# Supplementary material for: Atlas of exercise metabolism reveals time-dependent signatures of metabolic homeostasis
Source: Cell Metab. Author manuscript; Available in PMC 2026 May 20. (PMC13189211; doi:10.1016/j.cmet.2021.12.016)
Supplement: Data_S1 [file NIHMS2168542-supplement-Data_S1.zip]

Archive with 98 entries (97 files):
- Data S1_Original datasource used to create all graphs and uncropped western blot images (Related to Figure 1-7)/
- __MACOSX/._Data S1_Original datasource used to create all graphs and uncropped western blot images (Related to Figure 1-7)
- Data S1_Original datasource used to create all graphs and uncropped western blot images (Related to Figure 1-7)/Orig Data Fig S2H.xlsx
- __MACOSX/Data S1_Original datasource used to create all graphs and uncropped western blot images (Related to Figure 1-7)/._Orig Data Fig S2H.xlsx
- Data S1_Original datasource used to create all graphs and uncropped western blot images (Related to Figure 1-7)/Orig Data Fig 2E, 2F.xlsx
- __MACOSX/Data S1_Original datasource used to create all graphs and uncropped western blot images (Related to Figure 1-7)/._Orig Data Fig 2E, 2F.xlsx
- Data S1_Original datasource used to create all graphs and uncropped western blot images (Related to Figure 1-7)/Orig Data Fig S4E and S4F.xlsx
- __MACOSX/Data S1_Original datasource used to create all graphs and uncropped western blot images (Related to Figure 1-7)/._Orig Data Fig S4E and S4F.xlsx
- Data S1_Original datasource used to create all graphs and uncropped western blot images (Related to Figure 1-7)/Orig Data Fig S6E.xlsx
- __MACOSX/Data S1_Original datasource used to create all graphs and uncropped western blot images (Related to Figure 1-7)/._Orig Data Fig S6E.xlsx
- Data S1_Original datasource used to create all graphs and uncropped western blot images (Related to Figure 1-7)/Orig Data Fig 5D_P-AMPK_Muscle_Liver.tif
- __MACOSX/Data S1_Original datasource used to create all graphs and uncropped western blot images (Related to Figure 1-7)/._Orig Data Fig 5D_P-AMPK_Muscle_Liver.tif
- Data S1_Original datasource used to create all graphs and uncropped western blot images (Related to Figure 1-7)/Orig Data Fig S4B, S4C, S4D.xlsx
- __MACOSX/Data S1_Original datasource used to create all graphs and uncropped western blot images (Related to Figure 1-7)/._Orig Data Fig S4B, S4C, S4D.xlsx
- Data S1_Original datasource used to create all graphs and uncropped western blot images (Related to Figure 1-7)/Orig Data Fig S6D.xlsx
- __MACOSX/Data S1_Original datasource used to create all graphs and uncropped western blot images (Related to Figure 1-7)/._Orig Data Fig S6D.xlsx
- Data S1_Original datasource used to create all graphs and uncropped western blot images (Related to Figure 1-7)/Orig Data Fig S2E.xlsx
- __MACOSX/Data S1_Original datasource used to create all graphs and uncropped western blot images (Related to Figure 1-7)/._Orig Data Fig S2E.xlsx
- Data S1_Original datasource used to create all graphs and uncropped western blot images (Related to Figure 1-7)/Orig Data Fig 5D_p84_Muscle_Liver.tif
- __MACOSX/Data S1_Original datasource used to create all graphs and uncropped western blot images (Related to Figure 1-7)/._Orig Data Fig 5D_p84_Muscle_Liver.tif
- Data S1_Original datasource used to create all graphs and uncropped western blot images (Related to Figure 1-7)/Orig Data Fig 3A.xlsx
- __MACOSX/Data S1_Original datasource used to create all graphs and uncropped western blot images (Related to Figure 1-7)/._Orig Data Fig 3A.xlsx
- Data S1_Original datasource used to create all graphs and uncropped western blot images (Related to Figure 1-7)/Orig Data Fig S2B.xlsx
- __MACOSX/Data S1_Original datasource used to create all graphs and uncropped western blot images (Related to Figure 1-7)/._Orig Data Fig S2B.xlsx
- Data S1_Original datasource used to create all graphs and uncropped western blot images (Related to Figure 1-7)/Orig Data Fig 6F.xlsx
- __MACOSX/Data S1_Original datasource used to create all graphs and uncropped western blot images (Related to Figure 1-7)/._Orig Data Fig 6F.xlsx
- Data S1_Original datasource used to create all graphs and uncropped western blot images (Related to Figure 1-7)/Orig Data Fig S6C.xlsx
- __MACOSX/Data S1_Original datasource used to create all graphs and uncropped western blot images (Related to Figure 1-7)/._Orig Data Fig S6C.xlsx
- Data S1_Original datasource used to create all graphs and uncropped western blot images (Related to Figure 1-7)/Orig Data Fig 2A, 2B.xlsx
- __MACOSX/Data S1_Original datasource used to create all graphs and uncropped western blot images (Related to Figure 1-7)/._Orig Data Fig 2A, 2B.xlsx
- Data S1_Original datasource used to create all graphs and uncropped western blot images (Related to Figure 1-7)/Orig Data Fig 5D_P-AMPK_AMPK_p84_Heart_WAT.tif
- __MACOSX/Data S1_Original datasource used to create all graphs and uncropped western blot images (Related to Figure 1-7)/._Orig Data Fig 5D_P-AMPK_AMPK_p84_Heart_WAT.tif
- Data S1_Original datasource used to create all graphs and uncropped western blot images (Related to Figure 1-7)/Orig Data Fig 2G, 2H.xlsx
- __MACOSX/Data S1_Original datasource used to create all graphs and uncropped western blot images (Related to Figure 1-7)/._Orig Data Fig 2G, 2H.xlsx
- Data S1_Original datasource used to create all graphs and uncropped western blot images (Related to Figure 1-7)/Orig Data Fig 7M.xlsx
- __MACOSX/Data S1_Original datasource used to create all graphs and uncropped western blot images (Related to Figure 1-7)/._Orig Data Fig 7M.xlsx
- Data S1_Original datasource used to create all graphs and uncropped western blot images (Related to Figure 1-7)/Orig Data Fig S6B.xlsx
- __MACOSX/Data S1_Original datasource used to create all graphs and uncropped western blot images (Related to Figure 1-7)/._Orig Data Fig S6B.xlsx
- Data S1_Original datasource used to create all graphs and uncropped western blot images (Related to Figure 1-7)/Orig Data Fig 7A.xlsx
- __MACOSX/Data S1_Original datasource used to create all graphs and uncropped western blot images (Related to Figure 1-7)/._Orig Data Fig 7A.xlsx
- Data S1_Original datasource used to create all graphs and uncropped western blot images (Related to Figure 1-7)/Orig Data Fig 6G.xlsx
- __MACOSX/Data S1_Original datasource used to create all graphs and uncropped western blot images (Related to Figure 1-7)/._Orig Data Fig 6G.xlsx
- Data S1_Original datasource used to create all graphs and uncropped western blot images (Related to Figure 1-7)/Orig Data Fig S2C.xlsx
- __MACOSX/Data S1_Original datasource used to create all graphs and uncropped western blot images (Related to Figure 1-7)/._Orig Data Fig S2C.xlsx
- Data S1_Original datasource used to create all graphs and uncropped western blot images (Related to Figure 1-7)/Orig Data Fig S6A.xlsx
- __MACOSX/Data S1_Original datasource used to create all graphs and uncropped western blot images (Related to Figure 1-7)/._Orig Data Fig S6A.xlsx
- Data S1_Original datasource used to create all graphs and uncropped western blot images (Related to Figure 1-7)/Orig Data Fig 7B.xlsx
- __MACOSX/Data S1_Original datasource used to create all graphs and uncropped western blot images (Related to Figure 1-7)/._Orig Data Fig 7B.xlsx
- Data S1_Original datasource used to create all graphs and uncropped western blot images (Related to Figure 1-7)/Orig Data Fig 6C and 6E.xlsx
- __MACOSX/Data S1_Original datasource used to create all graphs and uncropped western blot images (Related to Figure 1-7)/._Orig Data Fig 6C and 6E.xlsx
- Data S1_Original datasource used to create all graphs and uncropped western blot images (Related to Figure 1-7)/Orig Data Fig 6D.xlsx
- __MACOSX/Data S1_Original datasource used to create all graphs and uncropped western blot images (Related to Figure 1-7)/._Orig Data Fig 6D.xlsx
- Data S1_Original datasource used to create all graphs and uncropped western blot images (Related to Figure 1-7)/Orig Data Fig 1B, 1C, Fig 5A, 5C, Fig S1A, S1B, Fig S1F, S1G.xlsx
- __MACOSX/Data S1_Original datasource used to create all graphs and uncropped western blot images (Related to Figure 1-7)/._Orig Data Fig 1B, 1C, Fig 5A, 5C, Fig S1A, S1B, Fig S1F, S1G.xlsx
- Data S1_Original datasource used to create all graphs and uncropped western blot images (Related to Figure 1-7)/Orig Data Fig 3C.xlsx
- __MACOSX/Data S1_Original datasource used to create all graphs and uncropped western blot images (Related to Figure 1-7)/._Orig Data Fig 3C.xlsx
- Data S1_Original datasource used to create all graphs and uncropped western blot images (Related to Figure 1-7)/Orig Data Fig 4D.xlsx
- __MACOSX/Data S1_Original datasource used to create all graphs and uncropped western blot images (Related to Figure 1-7)/._Orig Data Fig 4D.xlsx
- Data S1_Original datasource used to create all graphs and uncropped western blot images (Related to Figure 1-7)/Orig Data Fig 6H.xlsx
- __MACOSX/Data S1_Original datasource used to create all graphs and uncropped western blot images (Related to Figure 1-7)/._Orig Data Fig 6H.xlsx
- Data S1_Original datasource used to create all graphs and uncropped western blot images (Related to Figure 1-7)/Orig Data Fig S5.xlsx
- __MACOSX/Data S1_Original datasource used to create all graphs and uncropped western blot images (Related to Figure 1-7)/._Orig Data Fig S5.xlsx
- Data S1_Original datasource used to create all graphs and uncropped western blot images (Related to Figure 1-7)/Orig Data Fig 6I.xlsx
- __MACOSX/Data S1_Original datasource used to create all graphs and uncropped western blot images (Related to Figure 1-7)/._Orig Data Fig 6I.xlsx
- Data S1_Original datasource used to create all graphs and uncropped western blot images (Related to Figure 1-7)/Orig Data Fig 2C, 2D.xlsx
- __MACOSX/Data S1_Original datasource used to create all graphs and uncropped western blot images (Related to Figure 1-7)/._Orig Data Fig 2C, 2D.xlsx
- Data S1_Original datasource used to create all graphs and uncropped western blot images (Related to Figure 1-7)/Orig Data Fig S2A.xlsx
- __MACOSX/Data S1_Original datasource used to create all graphs and uncropped western blot images (Related to Figure 1-7)/._Orig Data Fig S2A.xlsx
- Data S1_Original datasource used to create all graphs and uncropped western blot images (Related to Figure 1-7)/Orig Data Fig 7C.xlsx
- __MACOSX/Data S1_Original datasource used to create all graphs and uncropped western blot images (Related to Figure 1-7)/._Orig Data Fig 7C.xlsx
- Data S1_Original datasource used to create all graphs and uncropped western blot images (Related to Figure 1-7)/Orig Data Fig 4A, 4B, and 4E.xlsx
- __MACOSX/Data S1_Original datasource used to create all graphs and uncropped western blot images (Related to Figure 1-7)/._Orig Data Fig 4A, 4B, and 4E.xlsx
- Data S1_Original datasource used to create all graphs and uncropped western blot images (Related to Figure 1-7)/Orig Data Fig 7D.xlsx
- __MACOSX/Data S1_Original datasource used to create all graphs and uncropped western blot images (Related to Figure 1-7)/._Orig Data Fig 7D.xlsx
- Data S1_Original datasource used to create all graphs and uncropped western blot images (Related to Figure 1-7)/Orig Data Fig 3B, Fig 3F.xlsx
- __MACOSX/Data S1_Original datasource used to create all graphs and uncropped western blot images (Related to Figure 1-7)/._Orig Data Fig 3B, Fig 3F.xlsx
- Data S1_Original datasource used to create all graphs and uncropped western blot images (Related to Figure 1-7)/Orig Data Fig 6B.xlsx
- __MACOSX/Data S1_Original datasource used to create all graphs and uncropped western blot images (Related to Figure 1-7)/._Orig Data Fig 6B.xlsx
- Data S1_Original datasource used to create all graphs and uncropped western blot images (Related to Figure 1-7)/Orig Data Fig 3E.xlsx
- __MACOSX/Data S1_Original datasource used to create all graphs and uncropped western blot images (Related to Figure 1-7)/._Orig Data Fig 3E.xlsx
- Data S1_Original datasource used to create all graphs and uncropped western blot images (Related to Figure 1-7)/Orig Data Fig 1D, 1E, Fig S1C-E, Fig S2, Fig S3.xlsx
- __MACOSX/Data S1_Original datasource used to create all graphs and uncropped western blot images (Related to Figure 1-7)/._Orig Data Fig 1D, 1E, Fig S1C-E, Fig S2, Fig S3.xlsx
- Data S1_Original datasource used to create all graphs and uncropped western blot images (Related to Figure 1-7)/Orig Data Fig 3D.xlsx
- __MACOSX/Data S1_Original datasource used to create all graphs and uncropped western blot images (Related to Figure 1-7)/._Orig Data Fig 3D.xlsx
- Data S1_Original datasource used to create all graphs and uncropped western blot images (Related to Figure 1-7)/Orig Data Fig S6F.xlsx
- __MACOSX/Data S1_Original datasource used to create all graphs and uncropped western blot images (Related to Figure 1-7)/._Orig Data Fig S6F.xlsx
- Data S1_Original datasource used to create all graphs and uncropped western blot images (Related to Figure 1-7)/Orig Data Fig 7F and 7H.xlsx
- __MACOSX/Data S1_Original datasource used to create all graphs and uncropped western blot images (Related to Figure 1-7)/._Orig Data Fig 7F and 7H.xlsx
- Data S1_Original datasource used to create all graphs and uncropped western blot images (Related to Figure 1-7)/Orig Data Fig 7K and 7L.xlsx
- __MACOSX/Data S1_Original datasource used to create all graphs and uncropped western blot images (Related to Figure 1-7)/._Orig Data Fig 7K and 7L.xlsx
- Data S1_Original datasource used to create all graphs and uncropped western blot images (Related to Figure 1-7)/Orig Data Fig S2D and S2G.xlsx
- __MACOSX/Data S1_Original datasource used to create all graphs and uncropped western blot images (Related to Figure 1-7)/._Orig Data Fig S2D and S2G.xlsx
- Data S1_Original datasource used to create all graphs and uncropped western blot images (Related to Figure 1-7)/Orig Data Fig 5D_AMPK_Muscle_Liver.tif
- __MACOSX/Data S1_Original datasource used to create all graphs and uncropped western blot images (Related to Figure 1-7)/._Orig Data Fig 5D_AMPK_Muscle_Liver.tif
- Data S1_Original datasource used to create all graphs and uncropped western blot images (Related to Figure 1-7)/Orig Data Fig 5E.xlsx
- __MACOSX/Data S1_Original datasource used to create all graphs and uncropped western blot images (Related to Figure 1-7)/._Orig Data Fig 5E.xlsx
- Data S1_Original datasource used to create all graphs and uncropped western blot images (Related to Figure 1-7)/Orig Data Fig 4C.xlsx
- __MACOSX/Data S1_Original datasource used to create all graphs and uncropped western blot images (Related to Figure 1-7)/._Orig Data Fig 4C.xlsx
