# Supplementary material for: Atlas of exercise metabolism reveals time-dependent signatures of metabolic homeostasis
Source: Cell Metab. Author manuscript; Available in PMC 2026 May 20. (PMC13189211; doi:10.1016/j.cmet.2021.12.016)
Supplement: Data_S1 [file NIHMS2168542-supplement-Data_S1.zip › Data S1_Original datasource used to create all graphs and uncropped western blot images (Related to Figure 1-7)/Orig Data Fig S2H.xlsx]

## Sheet: Ppara
Well	Phase	treatment	ZT	Time after exercise	rep	Mouse #	Biological Set Name	18S Ct	Actin Cq	Actin Cq	Actin Cq	Actin Cq	Actin Cq	Actin Cq	Ppara Ct	dCt	ddCt	Rq		Sed	1	2	3	4	5	6	Ave	SD	SE
E01	Rest	Sed	4	0	1	2		11.8152							21.0742	9.25894	0.165341	0.891718		Rest_Sed	0.891718	1.13548	0.816453	1.26759	0.953545	1.00079	1.01093	0.165416	0.0675308
E02	Rest	Sed	4	0	2	4		11.8065							20.7168	8.9103	-0.183296	1.13548		Rest_Exe	0.899571	0.741413	1.12083	0.955652	0.832036	1.0823	0.938634	0.14554	0.0594165
E03	Rest	Sed	4	0	3	50		11.9511							21.3372	9.38616	0.292558	0.816453		Actve_Sed	0.5166	0.711283	0.509883	0.614548	0.848908	0.74933	0.658425	0.135237	0.0552104
E04	Rest	Sed	4	0	4	52		12.0592							20.8108	8.75152	-0.342083	1.26759		Active_Exe	0.520203	0.581741	0.496705	0.413959	0.668175	0.476827	0.526268	0.0885248	0.0361401
E05	Rest	Sed	4	0	5	98		11.9331							21.0954	9.16223	0.0686272	0.953545
E06	Rest	Sed	4	0	6	100		11.971							21.0635	9.09245	-0.00114616	1.00079
E07	Rest	Exe	4	0	1	1		11.8252							21.0715	9.24629	0.152691	0.899571
E08	Rest	Exe	4	0	2	3		11.6559							21.1811	9.52525	0.431651	0.741413
E09	Rest	Exe	4	0	3	49		11.8153							20.7444	8.92904	-0.164563	1.12083
E10	Rest	Exe	4	0	4	51		11.9483							21.1073	9.15904	0.0654421	0.955652
E11	Rest	Exe	4	0	5	97		11.9391							21.298	9.35888	0.265282	0.832036
E12	Rest	Exe	4	0	6	99		11.9633							20.9428	8.9795	-0.114104	1.0823
F01	Active	Sed	16	0	1	26		11.3766							21.4231	10.0465	0.952879	0.5166
F02	Active	Sed	16	0	2	28		10.9491							20.5342	9.5851	0.491505	0.711283
F03	Active	Sed	16	0	3	74		11.2348							21.3002	10.0654	0.971763	0.509883
F04	Active	Sed	16	0	4	76		11.1583							20.9543	9.796	0.702401	0.614548
F05	Active	Sed	16	0	5	122		11.5879							20.9178	9.32992	0.23632	0.848908
F06	Active	Sed	16	0	6	124		11.5708							21.0807	9.50993	0.416327	0.74933
F07	Active	Exe	16	0	1	25		11.1112							21.1476	10.0365	0.942854	0.520203
F08	Active	Exe	16	0	2	27		11.1214							20.9965	9.87515	0.781551	0.581741
F09	Active	Exe	16	0	3	73		11.1709							21.2741	10.1031	1.00954	0.496705
F10	Active	Exe	16	0	4	75		11.1209							21.4869	10.366	1.27244	0.413959
F11	Active	Exe	16	0	5	121		11.5762							21.2515	9.6753	0.581702	0.668175
F12	Active	Exe	16	0	6	123		11.4468							21.6089	10.1621	1.06846	0.476827

## Sheet: Ppard
Well	Phase	treatment	ZT	Time after exercise	rep	Mouse #	Biological Set Name	18S Ct	Actin Cq	Actin Cq	Actin Cq	Actin Cq	Actin Cq	Actin Cq	Ppard Ct	dCt	ddCt	Rq		Sed	1	2	3	4	5	6	Ave	SD	SE
G01	Rest	Sed	4	0	1	2		11.8152							24.667	12.8518	-0.42985	1.34709		Rest_Sed	1.34709	1.38477	0.815668	0.942809	0.83551	0.834328	1.0267	0.266832	0.108934
G02	Rest	Sed	4	0	2	4		11.8065							24.6185	12.812	-0.469642	1.38477		Rest_Exe	1.11826	1.22396	1.03724	0.839425	0.825859	0.667748	0.952081	0.208927	0.085294
G03	Rest	Sed	4	0	3	50		11.9511							25.5266	13.5756	0.293946	0.815668		Actve_Sed	0.778279	1.03615	0.745122	0.940064	0.938919	0.907979	0.891085	0.109587	0.0447387
G04	Rest	Sed	4	0	4	52		12.0592							25.4258	13.3666	0.0849621	0.942809		Active_Exe	0.900672	0.884652	0.832832	0.762462	0.896726	0.530482	0.801304	0.14267	0.0582448
G05	Rest	Sed	4	0	5	98		11.9331							25.474	13.5409	0.25927	0.83551
G06	Rest	Sed	4	0	6	100		11.971							25.514	13.5429	0.261314	0.834328
G07	Rest	Exe	4	0	1	1		11.8252							24.9456	13.1204	-0.161253	1.11826
G08	Rest	Exe	4	0	2	3		11.6559							24.646	12.9901	-0.291553	1.22396
G09	Rest	Exe	4	0	3	49		11.8153							25.0442	13.2289	-0.0527495	1.03724
G10	Rest	Exe	4	0	4	51		11.9483							25.4824	13.5341	0.252527	0.839425
G11	Rest	Exe	4	0	5	97		11.9391							25.4968	13.5577	0.276033	0.825859
G12	Rest	Exe	4	0	6	99		11.9633							25.8275	13.8642	0.582624	0.667748
H01	Active	Sed	16	0	1	26		11.3766							25.0199	13.6433	0.36164	0.778279
H02	Active	Sed	16	0	2	28		10.9491							24.1795	13.2304	-0.0512315	1.03615
H03	Active	Sed	16	0	3	74		11.2348							24.9409	13.7061	0.424452	0.745122
H04	Active	Sed	16	0	4	76		11.1583							24.529	13.3708	0.0891691	0.940064
H05	Active	Sed	16	0	5	122		11.5879							24.9605	13.3725	0.090927	0.938919
H06	Active	Sed	16	0	6	124		11.5708							24.9917	13.4209	0.13927	0.907979
H07	Active	Exe	16	0	1	25		11.1112							24.5437	13.4325	0.150926	0.900672
H08	Active	Exe	16	0	2	27		11.1214							24.5798	13.4584	0.176818	0.884652
H09	Active	Exe	16	0	3	73		11.1709							24.7165	13.5455	0.263903	0.832832
H10	Active	Exe	16	0	4	75		11.1209							24.7938	13.6729	0.391262	0.762462
H11	Active	Exe	16	0	5	121		11.5762							25.0151	13.4389	0.15726	0.896726
H12	Active	Exe	16	0	6	123		11.4468							25.6431	14.1962	0.914625	0.530482

## Sheet: Acss1
Well	Phase	treatment	ZT	Time after exercise	rep	Mouse #	Biological Set Name	18S Ct	Actin Cq	Actin Cq	Actin Cq	Actin Cq	Actin Cq	Actin Cq	Acss1 Ct	dCt	ddCt	Rq		Sed	1	2	3	4	5	6	Ave	SD	SE
A01	Rest	Sed	4	0	1	2		11.8152							29.8987	18.0835	-0.0920325	1.06587		Rest_Sed	1.06587	1.02121	0.853125	0.806139	0.88633	1.50718	1.02331	0.257229	0.105013
A02	Rest	Sed	4	0	2	4		11.8065							29.9517	18.1452	-0.0302725	1.02121		Rest_Exe	1.59287	4.62735	0.620549	0.791249	1.30194	0.701273	1.60587	1.52805	0.623823
A03	Rest	Sed	4	0	3	50		11.9511							30.3557	18.4047	0.229171	0.853125		Actve_Sed	0.364106	0.468281	0.57436	0.72077	0.804031	0.648139	0.596615	0.162552	0.0663616
A04	Rest	Sed	4	0	4	52		12.0592							30.5456	18.4864	0.3109	0.806139		Active_Exe	0.440767	0.676847	0.874349	0.45324	0.660611	0.562923	0.611456	0.162682	0.0664148
A05	Rest	Sed	4	0	5	98		11.9331							30.2827	18.3496	0.174084	0.88633
A06	Rest	Sed	4	0	6	100		11.971							29.5547	17.5836	-0.591849	1.50718
A07	Rest	Exe	4	0	1	1		11.8252							29.3291	17.5039	-0.671632	1.59287
A08	Rest	Exe	4	0	2	3		11.6559							27.6212	15.9653	-2.21019	4.62735
A09	Rest	Exe	4	0	3	49		11.8153							30.6792	18.8639	0.688383	0.620549
A10	Rest	Exe	4	0	4	51		11.9483							30.4616	18.5133	0.337796	0.791249
A11	Rest	Exe	4	0	5	97		11.9391							29.734	17.7948	-0.38066	1.30194
A12	Rest	Exe	4	0	6	99		11.9633							30.6507	18.6874	0.511953	0.701273
B01	Active	Sed	16	0	1	26		11.3766							31.0097	19.6331	1.45757	0.364106
B02	Active	Sed	16	0	2	28		10.9491							30.2191	19.27	1.09455	0.468281
B03	Active	Sed	16	0	3	74		11.2348							30.2103	18.9755	0.799972	0.57436
B04	Active	Sed	16	0	4	76		11.1583							29.8061	18.6479	0.472389	0.72077
B05	Active	Sed	16	0	5	122		11.5879							30.0781	18.4902	0.314678	0.804031
B06	Active	Sed	16	0	6	124		11.5708							30.3719	18.8011	0.625624	0.648139
B07	Active	Exe	16	0	1	25		11.1112							30.4686	19.3574	1.18191	0.440767
B08	Active	Exe	16	0	2	27		11.1214							29.86	18.7386	0.563098	0.676847
B09	Active	Exe	16	0	3	73		11.1709							29.5402	18.3692	0.193719	0.874349
B10	Active	Exe	16	0	4	75		11.1209							30.438	19.3171	1.14165	0.45324
B11	Active	Exe	16	0	5	121		11.5762							30.3498	18.7736	0.598127	0.660611
B12	Active	Exe	16	0	6	123		11.4468							30.4513	19.0045	0.828991	0.562923

## Sheet: Slc16a1
Well	Phase	treatment	ZT	Time after exercise	rep	Mouse #	Biological Set Name	18S Ct	Actin Cq	Actin Cq	Actin Cq	Actin Cq	Actin Cq	Actin Cq	Scl16a1 Ct	dCt	ddCt	Rq		Sed	1	2	3	4	5	6	Ave	SD	SE
C01	Rest	Sed	4	0	1	2		11.8152							21.7213	9.90608	-0.24136	1.18211		Rest_Sed	1.18211	0.946236	0.843561	1.23804	0.905441	0.945436	1.01014	0.160307	0.0654452
C02	Rest	Sed	4	0	2	4		11.8065							22.0337	10.2272	0.079728	0.946236		Rest_Exe	0.920851	0.990858	0.824262	0.833021	0.789447	0.794591	0.858838	0.0800995	0.0327005
C03	Rest	Sed	4	0	3	50		11.9511							22.3439	10.3929	0.245436	0.843561		Actve_Sed	0.487896	0.457419	0.390693	0.502455	0.495946	0.4834	0.469635	0.0416494	0.0170033
C04	Rest	Sed	4	0	4	52		12.0592							21.8986	9.83938	-0.308059	1.23804		Active_Exe	0.331595	0.523511	0.405936	0.353719	0.514357	0.418542	0.42461	0.0798732	0.0326081
C05	Rest	Sed	4	0	5	98		11.9331							22.2239	10.2907	0.143307	0.905441
C06	Rest	Sed	4	0	6	100		11.971							22.1994	10.2284	0.080948	0.945436
C07	Rest	Exe	4	0	1	1		11.8252							22.0916	10.2664	0.11896	0.920851
C08	Rest	Exe	4	0	2	3		11.6559							21.8166	10.1607	0.0132497	0.990858
C09	Rest	Exe	4	0	3	49		11.8153							22.2416	10.4263	0.278824	0.824262
C10	Rest	Exe	4	0	4	51		11.9483							22.3593	10.411	0.263576	0.833021
C11	Rest	Exe	4	0	5	97		11.9391							22.4277	10.4885	0.341086	0.789447
C12	Rest	Exe	4	0	6	99		11.9633							22.4424	10.4792	0.331715	0.794591
D01	Active	Sed	16	0	1	26		11.3766							22.5594	11.1828	1.03535	0.487896
D02	Active	Sed	16	0	2	28		10.9491							22.225	11.2759	1.12841	0.457419
D03	Active	Sed	16	0	3	74		11.2348							22.7382	11.5033	1.35589	0.390693
D04	Active	Sed	16	0	4	76		11.1583							22.2986	11.1404	0.992933	0.502455
D05	Active	Sed	16	0	5	122		11.5879							22.7471	11.1592	1.01175	0.495946
D06	Active	Sed	16	0	6	124		11.5708							22.767	11.1962	1.04871	0.4834
D07	Active	Exe	16	0	1	25		11.1112							22.8511	11.7399	1.5925	0.331595
D08	Active	Exe	16	0	2	27		11.1214							22.2025	11.0812	0.933708	0.523511
D09	Active	Exe	16	0	3	73		11.1709							22.6191	11.4481	1.30068	0.405936
D10	Active	Exe	16	0	4	75		11.1209							22.7676	11.6468	1.49932	0.353719
D11	Active	Exe	16	0	5	121		11.5762							22.6828	11.1066	0.959159	0.514357
D12	Active	Exe	16	0	6	123		11.4468							22.8508	11.404	1.25656	0.418542

## Sheet: Pnpla2
Well	Phase	treatment	ZT	Time after exercise	rep	Mouse #	Biological Set Name	18S Ct	Actin Cq	Actin Cq	Actin Cq	Actin Cq	Actin Cq	Actin Cq	Pnpla2 Ct	dCt	ddCt	Rq		Sed	1	2	3	4	5	6	Ave	SD	SE
G01	Rest	Sed	4	0	1	2		11.8152							28.2187	16.4035	0.071198	0.951847		Rest_Sed	0.951847	1.15785	0.912028	0.992453	1.08617	0.922919	1.00388	0.0982937	0.0401282
G02	Rest	Sed	4	0	2	4		11.8065							27.9273	16.1208	-0.211448	1.15785		Rest_Exe	1.75191	2.19699	1.74084	0.998428	1.88356	1.38953	1.66021	0.415728	0.16972
G03	Rest	Sed	4	0	3	50		11.9511							28.4162	16.4651	0.13285	0.912028		Actve_Sed	0.98917	0.540725	0.556512	0.58354	0.899406	0.707101	0.712742	0.190777	0.0778843
G04	Rest	Sed	4	0	4	52		12.0592							28.4025	16.3432	0.0109297	0.992453		Active_Exe	0.799651	0.892652	0.655729	0.722363	1.08543	0.879567	0.839232	0.150992	0.0616424
G05	Rest	Sed	4	0	5	98		11.9331							28.1462	16.213	-0.119254	1.08617
G06	Rest	Sed	4	0	6	100		11.971							28.4191	16.448	0.115724	0.922919
G07	Rest	Exe	4	0	1	1		11.8252							27.3486	15.5234	-0.808926	1.75191
G08	Rest	Exe	4	0	2	3		11.6559							26.8527	15.1968	-1.13553	2.19699
G09	Rest	Exe	4	0	3	49		11.8153							27.3478	15.5325	-0.799786	1.74084
G10	Rest	Exe	4	0	4	51		11.9483							28.2828	16.3346	0.00227007	0.998428
G11	Rest	Exe	4	0	5	97		11.9391							27.358	15.4188	-0.913461	1.88356
G12	Rest	Exe	4	0	6	99		11.9633							27.821	15.8577	-0.474597	1.38953
H01	Active	Sed	16	0	1	26		11.3766							27.7246	16.348	0.0157091	0.98917
H02	Active	Sed	16	0	2	28		10.9491							28.1684	17.2193	0.887034	0.540725
H03	Active	Sed	16	0	3	74		11.2348							28.4126	17.1778	0.845515	0.556512
H04	Active	Sed	16	0	4	76		11.1583							28.2677	17.1094	0.777097	0.58354
H05	Active	Sed	16	0	5	122		11.5879							28.0732	16.4853	0.152955	0.899406
H06	Active	Sed	16	0	6	124		11.5708							28.4031	16.8323	0.500012	0.707101
H07	Active	Exe	16	0	1	25		11.1112							27.766	16.6549	0.322557	0.799651
H08	Active	Exe	16	0	2	27		11.1214							27.6175	16.4961	0.16383	0.892652
H09	Active	Exe	16	0	3	73		11.1709							28.1121	16.9411	0.608829	0.655729
H10	Active	Exe	16	0	4	75		11.1209							27.9224	16.8015	0.469204	0.722363
H11	Active	Exe	16	0	5	121		11.5762							27.7902	16.214	-0.11827	1.08543
H12	Active	Exe	16	0	6	123		11.4468							27.9642	16.5174	0.185135	0.879567

## Sheet: Plin4
Well	Phase	treatment	ZT	Time after exercise	rep	Mouse #	Biological Set Name	18S Ct	Actin Cq	Actin Cq	Actin Cq	Actin Cq	Actin Cq	Actin Cq	Plin4 Ct	dCt	ddCt	Rq		Sed	1	2	3	4	5	6	Ave	SD	SE
E01	Rest	Sed	4	0	1	2		11.8152							24.0852	12.27	-0.179657	1.13261		Rest_Sed	1.13261	0.815175	0.807001	1.35444	0.868138	1.14142	1.0198	0.223454	0.0912246
E02	Rest	Sed	4	0	2	4		11.8065							24.551	12.7445	0.294819	0.815175		Rest_Exe	3.41514	3.35468	3.33186	2.97541	3.66921	4.57605	3.55373	0.547901	0.22368
E03	Rest	Sed	4	0	3	50		11.9511							24.7101	12.759	0.309359	0.807001		Actve_Sed	0.694739	2.11737	0.879893	1.56655	2.65891	1.14996	1.51124	0.759396	0.310022
E04	Rest	Sed	4	0	4	52		12.0592							24.0712	12.0119	-0.437694	1.35444		Active_Exe	1.18916	2.44162	1.4405	1.02462	2.42051	2.67651	1.86549	0.727027	0.296808
E05	Rest	Sed	4	0	5	98		11.9331							24.5868	12.6536	0.204004	0.868138
E06	Rest	Sed	4	0	6	100		11.971							24.2298	12.2588	-0.19083	1.14142
E07	Rest	Exe	4	0	1	1		11.8252							22.5029	10.6777	-1.77195	3.41514
E08	Rest	Exe	4	0	2	3		11.6559							22.3594	10.7035	-1.74618	3.35468
E09	Rest	Exe	4	0	3	49		11.8153							22.5286	10.7133	-1.73633	3.33186
E10	Rest	Exe	4	0	4	51		11.9483							22.8248	10.8766	-1.57309	2.97541
E11	Rest	Exe	4	0	5	97		11.9391							22.5133	10.5742	-1.87547	3.66921
E12	Rest	Exe	4	0	6	99		11.9633							22.2188	10.2555	-2.1941	4.57605
F01	Active	Sed	16	0	1	26		11.3766							24.3517	12.9751	0.525457	0.694739
F02	Active	Sed	16	0	2	28		10.9491							22.3165	11.3674	-1.08228	2.11737
F03	Active	Sed	16	0	3	74		11.2348							23.8691	12.6342	0.1846	0.879893
F04	Active	Sed	16	0	4	76		11.1583							22.9603	11.8021	-0.647587	1.56655
F05	Active	Sed	16	0	5	122		11.5879							22.6267	11.0388	-1.41084	2.65891
F06	Active	Sed	16	0	6	124		11.5708							23.8189	12.2481	-0.201587	1.14996
F07	Active	Exe	16	0	1	25		11.1112							23.3109	12.1997	-0.249941	1.18916
F08	Active	Exe	16	0	2	27		11.1214							22.2832	11.1618	-1.28784	2.44162
F09	Active	Exe	16	0	3	73		11.1709							23.094	11.9231	-0.52657	1.4405
F10	Active	Exe	16	0	4	75		11.1209							23.5354	12.4146	-0.0350843	1.02462
F11	Active	Exe	16	0	5	121		11.5762							22.7505	11.1743	-1.27531	2.42051
F12	Active	Exe	16	0	6	123		11.4468							22.4761	11.0293	-1.42035	2.67651
