# Supplementary material for: Atlas of exercise metabolism reveals time-dependent signatures of metabolic homeostasis
Source: Cell Metab. Author manuscript; Available in PMC 2026 May 20. (PMC13189211; doi:10.1016/j.cmet.2021.12.016)
Supplement: Data_S1 [file NIHMS2168542-supplement-Data_S1.zip › Data S1_Original datasource used to create all graphs and uncropped western blot images (Related to Figure 1-7)/Orig Data Fig 2E, 2F.xlsx]

## Sheet: WAT
Biochemical Name	eWAT_ZT3	eWAT_ZT15	iWAT_ZT3	iWAT_ZT15	eWAT_ZT3	eWAT_ZT15	iWAT_ZT3	iWAT_ZT15
glycerol	1.46	1.44	1.19	1.67	0.545968	0.526069	0.250962	0.739848
glycerol 3-phosphate	0.65	0.96	1.56	0.65	-0.621488	-0.0588937	0.641546	-0.621488
glycerophosphoglycerol	0.53	1.18	1.01	0.76	-0.915936	0.238787	0.0143553	-0.395929
1-palmitoylglycerol (16:0)	1.21	1.34	0.84	2.09	0.275007	0.422233	-0.251539	1.0635
1-palmitoleoylglycerol (16:1)*	1.54	1.97	1.13	1.37	0.62293	0.978196	0.176323	0.454176
1-oleoylglycerol (18:1)	1.06	2.06	0.99	1.76	0.0840643	1.04264	-0.0144996	0.815575
1-linoleoylglycerol (18:2)	1.1	2.08	0.98	1.61	0.137504	1.05658	-0.0291463	0.687061
1-dihomo-linolenylglycerol (20:3)	0.79	1.07	1.11	1.3	-0.340075	0.0976108	0.15056	0.378512
1-arachidonylglycerol (20:4)	0.65	1.31	0.83	1.1	-0.621488	0.389567	-0.268817	0.137504
1-docosahexaenoylglycerol (22:6)	0.8	1.2	1.03	1.26	-0.321928	0.263034	0.0426443	0.333424
2-oleoylglycerol (18:1)	0.66	1.35	1.02	1.29	-0.599462	0.432959	0.0285692	0.367371
2-linoleoylglycerol (18:2)	0.8	1.46	0.91	1.43	-0.321928	0.545968	-0.136062	0.516015
diacylglycerol (16:1/18:2 [2], 16:0/18:3 [1])*	1.51	1.22	1.12	1.66	0.594549	0.286881	0.163499	0.731183
palmitoyl-linoleoyl-glycerol (16:0/18:2) [2]*	1.55	1.4	1.09	1.94	0.632268	0.485427	0.124328	0.956057
oleoyl-linoleoyl-glycerol (18:1/18:2) [1]	2.76	2.72	1.36	3.98	1.46467	1.44361	0.443607	1.99277
oleoyl-linoleoyl-glycerol (18:1/18:2) [2]	1.49	1.46	1.09	1.83	0.575312	0.545968	0.124328	0.871844
linoleoyl-linoleoyl-glycerol (18:2/18:2) [1]*	1.89	2.05	1.07	2.77	0.918386	1.03562	0.0976108	1.46989
linoleoyl-linoleoyl-glycerol (18:2/18:2) [2]*	2.13	1.44	1.11	2.24	1.09085	0.526069	0.15056	1.1635
linoleoyl-linolenoyl-glycerol (18:2/18:3) [2]*	1.5	1.51	1.18	2.06	0.584963	0.594549	0.238787	1.04264

## Sheet: Serum
Biochemical Name	Serum_ZT3	Serum_ZT15	Serum_ZT3	Serum_ZT15
glycerol	1.13	1.41	0.176323	0.495695
glycerol 3-phosphate	1.18	0.98	0.238787	-0.0291463
glycerophosphoglycerol	1.73	1.32	0.790772	0.400538
1-myristoylglycerol (14:0)	1.3	1.85	0.378512	0.887525
1-palmitoylglycerol (16:0)	1.17	1.3	0.226509	0.378512
1-palmitoleoylglycerol (16:1)*	1.2	1.3	0.263034	0.378512
1-oleoylglycerol (18:1)	1.19	1.03	0.250962	0.0426443
1-linoleoylglycerol (18:2)	1.18	1.51	0.238787	0.594549
1-linolenoylglycerol (18:3)	1.18	1.66	0.238787	0.731183
1-dihomo-linolenylglycerol (20:3)	0.89	1.45	-0.168123	0.536053
1-arachidonylglycerol (20:4)	1.18	1.35	0.238787	0.432959
1-docosahexaenoylglycerol (22:6)	1.71	1.56	0.773996	0.641546
2-palmitoleoylglycerol (16:1)*	0.86	1.34	-0.217591	0.422233
2-oleoylglycerol (18:1)	0.93	1.14	-0.104697	0.189034
2-linoleoylglycerol (18:2)	1.17	1.51	0.226509	0.594549
2-arachidonoylglycerol (20:4)	0.93	0.81	-0.104697	-0.304006
1-heptadecenoylglycerol (17:1)*	1.14	1.32	0.189034	0.400538
1-dihomo-linoleoylglycerol (20:2)	1.29	1.04	0.367371	0.0565835
diacylglycerol (16:1/18:2 [2], 16:0/18:3 [1])*	1.51	1.76	0.594549	0.815575
palmitoyl-linoleoyl-glycerol (16:0/18:2) [1]*	1.27	1.86	0.344828	0.895303
palmitoyl-linoleoyl-glycerol (16:0/18:2) [2]*	1.36	1.66	0.443607	0.731183
palmitoleoyl-linoleoyl-glycerol (16:1/18:2) [1]*	1.36	1.71	0.443607	0.773996
palmitoyl-arachidonoyl-glycerol (16:0/20:4) [2]*	1.03	1.73	0.0426443	0.790772
oleoyl-linoleoyl-glycerol (18:1/18:2) [1]	1.15	1.36	0.201634	0.443607
oleoyl-linoleoyl-glycerol (18:1/18:2) [2]	1.2	1.41	0.263034	0.495695
linoleoyl-linoleoyl-glycerol (18:2/18:2) [1]*	1.14	1.64	0.189034	0.713696
linoleoyl-linolenoyl-glycerol (18:2/18:3) [1]*	1.11	1.55	0.15056	0.632268
linoleoyl-linolenoyl-glycerol (18:2/18:3) [2]*	1.17	1.84	0.226509	0.879706
oleoyl-arachidonoyl-glycerol (18:1/20:4) [1]*	1.09	1.37	0.124328	0.454176
oleoyl-arachidonoyl-glycerol (18:1/20:4) [2]*	1.27	1.3	0.344828	0.378512
linoleoyl-arachidonoyl-glycerol (18:2/20:4) [1]*	1.15	1.84	0.201634	0.879706
linoleoyl-arachidonoyl-glycerol (18:2/20:4) [2]*	1.35	1.99	0.432959	0.992768
linoleoyl-docosahexaenoyl-glycerol (18:2/22:6) [1]*	1	1.25	0	0.321928
linoleoyl-docosahexaenoyl-glycerol (18:2/22:6) [2]*	1.14	1.67	0.189034	0.739848

## Sheet: Liver
Biochemical Name	Liver_ZT3	Liver_ZT15	Liver_ZT3	Liver_ZT15
glycerol	2.64	0.99	1.40054	-0.0144996
glycerol 3-phosphate	2.65	1.44	1.40599	0.526069
glycerophosphoglycerol	1.1	0.84	0.137504	-0.251539
1-myristoylglycerol (14:0)	1	1	0	0
1-oleoylglycerol (18:1)	22.21	1.42	4.47314	0.505891
1-dihomo-linolenylglycerol (20:3)	8.03	1.09	3.0054	0.124328
1-arachidonylglycerol (20:4)	7.91	1.12	2.98368	0.163499
1-docosahexaenoylglycerol (22:6)	7.9	1.22	2.98185	0.286881
2-palmitoleoylglycerol (16:1)*	33.27	1.36	5.05615	0.443607
2-oleoylglycerol (18:1)	9.95	1.04	3.3147	0.0565835
2-linoleoylglycerol (18:2)	4.76	1.5	2.25096	0.584963
2-arachidonoylglycerol (20:4)	2.64	1.02	1.40054	0.0285692
diacylglycerol (12:0/18:1, 14:0/16:1, 16:0/14:1) [2]*	2.42	1.31	1.27501	0.389567
diacylglycerol (14:0/18:1, 16:0/16:1) [1]*	2.06	1.17	1.04264	0.226509
diacylglycerol (14:0/18:1, 16:0/16:1) [2]*	1.43	0.85	0.516015	-0.234465
diacylglycerol (16:1/18:2 [2], 16:0/18:3 [1])*	1.21	1.23	0.275007	0.298658
palmitoyl-palmitoyl-glycerol (16:0/16:0) [2]*	2.13	0.95	1.09085	-0.0740006
palmitoyl-oleoyl-glycerol (16:0/18:1) [1]*	1.72	1.06	0.782409	0.0840643
palmitoyl-oleoyl-glycerol (16:0/18:1) [2]*	1.16	0.85	0.214125	-0.234465
palmitoyl-linoleoyl-glycerol (16:0/18:2) [1]*	1.6	1.32	0.678072	0.400538
palmitoyl-linoleoyl-glycerol (16:0/18:2) [2]*	1.06	1.04	0.0840643	0.0565835
palmitoyl-linolenoyl-glycerol (16:0/18:3) [2]*	2.01	1.42	1.0072	0.505891
palmitoleoyl-linoleoyl-glycerol (16:1/18:2) [1]*	1.84	1.66	0.879706	0.731183
palmitoyl-arachidonoyl-glycerol (16:0/20:4) [2]*	0.97	0.93	-0.0439433	-0.104697
palmitoleoyl-arachidonoyl-glycerol (16:1/20:4) [2]*	1.11	1.56	0.15056	0.641546
palmitoyl-docosahexaenoyl-glycerol (16:0/22:6) [1]*	1.21	1.52	0.275007	0.604071
palmitoyl-docosahexaenoyl-glycerol (16:0/22:6) [2]*	0.86	1	-0.217591	0
stearoyl-linoleoyl-glycerol (18:0/18:2) [2]*	1.2	1.18	0.263034	0.238787
oleoyl-oleoyl-glycerol (18:1/18:1) [1]*	1.97	1.07	0.978196	0.0976108
oleoyl-oleoyl-glycerol (18:1/18:1) [2]*	1.19	0.85	0.250962	-0.234465
oleoyl-linoleoyl-glycerol (18:1/18:2) [1]	1.71	1.59	0.773996	0.669027
oleoyl-linoleoyl-glycerol (18:1/18:2) [2]	1.26	1.03	0.333424	0.0426443
oleoyl-linolenoyl-glycerol (18:1/18:3) [2]*	1.16	1.46	0.214125	0.545968
linoleoyl-linoleoyl-glycerol (18:2/18:2) [1]*	1.6	1.99	0.678072	0.992768
linoleoyl-linoleoyl-glycerol (18:2/18:2) [2]*	1.36	1.67	0.443607	0.739848
linoleoyl-linolenoyl-glycerol (18:2/18:3) [1]*	1.87	2.58	0.903038	1.36737
linoleoyl-linolenoyl-glycerol (18:2/18:3) [2]*	1.32	1.76	0.400538	0.815575
stearoyl-arachidonoyl-glycerol (18:0/20:4) [1]*	1.43	1.42	0.516015	0.505891
stearoyl-arachidonoyl-glycerol (18:0/20:4) [2]*	0.97	1.09	-0.0439433	0.124328
oleoyl-arachidonoyl-glycerol (18:1/20:4) [1]*	1.69	1.49	0.757023	0.575312
oleoyl-arachidonoyl-glycerol (18:1/20:4) [2]*	1.35	0.95	0.432959	-0.0740006
linoleoyl-arachidonoyl-glycerol (18:2/20:4) [1]*	2.21	1.59	1.14405	0.669027
linoleoyl-arachidonoyl-glycerol (18:2/20:4) [2]*	1.58	1.34	0.659925	0.422233
stearoyl-docosahexaenoyl-glycerol (18:0/22:6) [2]*	0.96	0.96	-0.0588937	-0.0588937
linoleoyl-docosahexaenoyl-glycerol (18:2/22:6) [2]*	1.19	1.12	0.250962	0.163499

## Sheet: Muscle
Biochemical Name	Muscle_ZT3	Muscle_ZT15	Muscle_ZT3	Muscle_ZT15
glycerol	0.98	1.07	-0.0291463	0.0976108
glycerol 3-phosphate	1	2.05	0	1.03562
glycerophosphoglycerol	1.16	1	0.214125	0
1-myristoylglycerol (14:0)	0.33	0.5	-1.59946	-1
1-palmitoylglycerol (16:0)	0.7	0.95	-0.514573	-0.0740006
1-palmitoleoylglycerol (16:1)*	0.82	1.09	-0.286304	0.124328
1-oleoylglycerol (18:1)	0.68	1.1	-0.556393	0.137504
1-linoleoylglycerol (18:2)	0.76	0.98	-0.395929	-0.0291463
1-linolenoylglycerol (18:3)	0.55	1.01	-0.862496	0.0143553
1-dihomo-linolenylglycerol (20:3)	0.67	0.75	-0.577767	-0.415037
1-arachidonylglycerol (20:4)	0.84	1.16	-0.251539	0.214125
1-docosahexaenoylglycerol (22:6)	0.68	1.17	-0.556393	0.226509
2-myristoylglycerol (14:0)	0.8	0.72	-0.321928	-0.473931
2-palmitoylglycerol (16:0)	0.9	0.74	-0.152003	-0.434403
2-palmitoleoylglycerol (16:1)*	0.78	0.86	-0.358454	-0.217591
2-oleoylglycerol (18:1)	0.75	0.76	-0.415037	-0.395929
2-linoleoylglycerol (18:2)	0.83	0.82	-0.268817	-0.286304
2-arachidonoylglycerol (20:4)	0.85	1.03	-0.234465	0.0426443
2-docosahexaenoylglycerol (22:6)*	0.83	0.84	-0.268817	-0.251539
diacylglycerol (12:0/18:1, 14:0/16:1, 16:0/14:1) [2]*	0.86	0.97	-0.217591	-0.0439433
diacylglycerol (14:0/18:1, 16:0/16:1) [1]*	0.98	1.35	-0.0291463	0.432959
diacylglycerol (14:0/18:1, 16:0/16:1) [2]*	0.9	0.87	-0.152003	-0.200913
diacylglycerol (16:1/18:2 [2], 16:0/18:3 [1])*	0.79	0.94	-0.340075	-0.0892673
palmitoyl-myristoyl-glycerol (16:0/14:0) [2]	0.85	0.8	-0.234465	-0.321928
palmitoyl-palmitoyl-glycerol (16:0/16:0) [1]*	1.07	1.5	0.0976108	0.584963
palmitoyl-palmitoyl-glycerol (16:0/16:0) [2]*	0.92	0.89	-0.120294	-0.168123
palmitoleoyl-palmitoleoyl-glycerol (16:1/16:1) [2]*	0.84	0.98	-0.251539	-0.0291463
palmitoyl-oleoyl-glycerol (16:0/18:1) [1]*	0.92	1.56	-0.120294	0.641546
palmitoyl-oleoyl-glycerol (16:0/18:1) [2]*	0.9	0.93	-0.152003	-0.104697
palmitoyl-linoleoyl-glycerol (16:0/18:2) [1]*	0.6	1.9	-0.736966	0.925999
palmitoyl-linoleoyl-glycerol (16:0/18:2) [2]*	0.78	0.91	-0.358454	-0.136062
palmitoyl-linolenoyl-glycerol (16:0/18:3) [2]*	0.83	0.65	-0.268817	-0.621488
palmitoleoyl-oleoyl-glycerol (16:1/18:1) [2]*	0.82	1.03	-0.286304	0.0426443
palmitoleoyl-linoleoyl-glycerol (16:1/18:2) [1]*	0.87	1.73	-0.200913	0.790772
palmitoyl-dihomo-linolenoyl-glycerol (16:0/20:3n3 or 6) [2]*	1.02	0.82	0.0285692	-0.286304
palmitoyl-arachidonoyl-glycerol (16:0/20:4) [1]*	1.29	1.94	0.367371	0.956057
palmitoyl-arachidonoyl-glycerol (16:0/20:4) [2]*	0.97	0.96	-0.0439433	-0.0588937
palmitoyl-docosahexaenoyl-glycerol (16:0/22:6) [1]*	1.43	2.13	0.516015	1.09085
palmitoyl-docosahexaenoyl-glycerol (16:0/22:6) [2]*	0.99	1.15	-0.0144996	0.201634
stearoyl-linoleoyl-glycerol (18:0/18:2) [2]*	0.76	0.96	-0.395929	-0.0588937
oleoyl-oleoyl-glycerol (18:1/18:1) [1]*	0.84	2.5	-0.251539	1.32193
oleoyl-oleoyl-glycerol (18:1/18:1) [2]*	0.79	0.92	-0.340075	-0.120294
oleoyl-linoleoyl-glycerol (18:1/18:2) [1]	0.81	1.58	-0.304006	0.659925
oleoyl-linoleoyl-glycerol (18:1/18:2) [2]	0.74	0.92	-0.434403	-0.120294
oleoyl-linolenoyl-glycerol (18:1/18:3) [2]*	0.59	0.69	-0.761213	-0.535332
linoleoyl-linoleoyl-glycerol (18:2/18:2) [1]*	0.77	1.72	-0.37707	0.782409
linoleoyl-linoleoyl-glycerol (18:2/18:2) [2]*	0.79	0.96	-0.340075	-0.0588937
linoleoyl-linolenoyl-glycerol (18:2/18:3) [1]*	0.59	1.34	-0.761213	0.422233
linoleoyl-linolenoyl-glycerol (18:2/18:3) [2]*	0.71	1.01	-0.494109	0.0143553
stearoyl-arachidonoyl-glycerol (18:0/20:4) [1]*	0.95	1.36	-0.0740006	0.443607
stearoyl-arachidonoyl-glycerol (18:0/20:4) [2]*	0.86	1	-0.217591	0
oleoyl-arachidonoyl-glycerol (18:1/20:4) [2]*	0.91	1.09	-0.136062	0.124328
linoleoyl-arachidonoyl-glycerol (18:2/20:4) [1]*	0.8	3.03	-0.321928	1.59932
linoleoyl-arachidonoyl-glycerol (18:2/20:4) [2]*	0.85	0.67	-0.234465	-0.577767
stearoyl-docosahexaenoyl-glycerol (18:0/22:6) [2]*	0.97	1.95	-0.0439433	0.963474
linoleoyl-docosahexaenoyl-glycerol (18:2/22:6) [2]*	0.92	1.46	-0.120294	0.545968

## Sheet: Heart
	Heart_ZT3	Heart_ZT15	Heart_ZT3	Heart_ZT15
glycerol	1.1	0.99	0.137504	-0.0144996
glycerol 3-phosphate	1.03	0.76	0.0426443	-0.395929
glycerophosphoglycerol	1.06	0.8	0.0840643	-0.321928
1-myristoylglycerol (14:0)	1.2	0.98	0.263034	-0.0291463
1-palmitoylglycerol (16:0)	1.1	0.56	0.137504	-0.836501
1-palmitoleoylglycerol (16:1)*	1.38	0.88	0.464668	-0.184425
1-oleoylglycerol (18:1)	0.96	0.66	-0.0588937	-0.599462
1-linoleoylglycerol (18:2)	0.91	0.9	-0.136062	-0.152003
1-linolenoylglycerol (18:3)	0.99	0.76	-0.0144996	-0.395929
2-dihomo-linoleoylglycerol (20:2)*	0.99	0.8	-0.0144996	-0.321928
1-dihomo-linolenylglycerol (20:3)	1	0.74	0	-0.434403
1-arachidonylglycerol (20:4)	1.03	0.96	0.0426443	-0.0588937
1-docosahexaenoylglycerol (22:6)	0.8	0.88	-0.321928	-0.184425
2-myristoylglycerol (14:0)	1.08	0.91	0.111031	-0.136062
2-palmitoylglycerol (16:0)	1.45	0.82	0.536053	-0.286304
2-palmitoleoylglycerol (16:1)*	1.42	0.79	0.505891	-0.340075
2-oleoylglycerol (18:1)	0.89	0.45	-0.168123	-1.152
2-linoleoylglycerol (18:2)	0.9	0.79	-0.152003	-0.340075
2-arachidonoylglycerol (20:4)	1.1	0.92	0.137504	-0.120294
2-docosahexaenoylglycerol (22:6)*	0.75	0.78	-0.415037	-0.358454
1-heptadecenoylglycerol (17:1)*	1.28	1.13	0.356144	0.176323
1-dihomo-linoleoylglycerol (20:2)	0.96	0.93	-0.0588937	-0.104697
diacylglycerol (16:1/18:2 [2], 16:0/18:3 [1])*	1.24	0.92	0.31034	-0.120294
palmitoyl-linoleoyl-glycerol (16:0/18:2) [2]*	1.09	0.75	0.124328	-0.415037
palmitoyl-arachidonoyl-glycerol (16:0/20:4) [2]*	0.99	1.08	-0.0144996	0.111031
palmitoyl-docosahexaenoyl-glycerol (16:0/22:6) [1]*	0.78	0.75	-0.358454	-0.415037
palmitoyl-docosahexaenoyl-glycerol (16:0/22:6) [2]*	0.99	0.7	-0.0144996	-0.514573
oleoyl-linoleoyl-glycerol (18:1/18:2) [1]	0.83	0.57	-0.268817	-0.810966
oleoyl-linoleoyl-glycerol (18:1/18:2) [2]	0.75	0.74	-0.415037	-0.434403
linoleoyl-linoleoyl-glycerol (18:2/18:2) [1]*	0.66	0.72	-0.599462	-0.473931
linoleoyl-linoleoyl-glycerol (18:2/18:2) [2]*	0.71	0.75	-0.494109	-0.415037
linoleoyl-linolenoyl-glycerol (18:2/18:3) [2]*	0.69	0.73	-0.535332	-0.454032
stearoyl-arachidonoyl-glycerol (18:0/20:4) [2]*	0.99	1.06	-0.0144996	0.0840643
oleoyl-arachidonoyl-glycerol (18:1/20:4) [2]*	0.84	0.71	-0.251539	-0.494109
linoleoyl-arachidonoyl-glycerol (18:2/20:4) [1]*	0.69	0.82	-0.535332	-0.286304
linoleoyl-arachidonoyl-glycerol (18:2/20:4) [2]*	0.62	0.63	-0.68966	-0.666576
stearoyl-docosahexaenoyl-glycerol (18:0/22:6) [2]*	0.91	1.03	-0.136062	0.0426443
linoleoyl-docosahexaenoyl-glycerol (18:2/22:6) [1]*	0.54	1.1	-0.888969	0.137504
linoleoyl-docosahexaenoyl-glycerol (18:2/22:6) [2]*	0.45	0.6	-1.152	-0.736966

## Sheet: HT
	HT_ZT3	HT_ZT15	HT_ZT3	HT_ZT15
glycerol	1.13	0.92	0.176323	-0.120294
glycerol 3-phosphate	0.74	1.01	-0.434403	0.0143553
glycerophosphoglycerol	1.01	1	0.0143553	0
1-palmitoylglycerol (16:0)	0.92	0.79	-0.120294	-0.340075
1-palmitoleoylglycerol (16:1)*	1.05	0.76	0.0703893	-0.395929
1-oleoylglycerol (18:1)	1.03	0.69	0.0426443	-0.535332
1-linoleoylglycerol (18:2)	1.08	1.14	0.111031	0.189034
1-dihomo-linolenylglycerol (20:3)	0.98	1.12	-0.0291463	0.163499
1-arachidonylglycerol (20:4)	1.06	0.87	0.0840643	-0.200913
1-docosahexaenoylglycerol (22:6)	0.95	0.76	-0.0740006	-0.395929
2-palmitoylglycerol (16:0)	0.99	1.14	-0.0144996	0.189034
2-oleoylglycerol (18:1)	0.91	0.68	-0.136062	-0.556393
2-linoleoylglycerol (18:2)	1.1	0.75	0.137504	-0.415037
2-arachidonoylglycerol (20:4)	1.03	0.8	0.0426443	-0.321928
palmitoyl-arachidonoyl-glycerol (16:0/20:4) [1]*	0.95	1.97	-0.0740006	0.978196
palmitoyl-arachidonoyl-glycerol (16:0/20:4) [2]*	0.94	1.36	-0.0892673	0.443607
palmitoyl-docosahexaenoyl-glycerol (16:0/22:6) [1]*	0.88	1.34	-0.184425	0.422233
palmitoyl-docosahexaenoyl-glycerol (16:0/22:6) [2]*	0.91	1.76	-0.136062	0.815575
stearoyl-arachidonoyl-glycerol (18:0/20:4) [1]*	0.96	1.57	-0.0588937	0.650765
stearoyl-arachidonoyl-glycerol (18:0/20:4) [2]*	0.95	1.41	-0.0740006	0.495695
oleoyl-arachidonoyl-glycerol (18:1/20:4) [2]*	0.96	1.48	-0.0588937	0.565597
stearoyl-docosahexaenoyl-glycerol (18:0/22:6) [2]*	0.91	1.31	-0.136062	0.389567

## Sheet: BAT
	BAT_ZT3	BAT_ZT15	BAT_ZT3	BAT_ZT15
glycerol	0.95	0.69	-0.0740006	-0.535332
glycerol 3-phosphate	1.08	1.01	0.111031	0.0143553
glycerophosphoglycerol	0.96	0.76	-0.0588937	-0.395929
1-myristoylglycerol (14:0)	1	0.84	0	-0.251539
1-palmitoylglycerol (16:0)	1.2	0.76	0.263034	-0.395929
1-palmitoleoylglycerol (16:1)*	0.82	0.66	-0.286304	-0.599462
1-oleoylglycerol (18:1)	0.78	0.6	-0.358454	-0.736966
1-linoleoylglycerol (18:2)	0.75	0.59	-0.415037	-0.761213
1-linolenoylglycerol (18:3)	0.82	0.79	-0.286304	-0.340075
1-dihomo-linolenylglycerol (20:3)	1.14	0.64	0.189034	-0.643856
1-arachidonylglycerol (20:4)	0.62	0.59	-0.68966	-0.761213
1-docosahexaenoylglycerol (22:6)	0.76	0.56	-0.395929	-0.836501
2-myristoylglycerol (14:0)	0.63	0.71	-0.666576	-0.494109
2-palmitoylglycerol (16:0)	0.95	0.82	-0.0740006	-0.286304
2-palmitoleoylglycerol (16:1)*	0.9	0.53	-0.152003	-0.915936
2-oleoylglycerol (18:1)	0.89	0.58	-0.168123	-0.785875
2-linoleoylglycerol (18:2)	0.63	0.57	-0.666576	-0.810966
diacylglycerol (16:1/18:2 [2], 16:0/18:3 [1])*	1.24	0.73	0.31034	-0.454032
palmitoyl-linoleoyl-glycerol (16:0/18:2) [1]*	1.03	0.99	0.0426443	-0.0144996
palmitoyl-linoleoyl-glycerol (16:0/18:2) [2]*	1.16	0.77	0.214125	-0.37707
palmitoleoyl-linoleoyl-glycerol (16:1/18:2) [1]*	1.33	0.94	0.411426	-0.0892673
palmitoyl-arachidonoyl-glycerol (16:0/20:4) [2]*	0.97	0.53	-0.0439433	-0.915936
palmitoyl-docosahexaenoyl-glycerol (16:0/22:6) [1]*	1.12	0.79	0.163499	-0.340075
oleoyl-linoleoyl-glycerol (18:1/18:2) [1]	1.06	0.96	0.0840643	-0.0588937
oleoyl-linoleoyl-glycerol (18:1/18:2) [2]	1.07	0.84	0.0976108	-0.251539
linoleoyl-linoleoyl-glycerol (18:2/18:2) [1]*	1.11	1.28	0.15056	0.356144
linoleoyl-linoleoyl-glycerol (18:2/18:2) [2]*	1.18	1.14	0.238787	0.189034
linoleoyl-linolenoyl-glycerol (18:2/18:3) [1]*	1.29	1.51	0.367371	0.594549
linoleoyl-linolenoyl-glycerol (18:2/18:3) [2]*	1.2	1.12	0.263034	0.163499
stearoyl-arachidonoyl-glycerol (18:0/20:4) [2]*	0.64	0.63	-0.643856	-0.666576
oleoyl-arachidonoyl-glycerol (18:1/20:4) [2]*	1.4	0.51	0.485427	-0.971431
linoleoyl-arachidonoyl-glycerol (18:2/20:4) [2]*	1.11	0.7	0.15056	-0.514573
