# Supplementary material for: Atlas of exercise metabolism reveals time-dependent signatures of metabolic homeostasis
Source: Cell Metab. Author manuscript; Available in PMC 2026 May 20. (PMC13189211; doi:10.1016/j.cmet.2021.12.016)
Supplement: Data_S1 [file NIHMS2168542-supplement-Data_S1.zip › Data S1_Original datasource used to create all graphs and uncropped western blot images (Related to Figure 1-7)/Orig Data Fig S4E and S4F.xlsx]

## Sheet: Sheet1
degree	Condition	Metabolite	delta	HMDBID				Metabolite	delta	HMDBID	Query	Match	HMDB	PubChem	KEGG	SMILES
7	sed	N-acetylleucine	37.5	HMDB0011756			exercise increased correlations	N-acetylleucine	37.5	HMDB0011756	HMDB0011756	N-Acetylleucine	HMDB0011756	70912	C02710	CC(C)C[C@@H](C(=O)O)NC(=O)C
33	sed	N-acetylleucine	37.5	HMDB0011756			exercise increased correlations	2-hydroxybutyrate/2-hydroxyisobutyrate	18.5	HMDB0000008	HMDB0000008	2-Hydroxybutyric acid	HMDB0000008	11266	C05984	CCC(C(=O)O)O
31	sed	N-acetylleucine	37.5	HMDB0011756			exercise increased correlations	3-hydroxybutyrate (BHBA)	8	HMDB0000011	HMDB0000011	(R)-3-Hydroxybutyric acid	HMDB0000011	92135	C01089	C[C@H](CC(=O)O)O
1	sed	N-acetylleucine	37.5	HMDB0011756			exercise increased correlations	hydroxy-N6,N6,N6-trimethyllysine*	3.5	HMDB0001422	HMDB0001422	3-Hydroxy-N6,N6,N6-trimethyl-L-lysine	HMDB0001422	439460	C01259	C[N+](C)(C)CCCC([C@@H](C(=O)O)N)O
18	sed	N-acetylleucine	37.5	HMDB0011756			exercise increased correlations	phenol sulfate	2	HMDB0060015	HMDB0060015	Phenyl hydrogen sulfate	HMDB0060015	74426	C02180	OS(=O)(=O)OC1=CC=CC=C1
31	sed	N-acetylleucine	37.5	HMDB0011756			exercise increased correlations	guanine	1	HMDB0000132	HMDB0000132	Guanine	HMDB0000132	764	C00242	C1=NC2=C(N1)C(=O)N=C(N2)N
3	sed	N-acetylleucine	37.5	HMDB0011756			exercise decreased correlations	1-linolenoylglycerol (18:3)	-1.5	HMDB0011569	HMDB0011569	MG(18:3(6Z,9Z,12Z)/0:0/0:0)	HMDB0011569	53480978	NA	CCCCC/C=C\C/C=C\C/C=C\CCCCC(=O)OC[C@H](CO)O
1	sed	N-acetylleucine	37.5	HMDB0011756			exercise decreased correlations	ethylmalonate	-2	HMDB0000622	HMDB0000622	Ethylmalonic acid	HMDB0000622	11756	NA	CCC(C(=O)O)C(=O)O
73	exe	N-acetylleucine	37.5	HMDB0011756			exercise decreased correlations	prolylglycine	-2	HMDB0011178	HMDB0011178	Prolylglycine	HMDB0011178	98206	NA	C1CC(NC1)C(=O)NCC(=O)O
62	exe	N-acetylleucine	37.5	HMDB0011756			exercise decreased correlations	1,2-dilinoleoyl-GPC (18:2/18:2)	-2.5	HMDB0008138	HMDB0008138	PC(18:2(9Z,12Z)/18:2(9Z,12Z))	HMDB0008138	5288075	C00157	CCCCC/C=C\C/C=C\CCCCCCCC(=O)OC[C@H](COP(=O)([O-])OCC[N+](C)(C)C)OC(=O)CCCCCCC/C=C\C/C=C\CCCCC
50	exe	N-acetylleucine	37.5	HMDB0011756			exercise decreased correlations	1-stearoyl-2-oleoyl-GPS (18:0/18:1)	-3	HMDB0010163	HMDB0010163	PS(18:0/18:1(9Z))	HMDB0010163	59720717	C02737	CCCCCCCCCCCCCCCCCC(=O)OC[C@H](COP(=O)(O)OC[C@@H](C(=O)[O-])[NH3+])OC(=O)CCCCCCC/C=C\CCCCCCCC
39	exe	N-acetylleucine	37.5	HMDB0011756			exercise decreased correlations	pentadecanoate (15:0)	-3.5	HMDB0000826	HMDB0000826	Pentadecanoic acid	HMDB0000826	13849	C16537	CCCCCCCCCCCCCCC(=O)O
25	exe	N-acetylleucine	37.5	HMDB0011756			exercise decreased correlations	maleate	-5	HMDB0000176	HMDB0000176	Maleic acid	HMDB0000176	444972	C01384	C(=C\C(=O)O)\C(=O)O
46	exe	N-acetylleucine	37.5	HMDB0011756			exercise decreased correlations	N-acetylglycine	-5.5	HMDB0000532	HMDB0000532	Acetylglycine	HMDB0000532	10972	NA	CC(=O)NCC(=O)O
75	exe	N-acetylleucine	37.5	HMDB0011756			exercise decreased correlations	1-stearoyl-2-oleoyl-GPC (18:0/18:1)	-7	HMDB0008038	HMDB0008038	PC(18:0/18:1(9Z))	HMDB0008038	24778825	C00157	CCCCCCCCCCCCCCCCCC(=O)OC[C@H](COP(=O)([O-])OCC[N+](C)(C)C)OC(=O)CCCCCCC/C=C\CCCCCCCC
	exe	N-acetylleucine	37.5	HMDB0011756			exercise decreased correlations	1-palmitoyl-2-oleoyl-GPI (16:0/18:1)*	-8	HMDB0009783	HMDB0009783	PI(16:0/18:1(9Z))	HMDB0009783	NA	C00626	[H][C@@](COC(=O)CCCCCCCCCCCCCCC)(COP(O)(=O)O[C@H]1C(O)C(O)C(O)[C@@H](O)C1O)OC(=O)CCCCCCC\C=C/CCCCCCCC
2	sed	2-hydroxybutyrate/2-hydroxyisobutyrate	18.5	HMDB0000008			exercise decreased correlations	1-palmitoleoyl-2-linoleoyl-GPC (16:1/18:2)*	-10	HMDB0008006	HMDB0008006	PC(16:1(9Z)/18:2(9Z,12Z))	HMDB0008006	24778768	C00157	CCCCCC/C=C\CCCCCCCC(=O)OC[C@H](COP(=O)([O-])OCC[N+](C)(C)C)OC(=O)CCCCCCC/C=C\C/C=C\CCCCC
1	sed	2-hydroxybutyrate/2-hydroxyisobutyrate	18.5	HMDB0000008			exercise decreased correlations	quinolinate	-21.5	HMDB0000232	HMDB0000232	Quinolinic acid	HMDB0000232	1066	C03722	C1=CC(=C(N=C1)C(=O)O)C(=O)O
1	sed	2-hydroxybutyrate/2-hydroxyisobutyrate	18.5	HMDB0000008
	sed	2-hydroxybutyrate/2-hydroxyisobutyrate	18.5	HMDB0000008
	sed	2-hydroxybutyrate/2-hydroxyisobutyrate	18.5	HMDB0000008
	sed	2-hydroxybutyrate/2-hydroxyisobutyrate	18.5	HMDB0000008
	sed	2-hydroxybutyrate/2-hydroxyisobutyrate	18.5	HMDB0000008
	sed	2-hydroxybutyrate/2-hydroxyisobutyrate	18.5	HMDB0000008
19	exe	2-hydroxybutyrate/2-hydroxyisobutyrate	18.5	HMDB0000008
20	exe	2-hydroxybutyrate/2-hydroxyisobutyrate	18.5	HMDB0000008
26	exe	2-hydroxybutyrate/2-hydroxyisobutyrate	18.5	HMDB0000008
19	exe	2-hydroxybutyrate/2-hydroxyisobutyrate	18.5	HMDB0000008
14	exe	2-hydroxybutyrate/2-hydroxyisobutyrate	18.5	HMDB0000008
27	exe	2-hydroxybutyrate/2-hydroxyisobutyrate	18.5	HMDB0000008
20	exe	2-hydroxybutyrate/2-hydroxyisobutyrate	18.5	HMDB0000008
3	exe	2-hydroxybutyrate/2-hydroxyisobutyrate	18.5	HMDB0000008
3	sed	3-hydroxybutyrate (BHBA)	8	HMDB0000011
1	sed	3-hydroxybutyrate (BHBA)	8	HMDB0000011
2	sed	3-hydroxybutyrate (BHBA)	8	HMDB0000011
4	sed	3-hydroxybutyrate (BHBA)	8	HMDB0000011
1	sed	3-hydroxybutyrate (BHBA)	8	HMDB0000011
	sed	3-hydroxybutyrate (BHBA)	8	HMDB0000011
	sed	3-hydroxybutyrate (BHBA)	8	HMDB0000011
	sed	3-hydroxybutyrate (BHBA)	8	HMDB0000011
11	exe	3-hydroxybutyrate (BHBA)	8	HMDB0000011
3	exe	3-hydroxybutyrate (BHBA)	8	HMDB0000011
12	exe	3-hydroxybutyrate (BHBA)	8	HMDB0000011
14	exe	3-hydroxybutyrate (BHBA)	8	HMDB0000011
9	exe	3-hydroxybutyrate (BHBA)	8	HMDB0000011
12	exe	3-hydroxybutyrate (BHBA)	8	HMDB0000011
8	exe	3-hydroxybutyrate (BHBA)	8	HMDB0000011
4	exe	3-hydroxybutyrate (BHBA)	8	HMDB0000011
2	sed	hydroxy-N6,N6,N6-trimethyllysine*	3.5	HMDB0001422
1	sed	hydroxy-N6,N6,N6-trimethyllysine*	3.5	HMDB0001422
3	sed	hydroxy-N6,N6,N6-trimethyllysine*	3.5	HMDB0001422
1	sed	hydroxy-N6,N6,N6-trimethyllysine*	3.5	HMDB0001422
	sed	hydroxy-N6,N6,N6-trimethyllysine*	3.5	HMDB0001422
	sed	hydroxy-N6,N6,N6-trimethyllysine*	3.5	HMDB0001422
	sed	hydroxy-N6,N6,N6-trimethyllysine*	3.5	HMDB0001422
	sed	hydroxy-N6,N6,N6-trimethyllysine*	3.5	HMDB0001422
4	exe	hydroxy-N6,N6,N6-trimethyllysine*	3.5	HMDB0001422
5	exe	hydroxy-N6,N6,N6-trimethyllysine*	3.5	HMDB0001422
10	exe	hydroxy-N6,N6,N6-trimethyllysine*	3.5	HMDB0001422
	exe	hydroxy-N6,N6,N6-trimethyllysine*	3.5	HMDB0001422
	exe	hydroxy-N6,N6,N6-trimethyllysine*	3.5	HMDB0001422
	exe	hydroxy-N6,N6,N6-trimethyllysine*	3.5	HMDB0001422
	exe	hydroxy-N6,N6,N6-trimethyllysine*	3.5	HMDB0001422
	exe	hydroxy-N6,N6,N6-trimethyllysine*	3.5	HMDB0001422
4	sed	phenol sulfate	2	HMDB0060015
5	sed	phenol sulfate	2	HMDB0060015
3	sed	phenol sulfate	2	HMDB0060015
4	sed	phenol sulfate	2	HMDB0060015
2	sed	phenol sulfate	2	HMDB0060015
4	sed	phenol sulfate	2	HMDB0060015
3	sed	phenol sulfate	2	HMDB0060015
	sed	phenol sulfate	2	HMDB0060015
9	exe	phenol sulfate	2	HMDB0060015
5	exe	phenol sulfate	2	HMDB0060015
5	exe	phenol sulfate	2	HMDB0060015
5	exe	phenol sulfate	2	HMDB0060015
9	exe	phenol sulfate	2	HMDB0060015
7	exe	phenol sulfate	2	HMDB0060015
7	exe	phenol sulfate	2	HMDB0060015
1	exe	phenol sulfate	2	HMDB0060015
2	sed	guanine	1	HMDB0000132
2	sed	guanine	1	HMDB0000132
1	sed	guanine	1	HMDB0000132
2	sed	guanine	1	HMDB0000132
	sed	guanine	1	HMDB0000132
	sed	guanine	1	HMDB0000132
	sed	guanine	1	HMDB0000132
	sed	guanine	1	HMDB0000132
3	exe	guanine	1	HMDB0000132
16	exe	guanine	1	HMDB0000132
3	exe	guanine	1	HMDB0000132
	exe	guanine	1	HMDB0000132
	exe	guanine	1	HMDB0000132
	exe	guanine	1	HMDB0000132
	exe	guanine	1	HMDB0000132
	exe	guanine	1	HMDB0000132
3	sed	1-linolenoylglycerol (18:3)	-1.5	HMDB0011569
3	sed	1-linolenoylglycerol (18:3)	-1.5	HMDB0011569
	sed	1-linolenoylglycerol (18:3)	-1.5	HMDB0011569
	sed	1-linolenoylglycerol (18:3)	-1.5	HMDB0011569
	sed	1-linolenoylglycerol (18:3)	-1.5	HMDB0011569
	sed	1-linolenoylglycerol (18:3)	-1.5	HMDB0011569
	sed	1-linolenoylglycerol (18:3)	-1.5	HMDB0011569
	sed	1-linolenoylglycerol (18:3)	-1.5	HMDB0011569
1	exe	1-linolenoylglycerol (18:3)	-1.5	HMDB0011569
1	exe	1-linolenoylglycerol (18:3)	-1.5	HMDB0011569
2	exe	1-linolenoylglycerol (18:3)	-1.5	HMDB0011569
2	exe	1-linolenoylglycerol (18:3)	-1.5	HMDB0011569
	exe	1-linolenoylglycerol (18:3)	-1.5	HMDB0011569
	exe	1-linolenoylglycerol (18:3)	-1.5	HMDB0011569
	exe	1-linolenoylglycerol (18:3)	-1.5	HMDB0011569
	exe	1-linolenoylglycerol (18:3)	-1.5	HMDB0011569
4	sed	ethylmalonate	-2	HMDB0000622
7	sed	ethylmalonate	-2	HMDB0000622
3	sed	ethylmalonate	-2	HMDB0000622
	sed	ethylmalonate	-2	HMDB0000622
	sed	ethylmalonate	-2	HMDB0000622
	sed	ethylmalonate	-2	HMDB0000622
	sed	ethylmalonate	-2	HMDB0000622
	sed	ethylmalonate	-2	HMDB0000622
2	exe	ethylmalonate	-2	HMDB0000622
1	exe	ethylmalonate	-2	HMDB0000622
2	exe	ethylmalonate	-2	HMDB0000622
2	exe	ethylmalonate	-2	HMDB0000622
	exe	ethylmalonate	-2	HMDB0000622
	exe	ethylmalonate	-2	HMDB0000622
	exe	ethylmalonate	-2	HMDB0000622
	exe	ethylmalonate	-2	HMDB0000622
3	sed	prolylglycine	-2	HMDB0011178
3	sed	prolylglycine	-2	HMDB0011178
3	sed	prolylglycine	-2	HMDB0011178
	sed	prolylglycine	-2	HMDB0011178
	sed	prolylglycine	-2	HMDB0011178
	sed	prolylglycine	-2	HMDB0011178
	sed	prolylglycine	-2	HMDB0011178
	sed	prolylglycine	-2	HMDB0011178
1	exe	prolylglycine	-2	HMDB0011178
2	exe	prolylglycine	-2	HMDB0011178
1	exe	prolylglycine	-2	HMDB0011178
	exe	prolylglycine	-2	HMDB0011178
	exe	prolylglycine	-2	HMDB0011178
	exe	prolylglycine	-2	HMDB0011178
	exe	prolylglycine	-2	HMDB0011178
	exe	prolylglycine	-2	HMDB0011178
4	sed	1,2-dilinoleoyl-GPC (18:2/18:2)	-2.5	HMDB0008138
5	sed	1,2-dilinoleoyl-GPC (18:2/18:2)	-2.5	HMDB0008138
9	sed	1,2-dilinoleoyl-GPC (18:2/18:2)	-2.5	HMDB0008138
4	sed	1,2-dilinoleoyl-GPC (18:2/18:2)	-2.5	HMDB0008138
	sed	1,2-dilinoleoyl-GPC (18:2/18:2)	-2.5	HMDB0008138
	sed	1,2-dilinoleoyl-GPC (18:2/18:2)	-2.5	HMDB0008138
	sed	1,2-dilinoleoyl-GPC (18:2/18:2)	-2.5	HMDB0008138
	sed	1,2-dilinoleoyl-GPC (18:2/18:2)	-2.5	HMDB0008138
2	exe	1,2-dilinoleoyl-GPC (18:2/18:2)	-2.5	HMDB0008138
1	exe	1,2-dilinoleoyl-GPC (18:2/18:2)	-2.5	HMDB0008138
2	exe	1,2-dilinoleoyl-GPC (18:2/18:2)	-2.5	HMDB0008138
3	exe	1,2-dilinoleoyl-GPC (18:2/18:2)	-2.5	HMDB0008138
2	exe	1,2-dilinoleoyl-GPC (18:2/18:2)	-2.5	HMDB0008138
	exe	1,2-dilinoleoyl-GPC (18:2/18:2)	-2.5	HMDB0008138
	exe	1,2-dilinoleoyl-GPC (18:2/18:2)	-2.5	HMDB0008138
	exe	1,2-dilinoleoyl-GPC (18:2/18:2)	-2.5	HMDB0008138
6	sed	1-stearoyl-2-oleoyl-GPS (18:0/18:1)	-3	HMDB0010163
24	sed	1-stearoyl-2-oleoyl-GPS (18:0/18:1)	-3	HMDB0010163
5	sed	1-stearoyl-2-oleoyl-GPS (18:0/18:1)	-3	HMDB0010163
6	sed	1-stearoyl-2-oleoyl-GPS (18:0/18:1)	-3	HMDB0010163
	sed	1-stearoyl-2-oleoyl-GPS (18:0/18:1)	-3	HMDB0010163
	sed	1-stearoyl-2-oleoyl-GPS (18:0/18:1)	-3	HMDB0010163
	sed	1-stearoyl-2-oleoyl-GPS (18:0/18:1)	-3	HMDB0010163
	sed	1-stearoyl-2-oleoyl-GPS (18:0/18:1)	-3	HMDB0010163
1	exe	1-stearoyl-2-oleoyl-GPS (18:0/18:1)	-3	HMDB0010163
4	exe	1-stearoyl-2-oleoyl-GPS (18:0/18:1)	-3	HMDB0010163
3	exe	1-stearoyl-2-oleoyl-GPS (18:0/18:1)	-3	HMDB0010163
	exe	1-stearoyl-2-oleoyl-GPS (18:0/18:1)	-3	HMDB0010163
	exe	1-stearoyl-2-oleoyl-GPS (18:0/18:1)	-3	HMDB0010163
	exe	1-stearoyl-2-oleoyl-GPS (18:0/18:1)	-3	HMDB0010163
	exe	1-stearoyl-2-oleoyl-GPS (18:0/18:1)	-3	HMDB0010163
	exe	1-stearoyl-2-oleoyl-GPS (18:0/18:1)	-3	HMDB0010163
6	sed	pentadecanoate (15:0)	-3.5	HMDB0000826
3	sed	pentadecanoate (15:0)	-3.5	HMDB0000826
3	sed	pentadecanoate (15:0)	-3.5	HMDB0000826
3	sed	pentadecanoate (15:0)	-3.5	HMDB0000826
7	sed	pentadecanoate (15:0)	-3.5	HMDB0000826
13	sed	pentadecanoate (15:0)	-3.5	HMDB0000826
	sed	pentadecanoate (15:0)	-3.5	HMDB0000826
	sed	pentadecanoate (15:0)	-3.5	HMDB0000826
1	exe	pentadecanoate (15:0)	-3.5	HMDB0000826
1	exe	pentadecanoate (15:0)	-3.5	HMDB0000826
9	exe	pentadecanoate (15:0)	-3.5	HMDB0000826
1	exe	pentadecanoate (15:0)	-3.5	HMDB0000826
25	exe	pentadecanoate (15:0)	-3.5	HMDB0000826
2	exe	pentadecanoate (15:0)	-3.5	HMDB0000826
1	exe	pentadecanoate (15:0)	-3.5	HMDB0000826
	exe	pentadecanoate (15:0)	-3.5	HMDB0000826
3	sed	maleate	-5	HMDB0000176
10	sed	maleate	-5	HMDB0000176
	sed	maleate	-5	HMDB0000176
	sed	maleate	-5	HMDB0000176
	sed	maleate	-5	HMDB0000176
	sed	maleate	-5	HMDB0000176
	sed	maleate	-5	HMDB0000176
	sed	maleate	-5	HMDB0000176
1	exe	maleate	-5	HMDB0000176
2	exe	maleate	-5	HMDB0000176
1	exe	maleate	-5	HMDB0000176
2	exe	maleate	-5	HMDB0000176
	exe	maleate	-5	HMDB0000176
	exe	maleate	-5	HMDB0000176
	exe	maleate	-5	HMDB0000176
	exe	maleate	-5	HMDB0000176
15	sed	N-acetylglycine	-5.5	HMDB0000532
11	sed	N-acetylglycine	-5.5	HMDB0000532
9	sed	N-acetylglycine	-5.5	HMDB0000532
6	sed	N-acetylglycine	-5.5	HMDB0000532
5	sed	N-acetylglycine	-5.5	HMDB0000532
2	sed	N-acetylglycine	-5.5	HMDB0000532
	sed	N-acetylglycine	-5.5	HMDB0000532
	sed	N-acetylglycine	-5.5	HMDB0000532
2	exe	N-acetylglycine	-5.5	HMDB0000532
2	exe	N-acetylglycine	-5.5	HMDB0000532
3	exe	N-acetylglycine	-5.5	HMDB0000532
1	exe	N-acetylglycine	-5.5	HMDB0000532
1	exe	N-acetylglycine	-5.5	HMDB0000532
3	exe	N-acetylglycine	-5.5	HMDB0000532
1	exe	N-acetylglycine	-5.5	HMDB0000532
	exe	N-acetylglycine	-5.5	HMDB0000532
22	sed	1-stearoyl-2-oleoyl-GPC (18:0/18:1)	-7	HMDB0008038
13	sed	1-stearoyl-2-oleoyl-GPC (18:0/18:1)	-7	HMDB0008038
9	sed	1-stearoyl-2-oleoyl-GPC (18:0/18:1)	-7	HMDB0008038
11	sed	1-stearoyl-2-oleoyl-GPC (18:0/18:1)	-7	HMDB0008038
1	sed	1-stearoyl-2-oleoyl-GPC (18:0/18:1)	-7	HMDB0008038
56	sed	1-stearoyl-2-oleoyl-GPC (18:0/18:1)	-7	HMDB0008038
18	sed	1-stearoyl-2-oleoyl-GPC (18:0/18:1)	-7	HMDB0008038
	sed	1-stearoyl-2-oleoyl-GPC (18:0/18:1)	-7	HMDB0008038
6	exe	1-stearoyl-2-oleoyl-GPC (18:0/18:1)	-7	HMDB0008038
7	exe	1-stearoyl-2-oleoyl-GPC (18:0/18:1)	-7	HMDB0008038
2	exe	1-stearoyl-2-oleoyl-GPC (18:0/18:1)	-7	HMDB0008038
6	exe	1-stearoyl-2-oleoyl-GPC (18:0/18:1)	-7	HMDB0008038
46	exe	1-stearoyl-2-oleoyl-GPC (18:0/18:1)	-7	HMDB0008038
5	exe	1-stearoyl-2-oleoyl-GPC (18:0/18:1)	-7	HMDB0008038
1	exe	1-stearoyl-2-oleoyl-GPC (18:0/18:1)	-7	HMDB0008038
	exe	1-stearoyl-2-oleoyl-GPC (18:0/18:1)	-7	HMDB0008038
7	sed	1-palmitoyl-2-oleoyl-GPI (16:0/18:1)*	-8	HMDB0009783
10	sed	1-palmitoyl-2-oleoyl-GPI (16:0/18:1)*	-8	HMDB0009783
9	sed	1-palmitoyl-2-oleoyl-GPI (16:0/18:1)*	-8	HMDB0009783
	sed	1-palmitoyl-2-oleoyl-GPI (16:0/18:1)*	-8	HMDB0009783
	sed	1-palmitoyl-2-oleoyl-GPI (16:0/18:1)*	-8	HMDB0009783
	sed	1-palmitoyl-2-oleoyl-GPI (16:0/18:1)*	-8	HMDB0009783
	sed	1-palmitoyl-2-oleoyl-GPI (16:0/18:1)*	-8	HMDB0009783
	sed	1-palmitoyl-2-oleoyl-GPI (16:0/18:1)*	-8	HMDB0009783
2	exe	1-palmitoyl-2-oleoyl-GPI (16:0/18:1)*	-8	HMDB0009783
1	exe	1-palmitoyl-2-oleoyl-GPI (16:0/18:1)*	-8	HMDB0009783
1	exe	1-palmitoyl-2-oleoyl-GPI (16:0/18:1)*	-8	HMDB0009783
	exe	1-palmitoyl-2-oleoyl-GPI (16:0/18:1)*	-8	HMDB0009783
	exe	1-palmitoyl-2-oleoyl-GPI (16:0/18:1)*	-8	HMDB0009783
	exe	1-palmitoyl-2-oleoyl-GPI (16:0/18:1)*	-8	HMDB0009783
	exe	1-palmitoyl-2-oleoyl-GPI (16:0/18:1)*	-8	HMDB0009783
	exe	1-palmitoyl-2-oleoyl-GPI (16:0/18:1)*	-8	HMDB0009783
12	sed	1-palmitoleoyl-2-linoleoyl-GPC (16:1/18:2)*	-10	HMDB0008006
18	sed	1-palmitoleoyl-2-linoleoyl-GPC (16:1/18:2)*	-10	HMDB0008006
8	sed	1-palmitoleoyl-2-linoleoyl-GPC (16:1/18:2)*	-10	HMDB0008006
	sed	1-palmitoleoyl-2-linoleoyl-GPC (16:1/18:2)*	-10	HMDB0008006
	sed	1-palmitoleoyl-2-linoleoyl-GPC (16:1/18:2)*	-10	HMDB0008006
	sed	1-palmitoleoyl-2-linoleoyl-GPC (16:1/18:2)*	-10	HMDB0008006
	sed	1-palmitoleoyl-2-linoleoyl-GPC (16:1/18:2)*	-10	HMDB0008006
	sed	1-palmitoleoyl-2-linoleoyl-GPC (16:1/18:2)*	-10	HMDB0008006
2	exe	1-palmitoleoyl-2-linoleoyl-GPC (16:1/18:2)*	-10	HMDB0008006
2	exe	1-palmitoleoyl-2-linoleoyl-GPC (16:1/18:2)*	-10	HMDB0008006
4	exe	1-palmitoleoyl-2-linoleoyl-GPC (16:1/18:2)*	-10	HMDB0008006
2	exe	1-palmitoleoyl-2-linoleoyl-GPC (16:1/18:2)*	-10	HMDB0008006
	exe	1-palmitoleoyl-2-linoleoyl-GPC (16:1/18:2)*	-10	HMDB0008006
	exe	1-palmitoleoyl-2-linoleoyl-GPC (16:1/18:2)*	-10	HMDB0008006
	exe	1-palmitoleoyl-2-linoleoyl-GPC (16:1/18:2)*	-10	HMDB0008006
	exe	1-palmitoleoyl-2-linoleoyl-GPC (16:1/18:2)*	-10	HMDB0008006
10	sed	quinolinate	-21.5	HMDB0000232
35	sed	quinolinate	-21.5	HMDB0000232
	sed	quinolinate	-21.5	HMDB0000232
	sed	quinolinate	-21.5	HMDB0000232
	sed	quinolinate	-21.5	HMDB0000232
	sed	quinolinate	-21.5	HMDB0000232
	sed	quinolinate	-21.5	HMDB0000232
	sed	quinolinate	-21.5	HMDB0000232
2	exe	quinolinate	-21.5	HMDB0000232
1	exe	quinolinate	-21.5	HMDB0000232
1	exe	quinolinate	-21.5	HMDB0000232
1	exe	quinolinate	-21.5	HMDB0000232
2	exe	quinolinate	-21.5	HMDB0000232
	exe	quinolinate	-21.5	HMDB0000232
	exe	quinolinate	-21.5	HMDB0000232
	exe	quinolinate	-21.5	HMDB0000232
