# Supplementary material for: Atlas of exercise metabolism reveals time-dependent signatures of metabolic homeostasis
Source: Cell Metab. Author manuscript; Available in PMC 2026 May 20. (PMC13189211; doi:10.1016/j.cmet.2021.12.016)
Supplement: Data_S1 [file NIHMS2168542-supplement-Data_S1.zip › Data S1_Original datasource used to create all graphs and uncropped western blot images (Related to Figure 1-7)/Orig Data Fig S6E.xlsx]

## Sheet: AV_liver-a-KG
ANIMAL_ID_Portal	93_Portal	ANIMAL_ID_Vena Cava	93_Vena Cava	Condition	Zeitgeber
33	-0.120722	33	-1.24473	exe	ZT3
35	0.372432	35	-1.10299	exe	ZT3
41	0.318077	41	-0.768166	exe	ZT3
43	0.724392	43	-0.485945	exe	ZT3
45	0.757106	45	0.00688858	exe	ZT3
55	1.15586	55	-0.00200798	exe	ZT3
69	1.17671	69	0.436342	exe	ZT3
71	1.00346	71	-0.119665	exe	ZT3
37	-2.1433	37	-2.4091	exe	ZT15
47	1.09523	47	-0.678178	exe	ZT15
49	-0.0401937	49	-0.885003	exe	ZT15
51	0.299087	51	-0.653769	exe	ZT15
59	0.619248			exe	ZT15
63	1.05418	63	-0.223802	exe	ZT15
73	0.407682	73	-0.90918	exe	ZT15
75	-0.437522	75	-3.68799	exe	ZT15
34	0.292736	34	-0.76058	sed	ZT3
42	0.830943	42	-0.212901	sed	ZT3
		44	0.00529335	sed	ZT3
46	1.17498	46	0.450238	sed	ZT3
54	0.77371	54	0.34791	sed	ZT3
56	0.622854			sed	ZT3
58	0.93873	58	-0.553592	sed	ZT3
70	1.07939	70	0.650007	sed	ZT3
38	0.386582	38	-0.179154	sed	ZT15
40	0.604203	40	-0.644258	sed	ZT15
48	0.816098	48	-0.407243	sed	ZT15
52	1.05406	52	-0.0258247	sed	ZT15
60	0.706026	60	0.10302	sed	ZT15
62	1.18005	62	-0.00143637	sed	ZT15
64	0.427585	64	-0.0875085	sed	ZT15
72	0.899363	72	-0.0800109	sed	ZT15

## Sheet: AV_muscle_a-KG
ANIMAL_ID_Arterious	93_Arterious	ANIMAL_ID_Venous	93_Venous	Condition	Zeitgeber
1	0.663705	1	1.25878	exe	ZT3
3	0.493806	3	0.93501	exe	ZT3
9	0.149316	9	0.332653	exe	ZT3
11	0.22026	11	0.990911	exe	ZT3
17	-0.569221	17	0.148574	exe	ZT3
19	0.51072	19	0.612591	exe	ZT3
27	-0.609968	27	-0.118405	exe	ZT3
67	0.0619537	67	0.39241	exe	ZT3
5	-0.300326	5	-0.145938	exe	ZT15
7	-2.34479	7	-2.28032	exe	ZT15
13	-2.04706	13	-1.44371	exe	ZT15
15	-0.395575	15	-0.296405	exe	ZT15
21	-2.59989	21	-2.53682	exe	ZT15
23	-0.205226	23	-0.0639128	exe	ZT15
29	-2.64479	29	-2.03963	exe	ZT15
31	-2.28452	31	-1.1255	exe	ZT15
10	0.392751	10	0.669066	sed	ZT3
12	-0.0670098	12	0.496327	sed	ZT3
18	-0.0281388	18	0.302941	sed	ZT3
20	0.837188	20	0.916252	sed	ZT3
26	-1.27405	26	-0.536178	sed	ZT3
28	-0.515848	28	0.0737551	sed	ZT3
66	-0.644367	66	0.191803	sed	ZT3
6	-0.0915821	6	-0.385922	sed	ZT15
8	-1.11875	8	0.688602	sed	ZT15
14	0.0979055	14	0.168826	sed	ZT15
16	-0.072454	16	0.108831	sed	ZT15
22	-2.30889	22	-0.0903672	sed	ZT15
24	-3.26603	24	-1.91972	sed	ZT15
30	-1.6279	30	-0.531047	sed	ZT15
32	-1.32933	32	-0.154641	sed	ZT15

## Sheet: AV_liver_succinate
ANIMAL_ID_Portal	252_Portal	ANIMAL_ID_Vena Cava	252_Vena Cava	Condition	Zeitgeber
33	-0.294913	33	1.94202	exe	ZT3
35	-0.180091	35	2.91169	exe	ZT3
41	0.624113	41	2.11857	exe	ZT3
43	0.226139	43	2.69631	exe	ZT3
45	0.0616174	45	2.56205	exe	ZT3
55	0.360011	55	1.64556	exe	ZT3
69	0.306172	69	2.24978	exe	ZT3
71	0.685018	71	3.25947	exe	ZT3
37	-1.38371	37	0.730622	exe	ZT15
47	0.213568	47	1.90673	exe	ZT15
49	-0.248717	49	1.17862	exe	ZT15
51	-0.232891	51	1.70301	exe	ZT15
59	0.1502			exe	ZT15
63	0.362723	63	1.98851	exe	ZT15
73	0.0269026	73	1.51712	exe	ZT15
75	-0.133877	75	1.63557	exe	ZT15
34	0.149807	34	2.45742	sed	ZT3
42	0.186337	42	1.85334	sed	ZT3
		44	2.12201	sed	ZT3
46	-0.141051	46	0.242855	sed	ZT3
54	0.114789	54	1.78195	sed	ZT3
56	0.0269637			sed	ZT3
58	0.355892	58	1.79226	sed	ZT3
70	0.267925	70	2.01096	sed	ZT3
38	0.194988	38	1.94537	sed	ZT15
40	0.19469	40	2.40896	sed	ZT15
48	0.272189	48	2.13554	sed	ZT15
52	0.389831	52	2.24722	sed	ZT15
60	-0.15588	60	2.4641	sed	ZT15
62	0.233593	62	1.82265	sed	ZT15
64	0.110964	64	1.73427	sed	ZT15
72	0.207124	72	2.26691	sed	ZT15

## Sheet: AV_muscle_succinate
ANIMAL_ID_Arterious	252_Arterious	ANIMAL_ID_Venous	252_Venous	Condition	Zeitgeber
1	0.290388	1	0.0534481	exe	ZT3
3	1.09796	3	0.0942901	exe	ZT3
9	-0.0880398	9	-0.438116	exe	ZT3
11	-0.108335	11	0.164952	exe	ZT3
17	-0.379892	17	-0.374644	exe	ZT3
19	-0.238959	19	0.13787	exe	ZT3
27	-0.240594	27	0.179891	exe	ZT3
67	-0.122339	67	-0.0802069	exe	ZT3
5	-0.0392952	5	-0.270013	exe	ZT15
7	-0.0991307	7	-0.50509	exe	ZT15
13	-0.974955	13	-0.909171	exe	ZT15
15	-0.273298	15	-0.580402	exe	ZT15
21	-0.982292	21	-0.984547	exe	ZT15
23	0.2632	23	-0.0343195	exe	ZT15
29	-0.206291	29	-0.629295	exe	ZT15
31	-0.601322	31	-0.683766	exe	ZT15
10	0.0816777	10	0.121229	sed	ZT3
12	-0.36489	12	-0.385699	sed	ZT3
18	0.0775141	18	-0.311634	sed	ZT3
20	0.465429	20	0.0684315	sed	ZT3
26	-0.733768	26	-0.517173	sed	ZT3
28	0.164767	28	-0.614155	sed	ZT3
66	0.225986	66	-0.512542	sed	ZT3
6	1.47797	6	0.207169	sed	ZT15
8	-0.548202	8	-0.28769	sed	ZT15
14	0.0448983	14	-0.473484	sed	ZT15
16	0.113757	16	0.066302	sed	ZT15
22	-0.46291	22	-0.664953	sed	ZT15
24	-1.15982	24	0.653574	sed	ZT15
30	-0.642395	30	-0.182901	sed	ZT15
32	-0.691096	32	-0.151266	sed	ZT15

## Sheet: AV_liver_fumarate
ANIMAL_ID_Portal	330_Portal	ANIMAL_ID_Vena Cava	330_Vena Cava	Condition	Zeitgeber
33	-0.164679	33	0.233822	exe	ZT3
35	-0.43531	35	0.42874	exe	ZT3
41	0.662014	41	0.63219	exe	ZT3
43	0.521414	43	0.925559	exe	ZT3
45	0.319406	45	0.5488	exe	ZT3
55	0.940878	55	1.21883	exe	ZT3
69	1.21839	69	1.57593	exe	ZT3
71	0.160386	71	1.03393	exe	ZT3
37	-1.82068	37	-0.509956	exe	ZT15
47	0.251165	47	0.863221	exe	ZT15
49	-0.355109	49	0.153545	exe	ZT15
51	-0.0875853	51	0.490569	exe	ZT15
59	0.0183463			exe	ZT15
63	0.823604	63	1.03808	exe	ZT15
73	0.254837	73	0.665177	exe	ZT15
75	-0.346156	75	0.141658	exe	ZT15
34	-0.102535	34	0.519373	sed	ZT3
42	1.1194	42	1.20864	sed	ZT3
		44	0.910056	sed	ZT3
46	0.608292	46	0.339394	sed	ZT3
54	0.673648	54	1.03908	sed	ZT3
56	0.473393			sed	ZT3
58	0.784067	58	0.879674	sed	ZT3
70	0.877396	70	1.23807	sed	ZT3
38	-0.402793	38	-0.496559	sed	ZT15
40	-0.316424	40	0.112872	sed	ZT15
48	0.174321	48	0.577313	sed	ZT15
52	0.271197	52	0.377392	sed	ZT15
60	-0.249307	60	0.060452	sed	ZT15
62	0.112487	62	0.144852	sed	ZT15
64	-0.631575	64	0.10492	sed	ZT15
72	0.128106	72	0.517034	sed	ZT15

## Sheet: AV_muscle_fumarate
ANIMAL_ID_Arterious	330_Arterious	ANIMAL_ID_Venous	330_Venous	Condition	Zeitgeber
1	0.317676	1	0.245804	exe	ZT3
3	0.658105	3	0.609999	exe	ZT3
9	0.0670454	9	0.0497424	exe	ZT3
11	0.248974	11	0.367638	exe	ZT3
17	-0.299143	17	0.0629547	exe	ZT3
19	0.386689	19	0.48172	exe	ZT3
27	-0.704415	27	-0.43937	exe	ZT3
67	-0.416593	67	-0.0924848	exe	ZT3
5	-0.445247	5	-0.291152	exe	ZT15
7	-1.42719	7	-0.93953	exe	ZT15
13	-1.39912	13	-1.03056	exe	ZT15
15	-0.605508	15	-0.44482	exe	ZT15
21	-1.8417	21	-1.52952	exe	ZT15
23	-0.238109	23	0.0375942	exe	ZT15
29	-1.60639	29	-1.58805	exe	ZT15
31	-1.83188	31	-1.20541	exe	ZT15
10	0.513133	10	0.405788	sed	ZT3
12	-0.325417	12	-0.355161	sed	ZT3
18	-0.430292	18	-0.422377	sed	ZT3
20	0.857155	20	0.651089	sed	ZT3
26	-0.912949	26	-0.638557	sed	ZT3
28	-0.493844	28	-0.245955	sed	ZT3
66	-0.274607	66	-0.419965	sed	ZT3
6	-0.36816	6	-0.479995	sed	ZT15
8	-0.700264	8	-0.709107	sed	ZT15
14	-0.212073	14	-0.663821	sed	ZT15
16	-0.26536	16	-0.278486	sed	ZT15
22	-1.69782	22	-1.23672	sed	ZT15
24	-2.2515	24	-1.76474	sed	ZT15
30	-1.21365	30	-0.965004	sed	ZT15
32	-1.07823	32	-0.749011	sed	ZT15

## Sheet: AV_liver_malate
ANIMAL_ID_Portal	409_Portal	ANIMAL_ID_Vena Cava	409_Vena Cava	Condition	Zeitgeber
33	-0.222734	33	0.177065	exe	ZT3
35	-0.270585	35	0.520808	exe	ZT3
41	0.481691	41	0.752754	exe	ZT3
43	0.352795	43	0.695066	exe	ZT3
45	0.170544	45	0.605495	exe	ZT3
55	0.673364	55	1.05914	exe	ZT3
69	1.14874	69	1.23342	exe	ZT3
71	0.118756	71	0.95928	exe	ZT3
37	-1.44291	37	-0.415908	exe	ZT15
47	0.226796	47	0.746234	exe	ZT15
49	-0.258907	49	0.0390735	exe	ZT15
51	-0.120469	51	0.303735	exe	ZT15
59	-0.0694306			exe	ZT15
63	0.516407	63	0.517778	exe	ZT15
73	0.111726	73	0.678497	exe	ZT15
75	-0.237963	75	0.172331	exe	ZT15
34	-0.115298	34	0.571404	sed	ZT3
42	1.16576	42	1.11902	sed	ZT3
		44	0.639394	sed	ZT3
46	0.449051	46	0.384982	sed	ZT3
54	0.460395	54	0.634482	sed	ZT3
56	0.41617			sed	ZT3
58	0.589136	58	0.865937	sed	ZT3
70	0.91309	70	1.14758	sed	ZT3
38	-0.472039	38	-0.400407	sed	ZT15
40	-0.203907	40	0.406556	sed	ZT15
48	0.0217964	48	0.614036	sed	ZT15
52	0.0126292	52	0.311095	sed	ZT15
60	-0.282243	60	0.522346	sed	ZT15
62	0.119002	62	0.137915	sed	ZT15
64	-0.430567	64	0.115882	sed	ZT15
72	0.0952136	72	0.514096	sed	ZT15

## Sheet: AV_muscle_malate
ANIMAL_ID_Arterious	409_Arterious	ANIMAL_ID_Venous	409_Venous	Condition	Zeitgeber
1	0.450313	1	0.287926	exe	ZT3
3	0.455109	3	0.489693	exe	ZT3
9	0.0713937	9	0.475751	exe	ZT3
11	0.112901	11	0.300395	exe	ZT3
17	0.00414349	17	0.194669	exe	ZT3
19	0.262136	19	0.638827	exe	ZT3
27	-0.472867	27	0.0925872	exe	ZT3
67	-0.406741	67	-0.221913	exe	ZT3
5	-0.303492	5	-0.287706	exe	ZT15
7	-1.15248	7	-0.930632	exe	ZT15
13	-1.12547	13	-0.779675	exe	ZT15
15	-0.395925	15	-0.302941	exe	ZT15
21	-1.69996	21	-1.01599	exe	ZT15
23	-0.13772	23	0.13054	exe	ZT15
29	-1.42149	29	-1.2811	exe	ZT15
31	-1.32901	31	-0.7513	exe	ZT15
10	0.489732	10	0.687394	sed	ZT3
12	-0.289338	12	-0.175687	sed	ZT3
18	0.276857	18	-0.131742	sed	ZT3
20	0.724867	20	0.509793	sed	ZT3
26	-0.699621	26	-0.257069	sed	ZT3
28	-0.354661	28	-0.0959931	sed	ZT3
66	-0.0482561	66	-0.207612	sed	ZT3
6	0.167356	6	-0.116603	sed	ZT15
8	-0.531414	8	-0.388358	sed	ZT15
14	-0.195794	14	-0.295227	sed	ZT15
16	-0.176168	16	-0.0283474	sed	ZT15
22	-1.31477	22	-0.928009	sed	ZT15
24	-1.96435	24	-1.76943	sed	ZT15
30	-0.808298	30	-0.48591	sed	ZT15
32	-0.950563	32	-0.48498	sed	ZT15
