# Supplementary material for: Atlas of exercise metabolism reveals time-dependent signatures of metabolic homeostasis
Source: Cell Metab. Author manuscript; Available in PMC 2026 May 20. (PMC13189211; doi:10.1016/j.cmet.2021.12.016)
Supplement: Data_S1 [file NIHMS2168542-supplement-Data_S1.zip › Data S1_Original datasource used to create all graphs and uncropped western blot images (Related to Figure 1-7)/Orig Data Fig S6D.xlsx]

## Sheet: AV_liv_3-methyl-2-oxovalerate
ANIMAL_ID_Portal	100000036_Portal	ANIMAL_ID_Vena Cava	100000036_Vena Cava	Condition	Zeitgeber
33	-0.804097	33	-1.93948	exe	ZT3
35	-0.182355	35	-1.98612	exe	ZT3
41	0.378064	41	-0.835625	exe	ZT3
43	0.725707	43	-0.77711	exe	ZT3
45	0.725508	45	-0.893235	exe	ZT3
55	0.539702	55	-2.02726	exe	ZT3
69	0.748967	69	-0.804339	exe	ZT3
71	0.502698	71	-0.0605458	exe	ZT3
37	-0.20904	37	-0.52634	exe	ZT15
47	0.11505	47	-2.89327	exe	ZT15
49	-0.223364	49	-0.330788	exe	ZT15
51	0.37317	51	-1.35306	exe	ZT15
59	-0.113767			exe	ZT15
63	0.520732	63	-0.464173	exe	ZT15
73	0.313222	73	-1.42629	exe	ZT15
75	0.812682	75	-0.842415	exe	ZT15
34	-1.09434	34	-2.28794	sed	ZT3
42	0.100912	42	-1.98305	sed	ZT3
		44	-0.295253	sed	ZT3
46	-0.0672265	46	-0.094114	sed	ZT3
54	-0.395252	54	-1.80164	sed	ZT3
56	-0.874095			sed	ZT3
58	-0.67459	58	-2.02236	sed	ZT3
70	-0.213863	70	-1.72591	sed	ZT3
38	-1.19884	38	-1.34665	sed	ZT15
40	-0.394767	40	-1.29809	sed	ZT15
48	-0.39106	48	-1.94188	sed	ZT15
52	-0.113746	52	-0.946379	sed	ZT15
60	-0.260845	60	-1.33973	sed	ZT15
62	-0.446103	62	-1.1359	sed	ZT15
64	-0.859439	64	-1.79265	sed	ZT15
72	-0.350541	72	-1.32936	sed	ZT15

## Sheet: AV_mus_3-methyl-2-oxovalerate
ANIMAL_ID_Arterious	100000036_Arterious	ANIMAL_ID_Venous	100000036_Venous	Condition	Zeitgeber
1	0.650532	1	1.88896	exe	ZT3
3	0.249877	3	1.76359	exe	ZT3
9	0.536994	9	1.5898	exe	ZT3
11	0.305218	11	1.21296	exe	ZT3
17	0.205989	17	1.21609	exe	ZT3
19	0.423429	19	1.32617	exe	ZT3
27	0.0264057	27	0.982665	exe	ZT3
67	0.329135	67	1.54751	exe	ZT3
5	0.39674	5	1.15026	exe	ZT15
7	-0.964311	7	0.0903289	exe	ZT15
13	0.458721	13	1.00191	exe	ZT15
15	0.675243	15	1.0272	exe	ZT15
21	-0.827145	21	0.190486	exe	ZT15
23	0.718932	23	1.94311	exe	ZT15
29	-0.727817	29	0.329781	exe	ZT15
31	-0.0542662	31	1.36582	exe	ZT15
10	0.47914	10	1.79616	sed	ZT3
12	0.116233	12	1.10742	sed	ZT3
18	0.45563	18	1.66619	sed	ZT3
20	0.00749741	20	1.50776	sed	ZT3
26	-0.222053	26	1.6273	sed	ZT3
28	-0.73643	28	1.75883	sed	ZT3
66	0.172837	66	1.98034	sed	ZT3
6	-0.43749	6	0.6523	sed	ZT15
8	0.184865	8	2.13352	sed	ZT15
14	0.231121	14	1.33614	sed	ZT15
16	0.579001	16	1.34657	sed	ZT15
22	-0.364173	22	1.4408	sed	ZT15
24	-1.17	24	0.0163525	sed	ZT15
30	-0.301008	30	1.16683	sed	ZT15
32	-0.475007	32	1.01688	sed	ZT15

## Sheet: AV_liv_3-methyl-2-oxobutyrate
ANIMAL_ID_Portal	100000936_Portal	ANIMAL_ID_Vena Cava	100000936_Vena Cava	Condition	Zeitgeber
33	-0.422831	33	-2.05944	exe	ZT3
35	0.197381	35	-2.33299	exe	ZT3
41	0.852651	41	-1.15228	exe	ZT3
43	0.634978	43	-0.932964	exe	ZT3
45	0.908815	45	-1.38816	exe	ZT3
55	0.380033	55	-2.43158	exe	ZT3
69	0.642031	69	-1.12659	exe	ZT3
71	1.40184	71	-0.586519	exe	ZT3
37	0.369369	37	-0.0744579	exe	ZT15
47	0.197154	47	-3.83202	exe	ZT15
49	-0.122808	49	-0.175073	exe	ZT15
51	0.50753	51	-1.63193	exe	ZT15
59	-0.0644199			exe	ZT15
63	0.536055	63	-1.25039	exe	ZT15
73	0.372035	73	-2.17512	exe	ZT15
75	0.695756	75	-1.70034	exe	ZT15
34	-0.691491	34	-2.49477	sed	ZT3
42	0.0474018	42	-2.44344	sed	ZT3
		44	0.00529335	sed	ZT3
46	0.160283	46	0.0210561	sed	ZT3
54	-0.215054	54	-2.17268	sed	ZT3
56	-0.469804			sed	ZT3
58	-0.326776	58	-2.37682	sed	ZT3
70	-0.161963	70	-2.15969	sed	ZT3
38	-0.721832	38	-1.38621	sed	ZT15
40	-0.176939	40	-1.70626	sed	ZT15
48	0.0475376	48	-2.28444	sed	ZT15
52	-0.153382	52	-1.89515	sed	ZT15
60	-0.0080174	60	-1.72391	sed	ZT15
62	-0.0533834	62	-1.30758	sed	ZT15
64	-0.583735	64	-1.83828	sed	ZT15
72	0.138868	72	-1.54189	sed	ZT15

## Sheet: AV_mus_3-methyl-2-oxobutyrate
ANIMAL_ID_Arterious	100000936_Arterious	ANIMAL_ID_Venous	100000936_Venous	Condition	Zeitgeber
1	0.294393	1	1.69779	exe	ZT3
3	0.152727	3	1.71462	exe	ZT3
9	0.583705	9	1.76857	exe	ZT3
11	0.445685	11	1.50833	exe	ZT3
17	0.280644	17	1.39991	exe	ZT3
19	0.420596	19	1.29075	exe	ZT3
27	0.0506177	27	1.22525	exe	ZT3
67	0.530446	67	1.48397	exe	ZT3
5	0.14661	5	0.642756	exe	ZT15
7	-0.846739	7	0.0758604	exe	ZT15
13	0.379456	13	0.932418	exe	ZT15
15	0.533249	15	0.465662	exe	ZT15
21	-0.474875	21	0.16489	exe	ZT15
23	0.385777	23	1.62924	exe	ZT15
29	-0.26626	29	0.649503	exe	ZT15
31	-0.213474	31	1.05356	exe	ZT15
10	0.563246	10	1.85249	sed	ZT3
12	0.0217884	12	1.15308	sed	ZT3
18	0.420926	18	1.56218	sed	ZT3
20	0.218809	20	1.61417	sed	ZT3
26	-0.0326939	26	1.86728	sed	ZT3
28	-0.600089	28	1.83521	sed	ZT3
66	0.172861	66	1.62142	sed	ZT3
6	-0.615432	6	0.275489	sed	ZT15
8	-0.0947266	8	1.83182	sed	ZT15
14	0.456759	14	1.42213	sed	ZT15
16	0.428377	16	1.11323	sed	ZT15
22	-0.617528	22	1.41462	sed	ZT15
24	-1.13831	24	0.102649	sed	ZT15
30	-0.338713	30	1.22088	sed	ZT15
32	-0.445029	32	1.17199	sed	ZT15
