# Supplementary material for: Atlas of exercise metabolism reveals time-dependent signatures of metabolic homeostasis
Source: Cell Metab. Author manuscript; Available in PMC 2026 May 20. (PMC13189211; doi:10.1016/j.cmet.2021.12.016)
Supplement: Data_S1 [file NIHMS2168542-supplement-Data_S1.zip › Data S1_Original datasource used to create all graphs and uncropped western blot images (Related to Figure 1-7)/Orig Data Fig S2E.xlsx]

## Sheet: Hk2
Well	Phase	treatment	ZT	Time after exercise	rep	Mouse #	Biological Set Name	18S Ct	Actin Cq	Actin Cq	Actin Cq	Actin Cq	Actin Cq	Actin Cq	Hk2 Ct	dCt	ddCt	Rq		Sed	1	2	3	4	5	6	Ave	SD	SE
C01	Rest	Sed	4	0	1	2		11.8152							26.8204	15.0051	-0.449064	1.36515		Rest_Sed	1.36515	0.772156	0.993758	0.949736	0.81071	1.23984	1.02189	0.235921	0.0963142
C02	Rest	Sed	4	0	2	4		11.8065							27.6337	15.8272	0.373036	0.772156		Rest_Exe	0.790593	0.9477	0.623152	0.564249	0.757625	0.404211	0.681255	0.191102	0.0780171
C03	Rest	Sed	4	0	3	50		11.9511							27.4143	15.4632	0.00903288	0.993758		Actve_Sed	0.273075	0.517096	0.396566	0.328804	0.51971	0.365766	0.40017	0.100403	0.0409895
C04	Rest	Sed	4	0	4	52		12.0592							27.5878	15.5286	0.0744013	0.949736		Active_Exe	0.299698	0.210769	0.32179	0.297664	0.267047	0.357717	0.292447	0.050035	0.0204267
C05	Rest	Sed	4	0	5	98		11.9331							27.6901	15.757	0.302743	0.81071
C06	Rest	Sed	4	0	6	100		11.971							27.1151	15.1441	-0.310149	1.23984
C07	Rest	Exe	4	0	1	1		11.8252							27.6184	15.7932	0.338993	0.790593
C08	Rest	Exe	4	0	2	3		11.6559							27.1876	15.5317	0.0774979	0.9477
C09	Rest	Exe	4	0	3	49		11.8153							27.9519	16.1366	0.682344	0.623152
C10	Rest	Exe	4	0	4	51		11.9483							28.2281	16.2798	0.825596	0.564249
C11	Rest	Exe	4	0	5	97		11.9391							27.7938	15.8547	0.400444	0.757625
C12	Rest	Exe	4	0	6	99		11.9633							28.7243	16.761	1.30682	0.404211
D01	Active	Sed	16	0	1	26		11.3766							28.7034	17.3268	1.87263	0.273075
D02	Active	Sed	16	0	2	28		10.9491							27.3548	16.4057	0.951496	0.517096
D03	Active	Sed	16	0	3	74		11.2348							28.0234	16.7886	1.33437	0.396566
D04	Active	Sed	16	0	4	76		11.1583							28.2172	17.0589	1.6047	0.328804
D05	Active	Sed	16	0	5	122		11.5879							27.9863	16.3984	0.944222	0.51971
D06	Active	Sed	16	0	6	124		11.5708							28.476	16.9052	1.45101	0.365766
D07	Active	Exe	16	0	1	25		11.1112							28.3038	17.1926	1.73842	0.299698
D08	Active	Exe	16	0	2	27		11.1214							28.8219	17.7005	2.24627	0.210769
D09	Active	Exe	16	0	3	73		11.1709							28.261	17.09	1.63581	0.32179
D10	Active	Exe	16	0	4	75		11.1209							28.3233	17.2025	1.74824	0.297664
D11	Active	Exe	16	0	5	121		11.5762							28.9352	17.359	1.90483	0.267047
D12	Active	Exe	16	0	6	123		11.4468							28.3841	16.9373	1.48311	0.357717

## Sheet: Gys2
Well	Phase	treatment	ZT	Time after exercise	rep	Mouse #	Biological Set Name	18S Ct	Actin Cq	Actin Cq	Actin Cq	Actin Cq	Actin Cq	Actin Cq	Gys2 Ct	dCt	ddCt	Rq		Sed	1	2	3	4	5	6	Ave	SD	SE
C01	Rest	Sed	4	0	1	2		11.8152							21.393	9.57775	-0.00143345	1.00099		Rest_Sed	1.00099	0.851299	0.870272	1.2933	0.98474	1.05879	1.0099	0.160042	0.065337
C02	Rest	Sed	4	0	2	4		11.8065							21.6179	9.81144	0.232262	0.851299		Rest_Exe	1.1151	1.29886	1.19065	1.69833	1.08515	0.993923	1.23034	0.25121	0.102556
C03	Rest	Sed	4	0	3	50		11.9511							21.7307	9.77964	0.200461	0.870272		Actve_Sed	1.19691	1.20253	1.14729	1.10953	2.16102	1.49747	1.38579	0.403961	0.164916
C04	Rest	Sed	4	0	4	52		12.0592							21.2674	9.20813	-0.371055	1.2933		Active_Exe	1.55057	1.9243	1.27686	1.30405	1.55249	2.25258	1.64347	0.378523	0.154531
C05	Rest	Sed	4	0	5	98		11.9331							21.5345	9.60137	0.0221859	0.98474
C06	Rest	Sed	4	0	6	100		11.971							21.4678	9.49676	-0.0824208	1.05879
C07	Rest	Exe	4	0	1	1		11.8252							21.2472	9.42201	-0.157174	1.1151
C08	Rest	Exe	4	0	2	3		11.6559							20.8578	9.20194	-0.377245	1.29886
C09	Rest	Exe	4	0	3	49		11.8153							21.1428	9.32743	-0.251754	1.19065
C10	Rest	Exe	4	0	4	51		11.9483							20.7633	8.81507	-0.764113	1.69833
C11	Rest	Exe	4	0	5	97		11.9391							21.4004	9.46129	-0.117895	1.08515
C12	Rest	Exe	4	0	6	99		11.9633							21.5512	9.58798	0.00879377	0.993923
D01	Active	Sed	16	0	1	26		11.3766							20.6965	9.31986	-0.259319	1.19691
D02	Active	Sed	16	0	2	28		10.9491							20.2622	9.31311	-0.26607	1.20253
D03	Active	Sed	16	0	3	74		11.2348							20.6158	9.38095	-0.198234	1.14729
D04	Active	Sed	16	0	4	76		11.1583							20.5875	9.42924	-0.149942	1.10953
D05	Active	Sed	16	0	5	122		11.5879							20.0554	8.46747	-1.11171	2.16102
D06	Active	Sed	16	0	6	124		11.5708							20.5675	8.99666	-0.582524	1.49747
D07	Active	Exe	16	0	1	25		11.1112							20.0575	8.94639	-0.632795	1.55057
D08	Active	Exe	16	0	2	27		11.1214							19.7562	8.63485	-0.944334	1.9243
D09	Active	Exe	16	0	3	73		11.1709							20.3975	9.22659	-0.352597	1.27686
D10	Active	Exe	16	0	4	75		11.1209							20.3171	9.19618	-0.383003	1.30405
D11	Active	Exe	16	0	5	121		11.5762							20.5208	8.9446	-0.634586	1.55249
D12	Active	Exe	16	0	6	123		11.4468							19.8544	8.4076	-1.17158	2.25258

## Sheet: Pygl
Well	Phase	treatment	ZT	Time after exercise	rep	Mouse #	Biological Set Name	18S Ct	Actin Cq	Actin Cq	Actin Cq	Actin Cq	Actin Cq	Actin Cq	Pygl Ct	dCt	ddCt	Rq		Sed	1	2	3	4	5	6	Ave	SD	SE
A01	Rest	Sed	4	0	1	2		11.8152							18.969	7.15373	-0.114486	1.08259		Rest_Sed	1.08259	1.04082	1.0232	1.15179	0.88206	0.853746	1.0057	0.115906	0.0473183
A02	Rest	Sed	4	0	2	4		11.8065							19.017	7.21049	-0.0577229	1.04082		Rest_Exe	1.15162	1.04196	0.994805	0.924743	1.07229	0.737258	0.987112	0.144016	0.0587942
A03	Rest	Sed	4	0	3	50		11.9511							19.1862	7.23513	-0.0330864	1.0232		Actve_Sed	0.660542	0.655109	0.535237	0.513256	0.594046	0.568733	0.587821	0.0609003	0.0248624
A04	Rest	Sed	4	0	4	52		12.0592							19.1236	7.06434	-0.203876	1.15179		Active_Exe	0.408623	0.533001	0.566324	0.422952	0.682757	0.407641	0.50355	0.111021	0.0453243
A05	Rest	Sed	4	0	5	98		11.9331							19.3824	7.44927	0.181052	0.88206
A06	Rest	Sed	4	0	6	100		11.971							19.4674	7.49634	0.22812	0.853746
A07	Rest	Exe	4	0	1	1		11.8252							18.8897	7.06455	-0.203669	1.15162
A08	Rest	Exe	4	0	2	3		11.6559							18.8648	7.20892	-0.0592987	1.04196
A09	Rest	Exe	4	0	3	49		11.8153							19.0911	7.27573	0.00751469	0.994805
A10	Rest	Exe	4	0	4	51		11.9483							19.3294	7.38109	0.112876	0.924743
A11	Rest	Exe	4	0	5	97		11.9391							19.1067	7.16753	-0.100688	1.07229
A12	Rest	Exe	4	0	6	99		11.9633							19.6712	7.70798	0.439759	0.737258
B01	Active	Sed	16	0	1	26		11.3766							19.2431	7.86649	0.598277	0.660542
B02	Active	Sed	16	0	2	28		10.9491							18.8275	7.87841	0.610194	0.655109
B03	Active	Sed	16	0	3	74		11.2348							19.4048	8.16997	0.90175	0.535237
B04	Active	Sed	16	0	4	76		11.1583							19.3887	8.23047	0.962251	0.513256
B05	Active	Sed	16	0	5	122		11.5879							19.6075	8.01957	0.751352	0.594046
B06	Active	Sed	16	0	6	124		11.5708							19.6532	8.08239	0.814177	0.568733
B07	Active	Exe	16	0	1	25		11.1112							19.6705	8.55937	1.29116	0.408623
B08	Active	Exe	16	0	2	27		11.1214							19.2974	8.17601	0.907789	0.533001
B09	Active	Exe	16	0	3	73		11.1709							19.2595	8.08852	0.8203	0.566324
B10	Active	Exe	16	0	4	75		11.1209							19.6305	8.50965	1.24143	0.422952
B11	Active	Exe	16	0	5	121		11.5762							19.395	7.81877	0.550556	0.682757
B12	Active	Exe	16	0	6	123		11.4468							20.0097	8.56285	1.29463	0.407641

## Sheet: G6pc
Well	Phase	treatment	ZT	Time after exercise	rep	Mouse #	Biological Set Name	18S Ct	Actin Cq	Actin Cq	Actin Cq	Actin Cq	Actin Cq	Actin Cq	G6pc Ct	dCt	ddCt	Rq		Sed	1	2	3	4	5	6	Ave	SD	SE
G01	Rest	Sed	4	0	1	2		11.8152							18.9505	7.13524	-0.256537	1.19461		Rest_Sed	1.19461	1.08498	0.792451	1.15784	1.28208	0.655866	1.02797	0.247543	0.101059
G02	Rest	Sed	4	0	2	4		11.8065							19.0806	7.27411	-0.117672	1.08498		Rest_Exe	3.34817	3.97393	2.3955	2.86866	3.16321	2.67178	3.07021	0.558073	0.227832
G03	Rest	Sed	4	0	3	50		11.9511							19.6785	7.72739	0.335607	0.792451		Actve_Sed	1.12992	0.636718	0.595464	0.754862	1.08925	0.849347	0.842593	0.225652	0.0921222
G04	Rest	Sed	4	0	4	52		12.0592							19.2396	7.18034	-0.211439	1.15784		Active_Exe	1.63926	2.31413	2.00676	2.01571	1.71906	2.33389	2.0048	0.289612	0.118233
G05	Rest	Sed	4	0	5	98		11.9331							18.9664	7.0333	-0.358485	1.28208
G06	Rest	Sed	4	0	6	100		11.971							19.9713	8.00031	0.608526	0.655866
G07	Rest	Exe	4	0	1	1		11.8252							17.4736	5.64841	-1.74337	3.34817
G08	Rest	Exe	4	0	2	3		11.6559							17.0571	5.40122	-1.99057	3.97393
G09	Rest	Exe	4	0	3	49		11.8153							17.9468	6.13146	-1.26033	2.3955
G10	Rest	Exe	4	0	4	51		11.9483							17.8197	5.8714	-1.52038	2.86866
G11	Rest	Exe	4	0	5	97		11.9391							17.6695	5.73039	-1.66139	3.16321
G12	Rest	Exe	4	0	6	99		11.9633							17.9372	5.97398	-1.4178	2.67178
H01	Active	Sed	16	0	1	26		11.3766							18.5922	7.21557	-0.176215	1.12992
H02	Active	Sed	16	0	2	28		10.9491							18.9922	8.04306	0.651274	0.636718
H03	Active	Sed	16	0	3	74		11.2348							19.3745	8.13969	0.747913	0.595464
H04	Active	Sed	16	0	4	76		11.1583							18.9558	7.7975	0.405716	0.754862
H05	Active	Sed	16	0	5	122		11.5879							18.8564	7.26844	-0.12334	1.08925
H06	Active	Sed	16	0	6	124		11.5708							19.1982	7.62736	0.235574	0.849347
H07	Active	Exe	16	0	1	25		11.1112							17.7899	6.67873	-0.713049	1.63926
H08	Active	Exe	16	0	2	27		11.1214							17.3027	6.18131	-1.21047	2.31413
H09	Active	Exe	16	0	3	73		11.1709							17.5579	6.38691	-1.00487	2.00676
H10	Active	Exe	16	0	4	75		11.1209							17.5014	6.38049	-1.01129	2.01571
H11	Active	Exe	16	0	5	121		11.5762							18.1864	6.61016	-0.781618	1.71906
H12	Active	Exe	16	0	6	123		11.4468							17.6159	6.16904	-1.22274	2.33389

## Sheet: Pck1
Well	Phase	treatment	ZT	Time after exercise	rep	Mouse #	Biological Set Name	18S Ct	Actin Cq	Actin Cq	Actin Cq	Actin Cq	Actin Cq	Actin Cq	Pck1 Ct	dCt	ddCt	Rq		Sed	1	2	3	4	5	6	Ave	SD	SE
A01	Rest	Sed	4	0	1	2		11.8152							14.8403	3.02506	0.00236995	0.998359		Rest_Sed	0.998359	1.30787	0.878027	1.09599	0.984588	0.808311	1.01219	0.176051	0.0718724
A02	Rest	Sed	4	0	2	4		11.8065							14.442	2.63547	-0.38722	1.30787		Rest_Exe	1.62346	1.7912	1.36595	1.22716	1.26088	1.06564	1.38905	0.269977	0.110217
A03	Rest	Sed	4	0	3	50		11.9511							15.1614	3.21035	0.187662	0.878027		Actve_Sed	0.562064	0.751716	0.549928	0.723079	0.980094	0.778135	0.724169	0.158624	0.064758
A04	Rest	Sed	4	0	4	52		12.0592							14.9497	2.89045	-0.132238	1.09599		Active_Exe	1.04799	1.03062	0.785882	0.74974	0.758936	0.779256	0.858736	0.140587	0.0573944
A05	Rest	Sed	4	0	5	98		11.9331							14.9782	3.04509	0.0224085	0.984588
A06	Rest	Sed	4	0	6	100		11.971							15.3007	3.3297	0.307017	0.808311
A07	Rest	Exe	4	0	1	1		11.8252							14.1488	2.32362	-0.69907	1.62346
A08	Rest	Exe	4	0	2	3		11.6559							13.8377	2.18176	-0.840926	1.7912
A09	Rest	Exe	4	0	3	49		11.8153							14.3881	2.57278	-0.449908	1.36595
A10	Rest	Exe	4	0	4	51		11.9483							14.6756	2.72736	-0.295325	1.22716
A11	Rest	Exe	4	0	5	97		11.9391							14.6274	2.68826	-0.33443	1.26088
A12	Rest	Exe	4	0	6	99		11.9633							14.8942	2.93097	-0.0917142	1.06564
B01	Active	Sed	16	0	1	26		11.3766							15.2305	3.85388	0.831193	0.562064
B02	Active	Sed	16	0	2	28		10.9491							14.3835	3.43443	0.41174	0.751716
B03	Active	Sed	16	0	3	74		11.2348							15.1202	3.88537	0.862685	0.549928
B04	Active	Sed	16	0	4	76		11.1583							14.6487	3.49046	0.467775	0.723079
B05	Active	Sed	16	0	5	122		11.5879							14.6396	3.05169	0.0290075	0.980094
B06	Active	Sed	16	0	6	124		11.5708							14.9554	3.38459	0.361908	0.778135
B07	Active	Exe	16	0	1	25		11.1112							14.0662	2.95506	-0.067621	1.04799
B08	Active	Exe	16	0	2	27		11.1214							14.1006	2.97918	-0.0435064	1.03062
B09	Active	Exe	16	0	3	73		11.1709							14.5412	3.3703	0.347615	0.785882
B10	Active	Exe	16	0	4	75		11.1209							14.5591	3.43822	0.415539	0.74974
B11	Active	Exe	16	0	5	121		11.5762							14.9968	3.42064	0.39795	0.758936
B12	Active	Exe	16	0	6	123		11.4468							14.8293	3.38252	0.35983	0.779256

## Sheet: Pdk4
Well	Phase	treatment	ZT	Time after exercise	rep	Mouse #	Biological Set Name	18S Ct	Actin Cq	Actin Cq	Actin Cq	Actin Cq	Actin Cq	Actin Cq	Pdk4 Ct	dCt	ddCt	Rq		Sed	1	2	3	4	5	6	Ave	SD	SE
A01	Rest	Sed	4	0	1	2		11.8152							23.852	12.0368	-0.256244	1.19437		Rest_Sed	1.19437	0.977795	0.678131	1.53382	1.10469	0.745224	1.039	0.314191	0.128268
A02	Rest	Sed	4	0	2	4		11.8065							24.1319	12.3254	0.032396	0.977795		Rest_Exe	0.970071	2.52752	1.51986	1.41239	1.21704	1.49471	1.5236	0.533187	0.217673
A03	Rest	Sed	4	0	3	50		11.9511							24.8044	12.8534	0.560365	0.678131		Actve_Sed	1.48525	0.839868	0.62886	0.862873	1.29118	1.1442	1.04204	0.320198	0.13072
A04	Rest	Sed	4	0	4	52		12.0592							23.7351	11.6759	-0.617131	1.53382		Active_Exe	1.99772	1.97575	2.40149	1.88055	1.75001	2.26916	2.04578	0.244303	0.0997363
A05	Rest	Sed	4	0	5	98		11.9331							24.0825	12.1494	-0.143639	1.10469
A06	Rest	Sed	4	0	6	100		11.971							24.6883	12.7173	0.424253	0.745224
A07	Rest	Exe	4	0	1	1		11.8252							24.1621	12.3369	0.043838	0.970071
A08	Rest	Exe	4	0	2	3		11.6559							22.6112	10.9553	-1.33772	2.52752
A09	Rest	Exe	4	0	3	49		11.8153							23.5044	11.6891	-0.603934	1.51986
A10	Rest	Exe	4	0	4	51		11.9483							23.7431	11.7949	-0.498137	1.41239
A11	Rest	Exe	4	0	5	97		11.9391							23.9488	12.0096	-0.283375	1.21704
A12	Rest	Exe	4	0	6	99		11.9633							23.6764	11.7132	-0.579863	1.49471
B01	Active	Sed	16	0	1	26		11.3766							23.5639	12.1873	-0.570708	1.48525
B02	Active	Sed	16	0	2	28		10.9491							23.9589	13.0098	0.251766	0.839868
B03	Active	Sed	16	0	3	74		11.2348							24.662	13.4272	0.66919	0.62886
B04	Active	Sed	16	0	4	76		11.1583							24.1291	12.9708	0.21278	0.862873
B05	Active	Sed	16	0	5	122		11.5879							23.9772	12.3893	-0.368686	1.29118
B06	Active	Sed	16	0	6	124		11.5708							24.1345	12.5637	-0.19434	1.1442
B07	Active	Exe	16	0	1	25		11.1112							22.8708	11.7597	-0.998355	1.99772
B08	Active	Exe	16	0	2	27		11.1214							22.897	11.7756	-0.9824	1.97575
B09	Active	Exe	16	0	3	73		11.1709							22.665	11.4941	-1.26393	2.40149
B10	Active	Exe	16	0	4	75		11.1209							22.9677	11.8469	-0.911158	1.88055
B11	Active	Exe	16	0	5	121		11.5762							23.5269	11.9507	-0.80736	1.75001
B12	Active	Exe	16	0	6	123		11.4468							23.0227	11.5759	-1.18216	2.26916
