# Supplementary material for: Atlas of exercise metabolism reveals time-dependent signatures of metabolic homeostasis
Source: Cell Metab. Author manuscript; Available in PMC 2026 May 20. (PMC13189211; doi:10.1016/j.cmet.2021.12.016)
Supplement: Data_S1 [file NIHMS2168542-supplement-Data_S1.zip › Data S1_Original datasource used to create all graphs and uncropped western blot images (Related to Figure 1-7)/Orig Data Fig 3A.xlsx]

## Sheet: GraphAll_Edges_sed_extended
EndNodes_1_Name	EndNodes_2_Name	Weight	Tissue_1	COMPID_1	BIOCHEMICAL_1	SUPERPATHWAY_1	Tissue_2	COMPID_2	BIOCHEMICAL_2	SUPERPATHWAY_2
BAT_33951	BAT_1117	0.920805	BAT	33951	creatine phosphate	Amino Acid	BAT	1117	galactitol (dulcitol)	Carbohydrate
BAT_1356	BAT_1118	0.904397	BAT	1356	nonadecanoate (19:0)	Lipid	BAT	1118	arachidate (20:0)	Lipid
BAT_1358	BAT_1118	0.92	BAT	1358	stearate (18:0)	Lipid	BAT	1118	arachidate (20:0)	Lipid
BAT_1356	BAT_1121	0.920139	BAT	1356	nonadecanoate (19:0)	Lipid	BAT	1121	margarate (17:0)	Lipid
BAT_1643	BAT_1303	0.982466	BAT	1643	fumarate	Energy	BAT	1303	malate	Energy
BAT_527	BAT_1356	-0.940212	BAT	527	lactate	Carbohydrate	BAT	1356	nonadecanoate (19:0)	Lipid
BAT_1356	BAT_1358	0.903439	BAT	1356	nonadecanoate (19:0)	Lipid	BAT	1358	stearate (18:0)	Lipid
BAT_527	BAT_1358	-0.904148	BAT	527	lactate	Carbohydrate	BAT	1358	stearate (18:0)	Lipid
BAT_1121	BAT_1361	0.918128	BAT	1121	margarate (17:0)	Lipid	BAT	1361	pentadecanoate (15:0)	Lipid
BAT_15949	BAT_1411	0.905218	BAT	15949	2'-deoxycytidine	Nucleotide	BAT	1411	2'-deoxyguanosine	Nucleotide
BAT_36659	BAT_1414	-0.915439	BAT	36659	glycylisoleucine	Peptide	BAT	1414	3-phosphoglycerate	Carbohydrate
BAT_44621	BAT_1437	-0.910798	BAT	44621	1-(1-enyl-oleoyl)-GPE (P-18:1)*	Lipid	BAT	1437	succinate	Energy
BAT_35652	BAT_1471	0.898618	BAT	35652	adenosine-5'-diphosphoglucose	Carbohydrate	BAT	1471	ribose	Carbohydrate
BAT_15765	BAT_1496	0.911548	BAT	15765	ethylmalonate	Amino Acid	BAT	1496	methylmalonate (MMA)	Lipid
BAT_37058	BAT_1496	0.914096	BAT	37058	succinylcarnitine (C4-DC)	Energy	BAT	1496	methylmalonate (MMA)	Lipid
BAT_22152	BAT_15506	0.951186	BAT	22152	nicotinamide ribonucleotide (NMN)	Cofactors and Vitamins	BAT	15506	choline	Lipid
BAT_57463	BAT_15506	0.895055	BAT	57463	linoleoylcholine*	Lipid	BAT	15506	choline	Lipid
BAT_38296	BAT_1552	0.924044	BAT	38296	(16 or 17)-methylstearate (a19:0 or i19:0)	Lipid	BAT	1552	erucate (22:1n9)	Lipid
BAT_52603	BAT_1561	0.895957	BAT	52603	1,2-dilinoleoyl-GPC (18:2/18:2)	Lipid	BAT	1561	alpha-tocopherol	Cofactors and Vitamins
BAT_46173	BAT_1564	0.937336	BAT	46173	aconitate [cis or trans]	Energy	BAT	1564	citrate	Energy
BAT_62950	BAT_15705	0.896193	BAT	62950	2S,3R-dihydroxybutyrate	Lipid	BAT	15705	cystathionine	Amino Acid
eWAT_52452	BAT_1572	-0.91675	eWAT	52452	1-stearoyl-2-linoleoyl-GPC (18:0/18:2)*	Lipid	BAT	1572	glycerate	Carbohydrate
BAT_52611	BAT_15745	-0.894581	BAT	52611	1-stearoyl-2-docosahexaenoyl-GPC (18:0/22:6)	Lipid	BAT	15745	methylsuccinate	Amino Acid
BAT_37058	BAT_15765	0.905895	BAT	37058	succinylcarnitine (C4-DC)	Energy	BAT	15765	ethylmalonate	Amino Acid
Liver_18330	BAT_15990	0.897403	Liver	18330	5-methyltetrahydrofolate (5MeTHF)	Cofactors and Vitamins	BAT	15990	glycerophosphorylcholine (GPC)	Lipid
BAT_15798	BAT_1604	-0.931513	BAT	15798	thiamin monophosphate	Cofactors and Vitamins	BAT	1604	urate	Nucleotide
BAT_1125	BAT_1649	0.925219	BAT	1125	isoleucine	Amino Acid	BAT	1649	valine	Amino Acid
BAT_60	BAT_1649	0.921896	BAT	60	leucine	Amino Acid	BAT	1649	valine	Amino Acid
BAT_15747	BAT_1768	0.992425	BAT	15747	anserine	Amino Acid	BAT	1768	carnosine	Amino Acid
BAT_46799	BAT_17747	0.911286	BAT	46799	oleoyl-linoleoyl-glycerol (18:1/18:2) [2]	Lipid	BAT	17747	sphingosine	Lipid
BAT_52446	BAT_17747	0.910972	BAT	52446	1-stearoyl-2-linoleoyl-GPE (18:0/18:2)*	Lipid	BAT	17747	sphingosine	Lipid
BAT_1361	BAT_17805	0.950671	BAT	1361	pentadecanoate (15:0)	Lipid	BAT	17805	dihomo-linoleate (20:2n6)	Lipid
BAT_1552	BAT_17805	0.891625	BAT	1552	erucate (22:1n9)	Lipid	BAT	17805	dihomo-linoleate (20:2n6)	Lipid
BAT_33946	BAT_18245	0.904071	BAT	33946	N-acetylhistidine	Amino Acid	BAT	18245	gamma-glutamylhistidine	Peptide
BAT_531	BAT_1827	0.930418	BAT	531	3-hydroxy-3-methylglutarate	Lipid	BAT	1827	riboflavin (Vitamin B2)	Cofactors and Vitamins
BAT_33968	BAT_18349	-0.972458	BAT	33968	5-dodecenoate (12:1n7)	Lipid	BAT	18349	indolelactate	Amino Acid
BAT_40045	BAT_18357	0.920775	BAT	40045	leucylglycine	Peptide	BAT	18357	glycylvaline	Peptide
BAT_41374	BAT_18357	0.895605	BAT	41374	phenylalanylalanine	Peptide	BAT	18357	glycylvaline	Peptide
BAT_48189	BAT_18357	0.893209	BAT	48189	leucylglutamine*	Peptide	BAT	18357	glycylvaline	Peptide
BAT_33983	BAT_18497	0.949439	BAT	33983	tauro-beta-muricholate	Lipid	BAT	18497	taurocholate	Lipid
BAT_48492	BAT_19130	0.903975	BAT	48492	behenoyl sphingomyelin (d18:1/22:0)*	Lipid	BAT	19130	1,2-dipalmitoyl-GPC (16:0/16:0)	Lipid
BAT_52436	BAT_19130	0.896152	BAT	52436	tricosanoyl sphingomyelin (d18:1/23:0)*	Lipid	BAT	19130	1,2-dipalmitoyl-GPC (16:0/16:0)	Lipid
BAT_52475	BAT_19130	0.951579	BAT	52475	1-(1-enyl-stearoyl)-2-arachidonoyl-GPE (P-18:0/20:4)*	Lipid	BAT	19130	1,2-dipalmitoyl-GPC (16:0/16:0)	Lipid
BAT_52615	BAT_19130	0.910526	BAT	52615	sphingomyelin (d18:1/17:0, d17:1/18:0, d19:1/16:0)	Lipid	BAT	19130	1,2-dipalmitoyl-GPC (16:0/16:0)	Lipid
BAT_52616	BAT_19130	0.924117	BAT	52616	1-palmitoyl-2-stearoyl-GPC (16:0/18:0)	Lipid	BAT	19130	1,2-dipalmitoyl-GPC (16:0/16:0)	Lipid
BAT_52673	BAT_19130	0.948245	BAT	52673	1-(1-enyl-palmitoyl)-2-arachidonoyl-GPE (P-16:0/20:4)*	Lipid	BAT	19130	1,2-dipalmitoyl-GPC (16:0/16:0)	Lipid
BAT_52716	BAT_19130	0.901547	BAT	52716	1-(1-enyl-palmitoyl)-2-palmitoyl-GPC (P-16:0/16:0)*	Lipid	BAT	19130	1,2-dipalmitoyl-GPC (16:0/16:0)	Lipid
BAT_19130	BAT_19258	0.897139	BAT	19130	1,2-dipalmitoyl-GPC (16:0/16:0)	Lipid	BAT	19258	1-myristoyl-2-palmitoyl-GPC (14:0/16:0)	Lipid
BAT_52235	BAT_19258	0.933217	BAT	52235	1-stearoyl-2-arachidonoyl-GPS (18:0/20:4)	Lipid	BAT	19258	1-myristoyl-2-palmitoyl-GPC (14:0/16:0)	Lipid
BAT_52475	BAT_19258	0.90199	BAT	52475	1-(1-enyl-stearoyl)-2-arachidonoyl-GPE (P-18:0/20:4)*	Lipid	BAT	19258	1-myristoyl-2-palmitoyl-GPC (14:0/16:0)	Lipid
BAT_52616	BAT_19258	0.895042	BAT	52616	1-palmitoyl-2-stearoyl-GPC (16:0/18:0)	Lipid	BAT	19258	1-myristoyl-2-palmitoyl-GPC (14:0/16:0)	Lipid
BAT_57330	BAT_19258	0.895172	BAT	57330	lignoceroyl sphingomyelin (d18:1/24:0)	Lipid	BAT	19258	1-myristoyl-2-palmitoyl-GPC (14:0/16:0)	Lipid
BAT_47153	BAT_19263	0.892085	BAT	47153	sphingomyelin (d18:1/24:1, d18:2/24:0)*	Lipid	BAT	19263	1-palmitoyl-2-oleoyl-GPE (16:0/18:1)	Lipid
BAT_52438	BAT_19263	0.917704	BAT	52438	1-stearoyl-2-oleoyl-GPC (18:0/18:1)	Lipid	BAT	19263	1-palmitoyl-2-oleoyl-GPE (16:0/18:1)	Lipid
BAT_52616	BAT_19263	0.897591	BAT	52616	1-palmitoyl-2-stearoyl-GPC (16:0/18:0)	Lipid	BAT	19263	1-palmitoyl-2-oleoyl-GPE (16:0/18:1)	Lipid
BAT_52683	BAT_19263	0.93318	BAT	52683	1-palmitoleoyl-2-linoleoyl-GPC (16:1/18:2)*	Lipid	BAT	19263	1-palmitoyl-2-oleoyl-GPE (16:0/18:1)	Lipid
BAT_57330	BAT_19263	0.891769	BAT	57330	lignoceroyl sphingomyelin (d18:1/24:0)	Lipid	BAT	19263	1-palmitoyl-2-oleoyl-GPE (16:0/18:1)	Lipid
BAT_57341	BAT_19263	0.906159	BAT	57341	1,2-dipalmitoyl-GPE (16:0/16:0)*	Lipid	BAT	19263	1-palmitoyl-2-oleoyl-GPE (16:0/18:1)	Lipid
BAT_52748	BAT_19265	0.943396	BAT	52748	1-(1-enyl-stearoyl)-2-linoleoyl-GPE (P-18:0/18:2)*	Lipid	BAT	19265	1-stearoyl-2-oleoyl-GPS (18:0/18:1)	Lipid
BAT_15506	BAT_20694	0.921003	BAT	15506	choline	Lipid	BAT	20694	oxalate (ethanedioate)	Cofactors and Vitamins
BAT_22152	BAT_20694	0.915048	BAT	22152	nicotinamide ribonucleotide (NMN)	Cofactors and Vitamins	BAT	20694	oxalate (ethanedioate)	Cofactors and Vitamins
BAT_53260	BAT_20694	0.918059	BAT	53260	oleoylcholine	Lipid	BAT	20694	oxalate (ethanedioate)	Cofactors and Vitamins
BAT_57463	BAT_20694	0.954134	BAT	57463	linoleoylcholine*	Lipid	BAT	20694	oxalate (ethanedioate)	Cofactors and Vitamins
BAT_27447	BAT_21184	0.931574	BAT	27447	1-linoleoylglycerol (18:2)	Lipid	BAT	21184	1-oleoylglycerol (18:1)	Lipid
BAT_21184	BAT_21232	0.907125	BAT	21184	1-oleoylglycerol (18:1)	Lipid	BAT	21232	2-oleoylglycerol (18:1)	Lipid
BAT_39994	BAT_2134	-0.914153	BAT	39994	valylleucine	Peptide	BAT	2134	flavin adenine dinucleotide (FAD)	Cofactors and Vitamins
BAT_38165	BAT_2183	0.917827	BAT	38165	palmitoyl ethanolamide	Lipid	BAT	2183	thymidine	Nucleotide
BAT_22053	BAT_22001	0.921627	BAT	22053	3-hydroxydecanoate	Lipid	BAT	22001	3-hydroxyoctanoate	Lipid
BAT_21158	BAT_22053	0.895769	BAT	21158	3-hydroxymyristate	Lipid	BAT	22053	3-hydroxydecanoate	Lipid
BAT_1496	BAT_22152	-0.90688	BAT	1496	methylmalonate (MMA)	Lipid	BAT	22152	nicotinamide ribonucleotide (NMN)	Cofactors and Vitamins
BAT_37058	BAT_22152	-0.903481	BAT	37058	succinylcarnitine (C4-DC)	Energy	BAT	22152	nicotinamide ribonucleotide (NMN)	Cofactors and Vitamins
BAT_57463	BAT_22152	0.899473	BAT	57463	linoleoylcholine*	Lipid	BAT	22152	nicotinamide ribonucleotide (NMN)	Cofactors and Vitamins
BAT_21158	BAT_27503	0.891365	BAT	21158	3-hydroxymyristate	Lipid	BAT	27503	3-hydroxypalmitate	Lipid
BAT_32328	BAT_2763	0.916894	BAT	32328	hexanoylcarnitine (C6)	Lipid	BAT	2763	UDP-glucuronate	Carbohydrate
BAT_1110	BAT_27710	0.902607	BAT	1110	arachidonate (20:4n6)	Lipid	BAT	27710	N-acetylglycine	Amino Acid
BAT_33951	BAT_27718	0.900246	BAT	33951	creatine phosphate	Amino Acid	BAT	27718	creatine	Amino Acid
BAT_57519	BAT_27718	0.89659	BAT	57519	eicosenoylcarnitine (C20:1)*	Lipid	BAT	27718	creatine	Amino Acid
eWAT_5086	BAT_27727	-0.91979	eWAT	5086	dimethylglycine	Amino Acid	BAT	27727	glutathione, oxidized (GSSG)	Amino Acid
BAT_15497	BAT_27738	-0.9071	BAT	15497	argininosuccinate	Amino Acid	BAT	27738	threonate	Cofactors and Vitamins
BAT_21158	BAT_2829	-0.906174	BAT	21158	3-hydroxymyristate	Lipid	BAT	2829	N-formylmethionine	Amino Acid
BAT_62804	BAT_2849	0.907933	BAT	62804	CoA-glutathione*	Amino Acid	BAT	2849	guanosine 5'- monophosphate (5'-GMP)	Nucleotide
BAT_33951	BAT_3155	-0.910565	BAT	33951	creatine phosphate	Amino Acid	BAT	3155	3-ureidopropionate	Nucleotide
BAT_35160	BAT_32197	-0.891635	BAT	35160	oleoylcarnitine (C18:1)	Lipid	BAT	32197	3-(4-hydroxyphenyl)lactate (HPLA)	Amino Acid
BAT_1411	BAT_32352	0.923583	BAT	1411	2'-deoxyguanosine	Nucleotide	BAT	32352	guanine	Nucleotide
BAT_38625	BAT_32352	0.903118	BAT	38625	stearoyl ethanolamide	Lipid	BAT	32352	guanine	Nucleotide
BAT_36831	BAT_32377	0.937644	BAT	36831	cytidine 5'-monophospho-N-acetylneuraminic acid	Carbohydrate	BAT	32377	N-acetylneuraminate	Carbohydrate
Muscle_35159	BAT_32401	0.923687	Muscle	35159	cysteine-glutathione disulfide	Amino Acid	BAT	32401	trigonelline (N'-methylnicotinate)	Cofactors and Vitamins
BAT_1552	BAT_32415	0.893764	BAT	1552	erucate (22:1n9)	Lipid	BAT	32415	docosadienoate (22:2n6)	Lipid
BAT_17805	BAT_32415	0.913667	BAT	17805	dihomo-linoleate (20:2n6)	Lipid	BAT	32415	docosadienoate (22:2n6)	Lipid
BAT_32504	BAT_32417	0.91053	BAT	32504	docosapentaenoate (n3 DPA; 22:5n3)	Lipid	BAT	32417	docosatrienoate (22:3n3)	Lipid
BAT_37478	BAT_32417	0.920033	BAT	37478	docosapentaenoate (n6 DPA; 22:5n6)	Lipid	BAT	32417	docosatrienoate (22:3n3)	Lipid
BAT_44675	BAT_32417	0.916889	BAT	44675	docosahexaenoate (DHA; 22:6n3)	Lipid	BAT	32417	docosatrienoate (22:3n3)	Lipid
BAT_22001	BAT_32457	0.922969	BAT	22001	3-hydroxyoctanoate	Lipid	BAT	32457	3-hydroxylaurate	Lipid
BAT_22053	BAT_32457	0.98249	BAT	22053	3-hydroxydecanoate	Lipid	BAT	32457	3-hydroxylaurate	Lipid
BAT_35718	BAT_32504	0.941901	BAT	35718	dihomolinolenate (20:3n3 or 3n6)	Lipid	BAT	32504	docosapentaenoate (n3 DPA; 22:5n3)	Lipid
BAT_37478	BAT_32504	0.947951	BAT	37478	docosapentaenoate (n6 DPA; 22:5n6)	Lipid	BAT	32504	docosapentaenoate (n3 DPA; 22:5n3)	Lipid
BAT_21184	BAT_32506	0.918681	BAT	21184	1-oleoylglycerol (18:1)	Lipid	BAT	32506	2-linoleoylglycerol (18:2)	Lipid
BAT_27447	BAT_32506	0.935695	BAT	27447	1-linoleoylglycerol (18:2)	Lipid	BAT	32506	2-linoleoylglycerol (18:2)	Lipid
BAT_34393	BAT_32506	0.901716	BAT	34393	1-linolenoylglycerol (18:3)	Lipid	BAT	32506	2-linoleoylglycerol (18:2)	Lipid
Heart_32553	BAT_32553	0.970947	Heart	32553	phenol sulfate	Amino Acid	BAT	32553	phenol sulfate	Amino Acid
BAT_34437	BAT_32980	0.915598	BAT	34437	1-stearoyl-GPG (18:0)	Lipid	BAT	32980	adrenate (22:4n6)	Lipid
BAT_57810	BAT_32980	0.891779	BAT	57810	nisinate (24:6n3)	Lipid	BAT	32980	adrenate (22:4n6)	Lipid
BAT_15506	BAT_33013	0.925315	BAT	15506	choline	Lipid	BAT	33013	nicotinamide riboside	Cofactors and Vitamins
BAT_20694	BAT_33013	0.929129	BAT	20694	oxalate (ethanedioate)	Cofactors and Vitamins	BAT	33013	nicotinamide riboside	Cofactors and Vitamins
BAT_22152	BAT_33013	0.920543	BAT	22152	nicotinamide ribonucleotide (NMN)	Cofactors and Vitamins	BAT	33013	nicotinamide riboside	Cofactors and Vitamins
BAT_37058	BAT_33013	-0.896245	BAT	37058	succinylcarnitine (C4-DC)	Energy	BAT	33013	nicotinamide riboside	Cofactors and Vitamins
BAT_53260	BAT_33013	0.917526	BAT	53260	oleoylcholine	Lipid	BAT	33013	nicotinamide riboside	Cofactors and Vitamins
BAT_57463	BAT_33013	0.936117	BAT	57463	linoleoylcholine*	Lipid	BAT	33013	nicotinamide riboside	Cofactors and Vitamins
BAT_32418	BAT_33447	0.898158	BAT	32418	myristoleate (14:1n5)	Lipid	BAT	33447	palmitoleate (16:1n7)	Lipid
BAT_1552	BAT_33587	0.950851	BAT	1552	erucate (22:1n9)	Lipid	BAT	33587	eicosenoate (20:1n9 or 1n11)	Lipid
BAT_17805	BAT_33587	0.930139	BAT	17805	dihomo-linoleate (20:2n6)	Lipid	BAT	33587	eicosenoate (20:1n9 or 1n11)	Lipid
BAT_2763	BAT_33936	0.917535	BAT	2763	UDP-glucuronate	Carbohydrate	BAT	33936	octanoylcarnitine (C8)	Lipid
BAT_32328	BAT_33936	0.92583	BAT	32328	hexanoylcarnitine (C6)	Lipid	BAT	33936	octanoylcarnitine (C8)	Lipid
BAT_33949	BAT_33945	0.896434	BAT	33949	gamma-glutamylglycine	Peptide	BAT	33945	phenylacetylglycine	Peptide
BAT_1494	BAT_33946	0.936112	BAT	1494	5-oxoproline	Amino Acid	BAT	33946	N-acetylhistidine	Amino Acid
BAT_34534	BAT_33952	0.913554	BAT	34534	laurylcarnitine (C12)	Lipid	BAT	33952	myristoylcarnitine (C14)	Lipid
Liver_59	BAT_33967	0.891919	Liver	59	histidine	Amino Acid	BAT	33967	N-acetylisoleucine	Amino Acid
BAT_1552	BAT_33972	0.909919	BAT	1552	erucate (22:1n9)	Lipid	BAT	33972	10-nonadecenoate (19:1n9)	Lipid
BAT_17805	BAT_33972	0.91975	BAT	17805	dihomo-linoleate (20:2n6)	Lipid	BAT	33972	10-nonadecenoate (19:1n9)	Lipid
BAT_33587	BAT_33972	0.947674	BAT	33587	eicosenoate (20:1n9 or 1n11)	Lipid	BAT	33972	10-nonadecenoate (19:1n9)	Lipid
BAT_38768	BAT_33972	0.931869	BAT	38768	15-methylpalmitate	Lipid	BAT	33972	10-nonadecenoate (19:1n9)	Lipid
BAT_35186	BAT_34061	0.905351	BAT	35186	1-arachidonoyl-GPE (20:4n6)*	Lipid	BAT	34061	1-arachidonoyl-GPC (20:4n6)*	Lipid
BAT_1358	BAT_34214	0.914873	BAT	1358	stearate (18:0)	Lipid	BAT	34214	1-arachidonoyl-GPI* (20:4)*	Lipid
BAT_21184	BAT_34383	0.938032	BAT	21184	1-oleoylglycerol (18:1)	Lipid	BAT	34383	2-myristoylglycerol (14:0)	Lipid
BAT_27447	BAT_34383	0.900086	BAT	27447	1-linoleoylglycerol (18:2)	Lipid	BAT	34383	2-myristoylglycerol (14:0)	Lipid
BAT_32506	BAT_34383	0.927416	BAT	32506	2-linoleoylglycerol (18:2)	Lipid	BAT	34383	2-myristoylglycerol (14:0)	Lipid
BAT_21184	BAT_34393	0.907744	BAT	21184	1-oleoylglycerol (18:1)	Lipid	BAT	34393	1-linolenoylglycerol (18:3)	Lipid
BAT_27447	BAT_34393	0.961758	BAT	27447	1-linoleoylglycerol (18:2)	Lipid	BAT	34393	1-linolenoylglycerol (18:3)	Lipid
BAT_1827	BAT_34396	0.898935	BAT	1827	riboflavin (Vitamin B2)	Cofactors and Vitamins	BAT	34396	choline phosphate	Lipid
BAT_39730	BAT_34396	0.935691	BAT	39730	N-stearoyltaurine	Lipid	BAT	34396	choline phosphate	Lipid
BAT_531	BAT_34396	0.941942	BAT	531	3-hydroxy-3-methylglutarate	Lipid	BAT	34396	choline phosphate	Lipid
BAT_27447	BAT_34397	0.895408	BAT	27447	1-linoleoylglycerol (18:2)	Lipid	BAT	34397	1-arachidonylglycerol (20:4)	Lipid
BAT_41370	BAT_34398	0.898081	BAT	41370	phenylalanylglycine	Peptide	BAT	34398	glycylleucine	Peptide
BAT_33441	BAT_34407	0.909044	BAT	33441	isobutyrylcarnitine (C4)	Amino Acid	BAT	34407	isovalerylcarnitine (C5)	Amino Acid
BAT_1125	BAT_34409	-0.927241	BAT	1125	isoleucine	Amino Acid	BAT	34409	stearoylcarnitine (C18)	Lipid
BAT_60	BAT_34409	-0.923569	BAT	60	leucine	Amino Acid	BAT	34409	stearoylcarnitine (C18)	Lipid
BAT_2763	BAT_34534	0.910731	BAT	2763	UDP-glucuronate	Carbohydrate	BAT	34534	laurylcarnitine (C12)	Lipid
BAT_34534	BAT_35160	0.896556	BAT	34534	laurylcarnitine (C12)	Lipid	BAT	35160	oleoylcarnitine (C18:1)	Lipid
BAT_46223	BAT_35160	0.955923	BAT	46223	linoleoylcarnitine (C18:2)*	Lipid	BAT	35160	oleoylcarnitine (C18:1)	Lipid
BAT_61769	BAT_35160	0.909294	BAT	61769	5-dodecenoylcarnitine (C12:1)	Lipid	BAT	35160	oleoylcarnitine (C18:1)	Lipid
BAT_34214	BAT_35186	0.901301	BAT	34214	1-arachidonoyl-GPI* (20:4)*	Lipid	BAT	35186	1-arachidonoyl-GPE (20:4n6)*	Lipid
BAT_62807	BAT_35433	0.928975	BAT	62807	3'-dephospho-CoA-glutathione*	Amino Acid	BAT	35433	beta-hydroxyisovaleroylcarnitine	Amino Acid
BAT_27710	BAT_35436	0.904438	BAT	27710	N-acetylglycine	Amino Acid	BAT	35436	hexanoylglycine (C6)	Lipid
BAT_21184	BAT_35625	0.92933	BAT	21184	1-oleoylglycerol (18:1)	Lipid	BAT	35625	1-myristoylglycerol (14:0)	Lipid
BAT_34383	BAT_35625	0.90562	BAT	34383	2-myristoylglycerol (14:0)	Lipid	BAT	35625	1-myristoylglycerol (14:0)	Lipid
BAT_33955	BAT_35631	0.915227	BAT	33955	1-palmitoyl-GPC (16:0)	Lipid	BAT	35631	1-palmitoyl-GPE (16:0)	Lipid
BAT_1361	BAT_35718	0.916683	BAT	1361	pentadecanoate (15:0)	Lipid	BAT	35718	dihomolinolenate (20:3n3 or 3n6)	Lipid
BAT_17805	BAT_35718	0.941583	BAT	17805	dihomo-linoleate (20:2n6)	Lipid	BAT	35718	dihomolinolenate (20:3n3 or 3n6)	Lipid
BAT_15506	BAT_36659	-0.908106	BAT	15506	choline	Lipid	BAT	36659	glycylisoleucine	Peptide
BAT_22152	BAT_36659	-0.921876	BAT	22152	nicotinamide ribonucleotide (NMN)	Cofactors and Vitamins	BAT	36659	glycylisoleucine	Peptide
BAT_1117	BAT_36713	0.901149	BAT	1117	galactitol (dulcitol)	Carbohydrate	BAT	36713	N6-carboxymethyllysine	Carbohydrate
BAT_33951	BAT_36713	0.961374	BAT	33951	creatine phosphate	Amino Acid	BAT	36713	N6-carboxymethyllysine	Carbohydrate
BAT_57519	BAT_36713	0.914457	BAT	57519	eicosenoylcarnitine (C20:1)*	Lipid	BAT	36713	N6-carboxymethyllysine	Carbohydrate
BAT_57521	BAT_36713	0.903897	BAT	57521	dihomo-linolenoylcarnitine (C20:3n3 or 6)*	Lipid	BAT	36713	N6-carboxymethyllysine	Carbohydrate
BAT_57528	BAT_36713	0.919307	BAT	57528	adrenoylcarnitine (C22:4)*	Lipid	BAT	36713	N6-carboxymethyllysine	Carbohydrate
BAT_35253	BAT_36768	0.892049	BAT	35253	2-palmitoyl-GPC* (16:0)*	Lipid	BAT	36768	valerylglycine (C5)	Lipid
Heart_62736	BAT_36808	0.921995	Heart	62736	4-methylhexanoylglycine	Lipid	BAT	36808	dimethylarginine (SDMA + ADMA)	Amino Acid
BAT_1303	BAT_37058	0.907332	BAT	1303	malate	Energy	BAT	37058	succinylcarnitine (C4-DC)	Energy
BAT_1643	BAT_37058	0.916768	BAT	1643	fumarate	Energy	BAT	37058	succinylcarnitine (C4-DC)	Energy
BAT_2763	BAT_37059	0.893029	BAT	2763	UDP-glucuronate	Carbohydrate	BAT	37059	malonylcarnitine	Lipid
BAT_19130	BAT_37070	-0.917501	BAT	19130	1,2-dipalmitoyl-GPC (16:0/16:0)	Lipid	BAT	37070	methylphosphate	Nucleotide
BAT_1414	BAT_37093	-0.895577	BAT	1414	3-phosphoglycerate	Carbohydrate	BAT	37093	alanylleucine	Peptide
BAT_36659	BAT_37093	0.98046	BAT	36659	glycylisoleucine	Peptide	BAT	37093	alanylleucine	Peptide
BAT_18357	BAT_37451	0.926694	BAT	18357	glycylvaline	Peptide	BAT	37451	O-methyltyrosine	Amino Acid
BAT_1361	BAT_37478	0.902415	BAT	1361	pentadecanoate (15:0)	Lipid	BAT	37478	docosapentaenoate (n6 DPA; 22:5n6)	Lipid
BAT_35718	BAT_37478	0.935579	BAT	35718	dihomolinolenate (20:3n3 or 3n6)	Lipid	BAT	37478	docosapentaenoate (n6 DPA; 22:5n6)	Lipid
Muscle_35117	BAT_38102	-0.905358	Muscle	35117	taurocyamine	Amino Acid	BAT	38102	oleoyl ethanolamide	Lipid
BAT_2763	BAT_38178	0.907029	BAT	2763	UDP-glucuronate	Carbohydrate	BAT	38178	cis-4-decenoylcarnitine (C10:1)	Lipid
BAT_34534	BAT_38178	0.944822	BAT	34534	laurylcarnitine (C12)	Lipid	BAT	38178	cis-4-decenoylcarnitine (C10:1)	Lipid
BAT_1356	BAT_38296	0.909858	BAT	1356	nonadecanoate (19:0)	Lipid	BAT	38296	(16 or 17)-methylstearate (a19:0 or i19:0)	Lipid
BAT_1358	BAT_38296	0.895245	BAT	1358	stearate (18:0)	Lipid	BAT	38296	(16 or 17)-methylstearate (a19:0 or i19:0)	Lipid
BAT_52448	BAT_38309	0.902138	BAT	52448	1-palmitoyl-2-oleoyl-GPG (16:0/18:1)	Lipid	BAT	38309	4-hydroxynonenal	Lipid
BAT_38395	BAT_38399	0.940506	BAT	38395	12,13-DiHOME	Lipid	BAT	38399	9,10-DiHOME	Lipid
BAT_15949	BAT_38625	0.937271	BAT	15949	2'-deoxycytidine	Nucleotide	BAT	38625	stearoyl ethanolamide	Lipid
BAT_1361	BAT_38768	0.903043	BAT	1361	pentadecanoate (15:0)	Lipid	BAT	38768	15-methylpalmitate	Lipid
BAT_17805	BAT_38768	0.920649	BAT	17805	dihomo-linoleate (20:2n6)	Lipid	BAT	38768	15-methylpalmitate	Lipid
BAT_39271	BAT_39270	0.957847	BAT	39271	1-(1-enyl-stearoyl)-GPE (P-18:0)*	Lipid	BAT	39270	1-(1-enyl-palmitoyl)-GPE (P-16:0)*	Lipid
BAT_52475	BAT_39271	0.896115	BAT	52475	1-(1-enyl-stearoyl)-2-arachidonoyl-GPE (P-18:0/20:4)*	Lipid	BAT	39271	1-(1-enyl-stearoyl)-GPE (P-18:0)*	Lipid
BAT_53009	BAT_39271	0.933223	BAT	53009	1-stearoyl-2-linoleoyl-GPS (18:0/18:2)	Lipid	BAT	39271	1-(1-enyl-stearoyl)-GPE (P-18:0)*	Lipid
BAT_62860	BAT_39577	0.894521	BAT	62860	N6-methyllysine	Amino Acid	BAT	39577	N-methyl-GABA	Amino Acid
BAT_35436	BAT_39592	0.912713	BAT	35436	hexanoylglycine (C6)	Lipid	BAT	39592	S-methylcysteine	Amino Acid
Liver_52467	BAT_39609	0.898394	Liver	52467	1-palmitoyl-2-arachidonoyl-GPI (16:0/20:4)*	Lipid	BAT	39609	16-hydroxypalmitate	Lipid
BAT_37478	BAT_39730	0.89345	BAT	37478	docosapentaenoate (n6 DPA; 22:5n6)	Lipid	BAT	39730	N-stearoyltaurine	Lipid
BAT_44675	BAT_39730	0.900505	BAT	44675	docosahexaenoate (DHA; 22:6n3)	Lipid	BAT	39730	N-stearoyltaurine	Lipid
BAT_34396	BAT_39732	0.930813	BAT	34396	choline phosphate	Lipid	BAT	39732	N-oleoyltaurine	Lipid
BAT_39730	BAT_39732	0.924484	BAT	39730	N-stearoyltaurine	Lipid	BAT	39732	N-oleoyltaurine	Lipid
BAT_52608	BAT_39732	0.921259	BAT	52608	linoleoyl ethanolamide	Lipid	BAT	39732	N-oleoyltaurine	Lipid
BAT_34396	BAT_39835	0.941769	BAT	34396	choline phosphate	Lipid	BAT	39835	N-palmitoyltaurine	Lipid
BAT_39730	BAT_39835	0.922791	BAT	39730	N-stearoyltaurine	Lipid	BAT	39835	N-palmitoyltaurine	Lipid
BAT_531	BAT_39835	0.895103	BAT	531	3-hydroxy-3-methylglutarate	Lipid	BAT	39835	N-palmitoyltaurine	Lipid
BAT_36659	BAT_39994	0.918556	BAT	36659	glycylisoleucine	Peptide	BAT	39994	valylleucine	Peptide
BAT_37093	BAT_39994	0.921468	BAT	37093	alanylleucine	Peptide	BAT	39994	valylleucine	Peptide
BAT_53257	BAT_39994	-0.920621	BAT	53257	palmitoloelycholine	Lipid	BAT	39994	valylleucine	Peptide
BAT_1414	BAT_40008	-0.915669	BAT	1414	3-phosphoglycerate	Carbohydrate	BAT	40008	isoleucylglycine	Peptide
BAT_39994	BAT_40008	0.950906	BAT	39994	valylleucine	Peptide	BAT	40008	isoleucylglycine	Peptide
BAT_18357	BAT_40010	0.909816	BAT	18357	glycylvaline	Peptide	BAT	40010	leucylalanine	Peptide
BAT_40045	BAT_40010	0.957845	BAT	40045	leucylglycine	Peptide	BAT	40010	leucylalanine	Peptide
BAT_41374	BAT_40010	0.981229	BAT	41374	phenylalanylalanine	Peptide	BAT	40010	leucylalanine	Peptide
BAT_42079	BAT_40010	0.895888	BAT	42079	valylglutamine	Peptide	BAT	40010	leucylalanine	Peptide
BAT_48189	BAT_40010	0.973531	BAT	48189	leucylglutamine*	Peptide	BAT	40010	leucylalanine	Peptide
BAT_1414	BAT_40045	-0.89273	BAT	1414	3-phosphoglycerate	Carbohydrate	BAT	40045	leucylglycine	Peptide
BAT_36659	BAT_40045	0.899182	BAT	36659	glycylisoleucine	Peptide	BAT	40045	leucylglycine	Peptide
BAT_1414	BAT_40475	-0.930162	BAT	1414	3-phosphoglycerate	Carbohydrate	BAT	40475	valylglycine	Peptide
BAT_36659	BAT_40475	0.989943	BAT	36659	glycylisoleucine	Peptide	BAT	40475	valylglycine	Peptide
BAT_37093	BAT_40475	0.962535	BAT	37093	alanylleucine	Peptide	BAT	40475	valylglycine	Peptide
BAT_40045	BAT_40475	0.92745	BAT	40045	leucylglycine	Peptide	BAT	40475	valylglycine	Peptide
BAT_48189	BAT_40475	0.926469	BAT	48189	leucylglutamine*	Peptide	BAT	40475	valylglycine	Peptide
BAT_27718	BAT_41220	-0.913728	BAT	27718	creatine	Amino Acid	BAT	41220	2-stearoyl-GPE (18:0)*	Lipid
BAT_40010	BAT_41370	0.939965	BAT	40010	leucylalanine	Peptide	BAT	41370	phenylalanylglycine	Peptide
BAT_40045	BAT_41370	0.964555	BAT	40045	leucylglycine	Peptide	BAT	41370	phenylalanylglycine	Peptide
BAT_41374	BAT_41370	0.924145	BAT	41374	phenylalanylalanine	Peptide	BAT	41370	phenylalanylglycine	Peptide
BAT_48189	BAT_41370	0.917469	BAT	48189	leucylglutamine*	Peptide	BAT	41370	phenylalanylglycine	Peptide
BAT_1414	BAT_41374	-0.929167	BAT	1414	3-phosphoglycerate	Carbohydrate	BAT	41374	phenylalanylalanine	Peptide
BAT_40045	BAT_41374	0.946312	BAT	40045	leucylglycine	Peptide	BAT	41374	phenylalanylalanine	Peptide
BAT_40475	BAT_41374	0.916179	BAT	40475	valylglycine	Peptide	BAT	41374	phenylalanylalanine	Peptide
BAT_42079	BAT_41374	0.914658	BAT	42079	valylglutamine	Peptide	BAT	41374	phenylalanylalanine	Peptide
BAT_48189	BAT_41374	0.981136	BAT	48189	leucylglutamine*	Peptide	BAT	41374	phenylalanylalanine	Peptide
BAT_1414	BAT_42079	-0.923237	BAT	1414	3-phosphoglycerate	Carbohydrate	BAT	42079	valylglutamine	Peptide
BAT_36659	BAT_42079	0.981854	BAT	36659	glycylisoleucine	Peptide	BAT	42079	valylglutamine	Peptide
BAT_37093	BAT_42079	0.953611	BAT	37093	alanylleucine	Peptide	BAT	42079	valylglutamine	Peptide
BAT_40045	BAT_42079	0.929484	BAT	40045	leucylglycine	Peptide	BAT	42079	valylglutamine	Peptide
BAT_40475	BAT_42079	0.993949	BAT	40475	valylglycine	Peptide	BAT	42079	valylglutamine	Peptide
BAT_48189	BAT_42079	0.930753	BAT	48189	leucylglutamine*	Peptide	BAT	42079	valylglutamine	Peptide
BAT_40045	BAT_42382	-0.894126	BAT	40045	leucylglycine	Peptide	BAT	42382	S-adenosylhomocysteine (SAH)	Amino Acid
BAT_41370	BAT_42382	-0.908633	BAT	41370	phenylalanylglycine	Peptide	BAT	42382	S-adenosylhomocysteine (SAH)	Amino Acid
BAT_1561	BAT_42398	0.934923	BAT	1561	alpha-tocopherol	Cofactors and Vitamins	BAT	42398	1-stearoyl-GPE (18:0)	Lipid
BAT_53189	BAT_42398	0.910537	BAT	53189	1-linoleoyl-2-arachidonoyl-GPE (18:2/20:4)*	Lipid	BAT	42398	1-stearoyl-GPE (18:0)	Lipid
Muscle_1505	BAT_42420	0.924042	Muscle	1505	orotate	Nucleotide	BAT	42420	erythronate*	Carbohydrate
BAT_52446	BAT_42446	0.917608	BAT	52446	1-stearoyl-2-linoleoyl-GPE (18:0/18:2)*	Lipid	BAT	42446	1-palmitoyl-2-linoleoyl-GPC (16:0/18:2)	Lipid
BAT_52447	BAT_42446	0.894315	BAT	52447	1-stearoyl-2-arachidonoyl-GPE (18:0/20:4)	Lipid	BAT	42446	1-palmitoyl-2-linoleoyl-GPC (16:0/18:2)	Lipid
BAT_52452	BAT_42446	0.895833	BAT	52452	1-stearoyl-2-linoleoyl-GPC (18:0/18:2)*	Lipid	BAT	42446	1-palmitoyl-2-linoleoyl-GPC (16:0/18:2)	Lipid
BAT_52464	BAT_42446	0.900966	BAT	52464	1-palmitoyl-2-arachidonoyl-GPE (16:0/20:4)*	Lipid	BAT	42446	1-palmitoyl-2-linoleoyl-GPC (16:0/18:2)	Lipid
BAT_52687	BAT_42446	0.931429	BAT	52687	1-oleoyl-2-linoleoyl-GPE (18:1/18:2)*	Lipid	BAT	42446	1-palmitoyl-2-linoleoyl-GPC (16:0/18:2)	Lipid
BAT_19263	BAT_42448	0.982131	BAT	19263	1-palmitoyl-2-oleoyl-GPE (16:0/18:1)	Lipid	BAT	42448	1-stearoyl-2-oleoyl-GPE (18:0/18:1)	Lipid
BAT_42449	BAT_42448	0.891344	BAT	42449	1-palmitoyl-2-linoleoyl-GPE (16:0/18:2)	Lipid	BAT	42448	1-stearoyl-2-oleoyl-GPE (18:0/18:1)	Lipid
BAT_47153	BAT_42448	0.92563	BAT	47153	sphingomyelin (d18:1/24:1, d18:2/24:0)*	Lipid	BAT	42448	1-stearoyl-2-oleoyl-GPE (18:0/18:1)	Lipid
BAT_52436	BAT_42448	0.907555	BAT	52436	tricosanoyl sphingomyelin (d18:1/23:0)*	Lipid	BAT	42448	1-stearoyl-2-oleoyl-GPE (18:0/18:1)	Lipid
BAT_52438	BAT_42448	0.955881	BAT	52438	1-stearoyl-2-oleoyl-GPC (18:0/18:1)	Lipid	BAT	42448	1-stearoyl-2-oleoyl-GPE (18:0/18:1)	Lipid
BAT_52616	BAT_42448	0.917033	BAT	52616	1-palmitoyl-2-stearoyl-GPC (16:0/18:0)	Lipid	BAT	42448	1-stearoyl-2-oleoyl-GPE (18:0/18:1)	Lipid
BAT_52683	BAT_42448	0.904412	BAT	52683	1-palmitoleoyl-2-linoleoyl-GPC (16:1/18:2)*	Lipid	BAT	42448	1-stearoyl-2-oleoyl-GPE (18:0/18:1)	Lipid
BAT_57330	BAT_42448	0.893378	BAT	57330	lignoceroyl sphingomyelin (d18:1/24:0)	Lipid	BAT	42448	1-stearoyl-2-oleoyl-GPE (18:0/18:1)	Lipid
BAT_62851	BAT_42448	0.901592	BAT	62851	hydroxypalmitoyl sphingomyelin (d18:1/16:0(OH))	Lipid	BAT	42448	1-stearoyl-2-oleoyl-GPE (18:0/18:1)	Lipid
BAT_19263	BAT_42449	0.905552	BAT	19263	1-palmitoyl-2-oleoyl-GPE (16:0/18:1)	Lipid	BAT	42449	1-palmitoyl-2-linoleoyl-GPE (16:0/18:2)	Lipid
BAT_44877	BAT_42449	0.896146	BAT	44877	N-palmitoyl-sphingosine (d18:1/16:0)	Lipid	BAT	42449	1-palmitoyl-2-linoleoyl-GPE (16:0/18:2)	Lipid
BAT_52438	BAT_42449	0.906739	BAT	52438	1-stearoyl-2-oleoyl-GPC (18:0/18:1)	Lipid	BAT	42449	1-palmitoyl-2-linoleoyl-GPE (16:0/18:2)	Lipid
BAT_52464	BAT_42449	0.902638	BAT	52464	1-palmitoyl-2-arachidonoyl-GPE (16:0/20:4)*	Lipid	BAT	42449	1-palmitoyl-2-linoleoyl-GPE (16:0/18:2)	Lipid
BAT_52683	BAT_42449	0.915867	BAT	52683	1-palmitoleoyl-2-linoleoyl-GPC (16:1/18:2)*	Lipid	BAT	42449	1-palmitoyl-2-linoleoyl-GPE (16:0/18:2)	Lipid
BAT_52687	BAT_42449	0.901897	BAT	52687	1-oleoyl-2-linoleoyl-GPE (18:1/18:2)*	Lipid	BAT	42449	1-palmitoyl-2-linoleoyl-GPE (16:0/18:2)	Lipid
BAT_42398	BAT_42450	0.920781	BAT	42398	1-stearoyl-GPE (18:0)	Lipid	BAT	42450	1-stearoyl-2-arachidonoyl-GPC (18:0/20:4)	Lipid
BAT_52449	BAT_42450	0.910216	BAT	52449	1-stearoyl-2-arachidonoyl-GPI (18:0/20:4)	Lipid	BAT	42450	1-stearoyl-2-arachidonoyl-GPC (18:0/20:4)	Lipid
BAT_52673	BAT_42450	0.909252	BAT	52673	1-(1-enyl-palmitoyl)-2-arachidonoyl-GPE (P-16:0/20:4)*	Lipid	BAT	42450	1-stearoyl-2-arachidonoyl-GPC (18:0/20:4)	Lipid
BAT_53189	BAT_42450	0.937328	BAT	53189	1-linoleoyl-2-arachidonoyl-GPE (18:2/20:4)*	Lipid	BAT	42450	1-stearoyl-2-arachidonoyl-GPC (18:0/20:4)	Lipid
BAT_53209	BAT_42450	0.938595	BAT	53209	1-oleoyl-2-docosahexaenoyl-GPE (18:1/22:6)*	Lipid	BAT	42450	1-stearoyl-2-arachidonoyl-GPC (18:0/20:4)	Lipid
BAT_57473	BAT_42459	0.91186	BAT	57473	sphingomyelin (d18:0/18:0, d19:0/17:0)*	Lipid	BAT	42459	sphingomyelin (d18:2/16:0, d18:1/16:1)*	Lipid
BAT_52710	BAT_42463	0.949072	BAT	52710	1-linoleoyl-2-arachidonoyl-GPC (18:2/20:4n6)*	Lipid	BAT	42463	sphingomyelin (d18:1/14:0, d16:1/16:0)*	Lipid
BAT_53195	BAT_42463	0.94636	BAT	53195	1-myristoyl-2-arachidonoyl-GPC (14:0/20:4)*	Lipid	BAT	42463	sphingomyelin (d18:1/14:0, d16:1/16:0)*	Lipid
BAT_57473	BAT_42463	0.898187	BAT	57473	sphingomyelin (d18:0/18:0, d19:0/17:0)*	Lipid	BAT	42463	sphingomyelin (d18:1/14:0, d16:1/16:0)*	Lipid
BAT_34214	BAT_43761	-0.89597	BAT	34214	1-arachidonoyl-GPI* (20:4)*	Lipid	BAT	43761	2-aminoheptanoate	Lipid
Serum_27672	BAT_43831	0.903083	Serum	27672	3-indoxyl sulfate	Amino Acid	BAT	43831	1-methylhistamine	Amino Acid
BAT_54675	BAT_43840	0.901835	BAT	54675	3'-dephospho-acetyl-CoA	Cofactors and Vitamins	BAT	43840	acetyl-CoA	Lipid
BAT_32504	BAT_44675	0.951435	BAT	32504	docosapentaenoate (n3 DPA; 22:5n3)	Lipid	BAT	44675	docosahexaenoate (DHA; 22:6n3)	Lipid
BAT_35718	BAT_44675	0.89981	BAT	35718	dihomolinolenate (20:3n3 or 3n6)	Lipid	BAT	44675	docosahexaenoate (DHA; 22:6n3)	Lipid
BAT_37478	BAT_44675	0.970094	BAT	37478	docosapentaenoate (n6 DPA; 22:5n6)	Lipid	BAT	44675	docosahexaenoate (DHA; 22:6n3)	Lipid
BAT_52307	BAT_44675	-0.905505	BAT	52307	glycerophosphoinositol*	Lipid	BAT	44675	docosahexaenoate (DHA; 22:6n3)	Lipid
BAT_33952	BAT_44681	0.954528	BAT	33952	myristoylcarnitine (C14)	Lipid	BAT	44681	palmitoylcarnitine (C16)	Lipid
BAT_35160	BAT_44681	0.919184	BAT	35160	oleoylcarnitine (C18:1)	Lipid	BAT	44681	palmitoylcarnitine (C16)	Lipid
BAT_46223	BAT_44681	0.946703	BAT	46223	linoleoylcarnitine (C18:2)*	Lipid	BAT	44681	palmitoylcarnitine (C16)	Lipid
BAT_57511	BAT_44681	0.967123	BAT	57511	linolenoylcarnitine (C18:3)*	Lipid	BAT	44681	palmitoylcarnitine (C16)	Lipid
BAT_42446	BAT_44877	0.936782	BAT	42446	1-palmitoyl-2-linoleoyl-GPC (16:0/18:2)	Lipid	BAT	44877	N-palmitoyl-sphingosine (d18:1/16:0)	Lipid
BAT_48490	BAT_44877	0.898184	BAT	48490	sphingomyelin (d18:1/20:0, d16:1/22:0)*	Lipid	BAT	44877	N-palmitoyl-sphingosine (d18:1/16:0)	Lipid
BAT_48492	BAT_44877	0.931111	BAT	48492	behenoyl sphingomyelin (d18:1/22:0)*	Lipid	BAT	44877	N-palmitoyl-sphingosine (d18:1/16:0)	Lipid
BAT_52434	BAT_44877	0.930072	BAT	52434	palmitoyl dihydrosphingomyelin (d18:0/16:0)*	Lipid	BAT	44877	N-palmitoyl-sphingosine (d18:1/16:0)	Lipid
BAT_52446	BAT_44877	0.916973	BAT	52446	1-stearoyl-2-linoleoyl-GPE (18:0/18:2)*	Lipid	BAT	44877	N-palmitoyl-sphingosine (d18:1/16:0)	Lipid
BAT_52464	BAT_44877	0.917151	BAT	52464	1-palmitoyl-2-arachidonoyl-GPE (16:0/20:4)*	Lipid	BAT	44877	N-palmitoyl-sphingosine (d18:1/16:0)	Lipid
BAT_52475	BAT_44877	0.908255	BAT	52475	1-(1-enyl-stearoyl)-2-arachidonoyl-GPE (P-18:0/20:4)*	Lipid	BAT	44877	N-palmitoyl-sphingosine (d18:1/16:0)	Lipid
BAT_52615	BAT_44877	0.90585	BAT	52615	sphingomyelin (d18:1/17:0, d17:1/18:0, d19:1/16:0)	Lipid	BAT	44877	N-palmitoyl-sphingosine (d18:1/16:0)	Lipid
BAT_52673	BAT_44877	0.910064	BAT	52673	1-(1-enyl-palmitoyl)-2-arachidonoyl-GPE (P-16:0/20:4)*	Lipid	BAT	44877	N-palmitoyl-sphingosine (d18:1/16:0)	Lipid
BAT_52687	BAT_44877	0.892361	BAT	52687	1-oleoyl-2-linoleoyl-GPE (18:1/18:2)*	Lipid	BAT	44877	N-palmitoyl-sphingosine (d18:1/16:0)	Lipid
BAT_32350	BAT_45095	-0.920814	BAT	32350	1-methyl-4-imidazoleacetate	Amino Acid	BAT	45095	2-methylbutyrylcarnitine (C5)	Amino Acid
BAT_555	BAT_45428	-0.933162	BAT	555	adenosine	Nucleotide	BAT	45428	N-acetylmethionine sulfoxide	Amino Acid
BAT_35718	BAT_45968	0.91002	BAT	35718	dihomolinolenate (20:3n3 or 3n6)	Lipid	BAT	45968	1-oleoyl-GPG (18:1)*	Lipid
BAT_1561	BAT_46142	-0.912437	BAT	1561	alpha-tocopherol	Cofactors and Vitamins	BAT	46142	mannitol/sorbitol	Carbohydrate
BAT_52452	BAT_46142	-0.916003	BAT	52452	1-stearoyl-2-linoleoyl-GPC (18:0/18:2)*	Lipid	BAT	46142	mannitol/sorbitol	Carbohydrate
BAT_33952	BAT_46223	0.893185	BAT	33952	myristoylcarnitine (C14)	Lipid	BAT	46223	linoleoylcarnitine (C18:2)*	Lipid
BAT_34534	BAT_46223	0.90146	BAT	34534	laurylcarnitine (C12)	Lipid	BAT	46223	linoleoylcarnitine (C18:2)*	Lipid
BAT_15506	BAT_46322	-0.946275	BAT	15506	choline	Lipid	BAT	46322	CoA	Cofactors and Vitamins
BAT_54968	BAT_46798	0.946545	BAT	54968	linoleoyl-linoleoyl-glycerol (18:2/18:2) [1]*	Lipid	BAT	46798	oleoyl-linoleoyl-glycerol (18:1/18:2) [1]	Lipid
BAT_1561	BAT_46799	0.93056	BAT	1561	alpha-tocopherol	Cofactors and Vitamins	BAT	46799	oleoyl-linoleoyl-glycerol (18:1/18:2) [2]	Lipid
BAT_48492	BAT_47153	0.943798	BAT	48492	behenoyl sphingomyelin (d18:1/22:0)*	Lipid	BAT	47153	sphingomyelin (d18:1/24:1, d18:2/24:0)*	Lipid
BAT_52438	BAT_47153	0.913097	BAT	52438	1-stearoyl-2-oleoyl-GPC (18:0/18:1)	Lipid	BAT	47153	sphingomyelin (d18:1/24:1, d18:2/24:0)*	Lipid
BAT_52616	BAT_47153	0.975233	BAT	52616	1-palmitoyl-2-stearoyl-GPC (16:0/18:0)	Lipid	BAT	47153	sphingomyelin (d18:1/24:1, d18:2/24:0)*	Lipid
BAT_52673	BAT_47153	0.937202	BAT	52673	1-(1-enyl-palmitoyl)-2-arachidonoyl-GPE (P-16:0/20:4)*	Lipid	BAT	47153	sphingomyelin (d18:1/24:1, d18:2/24:0)*	Lipid
BAT_53189	BAT_47153	0.897476	BAT	53189	1-linoleoyl-2-arachidonoyl-GPE (18:2/20:4)*	Lipid	BAT	47153	sphingomyelin (d18:1/24:1, d18:2/24:0)*	Lipid
BAT_57473	BAT_47153	0.916689	BAT	57473	sphingomyelin (d18:0/18:0, d19:0/17:0)*	Lipid	BAT	47153	sphingomyelin (d18:1/24:1, d18:2/24:0)*	Lipid
BAT_57518	BAT_48149	0.901126	BAT	57518	arachidonoylcarnitine (C20:4)	Lipid	BAT	48149	N-acetylglucosaminylasparagine	Carbohydrate
BAT_33952	BAT_48182	0.970045	BAT	33952	myristoylcarnitine (C14)	Lipid	BAT	48182	myristoleoylcarnitine (C14:1)*	Lipid
BAT_34534	BAT_48182	0.921116	BAT	34534	laurylcarnitine (C12)	Lipid	BAT	48182	myristoleoylcarnitine (C14:1)*	Lipid
BAT_15506	BAT_48187	0.909038	BAT	15506	choline	Lipid	BAT	48187	N-acetyltaurine	Amino Acid
BAT_22152	BAT_48187	0.925174	BAT	22152	nicotinamide ribonucleotide (NMN)	Cofactors and Vitamins	BAT	48187	N-acetyltaurine	Amino Acid
BAT_33013	BAT_48187	0.907404	BAT	33013	nicotinamide riboside	Cofactors and Vitamins	BAT	48187	N-acetyltaurine	Amino Acid
BAT_36659	BAT_48187	-0.896415	BAT	36659	glycylisoleucine	Peptide	BAT	48187	N-acetyltaurine	Amino Acid
BAT_37058	BAT_48187	-0.949129	BAT	37058	succinylcarnitine (C4-DC)	Energy	BAT	48187	N-acetyltaurine	Amino Acid
BAT_53260	BAT_48187	0.904963	BAT	53260	oleoylcholine	Lipid	BAT	48187	N-acetyltaurine	Amino Acid
BAT_1414	BAT_48189	-0.9332	BAT	1414	3-phosphoglycerate	Carbohydrate	BAT	48189	leucylglutamine*	Peptide
BAT_36659	BAT_48189	0.897427	BAT	36659	glycylisoleucine	Peptide	BAT	48189	leucylglutamine*	Peptide
BAT_40045	BAT_48189	0.961884	BAT	40045	leucylglycine	Peptide	BAT	48189	leucylglutamine*	Peptide
BAT_42398	BAT_48490	0.930609	BAT	42398	1-stearoyl-GPE (18:0)	Lipid	BAT	48490	sphingomyelin (d18:1/20:0, d16:1/22:0)*	Lipid
BAT_42450	BAT_48490	0.924114	BAT	42450	1-stearoyl-2-arachidonoyl-GPC (18:0/20:4)	Lipid	BAT	48490	sphingomyelin (d18:1/20:0, d16:1/22:0)*	Lipid
BAT_47153	BAT_48490	0.96524	BAT	47153	sphingomyelin (d18:1/24:1, d18:2/24:0)*	Lipid	BAT	48490	sphingomyelin (d18:1/20:0, d16:1/22:0)*	Lipid
BAT_48492	BAT_48490	0.978231	BAT	48492	behenoyl sphingomyelin (d18:1/22:0)*	Lipid	BAT	48490	sphingomyelin (d18:1/20:0, d16:1/22:0)*	Lipid
BAT_52438	BAT_48490	0.927407	BAT	52438	1-stearoyl-2-oleoyl-GPC (18:0/18:1)	Lipid	BAT	48490	sphingomyelin (d18:1/20:0, d16:1/22:0)*	Lipid
BAT_52446	BAT_48490	0.915255	BAT	52446	1-stearoyl-2-linoleoyl-GPE (18:0/18:2)*	Lipid	BAT	48490	sphingomyelin (d18:1/20:0, d16:1/22:0)*	Lipid
BAT_52616	BAT_48490	0.947366	BAT	52616	1-palmitoyl-2-stearoyl-GPC (16:0/18:0)	Lipid	BAT	48490	sphingomyelin (d18:1/20:0, d16:1/22:0)*	Lipid
BAT_52673	BAT_48490	0.933353	BAT	52673	1-(1-enyl-palmitoyl)-2-arachidonoyl-GPE (P-16:0/20:4)*	Lipid	BAT	48490	sphingomyelin (d18:1/20:0, d16:1/22:0)*	Lipid
BAT_53189	BAT_48490	0.940489	BAT	53189	1-linoleoyl-2-arachidonoyl-GPE (18:2/20:4)*	Lipid	BAT	48490	sphingomyelin (d18:1/20:0, d16:1/22:0)*	Lipid
BAT_53209	BAT_48490	0.902443	BAT	53209	1-oleoyl-2-docosahexaenoyl-GPE (18:1/22:6)*	Lipid	BAT	48490	sphingomyelin (d18:1/20:0, d16:1/22:0)*	Lipid
BAT_57473	BAT_48490	0.978616	BAT	57473	sphingomyelin (d18:0/18:0, d19:0/17:0)*	Lipid	BAT	48490	sphingomyelin (d18:1/20:0, d16:1/22:0)*	Lipid
BAT_1561	BAT_48492	0.911162	BAT	1561	alpha-tocopherol	Cofactors and Vitamins	BAT	48492	behenoyl sphingomyelin (d18:1/22:0)*	Lipid
BAT_42398	BAT_48492	0.9553	BAT	42398	1-stearoyl-GPE (18:0)	Lipid	BAT	48492	behenoyl sphingomyelin (d18:1/22:0)*	Lipid
BAT_42450	BAT_48492	0.93044	BAT	42450	1-stearoyl-2-arachidonoyl-GPC (18:0/20:4)	Lipid	BAT	48492	behenoyl sphingomyelin (d18:1/22:0)*	Lipid
BAT_52438	BAT_48492	0.915385	BAT	52438	1-stearoyl-2-oleoyl-GPC (18:0/18:1)	Lipid	BAT	48492	behenoyl sphingomyelin (d18:1/22:0)*	Lipid
BAT_52446	BAT_48492	0.93911	BAT	52446	1-stearoyl-2-linoleoyl-GPE (18:0/18:2)*	Lipid	BAT	48492	behenoyl sphingomyelin (d18:1/22:0)*	Lipid
BAT_52449	BAT_48492	0.934598	BAT	52449	1-stearoyl-2-arachidonoyl-GPI (18:0/20:4)	Lipid	BAT	48492	behenoyl sphingomyelin (d18:1/22:0)*	Lipid
BAT_52464	BAT_48492	0.910819	BAT	52464	1-palmitoyl-2-arachidonoyl-GPE (16:0/20:4)*	Lipid	BAT	48492	behenoyl sphingomyelin (d18:1/22:0)*	Lipid
BAT_52616	BAT_48492	0.964274	BAT	52616	1-palmitoyl-2-stearoyl-GPC (16:0/18:0)	Lipid	BAT	48492	behenoyl sphingomyelin (d18:1/22:0)*	Lipid
BAT_52673	BAT_48492	0.977596	BAT	52673	1-(1-enyl-palmitoyl)-2-arachidonoyl-GPE (P-16:0/20:4)*	Lipid	BAT	48492	behenoyl sphingomyelin (d18:1/22:0)*	Lipid
BAT_53189	BAT_48492	0.956137	BAT	53189	1-linoleoyl-2-arachidonoyl-GPE (18:2/20:4)*	Lipid	BAT	48492	behenoyl sphingomyelin (d18:1/22:0)*	Lipid
BAT_53209	BAT_48492	0.932213	BAT	53209	1-oleoyl-2-docosahexaenoyl-GPE (18:1/22:6)*	Lipid	BAT	48492	behenoyl sphingomyelin (d18:1/22:0)*	Lipid
BAT_57473	BAT_48492	0.931411	BAT	57473	sphingomyelin (d18:0/18:0, d19:0/17:0)*	Lipid	BAT	48492	behenoyl sphingomyelin (d18:1/22:0)*	Lipid
BAT_19263	BAT_48493	0.921826	BAT	19263	1-palmitoyl-2-oleoyl-GPE (16:0/18:1)	Lipid	BAT	48493	sphingomyelin (d18:1/22:1, d18:2/22:0, d16:1/24:1)*	Lipid
BAT_42448	BAT_48493	0.949949	BAT	42448	1-stearoyl-2-oleoyl-GPE (18:0/18:1)	Lipid	BAT	48493	sphingomyelin (d18:1/22:1, d18:2/22:0, d16:1/24:1)*	Lipid
BAT_47153	BAT_48493	0.955533	BAT	47153	sphingomyelin (d18:1/24:1, d18:2/24:0)*	Lipid	BAT	48493	sphingomyelin (d18:1/22:1, d18:2/22:0, d16:1/24:1)*	Lipid
BAT_48490	BAT_48493	0.92764	BAT	48490	sphingomyelin (d18:1/20:0, d16:1/22:0)*	Lipid	BAT	48493	sphingomyelin (d18:1/22:1, d18:2/22:0, d16:1/24:1)*	Lipid
BAT_48492	BAT_48493	0.89897	BAT	48492	behenoyl sphingomyelin (d18:1/22:0)*	Lipid	BAT	48493	sphingomyelin (d18:1/22:1, d18:2/22:0, d16:1/24:1)*	Lipid
BAT_52434	BAT_48493	0.934789	BAT	52434	palmitoyl dihydrosphingomyelin (d18:0/16:0)*	Lipid	BAT	48493	sphingomyelin (d18:1/22:1, d18:2/22:0, d16:1/24:1)*	Lipid
BAT_52436	BAT_48493	0.929632	BAT	52436	tricosanoyl sphingomyelin (d18:1/23:0)*	Lipid	BAT	48493	sphingomyelin (d18:1/22:1, d18:2/22:0, d16:1/24:1)*	Lipid
BAT_52438	BAT_48493	0.920497	BAT	52438	1-stearoyl-2-oleoyl-GPC (18:0/18:1)	Lipid	BAT	48493	sphingomyelin (d18:1/22:1, d18:2/22:0, d16:1/24:1)*	Lipid
BAT_52495	BAT_48493	0.899395	BAT	52495	sphingomyelin (d18:1/21:0, d17:1/22:0, d16:1/23:0)*	Lipid	BAT	48493	sphingomyelin (d18:1/22:1, d18:2/22:0, d16:1/24:1)*	Lipid
BAT_52615	BAT_48493	0.938589	BAT	52615	sphingomyelin (d18:1/17:0, d17:1/18:0, d19:1/16:0)	Lipid	BAT	48493	sphingomyelin (d18:1/22:1, d18:2/22:0, d16:1/24:1)*	Lipid
BAT_52616	BAT_48493	0.937479	BAT	52616	1-palmitoyl-2-stearoyl-GPC (16:0/18:0)	Lipid	BAT	48493	sphingomyelin (d18:1/22:1, d18:2/22:0, d16:1/24:1)*	Lipid
BAT_57330	BAT_48493	0.902447	BAT	57330	lignoceroyl sphingomyelin (d18:1/24:0)	Lipid	BAT	48493	sphingomyelin (d18:1/22:1, d18:2/22:0, d16:1/24:1)*	Lipid
BAT_57473	BAT_48493	0.894695	BAT	57473	sphingomyelin (d18:0/18:0, d19:0/17:0)*	Lipid	BAT	48493	sphingomyelin (d18:1/22:1, d18:2/22:0, d16:1/24:1)*	Lipid
BAT_62851	BAT_48493	0.912373	BAT	62851	hydroxypalmitoyl sphingomyelin (d18:1/16:0(OH))	Lipid	BAT	48493	sphingomyelin (d18:1/22:1, d18:2/22:0, d16:1/24:1)*	Lipid
BAT_15681	BAT_5086	0.892598	BAT	15681	4-guanidinobutanoate	Amino Acid	BAT	5086	dimethylglycine	Amino Acid
BAT_15497	BAT_512	0.937098	BAT	15497	argininosuccinate	Amino Acid	BAT	512	asparagine	Amino Acid
BAT_22152	BAT_514	0.933263	BAT	22152	nicotinamide ribonucleotide (NMN)	Cofactors and Vitamins	BAT	514	cytidine	Nucleotide
BAT_52449	BAT_52235	0.901852	BAT	52449	1-stearoyl-2-arachidonoyl-GPI (18:0/20:4)	Lipid	BAT	52235	1-stearoyl-2-arachidonoyl-GPS (18:0/20:4)	Lipid
BAT_52475	BAT_52235	0.923932	BAT	52475	1-(1-enyl-stearoyl)-2-arachidonoyl-GPE (P-18:0/20:4)*	Lipid	BAT	52235	1-stearoyl-2-arachidonoyl-GPS (18:0/20:4)	Lipid
BAT_52495	BAT_52235	0.901021	BAT	52495	sphingomyelin (d18:1/21:0, d17:1/22:0, d16:1/23:0)*	Lipid	BAT	52235	1-stearoyl-2-arachidonoyl-GPS (18:0/20:4)	Lipid
BAT_52616	BAT_52235	0.899373	BAT	52616	1-palmitoyl-2-stearoyl-GPC (16:0/18:0)	Lipid	BAT	52235	1-stearoyl-2-arachidonoyl-GPS (18:0/20:4)	Lipid
BAT_52673	BAT_52235	0.909037	BAT	52673	1-(1-enyl-palmitoyl)-2-arachidonoyl-GPE (P-16:0/20:4)*	Lipid	BAT	52235	1-stearoyl-2-arachidonoyl-GPS (18:0/20:4)	Lipid
BAT_1361	BAT_52307	-0.906866	BAT	1361	pentadecanoate (15:0)	Lipid	BAT	52307	glycerophosphoinositol*	Lipid
BAT_35718	BAT_52307	-0.915789	BAT	35718	dihomolinolenate (20:3n3 or 3n6)	Lipid	BAT	52307	glycerophosphoinositol*	Lipid
BAT_37478	BAT_52307	-0.934701	BAT	37478	docosapentaenoate (n6 DPA; 22:5n6)	Lipid	BAT	52307	glycerophosphoinositol*	Lipid
BAT_55015	BAT_52431	-0.893147	BAT	55015	gamma-glutamyl-alpha-lysine	Peptide	BAT	52431	1-palmitoleoylglycerol (16:1)*	Lipid
BAT_42398	BAT_52433	0.931852	BAT	42398	1-stearoyl-GPE (18:0)	Lipid	BAT	52433	sphingomyelin (d17:1/16:0, d18:1/15:0, d16:1/17:0)*	Lipid
BAT_42450	BAT_52433	0.943131	BAT	42450	1-stearoyl-2-arachidonoyl-GPC (18:0/20:4)	Lipid	BAT	52433	sphingomyelin (d17:1/16:0, d18:1/15:0, d16:1/17:0)*	Lipid
BAT_48490	BAT_52433	0.909852	BAT	48490	sphingomyelin (d18:1/20:0, d16:1/22:0)*	Lipid	BAT	52433	sphingomyelin (d17:1/16:0, d18:1/15:0, d16:1/17:0)*	Lipid
BAT_48492	BAT_52433	0.913586	BAT	48492	behenoyl sphingomyelin (d18:1/22:0)*	Lipid	BAT	52433	sphingomyelin (d17:1/16:0, d18:1/15:0, d16:1/17:0)*	Lipid
BAT_52434	BAT_52433	0.91755	BAT	52434	palmitoyl dihydrosphingomyelin (d18:0/16:0)*	Lipid	BAT	52433	sphingomyelin (d17:1/16:0, d18:1/15:0, d16:1/17:0)*	Lipid
BAT_52449	BAT_52433	0.906845	BAT	52449	1-stearoyl-2-arachidonoyl-GPI (18:0/20:4)	Lipid	BAT	52433	sphingomyelin (d17:1/16:0, d18:1/15:0, d16:1/17:0)*	Lipid
BAT_52495	BAT_52433	0.914114	BAT	52495	sphingomyelin (d18:1/21:0, d17:1/22:0, d16:1/23:0)*	Lipid	BAT	52433	sphingomyelin (d17:1/16:0, d18:1/15:0, d16:1/17:0)*	Lipid
BAT_53189	BAT_52433	0.895448	BAT	53189	1-linoleoyl-2-arachidonoyl-GPE (18:2/20:4)*	Lipid	BAT	52433	sphingomyelin (d17:1/16:0, d18:1/15:0, d16:1/17:0)*	Lipid
BAT_57473	BAT_52433	0.905781	BAT	57473	sphingomyelin (d18:0/18:0, d19:0/17:0)*	Lipid	BAT	52433	sphingomyelin (d17:1/16:0, d18:1/15:0, d16:1/17:0)*	Lipid
BAT_42398	BAT_52434	0.958096	BAT	42398	1-stearoyl-GPE (18:0)	Lipid	BAT	52434	palmitoyl dihydrosphingomyelin (d18:0/16:0)*	Lipid
BAT_42450	BAT_52434	0.892723	BAT	42450	1-stearoyl-2-arachidonoyl-GPC (18:0/20:4)	Lipid	BAT	52434	palmitoyl dihydrosphingomyelin (d18:0/16:0)*	Lipid
BAT_47153	BAT_52434	0.946199	BAT	47153	sphingomyelin (d18:1/24:1, d18:2/24:0)*	Lipid	BAT	52434	palmitoyl dihydrosphingomyelin (d18:0/16:0)*	Lipid
BAT_48490	BAT_52434	0.969148	BAT	48490	sphingomyelin (d18:1/20:0, d16:1/22:0)*	Lipid	BAT	52434	palmitoyl dihydrosphingomyelin (d18:0/16:0)*	Lipid
BAT_48492	BAT_52434	0.966543	BAT	48492	behenoyl sphingomyelin (d18:1/22:0)*	Lipid	BAT	52434	palmitoyl dihydrosphingomyelin (d18:0/16:0)*	Lipid
BAT_52438	BAT_52434	0.942	BAT	52438	1-stearoyl-2-oleoyl-GPC (18:0/18:1)	Lipid	BAT	52434	palmitoyl dihydrosphingomyelin (d18:0/16:0)*	Lipid
BAT_52446	BAT_52434	0.943976	BAT	52446	1-stearoyl-2-linoleoyl-GPE (18:0/18:2)*	Lipid	BAT	52434	palmitoyl dihydrosphingomyelin (d18:0/16:0)*	Lipid
BAT_52616	BAT_52434	0.944265	BAT	52616	1-palmitoyl-2-stearoyl-GPC (16:0/18:0)	Lipid	BAT	52434	palmitoyl dihydrosphingomyelin (d18:0/16:0)*	Lipid
BAT_52673	BAT_52434	0.925705	BAT	52673	1-(1-enyl-palmitoyl)-2-arachidonoyl-GPE (P-16:0/20:4)*	Lipid	BAT	52434	palmitoyl dihydrosphingomyelin (d18:0/16:0)*	Lipid
BAT_53189	BAT_52434	0.901958	BAT	53189	1-linoleoyl-2-arachidonoyl-GPE (18:2/20:4)*	Lipid	BAT	52434	palmitoyl dihydrosphingomyelin (d18:0/16:0)*	Lipid
BAT_53209	BAT_52434	0.893728	BAT	53209	1-oleoyl-2-docosahexaenoyl-GPE (18:1/22:6)*	Lipid	BAT	52434	palmitoyl dihydrosphingomyelin (d18:0/16:0)*	Lipid
BAT_57473	BAT_52434	0.939131	BAT	57473	sphingomyelin (d18:0/18:0, d19:0/17:0)*	Lipid	BAT	52434	palmitoyl dihydrosphingomyelin (d18:0/16:0)*	Lipid
BAT_39835	BAT_52435	-0.905007	BAT	39835	N-palmitoyltaurine	Lipid	BAT	52435	sphingomyelin (d18:2/23:0, d18:1/23:1, d17:1/24:1)*	Lipid
BAT_42448	BAT_52435	0.912213	BAT	42448	1-stearoyl-2-oleoyl-GPE (18:0/18:1)	Lipid	BAT	52435	sphingomyelin (d18:2/23:0, d18:1/23:1, d17:1/24:1)*	Lipid
BAT_47153	BAT_52435	0.916049	BAT	47153	sphingomyelin (d18:1/24:1, d18:2/24:0)*	Lipid	BAT	52435	sphingomyelin (d18:2/23:0, d18:1/23:1, d17:1/24:1)*	Lipid
BAT_48493	BAT_52435	0.961229	BAT	48493	sphingomyelin (d18:1/22:1, d18:2/22:0, d16:1/24:1)*	Lipid	BAT	52435	sphingomyelin (d18:2/23:0, d18:1/23:1, d17:1/24:1)*	Lipid
BAT_52436	BAT_52435	0.894184	BAT	52436	tricosanoyl sphingomyelin (d18:1/23:0)*	Lipid	BAT	52435	sphingomyelin (d18:2/23:0, d18:1/23:1, d17:1/24:1)*	Lipid
BAT_52437	BAT_52435	0.969299	BAT	52437	sphingomyelin (d18:2/24:1, d18:1/24:2)*	Lipid	BAT	52435	sphingomyelin (d18:2/23:0, d18:1/23:1, d17:1/24:1)*	Lipid
BAT_52616	BAT_52435	0.89698	BAT	52616	1-palmitoyl-2-stearoyl-GPC (16:0/18:0)	Lipid	BAT	52435	sphingomyelin (d18:2/23:0, d18:1/23:1, d17:1/24:1)*	Lipid
BAT_57330	BAT_52435	0.894729	BAT	57330	lignoceroyl sphingomyelin (d18:1/24:0)	Lipid	BAT	52435	sphingomyelin (d18:2/23:0, d18:1/23:1, d17:1/24:1)*	Lipid
BAT_42398	BAT_52436	0.902519	BAT	42398	1-stearoyl-GPE (18:0)	Lipid	BAT	52436	tricosanoyl sphingomyelin (d18:1/23:0)*	Lipid
BAT_42450	BAT_52436	0.932008	BAT	42450	1-stearoyl-2-arachidonoyl-GPC (18:0/20:4)	Lipid	BAT	52436	tricosanoyl sphingomyelin (d18:1/23:0)*	Lipid
BAT_47153	BAT_52436	0.97963	BAT	47153	sphingomyelin (d18:1/24:1, d18:2/24:0)*	Lipid	BAT	52436	tricosanoyl sphingomyelin (d18:1/23:0)*	Lipid
BAT_48490	BAT_52436	0.968944	BAT	48490	sphingomyelin (d18:1/20:0, d16:1/22:0)*	Lipid	BAT	52436	tricosanoyl sphingomyelin (d18:1/23:0)*	Lipid
BAT_48492	BAT_52436	0.962169	BAT	48492	behenoyl sphingomyelin (d18:1/22:0)*	Lipid	BAT	52436	tricosanoyl sphingomyelin (d18:1/23:0)*	Lipid
BAT_52433	BAT_52436	0.896622	BAT	52433	sphingomyelin (d17:1/16:0, d18:1/15:0, d16:1/17:0)*	Lipid	BAT	52436	tricosanoyl sphingomyelin (d18:1/23:0)*	Lipid
BAT_52434	BAT_52436	0.957582	BAT	52434	palmitoyl dihydrosphingomyelin (d18:0/16:0)*	Lipid	BAT	52436	tricosanoyl sphingomyelin (d18:1/23:0)*	Lipid
BAT_52438	BAT_52436	0.927441	BAT	52438	1-stearoyl-2-oleoyl-GPC (18:0/18:1)	Lipid	BAT	52436	tricosanoyl sphingomyelin (d18:1/23:0)*	Lipid
BAT_52446	BAT_52436	0.900566	BAT	52446	1-stearoyl-2-linoleoyl-GPE (18:0/18:2)*	Lipid	BAT	52436	tricosanoyl sphingomyelin (d18:1/23:0)*	Lipid
BAT_52495	BAT_52436	0.981507	BAT	52495	sphingomyelin (d18:1/21:0, d17:1/22:0, d16:1/23:0)*	Lipid	BAT	52436	tricosanoyl sphingomyelin (d18:1/23:0)*	Lipid
BAT_52616	BAT_52436	0.984392	BAT	52616	1-palmitoyl-2-stearoyl-GPC (16:0/18:0)	Lipid	BAT	52436	tricosanoyl sphingomyelin (d18:1/23:0)*	Lipid
BAT_52673	BAT_52436	0.955477	BAT	52673	1-(1-enyl-palmitoyl)-2-arachidonoyl-GPE (P-16:0/20:4)*	Lipid	BAT	52436	tricosanoyl sphingomyelin (d18:1/23:0)*	Lipid
BAT_53189	BAT_52436	0.923998	BAT	53189	1-linoleoyl-2-arachidonoyl-GPE (18:2/20:4)*	Lipid	BAT	52436	tricosanoyl sphingomyelin (d18:1/23:0)*	Lipid
BAT_53209	BAT_52436	0.922581	BAT	53209	1-oleoyl-2-docosahexaenoyl-GPE (18:1/22:6)*	Lipid	BAT	52436	tricosanoyl sphingomyelin (d18:1/23:0)*	Lipid
BAT_57473	BAT_52436	0.927307	BAT	57473	sphingomyelin (d18:0/18:0, d19:0/17:0)*	Lipid	BAT	52436	tricosanoyl sphingomyelin (d18:1/23:0)*	Lipid
BAT_62851	BAT_52436	0.941389	BAT	62851	hydroxypalmitoyl sphingomyelin (d18:1/16:0(OH))	Lipid	BAT	52436	tricosanoyl sphingomyelin (d18:1/23:0)*	Lipid
BAT_19263	BAT_52437	0.902089	BAT	19263	1-palmitoyl-2-oleoyl-GPE (16:0/18:1)	Lipid	BAT	52437	sphingomyelin (d18:2/24:1, d18:1/24:2)*	Lipid
BAT_42448	BAT_52437	0.93593	BAT	42448	1-stearoyl-2-oleoyl-GPE (18:0/18:1)	Lipid	BAT	52437	sphingomyelin (d18:2/24:1, d18:1/24:2)*	Lipid
BAT_47153	BAT_52437	0.966338	BAT	47153	sphingomyelin (d18:1/24:1, d18:2/24:0)*	Lipid	BAT	52437	sphingomyelin (d18:2/24:1, d18:1/24:2)*	Lipid
BAT_48490	BAT_52437	0.919676	BAT	48490	sphingomyelin (d18:1/20:0, d16:1/22:0)*	Lipid	BAT	52437	sphingomyelin (d18:2/24:1, d18:1/24:2)*	Lipid
BAT_48493	BAT_52437	0.98161	BAT	48493	sphingomyelin (d18:1/22:1, d18:2/22:0, d16:1/24:1)*	Lipid	BAT	52437	sphingomyelin (d18:2/24:1, d18:1/24:2)*	Lipid
BAT_52434	BAT_52437	0.8943	BAT	52434	palmitoyl dihydrosphingomyelin (d18:0/16:0)*	Lipid	BAT	52437	sphingomyelin (d18:2/24:1, d18:1/24:2)*	Lipid
BAT_52436	BAT_52437	0.930622	BAT	52436	tricosanoyl sphingomyelin (d18:1/23:0)*	Lipid	BAT	52437	sphingomyelin (d18:2/24:1, d18:1/24:2)*	Lipid
BAT_52438	BAT_52437	0.895155	BAT	52438	1-stearoyl-2-oleoyl-GPC (18:0/18:1)	Lipid	BAT	52437	sphingomyelin (d18:2/24:1, d18:1/24:2)*	Lipid
BAT_52495	BAT_52437	0.90132	BAT	52495	sphingomyelin (d18:1/21:0, d17:1/22:0, d16:1/23:0)*	Lipid	BAT	52437	sphingomyelin (d18:2/24:1, d18:1/24:2)*	Lipid
BAT_52615	BAT_52437	0.915488	BAT	52615	sphingomyelin (d18:1/17:0, d17:1/18:0, d19:1/16:0)	Lipid	BAT	52437	sphingomyelin (d18:2/24:1, d18:1/24:2)*	Lipid
BAT_52616	BAT_52437	0.925464	BAT	52616	1-palmitoyl-2-stearoyl-GPC (16:0/18:0)	Lipid	BAT	52437	sphingomyelin (d18:2/24:1, d18:1/24:2)*	Lipid
BAT_57330	BAT_52437	0.929238	BAT	57330	lignoceroyl sphingomyelin (d18:1/24:0)	Lipid	BAT	52437	sphingomyelin (d18:2/24:1, d18:1/24:2)*	Lipid
BAT_62851	BAT_52437	0.931805	BAT	62851	hydroxypalmitoyl sphingomyelin (d18:1/16:0(OH))	Lipid	BAT	52437	sphingomyelin (d18:2/24:1, d18:1/24:2)*	Lipid
BAT_52446	BAT_52438	0.924351	BAT	52446	1-stearoyl-2-linoleoyl-GPE (18:0/18:2)*	Lipid	BAT	52438	1-stearoyl-2-oleoyl-GPC (18:0/18:1)	Lipid
BAT_52464	BAT_52438	0.944542	BAT	52464	1-palmitoyl-2-arachidonoyl-GPE (16:0/20:4)*	Lipid	BAT	52438	1-stearoyl-2-oleoyl-GPC (18:0/18:1)	Lipid
BAT_52616	BAT_52438	0.904268	BAT	52616	1-palmitoyl-2-stearoyl-GPC (16:0/18:0)	Lipid	BAT	52438	1-stearoyl-2-oleoyl-GPC (18:0/18:1)	Lipid
BAT_52683	BAT_52438	0.897602	BAT	52683	1-palmitoleoyl-2-linoleoyl-GPC (16:1/18:2)*	Lipid	BAT	52438	1-stearoyl-2-oleoyl-GPC (18:0/18:1)	Lipid
BAT_52687	BAT_52438	0.906622	BAT	52687	1-oleoyl-2-linoleoyl-GPE (18:1/18:2)*	Lipid	BAT	52438	1-stearoyl-2-oleoyl-GPC (18:0/18:1)	Lipid
BAT_53189	BAT_52438	0.937195	BAT	53189	1-linoleoyl-2-arachidonoyl-GPE (18:2/20:4)*	Lipid	BAT	52438	1-stearoyl-2-oleoyl-GPC (18:0/18:1)	Lipid
BAT_1561	BAT_52446	0.891503	BAT	1561	alpha-tocopherol	Cofactors and Vitamins	BAT	52446	1-stearoyl-2-linoleoyl-GPE (18:0/18:2)*	Lipid
BAT_42398	BAT_52446	0.943497	BAT	42398	1-stearoyl-GPE (18:0)	Lipid	BAT	52446	1-stearoyl-2-linoleoyl-GPE (18:0/18:2)*	Lipid
BAT_53189	BAT_52446	0.918873	BAT	53189	1-linoleoyl-2-arachidonoyl-GPE (18:2/20:4)*	Lipid	BAT	52446	1-stearoyl-2-linoleoyl-GPE (18:0/18:2)*	Lipid
BAT_52446	BAT_52447	0.958648	BAT	52446	1-stearoyl-2-linoleoyl-GPE (18:0/18:2)*	Lipid	BAT	52447	1-stearoyl-2-arachidonoyl-GPE (18:0/20:4)	Lipid
BAT_52452	BAT_52447	0.913697	BAT	52452	1-stearoyl-2-linoleoyl-GPC (18:0/18:2)*	Lipid	BAT	52447	1-stearoyl-2-arachidonoyl-GPE (18:0/20:4)	Lipid
BAT_52464	BAT_52447	0.9451	BAT	52464	1-palmitoyl-2-arachidonoyl-GPE (16:0/20:4)*	Lipid	BAT	52447	1-stearoyl-2-arachidonoyl-GPE (18:0/20:4)	Lipid
BAT_52687	BAT_52447	0.970958	BAT	52687	1-oleoyl-2-linoleoyl-GPE (18:1/18:2)*	Lipid	BAT	52447	1-stearoyl-2-arachidonoyl-GPE (18:0/20:4)	Lipid
BAT_53189	BAT_52447	0.89492	BAT	53189	1-linoleoyl-2-arachidonoyl-GPE (18:2/20:4)*	Lipid	BAT	52447	1-stearoyl-2-arachidonoyl-GPE (18:0/20:4)	Lipid
BAT_53209	BAT_52447	0.929466	BAT	53209	1-oleoyl-2-docosahexaenoyl-GPE (18:1/22:6)*	Lipid	BAT	52447	1-stearoyl-2-arachidonoyl-GPE (18:0/20:4)	Lipid
BAT_52464	BAT_52448	0.891518	BAT	52464	1-palmitoyl-2-arachidonoyl-GPE (16:0/20:4)*	Lipid	BAT	52448	1-palmitoyl-2-oleoyl-GPG (16:0/18:1)	Lipid
BAT_52683	BAT_52448	0.897356	BAT	52683	1-palmitoleoyl-2-linoleoyl-GPC (16:1/18:2)*	Lipid	BAT	52448	1-palmitoyl-2-oleoyl-GPG (16:0/18:1)	Lipid
BAT_38125	BAT_52449	0.915167	BAT	38125	4-cholesten-3-one	Lipid	BAT	52449	1-stearoyl-2-arachidonoyl-GPI (18:0/20:4)	Lipid
BAT_53189	BAT_52449	0.91874	BAT	53189	1-linoleoyl-2-arachidonoyl-GPE (18:2/20:4)*	Lipid	BAT	52449	1-stearoyl-2-arachidonoyl-GPI (18:0/20:4)	Lipid
BAT_52603	BAT_52452	0.925683	BAT	52603	1,2-dilinoleoyl-GPC (18:2/18:2)	Lipid	BAT	52452	1-stearoyl-2-linoleoyl-GPC (18:0/18:2)*	Lipid
BAT_19263	BAT_52461	0.905647	BAT	19263	1-palmitoyl-2-oleoyl-GPE (16:0/18:1)	Lipid	BAT	52461	1-palmitoyl-2-oleoyl-GPC (16:0/18:1)	Lipid
BAT_42449	BAT_52461	0.972769	BAT	42449	1-palmitoyl-2-linoleoyl-GPE (16:0/18:2)	Lipid	BAT	52461	1-palmitoyl-2-oleoyl-GPC (16:0/18:1)	Lipid
BAT_44877	BAT_52461	0.92739	BAT	44877	N-palmitoyl-sphingosine (d18:1/16:0)	Lipid	BAT	52461	1-palmitoyl-2-oleoyl-GPC (16:0/18:1)	Lipid
BAT_52438	BAT_52461	0.914605	BAT	52438	1-stearoyl-2-oleoyl-GPC (18:0/18:1)	Lipid	BAT	52461	1-palmitoyl-2-oleoyl-GPC (16:0/18:1)	Lipid
BAT_52464	BAT_52461	0.91641	BAT	52464	1-palmitoyl-2-arachidonoyl-GPE (16:0/20:4)*	Lipid	BAT	52461	1-palmitoyl-2-oleoyl-GPC (16:0/18:1)	Lipid
BAT_52683	BAT_52462	0.909567	BAT	52683	1-palmitoleoyl-2-linoleoyl-GPC (16:1/18:2)*	Lipid	BAT	52462	1-palmitoyl-2-arachidonoyl-GPC (16:0/20:4n6)	Lipid
BAT_53189	BAT_52462	0.900828	BAT	53189	1-linoleoyl-2-arachidonoyl-GPE (18:2/20:4)*	Lipid	BAT	52462	1-palmitoyl-2-arachidonoyl-GPC (16:0/20:4n6)	Lipid
BAT_52446	BAT_52464	0.939064	BAT	52446	1-stearoyl-2-linoleoyl-GPE (18:0/18:2)*	Lipid	BAT	52464	1-palmitoyl-2-arachidonoyl-GPE (16:0/20:4)*	Lipid
BAT_53189	BAT_52464	0.960946	BAT	53189	1-linoleoyl-2-arachidonoyl-GPE (18:2/20:4)*	Lipid	BAT	52464	1-palmitoyl-2-arachidonoyl-GPE (16:0/20:4)*	Lipid
BAT_53209	BAT_52464	0.90267	BAT	53209	1-oleoyl-2-docosahexaenoyl-GPE (18:1/22:6)*	Lipid	BAT	52464	1-palmitoyl-2-arachidonoyl-GPE (16:0/20:4)*	Lipid
BAT_52447	BAT_52465	0.922414	BAT	52447	1-stearoyl-2-arachidonoyl-GPE (18:0/20:4)	Lipid	BAT	52465	1-palmitoyl-2-docosahexaenoyl-GPE (16:0/22:6)*	Lipid
BAT_52464	BAT_52465	0.895693	BAT	52464	1-palmitoyl-2-arachidonoyl-GPE (16:0/20:4)*	Lipid	BAT	52465	1-palmitoyl-2-docosahexaenoyl-GPE (16:0/22:6)*	Lipid
BAT_54994	BAT_52467	0.948327	BAT	54994	1-oleoyl-2-arachidonoyl-GPI (18:1/20:4) *	Lipid	BAT	52467	1-palmitoyl-2-arachidonoyl-GPI (16:0/20:4)*	Lipid
BAT_57331	BAT_52467	0.89141	BAT	57331	behenoyl dihydrosphingomyelin (d18:0/22:0)*	Lipid	BAT	52467	1-palmitoyl-2-arachidonoyl-GPI (16:0/20:4)*	Lipid
BAT_19263	BAT_52468	0.908781	BAT	19263	1-palmitoyl-2-oleoyl-GPE (16:0/18:1)	Lipid	BAT	52468	1-stearoyl-2-linoleoyl-GPI (18:0/18:2)	Lipid
BAT_19263	BAT_52470	0.914655	BAT	19263	1-palmitoyl-2-oleoyl-GPE (16:0/18:1)	Lipid	BAT	52470	1-palmitoyl-2-palmitoleoyl-GPC (16:0/16:1)*	Lipid
BAT_52468	BAT_52470	0.891494	BAT	52468	1-stearoyl-2-linoleoyl-GPI (18:0/18:2)	Lipid	BAT	52470	1-palmitoyl-2-palmitoleoyl-GPC (16:0/16:1)*	Lipid
BAT_52683	BAT_52470	0.894938	BAT	52683	1-palmitoleoyl-2-linoleoyl-GPC (16:1/18:2)*	Lipid	BAT	52470	1-palmitoyl-2-palmitoleoyl-GPC (16:0/16:1)*	Lipid
BAT_1561	BAT_52473	0.902865	BAT	1561	alpha-tocopherol	Cofactors and Vitamins	BAT	52473	gamma-tocopherol/beta-tocopherol	Cofactors and Vitamins
BAT_52449	BAT_52473	0.91916	BAT	52449	1-stearoyl-2-arachidonoyl-GPI (18:0/20:4)	Lipid	BAT	52473	gamma-tocopherol/beta-tocopherol	Cofactors and Vitamins
BAT_52716	BAT_52473	0.911577	BAT	52716	1-(1-enyl-palmitoyl)-2-palmitoyl-GPC (P-16:0/16:0)*	Lipid	BAT	52473	gamma-tocopherol/beta-tocopherol	Cofactors and Vitamins
BAT_42398	BAT_52475	0.896568	BAT	42398	1-stearoyl-GPE (18:0)	Lipid	BAT	52475	1-(1-enyl-stearoyl)-2-arachidonoyl-GPE (P-18:0/20:4)*	Lipid
BAT_47153	BAT_52475	0.909008	BAT	47153	sphingomyelin (d18:1/24:1, d18:2/24:0)*	Lipid	BAT	52475	1-(1-enyl-stearoyl)-2-arachidonoyl-GPE (P-18:0/20:4)*	Lipid
BAT_48490	BAT_52475	0.909358	BAT	48490	sphingomyelin (d18:1/20:0, d16:1/22:0)*	Lipid	BAT	52475	1-(1-enyl-stearoyl)-2-arachidonoyl-GPE (P-18:0/20:4)*	Lipid
BAT_48492	BAT_52475	0.96135	BAT	48492	behenoyl sphingomyelin (d18:1/22:0)*	Lipid	BAT	52475	1-(1-enyl-stearoyl)-2-arachidonoyl-GPE (P-18:0/20:4)*	Lipid
BAT_52434	BAT_52475	0.912626	BAT	52434	palmitoyl dihydrosphingomyelin (d18:0/16:0)*	Lipid	BAT	52475	1-(1-enyl-stearoyl)-2-arachidonoyl-GPE (P-18:0/20:4)*	Lipid
BAT_52436	BAT_52475	0.930627	BAT	52436	tricosanoyl sphingomyelin (d18:1/23:0)*	Lipid	BAT	52475	1-(1-enyl-stearoyl)-2-arachidonoyl-GPE (P-18:0/20:4)*	Lipid
BAT_52449	BAT_52475	0.934189	BAT	52449	1-stearoyl-2-arachidonoyl-GPI (18:0/20:4)	Lipid	BAT	52475	1-(1-enyl-stearoyl)-2-arachidonoyl-GPE (P-18:0/20:4)*	Lipid
BAT_52495	BAT_52475	0.937405	BAT	52495	sphingomyelin (d18:1/21:0, d17:1/22:0, d16:1/23:0)*	Lipid	BAT	52475	1-(1-enyl-stearoyl)-2-arachidonoyl-GPE (P-18:0/20:4)*	Lipid
BAT_52616	BAT_52475	0.956953	BAT	52616	1-palmitoyl-2-stearoyl-GPC (16:0/18:0)	Lipid	BAT	52475	1-(1-enyl-stearoyl)-2-arachidonoyl-GPE (P-18:0/20:4)*	Lipid
BAT_52673	BAT_52475	0.98727	BAT	52673	1-(1-enyl-palmitoyl)-2-arachidonoyl-GPE (P-16:0/20:4)*	Lipid	BAT	52475	1-(1-enyl-stearoyl)-2-arachidonoyl-GPE (P-18:0/20:4)*	Lipid
BAT_42398	BAT_52495	0.917985	BAT	42398	1-stearoyl-GPE (18:0)	Lipid	BAT	52495	sphingomyelin (d18:1/21:0, d17:1/22:0, d16:1/23:0)*	Lipid
BAT_42450	BAT_52495	0.947407	BAT	42450	1-stearoyl-2-arachidonoyl-GPC (18:0/20:4)	Lipid	BAT	52495	sphingomyelin (d18:1/21:0, d17:1/22:0, d16:1/23:0)*	Lipid
BAT_47153	BAT_52495	0.967018	BAT	47153	sphingomyelin (d18:1/24:1, d18:2/24:0)*	Lipid	BAT	52495	sphingomyelin (d18:1/21:0, d17:1/22:0, d16:1/23:0)*	Lipid
BAT_48490	BAT_52495	0.986589	BAT	48490	sphingomyelin (d18:1/20:0, d16:1/22:0)*	Lipid	BAT	52495	sphingomyelin (d18:1/21:0, d17:1/22:0, d16:1/23:0)*	Lipid
BAT_48492	BAT_52495	0.978516	BAT	48492	behenoyl sphingomyelin (d18:1/22:0)*	Lipid	BAT	52495	sphingomyelin (d18:1/21:0, d17:1/22:0, d16:1/23:0)*	Lipid
BAT_52434	BAT_52495	0.948672	BAT	52434	palmitoyl dihydrosphingomyelin (d18:0/16:0)*	Lipid	BAT	52495	sphingomyelin (d18:1/21:0, d17:1/22:0, d16:1/23:0)*	Lipid
BAT_52438	BAT_52495	0.895539	BAT	52438	1-stearoyl-2-oleoyl-GPC (18:0/18:1)	Lipid	BAT	52495	sphingomyelin (d18:1/21:0, d17:1/22:0, d16:1/23:0)*	Lipid
BAT_52449	BAT_52495	0.910092	BAT	52449	1-stearoyl-2-arachidonoyl-GPI (18:0/20:4)	Lipid	BAT	52495	sphingomyelin (d18:1/21:0, d17:1/22:0, d16:1/23:0)*	Lipid
BAT_52616	BAT_52495	0.96707	BAT	52616	1-palmitoyl-2-stearoyl-GPC (16:0/18:0)	Lipid	BAT	52495	sphingomyelin (d18:1/21:0, d17:1/22:0, d16:1/23:0)*	Lipid
BAT_52673	BAT_52495	0.960021	BAT	52673	1-(1-enyl-palmitoyl)-2-arachidonoyl-GPE (P-16:0/20:4)*	Lipid	BAT	52495	sphingomyelin (d18:1/21:0, d17:1/22:0, d16:1/23:0)*	Lipid
BAT_53189	BAT_52495	0.939366	BAT	53189	1-linoleoyl-2-arachidonoyl-GPE (18:2/20:4)*	Lipid	BAT	52495	sphingomyelin (d18:1/21:0, d17:1/22:0, d16:1/23:0)*	Lipid
BAT_53209	BAT_52495	0.920639	BAT	53209	1-oleoyl-2-docosahexaenoyl-GPE (18:1/22:6)*	Lipid	BAT	52495	sphingomyelin (d18:1/21:0, d17:1/22:0, d16:1/23:0)*	Lipid
BAT_57473	BAT_52495	0.951205	BAT	57473	sphingomyelin (d18:0/18:0, d19:0/17:0)*	Lipid	BAT	52495	sphingomyelin (d18:1/21:0, d17:1/22:0, d16:1/23:0)*	Lipid
BAT_63	BAT_52603	0.92981	BAT	63	cholesterol	Lipid	BAT	52603	1,2-dilinoleoyl-GPC (18:2/18:2)	Lipid
BAT_1649	BAT_52604	0.896365	BAT	1649	valine	Amino Acid	BAT	52604	N-palmitoyl-sphinganine (d18:0/16:0)	Lipid
BAT_34409	BAT_52604	-0.906152	BAT	34409	stearoylcarnitine (C18)	Lipid	BAT	52604	N-palmitoyl-sphinganine (d18:0/16:0)	Lipid
BAT_531	BAT_52608	0.909032	BAT	531	3-hydroxy-3-methylglutarate	Lipid	BAT	52608	linoleoyl ethanolamide	Lipid
BAT_52697	BAT_52611	0.918841	BAT	52697	1-oleoyl-2-docosahexaenoyl-GPC (18:1/22:6)*	Lipid	BAT	52611	1-stearoyl-2-docosahexaenoyl-GPC (18:0/22:6)	Lipid
BAT_42398	BAT_52615	0.893564	BAT	42398	1-stearoyl-GPE (18:0)	Lipid	BAT	52615	sphingomyelin (d18:1/17:0, d17:1/18:0, d19:1/16:0)	Lipid
BAT_47153	BAT_52615	0.958591	BAT	47153	sphingomyelin (d18:1/24:1, d18:2/24:0)*	Lipid	BAT	52615	sphingomyelin (d18:1/17:0, d17:1/18:0, d19:1/16:0)	Lipid
BAT_48490	BAT_52615	0.968298	BAT	48490	sphingomyelin (d18:1/20:0, d16:1/22:0)*	Lipid	BAT	52615	sphingomyelin (d18:1/17:0, d17:1/18:0, d19:1/16:0)	Lipid
BAT_48492	BAT_52615	0.963532	BAT	48492	behenoyl sphingomyelin (d18:1/22:0)*	Lipid	BAT	52615	sphingomyelin (d18:1/17:0, d17:1/18:0, d19:1/16:0)	Lipid
BAT_52434	BAT_52615	0.966434	BAT	52434	palmitoyl dihydrosphingomyelin (d18:0/16:0)*	Lipid	BAT	52615	sphingomyelin (d18:1/17:0, d17:1/18:0, d19:1/16:0)	Lipid
BAT_52436	BAT_52615	0.973716	BAT	52436	tricosanoyl sphingomyelin (d18:1/23:0)*	Lipid	BAT	52615	sphingomyelin (d18:1/17:0, d17:1/18:0, d19:1/16:0)	Lipid
BAT_52438	BAT_52615	0.903549	BAT	52438	1-stearoyl-2-oleoyl-GPC (18:0/18:1)	Lipid	BAT	52615	sphingomyelin (d18:1/17:0, d17:1/18:0, d19:1/16:0)	Lipid
BAT_52475	BAT_52615	0.92779	BAT	52475	1-(1-enyl-stearoyl)-2-arachidonoyl-GPE (P-18:0/20:4)*	Lipid	BAT	52615	sphingomyelin (d18:1/17:0, d17:1/18:0, d19:1/16:0)	Lipid
BAT_52495	BAT_52615	0.966159	BAT	52495	sphingomyelin (d18:1/21:0, d17:1/22:0, d16:1/23:0)*	Lipid	BAT	52615	sphingomyelin (d18:1/17:0, d17:1/18:0, d19:1/16:0)	Lipid
BAT_52616	BAT_52615	0.964509	BAT	52616	1-palmitoyl-2-stearoyl-GPC (16:0/18:0)	Lipid	BAT	52615	sphingomyelin (d18:1/17:0, d17:1/18:0, d19:1/16:0)	Lipid
BAT_52673	BAT_52615	0.933655	BAT	52673	1-(1-enyl-palmitoyl)-2-arachidonoyl-GPE (P-16:0/20:4)*	Lipid	BAT	52615	sphingomyelin (d18:1/17:0, d17:1/18:0, d19:1/16:0)	Lipid
BAT_57473	BAT_52615	0.928935	BAT	57473	sphingomyelin (d18:0/18:0, d19:0/17:0)*	Lipid	BAT	52615	sphingomyelin (d18:1/17:0, d17:1/18:0, d19:1/16:0)	Lipid
BAT_62851	BAT_52615	0.918167	BAT	62851	hydroxypalmitoyl sphingomyelin (d18:1/16:0(OH))	Lipid	BAT	52615	sphingomyelin (d18:1/17:0, d17:1/18:0, d19:1/16:0)	Lipid
BAT_42398	BAT_52616	0.911127	BAT	42398	1-stearoyl-GPE (18:0)	Lipid	BAT	52616	1-palmitoyl-2-stearoyl-GPC (16:0/18:0)	Lipid
BAT_42450	BAT_52616	0.916123	BAT	42450	1-stearoyl-2-arachidonoyl-GPC (18:0/20:4)	Lipid	BAT	52616	1-palmitoyl-2-stearoyl-GPC (16:0/18:0)	Lipid
BAT_52673	BAT_52616	0.973673	BAT	52673	1-(1-enyl-palmitoyl)-2-arachidonoyl-GPE (P-16:0/20:4)*	Lipid	BAT	52616	1-palmitoyl-2-stearoyl-GPC (16:0/18:0)	Lipid
BAT_53189	BAT_52616	0.91741	BAT	53189	1-linoleoyl-2-arachidonoyl-GPE (18:2/20:4)*	Lipid	BAT	52616	1-palmitoyl-2-stearoyl-GPC (16:0/18:0)	Lipid
BAT_53209	BAT_52616	0.901511	BAT	53209	1-oleoyl-2-docosahexaenoyl-GPE (18:1/22:6)*	Lipid	BAT	52616	1-palmitoyl-2-stearoyl-GPC (16:0/18:0)	Lipid
BAT_1561	BAT_52673	0.902314	BAT	1561	alpha-tocopherol	Cofactors and Vitamins	BAT	52673	1-(1-enyl-palmitoyl)-2-arachidonoyl-GPE (P-16:0/20:4)*	Lipid
BAT_42398	BAT_52673	0.919159	BAT	42398	1-stearoyl-GPE (18:0)	Lipid	BAT	52673	1-(1-enyl-palmitoyl)-2-arachidonoyl-GPE (P-16:0/20:4)*	Lipid
BAT_52446	BAT_52673	0.90127	BAT	52446	1-stearoyl-2-linoleoyl-GPE (18:0/18:2)*	Lipid	BAT	52673	1-(1-enyl-palmitoyl)-2-arachidonoyl-GPE (P-16:0/20:4)*	Lipid
BAT_52449	BAT_52673	0.927465	BAT	52449	1-stearoyl-2-arachidonoyl-GPI (18:0/20:4)	Lipid	BAT	52673	1-(1-enyl-palmitoyl)-2-arachidonoyl-GPE (P-16:0/20:4)*	Lipid
BAT_53189	BAT_52673	0.928914	BAT	53189	1-linoleoyl-2-arachidonoyl-GPE (18:2/20:4)*	Lipid	BAT	52673	1-(1-enyl-palmitoyl)-2-arachidonoyl-GPE (P-16:0/20:4)*	Lipid
BAT_48492	BAT_52682	0.894689	BAT	48492	behenoyl sphingomyelin (d18:1/22:0)*	Lipid	BAT	52682	1-(1-enyl-palmitoyl)-2-linoleoyl-GPC (P-16:0/18:2)*	Lipid
BAT_52235	BAT_52682	0.910339	BAT	52235	1-stearoyl-2-arachidonoyl-GPS (18:0/20:4)	Lipid	BAT	52682	1-(1-enyl-palmitoyl)-2-linoleoyl-GPC (P-16:0/18:2)*	Lipid
BAT_52449	BAT_52682	0.919516	BAT	52449	1-stearoyl-2-arachidonoyl-GPI (18:0/20:4)	Lipid	BAT	52682	1-(1-enyl-palmitoyl)-2-linoleoyl-GPC (P-16:0/18:2)*	Lipid
BAT_52473	BAT_52682	0.921281	BAT	52473	gamma-tocopherol/beta-tocopherol	Cofactors and Vitamins	BAT	52682	1-(1-enyl-palmitoyl)-2-linoleoyl-GPC (P-16:0/18:2)*	Lipid
BAT_52495	BAT_52682	0.903819	BAT	52495	sphingomyelin (d18:1/21:0, d17:1/22:0, d16:1/23:0)*	Lipid	BAT	52682	1-(1-enyl-palmitoyl)-2-linoleoyl-GPC (P-16:0/18:2)*	Lipid
BAT_52716	BAT_52682	0.917453	BAT	52716	1-(1-enyl-palmitoyl)-2-palmitoyl-GPC (P-16:0/16:0)*	Lipid	BAT	52682	1-(1-enyl-palmitoyl)-2-linoleoyl-GPC (P-16:0/18:2)*	Lipid
BAT_53009	BAT_52682	0.915136	BAT	53009	1-stearoyl-2-linoleoyl-GPS (18:0/18:2)	Lipid	BAT	52682	1-(1-enyl-palmitoyl)-2-linoleoyl-GPC (P-16:0/18:2)*	Lipid
BAT_53189	BAT_52683	0.903263	BAT	53189	1-linoleoyl-2-arachidonoyl-GPE (18:2/20:4)*	Lipid	BAT	52683	1-palmitoleoyl-2-linoleoyl-GPC (16:1/18:2)*	Lipid
BAT_52446	BAT_52687	0.967522	BAT	52446	1-stearoyl-2-linoleoyl-GPE (18:0/18:2)*	Lipid	BAT	52687	1-oleoyl-2-linoleoyl-GPE (18:1/18:2)*	Lipid
BAT_52464	BAT_52687	0.969122	BAT	52464	1-palmitoyl-2-arachidonoyl-GPE (16:0/20:4)*	Lipid	BAT	52687	1-oleoyl-2-linoleoyl-GPE (18:1/18:2)*	Lipid
BAT_53189	BAT_52687	0.92594	BAT	53189	1-linoleoyl-2-arachidonoyl-GPE (18:2/20:4)*	Lipid	BAT	52687	1-oleoyl-2-linoleoyl-GPE (18:1/18:2)*	Lipid
BAT_53209	BAT_52687	0.914635	BAT	53209	1-oleoyl-2-docosahexaenoyl-GPE (18:1/22:6)*	Lipid	BAT	52687	1-oleoyl-2-linoleoyl-GPE (18:1/18:2)*	Lipid
BAT_42450	BAT_52697	0.934988	BAT	42450	1-stearoyl-2-arachidonoyl-GPC (18:0/20:4)	Lipid	BAT	52697	1-oleoyl-2-docosahexaenoyl-GPC (18:1/22:6)*	Lipid
BAT_52436	BAT_52697	0.893834	BAT	52436	tricosanoyl sphingomyelin (d18:1/23:0)*	Lipid	BAT	52697	1-oleoyl-2-docosahexaenoyl-GPC (18:1/22:6)*	Lipid
BAT_53209	BAT_52697	0.896611	BAT	53209	1-oleoyl-2-docosahexaenoyl-GPE (18:1/22:6)*	Lipid	BAT	52697	1-oleoyl-2-docosahexaenoyl-GPC (18:1/22:6)*	Lipid
BAT_62851	BAT_52697	0.901428	BAT	62851	hydroxypalmitoyl sphingomyelin (d18:1/16:0(OH))	Lipid	BAT	52697	1-oleoyl-2-docosahexaenoyl-GPC (18:1/22:6)*	Lipid
BAT_42450	BAT_52710	0.900359	BAT	42450	1-stearoyl-2-arachidonoyl-GPC (18:0/20:4)	Lipid	BAT	52710	1-linoleoyl-2-arachidonoyl-GPC (18:2/20:4n6)*	Lipid
BAT_53195	BAT_52710	0.981431	BAT	53195	1-myristoyl-2-arachidonoyl-GPC (14:0/20:4)*	Lipid	BAT	52710	1-linoleoyl-2-arachidonoyl-GPC (18:2/20:4n6)*	Lipid
BAT_1561	BAT_52716	0.92868	BAT	1561	alpha-tocopherol	Cofactors and Vitamins	BAT	52716	1-(1-enyl-palmitoyl)-2-palmitoyl-GPC (P-16:0/16:0)*	Lipid
BAT_48490	BAT_52716	0.900371	BAT	48490	sphingomyelin (d18:1/20:0, d16:1/22:0)*	Lipid	BAT	52716	1-(1-enyl-palmitoyl)-2-palmitoyl-GPC (P-16:0/16:0)*	Lipid
BAT_48492	BAT_52716	0.938656	BAT	48492	behenoyl sphingomyelin (d18:1/22:0)*	Lipid	BAT	52716	1-(1-enyl-palmitoyl)-2-palmitoyl-GPC (P-16:0/16:0)*	Lipid
BAT_52449	BAT_52716	0.898747	BAT	52449	1-stearoyl-2-arachidonoyl-GPI (18:0/20:4)	Lipid	BAT	52716	1-(1-enyl-palmitoyl)-2-palmitoyl-GPC (P-16:0/16:0)*	Lipid
BAT_52475	BAT_52716	0.927253	BAT	52475	1-(1-enyl-stearoyl)-2-arachidonoyl-GPE (P-18:0/20:4)*	Lipid	BAT	52716	1-(1-enyl-palmitoyl)-2-palmitoyl-GPC (P-16:0/16:0)*	Lipid
BAT_52495	BAT_52716	0.931728	BAT	52495	sphingomyelin (d18:1/21:0, d17:1/22:0, d16:1/23:0)*	Lipid	BAT	52716	1-(1-enyl-palmitoyl)-2-palmitoyl-GPC (P-16:0/16:0)*	Lipid
BAT_52616	BAT_52716	0.899388	BAT	52616	1-palmitoyl-2-stearoyl-GPC (16:0/18:0)	Lipid	BAT	52716	1-(1-enyl-palmitoyl)-2-palmitoyl-GPC (P-16:0/16:0)*	Lipid
BAT_52673	BAT_52716	0.942321	BAT	52673	1-(1-enyl-palmitoyl)-2-arachidonoyl-GPE (P-16:0/20:4)*	Lipid	BAT	52716	1-(1-enyl-palmitoyl)-2-palmitoyl-GPC (P-16:0/16:0)*	Lipid
BAT_48187	BAT_52944	0.941925	BAT	48187	N-acetyltaurine	Amino Acid	BAT	52944	palmitoylcholine	Lipid
BAT_53257	BAT_52944	0.908087	BAT	53257	palmitoloelycholine	Lipid	BAT	52944	palmitoylcholine	Lipid
BAT_57464	BAT_52944	0.913688	BAT	57464	stearoylcholine*	Lipid	BAT	52944	palmitoylcholine	Lipid
BAT_38125	BAT_53009	0.922783	BAT	38125	4-cholesten-3-one	Lipid	BAT	53009	1-stearoyl-2-linoleoyl-GPS (18:0/18:2)	Lipid
BAT_52449	BAT_53009	0.925102	BAT	52449	1-stearoyl-2-arachidonoyl-GPI (18:0/20:4)	Lipid	BAT	53009	1-stearoyl-2-linoleoyl-GPS (18:0/18:2)	Lipid
BAT_52687	BAT_53174	0.918635	BAT	52687	1-oleoyl-2-linoleoyl-GPE (18:1/18:2)*	Lipid	BAT	53174	1,2-dilinoleoyl-GPE (18:2/18:2)*	Lipid
BAT_38125	BAT_53189	0.908173	BAT	38125	4-cholesten-3-one	Lipid	BAT	53189	1-linoleoyl-2-arachidonoyl-GPE (18:2/20:4)*	Lipid
BAT_63	BAT_53189	0.902183	BAT	63	cholesterol	Lipid	BAT	53189	1-linoleoyl-2-arachidonoyl-GPE (18:2/20:4)*	Lipid
BAT_19258	BAT_53195	0.8966	BAT	19258	1-myristoyl-2-palmitoyl-GPC (14:0/16:0)	Lipid	BAT	53195	1-myristoyl-2-arachidonoyl-GPC (14:0/20:4)*	Lipid
BAT_52235	BAT_53195	0.899979	BAT	52235	1-stearoyl-2-arachidonoyl-GPS (18:0/20:4)	Lipid	BAT	53195	1-myristoyl-2-arachidonoyl-GPC (14:0/20:4)*	Lipid
BAT_52616	BAT_53195	0.896225	BAT	52616	1-palmitoyl-2-stearoyl-GPC (16:0/18:0)	Lipid	BAT	53195	1-myristoyl-2-arachidonoyl-GPC (14:0/20:4)*	Lipid
BAT_1561	BAT_53209	0.900215	BAT	1561	alpha-tocopherol	Cofactors and Vitamins	BAT	53209	1-oleoyl-2-docosahexaenoyl-GPE (18:1/22:6)*	Lipid
BAT_42398	BAT_53209	0.915631	BAT	42398	1-stearoyl-GPE (18:0)	Lipid	BAT	53209	1-oleoyl-2-docosahexaenoyl-GPE (18:1/22:6)*	Lipid
BAT_52446	BAT_53209	0.944944	BAT	52446	1-stearoyl-2-linoleoyl-GPE (18:0/18:2)*	Lipid	BAT	53209	1-oleoyl-2-docosahexaenoyl-GPE (18:1/22:6)*	Lipid
BAT_52452	BAT_53209	0.914869	BAT	52452	1-stearoyl-2-linoleoyl-GPC (18:0/18:2)*	Lipid	BAT	53209	1-oleoyl-2-docosahexaenoyl-GPE (18:1/22:6)*	Lipid
BAT_52673	BAT_53209	0.930556	BAT	52673	1-(1-enyl-palmitoyl)-2-arachidonoyl-GPE (P-16:0/20:4)*	Lipid	BAT	53209	1-oleoyl-2-docosahexaenoyl-GPE (18:1/22:6)*	Lipid
BAT_53189	BAT_53209	0.924156	BAT	53189	1-linoleoyl-2-arachidonoyl-GPE (18:2/20:4)*	Lipid	BAT	53209	1-oleoyl-2-docosahexaenoyl-GPE (18:1/22:6)*	Lipid
BAT_33952	BAT_53223	0.926817	BAT	33952	myristoylcarnitine (C14)	Lipid	BAT	53223	palmitoleoylcarnitine (C16:1)*	Lipid
BAT_35160	BAT_53223	0.924126	BAT	35160	oleoylcarnitine (C18:1)	Lipid	BAT	53223	palmitoleoylcarnitine (C16:1)*	Lipid
BAT_44681	BAT_53223	0.939114	BAT	44681	palmitoylcarnitine (C16)	Lipid	BAT	53223	palmitoleoylcarnitine (C16:1)*	Lipid
BAT_57511	BAT_53223	0.913288	BAT	57511	linolenoylcarnitine (C18:3)*	Lipid	BAT	53223	palmitoleoylcarnitine (C16:1)*	Lipid
BAT_36659	BAT_53257	-0.895094	BAT	36659	glycylisoleucine	Peptide	BAT	53257	palmitoloelycholine	Lipid
BAT_48187	BAT_53257	0.924247	BAT	48187	N-acetyltaurine	Amino Acid	BAT	53257	palmitoloelycholine	Lipid
BAT_53260	BAT_53257	0.943694	BAT	53260	oleoylcholine	Lipid	BAT	53257	palmitoloelycholine	Lipid
BAT_1496	BAT_53260	-0.895966	BAT	1496	methylmalonate (MMA)	Lipid	BAT	53260	oleoylcholine	Lipid
BAT_15765	BAT_53260	-0.906735	BAT	15765	ethylmalonate	Amino Acid	BAT	53260	oleoylcholine	Lipid
BAT_2150	BAT_5341	0.905282	BAT	2150	pyridoxamine	Cofactors and Vitamins	BAT	5341	thiamin (Vitamin B1)	Cofactors and Vitamins
BAT_33945	BAT_54914	0.892024	BAT	33945	phenylacetylglycine	Peptide	BAT	54914	gamma-glutamylserine	Peptide
BAT_33949	BAT_54914	0.967833	BAT	33949	gamma-glutamylglycine	Peptide	BAT	54914	gamma-glutamylserine	Peptide
BAT_46799	BAT_54956	0.897029	BAT	46799	oleoyl-linoleoyl-glycerol (18:1/18:2) [2]	Lipid	BAT	54956	linoleoyl-arachidonoyl-glycerol (18:2/20:4) [2]*	Lipid
BAT_52697	BAT_54958	0.906205	BAT	52697	1-oleoyl-2-docosahexaenoyl-GPC (18:1/22:6)*	Lipid	BAT	54958	palmitoyl-arachidonoyl-glycerol (16:0/20:4) [2]*	Lipid
BAT_52683	BAT_54966	0.903574	BAT	52683	1-palmitoleoyl-2-linoleoyl-GPC (16:1/18:2)*	Lipid	BAT	54966	diacylglycerol (16:1/18:2 [2], 16:0/18:3 [1])*	Lipid
BAT_32377	BAT_54969	-0.902392	BAT	32377	N-acetylneuraminate	Carbohydrate	BAT	54969	linoleoyl-linoleoyl-glycerol (18:2/18:2) [2]*	Lipid
BAT_36831	BAT_54969	-0.923395	BAT	36831	cytidine 5'-monophospho-N-acetylneuraminic acid	Carbohydrate	BAT	54969	linoleoyl-linoleoyl-glycerol (18:2/18:2) [2]*	Lipid
BAT_52470	BAT_54994	0.924951	BAT	52470	1-palmitoyl-2-palmitoleoyl-GPC (16:0/16:1)*	Lipid	BAT	54994	1-oleoyl-2-arachidonoyl-GPI (18:1/20:4) *	Lipid
BAT_52683	BAT_54994	0.925364	BAT	52683	1-palmitoleoyl-2-linoleoyl-GPC (16:1/18:2)*	Lipid	BAT	54994	1-oleoyl-2-arachidonoyl-GPI (18:1/20:4) *	Lipid
BAT_48152	BAT_55015	0.897209	BAT	48152	glucose	Carbohydrate	BAT	55015	gamma-glutamyl-alpha-lysine	Peptide
BAT_19130	BAT_57330	0.896154	BAT	19130	1,2-dipalmitoyl-GPC (16:0/16:0)	Lipid	BAT	57330	lignoceroyl sphingomyelin (d18:1/24:0)	Lipid
BAT_47153	BAT_57330	0.964621	BAT	47153	sphingomyelin (d18:1/24:1, d18:2/24:0)*	Lipid	BAT	57330	lignoceroyl sphingomyelin (d18:1/24:0)	Lipid
BAT_48490	BAT_57330	0.92003	BAT	48490	sphingomyelin (d18:1/20:0, d16:1/22:0)*	Lipid	BAT	57330	lignoceroyl sphingomyelin (d18:1/24:0)	Lipid
BAT_48492	BAT_57330	0.903901	BAT	48492	behenoyl sphingomyelin (d18:1/22:0)*	Lipid	BAT	57330	lignoceroyl sphingomyelin (d18:1/24:0)	Lipid
BAT_52436	BAT_57330	0.967631	BAT	52436	tricosanoyl sphingomyelin (d18:1/23:0)*	Lipid	BAT	57330	lignoceroyl sphingomyelin (d18:1/24:0)	Lipid
BAT_52475	BAT_57330	0.893107	BAT	52475	1-(1-enyl-stearoyl)-2-arachidonoyl-GPE (P-18:0/20:4)*	Lipid	BAT	57330	lignoceroyl sphingomyelin (d18:1/24:0)	Lipid
BAT_52495	BAT_57330	0.938168	BAT	52495	sphingomyelin (d18:1/21:0, d17:1/22:0, d16:1/23:0)*	Lipid	BAT	57330	lignoceroyl sphingomyelin (d18:1/24:0)	Lipid
BAT_52615	BAT_57330	0.949965	BAT	52615	sphingomyelin (d18:1/17:0, d17:1/18:0, d19:1/16:0)	Lipid	BAT	57330	lignoceroyl sphingomyelin (d18:1/24:0)	Lipid
BAT_52616	BAT_57330	0.952236	BAT	52616	1-palmitoyl-2-stearoyl-GPC (16:0/18:0)	Lipid	BAT	57330	lignoceroyl sphingomyelin (d18:1/24:0)	Lipid
BAT_52673	BAT_57330	0.916025	BAT	52673	1-(1-enyl-palmitoyl)-2-arachidonoyl-GPE (P-16:0/20:4)*	Lipid	BAT	57330	lignoceroyl sphingomyelin (d18:1/24:0)	Lipid
BAT_62851	BAT_57330	0.927672	BAT	62851	hydroxypalmitoyl sphingomyelin (d18:1/16:0(OH))	Lipid	BAT	57330	lignoceroyl sphingomyelin (d18:1/24:0)	Lipid
BAT_52615	BAT_57331	0.928872	BAT	52615	sphingomyelin (d18:1/17:0, d17:1/18:0, d19:1/16:0)	Lipid	BAT	57331	behenoyl dihydrosphingomyelin (d18:0/22:0)*	Lipid
BAT_52683	BAT_57331	0.893131	BAT	52683	1-palmitoleoyl-2-linoleoyl-GPC (16:1/18:2)*	Lipid	BAT	57331	behenoyl dihydrosphingomyelin (d18:0/22:0)*	Lipid
BAT_19130	BAT_57341	0.910218	BAT	19130	1,2-dipalmitoyl-GPC (16:0/16:0)	Lipid	BAT	57341	1,2-dipalmitoyl-GPE (16:0/16:0)*	Lipid
BAT_19258	BAT_57341	0.937114	BAT	19258	1-myristoyl-2-palmitoyl-GPC (14:0/16:0)	Lipid	BAT	57341	1,2-dipalmitoyl-GPE (16:0/16:0)*	Lipid
BAT_47153	BAT_57341	0.897431	BAT	47153	sphingomyelin (d18:1/24:1, d18:2/24:0)*	Lipid	BAT	57341	1,2-dipalmitoyl-GPE (16:0/16:0)*	Lipid
BAT_52616	BAT_57341	0.930391	BAT	52616	1-palmitoyl-2-stearoyl-GPC (16:0/18:0)	Lipid	BAT	57341	1,2-dipalmitoyl-GPE (16:0/16:0)*	Lipid
BAT_57330	BAT_57341	0.908246	BAT	57330	lignoceroyl sphingomyelin (d18:1/24:0)	Lipid	BAT	57341	1,2-dipalmitoyl-GPE (16:0/16:0)*	Lipid
BAT_48490	BAT_57416	0.907552	BAT	48490	sphingomyelin (d18:1/20:0, d16:1/22:0)*	Lipid	BAT	57416	N-palmitoyl-sphingadienine (d18:2/16:0)*	Lipid
BAT_52434	BAT_57416	0.924445	BAT	52434	palmitoyl dihydrosphingomyelin (d18:0/16:0)*	Lipid	BAT	57416	N-palmitoyl-sphingadienine (d18:2/16:0)*	Lipid
BAT_52436	BAT_57416	0.895276	BAT	52436	tricosanoyl sphingomyelin (d18:1/23:0)*	Lipid	BAT	57416	N-palmitoyl-sphingadienine (d18:2/16:0)*	Lipid
BAT_52615	BAT_57416	0.918311	BAT	52615	sphingomyelin (d18:1/17:0, d17:1/18:0, d19:1/16:0)	Lipid	BAT	57416	N-palmitoyl-sphingadienine (d18:2/16:0)*	Lipid
BAT_57473	BAT_57416	0.922999	BAT	57473	sphingomyelin (d18:0/18:0, d19:0/17:0)*	Lipid	BAT	57416	N-palmitoyl-sphingadienine (d18:2/16:0)*	Lipid
BAT_57476	BAT_57416	0.899161	BAT	57476	sphingomyelin (d18:0/20:0, d16:0/22:0)*	Lipid	BAT	57416	N-palmitoyl-sphingadienine (d18:2/16:0)*	Lipid
Serum_1598	BAT_57443	-0.918085	Serum	1598	tigloylglycine	Amino Acid	BAT	57443	ceramide (d18:2/24:1, d18:1/24:2)*	Lipid
BAT_1496	BAT_57463	-0.912176	BAT	1496	methylmalonate (MMA)	Lipid	BAT	57463	linoleoylcholine*	Lipid
BAT_53260	BAT_57463	0.962495	BAT	53260	oleoylcholine	Lipid	BAT	57463	linoleoylcholine*	Lipid
BAT_53260	BAT_57464	0.930013	BAT	53260	oleoylcholine	Lipid	BAT	57464	stearoylcholine*	Lipid
BAT_57463	BAT_57464	0.89677	BAT	57463	linoleoylcholine*	Lipid	BAT	57464	stearoylcholine*	Lipid
BAT_42398	BAT_57473	0.895237	BAT	42398	1-stearoyl-GPE (18:0)	Lipid	BAT	57473	sphingomyelin (d18:0/18:0, d19:0/17:0)*	Lipid
BAT_42450	BAT_57473	0.891743	BAT	42450	1-stearoyl-2-arachidonoyl-GPC (18:0/20:4)	Lipid	BAT	57473	sphingomyelin (d18:0/18:0, d19:0/17:0)*	Lipid
BAT_52438	BAT_57473	0.917918	BAT	52438	1-stearoyl-2-oleoyl-GPC (18:0/18:1)	Lipid	BAT	57473	sphingomyelin (d18:0/18:0, d19:0/17:0)*	Lipid
BAT_53189	BAT_57473	0.911177	BAT	53189	1-linoleoyl-2-arachidonoyl-GPE (18:2/20:4)*	Lipid	BAT	57473	sphingomyelin (d18:0/18:0, d19:0/17:0)*	Lipid
BAT_54958	BAT_57475	0.921311	BAT	54958	palmitoyl-arachidonoyl-glycerol (16:0/20:4) [2]*	Lipid	BAT	57475	sphingomyelin (d18:1/19:0, d19:1/18:0)*	Lipid
BAT_57330	BAT_57475	0.896659	BAT	57330	lignoceroyl sphingomyelin (d18:1/24:0)	Lipid	BAT	57475	sphingomyelin (d18:1/19:0, d19:1/18:0)*	Lipid
BAT_62851	BAT_57475	0.902555	BAT	62851	hydroxypalmitoyl sphingomyelin (d18:1/16:0(OH))	Lipid	BAT	57475	sphingomyelin (d18:1/19:0, d19:1/18:0)*	Lipid
BAT_47153	BAT_57476	0.916293	BAT	47153	sphingomyelin (d18:1/24:1, d18:2/24:0)*	Lipid	BAT	57476	sphingomyelin (d18:0/20:0, d16:0/22:0)*	Lipid
BAT_48490	BAT_57476	0.957561	BAT	48490	sphingomyelin (d18:1/20:0, d16:1/22:0)*	Lipid	BAT	57476	sphingomyelin (d18:0/20:0, d16:0/22:0)*	Lipid
BAT_48493	BAT_57476	0.914146	BAT	48493	sphingomyelin (d18:1/22:1, d18:2/22:0, d16:1/24:1)*	Lipid	BAT	57476	sphingomyelin (d18:0/20:0, d16:0/22:0)*	Lipid
BAT_52434	BAT_57476	0.902888	BAT	52434	palmitoyl dihydrosphingomyelin (d18:0/16:0)*	Lipid	BAT	57476	sphingomyelin (d18:0/20:0, d16:0/22:0)*	Lipid
BAT_52436	BAT_57476	0.891797	BAT	52436	tricosanoyl sphingomyelin (d18:1/23:0)*	Lipid	BAT	57476	sphingomyelin (d18:0/20:0, d16:0/22:0)*	Lipid
BAT_52437	BAT_57476	0.92148	BAT	52437	sphingomyelin (d18:2/24:1, d18:1/24:2)*	Lipid	BAT	57476	sphingomyelin (d18:0/20:0, d16:0/22:0)*	Lipid
BAT_52495	BAT_57476	0.915543	BAT	52495	sphingomyelin (d18:1/21:0, d17:1/22:0, d16:1/23:0)*	Lipid	BAT	57476	sphingomyelin (d18:0/20:0, d16:0/22:0)*	Lipid
BAT_52615	BAT_57476	0.920234	BAT	52615	sphingomyelin (d18:1/17:0, d17:1/18:0, d19:1/16:0)	Lipid	BAT	57476	sphingomyelin (d18:0/20:0, d16:0/22:0)*	Lipid
BAT_57473	BAT_57476	0.969934	BAT	57473	sphingomyelin (d18:0/18:0, d19:0/17:0)*	Lipid	BAT	57476	sphingomyelin (d18:0/20:0, d16:0/22:0)*	Lipid
BAT_62851	BAT_57476	0.938793	BAT	62851	hydroxypalmitoyl sphingomyelin (d18:1/16:0(OH))	Lipid	BAT	57476	sphingomyelin (d18:0/20:0, d16:0/22:0)*	Lipid
BAT_47153	BAT_57477	0.903179	BAT	47153	sphingomyelin (d18:1/24:1, d18:2/24:0)*	Lipid	BAT	57477	sphingomyelin (d18:1/22:2, d18:2/22:1, d16:1/24:2)*	Lipid
BAT_62851	BAT_57477	0.945586	BAT	62851	hydroxypalmitoyl sphingomyelin (d18:1/16:0(OH))	Lipid	BAT	57477	sphingomyelin (d18:1/22:2, d18:2/22:1, d16:1/24:2)*	Lipid
BAT_47153	BAT_57480	0.911021	BAT	47153	sphingomyelin (d18:1/24:1, d18:2/24:0)*	Lipid	BAT	57480	sphingomyelin (d18:2/21:0, d16:2/23:0)*	Lipid
BAT_48493	BAT_57480	0.892695	BAT	48493	sphingomyelin (d18:1/22:1, d18:2/22:0, d16:1/24:1)*	Lipid	BAT	57480	sphingomyelin (d18:2/21:0, d16:2/23:0)*	Lipid
BAT_52435	BAT_57480	0.924794	BAT	52435	sphingomyelin (d18:2/23:0, d18:1/23:1, d17:1/24:1)*	Lipid	BAT	57480	sphingomyelin (d18:2/21:0, d16:2/23:0)*	Lipid
BAT_52436	BAT_57480	0.929983	BAT	52436	tricosanoyl sphingomyelin (d18:1/23:0)*	Lipid	BAT	57480	sphingomyelin (d18:2/21:0, d16:2/23:0)*	Lipid
BAT_52437	BAT_57480	0.927456	BAT	52437	sphingomyelin (d18:2/24:1, d18:1/24:2)*	Lipid	BAT	57480	sphingomyelin (d18:2/21:0, d16:2/23:0)*	Lipid
BAT_52616	BAT_57480	0.911967	BAT	52616	1-palmitoyl-2-stearoyl-GPC (16:0/18:0)	Lipid	BAT	57480	sphingomyelin (d18:2/21:0, d16:2/23:0)*	Lipid
BAT_52697	BAT_57480	0.919655	BAT	52697	1-oleoyl-2-docosahexaenoyl-GPC (18:1/22:6)*	Lipid	BAT	57480	sphingomyelin (d18:2/21:0, d16:2/23:0)*	Lipid
BAT_57330	BAT_57480	0.933821	BAT	57330	lignoceroyl sphingomyelin (d18:1/24:0)	Lipid	BAT	57480	sphingomyelin (d18:2/21:0, d16:2/23:0)*	Lipid
BAT_42463	BAT_57482	0.922419	BAT	42463	sphingomyelin (d18:1/14:0, d16:1/16:0)*	Lipid	BAT	57482	sphingomyelin (d18:2/23:1)*	Lipid
BAT_47153	BAT_57482	0.892014	BAT	47153	sphingomyelin (d18:1/24:1, d18:2/24:0)*	Lipid	BAT	57482	sphingomyelin (d18:2/23:1)*	Lipid
BAT_48493	BAT_57482	0.912322	BAT	48493	sphingomyelin (d18:1/22:1, d18:2/22:0, d16:1/24:1)*	Lipid	BAT	57482	sphingomyelin (d18:2/23:1)*	Lipid
BAT_52437	BAT_57482	0.944596	BAT	52437	sphingomyelin (d18:2/24:1, d18:1/24:2)*	Lipid	BAT	57482	sphingomyelin (d18:2/23:1)*	Lipid
BAT_57476	BAT_57482	0.913919	BAT	57476	sphingomyelin (d18:0/20:0, d16:0/22:0)*	Lipid	BAT	57482	sphingomyelin (d18:2/23:1)*	Lipid
BAT_62851	BAT_57482	0.933229	BAT	62851	hydroxypalmitoyl sphingomyelin (d18:1/16:0(OH))	Lipid	BAT	57482	sphingomyelin (d18:2/23:1)*	Lipid
BAT_33952	BAT_57511	0.916312	BAT	33952	myristoylcarnitine (C14)	Lipid	BAT	57511	linolenoylcarnitine (C18:3)*	Lipid
BAT_35160	BAT_57511	0.923818	BAT	35160	oleoylcarnitine (C18:1)	Lipid	BAT	57511	linolenoylcarnitine (C18:3)*	Lipid
BAT_46223	BAT_57511	0.97368	BAT	46223	linoleoylcarnitine (C18:2)*	Lipid	BAT	57511	linolenoylcarnitine (C18:3)*	Lipid
BAT_61769	BAT_57511	0.904364	BAT	61769	5-dodecenoylcarnitine (C12:1)	Lipid	BAT	57511	linolenoylcarnitine (C18:3)*	Lipid
BAT_57522	BAT_57512	0.933968	BAT	57522	pentadecanoylcarnitine (C15)*	Lipid	BAT	57512	margaroylcarnitine (C17)*	Lipid
BAT_1117	BAT_57519	0.908465	BAT	1117	galactitol (dulcitol)	Carbohydrate	BAT	57519	eicosenoylcarnitine (C20:1)*	Lipid
BAT_33951	BAT_57519	0.951519	BAT	33951	creatine phosphate	Amino Acid	BAT	57519	eicosenoylcarnitine (C20:1)*	Lipid
BAT_33951	BAT_57520	0.898386	BAT	33951	creatine phosphate	Amino Acid	BAT	57520	dihomo-linoleoylcarnitine (C20:2)*	Lipid
BAT_36713	BAT_57520	0.899372	BAT	36713	N6-carboxymethyllysine	Carbohydrate	BAT	57520	dihomo-linoleoylcarnitine (C20:2)*	Lipid
BAT_57519	BAT_57520	0.954287	BAT	57519	eicosenoylcarnitine (C20:1)*	Lipid	BAT	57520	dihomo-linoleoylcarnitine (C20:2)*	Lipid
BAT_57521	BAT_57520	0.952655	BAT	57521	dihomo-linolenoylcarnitine (C20:3n3 or 6)*	Lipid	BAT	57520	dihomo-linoleoylcarnitine (C20:2)*	Lipid
BAT_1117	BAT_57521	0.891803	BAT	1117	galactitol (dulcitol)	Carbohydrate	BAT	57521	dihomo-linolenoylcarnitine (C20:3n3 or 6)*	Lipid
BAT_33951	BAT_57521	0.934807	BAT	33951	creatine phosphate	Amino Acid	BAT	57521	dihomo-linolenoylcarnitine (C20:3n3 or 6)*	Lipid
BAT_42398	BAT_57521	-0.892634	BAT	42398	1-stearoyl-GPE (18:0)	Lipid	BAT	57521	dihomo-linolenoylcarnitine (C20:3n3 or 6)*	Lipid
BAT_52434	BAT_57521	-0.892685	BAT	52434	palmitoyl dihydrosphingomyelin (d18:0/16:0)*	Lipid	BAT	57521	dihomo-linolenoylcarnitine (C20:3n3 or 6)*	Lipid
BAT_57519	BAT_57521	0.953299	BAT	57519	eicosenoylcarnitine (C20:1)*	Lipid	BAT	57521	dihomo-linolenoylcarnitine (C20:3n3 or 6)*	Lipid
BAT_19130	BAT_57522	-0.943107	BAT	19130	1,2-dipalmitoyl-GPC (16:0/16:0)	Lipid	BAT	57522	pentadecanoylcarnitine (C15)*	Lipid
BAT_27718	BAT_57526	0.898631	BAT	27718	creatine	Amino Acid	BAT	57526	docosadienoylcarnitine (C22:2)*	Lipid
BAT_3155	BAT_57528	-0.944909	BAT	3155	3-ureidopropionate	Nucleotide	BAT	57528	adrenoylcarnitine (C22:4)*	Lipid
BAT_33951	BAT_57528	0.965081	BAT	33951	creatine phosphate	Amino Acid	BAT	57528	adrenoylcarnitine (C22:4)*	Lipid
BAT_57519	BAT_57528	0.910284	BAT	57519	eicosenoylcarnitine (C20:1)*	Lipid	BAT	57528	adrenoylcarnitine (C22:4)*	Lipid
BAT_57521	BAT_57528	0.897766	BAT	57521	dihomo-linolenoylcarnitine (C20:3n3 or 6)*	Lipid	BAT	57528	adrenoylcarnitine (C22:4)*	Lipid
BAT_61868	BAT_57547	0.901063	BAT	61868	1-ribosyl-imidazoleacetate*	Amino Acid	BAT	57547	2,3-dihydroxy-2-methylbutyrate	Amino Acid
BAT_32417	BAT_57810	0.954231	BAT	32417	docosatrienoate (22:3n3)	Lipid	BAT	57810	nisinate (24:6n3)	Lipid
BAT_32504	BAT_57810	0.898812	BAT	32504	docosapentaenoate (n3 DPA; 22:5n3)	Lipid	BAT	57810	nisinate (24:6n3)	Lipid
BAT_37478	BAT_57810	0.93153	BAT	37478	docosapentaenoate (n6 DPA; 22:5n6)	Lipid	BAT	57810	nisinate (24:6n3)	Lipid
BAT_44675	BAT_57810	0.901871	BAT	44675	docosahexaenoate (DHA; 22:6n3)	Lipid	BAT	57810	nisinate (24:6n3)	Lipid
BAT_52307	BAT_57810	-0.91015	BAT	52307	glycerophosphoinositol*	Lipid	BAT	57810	nisinate (24:6n3)	Lipid
BAT_48152	BAT_584	0.899347	BAT	48152	glucose	Carbohydrate	BAT	584	mannose	Carbohydrate
BAT_1125	BAT_60	0.923884	BAT	1125	isoleucine	Amino Acid	BAT	60	leucine	Amino Acid
BAT_37455	BAT_606	0.895312	BAT	37455	glycerophosphoethanolamine	Lipid	BAT	606	uridine	Nucleotide
BAT_57461	BAT_61506	-0.898949	BAT	57461	argininate*	Amino Acid	BAT	61506	myristoylcholine*	Lipid
BAT_33952	BAT_61769	0.918486	BAT	33952	myristoylcarnitine (C14)	Lipid	BAT	61769	5-dodecenoylcarnitine (C12:1)	Lipid
BAT_34534	BAT_61769	0.977015	BAT	34534	laurylcarnitine (C12)	Lipid	BAT	61769	5-dodecenoylcarnitine (C12:1)	Lipid
BAT_38178	BAT_61769	0.961813	BAT	38178	cis-4-decenoylcarnitine (C10:1)	Lipid	BAT	61769	5-dodecenoylcarnitine (C12:1)	Lipid
BAT_46223	BAT_61769	0.921901	BAT	46223	linoleoylcarnitine (C18:2)*	Lipid	BAT	61769	5-dodecenoylcarnitine (C12:1)	Lipid
BAT_48182	BAT_61769	0.935329	BAT	48182	myristoleoylcarnitine (C14:1)*	Lipid	BAT	61769	5-dodecenoylcarnitine (C12:1)	Lipid
BAT_27710	BAT_61789	0.934655	BAT	27710	N-acetylglycine	Amino Acid	BAT	61789	isocaproylglycine	Lipid
BAT_35436	BAT_61789	0.96831	BAT	35436	hexanoylglycine (C6)	Lipid	BAT	61789	isocaproylglycine	Lipid
BAT_62566	BAT_62558	0.937321	BAT	62566	1-carboxyethylphenylalanine	Amino Acid	BAT	62558	1-carboxyethylisoleucine	Amino Acid
BAT_62558	BAT_62559	0.971983	BAT	62558	1-carboxyethylisoleucine	Amino Acid	BAT	62559	1-carboxyethylleucine	Amino Acid
BAT_62566	BAT_62559	0.963246	BAT	62566	1-carboxyethylphenylalanine	Amino Acid	BAT	62559	1-carboxyethylleucine	Amino Acid
BAT_62558	BAT_62562	0.964123	BAT	62558	1-carboxyethylisoleucine	Amino Acid	BAT	62562	1-carboxyethylvaline	Amino Acid
BAT_62559	BAT_62562	0.968285	BAT	62559	1-carboxyethylleucine	Amino Acid	BAT	62562	1-carboxyethylvaline	Amino Acid
BAT_62566	BAT_62562	0.962379	BAT	62566	1-carboxyethylphenylalanine	Amino Acid	BAT	62562	1-carboxyethylvaline	Amino Acid
BAT_1827	BAT_62566	-0.919103	BAT	1827	riboflavin (Vitamin B2)	Cofactors and Vitamins	BAT	62566	1-carboxyethylphenylalanine	Amino Acid
BAT_52984	BAT_62781	-0.948346	BAT	52984	3-hydroxybutyrylcarnitine (2)	Lipid	BAT	62781	18-methylnonadecanoate (i20:0)	Lipid
BAT_37070	BAT_62807	0.905941	BAT	37070	methylphosphate	Nucleotide	BAT	62807	3'-dephospho-CoA-glutathione*	Amino Acid
BAT_35436	BAT_62850	0.89561	BAT	35436	hexanoylglycine (C6)	Lipid	BAT	62850	tetradecadienoate (14:2)*	Lipid
BAT_47153	BAT_62851	0.951638	BAT	47153	sphingomyelin (d18:1/24:1, d18:2/24:0)*	Lipid	BAT	62851	hydroxypalmitoyl sphingomyelin (d18:1/16:0(OH))	Lipid
BAT_48490	BAT_62851	0.963682	BAT	48490	sphingomyelin (d18:1/20:0, d16:1/22:0)*	Lipid	BAT	62851	hydroxypalmitoyl sphingomyelin (d18:1/16:0(OH))	Lipid
BAT_48492	BAT_62851	0.933098	BAT	48492	behenoyl sphingomyelin (d18:1/22:0)*	Lipid	BAT	62851	hydroxypalmitoyl sphingomyelin (d18:1/16:0(OH))	Lipid
BAT_52434	BAT_62851	0.895268	BAT	52434	palmitoyl dihydrosphingomyelin (d18:0/16:0)*	Lipid	BAT	62851	hydroxypalmitoyl sphingomyelin (d18:1/16:0(OH))	Lipid
BAT_52438	BAT_62851	0.917546	BAT	52438	1-stearoyl-2-oleoyl-GPC (18:0/18:1)	Lipid	BAT	62851	hydroxypalmitoyl sphingomyelin (d18:1/16:0(OH))	Lipid
BAT_52495	BAT_62851	0.950126	BAT	52495	sphingomyelin (d18:1/21:0, d17:1/22:0, d16:1/23:0)*	Lipid	BAT	62851	hydroxypalmitoyl sphingomyelin (d18:1/16:0(OH))	Lipid
BAT_52616	BAT_62851	0.920749	BAT	52616	1-palmitoyl-2-stearoyl-GPC (16:0/18:0)	Lipid	BAT	62851	hydroxypalmitoyl sphingomyelin (d18:1/16:0(OH))	Lipid
BAT_52673	BAT_62851	0.896391	BAT	52673	1-(1-enyl-palmitoyl)-2-arachidonoyl-GPE (P-16:0/20:4)*	Lipid	BAT	62851	hydroxypalmitoyl sphingomyelin (d18:1/16:0(OH))	Lipid
BAT_52683	BAT_62851	0.90644	BAT	52683	1-palmitoleoyl-2-linoleoyl-GPC (16:1/18:2)*	Lipid	BAT	62851	hydroxypalmitoyl sphingomyelin (d18:1/16:0(OH))	Lipid
BAT_53189	BAT_62851	0.946467	BAT	53189	1-linoleoyl-2-arachidonoyl-GPE (18:2/20:4)*	Lipid	BAT	62851	hydroxypalmitoyl sphingomyelin (d18:1/16:0(OH))	Lipid
BAT_57473	BAT_62851	0.934765	BAT	57473	sphingomyelin (d18:0/18:0, d19:0/17:0)*	Lipid	BAT	62851	hydroxypalmitoyl sphingomyelin (d18:1/16:0(OH))	Lipid
BAT_15681	BAT_62860	0.937816	BAT	15681	4-guanidinobutanoate	Amino Acid	BAT	62860	N6-methyllysine	Amino Acid
BAT_52452	BAT_62862	-0.919888	BAT	52452	1-stearoyl-2-linoleoyl-GPC (18:0/18:2)*	Lipid	BAT	62862	N6,N6-dimethyllysine	Amino Acid
BAT_44681	BAT_62946	-0.913001	BAT	44681	palmitoylcarnitine (C16)	Lipid	BAT	62946	1-methyl-5-imidazoleacetate	Amino Acid
BAT_3155	BAT_62947	-0.903228	BAT	3155	3-ureidopropionate	Nucleotide	BAT	62947	N,N,N-trimethyl-alanylproline betaine (TMAP)	Amino Acid
BAT_33951	BAT_62947	0.961169	BAT	33951	creatine phosphate	Amino Acid	BAT	62947	N,N,N-trimethyl-alanylproline betaine (TMAP)	Amino Acid
BAT_36713	BAT_62947	0.979746	BAT	36713	N6-carboxymethyllysine	Carbohydrate	BAT	62947	N,N,N-trimethyl-alanylproline betaine (TMAP)	Amino Acid
BAT_57519	BAT_62947	0.937175	BAT	57519	eicosenoylcarnitine (C20:1)*	Lipid	BAT	62947	N,N,N-trimethyl-alanylproline betaine (TMAP)	Amino Acid
BAT_57520	BAT_62947	0.914273	BAT	57520	dihomo-linoleoylcarnitine (C20:2)*	Lipid	BAT	62947	N,N,N-trimethyl-alanylproline betaine (TMAP)	Amino Acid
BAT_57521	BAT_62947	0.911629	BAT	57521	dihomo-linolenoylcarnitine (C20:3n3 or 6)*	Lipid	BAT	62947	N,N,N-trimethyl-alanylproline betaine (TMAP)	Amino Acid
BAT_57528	BAT_62947	0.936229	BAT	57528	adrenoylcarnitine (C22:4)*	Lipid	BAT	62947	N,N,N-trimethyl-alanylproline betaine (TMAP)	Amino Acid
BAT_38125	BAT_63	0.903816	BAT	38125	4-cholesten-3-one	Lipid	BAT	63	cholesterol	Lipid
BAT_15681	BAT_63151	-0.902212	BAT	15681	4-guanidinobutanoate	Amino Acid	BAT	63151	N,N-dimethylalanine	Amino Acid
BAT_48152	BAT_63195	0.89699	BAT	48152	glucose	Carbohydrate	BAT	63195	1-palmitoyl-2-arachidonoyl-glycosyl-GPE (16:0/20:4)	Lipid
BAT_60	BAT_64	0.921956	BAT	60	leucine	Amino Acid	BAT	64	phenylalanine	Amino Acid
HPT_32980	HPT_1110	0.894932	HPT	32980	adrenate (22:4n6)	Lipid	HPT	1110	arachidonate (20:4n6)	Lipid
Heart_37123	HPT_1110	0.905413	Heart	37123	N-glycolylneuraminate	Xenobiotics	HPT	1110	arachidonate (20:4n6)	Lipid
Heart_15990	HPT_1123	0.902551	Heart	15990	glycerophosphorylcholine (GPC)	Lipid	HPT	1123	inosine	Nucleotide
HPT_3147	HPT_1126	0.894031	HPT	3147	xanthine	Nucleotide	HPT	1126	alanine	Amino Acid
Heart_33419	HPT_12110	-0.92304	Heart	33419	2-palmitoylglycerol (16:0)	Lipid	HPT	12110	isocitrate	Energy
Muscle_22842	HPT_1299	0.916543	Muscle	22842	cholate	Lipid	HPT	1299	tyrosine	Amino Acid
Serum_52461	HPT_1299	-0.895145	Serum	52461	1-palmitoyl-2-oleoyl-GPC (16:0/18:1)	Lipid	HPT	1299	tyrosine	Amino Acid
Heart_32350	HPT_1301	0.89436	Heart	32350	1-methyl-4-imidazoleacetate	Amino Acid	HPT	1301	lysine	Amino Acid
Heart_39582	HPT_1301	-0.927898	Heart	39582	nicotinamide N-oxide	Cofactors and Vitamins	HPT	1301	lysine	Amino Acid
Liver_48187	HPT_1301	-0.906137	Liver	48187	N-acetyltaurine	Amino Acid	HPT	1301	lysine	Amino Acid
Muscle_44675	HPT_1301	0.915008	Muscle	44675	docosahexaenoate (DHA; 22:6n3)	Lipid	HPT	1301	lysine	Amino Acid
Muscle_558	HPT_1301	-0.892656	Muscle	558	adenosine 5'-diphosphoribose (ADP-ribose)	Cofactors and Vitamins	HPT	1301	lysine	Amino Acid
Serum_15443	HPT_1301	-0.902752	Serum	15443	glucuronate	Carbohydrate	HPT	1301	lysine	Amino Acid
Serum_1605	HPT_1301	0.917779	Serum	1605	ursodeoxycholate	Lipid	HPT	1301	lysine	Amino Acid
Serum_22842	HPT_1301	0.896295	Serum	22842	cholate	Lipid	HPT	1301	lysine	Amino Acid
Serum_31885	HPT_1301	0.902736	Serum	31885	beta-muricholate	Lipid	HPT	1301	lysine	Amino Acid
Serum_31904	HPT_1301	0.940791	Serum	31904	7-ketodeoxycholate	Lipid	HPT	1301	lysine	Amino Acid
Serum_52475	HPT_1301	-0.915896	Serum	52475	1-(1-enyl-stearoyl)-2-arachidonoyl-GPE (P-18:0/20:4)*	Lipid	HPT	1301	lysine	Amino Acid
Serum_52614	HPT_1301	-0.900278	Serum	52614	1-(1-enyl-stearoyl)-2-oleoyl-GPE (P-18:0/18:1)	Lipid	HPT	1301	lysine	Amino Acid
Serum_52673	HPT_1301	-0.922316	Serum	52673	1-(1-enyl-palmitoyl)-2-arachidonoyl-GPE (P-16:0/20:4)*	Lipid	HPT	1301	lysine	Amino Acid
Serum_52716	HPT_1301	-0.950627	Serum	52716	1-(1-enyl-palmitoyl)-2-palmitoyl-GPC (P-16:0/16:0)*	Lipid	HPT	1301	lysine	Amino Acid
HPT_1638	HPT_1302	0.920048	HPT	1638	arginine	Amino Acid	HPT	1302	methionine	Amino Acid
Muscle_1105	HPT_1302	0.939129	Muscle	1105	linoleate (18:2n6)	Lipid	HPT	1302	methionine	Amino Acid
Muscle_1110	HPT_1302	0.944868	Muscle	1110	arachidonate (20:4n6)	Lipid	HPT	1302	methionine	Amino Acid
Muscle_19130	HPT_1302	-0.891179	Muscle	19130	1,2-dipalmitoyl-GPC (16:0/16:0)	Lipid	HPT	1302	methionine	Amino Acid
Muscle_19503	HPT_1302	-0.942632	Muscle	19503	stearoyl sphingomyelin (d18:1/18:0)	Lipid	HPT	1302	methionine	Amino Acid
Muscle_48187	HPT_1302	-0.956235	Muscle	48187	N-acetyltaurine	Amino Acid	HPT	1302	methionine	Amino Acid
HPT_32504	HPT_1336	0.94005	HPT	32504	docosapentaenoate (n3 DPA; 22:5n3)	Lipid	HPT	1336	palmitate (16:0)	Lipid
HPT_1336	HPT_1358	0.961168	HPT	1336	palmitate (16:0)	Lipid	HPT	1358	stearate (18:0)	Lipid
HPT_32504	HPT_1358	0.930049	HPT	32504	docosapentaenoate (n3 DPA; 22:5n3)	Lipid	HPT	1358	stearate (18:0)	Lipid
HPT_35718	HPT_1358	0.896504	HPT	35718	dihomolinolenate (20:3n3 or 3n6)	Lipid	HPT	1358	stearate (18:0)	Lipid
Liver_22130	HPT_1419	-0.909498	Liver	22130	phenyllactate (PLA)	Amino Acid	HPT	1419	5-methylthioadenosine (MTA)	Amino Acid
HPT_43829	HPT_1444	0.90175	HPT	43829	gamma-glutamylvaline	Peptide	HPT	1444	pipecolate	Amino Acid
HPT_15772	HPT_1471	0.911943	HPT	15772	ribitol	Carbohydrate	HPT	1471	ribose	Carbohydrate
HPT_48189	HPT_1498	0.912325	HPT	48189	leucylglutamine*	Peptide	HPT	1498	N6,N6,N6-trimethyllysine	Amino Acid
HPT_15772	HPT_15107	0.937052	HPT	15772	ribitol	Carbohydrate	HPT	15107	N-acetylglucosamine 6-phosphate	Carbohydrate
HPT_54957	HPT_15107	-0.894787	HPT	54957	palmitoyl-arachidonoyl-glycerol (16:0/20:4) [1]*	Lipid	HPT	15107	N-acetylglucosamine 6-phosphate	Carbohydrate
HPT_54958	HPT_15107	-0.921597	HPT	54958	palmitoyl-arachidonoyl-glycerol (16:0/20:4) [2]*	Lipid	HPT	15107	N-acetylglucosamine 6-phosphate	Carbohydrate
HPT_54961	HPT_15107	-0.918247	HPT	54961	oleoyl-arachidonoyl-glycerol (18:1/20:4) [2]*	Lipid	HPT	15107	N-acetylglucosamine 6-phosphate	Carbohydrate
HPT_57449	HPT_15107	-0.903836	HPT	57449	stearoyl-arachidonoyl-glycerol (18:0/20:4) [2]*	Lipid	HPT	15107	N-acetylglucosamine 6-phosphate	Carbohydrate
HPT_15107	HPT_15122	0.913084	HPT	15107	N-acetylglucosamine 6-phosphate	Carbohydrate	HPT	15122	glycerol	Lipid
HPT_3127	HPT_15136	0.911897	HPT	3127	hypoxanthine	Nucleotide	HPT	15136	xanthosine	Nucleotide
HPT_46896	HPT_15136	-0.903453	HPT	46896	fructose 1,6-diphosphate/glucose 1,6-diphosphate/myo-inositol diphosphates	Carbohydrate	HPT	15136	xanthosine	Nucleotide
HPT_554	HPT_15136	0.944319	HPT	554	adenine	Nucleotide	HPT	15136	xanthosine	Nucleotide
HPT_57527	HPT_15136	0.904629	HPT	57527	docosatrienoylcarnitine (C22:3)*	Lipid	HPT	15136	xanthosine	Nucleotide
HPT_577	HPT_15136	-0.907506	HPT	577	fructose	Carbohydrate	HPT	15136	xanthosine	Nucleotide
HPT_605	HPT_15136	0.89633	HPT	605	uracil	Nucleotide	HPT	15136	xanthosine	Nucleotide
Heart_54958	HPT_15140	0.89133	Heart	54958	palmitoyl-arachidonoyl-glycerol (16:0/20:4) [2]*	Lipid	HPT	15140	kynurenine	Amino Acid
HPT_35649	HPT_15488	0.900572	HPT	35649	sedoheptulose-7-phosphate	Carbohydrate	HPT	15488	acetylphosphate	Energy
HPT_21184	HPT_1552	0.94782	HPT	21184	1-oleoylglycerol (18:1)	Lipid	HPT	1552	erucate (22:1n9)	Lipid
HPT_60	HPT_1561	-0.894448	HPT	60	leucine	Amino Acid	HPT	1561	alpha-tocopherol	Cofactors and Vitamins
HPT_63	HPT_1561	0.917083	HPT	63	cholesterol	Lipid	HPT	1561	alpha-tocopherol	Cofactors and Vitamins
HPT_18360	HPT_1564	0.933675	HPT	18360	adenylosuccinate	Nucleotide	HPT	1564	citrate	Energy
HPT_31555	HPT_1564	-0.919297	HPT	31555	pyridoxate	Cofactors and Vitamins	HPT	1564	citrate	Energy
HPT_62557	HPT_15650	-0.922207	HPT	62557	3-hydroxyhexanoylcarnitine (1)	Lipid	HPT	15650	N1-methyladenosine	Nucleotide
BAT_43840	HPT_1566	-0.947193	BAT	43840	acetyl-CoA	Lipid	HPT	1566	3-aminoisobutyrate	Nucleotide
iWAT_48130	HPT_15681	0.900705	iWAT	48130	N6-succinyladenosine	Nucleotide	HPT	15681	4-guanidinobutanoate	Amino Acid
HPT_1768	HPT_15716	0.892967	HPT	1768	carnosine	Amino Acid	HPT	15716	imidazole lactate	Amino Acid
HPT_42382	HPT_1573	0.91818	HPT	42382	S-adenosylhomocysteine (SAH)	Amino Acid	HPT	1573	guanosine	Nucleotide
HPT_43768	HPT_1573	0.910758	HPT	43768	docosahexaenoyl ethanolamide	Lipid	HPT	1573	guanosine	Nucleotide
HPT_57450	HPT_1573	-0.902727	HPT	57450	stearoyl-arachidonoyl-glycerol (18:0/20:4) [1]*	Lipid	HPT	1573	guanosine	Nucleotide
HPT_52713	HPT_15741	-0.914603	HPT	52713	1-(1-enyl-palmitoyl)-2-palmitoleoyl-GPC (P-16:0/16:1)*	Lipid	HPT	15741	N-acetyl-glucosamine 1-phosphate	Carbohydrate
HPT_54957	HPT_15772	-0.895762	HPT	54957	palmitoyl-arachidonoyl-glycerol (16:0/20:4) [1]*	Lipid	HPT	15772	ribitol	Carbohydrate
HPT_54958	HPT_15772	-0.916179	HPT	54958	palmitoyl-arachidonoyl-glycerol (16:0/20:4) [2]*	Lipid	HPT	15772	ribitol	Carbohydrate
HPT_57368	HPT_15772	-0.900233	HPT	57368	stearoyl-docosahexaenoyl-glycerol (18:0/22:6) [2]*	Lipid	HPT	15772	ribitol	Carbohydrate
HPT_57449	HPT_15772	-0.92264	HPT	57449	stearoyl-arachidonoyl-glycerol (18:0/20:4) [2]*	Lipid	HPT	15772	ribitol	Carbohydrate
Liver_3141	HPT_1587	0.894912	Liver	3141	betaine	Amino Acid	HPT	1587	N-acetylleucine	Amino Acid
Heart_53257	HPT_15915	0.910707	Heart	53257	palmitoloelycholine	Lipid	HPT	15915	S-adenosylmethionine (SAM)	Amino Acid
Serum_15681	HPT_15915	-0.924196	Serum	15681	4-guanidinobutanoate	Amino Acid	HPT	15915	S-adenosylmethionine (SAM)	Amino Acid
HPT_514	HPT_15949	0.906393	HPT	514	cytidine	Nucleotide	HPT	15949	2'-deoxycytidine	Nucleotide
Heart_32418	HPT_1604	-0.895363	Heart	32418	myristoleate (14:1n5)	Lipid	HPT	1604	urate	Nucleotide
eWAT_57404	HPT_1604	0.912889	eWAT	57404	glycerophosphoserine*	Lipid	HPT	1604	urate	Nucleotide
Liver_15442	HPT_1638	0.913748	Liver	15442	6-phosphogluconate	Carbohydrate	HPT	1638	arginine	Amino Acid
Muscle_1110	HPT_1638	0.909687	Muscle	1110	arachidonate (20:4n6)	Lipid	HPT	1638	arginine	Amino Acid
Muscle_35718	HPT_1638	0.902483	Muscle	35718	dihomolinolenate (20:3n3 or 3n6)	Lipid	HPT	1638	arginine	Amino Acid
HPT_62947	HPT_1649	0.896506	HPT	62947	N,N,N-trimethyl-alanylproline betaine (TMAP)	Amino Acid	HPT	1649	valine	Amino Acid
Liver_42420	HPT_1651	-0.898329	Liver	42420	erythronate*	Carbohydrate	HPT	1651	pyridoxal	Cofactors and Vitamins
HPT_32418	HPT_1670	0.930598	HPT	32418	myristoleate (14:1n5)	Lipid	HPT	1670	urea	Amino Acid
Serum_555	HPT_1670	-0.898378	Serum	555	adenosine	Nucleotide	HPT	1670	urea	Amino Acid
HPT_54958	HPT_1763	-0.903124	HPT	54958	palmitoyl-arachidonoyl-glycerol (16:0/20:4) [2]*	Lipid	HPT	1763	ribose 1-phosphate	Carbohydrate
HPT_54961	HPT_1763	-0.897964	HPT	54961	oleoyl-arachidonoyl-glycerol (18:1/20:4) [2]*	Lipid	HPT	1763	ribose 1-phosphate	Carbohydrate
HPT_19503	HPT_1768	-0.907196	HPT	19503	stearoyl sphingomyelin (d18:1/18:0)	Lipid	HPT	1768	carnosine	Amino Acid
HPT_52461	HPT_1768	-0.901165	HPT	52461	1-palmitoyl-2-oleoyl-GPC (16:0/18:1)	Lipid	HPT	1768	carnosine	Amino Acid
HPT_52464	HPT_1768	-0.893639	HPT	52464	1-palmitoyl-2-arachidonoyl-GPE (16:0/20:4)*	Lipid	HPT	1768	carnosine	Amino Acid
HPT_52616	HPT_1768	-0.891238	HPT	52616	1-palmitoyl-2-stearoyl-GPC (16:0/18:0)	Lipid	HPT	1768	carnosine	Amino Acid
HPT_52716	HPT_1768	-0.896475	HPT	52716	1-(1-enyl-palmitoyl)-2-palmitoyl-GPC (P-16:0/16:0)*	Lipid	HPT	1768	carnosine	Amino Acid
HPT_57417	HPT_1768	-0.89137	HPT	57417	N-stearoyl-sphingadienine (d18:2/18:0)*	Lipid	HPT	1768	carnosine	Amino Acid
HPT_57473	HPT_1768	-0.894242	HPT	57473	sphingomyelin (d18:0/18:0, d19:0/17:0)*	Lipid	HPT	1768	carnosine	Amino Acid
HPT_1561	HPT_17747	0.925629	HPT	1561	alpha-tocopherol	Cofactors and Vitamins	HPT	17747	sphingosine	Lipid
HPT_19258	HPT_17747	0.924525	HPT	19258	1-myristoyl-2-palmitoyl-GPC (14:0/16:0)	Lipid	HPT	17747	sphingosine	Lipid
HPT_19261	HPT_17747	0.902911	HPT	19261	1-palmitoyl-2-oleoyl-GPS (16:0/18:1)	Lipid	HPT	17747	sphingosine	Lipid
HPT_19263	HPT_17747	0.965831	HPT	19263	1-palmitoyl-2-oleoyl-GPE (16:0/18:1)	Lipid	HPT	17747	sphingosine	Lipid
HPT_42446	HPT_17747	0.923966	HPT	42446	1-palmitoyl-2-linoleoyl-GPC (16:0/18:2)	Lipid	HPT	17747	sphingosine	Lipid
HPT_42448	HPT_17747	0.932557	HPT	42448	1-stearoyl-2-oleoyl-GPE (18:0/18:1)	Lipid	HPT	17747	sphingosine	Lipid
HPT_42450	HPT_17747	0.933637	HPT	42450	1-stearoyl-2-arachidonoyl-GPC (18:0/20:4)	Lipid	HPT	17747	sphingosine	Lipid
HPT_485	HPT_17747	-0.954228	HPT	485	spermidine	Amino Acid	HPT	17747	sphingosine	Lipid
HPT_52235	HPT_17747	0.893014	HPT	52235	1-stearoyl-2-arachidonoyl-GPS (18:0/20:4)	Lipid	HPT	17747	sphingosine	Lipid
HPT_52438	HPT_17747	0.937369	HPT	52438	1-stearoyl-2-oleoyl-GPC (18:0/18:1)	Lipid	HPT	17747	sphingosine	Lipid
HPT_52447	HPT_17747	0.976342	HPT	52447	1-stearoyl-2-arachidonoyl-GPE (18:0/20:4)	Lipid	HPT	17747	sphingosine	Lipid
HPT_52448	HPT_17747	0.908536	HPT	52448	1-palmitoyl-2-oleoyl-GPG (16:0/18:1)	Lipid	HPT	17747	sphingosine	Lipid
HPT_52449	HPT_17747	0.936666	HPT	52449	1-stearoyl-2-arachidonoyl-GPI (18:0/20:4)	Lipid	HPT	17747	sphingosine	Lipid
HPT_52454	HPT_17747	0.937219	HPT	52454	1-palmitoyl-2-dihomo-linolenoyl-GPC (16:0/20:3n3 or 6)*	Lipid	HPT	17747	sphingosine	Lipid
HPT_52457	HPT_17747	0.972859	HPT	52457	1,2-dioleoyl-GPC (18:1/18:1)	Lipid	HPT	17747	sphingosine	Lipid
HPT_52461	HPT_17747	0.9546	HPT	52461	1-palmitoyl-2-oleoyl-GPC (16:0/18:1)	Lipid	HPT	17747	sphingosine	Lipid
HPT_52462	HPT_17747	0.936725	HPT	52462	1-palmitoyl-2-arachidonoyl-GPC (16:0/20:4n6)	Lipid	HPT	17747	sphingosine	Lipid
HPT_52464	HPT_17747	0.97085	HPT	52464	1-palmitoyl-2-arachidonoyl-GPE (16:0/20:4)*	Lipid	HPT	17747	sphingosine	Lipid
HPT_52465	HPT_17747	0.958776	HPT	52465	1-palmitoyl-2-docosahexaenoyl-GPE (16:0/22:6)*	Lipid	HPT	17747	sphingosine	Lipid
HPT_52470	HPT_17747	0.89861	HPT	52470	1-palmitoyl-2-palmitoleoyl-GPC (16:0/16:1)*	Lipid	HPT	17747	sphingosine	Lipid
HPT_52475	HPT_17747	0.983527	HPT	52475	1-(1-enyl-stearoyl)-2-arachidonoyl-GPE (P-18:0/20:4)*	Lipid	HPT	17747	sphingosine	Lipid
HPT_52478	HPT_17747	0.929321	HPT	52478	1-(1-enyl-palmitoyl)-2-oleoyl-GPC (P-16:0/18:1)*	Lipid	HPT	17747	sphingosine	Lipid
HPT_52609	HPT_17747	0.944199	HPT	52609	1,2-dioleoyl-GPE (18:1/18:1)	Lipid	HPT	17747	sphingosine	Lipid
HPT_52610	HPT_17747	0.931275	HPT	52610	1-palmitoyl-2-docosahexaenoyl-GPC (16:0/22:6)	Lipid	HPT	17747	sphingosine	Lipid
HPT_52611	HPT_17747	0.949948	HPT	52611	1-stearoyl-2-docosahexaenoyl-GPC (18:0/22:6)	Lipid	HPT	17747	sphingosine	Lipid
HPT_52616	HPT_17747	0.969722	HPT	52616	1-palmitoyl-2-stearoyl-GPC (16:0/18:0)	Lipid	HPT	17747	sphingosine	Lipid
HPT_52697	HPT_17747	0.920925	HPT	52697	1-oleoyl-2-docosahexaenoyl-GPC (18:1/22:6)*	Lipid	HPT	17747	sphingosine	Lipid
HPT_52716	HPT_17747	0.948369	HPT	52716	1-(1-enyl-palmitoyl)-2-palmitoyl-GPC (P-16:0/16:0)*	Lipid	HPT	17747	sphingosine	Lipid
HPT_53209	HPT_17747	0.965273	HPT	53209	1-oleoyl-2-docosahexaenoyl-GPE (18:1/22:6)*	Lipid	HPT	17747	sphingosine	Lipid
HPT_55041	HPT_17747	0.966975	HPT	55041	1-oleoyl-2-arachidonoyl-GPE (18:1/20:4)*	Lipid	HPT	17747	sphingosine	Lipid
HPT_57417	HPT_17747	0.9527	HPT	57417	N-stearoyl-sphingadienine (d18:2/18:0)*	Lipid	HPT	17747	sphingosine	Lipid
HPT_63	HPT_17747	0.948999	HPT	63	cholesterol	Lipid	HPT	17747	sphingosine	Lipid
HPT_32504	HPT_17805	0.898448	HPT	32504	docosapentaenoate (n3 DPA; 22:5n3)	Lipid	HPT	17805	dihomo-linoleate (20:2n6)	Lipid
HPT_35718	HPT_17805	0.95921	HPT	35718	dihomolinolenate (20:3n3 or 3n6)	Lipid	HPT	17805	dihomo-linoleate (20:2n6)	Lipid
HPT_37478	HPT_17805	0.917228	HPT	37478	docosapentaenoate (n6 DPA; 22:5n6)	Lipid	HPT	17805	dihomo-linoleate (20:2n6)	Lipid
HPT_44675	HPT_17805	0.961084	HPT	44675	docosahexaenoate (DHA; 22:6n3)	Lipid	HPT	17805	dihomo-linoleate (20:2n6)	Lipid
BAT_53176	HPT_1806	0.918848	BAT	53176	1-linoleoyl-2-linolenoyl-GPC (18:2/18:3)*	Lipid	HPT	1806	retinol (Vitamin A)	Cofactors and Vitamins
HPT_37059	HPT_1827	0.937055	HPT	37059	malonylcarnitine	Lipid	HPT	1827	riboflavin (Vitamin B2)	Cofactors and Vitamins
Serum_52449	HPT_18357	-0.904005	Serum	52449	1-stearoyl-2-arachidonoyl-GPI (18:0/20:4)	Lipid	HPT	18357	glycylvaline	Peptide
HPT_31555	HPT_18360	-0.901156	HPT	31555	pyridoxate	Cofactors and Vitamins	HPT	18360	adenylosuccinate	Nucleotide
HPT_554	HPT_18360	-0.895132	HPT	554	adenine	Nucleotide	HPT	18360	adenylosuccinate	Nucleotide
iWAT_42459	HPT_18369	-0.914304	iWAT	42459	sphingomyelin (d18:2/16:0, d18:1/16:1)*	Lipid	HPT	18369	gamma-glutamylleucine	Peptide
iWAT_57477	HPT_18369	-0.893641	iWAT	57477	sphingomyelin (d18:1/22:2, d18:2/22:1, d16:1/24:2)*	Lipid	HPT	18369	gamma-glutamylleucine	Peptide
HPT_60	HPT_1898	0.896918	HPT	60	leucine	Amino Acid	HPT	1898	proline	Amino Acid
HPT_19503	HPT_19130	0.970622	HPT	19503	stearoyl sphingomyelin (d18:1/18:0)	Lipid	HPT	19130	1,2-dipalmitoyl-GPC (16:0/16:0)	Lipid
HPT_48491	HPT_19130	0.896129	HPT	48491	sphingomyelin (d18:1/20:1, d18:2/20:0)*	Lipid	HPT	19130	1,2-dipalmitoyl-GPC (16:0/16:0)	Lipid
HPT_52461	HPT_19130	0.911754	HPT	52461	1-palmitoyl-2-oleoyl-GPC (16:0/18:1)	Lipid	HPT	19130	1,2-dipalmitoyl-GPC (16:0/16:0)	Lipid
HPT_52466	HPT_19130	0.933259	HPT	52466	1-stearoyl-2-docosahexaenoyl-GPE (18:0/22:6)*	Lipid	HPT	19130	1,2-dipalmitoyl-GPC (16:0/16:0)	Lipid
HPT_52616	HPT_19130	0.908528	HPT	52616	1-palmitoyl-2-stearoyl-GPC (16:0/18:0)	Lipid	HPT	19130	1,2-dipalmitoyl-GPC (16:0/16:0)	Lipid
HPT_1561	HPT_19258	0.953004	HPT	1561	alpha-tocopherol	Cofactors and Vitamins	HPT	19258	1-myristoyl-2-palmitoyl-GPC (14:0/16:0)	Lipid
HPT_60	HPT_19258	-0.89789	HPT	60	leucine	Amino Acid	HPT	19258	1-myristoyl-2-palmitoyl-GPC (14:0/16:0)	Lipid
HPT_63	HPT_19258	0.940729	HPT	63	cholesterol	Lipid	HPT	19258	1-myristoyl-2-palmitoyl-GPC (14:0/16:0)	Lipid
HPT_35186	HPT_19260	0.916806	HPT	35186	1-arachidonoyl-GPE (20:4n6)*	Lipid	HPT	19260	1-oleoyl-GPS (18:1)	Lipid
HPT_1561	HPT_19261	0.93727	HPT	1561	alpha-tocopherol	Cofactors and Vitamins	HPT	19261	1-palmitoyl-2-oleoyl-GPS (16:0/18:1)	Lipid
HPT_19258	HPT_19261	0.980217	HPT	19258	1-myristoyl-2-palmitoyl-GPC (14:0/16:0)	Lipid	HPT	19261	1-palmitoyl-2-oleoyl-GPS (16:0/18:1)	Lipid
HPT_60	HPT_19261	-0.898216	HPT	60	leucine	Amino Acid	HPT	19261	1-palmitoyl-2-oleoyl-GPS (16:0/18:1)	Lipid
HPT_63	HPT_19261	0.892472	HPT	63	cholesterol	Lipid	HPT	19261	1-palmitoyl-2-oleoyl-GPS (16:0/18:1)	Lipid
Serum_33969	HPT_19261	0.901857	Serum	33969	stearidonate (18:4n3)	Lipid	HPT	19261	1-palmitoyl-2-oleoyl-GPS (16:0/18:1)	Lipid
HPT_1561	HPT_19263	0.957877	HPT	1561	alpha-tocopherol	Cofactors and Vitamins	HPT	19263	1-palmitoyl-2-oleoyl-GPE (16:0/18:1)	Lipid
HPT_19258	HPT_19263	0.983884	HPT	19258	1-myristoyl-2-palmitoyl-GPC (14:0/16:0)	Lipid	HPT	19263	1-palmitoyl-2-oleoyl-GPE (16:0/18:1)	Lipid
HPT_19261	HPT_19263	0.967772	HPT	19261	1-palmitoyl-2-oleoyl-GPS (16:0/18:1)	Lipid	HPT	19263	1-palmitoyl-2-oleoyl-GPE (16:0/18:1)	Lipid
HPT_60	HPT_19263	-0.901768	HPT	60	leucine	Amino Acid	HPT	19263	1-palmitoyl-2-oleoyl-GPE (16:0/18:1)	Lipid
HPT_63	HPT_19263	0.965517	HPT	63	cholesterol	Lipid	HPT	19263	1-palmitoyl-2-oleoyl-GPE (16:0/18:1)	Lipid
HPT_1561	HPT_19265	0.895516	HPT	1561	alpha-tocopherol	Cofactors and Vitamins	HPT	19265	1-stearoyl-2-oleoyl-GPS (18:0/18:1)	Lipid
HPT_39271	HPT_19265	0.926364	HPT	39271	1-(1-enyl-stearoyl)-GPE (P-18:0)*	Lipid	HPT	19265	1-stearoyl-2-oleoyl-GPS (18:0/18:1)	Lipid
HPT_42398	HPT_19265	0.908781	HPT	42398	1-stearoyl-GPE (18:0)	Lipid	HPT	19265	1-stearoyl-2-oleoyl-GPS (18:0/18:1)	Lipid
HPT_42446	HPT_19265	0.911132	HPT	42446	1-palmitoyl-2-linoleoyl-GPC (16:0/18:2)	Lipid	HPT	19265	1-stearoyl-2-oleoyl-GPS (18:0/18:1)	Lipid
HPT_42448	HPT_19265	0.934367	HPT	42448	1-stearoyl-2-oleoyl-GPE (18:0/18:1)	Lipid	HPT	19265	1-stearoyl-2-oleoyl-GPS (18:0/18:1)	Lipid
HPT_47153	HPT_19265	0.934437	HPT	47153	sphingomyelin (d18:1/24:1, d18:2/24:0)*	Lipid	HPT	19265	1-stearoyl-2-oleoyl-GPS (18:0/18:1)	Lipid
HPT_48493	HPT_19265	0.943008	HPT	48493	sphingomyelin (d18:1/22:1, d18:2/22:0, d16:1/24:1)*	Lipid	HPT	19265	1-stearoyl-2-oleoyl-GPS (18:0/18:1)	Lipid
HPT_52235	HPT_19265	0.94598	HPT	52235	1-stearoyl-2-arachidonoyl-GPS (18:0/20:4)	Lipid	HPT	19265	1-stearoyl-2-oleoyl-GPS (18:0/18:1)	Lipid
HPT_52435	HPT_19265	0.915643	HPT	52435	sphingomyelin (d18:2/23:0, d18:1/23:1, d17:1/24:1)*	Lipid	HPT	19265	1-stearoyl-2-oleoyl-GPS (18:0/18:1)	Lipid
HPT_52438	HPT_19265	0.933687	HPT	52438	1-stearoyl-2-oleoyl-GPC (18:0/18:1)	Lipid	HPT	19265	1-stearoyl-2-oleoyl-GPS (18:0/18:1)	Lipid
HPT_52448	HPT_19265	0.922922	HPT	52448	1-palmitoyl-2-oleoyl-GPG (16:0/18:1)	Lipid	HPT	19265	1-stearoyl-2-oleoyl-GPS (18:0/18:1)	Lipid
HPT_52449	HPT_19265	0.934127	HPT	52449	1-stearoyl-2-arachidonoyl-GPI (18:0/20:4)	Lipid	HPT	19265	1-stearoyl-2-oleoyl-GPS (18:0/18:1)	Lipid
HPT_52478	HPT_19265	0.904627	HPT	52478	1-(1-enyl-palmitoyl)-2-oleoyl-GPC (P-16:0/18:1)*	Lipid	HPT	19265	1-stearoyl-2-oleoyl-GPS (18:0/18:1)	Lipid
HPT_52609	HPT_19265	0.924737	HPT	52609	1,2-dioleoyl-GPE (18:1/18:1)	Lipid	HPT	19265	1-stearoyl-2-oleoyl-GPS (18:0/18:1)	Lipid
HPT_52610	HPT_19265	0.928036	HPT	52610	1-palmitoyl-2-docosahexaenoyl-GPC (16:0/22:6)	Lipid	HPT	19265	1-stearoyl-2-oleoyl-GPS (18:0/18:1)	Lipid
HPT_52611	HPT_19265	0.93162	HPT	52611	1-stearoyl-2-docosahexaenoyl-GPC (18:0/22:6)	Lipid	HPT	19265	1-stearoyl-2-oleoyl-GPS (18:0/18:1)	Lipid
HPT_52614	HPT_19265	0.947905	HPT	52614	1-(1-enyl-stearoyl)-2-oleoyl-GPE (P-18:0/18:1)	Lipid	HPT	19265	1-stearoyl-2-oleoyl-GPS (18:0/18:1)	Lipid
HPT_52697	HPT_19265	0.917035	HPT	52697	1-oleoyl-2-docosahexaenoyl-GPC (18:1/22:6)*	Lipid	HPT	19265	1-stearoyl-2-oleoyl-GPS (18:0/18:1)	Lipid
HPT_53195	HPT_19265	0.971446	HPT	53195	1-myristoyl-2-arachidonoyl-GPC (14:0/20:4)*	Lipid	HPT	19265	1-stearoyl-2-oleoyl-GPS (18:0/18:1)	Lipid
HPT_54994	HPT_19265	0.92592	HPT	54994	1-oleoyl-2-arachidonoyl-GPI (18:1/20:4) *	Lipid	HPT	19265	1-stearoyl-2-oleoyl-GPS (18:0/18:1)	Lipid
Heart_604	HPT_19266	0.911341	Heart	604	thymine	Nucleotide	HPT	19266	2-arachidonoylglycerol (20:4)	Lipid
HPT_514	HPT_19324	-0.897754	HPT	514	cytidine	Nucleotide	HPT	19324	1-stearoyl-GPI (18:0)	Lipid
HPT_17747	HPT_19503	0.902377	HPT	17747	sphingosine	Lipid	HPT	19503	stearoyl sphingomyelin (d18:1/18:0)	Lipid
HPT_19263	HPT_19503	0.897273	HPT	19263	1-palmitoyl-2-oleoyl-GPE (16:0/18:1)	Lipid	HPT	19503	stearoyl sphingomyelin (d18:1/18:0)	Lipid
HPT_48490	HPT_19503	0.907656	HPT	48490	sphingomyelin (d18:1/20:0, d16:1/22:0)*	Lipid	HPT	19503	stearoyl sphingomyelin (d18:1/18:0)	Lipid
HPT_52447	HPT_19503	0.904167	HPT	52447	1-stearoyl-2-arachidonoyl-GPE (18:0/20:4)	Lipid	HPT	19503	stearoyl sphingomyelin (d18:1/18:0)	Lipid
HPT_52454	HPT_19503	0.929021	HPT	52454	1-palmitoyl-2-dihomo-linolenoyl-GPC (16:0/20:3n3 or 6)*	Lipid	HPT	19503	stearoyl sphingomyelin (d18:1/18:0)	Lipid
HPT_52457	HPT_19503	0.892873	HPT	52457	1,2-dioleoyl-GPC (18:1/18:1)	Lipid	HPT	19503	stearoyl sphingomyelin (d18:1/18:0)	Lipid
HPT_52461	HPT_19503	0.966044	HPT	52461	1-palmitoyl-2-oleoyl-GPC (16:0/18:1)	Lipid	HPT	19503	stearoyl sphingomyelin (d18:1/18:0)	Lipid
HPT_52462	HPT_19503	0.897469	HPT	52462	1-palmitoyl-2-arachidonoyl-GPC (16:0/20:4n6)	Lipid	HPT	19503	stearoyl sphingomyelin (d18:1/18:0)	Lipid
HPT_52464	HPT_19503	0.911169	HPT	52464	1-palmitoyl-2-arachidonoyl-GPE (16:0/20:4)*	Lipid	HPT	19503	stearoyl sphingomyelin (d18:1/18:0)	Lipid
HPT_52466	HPT_19503	0.923131	HPT	52466	1-stearoyl-2-docosahexaenoyl-GPE (18:0/22:6)*	Lipid	HPT	19503	stearoyl sphingomyelin (d18:1/18:0)	Lipid
HPT_52475	HPT_19503	0.905747	HPT	52475	1-(1-enyl-stearoyl)-2-arachidonoyl-GPE (P-18:0/20:4)*	Lipid	HPT	19503	stearoyl sphingomyelin (d18:1/18:0)	Lipid
HPT_52615	HPT_19503	0.914042	HPT	52615	sphingomyelin (d18:1/17:0, d17:1/18:0, d19:1/16:0)	Lipid	HPT	19503	stearoyl sphingomyelin (d18:1/18:0)	Lipid
HPT_52616	HPT_19503	0.946172	HPT	52616	1-palmitoyl-2-stearoyl-GPC (16:0/18:0)	Lipid	HPT	19503	stearoyl sphingomyelin (d18:1/18:0)	Lipid
HPT_52716	HPT_19503	0.944352	HPT	52716	1-(1-enyl-palmitoyl)-2-palmitoyl-GPC (P-16:0/16:0)*	Lipid	HPT	19503	stearoyl sphingomyelin (d18:1/18:0)	Lipid
HPT_57417	HPT_19503	0.926624	HPT	57417	N-stearoyl-sphingadienine (d18:2/18:0)*	Lipid	HPT	19503	stearoyl sphingomyelin (d18:1/18:0)	Lipid
HPT_57473	HPT_19503	0.944291	HPT	57473	sphingomyelin (d18:0/18:0, d19:0/17:0)*	Lipid	HPT	19503	stearoyl sphingomyelin (d18:1/18:0)	Lipid
HPT_42450	HPT_20675	-0.893535	HPT	42450	1-stearoyl-2-arachidonoyl-GPC (18:0/20:4)	Lipid	HPT	20675	1,5-anhydroglucitol (1,5-AG)	Carbohydrate
HPT_52448	HPT_20675	-0.904474	HPT	52448	1-palmitoyl-2-oleoyl-GPG (16:0/18:1)	Lipid	HPT	20675	1,5-anhydroglucitol (1,5-AG)	Carbohydrate
HPT_52465	HPT_20675	-0.917198	HPT	52465	1-palmitoyl-2-docosahexaenoyl-GPE (16:0/22:6)*	Lipid	HPT	20675	1,5-anhydroglucitol (1,5-AG)	Carbohydrate
HPT_52467	HPT_20675	-0.893633	HPT	52467	1-palmitoyl-2-arachidonoyl-GPI (16:0/20:4)*	Lipid	HPT	20675	1,5-anhydroglucitol (1,5-AG)	Carbohydrate
HPT_52610	HPT_20675	-0.898349	HPT	52610	1-palmitoyl-2-docosahexaenoyl-GPC (16:0/22:6)	Lipid	HPT	20675	1,5-anhydroglucitol (1,5-AG)	Carbohydrate
HPT_52611	HPT_20675	-0.900436	HPT	52611	1-stearoyl-2-docosahexaenoyl-GPC (18:0/22:6)	Lipid	HPT	20675	1,5-anhydroglucitol (1,5-AG)	Carbohydrate
HPT_52697	HPT_20675	-0.891207	HPT	52697	1-oleoyl-2-docosahexaenoyl-GPC (18:1/22:6)*	Lipid	HPT	20675	1,5-anhydroglucitol (1,5-AG)	Carbohydrate
HPT_53209	HPT_20675	-0.912598	HPT	53209	1-oleoyl-2-docosahexaenoyl-GPE (18:1/22:6)*	Lipid	HPT	20675	1,5-anhydroglucitol (1,5-AG)	Carbohydrate
HPT_21127	HPT_21232	0.914475	HPT	21127	1-palmitoylglycerol (16:0)	Lipid	HPT	21232	2-oleoylglycerol (18:1)	Lipid
HPT_63009	HPT_2127	0.894689	HPT	63009	S-(1,2-dicarboxyethyl)glutathione	Amino Acid	HPT	2127	glutathione, reduced (GSH)	Amino Acid
Heart_33969	HPT_22001	-0.901906	Heart	33969	stearidonate (18:4n3)	Lipid	HPT	22001	3-hydroxyoctanoate	Lipid
Muscle_40008	HPT_22001	0.891913	Muscle	40008	isoleucylglycine	Peptide	HPT	22001	3-hydroxyoctanoate	Lipid
HPT_22001	HPT_22053	0.895682	HPT	22001	3-hydroxyoctanoate	Lipid	HPT	22053	3-hydroxydecanoate	Lipid
Heart_33969	HPT_22053	-0.965261	Heart	33969	stearidonate (18:4n3)	Lipid	HPT	22053	3-hydroxydecanoate	Lipid
HPT_15705	HPT_22130	0.918474	HPT	15705	cystathionine	Amino Acid	HPT	22130	phenyllactate (PLA)	Amino Acid
BAT_53176	HPT_22137	0.914129	BAT	53176	1-linoleoyl-2-linolenoyl-GPC (18:2/18:3)*	Lipid	HPT	22137	homoarginine	Amino Acid
Muscle_1645	HPT_22138	-0.941967	Muscle	1645	laurate (12:0)	Lipid	HPT	22138	homocitrulline	Amino Acid
HPT_43768	HPT_22152	0.893775	HPT	43768	docosahexaenoyl ethanolamide	Lipid	HPT	22152	nicotinamide ribonucleotide (NMN)	Cofactors and Vitamins
Heart_2132	HPT_22250	0.900419	Heart	2132	citrulline	Amino Acid	HPT	22250	pyruvate	Carbohydrate
eWAT_54966	HPT_27447	0.90154	eWAT	54966	diacylglycerol (16:1/18:2 [2], 16:0/18:3 [1])*	Lipid	HPT	27447	1-linoleoylglycerol (18:2)	Lipid
Serum_27672	HPT_27672	0.938395	Serum	27672	3-indoxyl sulfate	Amino Acid	HPT	27672	3-indoxyl sulfate	Amino Acid
eWAT_33945	HPT_27731	0.904926	eWAT	33945	phenylacetylglycine	Peptide	HPT	27731	ribonate (ribonolactone)	Carbohydrate
eWAT_48487	HPT_2831	0.924234	eWAT	48487	4-hydroxy-nonenal-glutathione	Amino Acid	HPT	2831	adenosine 3',5'-cyclic monophosphate (cAMP)	Nucleotide
Heart_57528	HPT_2849	0.909418	Heart	57528	adrenoylcarnitine (C22:4)*	Lipid	HPT	2849	guanosine 5'- monophosphate (5'-GMP)	Nucleotide
Heart_62436	HPT_2849	0.924676	Heart	62436	meadoylcarnitine (C20:3n9)*	Lipid	HPT	2849	guanosine 5'- monophosphate (5'-GMP)	Nucleotide
HPT_554	HPT_3127	0.945856	HPT	554	adenine	Nucleotide	HPT	3127	hypoxanthine	Nucleotide
HPT_605	HPT_3127	0.943275	HPT	605	uracil	Nucleotide	HPT	3127	hypoxanthine	Nucleotide
BAT_33230	HPT_3141	-0.900305	BAT	33230	1-palmitoleoyl-GPC* (16:1)*	Lipid	HPT	3141	betaine	Amino Acid
HPT_3127	HPT_3147	0.955339	HPT	3127	hypoxanthine	Nucleotide	HPT	3147	xanthine	Nucleotide
HPT_43768	HPT_3147	0.914581	HPT	43768	docosahexaenoyl ethanolamide	Lipid	HPT	3147	xanthine	Nucleotide
HPT_46896	HPT_3147	-0.89129	HPT	46896	fructose 1,6-diphosphate/glucose 1,6-diphosphate/myo-inositol diphosphates	Carbohydrate	HPT	3147	xanthine	Nucleotide
HPT_48258	HPT_3147	0.892411	HPT	48258	1-oleoyl-GPC (18:1)	Lipid	HPT	3147	xanthine	Nucleotide
HPT_3127	HPT_31555	0.914095	HPT	3127	hypoxanthine	Nucleotide	HPT	31555	pyridoxate	Cofactors and Vitamins
HPT_554	HPT_31555	0.915267	HPT	554	adenine	Nucleotide	HPT	31555	pyridoxate	Cofactors and Vitamins
HPT_605	HPT_31555	0.918196	HPT	605	uracil	Nucleotide	HPT	31555	pyridoxate	Cofactors and Vitamins
Serum_31928	HPT_32328	-0.894932	Serum	31928	2-methylbutyrylglycine (C5)	Amino Acid	HPT	32328	hexanoylcarnitine (C6)	Lipid
HPT_42463	HPT_32352	0.911103	HPT	42463	sphingomyelin (d18:1/14:0, d16:1/16:0)*	Lipid	HPT	32352	guanine	Nucleotide
HPT_513	HPT_32352	-0.925064	HPT	513	creatinine	Amino Acid	HPT	32352	guanine	Nucleotide
HPT_48857	HPT_32377	0.896628	HPT	48857	glycerophosphoglycerol	Lipid	HPT	32377	N-acetylneuraminate	Carbohydrate
eWAT_1670	HPT_32418	0.893632	eWAT	1670	urea	Amino Acid	HPT	32418	myristoleate (14:1n5)	Lipid
HPT_35718	HPT_32504	0.945248	HPT	35718	dihomolinolenate (20:3n3 or 3n6)	Lipid	HPT	32504	docosapentaenoate (n3 DPA; 22:5n3)	Lipid
HPT_44675	HPT_32504	0.904829	HPT	44675	docosahexaenoate (DHA; 22:6n3)	Lipid	HPT	32504	docosapentaenoate (n3 DPA; 22:5n3)	Lipid
HPT_61698	HPT_32504	0.923839	HPT	61698	2-hydroxynervonate*	Lipid	HPT	32504	docosapentaenoate (n3 DPA; 22:5n3)	Lipid
HPT_1336	HPT_32506	0.921874	HPT	1336	palmitate (16:0)	Lipid	HPT	32506	2-linoleoylglycerol (18:2)	Lipid
BAT_57687	HPT_32980	-0.914548	BAT	57687	N-trimethyl 5-aminovalerate	Amino Acid	HPT	32980	adrenate (22:4n6)	Lipid
HPT_15107	HPT_33230	0.90344	HPT	15107	N-acetylglucosamine 6-phosphate	Carbohydrate	HPT	33230	1-palmitoleoyl-GPC* (16:1)*	Lipid
HPT_43768	HPT_33230	0.902584	HPT	43768	docosahexaenoyl ethanolamide	Lipid	HPT	33230	1-palmitoleoyl-GPC* (16:1)*	Lipid
eWAT_54966	HPT_33442	-0.896929	eWAT	54966	diacylglycerol (16:1/18:2 [2], 16:0/18:3 [1])*	Lipid	HPT	33442	pseudouridine	Nucleotide
Heart_33447	HPT_33487	-0.90272	Heart	33447	palmitoleate (16:1n7)	Lipid	HPT	33487	glutamate, gamma-methyl ester	Amino Acid
Heart_396	HPT_33487	-0.906575	Heart	396	glutarate (pentanedioate)	Lipid	HPT	33487	glutamate, gamma-methyl ester	Amino Acid
Heart_52285	HPT_33487	-0.899991	Heart	52285	oleate/vaccenate (18:1)	Lipid	HPT	33487	glutamate, gamma-methyl ester	Amino Acid
Liver_15720	HPT_33487	-0.924807	Liver	15720	N-acetylglutamate	Amino Acid	HPT	33487	glutamate, gamma-methyl ester	Amino Acid
Muscle_1549	HPT_33487	-0.892929	Muscle	1549	3-hydroxyisobutyrate	Amino Acid	HPT	33487	glutamate, gamma-methyl ester	Amino Acid
HPT_1552	HPT_33587	0.891728	HPT	1552	erucate (22:1n9)	Lipid	HPT	33587	eicosenoate (20:1n9 or 1n11)	Lipid
HPT_17805	HPT_33587	0.911149	HPT	17805	dihomo-linoleate (20:2n6)	Lipid	HPT	33587	eicosenoate (20:1n9 or 1n11)	Lipid
HPT_44675	HPT_33587	0.902632	HPT	44675	docosahexaenoate (DHA; 22:6n3)	Lipid	HPT	33587	eicosenoate (20:1n9 or 1n11)	Lipid
HPT_52285	HPT_33587	0.951221	HPT	52285	oleate/vaccenate (18:1)	Lipid	HPT	33587	eicosenoate (20:1n9 or 1n11)	Lipid
HPT_39271	HPT_33939	-0.906322	HPT	39271	1-(1-enyl-stearoyl)-GPE (P-18:0)*	Lipid	HPT	33939	N-acetylthreonine	Amino Acid
HPT_42398	HPT_33939	-0.925027	HPT	42398	1-stearoyl-GPE (18:0)	Lipid	HPT	33939	N-acetylthreonine	Amino Acid
HPT_42446	HPT_33939	-0.920158	HPT	42446	1-palmitoyl-2-linoleoyl-GPC (16:0/18:2)	Lipid	HPT	33939	N-acetylthreonine	Amino Acid
HPT_52470	HPT_33939	-0.895191	HPT	52470	1-palmitoyl-2-palmitoleoyl-GPC (16:0/16:1)*	Lipid	HPT	33939	N-acetylthreonine	Amino Acid
HPT_52478	HPT_33939	-0.901464	HPT	52478	1-(1-enyl-palmitoyl)-2-oleoyl-GPC (P-16:0/18:1)*	Lipid	HPT	33939	N-acetylthreonine	Amino Acid
HPT_52615	HPT_33939	-0.900524	HPT	52615	sphingomyelin (d18:1/17:0, d17:1/18:0, d19:1/16:0)	Lipid	HPT	33939	N-acetylthreonine	Amino Acid
HPT_52697	HPT_33939	-0.897693	HPT	52697	1-oleoyl-2-docosahexaenoyl-GPC (18:1/22:6)*	Lipid	HPT	33939	N-acetylthreonine	Amino Acid
HPT_60	HPT_33939	0.921904	HPT	60	leucine	Amino Acid	HPT	33939	N-acetylthreonine	Amino Acid
HPT_63	HPT_33939	-0.909023	HPT	63	cholesterol	Lipid	HPT	33939	N-acetylthreonine	Amino Acid
BAT_1303	HPT_33950	-0.903777	BAT	1303	malate	Energy	HPT	33950	N-acetylphenylalanine	Amino Acid
Heart_62781	HPT_33950	-0.909688	Heart	62781	18-methylnonadecanoate (i20:0)	Lipid	HPT	33950	N-acetylphenylalanine	Amino Acid
HPT_53223	HPT_33952	0.950559	HPT	53223	palmitoleoylcarnitine (C16:1)*	Lipid	HPT	33952	myristoylcarnitine (C14)	Lipid
BAT_2132	HPT_33953	0.908895	BAT	2132	citrulline	Amino Acid	HPT	33953	N-acetylarginine	Amino Acid
HPT_35631	HPT_33961	0.928325	HPT	35631	1-palmitoyl-GPE (16:0)	Lipid	HPT	33961	1-stearoyl-GPC (18:0)	Lipid
HPT_33587	HPT_33972	0.902439	HPT	33587	eicosenoate (20:1n9 or 1n11)	Lipid	HPT	33972	10-nonadecenoate (19:1n9)	Lipid
HPT_1561	HPT_34302	-0.931157	HPT	1561	alpha-tocopherol	Cofactors and Vitamins	HPT	34302	dehydroascorbate	Cofactors and Vitamins
HPT_19258	HPT_34302	-0.920898	HPT	19258	1-myristoyl-2-palmitoyl-GPC (14:0/16:0)	Lipid	HPT	34302	dehydroascorbate	Cofactors and Vitamins
HPT_19263	HPT_34302	-0.910062	HPT	19263	1-palmitoyl-2-oleoyl-GPE (16:0/18:1)	Lipid	HPT	34302	dehydroascorbate	Cofactors and Vitamins
HPT_42446	HPT_34302	-0.89676	HPT	42446	1-palmitoyl-2-linoleoyl-GPC (16:0/18:2)	Lipid	HPT	34302	dehydroascorbate	Cofactors and Vitamins
HPT_42450	HPT_34302	-0.92939	HPT	42450	1-stearoyl-2-arachidonoyl-GPC (18:0/20:4)	Lipid	HPT	34302	dehydroascorbate	Cofactors and Vitamins
HPT_42459	HPT_34302	-0.892259	HPT	42459	sphingomyelin (d18:2/16:0, d18:1/16:1)*	Lipid	HPT	34302	dehydroascorbate	Cofactors and Vitamins
HPT_52235	HPT_34302	-0.891623	HPT	52235	1-stearoyl-2-arachidonoyl-GPS (18:0/20:4)	Lipid	HPT	34302	dehydroascorbate	Cofactors and Vitamins
HPT_52438	HPT_34302	-0.924409	HPT	52438	1-stearoyl-2-oleoyl-GPC (18:0/18:1)	Lipid	HPT	34302	dehydroascorbate	Cofactors and Vitamins
HPT_52447	HPT_34302	-0.914596	HPT	52447	1-stearoyl-2-arachidonoyl-GPE (18:0/20:4)	Lipid	HPT	34302	dehydroascorbate	Cofactors and Vitamins
HPT_52462	HPT_34302	-0.895723	HPT	52462	1-palmitoyl-2-arachidonoyl-GPC (16:0/20:4n6)	Lipid	HPT	34302	dehydroascorbate	Cofactors and Vitamins
HPT_52464	HPT_34302	-0.906795	HPT	52464	1-palmitoyl-2-arachidonoyl-GPE (16:0/20:4)*	Lipid	HPT	34302	dehydroascorbate	Cofactors and Vitamins
HPT_52465	HPT_34302	-0.892202	HPT	52465	1-palmitoyl-2-docosahexaenoyl-GPE (16:0/22:6)*	Lipid	HPT	34302	dehydroascorbate	Cofactors and Vitamins
HPT_52470	HPT_34302	-0.907979	HPT	52470	1-palmitoyl-2-palmitoleoyl-GPC (16:0/16:1)*	Lipid	HPT	34302	dehydroascorbate	Cofactors and Vitamins
HPT_52475	HPT_34302	-0.904266	HPT	52475	1-(1-enyl-stearoyl)-2-arachidonoyl-GPE (P-18:0/20:4)*	Lipid	HPT	34302	dehydroascorbate	Cofactors and Vitamins
HPT_52478	HPT_34302	-0.891162	HPT	52478	1-(1-enyl-palmitoyl)-2-oleoyl-GPC (P-16:0/18:1)*	Lipid	HPT	34302	dehydroascorbate	Cofactors and Vitamins
HPT_52609	HPT_34302	-0.909363	HPT	52609	1,2-dioleoyl-GPE (18:1/18:1)	Lipid	HPT	34302	dehydroascorbate	Cofactors and Vitamins
HPT_52611	HPT_34302	-0.894056	HPT	52611	1-stearoyl-2-docosahexaenoyl-GPC (18:0/22:6)	Lipid	HPT	34302	dehydroascorbate	Cofactors and Vitamins
HPT_52697	HPT_34302	-0.892022	HPT	52697	1-oleoyl-2-docosahexaenoyl-GPC (18:1/22:6)*	Lipid	HPT	34302	dehydroascorbate	Cofactors and Vitamins
HPT_53209	HPT_34302	-0.901799	HPT	53209	1-oleoyl-2-docosahexaenoyl-GPE (18:1/22:6)*	Lipid	HPT	34302	dehydroascorbate	Cofactors and Vitamins
HPT_54961	HPT_34302	-0.893357	HPT	54961	oleoyl-arachidonoyl-glycerol (18:1/20:4) [2]*	Lipid	HPT	34302	dehydroascorbate	Cofactors and Vitamins
HPT_54994	HPT_34302	-0.919316	HPT	54994	1-oleoyl-2-arachidonoyl-GPI (18:1/20:4) *	Lipid	HPT	34302	dehydroascorbate	Cofactors and Vitamins
HPT_55041	HPT_34302	-0.915322	HPT	55041	1-oleoyl-2-arachidonoyl-GPE (18:1/20:4)*	Lipid	HPT	34302	dehydroascorbate	Cofactors and Vitamins
HPT_57417	HPT_34302	-0.903851	HPT	57417	N-stearoyl-sphingadienine (d18:2/18:0)*	Lipid	HPT	34302	dehydroascorbate	Cofactors and Vitamins
Muscle_5086	HPT_34302	0.893807	Muscle	5086	dimethylglycine	Amino Acid	HPT	34302	dehydroascorbate	Cofactors and Vitamins
Heart_46798	HPT_34396	-0.897193	Heart	46798	oleoyl-linoleoyl-glycerol (18:1/18:2) [1]	Lipid	HPT	34396	choline phosphate	Lipid
Heart_61840	HPT_34396	0.8988	Heart	61840	3-hydroxyoleoylcarnitine	Lipid	HPT	34396	choline phosphate	Lipid
HPT_19266	HPT_34397	0.953343	HPT	19266	2-arachidonoylglycerol (20:4)	Lipid	HPT	34397	1-arachidonylglycerol (20:4)	Lipid
HPT_48189	HPT_34398	0.915281	HPT	48189	leucylglutamine*	Peptide	HPT	34398	glycylleucine	Peptide
iWAT_39732	HPT_34407	-0.908387	iWAT	39732	N-oleoyltaurine	Lipid	HPT	34407	isovalerylcarnitine (C5)	Amino Acid
eWAT_62873	HPT_34409	0.899605	eWAT	62873	cis-4-decenoate (10:1n6)*	Lipid	HPT	34409	stearoylcarnitine (C18)	Lipid
HPT_1110	HPT_34437	0.904915	HPT	1110	arachidonate (20:4n6)	Lipid	HPT	34437	1-stearoyl-GPG (18:0)	Lipid
HPT_35174	HPT_34437	0.917515	HPT	35174	mead acid (20:3n9)	Lipid	HPT	34437	1-stearoyl-GPG (18:0)	Lipid
HPT_15488	HPT_34445	-0.898413	HPT	15488	acetylphosphate	Energy	HPT	34445	sphingosine 1-phosphate	Lipid
HPT_53260	HPT_35117	0.935223	HPT	53260	oleoylcholine	Lipid	HPT	35117	taurocyamine	Amino Acid
HPT_34397	HPT_35153	0.920679	HPT	34397	1-arachidonylglycerol (20:4)	Lipid	HPT	35153	1-docosahexaenoylglycerol (22:6)	Lipid
HPT_41754	HPT_35159	0.903491	HPT	41754	heme	Cofactors and Vitamins	HPT	35159	cysteine-glutathione disulfide	Amino Acid
Serum_34396	HPT_35159	-0.928473	Serum	34396	choline phosphate	Lipid	HPT	35159	cysteine-glutathione disulfide	Amino Acid
BAT_62959	HPT_35172	-0.906814	BAT	62959	hydroxy-N6,N6,N6-trimethyllysine*	Amino Acid	HPT	35172	orotidine	Nucleotide
HPT_1110	HPT_35174	0.990603	HPT	1110	arachidonate (20:4n6)	Lipid	HPT	35174	mead acid (20:3n9)	Lipid
HPT_32980	HPT_35174	0.908408	HPT	32980	adrenate (22:4n6)	Lipid	HPT	35174	mead acid (20:3n9)	Lipid
HPT_1110	HPT_35186	0.95937	HPT	1110	arachidonate (20:4n6)	Lipid	HPT	35186	1-arachidonoyl-GPE (20:4n6)*	Lipid
HPT_35174	HPT_35186	0.967829	HPT	35174	mead acid (20:3n9)	Lipid	HPT	35186	1-arachidonoyl-GPE (20:4n6)*	Lipid
HPT_39835	HPT_35253	0.925417	HPT	39835	N-palmitoyltaurine	Lipid	HPT	35253	2-palmitoyl-GPC* (16:0)*	Lipid
HPT_57659	HPT_35253	0.896356	HPT	57659	N-palmitoylserine	Lipid	HPT	35253	2-palmitoyl-GPC* (16:0)*	Lipid
HPT_19324	HPT_35305	0.902359	HPT	19324	1-stearoyl-GPI (18:0)	Lipid	HPT	35305	1-palmitoyl-GPI* (16:0)	Lipid
HPT_41220	HPT_35433	-0.90218	HPT	41220	2-stearoyl-GPE (18:0)*	Lipid	HPT	35433	beta-hydroxyisovaleroylcarnitine	Amino Acid
HPT_52944	HPT_35436	0.941953	HPT	52944	palmitoylcholine	Lipid	HPT	35436	hexanoylglycine (C6)	Lipid
HPT_63009	HPT_35637	0.896754	HPT	63009	S-(1,2-dicarboxyethyl)glutathione	Amino Acid	HPT	35637	cysteinylglycine	Amino Acid
BAT_57652	HPT_35649	0.902131	BAT	57652	hexadecadienoate (16:2n6)	Lipid	HPT	35649	sedoheptulose-7-phosphate	Carbohydrate
HPT_1110	HPT_35718	0.894562	HPT	1110	arachidonate (20:4n6)	Lipid	HPT	35718	dihomolinolenate (20:3n3 or 3n6)	Lipid
HPT_35174	HPT_35718	0.896933	HPT	35174	mead acid (20:3n9)	Lipid	HPT	35718	dihomolinolenate (20:3n3 or 3n6)	Lipid
HPT_44675	HPT_35718	0.979119	HPT	44675	docosahexaenoate (DHA; 22:6n3)	Lipid	HPT	35718	dihomolinolenate (20:3n3 or 3n6)	Lipid
HPT_61698	HPT_35718	0.915839	HPT	61698	2-hydroxynervonate*	Lipid	HPT	35718	dihomolinolenate (20:3n3 or 3n6)	Lipid
HPT_35305	HPT_36602	0.928158	HPT	35305	1-palmitoyl-GPI* (16:0)	Lipid	HPT	36602	1-oleoyl-GPI (18:1)*	Lipid
HPT_443	HPT_36747	0.895318	HPT	443	aspartate	Amino Acid	HPT	36747	deoxycarnitine	Lipid
HPT_22250	HPT_37070	0.894151	HPT	22250	pyruvate	Carbohydrate	HPT	37070	methylphosphate	Nucleotide
BAT_62959	HPT_37455	-0.932104	BAT	62959	hydroxy-N6,N6,N6-trimethyllysine*	Amino Acid	HPT	37455	glycerophosphoethanolamine	Lipid
HPT_35172	HPT_37455	0.896719	HPT	35172	orotidine	Nucleotide	HPT	37455	glycerophosphoethanolamine	Lipid
HPT_1336	HPT_37478	0.906145	HPT	1336	palmitate (16:0)	Lipid	HPT	37478	docosapentaenoate (n6 DPA; 22:5n6)	Lipid
HPT_32504	HPT_37478	0.907765	HPT	32504	docosapentaenoate (n3 DPA; 22:5n3)	Lipid	HPT	37478	docosapentaenoate (n6 DPA; 22:5n6)	Lipid
HPT_35718	HPT_37478	0.896954	HPT	35718	dihomolinolenate (20:3n3 or 3n6)	Lipid	HPT	37478	docosapentaenoate (n6 DPA; 22:5n6)	Lipid
HPT_19263	HPT_37506	0.892118	HPT	19263	1-palmitoyl-2-oleoyl-GPE (16:0/18:1)	Lipid	HPT	37506	palmitoyl sphingomyelin (d18:1/16:0)	Lipid
HPT_42446	HPT_37506	0.920545	HPT	42446	1-palmitoyl-2-linoleoyl-GPC (16:0/18:2)	Lipid	HPT	37506	palmitoyl sphingomyelin (d18:1/16:0)	Lipid
HPT_42448	HPT_37506	0.917478	HPT	42448	1-stearoyl-2-oleoyl-GPE (18:0/18:1)	Lipid	HPT	37506	palmitoyl sphingomyelin (d18:1/16:0)	Lipid
HPT_48490	HPT_37506	0.93047	HPT	48490	sphingomyelin (d18:1/20:0, d16:1/22:0)*	Lipid	HPT	37506	palmitoyl sphingomyelin (d18:1/16:0)	Lipid
HPT_48493	HPT_37506	0.934926	HPT	48493	sphingomyelin (d18:1/22:1, d18:2/22:0, d16:1/24:1)*	Lipid	HPT	37506	palmitoyl sphingomyelin (d18:1/16:0)	Lipid
HPT_52457	HPT_37506	0.926066	HPT	52457	1,2-dioleoyl-GPC (18:1/18:1)	Lipid	HPT	37506	palmitoyl sphingomyelin (d18:1/16:0)	Lipid
HPT_52464	HPT_37506	0.903403	HPT	52464	1-palmitoyl-2-arachidonoyl-GPE (16:0/20:4)*	Lipid	HPT	37506	palmitoyl sphingomyelin (d18:1/16:0)	Lipid
HPT_52475	HPT_37506	0.91369	HPT	52475	1-(1-enyl-stearoyl)-2-arachidonoyl-GPE (P-18:0/20:4)*	Lipid	HPT	37506	palmitoyl sphingomyelin (d18:1/16:0)	Lipid
HPT_52478	HPT_37506	0.955436	HPT	52478	1-(1-enyl-palmitoyl)-2-oleoyl-GPC (P-16:0/18:1)*	Lipid	HPT	37506	palmitoyl sphingomyelin (d18:1/16:0)	Lipid
HPT_55041	HPT_37506	0.899069	HPT	55041	1-oleoyl-2-arachidonoyl-GPE (18:1/20:4)*	Lipid	HPT	37506	palmitoyl sphingomyelin (d18:1/16:0)	Lipid
HPT_57473	HPT_37506	0.894776	HPT	57473	sphingomyelin (d18:0/18:0, d19:0/17:0)*	Lipid	HPT	37506	palmitoyl sphingomyelin (d18:1/16:0)	Lipid
HPT_63	HPT_37506	0.960583	HPT	63	cholesterol	Lipid	HPT	37506	palmitoyl sphingomyelin (d18:1/16:0)	Lipid
HPT_1561	HPT_37529	0.900911	HPT	1561	alpha-tocopherol	Cofactors and Vitamins	HPT	37529	sphingomyelin (d18:1/18:1, d18:2/18:0)	Lipid
HPT_19258	HPT_37529	0.984387	HPT	19258	1-myristoyl-2-palmitoyl-GPC (14:0/16:0)	Lipid	HPT	37529	sphingomyelin (d18:1/18:1, d18:2/18:0)	Lipid
HPT_19261	HPT_37529	0.969808	HPT	19261	1-palmitoyl-2-oleoyl-GPS (16:0/18:1)	Lipid	HPT	37529	sphingomyelin (d18:1/18:1, d18:2/18:0)	Lipid
HPT_19263	HPT_37529	0.951289	HPT	19263	1-palmitoyl-2-oleoyl-GPE (16:0/18:1)	Lipid	HPT	37529	sphingomyelin (d18:1/18:1, d18:2/18:0)	Lipid
HPT_39271	HPT_37529	0.917476	HPT	39271	1-(1-enyl-stearoyl)-GPE (P-18:0)*	Lipid	HPT	37529	sphingomyelin (d18:1/18:1, d18:2/18:0)	Lipid
HPT_42398	HPT_37529	0.971666	HPT	42398	1-stearoyl-GPE (18:0)	Lipid	HPT	37529	sphingomyelin (d18:1/18:1, d18:2/18:0)	Lipid
HPT_42446	HPT_37529	0.951055	HPT	42446	1-palmitoyl-2-linoleoyl-GPC (16:0/18:2)	Lipid	HPT	37529	sphingomyelin (d18:1/18:1, d18:2/18:0)	Lipid
HPT_42450	HPT_37529	0.983673	HPT	42450	1-stearoyl-2-arachidonoyl-GPC (18:0/20:4)	Lipid	HPT	37529	sphingomyelin (d18:1/18:1, d18:2/18:0)	Lipid
HPT_45966	HPT_37529	0.896594	HPT	45966	1-stearoyl-GPS (18:0)*	Lipid	HPT	37529	sphingomyelin (d18:1/18:1, d18:2/18:0)	Lipid
HPT_52235	HPT_37529	0.929838	HPT	52235	1-stearoyl-2-arachidonoyl-GPS (18:0/20:4)	Lipid	HPT	37529	sphingomyelin (d18:1/18:1, d18:2/18:0)	Lipid
HPT_52438	HPT_37529	0.954867	HPT	52438	1-stearoyl-2-oleoyl-GPC (18:0/18:1)	Lipid	HPT	37529	sphingomyelin (d18:1/18:1, d18:2/18:0)	Lipid
HPT_52447	HPT_37529	0.929121	HPT	52447	1-stearoyl-2-arachidonoyl-GPE (18:0/20:4)	Lipid	HPT	37529	sphingomyelin (d18:1/18:1, d18:2/18:0)	Lipid
HPT_52448	HPT_37529	0.950549	HPT	52448	1-palmitoyl-2-oleoyl-GPG (16:0/18:1)	Lipid	HPT	37529	sphingomyelin (d18:1/18:1, d18:2/18:0)	Lipid
HPT_52449	HPT_37529	0.923177	HPT	52449	1-stearoyl-2-arachidonoyl-GPI (18:0/20:4)	Lipid	HPT	37529	sphingomyelin (d18:1/18:1, d18:2/18:0)	Lipid
HPT_52457	HPT_37529	0.904735	HPT	52457	1,2-dioleoyl-GPC (18:1/18:1)	Lipid	HPT	37529	sphingomyelin (d18:1/18:1, d18:2/18:0)	Lipid
HPT_52461	HPT_37529	0.917297	HPT	52461	1-palmitoyl-2-oleoyl-GPC (16:0/18:1)	Lipid	HPT	37529	sphingomyelin (d18:1/18:1, d18:2/18:0)	Lipid
HPT_52462	HPT_37529	0.985754	HPT	52462	1-palmitoyl-2-arachidonoyl-GPC (16:0/20:4n6)	Lipid	HPT	37529	sphingomyelin (d18:1/18:1, d18:2/18:0)	Lipid
HPT_52464	HPT_37529	0.928165	HPT	52464	1-palmitoyl-2-arachidonoyl-GPE (16:0/20:4)*	Lipid	HPT	37529	sphingomyelin (d18:1/18:1, d18:2/18:0)	Lipid
HPT_52465	HPT_37529	0.962348	HPT	52465	1-palmitoyl-2-docosahexaenoyl-GPE (16:0/22:6)*	Lipid	HPT	37529	sphingomyelin (d18:1/18:1, d18:2/18:0)	Lipid
HPT_52470	HPT_37529	0.992284	HPT	52470	1-palmitoyl-2-palmitoleoyl-GPC (16:0/16:1)*	Lipid	HPT	37529	sphingomyelin (d18:1/18:1, d18:2/18:0)	Lipid
HPT_52475	HPT_37529	0.919212	HPT	52475	1-(1-enyl-stearoyl)-2-arachidonoyl-GPE (P-18:0/20:4)*	Lipid	HPT	37529	sphingomyelin (d18:1/18:1, d18:2/18:0)	Lipid
HPT_52478	HPT_37529	0.901821	HPT	52478	1-(1-enyl-palmitoyl)-2-oleoyl-GPC (P-16:0/18:1)*	Lipid	HPT	37529	sphingomyelin (d18:1/18:1, d18:2/18:0)	Lipid
HPT_52609	HPT_37529	0.941536	HPT	52609	1,2-dioleoyl-GPE (18:1/18:1)	Lipid	HPT	37529	sphingomyelin (d18:1/18:1, d18:2/18:0)	Lipid
HPT_52610	HPT_37529	0.957158	HPT	52610	1-palmitoyl-2-docosahexaenoyl-GPC (16:0/22:6)	Lipid	HPT	37529	sphingomyelin (d18:1/18:1, d18:2/18:0)	Lipid
HPT_52611	HPT_37529	0.945118	HPT	52611	1-stearoyl-2-docosahexaenoyl-GPC (18:0/22:6)	Lipid	HPT	37529	sphingomyelin (d18:1/18:1, d18:2/18:0)	Lipid
HPT_52615	HPT_37529	0.96914	HPT	52615	sphingomyelin (d18:1/17:0, d17:1/18:0, d19:1/16:0)	Lipid	HPT	37529	sphingomyelin (d18:1/18:1, d18:2/18:0)	Lipid
HPT_52616	HPT_37529	0.895427	HPT	52616	1-palmitoyl-2-stearoyl-GPC (16:0/18:0)	Lipid	HPT	37529	sphingomyelin (d18:1/18:1, d18:2/18:0)	Lipid
HPT_52697	HPT_37529	0.974846	HPT	52697	1-oleoyl-2-docosahexaenoyl-GPC (18:1/22:6)*	Lipid	HPT	37529	sphingomyelin (d18:1/18:1, d18:2/18:0)	Lipid
HPT_52716	HPT_37529	0.900287	HPT	52716	1-(1-enyl-palmitoyl)-2-palmitoyl-GPC (P-16:0/16:0)*	Lipid	HPT	37529	sphingomyelin (d18:1/18:1, d18:2/18:0)	Lipid
HPT_53195	HPT_37529	0.896553	HPT	53195	1-myristoyl-2-arachidonoyl-GPC (14:0/20:4)*	Lipid	HPT	37529	sphingomyelin (d18:1/18:1, d18:2/18:0)	Lipid
HPT_53209	HPT_37529	0.953977	HPT	53209	1-oleoyl-2-docosahexaenoyl-GPE (18:1/22:6)*	Lipid	HPT	37529	sphingomyelin (d18:1/18:1, d18:2/18:0)	Lipid
HPT_54994	HPT_37529	0.973124	HPT	54994	1-oleoyl-2-arachidonoyl-GPI (18:1/20:4) *	Lipid	HPT	37529	sphingomyelin (d18:1/18:1, d18:2/18:0)	Lipid
HPT_55041	HPT_37529	0.939012	HPT	55041	1-oleoyl-2-arachidonoyl-GPE (18:1/20:4)*	Lipid	HPT	37529	sphingomyelin (d18:1/18:1, d18:2/18:0)	Lipid
HPT_57417	HPT_37529	0.912683	HPT	57417	N-stearoyl-sphingadienine (d18:2/18:0)*	Lipid	HPT	37529	sphingomyelin (d18:1/18:1, d18:2/18:0)	Lipid
HPT_57473	HPT_37529	0.931319	HPT	57473	sphingomyelin (d18:0/18:0, d19:0/17:0)*	Lipid	HPT	37529	sphingomyelin (d18:1/18:1, d18:2/18:0)	Lipid
HPT_63	HPT_37529	0.90271	HPT	63	cholesterol	Lipid	HPT	37529	sphingomyelin (d18:1/18:1, d18:2/18:0)	Lipid
iWAT_61826	HPT_37529	0.901232	iWAT	61826	N-linoleoyltaurine*	Lipid	HPT	37529	sphingomyelin (d18:1/18:1, d18:2/18:0)	Lipid
HPT_34437	HPT_38102	0.899188	HPT	34437	1-stearoyl-GPG (18:0)	Lipid	HPT	38102	oleoyl ethanolamide	Lipid
HPT_35174	HPT_38102	0.89413	HPT	35174	mead acid (20:3n9)	Lipid	HPT	38102	oleoyl ethanolamide	Lipid
eWAT_44621	HPT_38165	0.92115	eWAT	44621	1-(1-enyl-oleoyl)-GPE (P-18:1)*	Lipid	HPT	38165	palmitoyl ethanolamide	Lipid
HPT_1561	HPT_39271	0.91527	HPT	1561	alpha-tocopherol	Cofactors and Vitamins	HPT	39271	1-(1-enyl-stearoyl)-GPE (P-18:0)*	Lipid
HPT_19258	HPT_39271	0.949416	HPT	19258	1-myristoyl-2-palmitoyl-GPC (14:0/16:0)	Lipid	HPT	39271	1-(1-enyl-stearoyl)-GPE (P-18:0)*	Lipid
HPT_19261	HPT_39271	0.916485	HPT	19261	1-palmitoyl-2-oleoyl-GPS (16:0/18:1)	Lipid	HPT	39271	1-(1-enyl-stearoyl)-GPE (P-18:0)*	Lipid
HPT_19263	HPT_39271	0.93059	HPT	19263	1-palmitoyl-2-oleoyl-GPE (16:0/18:1)	Lipid	HPT	39271	1-(1-enyl-stearoyl)-GPE (P-18:0)*	Lipid
HPT_42398	HPT_39271	0.957202	HPT	42398	1-stearoyl-GPE (18:0)	Lipid	HPT	39271	1-(1-enyl-stearoyl)-GPE (P-18:0)*	Lipid
HPT_42446	HPT_39271	0.942674	HPT	42446	1-palmitoyl-2-linoleoyl-GPC (16:0/18:2)	Lipid	HPT	39271	1-(1-enyl-stearoyl)-GPE (P-18:0)*	Lipid
HPT_52464	HPT_39271	0.910532	HPT	52464	1-palmitoyl-2-arachidonoyl-GPE (16:0/20:4)*	Lipid	HPT	39271	1-(1-enyl-stearoyl)-GPE (P-18:0)*	Lipid
HPT_52470	HPT_39271	0.946631	HPT	52470	1-palmitoyl-2-palmitoleoyl-GPC (16:0/16:1)*	Lipid	HPT	39271	1-(1-enyl-stearoyl)-GPE (P-18:0)*	Lipid
HPT_52478	HPT_39271	0.935526	HPT	52478	1-(1-enyl-palmitoyl)-2-oleoyl-GPC (P-16:0/18:1)*	Lipid	HPT	39271	1-(1-enyl-stearoyl)-GPE (P-18:0)*	Lipid
HPT_52697	HPT_39271	0.955364	HPT	52697	1-oleoyl-2-docosahexaenoyl-GPC (18:1/22:6)*	Lipid	HPT	39271	1-(1-enyl-stearoyl)-GPE (P-18:0)*	Lipid
HPT_55041	HPT_39271	0.929481	HPT	55041	1-oleoyl-2-arachidonoyl-GPE (18:1/20:4)*	Lipid	HPT	39271	1-(1-enyl-stearoyl)-GPE (P-18:0)*	Lipid
HPT_63	HPT_39271	0.910915	HPT	63	cholesterol	Lipid	HPT	39271	1-(1-enyl-stearoyl)-GPE (P-18:0)*	Lipid
Serum_34396	HPT_39271	0.895645	Serum	34396	choline phosphate	Lipid	HPT	39271	1-(1-enyl-stearoyl)-GPE (P-18:0)*	Lipid
Liver_31938	HPT_39592	0.913389	Liver	31938	5-hydroxyhexanoate	Lipid	HPT	39592	S-methylcysteine	Amino Acid
HPT_33972	HPT_39835	0.951666	HPT	33972	10-nonadecenoate (19:1n9)	Lipid	HPT	39835	N-palmitoyltaurine	Lipid
HPT_45968	HPT_39835	0.974793	HPT	45968	1-oleoyl-GPG (18:1)*	Lipid	HPT	39835	N-palmitoyltaurine	Lipid
BAT_46225	HPT_41754	0.922111	BAT	46225	pyroglutamine*	Amino Acid	HPT	41754	heme	Cofactors and Vitamins
Heart_37455	HPT_42002	-0.894227	Heart	37455	glycerophosphoethanolamine	Lipid	HPT	42002	lanthionine	Amino Acid
HPT_22053	HPT_42079	0.920479	HPT	22053	3-hydroxydecanoate	Lipid	HPT	42079	valylglutamine	Peptide
HPT_15107	HPT_42382	0.911129	HPT	15107	N-acetylglucosamine 6-phosphate	Carbohydrate	HPT	42382	S-adenosylhomocysteine (SAH)	Amino Acid
HPT_15772	HPT_42382	0.934877	HPT	15772	ribitol	Carbohydrate	HPT	42382	S-adenosylhomocysteine (SAH)	Amino Acid
HPT_43768	HPT_42382	0.898194	HPT	43768	docosahexaenoyl ethanolamide	Lipid	HPT	42382	S-adenosylhomocysteine (SAH)	Amino Acid
HPT_1561	HPT_42398	0.913351	HPT	1561	alpha-tocopherol	Cofactors and Vitamins	HPT	42398	1-stearoyl-GPE (18:0)	Lipid
HPT_19258	HPT_42398	0.970488	HPT	19258	1-myristoyl-2-palmitoyl-GPC (14:0/16:0)	Lipid	HPT	42398	1-stearoyl-GPE (18:0)	Lipid
HPT_19261	HPT_42398	0.951108	HPT	19261	1-palmitoyl-2-oleoyl-GPS (16:0/18:1)	Lipid	HPT	42398	1-stearoyl-GPE (18:0)	Lipid
HPT_19263	HPT_42398	0.95745	HPT	19263	1-palmitoyl-2-oleoyl-GPE (16:0/18:1)	Lipid	HPT	42398	1-stearoyl-GPE (18:0)	Lipid
HPT_60	HPT_42398	-0.891386	HPT	60	leucine	Amino Acid	HPT	42398	1-stearoyl-GPE (18:0)	Lipid
HPT_63	HPT_42398	0.928362	HPT	63	cholesterol	Lipid	HPT	42398	1-stearoyl-GPE (18:0)	Lipid
HPT_61833	HPT_42420	0.910938	HPT	61833	5,6-dihydrouridine	Nucleotide	HPT	42420	erythronate*	Carbohydrate
HPT_1561	HPT_42446	0.927267	HPT	1561	alpha-tocopherol	Cofactors and Vitamins	HPT	42446	1-palmitoyl-2-linoleoyl-GPC (16:0/18:2)	Lipid
HPT_19258	HPT_42446	0.965501	HPT	19258	1-myristoyl-2-palmitoyl-GPC (14:0/16:0)	Lipid	HPT	42446	1-palmitoyl-2-linoleoyl-GPC (16:0/18:2)	Lipid
HPT_19261	HPT_42446	0.915607	HPT	19261	1-palmitoyl-2-oleoyl-GPS (16:0/18:1)	Lipid	HPT	42446	1-palmitoyl-2-linoleoyl-GPC (16:0/18:2)	Lipid
HPT_19263	HPT_42446	0.963355	HPT	19263	1-palmitoyl-2-oleoyl-GPE (16:0/18:1)	Lipid	HPT	42446	1-palmitoyl-2-linoleoyl-GPC (16:0/18:2)	Lipid
HPT_42398	HPT_42446	0.975137	HPT	42398	1-stearoyl-GPE (18:0)	Lipid	HPT	42446	1-palmitoyl-2-linoleoyl-GPC (16:0/18:2)	Lipid
HPT_60	HPT_42446	-0.904363	HPT	60	leucine	Amino Acid	HPT	42446	1-palmitoyl-2-linoleoyl-GPC (16:0/18:2)	Lipid
HPT_63	HPT_42446	0.974269	HPT	63	cholesterol	Lipid	HPT	42446	1-palmitoyl-2-linoleoyl-GPC (16:0/18:2)	Lipid
HPT_1561	HPT_42448	0.926445	HPT	1561	alpha-tocopherol	Cofactors and Vitamins	HPT	42448	1-stearoyl-2-oleoyl-GPE (18:0/18:1)	Lipid
HPT_19263	HPT_42448	0.923275	HPT	19263	1-palmitoyl-2-oleoyl-GPE (16:0/18:1)	Lipid	HPT	42448	1-stearoyl-2-oleoyl-GPE (18:0/18:1)	Lipid
HPT_42446	HPT_42448	0.924377	HPT	42446	1-palmitoyl-2-linoleoyl-GPC (16:0/18:2)	Lipid	HPT	42448	1-stearoyl-2-oleoyl-GPE (18:0/18:1)	Lipid
HPT_52464	HPT_42448	0.92932	HPT	52464	1-palmitoyl-2-arachidonoyl-GPE (16:0/20:4)*	Lipid	HPT	42448	1-stearoyl-2-oleoyl-GPE (18:0/18:1)	Lipid
HPT_52478	HPT_42448	0.947679	HPT	52478	1-(1-enyl-palmitoyl)-2-oleoyl-GPC (P-16:0/18:1)*	Lipid	HPT	42448	1-stearoyl-2-oleoyl-GPE (18:0/18:1)	Lipid
HPT_52697	HPT_42448	0.891437	HPT	52697	1-oleoyl-2-docosahexaenoyl-GPC (18:1/22:6)*	Lipid	HPT	42448	1-stearoyl-2-oleoyl-GPE (18:0/18:1)	Lipid
HPT_55041	HPT_42448	0.928186	HPT	55041	1-oleoyl-2-arachidonoyl-GPE (18:1/20:4)*	Lipid	HPT	42448	1-stearoyl-2-oleoyl-GPE (18:0/18:1)	Lipid
HPT_63	HPT_42448	0.951415	HPT	63	cholesterol	Lipid	HPT	42448	1-stearoyl-2-oleoyl-GPE (18:0/18:1)	Lipid
HPT_1561	HPT_42450	0.955125	HPT	1561	alpha-tocopherol	Cofactors and Vitamins	HPT	42450	1-stearoyl-2-arachidonoyl-GPC (18:0/20:4)	Lipid
HPT_19258	HPT_42450	0.995508	HPT	19258	1-myristoyl-2-palmitoyl-GPC (14:0/16:0)	Lipid	HPT	42450	1-stearoyl-2-arachidonoyl-GPC (18:0/20:4)	Lipid
HPT_19261	HPT_42450	0.976817	HPT	19261	1-palmitoyl-2-oleoyl-GPS (16:0/18:1)	Lipid	HPT	42450	1-stearoyl-2-arachidonoyl-GPC (18:0/20:4)	Lipid
HPT_19263	HPT_42450	0.983217	HPT	19263	1-palmitoyl-2-oleoyl-GPE (16:0/18:1)	Lipid	HPT	42450	1-stearoyl-2-arachidonoyl-GPC (18:0/20:4)	Lipid
HPT_39271	HPT_42450	0.933098	HPT	39271	1-(1-enyl-stearoyl)-GPE (P-18:0)*	Lipid	HPT	42450	1-stearoyl-2-arachidonoyl-GPC (18:0/20:4)	Lipid
HPT_42398	HPT_42450	0.97427	HPT	42398	1-stearoyl-GPE (18:0)	Lipid	HPT	42450	1-stearoyl-2-arachidonoyl-GPC (18:0/20:4)	Lipid
HPT_42446	HPT_42450	0.969314	HPT	42446	1-palmitoyl-2-linoleoyl-GPC (16:0/18:2)	Lipid	HPT	42450	1-stearoyl-2-arachidonoyl-GPC (18:0/20:4)	Lipid
HPT_42448	HPT_42450	0.893084	HPT	42448	1-stearoyl-2-oleoyl-GPE (18:0/18:1)	Lipid	HPT	42450	1-stearoyl-2-arachidonoyl-GPC (18:0/20:4)	Lipid
HPT_52454	HPT_42450	0.91004	HPT	52454	1-palmitoyl-2-dihomo-linolenoyl-GPC (16:0/20:3n3 or 6)*	Lipid	HPT	42450	1-stearoyl-2-arachidonoyl-GPC (18:0/20:4)	Lipid
HPT_52464	HPT_42450	0.968566	HPT	52464	1-palmitoyl-2-arachidonoyl-GPE (16:0/20:4)*	Lipid	HPT	42450	1-stearoyl-2-arachidonoyl-GPC (18:0/20:4)	Lipid
HPT_52470	HPT_42450	0.990391	HPT	52470	1-palmitoyl-2-palmitoleoyl-GPC (16:0/16:1)*	Lipid	HPT	42450	1-stearoyl-2-arachidonoyl-GPC (18:0/20:4)	Lipid
HPT_52478	HPT_42450	0.941105	HPT	52478	1-(1-enyl-palmitoyl)-2-oleoyl-GPC (P-16:0/18:1)*	Lipid	HPT	42450	1-stearoyl-2-arachidonoyl-GPC (18:0/20:4)	Lipid
HPT_52697	HPT_42450	0.986604	HPT	52697	1-oleoyl-2-docosahexaenoyl-GPC (18:1/22:6)*	Lipid	HPT	42450	1-stearoyl-2-arachidonoyl-GPC (18:0/20:4)	Lipid
HPT_52716	HPT_42450	0.932318	HPT	52716	1-(1-enyl-palmitoyl)-2-palmitoyl-GPC (P-16:0/16:0)*	Lipid	HPT	42450	1-stearoyl-2-arachidonoyl-GPC (18:0/20:4)	Lipid
HPT_55041	HPT_42450	0.977335	HPT	55041	1-oleoyl-2-arachidonoyl-GPE (18:1/20:4)*	Lipid	HPT	42450	1-stearoyl-2-arachidonoyl-GPC (18:0/20:4)	Lipid
HPT_63	HPT_42450	0.93843	HPT	63	cholesterol	Lipid	HPT	42450	1-stearoyl-2-arachidonoyl-GPC (18:0/20:4)	Lipid
HPT_19258	HPT_42459	0.933948	HPT	19258	1-myristoyl-2-palmitoyl-GPC (14:0/16:0)	Lipid	HPT	42459	sphingomyelin (d18:2/16:0, d18:1/16:1)*	Lipid
HPT_19261	HPT_42459	0.894766	HPT	19261	1-palmitoyl-2-oleoyl-GPS (16:0/18:1)	Lipid	HPT	42459	sphingomyelin (d18:2/16:0, d18:1/16:1)*	Lipid
HPT_19263	HPT_42459	0.91312	HPT	19263	1-palmitoyl-2-oleoyl-GPE (16:0/18:1)	Lipid	HPT	42459	sphingomyelin (d18:2/16:0, d18:1/16:1)*	Lipid
HPT_37506	HPT_42459	0.893944	HPT	37506	palmitoyl sphingomyelin (d18:1/16:0)	Lipid	HPT	42459	sphingomyelin (d18:2/16:0, d18:1/16:1)*	Lipid
HPT_37529	HPT_42459	0.919372	HPT	37529	sphingomyelin (d18:1/18:1, d18:2/18:0)	Lipid	HPT	42459	sphingomyelin (d18:2/16:0, d18:1/16:1)*	Lipid
HPT_39271	HPT_42459	0.903197	HPT	39271	1-(1-enyl-stearoyl)-GPE (P-18:0)*	Lipid	HPT	42459	sphingomyelin (d18:2/16:0, d18:1/16:1)*	Lipid
HPT_42398	HPT_42459	0.901315	HPT	42398	1-stearoyl-GPE (18:0)	Lipid	HPT	42459	sphingomyelin (d18:2/16:0, d18:1/16:1)*	Lipid
HPT_42446	HPT_42459	0.928943	HPT	42446	1-palmitoyl-2-linoleoyl-GPC (16:0/18:2)	Lipid	HPT	42459	sphingomyelin (d18:2/16:0, d18:1/16:1)*	Lipid
HPT_42450	HPT_42459	0.923334	HPT	42450	1-stearoyl-2-arachidonoyl-GPC (18:0/20:4)	Lipid	HPT	42459	sphingomyelin (d18:2/16:0, d18:1/16:1)*	Lipid
HPT_48493	HPT_42459	0.939612	HPT	48493	sphingomyelin (d18:1/22:1, d18:2/22:0, d16:1/24:1)*	Lipid	HPT	42459	sphingomyelin (d18:2/16:0, d18:1/16:1)*	Lipid
HPT_52235	HPT_42459	0.945031	HPT	52235	1-stearoyl-2-arachidonoyl-GPS (18:0/20:4)	Lipid	HPT	42459	sphingomyelin (d18:2/16:0, d18:1/16:1)*	Lipid
HPT_52438	HPT_42459	0.935279	HPT	52438	1-stearoyl-2-oleoyl-GPC (18:0/18:1)	Lipid	HPT	42459	sphingomyelin (d18:2/16:0, d18:1/16:1)*	Lipid
HPT_52457	HPT_42459	0.895095	HPT	52457	1,2-dioleoyl-GPC (18:1/18:1)	Lipid	HPT	42459	sphingomyelin (d18:2/16:0, d18:1/16:1)*	Lipid
HPT_52462	HPT_42459	0.91554	HPT	52462	1-palmitoyl-2-arachidonoyl-GPC (16:0/20:4n6)	Lipid	HPT	42459	sphingomyelin (d18:2/16:0, d18:1/16:1)*	Lipid
HPT_52464	HPT_42459	0.896176	HPT	52464	1-palmitoyl-2-arachidonoyl-GPE (16:0/20:4)*	Lipid	HPT	42459	sphingomyelin (d18:2/16:0, d18:1/16:1)*	Lipid
HPT_52465	HPT_42459	0.89457	HPT	52465	1-palmitoyl-2-docosahexaenoyl-GPE (16:0/22:6)*	Lipid	HPT	42459	sphingomyelin (d18:2/16:0, d18:1/16:1)*	Lipid
HPT_52470	HPT_42459	0.945966	HPT	52470	1-palmitoyl-2-palmitoleoyl-GPC (16:0/16:1)*	Lipid	HPT	42459	sphingomyelin (d18:2/16:0, d18:1/16:1)*	Lipid
HPT_52475	HPT_42459	0.899811	HPT	52475	1-(1-enyl-stearoyl)-2-arachidonoyl-GPE (P-18:0/20:4)*	Lipid	HPT	42459	sphingomyelin (d18:2/16:0, d18:1/16:1)*	Lipid
HPT_52478	HPT_42459	0.938416	HPT	52478	1-(1-enyl-palmitoyl)-2-oleoyl-GPC (P-16:0/18:1)*	Lipid	HPT	42459	sphingomyelin (d18:2/16:0, d18:1/16:1)*	Lipid
HPT_52609	HPT_42459	0.909541	HPT	52609	1,2-dioleoyl-GPE (18:1/18:1)	Lipid	HPT	42459	sphingomyelin (d18:2/16:0, d18:1/16:1)*	Lipid
HPT_52610	HPT_42459	0.9002	HPT	52610	1-palmitoyl-2-docosahexaenoyl-GPC (16:0/22:6)	Lipid	HPT	42459	sphingomyelin (d18:2/16:0, d18:1/16:1)*	Lipid
HPT_52615	HPT_42459	0.901597	HPT	52615	sphingomyelin (d18:1/17:0, d17:1/18:0, d19:1/16:0)	Lipid	HPT	42459	sphingomyelin (d18:2/16:0, d18:1/16:1)*	Lipid
HPT_52697	HPT_42459	0.908794	HPT	52697	1-oleoyl-2-docosahexaenoyl-GPC (18:1/22:6)*	Lipid	HPT	42459	sphingomyelin (d18:2/16:0, d18:1/16:1)*	Lipid
HPT_53195	HPT_42459	0.954364	HPT	53195	1-myristoyl-2-arachidonoyl-GPC (14:0/20:4)*	Lipid	HPT	42459	sphingomyelin (d18:2/16:0, d18:1/16:1)*	Lipid
HPT_53209	HPT_42459	0.892374	HPT	53209	1-oleoyl-2-docosahexaenoyl-GPE (18:1/22:6)*	Lipid	HPT	42459	sphingomyelin (d18:2/16:0, d18:1/16:1)*	Lipid
HPT_54994	HPT_42459	0.928047	HPT	54994	1-oleoyl-2-arachidonoyl-GPI (18:1/20:4) *	Lipid	HPT	42459	sphingomyelin (d18:2/16:0, d18:1/16:1)*	Lipid
HPT_55041	HPT_42459	0.914007	HPT	55041	1-oleoyl-2-arachidonoyl-GPE (18:1/20:4)*	Lipid	HPT	42459	sphingomyelin (d18:2/16:0, d18:1/16:1)*	Lipid
HPT_63	HPT_42459	0.937073	HPT	63	cholesterol	Lipid	HPT	42459	sphingomyelin (d18:2/16:0, d18:1/16:1)*	Lipid
HPT_19258	HPT_42463	0.933571	HPT	19258	1-myristoyl-2-palmitoyl-GPC (14:0/16:0)	Lipid	HPT	42463	sphingomyelin (d18:1/14:0, d16:1/16:0)*	Lipid
HPT_19261	HPT_42463	0.939919	HPT	19261	1-palmitoyl-2-oleoyl-GPS (16:0/18:1)	Lipid	HPT	42463	sphingomyelin (d18:1/14:0, d16:1/16:0)*	Lipid
HPT_19263	HPT_42463	0.892107	HPT	19263	1-palmitoyl-2-oleoyl-GPE (16:0/18:1)	Lipid	HPT	42463	sphingomyelin (d18:1/14:0, d16:1/16:0)*	Lipid
HPT_37529	HPT_42463	0.937298	HPT	37529	sphingomyelin (d18:1/18:1, d18:2/18:0)	Lipid	HPT	42463	sphingomyelin (d18:1/14:0, d16:1/16:0)*	Lipid
HPT_39271	HPT_42463	0.901953	HPT	39271	1-(1-enyl-stearoyl)-GPE (P-18:0)*	Lipid	HPT	42463	sphingomyelin (d18:1/14:0, d16:1/16:0)*	Lipid
HPT_42398	HPT_42463	0.902091	HPT	42398	1-stearoyl-GPE (18:0)	Lipid	HPT	42463	sphingomyelin (d18:1/14:0, d16:1/16:0)*	Lipid
HPT_42450	HPT_42463	0.918764	HPT	42450	1-stearoyl-2-arachidonoyl-GPC (18:0/20:4)	Lipid	HPT	42463	sphingomyelin (d18:1/14:0, d16:1/16:0)*	Lipid
HPT_42459	HPT_42463	0.940466	HPT	42459	sphingomyelin (d18:2/16:0, d18:1/16:1)*	Lipid	HPT	42463	sphingomyelin (d18:1/14:0, d16:1/16:0)*	Lipid
HPT_513	HPT_42463	-0.974748	HPT	513	creatinine	Amino Acid	HPT	42463	sphingomyelin (d18:1/14:0, d16:1/16:0)*	Lipid
HPT_52235	HPT_42463	0.923035	HPT	52235	1-stearoyl-2-arachidonoyl-GPS (18:0/20:4)	Lipid	HPT	42463	sphingomyelin (d18:1/14:0, d16:1/16:0)*	Lipid
HPT_52438	HPT_42463	0.917925	HPT	52438	1-stearoyl-2-oleoyl-GPC (18:0/18:1)	Lipid	HPT	42463	sphingomyelin (d18:1/14:0, d16:1/16:0)*	Lipid
HPT_52462	HPT_42463	0.909489	HPT	52462	1-palmitoyl-2-arachidonoyl-GPC (16:0/20:4n6)	Lipid	HPT	42463	sphingomyelin (d18:1/14:0, d16:1/16:0)*	Lipid
HPT_52470	HPT_42463	0.948288	HPT	52470	1-palmitoyl-2-palmitoleoyl-GPC (16:0/16:1)*	Lipid	HPT	42463	sphingomyelin (d18:1/14:0, d16:1/16:0)*	Lipid
HPT_52609	HPT_42463	0.895846	HPT	52609	1,2-dioleoyl-GPE (18:1/18:1)	Lipid	HPT	42463	sphingomyelin (d18:1/14:0, d16:1/16:0)*	Lipid
HPT_52697	HPT_42463	0.901123	HPT	52697	1-oleoyl-2-docosahexaenoyl-GPC (18:1/22:6)*	Lipid	HPT	42463	sphingomyelin (d18:1/14:0, d16:1/16:0)*	Lipid
HPT_54812	HPT_42463	0.912405	HPT	54812	1-palmitoyl-2-gamma-linolenoyl-GPC (16:0/18:3n6)*	Lipid	HPT	42463	sphingomyelin (d18:1/14:0, d16:1/16:0)*	Lipid
HPT_54994	HPT_42463	0.945523	HPT	54994	1-oleoyl-2-arachidonoyl-GPI (18:1/20:4) *	Lipid	HPT	42463	sphingomyelin (d18:1/14:0, d16:1/16:0)*	Lipid
HPT_555	HPT_43249	0.910431	HPT	555	adenosine	Nucleotide	HPT	43249	N-delta-acetylornithine	Amino Acid
iWAT_52610	HPT_43249	0.892182	iWAT	52610	1-palmitoyl-2-docosahexaenoyl-GPC (16:0/22:6)	Lipid	HPT	43249	N-delta-acetylornithine	Amino Acid
Heart_1303	HPT_43264	0.892981	Heart	1303	malate	Energy	HPT	43264	3-hydroxybutyrylcarnitine (1)	Lipid
HPT_19265	HPT_43586	-0.91937	HPT	19265	1-stearoyl-2-oleoyl-GPS (18:0/18:1)	Lipid	HPT	43586	N-monomethylarginine	Amino Acid
HPT_52435	HPT_43586	-0.904258	HPT	52435	sphingomyelin (d18:2/23:0, d18:1/23:1, d17:1/24:1)*	Lipid	HPT	43586	N-monomethylarginine	Amino Acid
HPT_52449	HPT_43586	-0.897044	HPT	52449	1-stearoyl-2-arachidonoyl-GPI (18:0/20:4)	Lipid	HPT	43586	N-monomethylarginine	Amino Acid
HPT_57453	HPT_43586	-0.89807	HPT	57453	glycosyl ceramide (d18:2/24:1, d18:1/24:2)*	Lipid	HPT	43586	N-monomethylarginine	Amino Acid
HPT_15107	HPT_43768	0.947467	HPT	15107	N-acetylglucosamine 6-phosphate	Carbohydrate	HPT	43768	docosahexaenoyl ethanolamide	Lipid
HPT_3127	HPT_43768	0.897969	HPT	3127	hypoxanthine	Nucleotide	HPT	43768	docosahexaenoyl ethanolamide	Lipid
Liver_53237	HPT_43802	0.897685	Liver	53237	sedoheptulose	Carbohydrate	HPT	43802	guanidinoacetate	Amino Acid
BAT_1301	HPT_43829	-0.949016	BAT	1301	lysine	Amino Acid	HPT	43829	gamma-glutamylvaline	Peptide
eWAT_1572	HPT_43847	0.909354	eWAT	1572	glycerate	Carbohydrate	HPT	43847	glycerol 3-phosphate	Lipid
HPT_555	HPT_443	0.897343	HPT	555	adenosine	Nucleotide	HPT	443	aspartate	Amino Acid
eWAT_35819	HPT_44621	0.891681	eWAT	35819	2-palmitoleoyl-GPC* (16:1)*	Lipid	HPT	44621	1-(1-enyl-oleoyl)-GPE (P-18:1)*	Lipid
HPT_32980	HPT_44675	0.893774	HPT	32980	adrenate (22:4n6)	Lipid	HPT	44675	docosahexaenoate (DHA; 22:6n3)	Lipid
BAT_62781	HPT_44681	0.910466	BAT	62781	18-methylnonadecanoate (i20:0)	Lipid	HPT	44681	palmitoylcarnitine (C16)	Lipid
HPT_42446	HPT_45966	0.895758	HPT	42446	1-palmitoyl-2-linoleoyl-GPC (16:0/18:2)	Lipid	HPT	45966	1-stearoyl-GPS (18:0)*	Lipid
HPT_63	HPT_45966	0.896558	HPT	63	cholesterol	Lipid	HPT	45966	1-stearoyl-GPS (18:0)*	Lipid
HPT_33972	HPT_45968	0.942989	HPT	33972	10-nonadecenoate (19:1n9)	Lipid	HPT	45968	1-oleoyl-GPG (18:1)*	Lipid
HPT_1564	HPT_46173	0.985583	HPT	1564	citrate	Energy	HPT	46173	aconitate [cis or trans]	Energy
HPT_18360	HPT_46173	0.926001	HPT	18360	adenylosuccinate	Nucleotide	HPT	46173	aconitate [cis or trans]	Energy
HPT_31555	HPT_46173	-0.90612	HPT	31555	pyridoxate	Cofactors and Vitamins	HPT	46173	aconitate [cis or trans]	Energy
HPT_57511	HPT_46223	0.960512	HPT	57511	linolenoylcarnitine (C18:3)*	Lipid	HPT	46223	linoleoylcarnitine (C18:2)*	Lipid
HPT_35649	HPT_46896	0.910154	HPT	35649	sedoheptulose-7-phosphate	Carbohydrate	HPT	46896	fructose 1,6-diphosphate/glucose 1,6-diphosphate/myo-inositol diphosphates	Carbohydrate
HPT_554	HPT_46896	-0.89368	HPT	554	adenine	Nucleotide	HPT	46896	fructose 1,6-diphosphate/glucose 1,6-diphosphate/myo-inositol diphosphates	Carbohydrate
HPT_575	HPT_46957	0.898711	HPT	575	arabinose	Carbohydrate	HPT	46957	gulonate*	Cofactors and Vitamins
HPT_1561	HPT_47153	0.891922	HPT	1561	alpha-tocopherol	Cofactors and Vitamins	HPT	47153	sphingomyelin (d18:1/24:1, d18:2/24:0)*	Lipid
HPT_42448	HPT_47153	0.951863	HPT	42448	1-stearoyl-2-oleoyl-GPE (18:0/18:1)	Lipid	HPT	47153	sphingomyelin (d18:1/24:1, d18:2/24:0)*	Lipid
HPT_48493	HPT_47153	0.963384	HPT	48493	sphingomyelin (d18:1/22:1, d18:2/22:0, d16:1/24:1)*	Lipid	HPT	47153	sphingomyelin (d18:1/24:1, d18:2/24:0)*	Lipid
HPT_52235	HPT_47153	0.913576	HPT	52235	1-stearoyl-2-arachidonoyl-GPS (18:0/20:4)	Lipid	HPT	47153	sphingomyelin (d18:1/24:1, d18:2/24:0)*	Lipid
HPT_52438	HPT_47153	0.891781	HPT	52438	1-stearoyl-2-oleoyl-GPC (18:0/18:1)	Lipid	HPT	47153	sphingomyelin (d18:1/24:1, d18:2/24:0)*	Lipid
HPT_52478	HPT_47153	0.914273	HPT	52478	1-(1-enyl-palmitoyl)-2-oleoyl-GPC (P-16:0/18:1)*	Lipid	HPT	47153	sphingomyelin (d18:1/24:1, d18:2/24:0)*	Lipid
HPT_52614	HPT_47153	0.966706	HPT	52614	1-(1-enyl-stearoyl)-2-oleoyl-GPE (P-18:0/18:1)	Lipid	HPT	47153	sphingomyelin (d18:1/24:1, d18:2/24:0)*	Lipid
HPT_53195	HPT_47153	0.936684	HPT	53195	1-myristoyl-2-arachidonoyl-GPC (14:0/20:4)*	Lipid	HPT	47153	sphingomyelin (d18:1/24:1, d18:2/24:0)*	Lipid
HPT_63	HPT_47153	0.89401	HPT	63	cholesterol	Lipid	HPT	47153	sphingomyelin (d18:1/24:1, d18:2/24:0)*	Lipid
HPT_34534	HPT_48182	0.968201	HPT	34534	laurylcarnitine (C12)	Lipid	HPT	48182	myristoleoylcarnitine (C14:1)*	Lipid
HPT_3127	HPT_48258	0.893946	HPT	3127	hypoxanthine	Nucleotide	HPT	48258	1-oleoyl-GPC (18:1)	Lipid
HPT_1561	HPT_48490	0.912753	HPT	1561	alpha-tocopherol	Cofactors and Vitamins	HPT	48490	sphingomyelin (d18:1/20:0, d16:1/22:0)*	Lipid
HPT_17747	HPT_48490	0.950591	HPT	17747	sphingosine	Lipid	HPT	48490	sphingomyelin (d18:1/20:0, d16:1/22:0)*	Lipid
HPT_19258	HPT_48490	0.911091	HPT	19258	1-myristoyl-2-palmitoyl-GPC (14:0/16:0)	Lipid	HPT	48490	sphingomyelin (d18:1/20:0, d16:1/22:0)*	Lipid
HPT_19263	HPT_48490	0.952147	HPT	19263	1-palmitoyl-2-oleoyl-GPE (16:0/18:1)	Lipid	HPT	48490	sphingomyelin (d18:1/20:0, d16:1/22:0)*	Lipid
HPT_42398	HPT_48490	0.905213	HPT	42398	1-stearoyl-GPE (18:0)	Lipid	HPT	48490	sphingomyelin (d18:1/20:0, d16:1/22:0)*	Lipid
HPT_42446	HPT_48490	0.939385	HPT	42446	1-palmitoyl-2-linoleoyl-GPC (16:0/18:2)	Lipid	HPT	48490	sphingomyelin (d18:1/20:0, d16:1/22:0)*	Lipid
HPT_42448	HPT_48490	0.923389	HPT	42448	1-stearoyl-2-oleoyl-GPE (18:0/18:1)	Lipid	HPT	48490	sphingomyelin (d18:1/20:0, d16:1/22:0)*	Lipid
HPT_42450	HPT_48490	0.914315	HPT	42450	1-stearoyl-2-arachidonoyl-GPC (18:0/20:4)	Lipid	HPT	48490	sphingomyelin (d18:1/20:0, d16:1/22:0)*	Lipid
HPT_485	HPT_48490	-0.949924	HPT	485	spermidine	Amino Acid	HPT	48490	sphingomyelin (d18:1/20:0, d16:1/22:0)*	Lipid
HPT_52438	HPT_48490	0.905495	HPT	52438	1-stearoyl-2-oleoyl-GPC (18:0/18:1)	Lipid	HPT	48490	sphingomyelin (d18:1/20:0, d16:1/22:0)*	Lipid
HPT_52447	HPT_48490	0.938056	HPT	52447	1-stearoyl-2-arachidonoyl-GPE (18:0/20:4)	Lipid	HPT	48490	sphingomyelin (d18:1/20:0, d16:1/22:0)*	Lipid
HPT_52449	HPT_48490	0.912835	HPT	52449	1-stearoyl-2-arachidonoyl-GPI (18:0/20:4)	Lipid	HPT	48490	sphingomyelin (d18:1/20:0, d16:1/22:0)*	Lipid
HPT_52454	HPT_48490	0.974565	HPT	52454	1-palmitoyl-2-dihomo-linolenoyl-GPC (16:0/20:3n3 or 6)*	Lipid	HPT	48490	sphingomyelin (d18:1/20:0, d16:1/22:0)*	Lipid
HPT_52457	HPT_48490	0.938866	HPT	52457	1,2-dioleoyl-GPC (18:1/18:1)	Lipid	HPT	48490	sphingomyelin (d18:1/20:0, d16:1/22:0)*	Lipid
HPT_52461	HPT_48490	0.927579	HPT	52461	1-palmitoyl-2-oleoyl-GPC (16:0/18:1)	Lipid	HPT	48490	sphingomyelin (d18:1/20:0, d16:1/22:0)*	Lipid
HPT_52462	HPT_48490	0.915201	HPT	52462	1-palmitoyl-2-arachidonoyl-GPC (16:0/20:4n6)	Lipid	HPT	48490	sphingomyelin (d18:1/20:0, d16:1/22:0)*	Lipid
HPT_52464	HPT_48490	0.969349	HPT	52464	1-palmitoyl-2-arachidonoyl-GPE (16:0/20:4)*	Lipid	HPT	48490	sphingomyelin (d18:1/20:0, d16:1/22:0)*	Lipid
HPT_52465	HPT_48490	0.903492	HPT	52465	1-palmitoyl-2-docosahexaenoyl-GPE (16:0/22:6)*	Lipid	HPT	48490	sphingomyelin (d18:1/20:0, d16:1/22:0)*	Lipid
HPT_52475	HPT_48490	0.958045	HPT	52475	1-(1-enyl-stearoyl)-2-arachidonoyl-GPE (P-18:0/20:4)*	Lipid	HPT	48490	sphingomyelin (d18:1/20:0, d16:1/22:0)*	Lipid
HPT_52478	HPT_48490	0.942373	HPT	52478	1-(1-enyl-palmitoyl)-2-oleoyl-GPC (P-16:0/18:1)*	Lipid	HPT	48490	sphingomyelin (d18:1/20:0, d16:1/22:0)*	Lipid
HPT_52609	HPT_48490	0.906967	HPT	52609	1,2-dioleoyl-GPE (18:1/18:1)	Lipid	HPT	48490	sphingomyelin (d18:1/20:0, d16:1/22:0)*	Lipid
HPT_52610	HPT_48490	0.910821	HPT	52610	1-palmitoyl-2-docosahexaenoyl-GPC (16:0/22:6)	Lipid	HPT	48490	sphingomyelin (d18:1/20:0, d16:1/22:0)*	Lipid
HPT_52611	HPT_48490	0.928698	HPT	52611	1-stearoyl-2-docosahexaenoyl-GPC (18:0/22:6)	Lipid	HPT	48490	sphingomyelin (d18:1/20:0, d16:1/22:0)*	Lipid
HPT_52616	HPT_48490	0.963567	HPT	52616	1-palmitoyl-2-stearoyl-GPC (16:0/18:0)	Lipid	HPT	48490	sphingomyelin (d18:1/20:0, d16:1/22:0)*	Lipid
HPT_52697	HPT_48490	0.908398	HPT	52697	1-oleoyl-2-docosahexaenoyl-GPC (18:1/22:6)*	Lipid	HPT	48490	sphingomyelin (d18:1/20:0, d16:1/22:0)*	Lipid
HPT_52716	HPT_48490	0.974475	HPT	52716	1-(1-enyl-palmitoyl)-2-palmitoyl-GPC (P-16:0/16:0)*	Lipid	HPT	48490	sphingomyelin (d18:1/20:0, d16:1/22:0)*	Lipid
HPT_53209	HPT_48490	0.911341	HPT	53209	1-oleoyl-2-docosahexaenoyl-GPE (18:1/22:6)*	Lipid	HPT	48490	sphingomyelin (d18:1/20:0, d16:1/22:0)*	Lipid
HPT_55041	HPT_48490	0.952049	HPT	55041	1-oleoyl-2-arachidonoyl-GPE (18:1/20:4)*	Lipid	HPT	48490	sphingomyelin (d18:1/20:0, d16:1/22:0)*	Lipid
HPT_57417	HPT_48490	0.962159	HPT	57417	N-stearoyl-sphingadienine (d18:2/18:0)*	Lipid	HPT	48490	sphingomyelin (d18:1/20:0, d16:1/22:0)*	Lipid
HPT_60	HPT_48490	-0.905465	HPT	60	leucine	Amino Acid	HPT	48490	sphingomyelin (d18:1/20:0, d16:1/22:0)*	Lipid
HPT_63	HPT_48490	0.968862	HPT	63	cholesterol	Lipid	HPT	48490	sphingomyelin (d18:1/20:0, d16:1/22:0)*	Lipid
HPT_17747	HPT_48491	0.914234	HPT	17747	sphingosine	Lipid	HPT	48491	sphingomyelin (d18:1/20:1, d18:2/20:0)*	Lipid
HPT_19503	HPT_48491	0.921113	HPT	19503	stearoyl sphingomyelin (d18:1/18:0)	Lipid	HPT	48491	sphingomyelin (d18:1/20:1, d18:2/20:0)*	Lipid
HPT_48490	HPT_48491	0.892241	HPT	48490	sphingomyelin (d18:1/20:0, d16:1/22:0)*	Lipid	HPT	48491	sphingomyelin (d18:1/20:1, d18:2/20:0)*	Lipid
HPT_52447	HPT_48491	0.897235	HPT	52447	1-stearoyl-2-arachidonoyl-GPE (18:0/20:4)	Lipid	HPT	48491	sphingomyelin (d18:1/20:1, d18:2/20:0)*	Lipid
HPT_52457	HPT_48491	0.948872	HPT	52457	1,2-dioleoyl-GPC (18:1/18:1)	Lipid	HPT	48491	sphingomyelin (d18:1/20:1, d18:2/20:0)*	Lipid
HPT_52461	HPT_48491	0.945782	HPT	52461	1-palmitoyl-2-oleoyl-GPC (16:0/18:1)	Lipid	HPT	48491	sphingomyelin (d18:1/20:1, d18:2/20:0)*	Lipid
HPT_52466	HPT_48491	0.927366	HPT	52466	1-stearoyl-2-docosahexaenoyl-GPE (18:0/22:6)*	Lipid	HPT	48491	sphingomyelin (d18:1/20:1, d18:2/20:0)*	Lipid
HPT_52475	HPT_48491	0.915216	HPT	52475	1-(1-enyl-stearoyl)-2-arachidonoyl-GPE (P-18:0/20:4)*	Lipid	HPT	48491	sphingomyelin (d18:1/20:1, d18:2/20:0)*	Lipid
HPT_55041	HPT_48491	0.89335	HPT	55041	1-oleoyl-2-arachidonoyl-GPE (18:1/20:4)*	Lipid	HPT	48491	sphingomyelin (d18:1/20:1, d18:2/20:0)*	Lipid
HPT_57473	HPT_48491	0.910084	HPT	57473	sphingomyelin (d18:0/18:0, d19:0/17:0)*	Lipid	HPT	48491	sphingomyelin (d18:1/20:1, d18:2/20:0)*	Lipid
HPT_1561	HPT_48493	0.929388	HPT	1561	alpha-tocopherol	Cofactors and Vitamins	HPT	48493	sphingomyelin (d18:1/22:1, d18:2/22:0, d16:1/24:1)*	Lipid
HPT_17747	HPT_48493	0.897712	HPT	17747	sphingosine	Lipid	HPT	48493	sphingomyelin (d18:1/22:1, d18:2/22:0, d16:1/24:1)*	Lipid
HPT_19258	HPT_48493	0.910596	HPT	19258	1-myristoyl-2-palmitoyl-GPC (14:0/16:0)	Lipid	HPT	48493	sphingomyelin (d18:1/22:1, d18:2/22:0, d16:1/24:1)*	Lipid
HPT_19263	HPT_48493	0.916653	HPT	19263	1-palmitoyl-2-oleoyl-GPE (16:0/18:1)	Lipid	HPT	48493	sphingomyelin (d18:1/22:1, d18:2/22:0, d16:1/24:1)*	Lipid
HPT_39271	HPT_48493	0.913243	HPT	39271	1-(1-enyl-stearoyl)-GPE (P-18:0)*	Lipid	HPT	48493	sphingomyelin (d18:1/22:1, d18:2/22:0, d16:1/24:1)*	Lipid
HPT_42446	HPT_48493	0.944476	HPT	42446	1-palmitoyl-2-linoleoyl-GPC (16:0/18:2)	Lipid	HPT	48493	sphingomyelin (d18:1/22:1, d18:2/22:0, d16:1/24:1)*	Lipid
HPT_42448	HPT_48493	0.956804	HPT	42448	1-stearoyl-2-oleoyl-GPE (18:0/18:1)	Lipid	HPT	48493	sphingomyelin (d18:1/22:1, d18:2/22:0, d16:1/24:1)*	Lipid
HPT_42450	HPT_48493	0.905549	HPT	42450	1-stearoyl-2-arachidonoyl-GPC (18:0/20:4)	Lipid	HPT	48493	sphingomyelin (d18:1/22:1, d18:2/22:0, d16:1/24:1)*	Lipid
HPT_48490	HPT_48493	0.897483	HPT	48490	sphingomyelin (d18:1/20:0, d16:1/22:0)*	Lipid	HPT	48493	sphingomyelin (d18:1/22:1, d18:2/22:0, d16:1/24:1)*	Lipid
HPT_485	HPT_48493	-0.913581	HPT	485	spermidine	Amino Acid	HPT	48493	sphingomyelin (d18:1/22:1, d18:2/22:0, d16:1/24:1)*	Lipid
HPT_52235	HPT_48493	0.949722	HPT	52235	1-stearoyl-2-arachidonoyl-GPS (18:0/20:4)	Lipid	HPT	48493	sphingomyelin (d18:1/22:1, d18:2/22:0, d16:1/24:1)*	Lipid
HPT_52438	HPT_48493	0.94455	HPT	52438	1-stearoyl-2-oleoyl-GPC (18:0/18:1)	Lipid	HPT	48493	sphingomyelin (d18:1/22:1, d18:2/22:0, d16:1/24:1)*	Lipid
HPT_52448	HPT_48493	0.915479	HPT	52448	1-palmitoyl-2-oleoyl-GPG (16:0/18:1)	Lipid	HPT	48493	sphingomyelin (d18:1/22:1, d18:2/22:0, d16:1/24:1)*	Lipid
HPT_52449	HPT_48493	0.928014	HPT	52449	1-stearoyl-2-arachidonoyl-GPI (18:0/20:4)	Lipid	HPT	48493	sphingomyelin (d18:1/22:1, d18:2/22:0, d16:1/24:1)*	Lipid
HPT_52457	HPT_48493	0.919815	HPT	52457	1,2-dioleoyl-GPC (18:1/18:1)	Lipid	HPT	48493	sphingomyelin (d18:1/22:1, d18:2/22:0, d16:1/24:1)*	Lipid
HPT_52464	HPT_48493	0.916043	HPT	52464	1-palmitoyl-2-arachidonoyl-GPE (16:0/20:4)*	Lipid	HPT	48493	sphingomyelin (d18:1/22:1, d18:2/22:0, d16:1/24:1)*	Lipid
HPT_52465	HPT_48493	0.8928	HPT	52465	1-palmitoyl-2-docosahexaenoyl-GPE (16:0/22:6)*	Lipid	HPT	48493	sphingomyelin (d18:1/22:1, d18:2/22:0, d16:1/24:1)*	Lipid
HPT_52470	HPT_48493	0.905182	HPT	52470	1-palmitoyl-2-palmitoleoyl-GPC (16:0/16:1)*	Lipid	HPT	48493	sphingomyelin (d18:1/22:1, d18:2/22:0, d16:1/24:1)*	Lipid
HPT_52475	HPT_48493	0.914816	HPT	52475	1-(1-enyl-stearoyl)-2-arachidonoyl-GPE (P-18:0/20:4)*	Lipid	HPT	48493	sphingomyelin (d18:1/22:1, d18:2/22:0, d16:1/24:1)*	Lipid
HPT_52478	HPT_48493	0.973135	HPT	52478	1-(1-enyl-palmitoyl)-2-oleoyl-GPC (P-16:0/18:1)*	Lipid	HPT	48493	sphingomyelin (d18:1/22:1, d18:2/22:0, d16:1/24:1)*	Lipid
HPT_52609	HPT_48493	0.929411	HPT	52609	1,2-dioleoyl-GPE (18:1/18:1)	Lipid	HPT	48493	sphingomyelin (d18:1/22:1, d18:2/22:0, d16:1/24:1)*	Lipid
HPT_52610	HPT_48493	0.925811	HPT	52610	1-palmitoyl-2-docosahexaenoyl-GPC (16:0/22:6)	Lipid	HPT	48493	sphingomyelin (d18:1/22:1, d18:2/22:0, d16:1/24:1)*	Lipid
HPT_52611	HPT_48493	0.934669	HPT	52611	1-stearoyl-2-docosahexaenoyl-GPC (18:0/22:6)	Lipid	HPT	48493	sphingomyelin (d18:1/22:1, d18:2/22:0, d16:1/24:1)*	Lipid
HPT_52614	HPT_48493	0.932543	HPT	52614	1-(1-enyl-stearoyl)-2-oleoyl-GPE (P-18:0/18:1)	Lipid	HPT	48493	sphingomyelin (d18:1/22:1, d18:2/22:0, d16:1/24:1)*	Lipid
HPT_52697	HPT_48493	0.915217	HPT	52697	1-oleoyl-2-docosahexaenoyl-GPC (18:1/22:6)*	Lipid	HPT	48493	sphingomyelin (d18:1/22:1, d18:2/22:0, d16:1/24:1)*	Lipid
HPT_53195	HPT_48493	0.972857	HPT	53195	1-myristoyl-2-arachidonoyl-GPC (14:0/20:4)*	Lipid	HPT	48493	sphingomyelin (d18:1/22:1, d18:2/22:0, d16:1/24:1)*	Lipid
HPT_53209	HPT_48493	0.898712	HPT	53209	1-oleoyl-2-docosahexaenoyl-GPE (18:1/22:6)*	Lipid	HPT	48493	sphingomyelin (d18:1/22:1, d18:2/22:0, d16:1/24:1)*	Lipid
HPT_54994	HPT_48493	0.908346	HPT	54994	1-oleoyl-2-arachidonoyl-GPI (18:1/20:4) *	Lipid	HPT	48493	sphingomyelin (d18:1/22:1, d18:2/22:0, d16:1/24:1)*	Lipid
HPT_55041	HPT_48493	0.929767	HPT	55041	1-oleoyl-2-arachidonoyl-GPE (18:1/20:4)*	Lipid	HPT	48493	sphingomyelin (d18:1/22:1, d18:2/22:0, d16:1/24:1)*	Lipid
HPT_63	HPT_48493	0.961835	HPT	63	cholesterol	Lipid	HPT	48493	sphingomyelin (d18:1/22:1, d18:2/22:0, d16:1/24:1)*	Lipid
HPT_1561	HPT_485	-0.934771	HPT	1561	alpha-tocopherol	Cofactors and Vitamins	HPT	485	spermidine	Amino Acid
HPT_19258	HPT_485	-0.914578	HPT	19258	1-myristoyl-2-palmitoyl-GPC (14:0/16:0)	Lipid	HPT	485	spermidine	Amino Acid
HPT_19261	HPT_485	-0.904695	HPT	19261	1-palmitoyl-2-oleoyl-GPS (16:0/18:1)	Lipid	HPT	485	spermidine	Amino Acid
HPT_19263	HPT_485	-0.944739	HPT	19263	1-palmitoyl-2-oleoyl-GPE (16:0/18:1)	Lipid	HPT	485	spermidine	Amino Acid
HPT_42446	HPT_485	-0.905543	HPT	42446	1-palmitoyl-2-linoleoyl-GPC (16:0/18:2)	Lipid	HPT	485	spermidine	Amino Acid
HPT_42448	HPT_485	-0.920286	HPT	42448	1-stearoyl-2-oleoyl-GPE (18:0/18:1)	Lipid	HPT	485	spermidine	Amino Acid
HPT_42450	HPT_485	-0.919259	HPT	42450	1-stearoyl-2-arachidonoyl-GPC (18:0/20:4)	Lipid	HPT	485	spermidine	Amino Acid
HPT_52235	HPT_485	-0.894792	HPT	52235	1-stearoyl-2-arachidonoyl-GPS (18:0/20:4)	Lipid	HPT	485	spermidine	Amino Acid
HPT_52438	HPT_485	-0.9359	HPT	52438	1-stearoyl-2-oleoyl-GPC (18:0/18:1)	Lipid	HPT	485	spermidine	Amino Acid
HPT_52447	HPT_485	-0.945554	HPT	52447	1-stearoyl-2-arachidonoyl-GPE (18:0/20:4)	Lipid	HPT	485	spermidine	Amino Acid
HPT_52448	HPT_485	-0.892476	HPT	52448	1-palmitoyl-2-oleoyl-GPG (16:0/18:1)	Lipid	HPT	485	spermidine	Amino Acid
HPT_52449	HPT_485	-0.936603	HPT	52449	1-stearoyl-2-arachidonoyl-GPI (18:0/20:4)	Lipid	HPT	485	spermidine	Amino Acid
HPT_52454	HPT_485	-0.927688	HPT	52454	1-palmitoyl-2-dihomo-linolenoyl-GPC (16:0/20:3n3 or 6)*	Lipid	HPT	485	spermidine	Amino Acid
HPT_52457	HPT_485	-0.924431	HPT	52457	1,2-dioleoyl-GPC (18:1/18:1)	Lipid	HPT	485	spermidine	Amino Acid
HPT_52461	HPT_485	-0.914046	HPT	52461	1-palmitoyl-2-oleoyl-GPC (16:0/18:1)	Lipid	HPT	485	spermidine	Amino Acid
HPT_52462	HPT_485	-0.918051	HPT	52462	1-palmitoyl-2-arachidonoyl-GPC (16:0/20:4n6)	Lipid	HPT	485	spermidine	Amino Acid
HPT_52464	HPT_485	-0.956026	HPT	52464	1-palmitoyl-2-arachidonoyl-GPE (16:0/20:4)*	Lipid	HPT	485	spermidine	Amino Acid
HPT_52465	HPT_485	-0.929617	HPT	52465	1-palmitoyl-2-docosahexaenoyl-GPE (16:0/22:6)*	Lipid	HPT	485	spermidine	Amino Acid
HPT_52470	HPT_485	-0.89403	HPT	52470	1-palmitoyl-2-palmitoleoyl-GPC (16:0/16:1)*	Lipid	HPT	485	spermidine	Amino Acid
HPT_52475	HPT_485	-0.945919	HPT	52475	1-(1-enyl-stearoyl)-2-arachidonoyl-GPE (P-18:0/20:4)*	Lipid	HPT	485	spermidine	Amino Acid
HPT_52478	HPT_485	-0.916067	HPT	52478	1-(1-enyl-palmitoyl)-2-oleoyl-GPC (P-16:0/18:1)*	Lipid	HPT	485	spermidine	Amino Acid
HPT_52609	HPT_485	-0.927229	HPT	52609	1,2-dioleoyl-GPE (18:1/18:1)	Lipid	HPT	485	spermidine	Amino Acid
HPT_52610	HPT_485	-0.926392	HPT	52610	1-palmitoyl-2-docosahexaenoyl-GPC (16:0/22:6)	Lipid	HPT	485	spermidine	Amino Acid
HPT_52611	HPT_485	-0.94142	HPT	52611	1-stearoyl-2-docosahexaenoyl-GPC (18:0/22:6)	Lipid	HPT	485	spermidine	Amino Acid
HPT_52616	HPT_485	-0.959649	HPT	52616	1-palmitoyl-2-stearoyl-GPC (16:0/18:0)	Lipid	HPT	485	spermidine	Amino Acid
HPT_52697	HPT_485	-0.924704	HPT	52697	1-oleoyl-2-docosahexaenoyl-GPC (18:1/22:6)*	Lipid	HPT	485	spermidine	Amino Acid
HPT_52716	HPT_485	-0.919095	HPT	52716	1-(1-enyl-palmitoyl)-2-palmitoyl-GPC (P-16:0/16:0)*	Lipid	HPT	485	spermidine	Amino Acid
HPT_53209	HPT_485	-0.932124	HPT	53209	1-oleoyl-2-docosahexaenoyl-GPE (18:1/22:6)*	Lipid	HPT	485	spermidine	Amino Acid
HPT_54994	HPT_485	-0.8983	HPT	54994	1-oleoyl-2-arachidonoyl-GPI (18:1/20:4) *	Lipid	HPT	485	spermidine	Amino Acid
HPT_55041	HPT_485	-0.956277	HPT	55041	1-oleoyl-2-arachidonoyl-GPE (18:1/20:4)*	Lipid	HPT	485	spermidine	Amino Acid
HPT_63	HPT_485	-0.941222	HPT	63	cholesterol	Lipid	HPT	485	spermidine	Amino Acid
HPT_15716	HPT_48782	0.896843	HPT	15716	imidazole lactate	Amino Acid	HPT	48782	C-glycosyltryptophan	Amino Acid
HPT_31555	HPT_512	-0.942753	HPT	31555	pyridoxate	Cofactors and Vitamins	HPT	512	asparagine	Amino Acid
HPT_19258	HPT_513	-0.928883	HPT	19258	1-myristoyl-2-palmitoyl-GPC (14:0/16:0)	Lipid	HPT	513	creatinine	Amino Acid
HPT_19261	HPT_513	-0.941899	HPT	19261	1-palmitoyl-2-oleoyl-GPS (16:0/18:1)	Lipid	HPT	513	creatinine	Amino Acid
HPT_19263	HPT_513	-0.904343	HPT	19263	1-palmitoyl-2-oleoyl-GPE (16:0/18:1)	Lipid	HPT	513	creatinine	Amino Acid
HPT_37529	HPT_513	-0.921668	HPT	37529	sphingomyelin (d18:1/18:1, d18:2/18:0)	Lipid	HPT	513	creatinine	Amino Acid
HPT_42450	HPT_513	-0.910568	HPT	42450	1-stearoyl-2-arachidonoyl-GPC (18:0/20:4)	Lipid	HPT	513	creatinine	Amino Acid
HPT_42459	HPT_513	-0.926428	HPT	42459	sphingomyelin (d18:2/16:0, d18:1/16:1)*	Lipid	HPT	513	creatinine	Amino Acid
HPT_52235	HPT_513	-0.902685	HPT	52235	1-stearoyl-2-arachidonoyl-GPS (18:0/20:4)	Lipid	HPT	513	creatinine	Amino Acid
HPT_52438	HPT_513	-0.907925	HPT	52438	1-stearoyl-2-oleoyl-GPC (18:0/18:1)	Lipid	HPT	513	creatinine	Amino Acid
HPT_52462	HPT_513	-0.910901	HPT	52462	1-palmitoyl-2-arachidonoyl-GPC (16:0/20:4n6)	Lipid	HPT	513	creatinine	Amino Acid
HPT_52464	HPT_513	-0.892391	HPT	52464	1-palmitoyl-2-arachidonoyl-GPE (16:0/20:4)*	Lipid	HPT	513	creatinine	Amino Acid
HPT_52470	HPT_513	-0.934184	HPT	52470	1-palmitoyl-2-palmitoleoyl-GPC (16:0/16:1)*	Lipid	HPT	513	creatinine	Amino Acid
HPT_54812	HPT_513	-0.933986	HPT	54812	1-palmitoyl-2-gamma-linolenoyl-GPC (16:0/18:3n6)*	Lipid	HPT	513	creatinine	Amino Acid
HPT_54994	HPT_513	-0.915815	HPT	54994	1-oleoyl-2-arachidonoyl-GPI (18:1/20:4) *	Lipid	HPT	513	creatinine	Amino Acid
HPT_55041	HPT_513	-0.905526	HPT	55041	1-oleoyl-2-arachidonoyl-GPE (18:1/20:4)*	Lipid	HPT	513	creatinine	Amino Acid
eWAT_27672	HPT_514	0.920083	eWAT	27672	3-indoxyl sulfate	Amino Acid	HPT	514	cytidine	Nucleotide
HPT_1561	HPT_52235	0.946589	HPT	1561	alpha-tocopherol	Cofactors and Vitamins	HPT	52235	1-stearoyl-2-arachidonoyl-GPS (18:0/20:4)	Lipid
HPT_19258	HPT_52235	0.962158	HPT	19258	1-myristoyl-2-palmitoyl-GPC (14:0/16:0)	Lipid	HPT	52235	1-stearoyl-2-arachidonoyl-GPS (18:0/20:4)	Lipid
HPT_19261	HPT_52235	0.938877	HPT	19261	1-palmitoyl-2-oleoyl-GPS (16:0/18:1)	Lipid	HPT	52235	1-stearoyl-2-arachidonoyl-GPS (18:0/20:4)	Lipid
HPT_19263	HPT_52235	0.945971	HPT	19263	1-palmitoyl-2-oleoyl-GPE (16:0/18:1)	Lipid	HPT	52235	1-stearoyl-2-arachidonoyl-GPS (18:0/20:4)	Lipid
HPT_39271	HPT_52235	0.939263	HPT	39271	1-(1-enyl-stearoyl)-GPE (P-18:0)*	Lipid	HPT	52235	1-stearoyl-2-arachidonoyl-GPS (18:0/20:4)	Lipid
HPT_42398	HPT_52235	0.925639	HPT	42398	1-stearoyl-GPE (18:0)	Lipid	HPT	52235	1-stearoyl-2-arachidonoyl-GPS (18:0/20:4)	Lipid
HPT_42446	HPT_52235	0.9331	HPT	42446	1-palmitoyl-2-linoleoyl-GPC (16:0/18:2)	Lipid	HPT	52235	1-stearoyl-2-arachidonoyl-GPS (18:0/20:4)	Lipid
HPT_42448	HPT_52235	0.906778	HPT	42448	1-stearoyl-2-oleoyl-GPE (18:0/18:1)	Lipid	HPT	52235	1-stearoyl-2-arachidonoyl-GPS (18:0/20:4)	Lipid
HPT_42450	HPT_52235	0.95685	HPT	42450	1-stearoyl-2-arachidonoyl-GPC (18:0/20:4)	Lipid	HPT	52235	1-stearoyl-2-arachidonoyl-GPS (18:0/20:4)	Lipid
HPT_52464	HPT_52235	0.925418	HPT	52464	1-palmitoyl-2-arachidonoyl-GPE (16:0/20:4)*	Lipid	HPT	52235	1-stearoyl-2-arachidonoyl-GPS (18:0/20:4)	Lipid
HPT_52470	HPT_52235	0.960049	HPT	52470	1-palmitoyl-2-palmitoleoyl-GPC (16:0/16:1)*	Lipid	HPT	52235	1-stearoyl-2-arachidonoyl-GPS (18:0/20:4)	Lipid
HPT_52478	HPT_52235	0.94417	HPT	52478	1-(1-enyl-palmitoyl)-2-oleoyl-GPC (P-16:0/18:1)*	Lipid	HPT	52235	1-stearoyl-2-arachidonoyl-GPS (18:0/20:4)	Lipid
HPT_52697	HPT_52235	0.955917	HPT	52697	1-oleoyl-2-docosahexaenoyl-GPC (18:1/22:6)*	Lipid	HPT	52235	1-stearoyl-2-arachidonoyl-GPS (18:0/20:4)	Lipid
HPT_55041	HPT_52235	0.952286	HPT	55041	1-oleoyl-2-arachidonoyl-GPE (18:1/20:4)*	Lipid	HPT	52235	1-stearoyl-2-arachidonoyl-GPS (18:0/20:4)	Lipid
HPT_63	HPT_52235	0.918578	HPT	63	cholesterol	Lipid	HPT	52235	1-stearoyl-2-arachidonoyl-GPS (18:0/20:4)	Lipid
HPT_17805	HPT_52285	0.959017	HPT	17805	dihomo-linoleate (20:2n6)	Lipid	HPT	52285	oleate/vaccenate (18:1)	Lipid
HPT_35718	HPT_52285	0.892857	HPT	35718	dihomolinolenate (20:3n3 or 3n6)	Lipid	HPT	52285	oleate/vaccenate (18:1)	Lipid
HPT_44675	HPT_52285	0.932575	HPT	44675	docosahexaenoate (DHA; 22:6n3)	Lipid	HPT	52285	oleate/vaccenate (18:1)	Lipid
Muscle_45966	HPT_52294	-0.91457	Muscle	45966	1-stearoyl-GPS (18:0)*	Lipid	HPT	52294	2-hydroxyglutarate	Lipid
HPT_48492	HPT_52434	0.924633	HPT	48492	behenoyl sphingomyelin (d18:1/22:0)*	Lipid	HPT	52434	palmitoyl dihydrosphingomyelin (d18:0/16:0)*	Lipid
eWAT_35631	HPT_52435	-0.909699	eWAT	35631	1-palmitoyl-GPE (16:0)	Lipid	HPT	52435	sphingomyelin (d18:2/23:0, d18:1/23:1, d17:1/24:1)*	Lipid
iWAT_15497	HPT_52436	-0.892138	iWAT	15497	argininosuccinate	Amino Acid	HPT	52436	tricosanoyl sphingomyelin (d18:1/23:0)*	Lipid
HPT_1561	HPT_52438	0.974063	HPT	1561	alpha-tocopherol	Cofactors and Vitamins	HPT	52438	1-stearoyl-2-oleoyl-GPC (18:0/18:1)	Lipid
HPT_19258	HPT_52438	0.984313	HPT	19258	1-myristoyl-2-palmitoyl-GPC (14:0/16:0)	Lipid	HPT	52438	1-stearoyl-2-oleoyl-GPC (18:0/18:1)	Lipid
HPT_19261	HPT_52438	0.970159	HPT	19261	1-palmitoyl-2-oleoyl-GPS (16:0/18:1)	Lipid	HPT	52438	1-stearoyl-2-oleoyl-GPC (18:0/18:1)	Lipid
HPT_19263	HPT_52438	0.979507	HPT	19263	1-palmitoyl-2-oleoyl-GPE (16:0/18:1)	Lipid	HPT	52438	1-stearoyl-2-oleoyl-GPC (18:0/18:1)	Lipid
HPT_39271	HPT_52438	0.941435	HPT	39271	1-(1-enyl-stearoyl)-GPE (P-18:0)*	Lipid	HPT	52438	1-stearoyl-2-oleoyl-GPC (18:0/18:1)	Lipid
HPT_42398	HPT_52438	0.958075	HPT	42398	1-stearoyl-GPE (18:0)	Lipid	HPT	52438	1-stearoyl-2-oleoyl-GPC (18:0/18:1)	Lipid
HPT_42446	HPT_52438	0.959657	HPT	42446	1-palmitoyl-2-linoleoyl-GPC (16:0/18:2)	Lipid	HPT	52438	1-stearoyl-2-oleoyl-GPC (18:0/18:1)	Lipid
HPT_42448	HPT_52438	0.931619	HPT	42448	1-stearoyl-2-oleoyl-GPE (18:0/18:1)	Lipid	HPT	52438	1-stearoyl-2-oleoyl-GPC (18:0/18:1)	Lipid
HPT_42450	HPT_52438	0.986813	HPT	42450	1-stearoyl-2-arachidonoyl-GPC (18:0/20:4)	Lipid	HPT	52438	1-stearoyl-2-oleoyl-GPC (18:0/18:1)	Lipid
HPT_52235	HPT_52438	0.98456	HPT	52235	1-stearoyl-2-arachidonoyl-GPS (18:0/20:4)	Lipid	HPT	52438	1-stearoyl-2-oleoyl-GPC (18:0/18:1)	Lipid
HPT_52454	HPT_52438	0.896315	HPT	52454	1-palmitoyl-2-dihomo-linolenoyl-GPC (16:0/20:3n3 or 6)*	Lipid	HPT	52438	1-stearoyl-2-oleoyl-GPC (18:0/18:1)	Lipid
HPT_52464	HPT_52438	0.967777	HPT	52464	1-palmitoyl-2-arachidonoyl-GPE (16:0/20:4)*	Lipid	HPT	52438	1-stearoyl-2-oleoyl-GPC (18:0/18:1)	Lipid
HPT_52470	HPT_52438	0.977081	HPT	52470	1-palmitoyl-2-palmitoleoyl-GPC (16:0/16:1)*	Lipid	HPT	52438	1-stearoyl-2-oleoyl-GPC (18:0/18:1)	Lipid
HPT_52478	HPT_52438	0.958788	HPT	52478	1-(1-enyl-palmitoyl)-2-oleoyl-GPC (P-16:0/18:1)*	Lipid	HPT	52438	1-stearoyl-2-oleoyl-GPC (18:0/18:1)	Lipid
HPT_52697	HPT_52438	0.981372	HPT	52697	1-oleoyl-2-docosahexaenoyl-GPC (18:1/22:6)*	Lipid	HPT	52438	1-stearoyl-2-oleoyl-GPC (18:0/18:1)	Lipid
HPT_52716	HPT_52438	0.910039	HPT	52716	1-(1-enyl-palmitoyl)-2-palmitoyl-GPC (P-16:0/16:0)*	Lipid	HPT	52438	1-stearoyl-2-oleoyl-GPC (18:0/18:1)	Lipid
HPT_55041	HPT_52438	0.98085	HPT	55041	1-oleoyl-2-arachidonoyl-GPE (18:1/20:4)*	Lipid	HPT	52438	1-stearoyl-2-oleoyl-GPC (18:0/18:1)	Lipid
HPT_63	HPT_52438	0.944303	HPT	63	cholesterol	Lipid	HPT	52438	1-stearoyl-2-oleoyl-GPC (18:0/18:1)	Lipid
HPT_1561	HPT_52447	0.96016	HPT	1561	alpha-tocopherol	Cofactors and Vitamins	HPT	52447	1-stearoyl-2-arachidonoyl-GPE (18:0/20:4)	Lipid
HPT_19258	HPT_52447	0.968588	HPT	19258	1-myristoyl-2-palmitoyl-GPC (14:0/16:0)	Lipid	HPT	52447	1-stearoyl-2-arachidonoyl-GPE (18:0/20:4)	Lipid
HPT_19261	HPT_52447	0.95404	HPT	19261	1-palmitoyl-2-oleoyl-GPS (16:0/18:1)	Lipid	HPT	52447	1-stearoyl-2-arachidonoyl-GPE (18:0/20:4)	Lipid
HPT_19263	HPT_52447	0.985835	HPT	19263	1-palmitoyl-2-oleoyl-GPE (16:0/18:1)	Lipid	HPT	52447	1-stearoyl-2-arachidonoyl-GPE (18:0/20:4)	Lipid
HPT_42398	HPT_52447	0.921574	HPT	42398	1-stearoyl-GPE (18:0)	Lipid	HPT	52447	1-stearoyl-2-arachidonoyl-GPE (18:0/20:4)	Lipid
HPT_42446	HPT_52447	0.9334	HPT	42446	1-palmitoyl-2-linoleoyl-GPC (16:0/18:2)	Lipid	HPT	52447	1-stearoyl-2-arachidonoyl-GPE (18:0/20:4)	Lipid
HPT_42448	HPT_52447	0.913047	HPT	42448	1-stearoyl-2-oleoyl-GPE (18:0/18:1)	Lipid	HPT	52447	1-stearoyl-2-arachidonoyl-GPE (18:0/20:4)	Lipid
HPT_42450	HPT_52447	0.975281	HPT	42450	1-stearoyl-2-arachidonoyl-GPC (18:0/20:4)	Lipid	HPT	52447	1-stearoyl-2-arachidonoyl-GPE (18:0/20:4)	Lipid
HPT_52235	HPT_52447	0.927402	HPT	52235	1-stearoyl-2-arachidonoyl-GPS (18:0/20:4)	Lipid	HPT	52447	1-stearoyl-2-arachidonoyl-GPE (18:0/20:4)	Lipid
HPT_52438	HPT_52447	0.969504	HPT	52438	1-stearoyl-2-oleoyl-GPC (18:0/18:1)	Lipid	HPT	52447	1-stearoyl-2-arachidonoyl-GPE (18:0/20:4)	Lipid
HPT_52454	HPT_52447	0.925652	HPT	52454	1-palmitoyl-2-dihomo-linolenoyl-GPC (16:0/20:3n3 or 6)*	Lipid	HPT	52447	1-stearoyl-2-arachidonoyl-GPE (18:0/20:4)	Lipid
HPT_52464	HPT_52447	0.984138	HPT	52464	1-palmitoyl-2-arachidonoyl-GPE (16:0/20:4)*	Lipid	HPT	52447	1-stearoyl-2-arachidonoyl-GPE (18:0/20:4)	Lipid
HPT_52470	HPT_52447	0.946658	HPT	52470	1-palmitoyl-2-palmitoleoyl-GPC (16:0/16:1)*	Lipid	HPT	52447	1-stearoyl-2-arachidonoyl-GPE (18:0/20:4)	Lipid
HPT_52478	HPT_52447	0.934166	HPT	52478	1-(1-enyl-palmitoyl)-2-oleoyl-GPC (P-16:0/18:1)*	Lipid	HPT	52447	1-stearoyl-2-arachidonoyl-GPE (18:0/20:4)	Lipid
HPT_52697	HPT_52447	0.948956	HPT	52697	1-oleoyl-2-docosahexaenoyl-GPC (18:1/22:6)*	Lipid	HPT	52447	1-stearoyl-2-arachidonoyl-GPE (18:0/20:4)	Lipid
HPT_52716	HPT_52447	0.945522	HPT	52716	1-(1-enyl-palmitoyl)-2-palmitoyl-GPC (P-16:0/16:0)*	Lipid	HPT	52447	1-stearoyl-2-arachidonoyl-GPE (18:0/20:4)	Lipid
HPT_55041	HPT_52447	0.986785	HPT	55041	1-oleoyl-2-arachidonoyl-GPE (18:1/20:4)*	Lipid	HPT	52447	1-stearoyl-2-arachidonoyl-GPE (18:0/20:4)	Lipid
HPT_63	HPT_52447	0.937275	HPT	63	cholesterol	Lipid	HPT	52447	1-stearoyl-2-arachidonoyl-GPE (18:0/20:4)	Lipid
HPT_1561	HPT_52448	0.942043	HPT	1561	alpha-tocopherol	Cofactors and Vitamins	HPT	52448	1-palmitoyl-2-oleoyl-GPG (16:0/18:1)	Lipid
HPT_19258	HPT_52448	0.968022	HPT	19258	1-myristoyl-2-palmitoyl-GPC (14:0/16:0)	Lipid	HPT	52448	1-palmitoyl-2-oleoyl-GPG (16:0/18:1)	Lipid
HPT_19261	HPT_52448	0.931339	HPT	19261	1-palmitoyl-2-oleoyl-GPS (16:0/18:1)	Lipid	HPT	52448	1-palmitoyl-2-oleoyl-GPG (16:0/18:1)	Lipid
HPT_19263	HPT_52448	0.95304	HPT	19263	1-palmitoyl-2-oleoyl-GPE (16:0/18:1)	Lipid	HPT	52448	1-palmitoyl-2-oleoyl-GPG (16:0/18:1)	Lipid
HPT_39271	HPT_52448	0.945827	HPT	39271	1-(1-enyl-stearoyl)-GPE (P-18:0)*	Lipid	HPT	52448	1-palmitoyl-2-oleoyl-GPG (16:0/18:1)	Lipid
HPT_42398	HPT_52448	0.963067	HPT	42398	1-stearoyl-GPE (18:0)	Lipid	HPT	52448	1-palmitoyl-2-oleoyl-GPG (16:0/18:1)	Lipid
HPT_42446	HPT_52448	0.962911	HPT	42446	1-palmitoyl-2-linoleoyl-GPC (16:0/18:2)	Lipid	HPT	52448	1-palmitoyl-2-oleoyl-GPG (16:0/18:1)	Lipid
HPT_42450	HPT_52448	0.970123	HPT	42450	1-stearoyl-2-arachidonoyl-GPC (18:0/20:4)	Lipid	HPT	52448	1-palmitoyl-2-oleoyl-GPG (16:0/18:1)	Lipid
HPT_52235	HPT_52448	0.965618	HPT	52235	1-stearoyl-2-arachidonoyl-GPS (18:0/20:4)	Lipid	HPT	52448	1-palmitoyl-2-oleoyl-GPG (16:0/18:1)	Lipid
HPT_52438	HPT_52448	0.970791	HPT	52438	1-stearoyl-2-oleoyl-GPC (18:0/18:1)	Lipid	HPT	52448	1-palmitoyl-2-oleoyl-GPG (16:0/18:1)	Lipid
HPT_52447	HPT_52448	0.9333	HPT	52447	1-stearoyl-2-arachidonoyl-GPE (18:0/20:4)	Lipid	HPT	52448	1-palmitoyl-2-oleoyl-GPG (16:0/18:1)	Lipid
HPT_52464	HPT_52448	0.930206	HPT	52464	1-palmitoyl-2-arachidonoyl-GPE (16:0/20:4)*	Lipid	HPT	52448	1-palmitoyl-2-oleoyl-GPG (16:0/18:1)	Lipid
HPT_52470	HPT_52448	0.961241	HPT	52470	1-palmitoyl-2-palmitoleoyl-GPC (16:0/16:1)*	Lipid	HPT	52448	1-palmitoyl-2-oleoyl-GPG (16:0/18:1)	Lipid
HPT_52478	HPT_52448	0.926582	HPT	52478	1-(1-enyl-palmitoyl)-2-oleoyl-GPC (P-16:0/18:1)*	Lipid	HPT	52448	1-palmitoyl-2-oleoyl-GPG (16:0/18:1)	Lipid
HPT_52697	HPT_52448	0.979517	HPT	52697	1-oleoyl-2-docosahexaenoyl-GPC (18:1/22:6)*	Lipid	HPT	52448	1-palmitoyl-2-oleoyl-GPG (16:0/18:1)	Lipid
HPT_55041	HPT_52448	0.951222	HPT	55041	1-oleoyl-2-arachidonoyl-GPE (18:1/20:4)*	Lipid	HPT	52448	1-palmitoyl-2-oleoyl-GPG (16:0/18:1)	Lipid
HPT_63	HPT_52448	0.917347	HPT	63	cholesterol	Lipid	HPT	52448	1-palmitoyl-2-oleoyl-GPG (16:0/18:1)	Lipid
HPT_1561	HPT_52449	0.954008	HPT	1561	alpha-tocopherol	Cofactors and Vitamins	HPT	52449	1-stearoyl-2-arachidonoyl-GPI (18:0/20:4)	Lipid
HPT_19258	HPT_52449	0.961826	HPT	19258	1-myristoyl-2-palmitoyl-GPC (14:0/16:0)	Lipid	HPT	52449	1-stearoyl-2-arachidonoyl-GPI (18:0/20:4)	Lipid
HPT_19261	HPT_52449	0.938193	HPT	19261	1-palmitoyl-2-oleoyl-GPS (16:0/18:1)	Lipid	HPT	52449	1-stearoyl-2-arachidonoyl-GPI (18:0/20:4)	Lipid
HPT_19263	HPT_52449	0.974377	HPT	19263	1-palmitoyl-2-oleoyl-GPE (16:0/18:1)	Lipid	HPT	52449	1-stearoyl-2-arachidonoyl-GPI (18:0/20:4)	Lipid
HPT_39271	HPT_52449	0.951957	HPT	39271	1-(1-enyl-stearoyl)-GPE (P-18:0)*	Lipid	HPT	52449	1-stearoyl-2-arachidonoyl-GPI (18:0/20:4)	Lipid
HPT_42398	HPT_52449	0.958182	HPT	42398	1-stearoyl-GPE (18:0)	Lipid	HPT	52449	1-stearoyl-2-arachidonoyl-GPI (18:0/20:4)	Lipid
HPT_42446	HPT_52449	0.953334	HPT	42446	1-palmitoyl-2-linoleoyl-GPC (16:0/18:2)	Lipid	HPT	52449	1-stearoyl-2-arachidonoyl-GPI (18:0/20:4)	Lipid
HPT_42448	HPT_52449	0.930186	HPT	42448	1-stearoyl-2-oleoyl-GPE (18:0/18:1)	Lipid	HPT	52449	1-stearoyl-2-arachidonoyl-GPI (18:0/20:4)	Lipid
HPT_42450	HPT_52449	0.961458	HPT	42450	1-stearoyl-2-arachidonoyl-GPC (18:0/20:4)	Lipid	HPT	52449	1-stearoyl-2-arachidonoyl-GPI (18:0/20:4)	Lipid
HPT_52235	HPT_52449	0.961691	HPT	52235	1-stearoyl-2-arachidonoyl-GPS (18:0/20:4)	Lipid	HPT	52449	1-stearoyl-2-arachidonoyl-GPI (18:0/20:4)	Lipid
HPT_52438	HPT_52449	0.975438	HPT	52438	1-stearoyl-2-oleoyl-GPC (18:0/18:1)	Lipid	HPT	52449	1-stearoyl-2-arachidonoyl-GPI (18:0/20:4)	Lipid
HPT_52447	HPT_52449	0.951477	HPT	52447	1-stearoyl-2-arachidonoyl-GPE (18:0/20:4)	Lipid	HPT	52449	1-stearoyl-2-arachidonoyl-GPI (18:0/20:4)	Lipid
HPT_52448	HPT_52449	0.977915	HPT	52448	1-palmitoyl-2-oleoyl-GPG (16:0/18:1)	Lipid	HPT	52449	1-stearoyl-2-arachidonoyl-GPI (18:0/20:4)	Lipid
HPT_52454	HPT_52449	0.899509	HPT	52454	1-palmitoyl-2-dihomo-linolenoyl-GPC (16:0/20:3n3 or 6)*	Lipid	HPT	52449	1-stearoyl-2-arachidonoyl-GPI (18:0/20:4)	Lipid
HPT_52464	HPT_52449	0.960631	HPT	52464	1-palmitoyl-2-arachidonoyl-GPE (16:0/20:4)*	Lipid	HPT	52449	1-stearoyl-2-arachidonoyl-GPI (18:0/20:4)	Lipid
HPT_52470	HPT_52449	0.944892	HPT	52470	1-palmitoyl-2-palmitoleoyl-GPC (16:0/16:1)*	Lipid	HPT	52449	1-stearoyl-2-arachidonoyl-GPI (18:0/20:4)	Lipid
HPT_52478	HPT_52449	0.943949	HPT	52478	1-(1-enyl-palmitoyl)-2-oleoyl-GPC (P-16:0/18:1)*	Lipid	HPT	52449	1-stearoyl-2-arachidonoyl-GPI (18:0/20:4)	Lipid
HPT_52697	HPT_52449	0.972666	HPT	52697	1-oleoyl-2-docosahexaenoyl-GPC (18:1/22:6)*	Lipid	HPT	52449	1-stearoyl-2-arachidonoyl-GPI (18:0/20:4)	Lipid
HPT_52716	HPT_52449	0.898821	HPT	52716	1-(1-enyl-palmitoyl)-2-palmitoyl-GPC (P-16:0/16:0)*	Lipid	HPT	52449	1-stearoyl-2-arachidonoyl-GPI (18:0/20:4)	Lipid
HPT_55041	HPT_52449	0.975773	HPT	55041	1-oleoyl-2-arachidonoyl-GPE (18:1/20:4)*	Lipid	HPT	52449	1-stearoyl-2-arachidonoyl-GPI (18:0/20:4)	Lipid
HPT_63	HPT_52449	0.94414	HPT	63	cholesterol	Lipid	HPT	52449	1-stearoyl-2-arachidonoyl-GPI (18:0/20:4)	Lipid
HPT_32418	HPT_52453	-0.960863	HPT	32418	myristoleate (14:1n5)	Lipid	HPT	52453	1-oleoyl-2-linoleoyl-GPC (18:1/18:2)*	Lipid
eWAT_1670	HPT_52453	-0.904042	eWAT	1670	urea	Amino Acid	HPT	52453	1-oleoyl-2-linoleoyl-GPC (18:1/18:2)*	Lipid
HPT_1561	HPT_52454	0.915066	HPT	1561	alpha-tocopherol	Cofactors and Vitamins	HPT	52454	1-palmitoyl-2-dihomo-linolenoyl-GPC (16:0/20:3n3 or 6)*	Lipid
HPT_19258	HPT_52454	0.912613	HPT	19258	1-myristoyl-2-palmitoyl-GPC (14:0/16:0)	Lipid	HPT	52454	1-palmitoyl-2-dihomo-linolenoyl-GPC (16:0/20:3n3 or 6)*	Lipid
HPT_19261	HPT_52454	0.901906	HPT	19261	1-palmitoyl-2-oleoyl-GPS (16:0/18:1)	Lipid	HPT	52454	1-palmitoyl-2-dihomo-linolenoyl-GPC (16:0/20:3n3 or 6)*	Lipid
HPT_19263	HPT_52454	0.943602	HPT	19263	1-palmitoyl-2-oleoyl-GPE (16:0/18:1)	Lipid	HPT	52454	1-palmitoyl-2-dihomo-linolenoyl-GPC (16:0/20:3n3 or 6)*	Lipid
HPT_42398	HPT_52454	0.904538	HPT	42398	1-stearoyl-GPE (18:0)	Lipid	HPT	52454	1-palmitoyl-2-dihomo-linolenoyl-GPC (16:0/20:3n3 or 6)*	Lipid
HPT_42446	HPT_52454	0.920575	HPT	42446	1-palmitoyl-2-linoleoyl-GPC (16:0/18:2)	Lipid	HPT	52454	1-palmitoyl-2-dihomo-linolenoyl-GPC (16:0/20:3n3 or 6)*	Lipid
HPT_60	HPT_52454	-0.957297	HPT	60	leucine	Amino Acid	HPT	52454	1-palmitoyl-2-dihomo-linolenoyl-GPC (16:0/20:3n3 or 6)*	Lipid
HPT_63	HPT_52454	0.929547	HPT	63	cholesterol	Lipid	HPT	52454	1-palmitoyl-2-dihomo-linolenoyl-GPC (16:0/20:3n3 or 6)*	Lipid
HPT_1561	HPT_52457	0.932556	HPT	1561	alpha-tocopherol	Cofactors and Vitamins	HPT	52457	1,2-dioleoyl-GPC (18:1/18:1)	Lipid
HPT_19258	HPT_52457	0.955764	HPT	19258	1-myristoyl-2-palmitoyl-GPC (14:0/16:0)	Lipid	HPT	52457	1,2-dioleoyl-GPC (18:1/18:1)	Lipid
HPT_19261	HPT_52457	0.912254	HPT	19261	1-palmitoyl-2-oleoyl-GPS (16:0/18:1)	Lipid	HPT	52457	1,2-dioleoyl-GPC (18:1/18:1)	Lipid
HPT_19263	HPT_52457	0.976346	HPT	19263	1-palmitoyl-2-oleoyl-GPE (16:0/18:1)	Lipid	HPT	52457	1,2-dioleoyl-GPC (18:1/18:1)	Lipid
HPT_39271	HPT_52457	0.902653	HPT	39271	1-(1-enyl-stearoyl)-GPE (P-18:0)*	Lipid	HPT	52457	1,2-dioleoyl-GPC (18:1/18:1)	Lipid
HPT_42398	HPT_52457	0.90179	HPT	42398	1-stearoyl-GPE (18:0)	Lipid	HPT	52457	1,2-dioleoyl-GPC (18:1/18:1)	Lipid
HPT_42446	HPT_52457	0.942317	HPT	42446	1-palmitoyl-2-linoleoyl-GPC (16:0/18:2)	Lipid	HPT	52457	1,2-dioleoyl-GPC (18:1/18:1)	Lipid
HPT_42448	HPT_52457	0.912004	HPT	42448	1-stearoyl-2-oleoyl-GPE (18:0/18:1)	Lipid	HPT	52457	1,2-dioleoyl-GPC (18:1/18:1)	Lipid
HPT_42450	HPT_52457	0.949087	HPT	42450	1-stearoyl-2-arachidonoyl-GPC (18:0/20:4)	Lipid	HPT	52457	1,2-dioleoyl-GPC (18:1/18:1)	Lipid
HPT_52235	HPT_52457	0.925971	HPT	52235	1-stearoyl-2-arachidonoyl-GPS (18:0/20:4)	Lipid	HPT	52457	1,2-dioleoyl-GPC (18:1/18:1)	Lipid
HPT_52438	HPT_52457	0.947884	HPT	52438	1-stearoyl-2-oleoyl-GPC (18:0/18:1)	Lipid	HPT	52457	1,2-dioleoyl-GPC (18:1/18:1)	Lipid
HPT_52447	HPT_52457	0.974494	HPT	52447	1-stearoyl-2-arachidonoyl-GPE (18:0/20:4)	Lipid	HPT	52457	1,2-dioleoyl-GPC (18:1/18:1)	Lipid
HPT_52448	HPT_52457	0.929903	HPT	52448	1-palmitoyl-2-oleoyl-GPG (16:0/18:1)	Lipid	HPT	52457	1,2-dioleoyl-GPC (18:1/18:1)	Lipid
HPT_52449	HPT_52457	0.947013	HPT	52449	1-stearoyl-2-arachidonoyl-GPI (18:0/20:4)	Lipid	HPT	52457	1,2-dioleoyl-GPC (18:1/18:1)	Lipid
HPT_52454	HPT_52457	0.920701	HPT	52454	1-palmitoyl-2-dihomo-linolenoyl-GPC (16:0/20:3n3 or 6)*	Lipid	HPT	52457	1,2-dioleoyl-GPC (18:1/18:1)	Lipid
HPT_52464	HPT_52457	0.973379	HPT	52464	1-palmitoyl-2-arachidonoyl-GPE (16:0/20:4)*	Lipid	HPT	52457	1,2-dioleoyl-GPC (18:1/18:1)	Lipid
HPT_52470	HPT_52457	0.934086	HPT	52470	1-palmitoyl-2-palmitoleoyl-GPC (16:0/16:1)*	Lipid	HPT	52457	1,2-dioleoyl-GPC (18:1/18:1)	Lipid
HPT_52478	HPT_52457	0.958544	HPT	52478	1-(1-enyl-palmitoyl)-2-oleoyl-GPC (P-16:0/18:1)*	Lipid	HPT	52457	1,2-dioleoyl-GPC (18:1/18:1)	Lipid
HPT_52697	HPT_52457	0.928892	HPT	52697	1-oleoyl-2-docosahexaenoyl-GPC (18:1/22:6)*	Lipid	HPT	52457	1,2-dioleoyl-GPC (18:1/18:1)	Lipid
HPT_52716	HPT_52457	0.931695	HPT	52716	1-(1-enyl-palmitoyl)-2-palmitoyl-GPC (P-16:0/16:0)*	Lipid	HPT	52457	1,2-dioleoyl-GPC (18:1/18:1)	Lipid
HPT_55041	HPT_52457	0.981475	HPT	55041	1-oleoyl-2-arachidonoyl-GPE (18:1/20:4)*	Lipid	HPT	52457	1,2-dioleoyl-GPC (18:1/18:1)	Lipid
HPT_63	HPT_52457	0.963281	HPT	63	cholesterol	Lipid	HPT	52457	1,2-dioleoyl-GPC (18:1/18:1)	Lipid
HPT_1561	HPT_52461	0.901303	HPT	1561	alpha-tocopherol	Cofactors and Vitamins	HPT	52461	1-palmitoyl-2-oleoyl-GPC (16:0/18:1)	Lipid
HPT_19258	HPT_52461	0.947544	HPT	19258	1-myristoyl-2-palmitoyl-GPC (14:0/16:0)	Lipid	HPT	52461	1-palmitoyl-2-oleoyl-GPC (16:0/18:1)	Lipid
HPT_19261	HPT_52461	0.935656	HPT	19261	1-palmitoyl-2-oleoyl-GPS (16:0/18:1)	Lipid	HPT	52461	1-palmitoyl-2-oleoyl-GPC (16:0/18:1)	Lipid
HPT_19263	HPT_52461	0.966555	HPT	19263	1-palmitoyl-2-oleoyl-GPE (16:0/18:1)	Lipid	HPT	52461	1-palmitoyl-2-oleoyl-GPC (16:0/18:1)	Lipid
HPT_42446	HPT_52461	0.900172	HPT	42446	1-palmitoyl-2-linoleoyl-GPC (16:0/18:2)	Lipid	HPT	52461	1-palmitoyl-2-oleoyl-GPC (16:0/18:1)	Lipid
HPT_42450	HPT_52461	0.940112	HPT	42450	1-stearoyl-2-arachidonoyl-GPC (18:0/20:4)	Lipid	HPT	52461	1-palmitoyl-2-oleoyl-GPC (16:0/18:1)	Lipid
HPT_45966	HPT_52461	0.898676	HPT	45966	1-stearoyl-GPS (18:0)*	Lipid	HPT	52461	1-palmitoyl-2-oleoyl-GPC (16:0/18:1)	Lipid
HPT_52438	HPT_52461	0.914514	HPT	52438	1-stearoyl-2-oleoyl-GPC (18:0/18:1)	Lipid	HPT	52461	1-palmitoyl-2-oleoyl-GPC (16:0/18:1)	Lipid
HPT_52447	HPT_52461	0.96805	HPT	52447	1-stearoyl-2-arachidonoyl-GPE (18:0/20:4)	Lipid	HPT	52461	1-palmitoyl-2-oleoyl-GPC (16:0/18:1)	Lipid
HPT_52448	HPT_52461	0.893724	HPT	52448	1-palmitoyl-2-oleoyl-GPG (16:0/18:1)	Lipid	HPT	52461	1-palmitoyl-2-oleoyl-GPC (16:0/18:1)	Lipid
HPT_52449	HPT_52461	0.9109	HPT	52449	1-stearoyl-2-arachidonoyl-GPI (18:0/20:4)	Lipid	HPT	52461	1-palmitoyl-2-oleoyl-GPC (16:0/18:1)	Lipid
HPT_52454	HPT_52461	0.94156	HPT	52454	1-palmitoyl-2-dihomo-linolenoyl-GPC (16:0/20:3n3 or 6)*	Lipid	HPT	52461	1-palmitoyl-2-oleoyl-GPC (16:0/18:1)	Lipid
HPT_52457	HPT_52461	0.967239	HPT	52457	1,2-dioleoyl-GPC (18:1/18:1)	Lipid	HPT	52461	1-palmitoyl-2-oleoyl-GPC (16:0/18:1)	Lipid
HPT_52464	HPT_52461	0.967452	HPT	52464	1-palmitoyl-2-arachidonoyl-GPE (16:0/20:4)*	Lipid	HPT	52461	1-palmitoyl-2-oleoyl-GPC (16:0/18:1)	Lipid
HPT_52470	HPT_52461	0.926072	HPT	52470	1-palmitoyl-2-palmitoleoyl-GPC (16:0/16:1)*	Lipid	HPT	52461	1-palmitoyl-2-oleoyl-GPC (16:0/18:1)	Lipid
HPT_52478	HPT_52461	0.904229	HPT	52478	1-(1-enyl-palmitoyl)-2-oleoyl-GPC (P-16:0/18:1)*	Lipid	HPT	52461	1-palmitoyl-2-oleoyl-GPC (16:0/18:1)	Lipid
HPT_52697	HPT_52461	0.915527	HPT	52697	1-oleoyl-2-docosahexaenoyl-GPC (18:1/22:6)*	Lipid	HPT	52461	1-palmitoyl-2-oleoyl-GPC (16:0/18:1)	Lipid
HPT_52716	HPT_52461	0.949503	HPT	52716	1-(1-enyl-palmitoyl)-2-palmitoyl-GPC (P-16:0/16:0)*	Lipid	HPT	52461	1-palmitoyl-2-oleoyl-GPC (16:0/18:1)	Lipid
HPT_55041	HPT_52461	0.96504	HPT	55041	1-oleoyl-2-arachidonoyl-GPE (18:1/20:4)*	Lipid	HPT	52461	1-palmitoyl-2-oleoyl-GPC (16:0/18:1)	Lipid
HPT_63	HPT_52461	0.91414	HPT	63	cholesterol	Lipid	HPT	52461	1-palmitoyl-2-oleoyl-GPC (16:0/18:1)	Lipid
HPT_1561	HPT_52462	0.92129	HPT	1561	alpha-tocopherol	Cofactors and Vitamins	HPT	52462	1-palmitoyl-2-arachidonoyl-GPC (16:0/20:4n6)	Lipid
HPT_19258	HPT_52462	0.989413	HPT	19258	1-myristoyl-2-palmitoyl-GPC (14:0/16:0)	Lipid	HPT	52462	1-palmitoyl-2-arachidonoyl-GPC (16:0/20:4n6)	Lipid
HPT_19261	HPT_52462	0.976469	HPT	19261	1-palmitoyl-2-oleoyl-GPS (16:0/18:1)	Lipid	HPT	52462	1-palmitoyl-2-arachidonoyl-GPC (16:0/20:4n6)	Lipid
HPT_19263	HPT_52462	0.979366	HPT	19263	1-palmitoyl-2-oleoyl-GPE (16:0/18:1)	Lipid	HPT	52462	1-palmitoyl-2-arachidonoyl-GPC (16:0/20:4n6)	Lipid
HPT_39271	HPT_52462	0.913699	HPT	39271	1-(1-enyl-stearoyl)-GPE (P-18:0)*	Lipid	HPT	52462	1-palmitoyl-2-arachidonoyl-GPC (16:0/20:4n6)	Lipid
HPT_42398	HPT_52462	0.967873	HPT	42398	1-stearoyl-GPE (18:0)	Lipid	HPT	52462	1-palmitoyl-2-arachidonoyl-GPC (16:0/20:4n6)	Lipid
HPT_42446	HPT_52462	0.957054	HPT	42446	1-palmitoyl-2-linoleoyl-GPC (16:0/18:2)	Lipid	HPT	52462	1-palmitoyl-2-arachidonoyl-GPC (16:0/20:4n6)	Lipid
HPT_42450	HPT_52462	0.991638	HPT	42450	1-stearoyl-2-arachidonoyl-GPC (18:0/20:4)	Lipid	HPT	52462	1-palmitoyl-2-arachidonoyl-GPC (16:0/20:4n6)	Lipid
HPT_45966	HPT_52462	0.915129	HPT	45966	1-stearoyl-GPS (18:0)*	Lipid	HPT	52462	1-palmitoyl-2-arachidonoyl-GPC (16:0/20:4n6)	Lipid
HPT_52235	HPT_52462	0.93311	HPT	52235	1-stearoyl-2-arachidonoyl-GPS (18:0/20:4)	Lipid	HPT	52462	1-palmitoyl-2-arachidonoyl-GPC (16:0/20:4n6)	Lipid
HPT_52438	HPT_52462	0.968818	HPT	52438	1-stearoyl-2-oleoyl-GPC (18:0/18:1)	Lipid	HPT	52462	1-palmitoyl-2-arachidonoyl-GPC (16:0/20:4n6)	Lipid
HPT_52447	HPT_52462	0.970708	HPT	52447	1-stearoyl-2-arachidonoyl-GPE (18:0/20:4)	Lipid	HPT	52462	1-palmitoyl-2-arachidonoyl-GPC (16:0/20:4n6)	Lipid
HPT_52448	HPT_52462	0.949518	HPT	52448	1-palmitoyl-2-oleoyl-GPG (16:0/18:1)	Lipid	HPT	52462	1-palmitoyl-2-arachidonoyl-GPC (16:0/20:4n6)	Lipid
HPT_52449	HPT_52462	0.945311	HPT	52449	1-stearoyl-2-arachidonoyl-GPI (18:0/20:4)	Lipid	HPT	52462	1-palmitoyl-2-arachidonoyl-GPC (16:0/20:4n6)	Lipid
HPT_52454	HPT_52462	0.912953	HPT	52454	1-palmitoyl-2-dihomo-linolenoyl-GPC (16:0/20:3n3 or 6)*	Lipid	HPT	52462	1-palmitoyl-2-arachidonoyl-GPC (16:0/20:4n6)	Lipid
HPT_52457	HPT_52462	0.948366	HPT	52457	1,2-dioleoyl-GPC (18:1/18:1)	Lipid	HPT	52462	1-palmitoyl-2-arachidonoyl-GPC (16:0/20:4n6)	Lipid
HPT_52461	HPT_52462	0.957336	HPT	52461	1-palmitoyl-2-oleoyl-GPC (16:0/18:1)	Lipid	HPT	52462	1-palmitoyl-2-arachidonoyl-GPC (16:0/20:4n6)	Lipid
HPT_52464	HPT_52462	0.963255	HPT	52464	1-palmitoyl-2-arachidonoyl-GPE (16:0/20:4)*	Lipid	HPT	52462	1-palmitoyl-2-arachidonoyl-GPC (16:0/20:4n6)	Lipid
HPT_52470	HPT_52462	0.98642	HPT	52470	1-palmitoyl-2-palmitoleoyl-GPC (16:0/16:1)*	Lipid	HPT	52462	1-palmitoyl-2-arachidonoyl-GPC (16:0/20:4n6)	Lipid
HPT_52478	HPT_52462	0.921048	HPT	52478	1-(1-enyl-palmitoyl)-2-oleoyl-GPC (P-16:0/18:1)*	Lipid	HPT	52462	1-palmitoyl-2-arachidonoyl-GPC (16:0/20:4n6)	Lipid
HPT_52697	HPT_52462	0.979178	HPT	52697	1-oleoyl-2-docosahexaenoyl-GPC (18:1/22:6)*	Lipid	HPT	52462	1-palmitoyl-2-arachidonoyl-GPC (16:0/20:4n6)	Lipid
HPT_52716	HPT_52462	0.931887	HPT	52716	1-(1-enyl-palmitoyl)-2-palmitoyl-GPC (P-16:0/16:0)*	Lipid	HPT	52462	1-palmitoyl-2-arachidonoyl-GPC (16:0/20:4n6)	Lipid
HPT_55041	HPT_52462	0.969986	HPT	55041	1-oleoyl-2-arachidonoyl-GPE (18:1/20:4)*	Lipid	HPT	52462	1-palmitoyl-2-arachidonoyl-GPC (16:0/20:4n6)	Lipid
HPT_63	HPT_52462	0.934582	HPT	63	cholesterol	Lipid	HPT	52462	1-palmitoyl-2-arachidonoyl-GPC (16:0/20:4n6)	Lipid
HPT_1561	HPT_52464	0.962912	HPT	1561	alpha-tocopherol	Cofactors and Vitamins	HPT	52464	1-palmitoyl-2-arachidonoyl-GPE (16:0/20:4)*	Lipid
HPT_19258	HPT_52464	0.969114	HPT	19258	1-myristoyl-2-palmitoyl-GPC (14:0/16:0)	Lipid	HPT	52464	1-palmitoyl-2-arachidonoyl-GPE (16:0/20:4)*	Lipid
HPT_19261	HPT_52464	0.955525	HPT	19261	1-palmitoyl-2-oleoyl-GPS (16:0/18:1)	Lipid	HPT	52464	1-palmitoyl-2-arachidonoyl-GPE (16:0/20:4)*	Lipid
HPT_19263	HPT_52464	0.99499	HPT	19263	1-palmitoyl-2-oleoyl-GPE (16:0/18:1)	Lipid	HPT	52464	1-palmitoyl-2-arachidonoyl-GPE (16:0/20:4)*	Lipid
HPT_42398	HPT_52464	0.937262	HPT	42398	1-stearoyl-GPE (18:0)	Lipid	HPT	52464	1-palmitoyl-2-arachidonoyl-GPE (16:0/20:4)*	Lipid
HPT_42446	HPT_52464	0.952412	HPT	42446	1-palmitoyl-2-linoleoyl-GPC (16:0/18:2)	Lipid	HPT	52464	1-palmitoyl-2-arachidonoyl-GPE (16:0/20:4)*	Lipid
HPT_52454	HPT_52464	0.962491	HPT	52454	1-palmitoyl-2-dihomo-linolenoyl-GPC (16:0/20:3n3 or 6)*	Lipid	HPT	52464	1-palmitoyl-2-arachidonoyl-GPE (16:0/20:4)*	Lipid
HPT_60	HPT_52464	-0.918004	HPT	60	leucine	Amino Acid	HPT	52464	1-palmitoyl-2-arachidonoyl-GPE (16:0/20:4)*	Lipid
HPT_63	HPT_52464	0.966792	HPT	63	cholesterol	Lipid	HPT	52464	1-palmitoyl-2-arachidonoyl-GPE (16:0/20:4)*	Lipid
HPT_1561	HPT_52465	0.945667	HPT	1561	alpha-tocopherol	Cofactors and Vitamins	HPT	52465	1-palmitoyl-2-docosahexaenoyl-GPE (16:0/22:6)*	Lipid
HPT_19258	HPT_52465	0.983672	HPT	19258	1-myristoyl-2-palmitoyl-GPC (14:0/16:0)	Lipid	HPT	52465	1-palmitoyl-2-docosahexaenoyl-GPE (16:0/22:6)*	Lipid
HPT_19261	HPT_52465	0.967692	HPT	19261	1-palmitoyl-2-oleoyl-GPS (16:0/18:1)	Lipid	HPT	52465	1-palmitoyl-2-docosahexaenoyl-GPE (16:0/22:6)*	Lipid
HPT_19263	HPT_52465	0.980009	HPT	19263	1-palmitoyl-2-oleoyl-GPE (16:0/18:1)	Lipid	HPT	52465	1-palmitoyl-2-docosahexaenoyl-GPE (16:0/22:6)*	Lipid
HPT_39271	HPT_52465	0.910059	HPT	39271	1-(1-enyl-stearoyl)-GPE (P-18:0)*	Lipid	HPT	52465	1-palmitoyl-2-docosahexaenoyl-GPE (16:0/22:6)*	Lipid
HPT_42398	HPT_52465	0.949166	HPT	42398	1-stearoyl-GPE (18:0)	Lipid	HPT	52465	1-palmitoyl-2-docosahexaenoyl-GPE (16:0/22:6)*	Lipid
HPT_42446	HPT_52465	0.946578	HPT	42446	1-palmitoyl-2-linoleoyl-GPC (16:0/18:2)	Lipid	HPT	52465	1-palmitoyl-2-docosahexaenoyl-GPE (16:0/22:6)*	Lipid
HPT_42450	HPT_52465	0.988488	HPT	42450	1-stearoyl-2-arachidonoyl-GPC (18:0/20:4)	Lipid	HPT	52465	1-palmitoyl-2-docosahexaenoyl-GPE (16:0/22:6)*	Lipid
HPT_52235	HPT_52465	0.95278	HPT	52235	1-stearoyl-2-arachidonoyl-GPS (18:0/20:4)	Lipid	HPT	52465	1-palmitoyl-2-docosahexaenoyl-GPE (16:0/22:6)*	Lipid
HPT_52438	HPT_52465	0.979966	HPT	52438	1-stearoyl-2-oleoyl-GPC (18:0/18:1)	Lipid	HPT	52465	1-palmitoyl-2-docosahexaenoyl-GPE (16:0/22:6)*	Lipid
HPT_52447	HPT_52465	0.98537	HPT	52447	1-stearoyl-2-arachidonoyl-GPE (18:0/20:4)	Lipid	HPT	52465	1-palmitoyl-2-docosahexaenoyl-GPE (16:0/22:6)*	Lipid
HPT_52448	HPT_52465	0.966156	HPT	52448	1-palmitoyl-2-oleoyl-GPG (16:0/18:1)	Lipid	HPT	52465	1-palmitoyl-2-docosahexaenoyl-GPE (16:0/22:6)*	Lipid
HPT_52449	HPT_52465	0.962717	HPT	52449	1-stearoyl-2-arachidonoyl-GPI (18:0/20:4)	Lipid	HPT	52465	1-palmitoyl-2-docosahexaenoyl-GPE (16:0/22:6)*	Lipid
HPT_52454	HPT_52465	0.901409	HPT	52454	1-palmitoyl-2-dihomo-linolenoyl-GPC (16:0/20:3n3 or 6)*	Lipid	HPT	52465	1-palmitoyl-2-docosahexaenoyl-GPE (16:0/22:6)*	Lipid
HPT_52457	HPT_52465	0.963834	HPT	52457	1,2-dioleoyl-GPC (18:1/18:1)	Lipid	HPT	52465	1-palmitoyl-2-docosahexaenoyl-GPE (16:0/22:6)*	Lipid
HPT_52461	HPT_52465	0.955968	HPT	52461	1-palmitoyl-2-oleoyl-GPC (16:0/18:1)	Lipid	HPT	52465	1-palmitoyl-2-docosahexaenoyl-GPE (16:0/22:6)*	Lipid
HPT_52462	HPT_52465	0.987638	HPT	52462	1-palmitoyl-2-arachidonoyl-GPC (16:0/20:4n6)	Lipid	HPT	52465	1-palmitoyl-2-docosahexaenoyl-GPE (16:0/22:6)*	Lipid
HPT_52464	HPT_52465	0.964327	HPT	52464	1-palmitoyl-2-arachidonoyl-GPE (16:0/20:4)*	Lipid	HPT	52465	1-palmitoyl-2-docosahexaenoyl-GPE (16:0/22:6)*	Lipid
HPT_52470	HPT_52465	0.97244	HPT	52470	1-palmitoyl-2-palmitoleoyl-GPC (16:0/16:1)*	Lipid	HPT	52465	1-palmitoyl-2-docosahexaenoyl-GPE (16:0/22:6)*	Lipid
HPT_52478	HPT_52465	0.922264	HPT	52478	1-(1-enyl-palmitoyl)-2-oleoyl-GPC (P-16:0/18:1)*	Lipid	HPT	52465	1-palmitoyl-2-docosahexaenoyl-GPE (16:0/22:6)*	Lipid
HPT_52697	HPT_52465	0.976502	HPT	52697	1-oleoyl-2-docosahexaenoyl-GPC (18:1/22:6)*	Lipid	HPT	52465	1-palmitoyl-2-docosahexaenoyl-GPE (16:0/22:6)*	Lipid
HPT_52716	HPT_52465	0.918362	HPT	52716	1-(1-enyl-palmitoyl)-2-palmitoyl-GPC (P-16:0/16:0)*	Lipid	HPT	52465	1-palmitoyl-2-docosahexaenoyl-GPE (16:0/22:6)*	Lipid
HPT_55041	HPT_52465	0.977373	HPT	55041	1-oleoyl-2-arachidonoyl-GPE (18:1/20:4)*	Lipid	HPT	52465	1-palmitoyl-2-docosahexaenoyl-GPE (16:0/22:6)*	Lipid
HPT_63	HPT_52465	0.927392	HPT	63	cholesterol	Lipid	HPT	52465	1-palmitoyl-2-docosahexaenoyl-GPE (16:0/22:6)*	Lipid
HPT_17747	HPT_52466	0.959152	HPT	17747	sphingosine	Lipid	HPT	52466	1-stearoyl-2-docosahexaenoyl-GPE (18:0/22:6)*	Lipid
HPT_19263	HPT_52466	0.90243	HPT	19263	1-palmitoyl-2-oleoyl-GPE (16:0/18:1)	Lipid	HPT	52466	1-stearoyl-2-docosahexaenoyl-GPE (18:0/22:6)*	Lipid
HPT_48490	HPT_52466	0.907895	HPT	48490	sphingomyelin (d18:1/20:0, d16:1/22:0)*	Lipid	HPT	52466	1-stearoyl-2-docosahexaenoyl-GPE (18:0/22:6)*	Lipid
HPT_485	HPT_52466	-0.90871	HPT	485	spermidine	Amino Acid	HPT	52466	1-stearoyl-2-docosahexaenoyl-GPE (18:0/22:6)*	Lipid
HPT_52447	HPT_52466	0.932904	HPT	52447	1-stearoyl-2-arachidonoyl-GPE (18:0/20:4)	Lipid	HPT	52466	1-stearoyl-2-docosahexaenoyl-GPE (18:0/22:6)*	Lipid
HPT_52454	HPT_52466	0.919664	HPT	52454	1-palmitoyl-2-dihomo-linolenoyl-GPC (16:0/20:3n3 or 6)*	Lipid	HPT	52466	1-stearoyl-2-docosahexaenoyl-GPE (18:0/22:6)*	Lipid
HPT_52457	HPT_52466	0.929747	HPT	52457	1,2-dioleoyl-GPC (18:1/18:1)	Lipid	HPT	52466	1-stearoyl-2-docosahexaenoyl-GPE (18:0/22:6)*	Lipid
HPT_52461	HPT_52466	0.948745	HPT	52461	1-palmitoyl-2-oleoyl-GPC (16:0/18:1)	Lipid	HPT	52466	1-stearoyl-2-docosahexaenoyl-GPE (18:0/22:6)*	Lipid
HPT_52464	HPT_52466	0.922011	HPT	52464	1-palmitoyl-2-arachidonoyl-GPE (16:0/20:4)*	Lipid	HPT	52466	1-stearoyl-2-docosahexaenoyl-GPE (18:0/22:6)*	Lipid
HPT_52465	HPT_52466	0.892913	HPT	52465	1-palmitoyl-2-docosahexaenoyl-GPE (16:0/22:6)*	Lipid	HPT	52466	1-stearoyl-2-docosahexaenoyl-GPE (18:0/22:6)*	Lipid
HPT_52475	HPT_52466	0.930003	HPT	52475	1-(1-enyl-stearoyl)-2-arachidonoyl-GPE (P-18:0/20:4)*	Lipid	HPT	52466	1-stearoyl-2-docosahexaenoyl-GPE (18:0/22:6)*	Lipid
HPT_52616	HPT_52466	0.945017	HPT	52616	1-palmitoyl-2-stearoyl-GPC (16:0/18:0)	Lipid	HPT	52466	1-stearoyl-2-docosahexaenoyl-GPE (18:0/22:6)*	Lipid
HPT_52716	HPT_52466	0.913722	HPT	52716	1-(1-enyl-palmitoyl)-2-palmitoyl-GPC (P-16:0/16:0)*	Lipid	HPT	52466	1-stearoyl-2-docosahexaenoyl-GPE (18:0/22:6)*	Lipid
HPT_53209	HPT_52466	0.896496	HPT	53209	1-oleoyl-2-docosahexaenoyl-GPE (18:1/22:6)*	Lipid	HPT	52466	1-stearoyl-2-docosahexaenoyl-GPE (18:0/22:6)*	Lipid
HPT_55041	HPT_52466	0.912204	HPT	55041	1-oleoyl-2-arachidonoyl-GPE (18:1/20:4)*	Lipid	HPT	52466	1-stearoyl-2-docosahexaenoyl-GPE (18:0/22:6)*	Lipid
HPT_57417	HPT_52466	0.902907	HPT	57417	N-stearoyl-sphingadienine (d18:2/18:0)*	Lipid	HPT	52466	1-stearoyl-2-docosahexaenoyl-GPE (18:0/22:6)*	Lipid
HPT_57449	HPT_52466	0.908964	HPT	57449	stearoyl-arachidonoyl-glycerol (18:0/20:4) [2]*	Lipid	HPT	52466	1-stearoyl-2-docosahexaenoyl-GPE (18:0/22:6)*	Lipid
HPT_57473	HPT_52466	0.920044	HPT	57473	sphingomyelin (d18:0/18:0, d19:0/17:0)*	Lipid	HPT	52466	1-stearoyl-2-docosahexaenoyl-GPE (18:0/22:6)*	Lipid
HPT_1561	HPT_52467	0.896891	HPT	1561	alpha-tocopherol	Cofactors and Vitamins	HPT	52467	1-palmitoyl-2-arachidonoyl-GPI (16:0/20:4)*	Lipid
HPT_19258	HPT_52467	0.933151	HPT	19258	1-myristoyl-2-palmitoyl-GPC (14:0/16:0)	Lipid	HPT	52467	1-palmitoyl-2-arachidonoyl-GPI (16:0/20:4)*	Lipid
HPT_19261	HPT_52467	0.927778	HPT	19261	1-palmitoyl-2-oleoyl-GPS (16:0/18:1)	Lipid	HPT	52467	1-palmitoyl-2-arachidonoyl-GPI (16:0/20:4)*	Lipid
HPT_19263	HPT_52467	0.91698	HPT	19263	1-palmitoyl-2-oleoyl-GPE (16:0/18:1)	Lipid	HPT	52467	1-palmitoyl-2-arachidonoyl-GPI (16:0/20:4)*	Lipid
HPT_37529	HPT_52467	0.941161	HPT	37529	sphingomyelin (d18:1/18:1, d18:2/18:0)	Lipid	HPT	52467	1-palmitoyl-2-arachidonoyl-GPI (16:0/20:4)*	Lipid
HPT_39271	HPT_52467	0.89365	HPT	39271	1-(1-enyl-stearoyl)-GPE (P-18:0)*	Lipid	HPT	52467	1-palmitoyl-2-arachidonoyl-GPI (16:0/20:4)*	Lipid
HPT_42398	HPT_52467	0.963175	HPT	42398	1-stearoyl-GPE (18:0)	Lipid	HPT	52467	1-palmitoyl-2-arachidonoyl-GPI (16:0/20:4)*	Lipid
HPT_42446	HPT_52467	0.920134	HPT	42446	1-palmitoyl-2-linoleoyl-GPC (16:0/18:2)	Lipid	HPT	52467	1-palmitoyl-2-arachidonoyl-GPI (16:0/20:4)*	Lipid
HPT_42450	HPT_52467	0.945606	HPT	42450	1-stearoyl-2-arachidonoyl-GPC (18:0/20:4)	Lipid	HPT	52467	1-palmitoyl-2-arachidonoyl-GPI (16:0/20:4)*	Lipid
HPT_52438	HPT_52467	0.922125	HPT	52438	1-stearoyl-2-oleoyl-GPC (18:0/18:1)	Lipid	HPT	52467	1-palmitoyl-2-arachidonoyl-GPI (16:0/20:4)*	Lipid
HPT_52447	HPT_52467	0.902395	HPT	52447	1-stearoyl-2-arachidonoyl-GPE (18:0/20:4)	Lipid	HPT	52467	1-palmitoyl-2-arachidonoyl-GPI (16:0/20:4)*	Lipid
HPT_52448	HPT_52467	0.956819	HPT	52448	1-palmitoyl-2-oleoyl-GPG (16:0/18:1)	Lipid	HPT	52467	1-palmitoyl-2-arachidonoyl-GPI (16:0/20:4)*	Lipid
HPT_52449	HPT_52467	0.935034	HPT	52449	1-stearoyl-2-arachidonoyl-GPI (18:0/20:4)	Lipid	HPT	52467	1-palmitoyl-2-arachidonoyl-GPI (16:0/20:4)*	Lipid
HPT_52462	HPT_52467	0.938422	HPT	52462	1-palmitoyl-2-arachidonoyl-GPC (16:0/20:4n6)	Lipid	HPT	52467	1-palmitoyl-2-arachidonoyl-GPI (16:0/20:4)*	Lipid
HPT_52464	HPT_52467	0.896643	HPT	52464	1-palmitoyl-2-arachidonoyl-GPE (16:0/20:4)*	Lipid	HPT	52467	1-palmitoyl-2-arachidonoyl-GPI (16:0/20:4)*	Lipid
HPT_52465	HPT_52467	0.939147	HPT	52465	1-palmitoyl-2-docosahexaenoyl-GPE (16:0/22:6)*	Lipid	HPT	52467	1-palmitoyl-2-arachidonoyl-GPI (16:0/20:4)*	Lipid
HPT_52470	HPT_52467	0.927417	HPT	52470	1-palmitoyl-2-palmitoleoyl-GPC (16:0/16:1)*	Lipid	HPT	52467	1-palmitoyl-2-arachidonoyl-GPI (16:0/20:4)*	Lipid
HPT_52609	HPT_52467	0.926452	HPT	52609	1,2-dioleoyl-GPE (18:1/18:1)	Lipid	HPT	52467	1-palmitoyl-2-arachidonoyl-GPI (16:0/20:4)*	Lipid
HPT_52610	HPT_52467	0.961076	HPT	52610	1-palmitoyl-2-docosahexaenoyl-GPC (16:0/22:6)	Lipid	HPT	52467	1-palmitoyl-2-arachidonoyl-GPI (16:0/20:4)*	Lipid
HPT_52611	HPT_52467	0.95936	HPT	52611	1-stearoyl-2-docosahexaenoyl-GPC (18:0/22:6)	Lipid	HPT	52467	1-palmitoyl-2-arachidonoyl-GPI (16:0/20:4)*	Lipid
HPT_52615	HPT_52467	0.919091	HPT	52615	sphingomyelin (d18:1/17:0, d17:1/18:0, d19:1/16:0)	Lipid	HPT	52467	1-palmitoyl-2-arachidonoyl-GPI (16:0/20:4)*	Lipid
HPT_52616	HPT_52467	0.896638	HPT	52616	1-palmitoyl-2-stearoyl-GPC (16:0/18:0)	Lipid	HPT	52467	1-palmitoyl-2-arachidonoyl-GPI (16:0/20:4)*	Lipid
HPT_52697	HPT_52467	0.968229	HPT	52697	1-oleoyl-2-docosahexaenoyl-GPC (18:1/22:6)*	Lipid	HPT	52467	1-palmitoyl-2-arachidonoyl-GPI (16:0/20:4)*	Lipid
HPT_53209	HPT_52467	0.936459	HPT	53209	1-oleoyl-2-docosahexaenoyl-GPE (18:1/22:6)*	Lipid	HPT	52467	1-palmitoyl-2-arachidonoyl-GPI (16:0/20:4)*	Lipid
HPT_54994	HPT_52467	0.941714	HPT	54994	1-oleoyl-2-arachidonoyl-GPI (18:1/20:4) *	Lipid	HPT	52467	1-palmitoyl-2-arachidonoyl-GPI (16:0/20:4)*	Lipid
HPT_55041	HPT_52467	0.904249	HPT	55041	1-oleoyl-2-arachidonoyl-GPE (18:1/20:4)*	Lipid	HPT	52467	1-palmitoyl-2-arachidonoyl-GPI (16:0/20:4)*	Lipid
HPT_57417	HPT_52467	0.898742	HPT	57417	N-stearoyl-sphingadienine (d18:2/18:0)*	Lipid	HPT	52467	1-palmitoyl-2-arachidonoyl-GPI (16:0/20:4)*	Lipid
HPT_57473	HPT_52467	0.911479	HPT	57473	sphingomyelin (d18:0/18:0, d19:0/17:0)*	Lipid	HPT	52467	1-palmitoyl-2-arachidonoyl-GPI (16:0/20:4)*	Lipid
HPT_1561	HPT_52470	0.932663	HPT	1561	alpha-tocopherol	Cofactors and Vitamins	HPT	52470	1-palmitoyl-2-palmitoleoyl-GPC (16:0/16:1)*	Lipid
HPT_19258	HPT_52470	0.995863	HPT	19258	1-myristoyl-2-palmitoyl-GPC (14:0/16:0)	Lipid	HPT	52470	1-palmitoyl-2-palmitoleoyl-GPC (16:0/16:1)*	Lipid
HPT_19261	HPT_52470	0.977029	HPT	19261	1-palmitoyl-2-oleoyl-GPS (16:0/18:1)	Lipid	HPT	52470	1-palmitoyl-2-palmitoleoyl-GPC (16:0/16:1)*	Lipid
HPT_19263	HPT_52470	0.968272	HPT	19263	1-palmitoyl-2-oleoyl-GPE (16:0/18:1)	Lipid	HPT	52470	1-palmitoyl-2-palmitoleoyl-GPC (16:0/16:1)*	Lipid
HPT_42398	HPT_52470	0.971837	HPT	42398	1-stearoyl-GPE (18:0)	Lipid	HPT	52470	1-palmitoyl-2-palmitoleoyl-GPC (16:0/16:1)*	Lipid
HPT_42446	HPT_52470	0.962924	HPT	42446	1-palmitoyl-2-linoleoyl-GPC (16:0/18:2)	Lipid	HPT	52470	1-palmitoyl-2-palmitoleoyl-GPC (16:0/16:1)*	Lipid
HPT_52454	HPT_52470	0.892235	HPT	52454	1-palmitoyl-2-dihomo-linolenoyl-GPC (16:0/20:3n3 or 6)*	Lipid	HPT	52470	1-palmitoyl-2-palmitoleoyl-GPC (16:0/16:1)*	Lipid
HPT_52464	HPT_52470	0.949184	HPT	52464	1-palmitoyl-2-arachidonoyl-GPE (16:0/20:4)*	Lipid	HPT	52470	1-palmitoyl-2-palmitoleoyl-GPC (16:0/16:1)*	Lipid
HPT_60	HPT_52470	-0.896691	HPT	60	leucine	Amino Acid	HPT	52470	1-palmitoyl-2-palmitoleoyl-GPC (16:0/16:1)*	Lipid
HPT_63	HPT_52470	0.929727	HPT	63	cholesterol	Lipid	HPT	52470	1-palmitoyl-2-palmitoleoyl-GPC (16:0/16:1)*	Lipid
iWAT_61826	HPT_52470	0.896528	iWAT	61826	N-linoleoyltaurine*	Lipid	HPT	52470	1-palmitoyl-2-palmitoleoyl-GPC (16:0/16:1)*	Lipid
HPT_1561	HPT_52475	0.949083	HPT	1561	alpha-tocopherol	Cofactors and Vitamins	HPT	52475	1-(1-enyl-stearoyl)-2-arachidonoyl-GPE (P-18:0/20:4)*	Lipid
HPT_19258	HPT_52475	0.963709	HPT	19258	1-myristoyl-2-palmitoyl-GPC (14:0/16:0)	Lipid	HPT	52475	1-(1-enyl-stearoyl)-2-arachidonoyl-GPE (P-18:0/20:4)*	Lipid
HPT_19261	HPT_52475	0.938656	HPT	19261	1-palmitoyl-2-oleoyl-GPS (16:0/18:1)	Lipid	HPT	52475	1-(1-enyl-stearoyl)-2-arachidonoyl-GPE (P-18:0/20:4)*	Lipid
HPT_19263	HPT_52475	0.989739	HPT	19263	1-palmitoyl-2-oleoyl-GPE (16:0/18:1)	Lipid	HPT	52475	1-(1-enyl-stearoyl)-2-arachidonoyl-GPE (P-18:0/20:4)*	Lipid
HPT_39271	HPT_52475	0.894569	HPT	39271	1-(1-enyl-stearoyl)-GPE (P-18:0)*	Lipid	HPT	52475	1-(1-enyl-stearoyl)-2-arachidonoyl-GPE (P-18:0/20:4)*	Lipid
HPT_42398	HPT_52475	0.92163	HPT	42398	1-stearoyl-GPE (18:0)	Lipid	HPT	52475	1-(1-enyl-stearoyl)-2-arachidonoyl-GPE (P-18:0/20:4)*	Lipid
HPT_42446	HPT_52475	0.948165	HPT	42446	1-palmitoyl-2-linoleoyl-GPC (16:0/18:2)	Lipid	HPT	52475	1-(1-enyl-stearoyl)-2-arachidonoyl-GPE (P-18:0/20:4)*	Lipid
HPT_42448	HPT_52475	0.935093	HPT	42448	1-stearoyl-2-oleoyl-GPE (18:0/18:1)	Lipid	HPT	52475	1-(1-enyl-stearoyl)-2-arachidonoyl-GPE (P-18:0/20:4)*	Lipid
HPT_42450	HPT_52475	0.966859	HPT	42450	1-stearoyl-2-arachidonoyl-GPC (18:0/20:4)	Lipid	HPT	52475	1-(1-enyl-stearoyl)-2-arachidonoyl-GPE (P-18:0/20:4)*	Lipid
HPT_52235	HPT_52475	0.926086	HPT	52235	1-stearoyl-2-arachidonoyl-GPS (18:0/20:4)	Lipid	HPT	52475	1-(1-enyl-stearoyl)-2-arachidonoyl-GPE (P-18:0/20:4)*	Lipid
HPT_52438	HPT_52475	0.964663	HPT	52438	1-stearoyl-2-oleoyl-GPC (18:0/18:1)	Lipid	HPT	52475	1-(1-enyl-stearoyl)-2-arachidonoyl-GPE (P-18:0/20:4)*	Lipid
HPT_52447	HPT_52475	0.992747	HPT	52447	1-stearoyl-2-arachidonoyl-GPE (18:0/20:4)	Lipid	HPT	52475	1-(1-enyl-stearoyl)-2-arachidonoyl-GPE (P-18:0/20:4)*	Lipid
HPT_52448	HPT_52475	0.925848	HPT	52448	1-palmitoyl-2-oleoyl-GPG (16:0/18:1)	Lipid	HPT	52475	1-(1-enyl-stearoyl)-2-arachidonoyl-GPE (P-18:0/20:4)*	Lipid
HPT_52449	HPT_52475	0.952001	HPT	52449	1-stearoyl-2-arachidonoyl-GPI (18:0/20:4)	Lipid	HPT	52475	1-(1-enyl-stearoyl)-2-arachidonoyl-GPE (P-18:0/20:4)*	Lipid
HPT_52454	HPT_52475	0.935333	HPT	52454	1-palmitoyl-2-dihomo-linolenoyl-GPC (16:0/20:3n3 or 6)*	Lipid	HPT	52475	1-(1-enyl-stearoyl)-2-arachidonoyl-GPE (P-18:0/20:4)*	Lipid
HPT_52457	HPT_52475	0.987692	HPT	52457	1,2-dioleoyl-GPC (18:1/18:1)	Lipid	HPT	52475	1-(1-enyl-stearoyl)-2-arachidonoyl-GPE (P-18:0/20:4)*	Lipid
HPT_52461	HPT_52475	0.966904	HPT	52461	1-palmitoyl-2-oleoyl-GPC (16:0/18:1)	Lipid	HPT	52475	1-(1-enyl-stearoyl)-2-arachidonoyl-GPE (P-18:0/20:4)*	Lipid
HPT_52462	HPT_52475	0.964912	HPT	52462	1-palmitoyl-2-arachidonoyl-GPC (16:0/20:4n6)	Lipid	HPT	52475	1-(1-enyl-stearoyl)-2-arachidonoyl-GPE (P-18:0/20:4)*	Lipid
HPT_52464	HPT_52475	0.99007	HPT	52464	1-palmitoyl-2-arachidonoyl-GPE (16:0/20:4)*	Lipid	HPT	52475	1-(1-enyl-stearoyl)-2-arachidonoyl-GPE (P-18:0/20:4)*	Lipid
HPT_52465	HPT_52475	0.974169	HPT	52465	1-palmitoyl-2-docosahexaenoyl-GPE (16:0/22:6)*	Lipid	HPT	52475	1-(1-enyl-stearoyl)-2-arachidonoyl-GPE (P-18:0/20:4)*	Lipid
HPT_52470	HPT_52475	0.942573	HPT	52470	1-palmitoyl-2-palmitoleoyl-GPC (16:0/16:1)*	Lipid	HPT	52475	1-(1-enyl-stearoyl)-2-arachidonoyl-GPE (P-18:0/20:4)*	Lipid
HPT_52478	HPT_52475	0.957892	HPT	52478	1-(1-enyl-palmitoyl)-2-oleoyl-GPC (P-16:0/18:1)*	Lipid	HPT	52475	1-(1-enyl-stearoyl)-2-arachidonoyl-GPE (P-18:0/20:4)*	Lipid
HPT_52697	HPT_52475	0.94218	HPT	52697	1-oleoyl-2-docosahexaenoyl-GPC (18:1/22:6)*	Lipid	HPT	52475	1-(1-enyl-stearoyl)-2-arachidonoyl-GPE (P-18:0/20:4)*	Lipid
HPT_52716	HPT_52475	0.953984	HPT	52716	1-(1-enyl-palmitoyl)-2-palmitoyl-GPC (P-16:0/16:0)*	Lipid	HPT	52475	1-(1-enyl-stearoyl)-2-arachidonoyl-GPE (P-18:0/20:4)*	Lipid
HPT_55041	HPT_52475	0.989991	HPT	55041	1-oleoyl-2-arachidonoyl-GPE (18:1/20:4)*	Lipid	HPT	52475	1-(1-enyl-stearoyl)-2-arachidonoyl-GPE (P-18:0/20:4)*	Lipid
HPT_63	HPT_52475	0.966165	HPT	63	cholesterol	Lipid	HPT	52475	1-(1-enyl-stearoyl)-2-arachidonoyl-GPE (P-18:0/20:4)*	Lipid
HPT_19265	HPT_52477	0.923341	HPT	19265	1-stearoyl-2-oleoyl-GPS (18:0/18:1)	Lipid	HPT	52477	1-(1-enyl-palmitoyl)-2-oleoyl-GPE (P-16:0/18:1)*	Lipid
HPT_42448	HPT_52477	0.935665	HPT	42448	1-stearoyl-2-oleoyl-GPE (18:0/18:1)	Lipid	HPT	52477	1-(1-enyl-palmitoyl)-2-oleoyl-GPE (P-16:0/18:1)*	Lipid
HPT_47153	HPT_52477	0.965291	HPT	47153	sphingomyelin (d18:1/24:1, d18:2/24:0)*	Lipid	HPT	52477	1-(1-enyl-palmitoyl)-2-oleoyl-GPE (P-16:0/18:1)*	Lipid
HPT_48493	HPT_52477	0.903387	HPT	48493	sphingomyelin (d18:1/22:1, d18:2/22:0, d16:1/24:1)*	Lipid	HPT	52477	1-(1-enyl-palmitoyl)-2-oleoyl-GPE (P-16:0/18:1)*	Lipid
HPT_52235	HPT_52477	0.901045	HPT	52235	1-stearoyl-2-arachidonoyl-GPS (18:0/20:4)	Lipid	HPT	52477	1-(1-enyl-palmitoyl)-2-oleoyl-GPE (P-16:0/18:1)*	Lipid
HPT_52614	HPT_52477	0.961328	HPT	52614	1-(1-enyl-stearoyl)-2-oleoyl-GPE (P-18:0/18:1)	Lipid	HPT	52477	1-(1-enyl-palmitoyl)-2-oleoyl-GPE (P-16:0/18:1)*	Lipid
HPT_53195	HPT_52477	0.898753	HPT	53195	1-myristoyl-2-arachidonoyl-GPC (14:0/20:4)*	Lipid	HPT	52477	1-(1-enyl-palmitoyl)-2-oleoyl-GPE (P-16:0/18:1)*	Lipid
HPT_57453	HPT_52477	0.917913	HPT	57453	glycosyl ceramide (d18:2/24:1, d18:1/24:2)*	Lipid	HPT	52477	1-(1-enyl-palmitoyl)-2-oleoyl-GPE (P-16:0/18:1)*	Lipid
HPT_1561	HPT_52478	0.951571	HPT	1561	alpha-tocopherol	Cofactors and Vitamins	HPT	52478	1-(1-enyl-palmitoyl)-2-oleoyl-GPC (P-16:0/18:1)*	Lipid
HPT_19258	HPT_52478	0.94969	HPT	19258	1-myristoyl-2-palmitoyl-GPC (14:0/16:0)	Lipid	HPT	52478	1-(1-enyl-palmitoyl)-2-oleoyl-GPC (P-16:0/18:1)*	Lipid
HPT_19261	HPT_52478	0.910132	HPT	19261	1-palmitoyl-2-oleoyl-GPS (16:0/18:1)	Lipid	HPT	52478	1-(1-enyl-palmitoyl)-2-oleoyl-GPC (P-16:0/18:1)*	Lipid
HPT_19263	HPT_52478	0.964765	HPT	19263	1-palmitoyl-2-oleoyl-GPE (16:0/18:1)	Lipid	HPT	52478	1-(1-enyl-palmitoyl)-2-oleoyl-GPC (P-16:0/18:1)*	Lipid
HPT_42398	HPT_52478	0.921106	HPT	42398	1-stearoyl-GPE (18:0)	Lipid	HPT	52478	1-(1-enyl-palmitoyl)-2-oleoyl-GPC (P-16:0/18:1)*	Lipid
HPT_42446	HPT_52478	0.965412	HPT	42446	1-palmitoyl-2-linoleoyl-GPC (16:0/18:2)	Lipid	HPT	52478	1-(1-enyl-palmitoyl)-2-oleoyl-GPC (P-16:0/18:1)*	Lipid
HPT_52454	HPT_52478	0.926873	HPT	52454	1-palmitoyl-2-dihomo-linolenoyl-GPC (16:0/20:3n3 or 6)*	Lipid	HPT	52478	1-(1-enyl-palmitoyl)-2-oleoyl-GPC (P-16:0/18:1)*	Lipid
HPT_52464	HPT_52478	0.968373	HPT	52464	1-palmitoyl-2-arachidonoyl-GPE (16:0/20:4)*	Lipid	HPT	52478	1-(1-enyl-palmitoyl)-2-oleoyl-GPC (P-16:0/18:1)*	Lipid
HPT_52470	HPT_52478	0.938905	HPT	52470	1-palmitoyl-2-palmitoleoyl-GPC (16:0/16:1)*	Lipid	HPT	52478	1-(1-enyl-palmitoyl)-2-oleoyl-GPC (P-16:0/18:1)*	Lipid
HPT_60	HPT_52478	-0.925755	HPT	60	leucine	Amino Acid	HPT	52478	1-(1-enyl-palmitoyl)-2-oleoyl-GPC (P-16:0/18:1)*	Lipid
HPT_63	HPT_52478	0.980071	HPT	63	cholesterol	Lipid	HPT	52478	1-(1-enyl-palmitoyl)-2-oleoyl-GPC (P-16:0/18:1)*	Lipid
eWAT_15506	HPT_52605	0.892619	eWAT	15506	choline	Lipid	HPT	52605	sphinganine-1-phosphate	Lipid
HPT_1561	HPT_52609	0.966329	HPT	1561	alpha-tocopherol	Cofactors and Vitamins	HPT	52609	1,2-dioleoyl-GPE (18:1/18:1)	Lipid
HPT_19258	HPT_52609	0.978234	HPT	19258	1-myristoyl-2-palmitoyl-GPC (14:0/16:0)	Lipid	HPT	52609	1,2-dioleoyl-GPE (18:1/18:1)	Lipid
HPT_19261	HPT_52609	0.956943	HPT	19261	1-palmitoyl-2-oleoyl-GPS (16:0/18:1)	Lipid	HPT	52609	1,2-dioleoyl-GPE (18:1/18:1)	Lipid
HPT_19263	HPT_52609	0.985311	HPT	19263	1-palmitoyl-2-oleoyl-GPE (16:0/18:1)	Lipid	HPT	52609	1,2-dioleoyl-GPE (18:1/18:1)	Lipid
HPT_39271	HPT_52609	0.947073	HPT	39271	1-(1-enyl-stearoyl)-GPE (P-18:0)*	Lipid	HPT	52609	1,2-dioleoyl-GPE (18:1/18:1)	Lipid
HPT_42398	HPT_52609	0.955433	HPT	42398	1-stearoyl-GPE (18:0)	Lipid	HPT	52609	1,2-dioleoyl-GPE (18:1/18:1)	Lipid
HPT_42446	HPT_52609	0.956557	HPT	42446	1-palmitoyl-2-linoleoyl-GPC (16:0/18:2)	Lipid	HPT	52609	1,2-dioleoyl-GPE (18:1/18:1)	Lipid
HPT_42448	HPT_52609	0.92862	HPT	42448	1-stearoyl-2-oleoyl-GPE (18:0/18:1)	Lipid	HPT	52609	1,2-dioleoyl-GPE (18:1/18:1)	Lipid
HPT_42450	HPT_52609	0.97841	HPT	42450	1-stearoyl-2-arachidonoyl-GPC (18:0/20:4)	Lipid	HPT	52609	1,2-dioleoyl-GPE (18:1/18:1)	Lipid
HPT_52235	HPT_52609	0.976646	HPT	52235	1-stearoyl-2-arachidonoyl-GPS (18:0/20:4)	Lipid	HPT	52609	1,2-dioleoyl-GPE (18:1/18:1)	Lipid
HPT_52438	HPT_52609	0.989107	HPT	52438	1-stearoyl-2-oleoyl-GPC (18:0/18:1)	Lipid	HPT	52609	1,2-dioleoyl-GPE (18:1/18:1)	Lipid
HPT_52447	HPT_52609	0.970069	HPT	52447	1-stearoyl-2-arachidonoyl-GPE (18:0/20:4)	Lipid	HPT	52609	1,2-dioleoyl-GPE (18:1/18:1)	Lipid
HPT_52448	HPT_52609	0.98034	HPT	52448	1-palmitoyl-2-oleoyl-GPG (16:0/18:1)	Lipid	HPT	52609	1,2-dioleoyl-GPE (18:1/18:1)	Lipid
HPT_52449	HPT_52609	0.9923	HPT	52449	1-stearoyl-2-arachidonoyl-GPI (18:0/20:4)	Lipid	HPT	52609	1,2-dioleoyl-GPE (18:1/18:1)	Lipid
HPT_52454	HPT_52609	0.896798	HPT	52454	1-palmitoyl-2-dihomo-linolenoyl-GPC (16:0/20:3n3 or 6)*	Lipid	HPT	52609	1,2-dioleoyl-GPE (18:1/18:1)	Lipid
HPT_52457	HPT_52609	0.961224	HPT	52457	1,2-dioleoyl-GPC (18:1/18:1)	Lipid	HPT	52609	1,2-dioleoyl-GPE (18:1/18:1)	Lipid
HPT_52461	HPT_52609	0.927802	HPT	52461	1-palmitoyl-2-oleoyl-GPC (16:0/18:1)	Lipid	HPT	52609	1,2-dioleoyl-GPE (18:1/18:1)	Lipid
HPT_52462	HPT_52609	0.960738	HPT	52462	1-palmitoyl-2-arachidonoyl-GPC (16:0/20:4n6)	Lipid	HPT	52609	1,2-dioleoyl-GPE (18:1/18:1)	Lipid
HPT_52464	HPT_52609	0.971259	HPT	52464	1-palmitoyl-2-arachidonoyl-GPE (16:0/20:4)*	Lipid	HPT	52609	1,2-dioleoyl-GPE (18:1/18:1)	Lipid
HPT_52465	HPT_52609	0.978148	HPT	52465	1-palmitoyl-2-docosahexaenoyl-GPE (16:0/22:6)*	Lipid	HPT	52609	1,2-dioleoyl-GPE (18:1/18:1)	Lipid
HPT_52470	HPT_52609	0.96313	HPT	52470	1-palmitoyl-2-palmitoleoyl-GPC (16:0/16:1)*	Lipid	HPT	52609	1,2-dioleoyl-GPE (18:1/18:1)	Lipid
HPT_52475	HPT_52609	0.968031	HPT	52475	1-(1-enyl-stearoyl)-2-arachidonoyl-GPE (P-18:0/20:4)*	Lipid	HPT	52609	1,2-dioleoyl-GPE (18:1/18:1)	Lipid
HPT_52478	HPT_52609	0.955497	HPT	52478	1-(1-enyl-palmitoyl)-2-oleoyl-GPC (P-16:0/18:1)*	Lipid	HPT	52609	1,2-dioleoyl-GPE (18:1/18:1)	Lipid
HPT_52697	HPT_52609	0.973344	HPT	52697	1-oleoyl-2-docosahexaenoyl-GPC (18:1/22:6)*	Lipid	HPT	52609	1,2-dioleoyl-GPE (18:1/18:1)	Lipid
HPT_52716	HPT_52609	0.909413	HPT	52716	1-(1-enyl-palmitoyl)-2-palmitoyl-GPC (P-16:0/16:0)*	Lipid	HPT	52609	1,2-dioleoyl-GPE (18:1/18:1)	Lipid
HPT_55041	HPT_52609	0.985772	HPT	55041	1-oleoyl-2-arachidonoyl-GPE (18:1/20:4)*	Lipid	HPT	52609	1,2-dioleoyl-GPE (18:1/18:1)	Lipid
HPT_63	HPT_52609	0.944457	HPT	63	cholesterol	Lipid	HPT	52609	1,2-dioleoyl-GPE (18:1/18:1)	Lipid
HPT_1561	HPT_52610	0.940149	HPT	1561	alpha-tocopherol	Cofactors and Vitamins	HPT	52610	1-palmitoyl-2-docosahexaenoyl-GPC (16:0/22:6)	Lipid
HPT_19258	HPT_52610	0.97278	HPT	19258	1-myristoyl-2-palmitoyl-GPC (14:0/16:0)	Lipid	HPT	52610	1-palmitoyl-2-docosahexaenoyl-GPC (16:0/22:6)	Lipid
HPT_19261	HPT_52610	0.951359	HPT	19261	1-palmitoyl-2-oleoyl-GPS (16:0/18:1)	Lipid	HPT	52610	1-palmitoyl-2-docosahexaenoyl-GPC (16:0/22:6)	Lipid
HPT_19263	HPT_52610	0.962167	HPT	19263	1-palmitoyl-2-oleoyl-GPE (16:0/18:1)	Lipid	HPT	52610	1-palmitoyl-2-docosahexaenoyl-GPC (16:0/22:6)	Lipid
HPT_39271	HPT_52610	0.951367	HPT	39271	1-(1-enyl-stearoyl)-GPE (P-18:0)*	Lipid	HPT	52610	1-palmitoyl-2-docosahexaenoyl-GPC (16:0/22:6)	Lipid
HPT_42398	HPT_52610	0.98058	HPT	42398	1-stearoyl-GPE (18:0)	Lipid	HPT	52610	1-palmitoyl-2-docosahexaenoyl-GPC (16:0/22:6)	Lipid
HPT_42446	HPT_52610	0.971982	HPT	42446	1-palmitoyl-2-linoleoyl-GPC (16:0/18:2)	Lipid	HPT	52610	1-palmitoyl-2-docosahexaenoyl-GPC (16:0/22:6)	Lipid
HPT_42448	HPT_52610	0.906583	HPT	42448	1-stearoyl-2-oleoyl-GPE (18:0/18:1)	Lipid	HPT	52610	1-palmitoyl-2-docosahexaenoyl-GPC (16:0/22:6)	Lipid
HPT_42450	HPT_52610	0.97635	HPT	42450	1-stearoyl-2-arachidonoyl-GPC (18:0/20:4)	Lipid	HPT	52610	1-palmitoyl-2-docosahexaenoyl-GPC (16:0/22:6)	Lipid
HPT_52235	HPT_52610	0.951111	HPT	52235	1-stearoyl-2-arachidonoyl-GPS (18:0/20:4)	Lipid	HPT	52610	1-palmitoyl-2-docosahexaenoyl-GPC (16:0/22:6)	Lipid
HPT_52438	HPT_52610	0.976294	HPT	52438	1-stearoyl-2-oleoyl-GPC (18:0/18:1)	Lipid	HPT	52610	1-palmitoyl-2-docosahexaenoyl-GPC (16:0/22:6)	Lipid
HPT_52447	HPT_52610	0.94435	HPT	52447	1-stearoyl-2-arachidonoyl-GPE (18:0/20:4)	Lipid	HPT	52610	1-palmitoyl-2-docosahexaenoyl-GPC (16:0/22:6)	Lipid
HPT_52448	HPT_52610	0.975878	HPT	52448	1-palmitoyl-2-oleoyl-GPG (16:0/18:1)	Lipid	HPT	52610	1-palmitoyl-2-docosahexaenoyl-GPC (16:0/22:6)	Lipid
HPT_52449	HPT_52610	0.970064	HPT	52449	1-stearoyl-2-arachidonoyl-GPI (18:0/20:4)	Lipid	HPT	52610	1-palmitoyl-2-docosahexaenoyl-GPC (16:0/22:6)	Lipid
HPT_52454	HPT_52610	0.914392	HPT	52454	1-palmitoyl-2-dihomo-linolenoyl-GPC (16:0/20:3n3 or 6)*	Lipid	HPT	52610	1-palmitoyl-2-docosahexaenoyl-GPC (16:0/22:6)	Lipid
HPT_52457	HPT_52610	0.931176	HPT	52457	1,2-dioleoyl-GPC (18:1/18:1)	Lipid	HPT	52610	1-palmitoyl-2-docosahexaenoyl-GPC (16:0/22:6)	Lipid
HPT_52461	HPT_52610	0.905438	HPT	52461	1-palmitoyl-2-oleoyl-GPC (16:0/18:1)	Lipid	HPT	52610	1-palmitoyl-2-docosahexaenoyl-GPC (16:0/22:6)	Lipid
HPT_52462	HPT_52610	0.969604	HPT	52462	1-palmitoyl-2-arachidonoyl-GPC (16:0/20:4n6)	Lipid	HPT	52610	1-palmitoyl-2-docosahexaenoyl-GPC (16:0/22:6)	Lipid
HPT_52464	HPT_52610	0.945934	HPT	52464	1-palmitoyl-2-arachidonoyl-GPE (16:0/20:4)*	Lipid	HPT	52610	1-palmitoyl-2-docosahexaenoyl-GPC (16:0/22:6)	Lipid
HPT_52465	HPT_52610	0.972898	HPT	52465	1-palmitoyl-2-docosahexaenoyl-GPE (16:0/22:6)*	Lipid	HPT	52610	1-palmitoyl-2-docosahexaenoyl-GPC (16:0/22:6)	Lipid
HPT_52470	HPT_52610	0.969928	HPT	52470	1-palmitoyl-2-palmitoleoyl-GPC (16:0/16:1)*	Lipid	HPT	52610	1-palmitoyl-2-docosahexaenoyl-GPC (16:0/22:6)	Lipid
HPT_52475	HPT_52610	0.94163	HPT	52475	1-(1-enyl-stearoyl)-2-arachidonoyl-GPE (P-18:0/20:4)*	Lipid	HPT	52610	1-palmitoyl-2-docosahexaenoyl-GPC (16:0/22:6)	Lipid
HPT_52478	HPT_52610	0.933452	HPT	52478	1-(1-enyl-palmitoyl)-2-oleoyl-GPC (P-16:0/18:1)*	Lipid	HPT	52610	1-palmitoyl-2-docosahexaenoyl-GPC (16:0/22:6)	Lipid
HPT_52609	HPT_52610	0.967262	HPT	52609	1,2-dioleoyl-GPE (18:1/18:1)	Lipid	HPT	52610	1-palmitoyl-2-docosahexaenoyl-GPC (16:0/22:6)	Lipid
HPT_52697	HPT_52610	0.99586	HPT	52697	1-oleoyl-2-docosahexaenoyl-GPC (18:1/22:6)*	Lipid	HPT	52610	1-palmitoyl-2-docosahexaenoyl-GPC (16:0/22:6)	Lipid
HPT_52716	HPT_52610	0.912011	HPT	52716	1-(1-enyl-palmitoyl)-2-palmitoyl-GPC (P-16:0/16:0)*	Lipid	HPT	52610	1-palmitoyl-2-docosahexaenoyl-GPC (16:0/22:6)	Lipid
HPT_55041	HPT_52610	0.957674	HPT	55041	1-oleoyl-2-arachidonoyl-GPE (18:1/20:4)*	Lipid	HPT	52610	1-palmitoyl-2-docosahexaenoyl-GPC (16:0/22:6)	Lipid
HPT_63	HPT_52610	0.938594	HPT	63	cholesterol	Lipid	HPT	52610	1-palmitoyl-2-docosahexaenoyl-GPC (16:0/22:6)	Lipid
HPT_1561	HPT_52611	0.96064	HPT	1561	alpha-tocopherol	Cofactors and Vitamins	HPT	52611	1-stearoyl-2-docosahexaenoyl-GPC (18:0/22:6)	Lipid
HPT_19258	HPT_52611	0.968897	HPT	19258	1-myristoyl-2-palmitoyl-GPC (14:0/16:0)	Lipid	HPT	52611	1-stearoyl-2-docosahexaenoyl-GPC (18:0/22:6)	Lipid
HPT_19261	HPT_52611	0.943842	HPT	19261	1-palmitoyl-2-oleoyl-GPS (16:0/18:1)	Lipid	HPT	52611	1-stearoyl-2-docosahexaenoyl-GPC (18:0/22:6)	Lipid
HPT_19263	HPT_52611	0.970957	HPT	19263	1-palmitoyl-2-oleoyl-GPE (16:0/18:1)	Lipid	HPT	52611	1-stearoyl-2-docosahexaenoyl-GPC (18:0/22:6)	Lipid
HPT_39271	HPT_52611	0.936564	HPT	39271	1-(1-enyl-stearoyl)-GPE (P-18:0)*	Lipid	HPT	52611	1-stearoyl-2-docosahexaenoyl-GPC (18:0/22:6)	Lipid
HPT_42398	HPT_52611	0.973666	HPT	42398	1-stearoyl-GPE (18:0)	Lipid	HPT	52611	1-stearoyl-2-docosahexaenoyl-GPC (18:0/22:6)	Lipid
HPT_42446	HPT_52611	0.976822	HPT	42446	1-palmitoyl-2-linoleoyl-GPC (16:0/18:2)	Lipid	HPT	52611	1-stearoyl-2-docosahexaenoyl-GPC (18:0/22:6)	Lipid
HPT_42448	HPT_52611	0.935877	HPT	42448	1-stearoyl-2-oleoyl-GPE (18:0/18:1)	Lipid	HPT	52611	1-stearoyl-2-docosahexaenoyl-GPC (18:0/22:6)	Lipid
HPT_42450	HPT_52611	0.978661	HPT	42450	1-stearoyl-2-arachidonoyl-GPC (18:0/20:4)	Lipid	HPT	52611	1-stearoyl-2-docosahexaenoyl-GPC (18:0/22:6)	Lipid
HPT_52235	HPT_52611	0.951054	HPT	52235	1-stearoyl-2-arachidonoyl-GPS (18:0/20:4)	Lipid	HPT	52611	1-stearoyl-2-docosahexaenoyl-GPC (18:0/22:6)	Lipid
HPT_52438	HPT_52611	0.98175	HPT	52438	1-stearoyl-2-oleoyl-GPC (18:0/18:1)	Lipid	HPT	52611	1-stearoyl-2-docosahexaenoyl-GPC (18:0/22:6)	Lipid
HPT_52447	HPT_52611	0.959718	HPT	52447	1-stearoyl-2-arachidonoyl-GPE (18:0/20:4)	Lipid	HPT	52611	1-stearoyl-2-docosahexaenoyl-GPC (18:0/22:6)	Lipid
HPT_52448	HPT_52611	0.979471	HPT	52448	1-palmitoyl-2-oleoyl-GPG (16:0/18:1)	Lipid	HPT	52611	1-stearoyl-2-docosahexaenoyl-GPC (18:0/22:6)	Lipid
HPT_52449	HPT_52611	0.978399	HPT	52449	1-stearoyl-2-arachidonoyl-GPI (18:0/20:4)	Lipid	HPT	52611	1-stearoyl-2-docosahexaenoyl-GPC (18:0/22:6)	Lipid
HPT_52454	HPT_52611	0.924121	HPT	52454	1-palmitoyl-2-dihomo-linolenoyl-GPC (16:0/20:3n3 or 6)*	Lipid	HPT	52611	1-stearoyl-2-docosahexaenoyl-GPC (18:0/22:6)	Lipid
HPT_52457	HPT_52611	0.94041	HPT	52457	1,2-dioleoyl-GPC (18:1/18:1)	Lipid	HPT	52611	1-stearoyl-2-docosahexaenoyl-GPC (18:0/22:6)	Lipid
HPT_52461	HPT_52611	0.909303	HPT	52461	1-palmitoyl-2-oleoyl-GPC (16:0/18:1)	Lipid	HPT	52611	1-stearoyl-2-docosahexaenoyl-GPC (18:0/22:6)	Lipid
HPT_52462	HPT_52611	0.963494	HPT	52462	1-palmitoyl-2-arachidonoyl-GPC (16:0/20:4n6)	Lipid	HPT	52611	1-stearoyl-2-docosahexaenoyl-GPC (18:0/22:6)	Lipid
HPT_52464	HPT_52611	0.960616	HPT	52464	1-palmitoyl-2-arachidonoyl-GPE (16:0/20:4)*	Lipid	HPT	52611	1-stearoyl-2-docosahexaenoyl-GPC (18:0/22:6)	Lipid
HPT_52465	HPT_52611	0.97445	HPT	52465	1-palmitoyl-2-docosahexaenoyl-GPE (16:0/22:6)*	Lipid	HPT	52611	1-stearoyl-2-docosahexaenoyl-GPC (18:0/22:6)	Lipid
HPT_52470	HPT_52611	0.959082	HPT	52470	1-palmitoyl-2-palmitoleoyl-GPC (16:0/16:1)*	Lipid	HPT	52611	1-stearoyl-2-docosahexaenoyl-GPC (18:0/22:6)	Lipid
HPT_52475	HPT_52611	0.956342	HPT	52475	1-(1-enyl-stearoyl)-2-arachidonoyl-GPE (P-18:0/20:4)*	Lipid	HPT	52611	1-stearoyl-2-docosahexaenoyl-GPC (18:0/22:6)	Lipid
HPT_52478	HPT_52611	0.944933	HPT	52478	1-(1-enyl-palmitoyl)-2-oleoyl-GPC (P-16:0/18:1)*	Lipid	HPT	52611	1-stearoyl-2-docosahexaenoyl-GPC (18:0/22:6)	Lipid
HPT_52609	HPT_52611	0.977432	HPT	52609	1,2-dioleoyl-GPE (18:1/18:1)	Lipid	HPT	52611	1-stearoyl-2-docosahexaenoyl-GPC (18:0/22:6)	Lipid
HPT_52610	HPT_52611	0.992724	HPT	52610	1-palmitoyl-2-docosahexaenoyl-GPC (16:0/22:6)	Lipid	HPT	52611	1-stearoyl-2-docosahexaenoyl-GPC (18:0/22:6)	Lipid
HPT_52697	HPT_52611	0.989142	HPT	52697	1-oleoyl-2-docosahexaenoyl-GPC (18:1/22:6)*	Lipid	HPT	52611	1-stearoyl-2-docosahexaenoyl-GPC (18:0/22:6)	Lipid
HPT_52716	HPT_52611	0.931221	HPT	52716	1-(1-enyl-palmitoyl)-2-palmitoyl-GPC (P-16:0/16:0)*	Lipid	HPT	52611	1-stearoyl-2-docosahexaenoyl-GPC (18:0/22:6)	Lipid
HPT_55041	HPT_52611	0.967943	HPT	55041	1-oleoyl-2-arachidonoyl-GPE (18:1/20:4)*	Lipid	HPT	52611	1-stearoyl-2-docosahexaenoyl-GPC (18:0/22:6)	Lipid
HPT_63	HPT_52611	0.948524	HPT	63	cholesterol	Lipid	HPT	52611	1-stearoyl-2-docosahexaenoyl-GPC (18:0/22:6)	Lipid
HPT_42448	HPT_52614	0.978434	HPT	42448	1-stearoyl-2-oleoyl-GPE (18:0/18:1)	Lipid	HPT	52614	1-(1-enyl-stearoyl)-2-oleoyl-GPE (P-18:0/18:1)	Lipid
HPT_52449	HPT_52614	0.894733	HPT	52449	1-stearoyl-2-arachidonoyl-GPI (18:0/20:4)	Lipid	HPT	52614	1-(1-enyl-stearoyl)-2-oleoyl-GPE (P-18:0/18:1)	Lipid
HPT_52478	HPT_52614	0.905066	HPT	52478	1-(1-enyl-palmitoyl)-2-oleoyl-GPC (P-16:0/18:1)*	Lipid	HPT	52614	1-(1-enyl-stearoyl)-2-oleoyl-GPE (P-18:0/18:1)	Lipid
HPT_63	HPT_52614	0.896735	HPT	63	cholesterol	Lipid	HPT	52614	1-(1-enyl-stearoyl)-2-oleoyl-GPE (P-18:0/18:1)	Lipid
HPT_1561	HPT_52615	0.914818	HPT	1561	alpha-tocopherol	Cofactors and Vitamins	HPT	52615	sphingomyelin (d18:1/17:0, d17:1/18:0, d19:1/16:0)	Lipid
HPT_17747	HPT_52615	0.930256	HPT	17747	sphingosine	Lipid	HPT	52615	sphingomyelin (d18:1/17:0, d17:1/18:0, d19:1/16:0)	Lipid
HPT_19258	HPT_52615	0.96803	HPT	19258	1-myristoyl-2-palmitoyl-GPC (14:0/16:0)	Lipid	HPT	52615	sphingomyelin (d18:1/17:0, d17:1/18:0, d19:1/16:0)	Lipid
HPT_19261	HPT_52615	0.947687	HPT	19261	1-palmitoyl-2-oleoyl-GPS (16:0/18:1)	Lipid	HPT	52615	sphingomyelin (d18:1/17:0, d17:1/18:0, d19:1/16:0)	Lipid
HPT_19263	HPT_52615	0.966001	HPT	19263	1-palmitoyl-2-oleoyl-GPE (16:0/18:1)	Lipid	HPT	52615	sphingomyelin (d18:1/17:0, d17:1/18:0, d19:1/16:0)	Lipid
HPT_42398	HPT_52615	0.956556	HPT	42398	1-stearoyl-GPE (18:0)	Lipid	HPT	52615	sphingomyelin (d18:1/17:0, d17:1/18:0, d19:1/16:0)	Lipid
HPT_42446	HPT_52615	0.970079	HPT	42446	1-palmitoyl-2-linoleoyl-GPC (16:0/18:2)	Lipid	HPT	52615	sphingomyelin (d18:1/17:0, d17:1/18:0, d19:1/16:0)	Lipid
HPT_42450	HPT_52615	0.973315	HPT	42450	1-stearoyl-2-arachidonoyl-GPC (18:0/20:4)	Lipid	HPT	52615	sphingomyelin (d18:1/17:0, d17:1/18:0, d19:1/16:0)	Lipid
HPT_45966	HPT_52615	0.915212	HPT	45966	1-stearoyl-GPS (18:0)*	Lipid	HPT	52615	sphingomyelin (d18:1/17:0, d17:1/18:0, d19:1/16:0)	Lipid
HPT_48490	HPT_52615	0.937078	HPT	48490	sphingomyelin (d18:1/20:0, d16:1/22:0)*	Lipid	HPT	52615	sphingomyelin (d18:1/17:0, d17:1/18:0, d19:1/16:0)	Lipid
HPT_485	HPT_52615	-0.904672	HPT	485	spermidine	Amino Acid	HPT	52615	sphingomyelin (d18:1/17:0, d17:1/18:0, d19:1/16:0)	Lipid
HPT_52235	HPT_52615	0.898623	HPT	52235	1-stearoyl-2-arachidonoyl-GPS (18:0/20:4)	Lipid	HPT	52615	sphingomyelin (d18:1/17:0, d17:1/18:0, d19:1/16:0)	Lipid
HPT_52438	HPT_52615	0.946164	HPT	52438	1-stearoyl-2-oleoyl-GPC (18:0/18:1)	Lipid	HPT	52615	sphingomyelin (d18:1/17:0, d17:1/18:0, d19:1/16:0)	Lipid
HPT_52447	HPT_52615	0.947569	HPT	52447	1-stearoyl-2-arachidonoyl-GPE (18:0/20:4)	Lipid	HPT	52615	sphingomyelin (d18:1/17:0, d17:1/18:0, d19:1/16:0)	Lipid
HPT_52448	HPT_52615	0.928205	HPT	52448	1-palmitoyl-2-oleoyl-GPG (16:0/18:1)	Lipid	HPT	52615	sphingomyelin (d18:1/17:0, d17:1/18:0, d19:1/16:0)	Lipid
HPT_52449	HPT_52615	0.913773	HPT	52449	1-stearoyl-2-arachidonoyl-GPI (18:0/20:4)	Lipid	HPT	52615	sphingomyelin (d18:1/17:0, d17:1/18:0, d19:1/16:0)	Lipid
HPT_52454	HPT_52615	0.945559	HPT	52454	1-palmitoyl-2-dihomo-linolenoyl-GPC (16:0/20:3n3 or 6)*	Lipid	HPT	52615	sphingomyelin (d18:1/17:0, d17:1/18:0, d19:1/16:0)	Lipid
HPT_52457	HPT_52615	0.932162	HPT	52457	1,2-dioleoyl-GPC (18:1/18:1)	Lipid	HPT	52615	sphingomyelin (d18:1/17:0, d17:1/18:0, d19:1/16:0)	Lipid
HPT_52461	HPT_52615	0.942603	HPT	52461	1-palmitoyl-2-oleoyl-GPC (16:0/18:1)	Lipid	HPT	52615	sphingomyelin (d18:1/17:0, d17:1/18:0, d19:1/16:0)	Lipid
HPT_52462	HPT_52615	0.975854	HPT	52462	1-palmitoyl-2-arachidonoyl-GPC (16:0/20:4n6)	Lipid	HPT	52615	sphingomyelin (d18:1/17:0, d17:1/18:0, d19:1/16:0)	Lipid
HPT_52464	HPT_52615	0.962241	HPT	52464	1-palmitoyl-2-arachidonoyl-GPE (16:0/20:4)*	Lipid	HPT	52615	sphingomyelin (d18:1/17:0, d17:1/18:0, d19:1/16:0)	Lipid
HPT_52465	HPT_52615	0.952951	HPT	52465	1-palmitoyl-2-docosahexaenoyl-GPE (16:0/22:6)*	Lipid	HPT	52615	sphingomyelin (d18:1/17:0, d17:1/18:0, d19:1/16:0)	Lipid
HPT_52470	HPT_52615	0.967149	HPT	52470	1-palmitoyl-2-palmitoleoyl-GPC (16:0/16:1)*	Lipid	HPT	52615	sphingomyelin (d18:1/17:0, d17:1/18:0, d19:1/16:0)	Lipid
HPT_52475	HPT_52615	0.951767	HPT	52475	1-(1-enyl-stearoyl)-2-arachidonoyl-GPE (P-18:0/20:4)*	Lipid	HPT	52615	sphingomyelin (d18:1/17:0, d17:1/18:0, d19:1/16:0)	Lipid
HPT_52478	HPT_52615	0.939639	HPT	52478	1-(1-enyl-palmitoyl)-2-oleoyl-GPC (P-16:0/18:1)*	Lipid	HPT	52615	sphingomyelin (d18:1/17:0, d17:1/18:0, d19:1/16:0)	Lipid
HPT_52609	HPT_52615	0.932754	HPT	52609	1,2-dioleoyl-GPE (18:1/18:1)	Lipid	HPT	52615	sphingomyelin (d18:1/17:0, d17:1/18:0, d19:1/16:0)	Lipid
HPT_52610	HPT_52615	0.949858	HPT	52610	1-palmitoyl-2-docosahexaenoyl-GPC (16:0/22:6)	Lipid	HPT	52615	sphingomyelin (d18:1/17:0, d17:1/18:0, d19:1/16:0)	Lipid
HPT_52611	HPT_52615	0.953606	HPT	52611	1-stearoyl-2-docosahexaenoyl-GPC (18:0/22:6)	Lipid	HPT	52615	sphingomyelin (d18:1/17:0, d17:1/18:0, d19:1/16:0)	Lipid
HPT_52616	HPT_52615	0.949541	HPT	52616	1-palmitoyl-2-stearoyl-GPC (16:0/18:0)	Lipid	HPT	52615	sphingomyelin (d18:1/17:0, d17:1/18:0, d19:1/16:0)	Lipid
HPT_52697	HPT_52615	0.95837	HPT	52697	1-oleoyl-2-docosahexaenoyl-GPC (18:1/22:6)*	Lipid	HPT	52615	sphingomyelin (d18:1/17:0, d17:1/18:0, d19:1/16:0)	Lipid
HPT_52716	HPT_52615	0.971786	HPT	52716	1-(1-enyl-palmitoyl)-2-palmitoyl-GPC (P-16:0/16:0)*	Lipid	HPT	52615	sphingomyelin (d18:1/17:0, d17:1/18:0, d19:1/16:0)	Lipid
HPT_53209	HPT_52615	0.951013	HPT	53209	1-oleoyl-2-docosahexaenoyl-GPE (18:1/22:6)*	Lipid	HPT	52615	sphingomyelin (d18:1/17:0, d17:1/18:0, d19:1/16:0)	Lipid
HPT_54994	HPT_52615	0.934531	HPT	54994	1-oleoyl-2-arachidonoyl-GPI (18:1/20:4) *	Lipid	HPT	52615	sphingomyelin (d18:1/17:0, d17:1/18:0, d19:1/16:0)	Lipid
HPT_55041	HPT_52615	0.953495	HPT	55041	1-oleoyl-2-arachidonoyl-GPE (18:1/20:4)*	Lipid	HPT	52615	sphingomyelin (d18:1/17:0, d17:1/18:0, d19:1/16:0)	Lipid
HPT_57417	HPT_52615	0.965843	HPT	57417	N-stearoyl-sphingadienine (d18:2/18:0)*	Lipid	HPT	52615	sphingomyelin (d18:1/17:0, d17:1/18:0, d19:1/16:0)	Lipid
HPT_60	HPT_52615	-0.937434	HPT	60	leucine	Amino Acid	HPT	52615	sphingomyelin (d18:1/17:0, d17:1/18:0, d19:1/16:0)	Lipid
HPT_63	HPT_52615	0.945608	HPT	63	cholesterol	Lipid	HPT	52615	sphingomyelin (d18:1/17:0, d17:1/18:0, d19:1/16:0)	Lipid
HPT_1561	HPT_52616	0.916583	HPT	1561	alpha-tocopherol	Cofactors and Vitamins	HPT	52616	1-palmitoyl-2-stearoyl-GPC (16:0/18:0)	Lipid
HPT_19258	HPT_52616	0.922245	HPT	19258	1-myristoyl-2-palmitoyl-GPC (14:0/16:0)	Lipid	HPT	52616	1-palmitoyl-2-stearoyl-GPC (16:0/18:0)	Lipid
HPT_19261	HPT_52616	0.919238	HPT	19261	1-palmitoyl-2-oleoyl-GPS (16:0/18:1)	Lipid	HPT	52616	1-palmitoyl-2-stearoyl-GPC (16:0/18:0)	Lipid
HPT_19263	HPT_52616	0.954218	HPT	19263	1-palmitoyl-2-oleoyl-GPE (16:0/18:1)	Lipid	HPT	52616	1-palmitoyl-2-stearoyl-GPC (16:0/18:0)	Lipid
HPT_42398	HPT_52616	0.897434	HPT	42398	1-stearoyl-GPE (18:0)	Lipid	HPT	52616	1-palmitoyl-2-stearoyl-GPC (16:0/18:0)	Lipid
HPT_42446	HPT_52616	0.908837	HPT	42446	1-palmitoyl-2-linoleoyl-GPC (16:0/18:2)	Lipid	HPT	52616	1-palmitoyl-2-stearoyl-GPC (16:0/18:0)	Lipid
HPT_42450	HPT_52616	0.935383	HPT	42450	1-stearoyl-2-arachidonoyl-GPC (18:0/20:4)	Lipid	HPT	52616	1-palmitoyl-2-stearoyl-GPC (16:0/18:0)	Lipid
HPT_52438	HPT_52616	0.916717	HPT	52438	1-stearoyl-2-oleoyl-GPC (18:0/18:1)	Lipid	HPT	52616	1-palmitoyl-2-stearoyl-GPC (16:0/18:0)	Lipid
HPT_52447	HPT_52616	0.96773	HPT	52447	1-stearoyl-2-arachidonoyl-GPE (18:0/20:4)	Lipid	HPT	52616	1-palmitoyl-2-stearoyl-GPC (16:0/18:0)	Lipid
HPT_52449	HPT_52616	0.903675	HPT	52449	1-stearoyl-2-arachidonoyl-GPI (18:0/20:4)	Lipid	HPT	52616	1-palmitoyl-2-stearoyl-GPC (16:0/18:0)	Lipid
HPT_52454	HPT_52616	0.962154	HPT	52454	1-palmitoyl-2-dihomo-linolenoyl-GPC (16:0/20:3n3 or 6)*	Lipid	HPT	52616	1-palmitoyl-2-stearoyl-GPC (16:0/18:0)	Lipid
HPT_52457	HPT_52616	0.930084	HPT	52457	1,2-dioleoyl-GPC (18:1/18:1)	Lipid	HPT	52616	1-palmitoyl-2-stearoyl-GPC (16:0/18:0)	Lipid
HPT_52461	HPT_52616	0.958013	HPT	52461	1-palmitoyl-2-oleoyl-GPC (16:0/18:1)	Lipid	HPT	52616	1-palmitoyl-2-stearoyl-GPC (16:0/18:0)	Lipid
HPT_52462	HPT_52616	0.945074	HPT	52462	1-palmitoyl-2-arachidonoyl-GPC (16:0/20:4n6)	Lipid	HPT	52616	1-palmitoyl-2-stearoyl-GPC (16:0/18:0)	Lipid
HPT_52464	HPT_52616	0.966668	HPT	52464	1-palmitoyl-2-arachidonoyl-GPE (16:0/20:4)*	Lipid	HPT	52616	1-palmitoyl-2-stearoyl-GPC (16:0/18:0)	Lipid
HPT_52465	HPT_52616	0.943671	HPT	52465	1-palmitoyl-2-docosahexaenoyl-GPE (16:0/22:6)*	Lipid	HPT	52616	1-palmitoyl-2-stearoyl-GPC (16:0/18:0)	Lipid
HPT_52470	HPT_52616	0.899962	HPT	52470	1-palmitoyl-2-palmitoleoyl-GPC (16:0/16:1)*	Lipid	HPT	52616	1-palmitoyl-2-stearoyl-GPC (16:0/18:0)	Lipid
HPT_52475	HPT_52616	0.962177	HPT	52475	1-(1-enyl-stearoyl)-2-arachidonoyl-GPE (P-18:0/20:4)*	Lipid	HPT	52616	1-palmitoyl-2-stearoyl-GPC (16:0/18:0)	Lipid
HPT_52478	HPT_52616	0.893798	HPT	52478	1-(1-enyl-palmitoyl)-2-oleoyl-GPC (P-16:0/18:1)*	Lipid	HPT	52616	1-palmitoyl-2-stearoyl-GPC (16:0/18:0)	Lipid
HPT_52609	HPT_52616	0.910113	HPT	52609	1,2-dioleoyl-GPE (18:1/18:1)	Lipid	HPT	52616	1-palmitoyl-2-stearoyl-GPC (16:0/18:0)	Lipid
HPT_52610	HPT_52616	0.91845	HPT	52610	1-palmitoyl-2-docosahexaenoyl-GPC (16:0/22:6)	Lipid	HPT	52616	1-palmitoyl-2-stearoyl-GPC (16:0/18:0)	Lipid
HPT_52611	HPT_52616	0.935686	HPT	52611	1-stearoyl-2-docosahexaenoyl-GPC (18:0/22:6)	Lipid	HPT	52616	1-palmitoyl-2-stearoyl-GPC (16:0/18:0)	Lipid
HPT_52697	HPT_52616	0.919944	HPT	52697	1-oleoyl-2-docosahexaenoyl-GPC (18:1/22:6)*	Lipid	HPT	52616	1-palmitoyl-2-stearoyl-GPC (16:0/18:0)	Lipid
HPT_52716	HPT_52616	0.972602	HPT	52716	1-(1-enyl-palmitoyl)-2-palmitoyl-GPC (P-16:0/16:0)*	Lipid	HPT	52616	1-palmitoyl-2-stearoyl-GPC (16:0/18:0)	Lipid
HPT_55041	HPT_52616	0.951211	HPT	55041	1-oleoyl-2-arachidonoyl-GPE (18:1/20:4)*	Lipid	HPT	52616	1-palmitoyl-2-stearoyl-GPC (16:0/18:0)	Lipid
HPT_63	HPT_52616	0.921165	HPT	63	cholesterol	Lipid	HPT	52616	1-palmitoyl-2-stearoyl-GPC (16:0/18:0)	Lipid
HPT_52477	HPT_52621	0.897674	HPT	52477	1-(1-enyl-palmitoyl)-2-oleoyl-GPE (P-16:0/18:1)*	Lipid	HPT	52621	3-sulfo-nervonoyl-galactosylceramide (d18:1/24:1)	Lipid
BAT_61826	HPT_52687	0.891903	BAT	61826	N-linoleoyltaurine*	Lipid	HPT	52687	1-oleoyl-2-linoleoyl-GPE (18:1/18:2)*	Lipid
HPT_1561	HPT_52697	0.946361	HPT	1561	alpha-tocopherol	Cofactors and Vitamins	HPT	52697	1-oleoyl-2-docosahexaenoyl-GPC (18:1/22:6)*	Lipid
HPT_19258	HPT_52697	0.984967	HPT	19258	1-myristoyl-2-palmitoyl-GPC (14:0/16:0)	Lipid	HPT	52697	1-oleoyl-2-docosahexaenoyl-GPC (18:1/22:6)*	Lipid
HPT_19261	HPT_52697	0.968775	HPT	19261	1-palmitoyl-2-oleoyl-GPS (16:0/18:1)	Lipid	HPT	52697	1-oleoyl-2-docosahexaenoyl-GPC (18:1/22:6)*	Lipid
HPT_19263	HPT_52697	0.969652	HPT	19263	1-palmitoyl-2-oleoyl-GPE (16:0/18:1)	Lipid	HPT	52697	1-oleoyl-2-docosahexaenoyl-GPC (18:1/22:6)*	Lipid
HPT_42398	HPT_52697	0.987891	HPT	42398	1-stearoyl-GPE (18:0)	Lipid	HPT	52697	1-oleoyl-2-docosahexaenoyl-GPC (18:1/22:6)*	Lipid
HPT_42446	HPT_52697	0.971306	HPT	42446	1-palmitoyl-2-linoleoyl-GPC (16:0/18:2)	Lipid	HPT	52697	1-oleoyl-2-docosahexaenoyl-GPC (18:1/22:6)*	Lipid
HPT_52454	HPT_52697	0.914831	HPT	52454	1-palmitoyl-2-dihomo-linolenoyl-GPC (16:0/20:3n3 or 6)*	Lipid	HPT	52697	1-oleoyl-2-docosahexaenoyl-GPC (18:1/22:6)*	Lipid
HPT_52464	HPT_52697	0.952693	HPT	52464	1-palmitoyl-2-arachidonoyl-GPE (16:0/20:4)*	Lipid	HPT	52697	1-oleoyl-2-docosahexaenoyl-GPC (18:1/22:6)*	Lipid
HPT_52470	HPT_52697	0.983074	HPT	52470	1-palmitoyl-2-palmitoleoyl-GPC (16:0/16:1)*	Lipid	HPT	52697	1-oleoyl-2-docosahexaenoyl-GPC (18:1/22:6)*	Lipid
HPT_52478	HPT_52697	0.933826	HPT	52478	1-(1-enyl-palmitoyl)-2-oleoyl-GPC (P-16:0/18:1)*	Lipid	HPT	52697	1-oleoyl-2-docosahexaenoyl-GPC (18:1/22:6)*	Lipid
HPT_60	HPT_52697	-0.899035	HPT	60	leucine	Amino Acid	HPT	52697	1-oleoyl-2-docosahexaenoyl-GPC (18:1/22:6)*	Lipid
HPT_63	HPT_52697	0.934303	HPT	63	cholesterol	Lipid	HPT	52697	1-oleoyl-2-docosahexaenoyl-GPC (18:1/22:6)*	Lipid
HPT_32418	HPT_52710	-0.943865	HPT	32418	myristoleate (14:1n5)	Lipid	HPT	52710	1-linoleoyl-2-arachidonoyl-GPC (18:2/20:4n6)*	Lipid
HPT_52453	HPT_52710	0.944678	HPT	52453	1-oleoyl-2-linoleoyl-GPC (18:1/18:2)*	Lipid	HPT	52710	1-linoleoyl-2-arachidonoyl-GPC (18:2/20:4n6)*	Lipid
HPT_1561	HPT_52716	0.919352	HPT	1561	alpha-tocopherol	Cofactors and Vitamins	HPT	52716	1-(1-enyl-palmitoyl)-2-palmitoyl-GPC (P-16:0/16:0)*	Lipid
HPT_19258	HPT_52716	0.926266	HPT	19258	1-myristoyl-2-palmitoyl-GPC (14:0/16:0)	Lipid	HPT	52716	1-(1-enyl-palmitoyl)-2-palmitoyl-GPC (P-16:0/16:0)*	Lipid
HPT_19261	HPT_52716	0.909207	HPT	19261	1-palmitoyl-2-oleoyl-GPS (16:0/18:1)	Lipid	HPT	52716	1-(1-enyl-palmitoyl)-2-palmitoyl-GPC (P-16:0/16:0)*	Lipid
HPT_19263	HPT_52716	0.956766	HPT	19263	1-palmitoyl-2-oleoyl-GPE (16:0/18:1)	Lipid	HPT	52716	1-(1-enyl-palmitoyl)-2-palmitoyl-GPC (P-16:0/16:0)*	Lipid
HPT_42398	HPT_52716	0.912818	HPT	42398	1-stearoyl-GPE (18:0)	Lipid	HPT	52716	1-(1-enyl-palmitoyl)-2-palmitoyl-GPC (P-16:0/16:0)*	Lipid
HPT_42446	HPT_52716	0.938487	HPT	42446	1-palmitoyl-2-linoleoyl-GPC (16:0/18:2)	Lipid	HPT	52716	1-(1-enyl-palmitoyl)-2-palmitoyl-GPC (P-16:0/16:0)*	Lipid
HPT_52454	HPT_52716	0.986417	HPT	52454	1-palmitoyl-2-dihomo-linolenoyl-GPC (16:0/20:3n3 or 6)*	Lipid	HPT	52716	1-(1-enyl-palmitoyl)-2-palmitoyl-GPC (P-16:0/16:0)*	Lipid
HPT_52464	HPT_52716	0.972164	HPT	52464	1-palmitoyl-2-arachidonoyl-GPE (16:0/20:4)*	Lipid	HPT	52716	1-(1-enyl-palmitoyl)-2-palmitoyl-GPC (P-16:0/16:0)*	Lipid
HPT_52470	HPT_52716	0.907606	HPT	52470	1-palmitoyl-2-palmitoleoyl-GPC (16:0/16:1)*	Lipid	HPT	52716	1-(1-enyl-palmitoyl)-2-palmitoyl-GPC (P-16:0/16:0)*	Lipid
HPT_52478	HPT_52716	0.934566	HPT	52478	1-(1-enyl-palmitoyl)-2-oleoyl-GPC (P-16:0/18:1)*	Lipid	HPT	52716	1-(1-enyl-palmitoyl)-2-palmitoyl-GPC (P-16:0/16:0)*	Lipid
HPT_52697	HPT_52716	0.916541	HPT	52697	1-oleoyl-2-docosahexaenoyl-GPC (18:1/22:6)*	Lipid	HPT	52716	1-(1-enyl-palmitoyl)-2-palmitoyl-GPC (P-16:0/16:0)*	Lipid
HPT_60	HPT_52716	-0.945251	HPT	60	leucine	Amino Acid	HPT	52716	1-(1-enyl-palmitoyl)-2-palmitoyl-GPC (P-16:0/16:0)*	Lipid
HPT_63	HPT_52716	0.939612	HPT	63	cholesterol	Lipid	HPT	52716	1-(1-enyl-palmitoyl)-2-palmitoyl-GPC (P-16:0/16:0)*	Lipid
eWAT_61840	HPT_528	0.931638	eWAT	61840	3-hydroxyoleoylcarnitine	Lipid	HPT	528	alpha-ketoglutarate	Energy
BAT_31932	HPT_52944	0.8948	BAT	31932	propionylglycine (C3)	Lipid	HPT	52944	palmitoylcholine	Lipid
BAT_57515	HPT_52984	0.897154	BAT	57515	lignoceroylcarnitine (C24)*	Lipid	HPT	52984	3-hydroxybutyrylcarnitine (2)	Lipid
HPT_62947	HPT_53	0.910757	HPT	62947	N,N,N-trimethyl-alanylproline betaine (TMAP)	Amino Acid	HPT	53	glutamine	Amino Acid
HPT_57457	HPT_53013	0.935694	HPT	57457	glycosyl ceramide (d16:1/24:1, d18:1/22:1)*	Lipid	HPT	53013	glycosyl-N-palmitoyl-sphingosine (d18:1/16:0)	Lipid
HPT_1561	HPT_53195	0.90692	HPT	1561	alpha-tocopherol	Cofactors and Vitamins	HPT	53195	1-myristoyl-2-arachidonoyl-GPC (14:0/20:4)*	Lipid
HPT_19258	HPT_53195	0.925174	HPT	19258	1-myristoyl-2-palmitoyl-GPC (14:0/16:0)	Lipid	HPT	53195	1-myristoyl-2-arachidonoyl-GPC (14:0/20:4)*	Lipid
HPT_19263	HPT_53195	0.904942	HPT	19263	1-palmitoyl-2-oleoyl-GPE (16:0/18:1)	Lipid	HPT	53195	1-myristoyl-2-arachidonoyl-GPC (14:0/20:4)*	Lipid
HPT_39271	HPT_53195	0.943166	HPT	39271	1-(1-enyl-stearoyl)-GPE (P-18:0)*	Lipid	HPT	53195	1-myristoyl-2-arachidonoyl-GPC (14:0/20:4)*	Lipid
HPT_42398	HPT_53195	0.925986	HPT	42398	1-stearoyl-GPE (18:0)	Lipid	HPT	53195	1-myristoyl-2-arachidonoyl-GPC (14:0/20:4)*	Lipid
HPT_42446	HPT_53195	0.950965	HPT	42446	1-palmitoyl-2-linoleoyl-GPC (16:0/18:2)	Lipid	HPT	53195	1-myristoyl-2-arachidonoyl-GPC (14:0/20:4)*	Lipid
HPT_42448	HPT_53195	0.926674	HPT	42448	1-stearoyl-2-oleoyl-GPE (18:0/18:1)	Lipid	HPT	53195	1-myristoyl-2-arachidonoyl-GPC (14:0/20:4)*	Lipid
HPT_42450	HPT_53195	0.924339	HPT	42450	1-stearoyl-2-arachidonoyl-GPC (18:0/20:4)	Lipid	HPT	53195	1-myristoyl-2-arachidonoyl-GPC (14:0/20:4)*	Lipid
HPT_52235	HPT_53195	0.963315	HPT	52235	1-stearoyl-2-arachidonoyl-GPS (18:0/20:4)	Lipid	HPT	53195	1-myristoyl-2-arachidonoyl-GPC (14:0/20:4)*	Lipid
HPT_52438	HPT_53195	0.951996	HPT	52438	1-stearoyl-2-oleoyl-GPC (18:0/18:1)	Lipid	HPT	53195	1-myristoyl-2-arachidonoyl-GPC (14:0/20:4)*	Lipid
HPT_52448	HPT_53195	0.935404	HPT	52448	1-palmitoyl-2-oleoyl-GPG (16:0/18:1)	Lipid	HPT	53195	1-myristoyl-2-arachidonoyl-GPC (14:0/20:4)*	Lipid
HPT_52449	HPT_53195	0.928603	HPT	52449	1-stearoyl-2-arachidonoyl-GPI (18:0/20:4)	Lipid	HPT	53195	1-myristoyl-2-arachidonoyl-GPC (14:0/20:4)*	Lipid
HPT_52453	HPT_53195	0.90591	HPT	52453	1-oleoyl-2-linoleoyl-GPC (18:1/18:2)*	Lipid	HPT	53195	1-myristoyl-2-arachidonoyl-GPC (14:0/20:4)*	Lipid
HPT_52462	HPT_53195	0.897203	HPT	52462	1-palmitoyl-2-arachidonoyl-GPC (16:0/20:4n6)	Lipid	HPT	53195	1-myristoyl-2-arachidonoyl-GPC (14:0/20:4)*	Lipid
HPT_52465	HPT_53195	0.903937	HPT	52465	1-palmitoyl-2-docosahexaenoyl-GPE (16:0/22:6)*	Lipid	HPT	53195	1-myristoyl-2-arachidonoyl-GPC (14:0/20:4)*	Lipid
HPT_52470	HPT_53195	0.93106	HPT	52470	1-palmitoyl-2-palmitoleoyl-GPC (16:0/16:1)*	Lipid	HPT	53195	1-myristoyl-2-arachidonoyl-GPC (14:0/20:4)*	Lipid
HPT_52475	HPT_53195	0.891333	HPT	52475	1-(1-enyl-stearoyl)-2-arachidonoyl-GPE (P-18:0/20:4)*	Lipid	HPT	53195	1-myristoyl-2-arachidonoyl-GPC (14:0/20:4)*	Lipid
HPT_52478	HPT_53195	0.939881	HPT	52478	1-(1-enyl-palmitoyl)-2-oleoyl-GPC (P-16:0/18:1)*	Lipid	HPT	53195	1-myristoyl-2-arachidonoyl-GPC (14:0/20:4)*	Lipid
HPT_52609	HPT_53195	0.931648	HPT	52609	1,2-dioleoyl-GPE (18:1/18:1)	Lipid	HPT	53195	1-myristoyl-2-arachidonoyl-GPC (14:0/20:4)*	Lipid
HPT_52610	HPT_53195	0.946463	HPT	52610	1-palmitoyl-2-docosahexaenoyl-GPC (16:0/22:6)	Lipid	HPT	53195	1-myristoyl-2-arachidonoyl-GPC (14:0/20:4)*	Lipid
HPT_52611	HPT_53195	0.941745	HPT	52611	1-stearoyl-2-docosahexaenoyl-GPC (18:0/22:6)	Lipid	HPT	53195	1-myristoyl-2-arachidonoyl-GPC (14:0/20:4)*	Lipid
HPT_52614	HPT_53195	0.91398	HPT	52614	1-(1-enyl-stearoyl)-2-oleoyl-GPE (P-18:0/18:1)	Lipid	HPT	53195	1-myristoyl-2-arachidonoyl-GPC (14:0/20:4)*	Lipid
HPT_52697	HPT_53195	0.938292	HPT	52697	1-oleoyl-2-docosahexaenoyl-GPC (18:1/22:6)*	Lipid	HPT	53195	1-myristoyl-2-arachidonoyl-GPC (14:0/20:4)*	Lipid
HPT_55041	HPT_53195	0.908444	HPT	55041	1-oleoyl-2-arachidonoyl-GPE (18:1/20:4)*	Lipid	HPT	53195	1-myristoyl-2-arachidonoyl-GPC (14:0/20:4)*	Lipid
HPT_63	HPT_53195	0.931355	HPT	63	cholesterol	Lipid	HPT	53195	1-myristoyl-2-arachidonoyl-GPC (14:0/20:4)*	Lipid
HPT_1561	HPT_53209	0.94963	HPT	1561	alpha-tocopherol	Cofactors and Vitamins	HPT	53209	1-oleoyl-2-docosahexaenoyl-GPE (18:1/22:6)*	Lipid
HPT_19258	HPT_53209	0.979242	HPT	19258	1-myristoyl-2-palmitoyl-GPC (14:0/16:0)	Lipid	HPT	53209	1-oleoyl-2-docosahexaenoyl-GPE (18:1/22:6)*	Lipid
HPT_19261	HPT_53209	0.958266	HPT	19261	1-palmitoyl-2-oleoyl-GPS (16:0/18:1)	Lipid	HPT	53209	1-oleoyl-2-docosahexaenoyl-GPE (18:1/22:6)*	Lipid
HPT_19263	HPT_53209	0.98274	HPT	19263	1-palmitoyl-2-oleoyl-GPE (16:0/18:1)	Lipid	HPT	53209	1-oleoyl-2-docosahexaenoyl-GPE (18:1/22:6)*	Lipid
HPT_39271	HPT_53209	0.907193	HPT	39271	1-(1-enyl-stearoyl)-GPE (P-18:0)*	Lipid	HPT	53209	1-oleoyl-2-docosahexaenoyl-GPE (18:1/22:6)*	Lipid
HPT_42398	HPT_53209	0.948518	HPT	42398	1-stearoyl-GPE (18:0)	Lipid	HPT	53209	1-oleoyl-2-docosahexaenoyl-GPE (18:1/22:6)*	Lipid
HPT_42446	HPT_53209	0.951693	HPT	42446	1-palmitoyl-2-linoleoyl-GPC (16:0/18:2)	Lipid	HPT	53209	1-oleoyl-2-docosahexaenoyl-GPE (18:1/22:6)*	Lipid
HPT_42448	HPT_53209	0.906756	HPT	42448	1-stearoyl-2-oleoyl-GPE (18:0/18:1)	Lipid	HPT	53209	1-oleoyl-2-docosahexaenoyl-GPE (18:1/22:6)*	Lipid
HPT_42450	HPT_53209	0.987292	HPT	42450	1-stearoyl-2-arachidonoyl-GPC (18:0/20:4)	Lipid	HPT	53209	1-oleoyl-2-docosahexaenoyl-GPE (18:1/22:6)*	Lipid
HPT_52235	HPT_53209	0.952229	HPT	52235	1-stearoyl-2-arachidonoyl-GPS (18:0/20:4)	Lipid	HPT	53209	1-oleoyl-2-docosahexaenoyl-GPE (18:1/22:6)*	Lipid
HPT_52438	HPT_53209	0.98056	HPT	52438	1-stearoyl-2-oleoyl-GPC (18:0/18:1)	Lipid	HPT	53209	1-oleoyl-2-docosahexaenoyl-GPE (18:1/22:6)*	Lipid
HPT_52447	HPT_53209	0.988591	HPT	52447	1-stearoyl-2-arachidonoyl-GPE (18:0/20:4)	Lipid	HPT	53209	1-oleoyl-2-docosahexaenoyl-GPE (18:1/22:6)*	Lipid
HPT_52448	HPT_53209	0.968457	HPT	52448	1-palmitoyl-2-oleoyl-GPG (16:0/18:1)	Lipid	HPT	53209	1-oleoyl-2-docosahexaenoyl-GPE (18:1/22:6)*	Lipid
HPT_52449	HPT_53209	0.968725	HPT	52449	1-stearoyl-2-arachidonoyl-GPI (18:0/20:4)	Lipid	HPT	53209	1-oleoyl-2-docosahexaenoyl-GPE (18:1/22:6)*	Lipid
HPT_52454	HPT_53209	0.900601	HPT	52454	1-palmitoyl-2-dihomo-linolenoyl-GPC (16:0/20:3n3 or 6)*	Lipid	HPT	53209	1-oleoyl-2-docosahexaenoyl-GPE (18:1/22:6)*	Lipid
HPT_52457	HPT_53209	0.967322	HPT	52457	1,2-dioleoyl-GPC (18:1/18:1)	Lipid	HPT	53209	1-oleoyl-2-docosahexaenoyl-GPE (18:1/22:6)*	Lipid
HPT_52461	HPT_53209	0.951659	HPT	52461	1-palmitoyl-2-oleoyl-GPC (16:0/18:1)	Lipid	HPT	53209	1-oleoyl-2-docosahexaenoyl-GPE (18:1/22:6)*	Lipid
HPT_52462	HPT_53209	0.98243	HPT	52462	1-palmitoyl-2-arachidonoyl-GPC (16:0/20:4n6)	Lipid	HPT	53209	1-oleoyl-2-docosahexaenoyl-GPE (18:1/22:6)*	Lipid
HPT_52464	HPT_53209	0.968155	HPT	52464	1-palmitoyl-2-arachidonoyl-GPE (16:0/20:4)*	Lipid	HPT	53209	1-oleoyl-2-docosahexaenoyl-GPE (18:1/22:6)*	Lipid
HPT_52465	HPT_53209	0.997871	HPT	52465	1-palmitoyl-2-docosahexaenoyl-GPE (16:0/22:6)*	Lipid	HPT	53209	1-oleoyl-2-docosahexaenoyl-GPE (18:1/22:6)*	Lipid
HPT_52470	HPT_53209	0.964927	HPT	52470	1-palmitoyl-2-palmitoleoyl-GPC (16:0/16:1)*	Lipid	HPT	53209	1-oleoyl-2-docosahexaenoyl-GPE (18:1/22:6)*	Lipid
HPT_52475	HPT_53209	0.979512	HPT	52475	1-(1-enyl-stearoyl)-2-arachidonoyl-GPE (P-18:0/20:4)*	Lipid	HPT	53209	1-oleoyl-2-docosahexaenoyl-GPE (18:1/22:6)*	Lipid
HPT_52478	HPT_53209	0.927515	HPT	52478	1-(1-enyl-palmitoyl)-2-oleoyl-GPC (P-16:0/18:1)*	Lipid	HPT	53209	1-oleoyl-2-docosahexaenoyl-GPE (18:1/22:6)*	Lipid
HPT_52609	HPT_53209	0.9831	HPT	52609	1,2-dioleoyl-GPE (18:1/18:1)	Lipid	HPT	53209	1-oleoyl-2-docosahexaenoyl-GPE (18:1/22:6)*	Lipid
HPT_52610	HPT_53209	0.969677	HPT	52610	1-palmitoyl-2-docosahexaenoyl-GPC (16:0/22:6)	Lipid	HPT	53209	1-oleoyl-2-docosahexaenoyl-GPE (18:1/22:6)*	Lipid
HPT_52611	HPT_53209	0.977792	HPT	52611	1-stearoyl-2-docosahexaenoyl-GPC (18:0/22:6)	Lipid	HPT	53209	1-oleoyl-2-docosahexaenoyl-GPE (18:1/22:6)*	Lipid
HPT_52616	HPT_53209	0.945425	HPT	52616	1-palmitoyl-2-stearoyl-GPC (16:0/18:0)	Lipid	HPT	53209	1-oleoyl-2-docosahexaenoyl-GPE (18:1/22:6)*	Lipid
HPT_52697	HPT_53209	0.972452	HPT	52697	1-oleoyl-2-docosahexaenoyl-GPC (18:1/22:6)*	Lipid	HPT	53209	1-oleoyl-2-docosahexaenoyl-GPE (18:1/22:6)*	Lipid
HPT_52716	HPT_53209	0.922473	HPT	52716	1-(1-enyl-palmitoyl)-2-palmitoyl-GPC (P-16:0/16:0)*	Lipid	HPT	53209	1-oleoyl-2-docosahexaenoyl-GPE (18:1/22:6)*	Lipid
HPT_53195	HPT_53209	0.906807	HPT	53195	1-myristoyl-2-arachidonoyl-GPC (14:0/20:4)*	Lipid	HPT	53209	1-oleoyl-2-docosahexaenoyl-GPE (18:1/22:6)*	Lipid
HPT_55041	HPT_53209	0.979794	HPT	55041	1-oleoyl-2-arachidonoyl-GPE (18:1/20:4)*	Lipid	HPT	53209	1-oleoyl-2-docosahexaenoyl-GPE (18:1/22:6)*	Lipid
HPT_63	HPT_53209	0.934848	HPT	63	cholesterol	Lipid	HPT	53209	1-oleoyl-2-docosahexaenoyl-GPE (18:1/22:6)*	Lipid
HPT_34534	HPT_53223	0.90123	HPT	34534	laurylcarnitine (C12)	Lipid	HPT	53223	palmitoleoylcarnitine (C16:1)*	Lipid
HPT_35649	HPT_53237	0.951397	HPT	35649	sedoheptulose-7-phosphate	Carbohydrate	HPT	53237	sedoheptulose	Carbohydrate
HPT_577	HPT_53237	0.935591	HPT	577	fructose	Carbohydrate	HPT	53237	sedoheptulose	Carbohydrate
HPT_37059	HPT_5341	0.917034	HPT	37059	malonylcarnitine	Lipid	HPT	5341	thiamin (Vitamin B1)	Cofactors and Vitamins
Serum_52614	HPT_54	-0.910059	Serum	52614	1-(1-enyl-stearoyl)-2-oleoyl-GPE (P-18:0/18:1)	Lipid	HPT	54	tryptophan	Amino Acid
Serum_52716	HPT_54	-0.910778	Serum	52716	1-(1-enyl-palmitoyl)-2-palmitoyl-GPC (P-16:0/16:0)*	Lipid	HPT	54	tryptophan	Amino Acid
Serum_52748	HPT_54	-0.923945	Serum	52748	1-(1-enyl-stearoyl)-2-linoleoyl-GPE (P-18:0/18:2)*	Lipid	HPT	54	tryptophan	Amino Acid
BAT_18245	HPT_542	-0.902721	BAT	18245	gamma-glutamylhistidine	Peptide	HPT	542	3-hydroxybutyrate (BHBA)	Lipid
BAT_33946	HPT_542	-0.902104	BAT	33946	N-acetylhistidine	Amino Acid	HPT	542	3-hydroxybutyrate (BHBA)	Lipid
HPT_19265	HPT_54691	0.961491	HPT	19265	1-stearoyl-2-oleoyl-GPS (18:0/18:1)	Lipid	HPT	54691	1-(1-enyl-oleoyl)-2-oleoyl-GPE (P-18:1/18:1)*	Lipid
HPT_42448	HPT_54691	0.92998	HPT	42448	1-stearoyl-2-oleoyl-GPE (18:0/18:1)	Lipid	HPT	54691	1-(1-enyl-oleoyl)-2-oleoyl-GPE (P-18:1/18:1)*	Lipid
HPT_47153	HPT_54691	0.967381	HPT	47153	sphingomyelin (d18:1/24:1, d18:2/24:0)*	Lipid	HPT	54691	1-(1-enyl-oleoyl)-2-oleoyl-GPE (P-18:1/18:1)*	Lipid
HPT_48493	HPT_54691	0.926482	HPT	48493	sphingomyelin (d18:1/22:1, d18:2/22:0, d16:1/24:1)*	Lipid	HPT	54691	1-(1-enyl-oleoyl)-2-oleoyl-GPE (P-18:1/18:1)*	Lipid
HPT_52235	HPT_54691	0.910548	HPT	52235	1-stearoyl-2-arachidonoyl-GPS (18:0/20:4)	Lipid	HPT	54691	1-(1-enyl-oleoyl)-2-oleoyl-GPE (P-18:1/18:1)*	Lipid
HPT_52477	HPT_54691	0.97887	HPT	52477	1-(1-enyl-palmitoyl)-2-oleoyl-GPE (P-16:0/18:1)*	Lipid	HPT	54691	1-(1-enyl-oleoyl)-2-oleoyl-GPE (P-18:1/18:1)*	Lipid
HPT_52614	HPT_54691	0.970193	HPT	52614	1-(1-enyl-stearoyl)-2-oleoyl-GPE (P-18:0/18:1)	Lipid	HPT	54691	1-(1-enyl-oleoyl)-2-oleoyl-GPE (P-18:1/18:1)*	Lipid
HPT_53195	HPT_54691	0.933305	HPT	53195	1-myristoyl-2-arachidonoyl-GPC (14:0/20:4)*	Lipid	HPT	54691	1-(1-enyl-oleoyl)-2-oleoyl-GPE (P-18:1/18:1)*	Lipid
HPT_57453	HPT_54691	0.918312	HPT	57453	glycosyl ceramide (d18:2/24:1, d18:1/24:2)*	Lipid	HPT	54691	1-(1-enyl-oleoyl)-2-oleoyl-GPE (P-18:1/18:1)*	Lipid
HPT_1561	HPT_54812	0.926435	HPT	1561	alpha-tocopherol	Cofactors and Vitamins	HPT	54812	1-palmitoyl-2-gamma-linolenoyl-GPC (16:0/18:3n6)*	Lipid
HPT_19258	HPT_54812	0.957657	HPT	19258	1-myristoyl-2-palmitoyl-GPC (14:0/16:0)	Lipid	HPT	54812	1-palmitoyl-2-gamma-linolenoyl-GPC (16:0/18:3n6)*	Lipid
HPT_19261	HPT_54812	0.959555	HPT	19261	1-palmitoyl-2-oleoyl-GPS (16:0/18:1)	Lipid	HPT	54812	1-palmitoyl-2-gamma-linolenoyl-GPC (16:0/18:3n6)*	Lipid
HPT_19263	HPT_54812	0.935238	HPT	19263	1-palmitoyl-2-oleoyl-GPE (16:0/18:1)	Lipid	HPT	54812	1-palmitoyl-2-gamma-linolenoyl-GPC (16:0/18:3n6)*	Lipid
HPT_37529	HPT_54812	0.936496	HPT	37529	sphingomyelin (d18:1/18:1, d18:2/18:0)	Lipid	HPT	54812	1-palmitoyl-2-gamma-linolenoyl-GPC (16:0/18:3n6)*	Lipid
HPT_39271	HPT_54812	0.91396	HPT	39271	1-(1-enyl-stearoyl)-GPE (P-18:0)*	Lipid	HPT	54812	1-palmitoyl-2-gamma-linolenoyl-GPC (16:0/18:3n6)*	Lipid
HPT_42398	HPT_54812	0.908898	HPT	42398	1-stearoyl-GPE (18:0)	Lipid	HPT	54812	1-palmitoyl-2-gamma-linolenoyl-GPC (16:0/18:3n6)*	Lipid
HPT_42446	HPT_54812	0.89409	HPT	42446	1-palmitoyl-2-linoleoyl-GPC (16:0/18:2)	Lipid	HPT	54812	1-palmitoyl-2-gamma-linolenoyl-GPC (16:0/18:3n6)*	Lipid
HPT_42450	HPT_54812	0.93697	HPT	42450	1-stearoyl-2-arachidonoyl-GPC (18:0/20:4)	Lipid	HPT	54812	1-palmitoyl-2-gamma-linolenoyl-GPC (16:0/18:3n6)*	Lipid
HPT_52438	HPT_54812	0.923698	HPT	52438	1-stearoyl-2-oleoyl-GPC (18:0/18:1)	Lipid	HPT	54812	1-palmitoyl-2-gamma-linolenoyl-GPC (16:0/18:3n6)*	Lipid
HPT_52447	HPT_54812	0.913396	HPT	52447	1-stearoyl-2-arachidonoyl-GPE (18:0/20:4)	Lipid	HPT	54812	1-palmitoyl-2-gamma-linolenoyl-GPC (16:0/18:3n6)*	Lipid
HPT_52454	HPT_54812	0.922123	HPT	52454	1-palmitoyl-2-dihomo-linolenoyl-GPC (16:0/20:3n3 or 6)*	Lipid	HPT	54812	1-palmitoyl-2-gamma-linolenoyl-GPC (16:0/18:3n6)*	Lipid
HPT_52457	HPT_54812	0.899349	HPT	52457	1,2-dioleoyl-GPC (18:1/18:1)	Lipid	HPT	54812	1-palmitoyl-2-gamma-linolenoyl-GPC (16:0/18:3n6)*	Lipid
HPT_52461	HPT_54812	0.927786	HPT	52461	1-palmitoyl-2-oleoyl-GPC (16:0/18:1)	Lipid	HPT	54812	1-palmitoyl-2-gamma-linolenoyl-GPC (16:0/18:3n6)*	Lipid
HPT_52462	HPT_54812	0.933774	HPT	52462	1-palmitoyl-2-arachidonoyl-GPC (16:0/20:4n6)	Lipid	HPT	54812	1-palmitoyl-2-gamma-linolenoyl-GPC (16:0/18:3n6)*	Lipid
HPT_52464	HPT_54812	0.936957	HPT	52464	1-palmitoyl-2-arachidonoyl-GPE (16:0/20:4)*	Lipid	HPT	54812	1-palmitoyl-2-gamma-linolenoyl-GPC (16:0/18:3n6)*	Lipid
HPT_52465	HPT_54812	0.913208	HPT	52465	1-palmitoyl-2-docosahexaenoyl-GPE (16:0/22:6)*	Lipid	HPT	54812	1-palmitoyl-2-gamma-linolenoyl-GPC (16:0/18:3n6)*	Lipid
HPT_52470	HPT_54812	0.953442	HPT	52470	1-palmitoyl-2-palmitoleoyl-GPC (16:0/16:1)*	Lipid	HPT	54812	1-palmitoyl-2-gamma-linolenoyl-GPC (16:0/18:3n6)*	Lipid
HPT_52475	HPT_54812	0.905715	HPT	52475	1-(1-enyl-stearoyl)-2-arachidonoyl-GPE (P-18:0/20:4)*	Lipid	HPT	54812	1-palmitoyl-2-gamma-linolenoyl-GPC (16:0/18:3n6)*	Lipid
HPT_52478	HPT_54812	0.91498	HPT	52478	1-(1-enyl-palmitoyl)-2-oleoyl-GPC (P-16:0/18:1)*	Lipid	HPT	54812	1-palmitoyl-2-gamma-linolenoyl-GPC (16:0/18:3n6)*	Lipid
HPT_52609	HPT_54812	0.907904	HPT	52609	1,2-dioleoyl-GPE (18:1/18:1)	Lipid	HPT	54812	1-palmitoyl-2-gamma-linolenoyl-GPC (16:0/18:3n6)*	Lipid
HPT_52610	HPT_54812	0.907259	HPT	52610	1-palmitoyl-2-docosahexaenoyl-GPC (16:0/22:6)	Lipid	HPT	54812	1-palmitoyl-2-gamma-linolenoyl-GPC (16:0/18:3n6)*	Lipid
HPT_52611	HPT_54812	0.895255	HPT	52611	1-stearoyl-2-docosahexaenoyl-GPC (18:0/22:6)	Lipid	HPT	54812	1-palmitoyl-2-gamma-linolenoyl-GPC (16:0/18:3n6)*	Lipid
HPT_52615	HPT_54812	0.927713	HPT	52615	sphingomyelin (d18:1/17:0, d17:1/18:0, d19:1/16:0)	Lipid	HPT	54812	1-palmitoyl-2-gamma-linolenoyl-GPC (16:0/18:3n6)*	Lipid
HPT_52697	HPT_54812	0.929464	HPT	52697	1-oleoyl-2-docosahexaenoyl-GPC (18:1/22:6)*	Lipid	HPT	54812	1-palmitoyl-2-gamma-linolenoyl-GPC (16:0/18:3n6)*	Lipid
HPT_52716	HPT_54812	0.910544	HPT	52716	1-(1-enyl-palmitoyl)-2-palmitoyl-GPC (P-16:0/16:0)*	Lipid	HPT	54812	1-palmitoyl-2-gamma-linolenoyl-GPC (16:0/18:3n6)*	Lipid
HPT_53209	HPT_54812	0.898543	HPT	53209	1-oleoyl-2-docosahexaenoyl-GPE (18:1/22:6)*	Lipid	HPT	54812	1-palmitoyl-2-gamma-linolenoyl-GPC (16:0/18:3n6)*	Lipid
HPT_54994	HPT_54812	0.926634	HPT	54994	1-oleoyl-2-arachidonoyl-GPI (18:1/20:4) *	Lipid	HPT	54812	1-palmitoyl-2-gamma-linolenoyl-GPC (16:0/18:3n6)*	Lipid
HPT_55041	HPT_54812	0.939392	HPT	55041	1-oleoyl-2-arachidonoyl-GPE (18:1/20:4)*	Lipid	HPT	54812	1-palmitoyl-2-gamma-linolenoyl-GPC (16:0/18:3n6)*	Lipid
HPT_57473	HPT_54812	0.931799	HPT	57473	sphingomyelin (d18:0/18:0, d19:0/17:0)*	Lipid	HPT	54812	1-palmitoyl-2-gamma-linolenoyl-GPC (16:0/18:3n6)*	Lipid
HPT_60	HPT_54812	-0.935003	HPT	60	leucine	Amino Acid	HPT	54812	1-palmitoyl-2-gamma-linolenoyl-GPC (16:0/18:3n6)*	Lipid
Serum_33969	HPT_54812	0.895407	Serum	33969	stearidonate (18:4n3)	Lipid	HPT	54812	1-palmitoyl-2-gamma-linolenoyl-GPC (16:0/18:3n6)*	Lipid
Heart_57482	HPT_54923	-0.947387	Heart	57482	sphingomyelin (d18:2/23:1)*	Lipid	HPT	54923	beta-citrylglutamate	Amino Acid
HPT_1561	HPT_54957	0.917923	HPT	1561	alpha-tocopherol	Cofactors and Vitamins	HPT	54957	palmitoyl-arachidonoyl-glycerol (16:0/20:4) [1]*	Lipid
HPT_19258	HPT_54957	0.899379	HPT	19258	1-myristoyl-2-palmitoyl-GPC (14:0/16:0)	Lipid	HPT	54957	palmitoyl-arachidonoyl-glycerol (16:0/20:4) [1]*	Lipid
HPT_19261	HPT_54957	0.89973	HPT	19261	1-palmitoyl-2-oleoyl-GPS (16:0/18:1)	Lipid	HPT	54957	palmitoyl-arachidonoyl-glycerol (16:0/20:4) [1]*	Lipid
HPT_37529	HPT_54957	0.90157	HPT	37529	sphingomyelin (d18:1/18:1, d18:2/18:0)	Lipid	HPT	54957	palmitoyl-arachidonoyl-glycerol (16:0/20:4) [1]*	Lipid
HPT_42450	HPT_54957	0.910563	HPT	42450	1-stearoyl-2-arachidonoyl-GPC (18:0/20:4)	Lipid	HPT	54957	palmitoyl-arachidonoyl-glycerol (16:0/20:4) [1]*	Lipid
HPT_52438	HPT_54957	0.91024	HPT	52438	1-stearoyl-2-oleoyl-GPC (18:0/18:1)	Lipid	HPT	54957	palmitoyl-arachidonoyl-glycerol (16:0/20:4) [1]*	Lipid
HPT_52470	HPT_54957	0.90259	HPT	52470	1-palmitoyl-2-palmitoleoyl-GPC (16:0/16:1)*	Lipid	HPT	54957	palmitoyl-arachidonoyl-glycerol (16:0/20:4) [1]*	Lipid
HPT_52615	HPT_54957	0.906385	HPT	52615	sphingomyelin (d18:1/17:0, d17:1/18:0, d19:1/16:0)	Lipid	HPT	54957	palmitoyl-arachidonoyl-glycerol (16:0/20:4) [1]*	Lipid
HPT_52697	HPT_54957	0.893409	HPT	52697	1-oleoyl-2-docosahexaenoyl-GPC (18:1/22:6)*	Lipid	HPT	54957	palmitoyl-arachidonoyl-glycerol (16:0/20:4) [1]*	Lipid
HPT_54958	HPT_54957	0.932558	HPT	54958	palmitoyl-arachidonoyl-glycerol (16:0/20:4) [2]*	Lipid	HPT	54957	palmitoyl-arachidonoyl-glycerol (16:0/20:4) [1]*	Lipid
HPT_54961	HPT_54957	0.944834	HPT	54961	oleoyl-arachidonoyl-glycerol (18:1/20:4) [2]*	Lipid	HPT	54957	palmitoyl-arachidonoyl-glycerol (16:0/20:4) [1]*	Lipid
HPT_54994	HPT_54957	0.916866	HPT	54994	1-oleoyl-2-arachidonoyl-GPI (18:1/20:4) *	Lipid	HPT	54957	palmitoyl-arachidonoyl-glycerol (16:0/20:4) [1]*	Lipid
HPT_57373	HPT_54957	0.902206	HPT	57373	palmitoyl-docosahexaenoyl-glycerol (16:0/22:6) [1]*	Lipid	HPT	54957	palmitoyl-arachidonoyl-glycerol (16:0/20:4) [1]*	Lipid
HPT_1561	HPT_54958	0.960489	HPT	1561	alpha-tocopherol	Cofactors and Vitamins	HPT	54958	palmitoyl-arachidonoyl-glycerol (16:0/20:4) [2]*	Lipid
HPT_17747	HPT_54958	0.904056	HPT	17747	sphingosine	Lipid	HPT	54958	palmitoyl-arachidonoyl-glycerol (16:0/20:4) [2]*	Lipid
HPT_19261	HPT_54958	0.89324	HPT	19261	1-palmitoyl-2-oleoyl-GPS (16:0/18:1)	Lipid	HPT	54958	palmitoyl-arachidonoyl-glycerol (16:0/20:4) [2]*	Lipid
HPT_19263	HPT_54958	0.903578	HPT	19263	1-palmitoyl-2-oleoyl-GPE (16:0/18:1)	Lipid	HPT	54958	palmitoyl-arachidonoyl-glycerol (16:0/20:4) [2]*	Lipid
HPT_42450	HPT_54958	0.90048	HPT	42450	1-stearoyl-2-arachidonoyl-GPC (18:0/20:4)	Lipid	HPT	54958	palmitoyl-arachidonoyl-glycerol (16:0/20:4) [2]*	Lipid
HPT_485	HPT_54958	-0.917668	HPT	485	spermidine	Amino Acid	HPT	54958	palmitoyl-arachidonoyl-glycerol (16:0/20:4) [2]*	Lipid
HPT_52235	HPT_54958	0.895052	HPT	52235	1-stearoyl-2-arachidonoyl-GPS (18:0/20:4)	Lipid	HPT	54958	palmitoyl-arachidonoyl-glycerol (16:0/20:4) [2]*	Lipid
HPT_52438	HPT_54958	0.924304	HPT	52438	1-stearoyl-2-oleoyl-GPC (18:0/18:1)	Lipid	HPT	54958	palmitoyl-arachidonoyl-glycerol (16:0/20:4) [2]*	Lipid
HPT_52447	HPT_54958	0.93374	HPT	52447	1-stearoyl-2-arachidonoyl-GPE (18:0/20:4)	Lipid	HPT	54958	palmitoyl-arachidonoyl-glycerol (16:0/20:4) [2]*	Lipid
HPT_52464	HPT_54958	0.916453	HPT	52464	1-palmitoyl-2-arachidonoyl-GPE (16:0/20:4)*	Lipid	HPT	54958	palmitoyl-arachidonoyl-glycerol (16:0/20:4) [2]*	Lipid
HPT_52465	HPT_54958	0.90904	HPT	52465	1-palmitoyl-2-docosahexaenoyl-GPE (16:0/22:6)*	Lipid	HPT	54958	palmitoyl-arachidonoyl-glycerol (16:0/20:4) [2]*	Lipid
HPT_52475	HPT_54958	0.90756	HPT	52475	1-(1-enyl-stearoyl)-2-arachidonoyl-GPE (P-18:0/20:4)*	Lipid	HPT	54958	palmitoyl-arachidonoyl-glycerol (16:0/20:4) [2]*	Lipid
HPT_52609	HPT_54958	0.910858	HPT	52609	1,2-dioleoyl-GPE (18:1/18:1)	Lipid	HPT	54958	palmitoyl-arachidonoyl-glycerol (16:0/20:4) [2]*	Lipid
HPT_52611	HPT_54958	0.897223	HPT	52611	1-stearoyl-2-docosahexaenoyl-GPC (18:0/22:6)	Lipid	HPT	54958	palmitoyl-arachidonoyl-glycerol (16:0/20:4) [2]*	Lipid
HPT_52616	HPT_54958	0.902132	HPT	52616	1-palmitoyl-2-stearoyl-GPC (16:0/18:0)	Lipid	HPT	54958	palmitoyl-arachidonoyl-glycerol (16:0/20:4) [2]*	Lipid
HPT_53209	HPT_54958	0.91343	HPT	53209	1-oleoyl-2-docosahexaenoyl-GPE (18:1/22:6)*	Lipid	HPT	54958	palmitoyl-arachidonoyl-glycerol (16:0/20:4) [2]*	Lipid
HPT_55041	HPT_54958	0.920441	HPT	55041	1-oleoyl-2-arachidonoyl-GPE (18:1/20:4)*	Lipid	HPT	54958	palmitoyl-arachidonoyl-glycerol (16:0/20:4) [2]*	Lipid
HPT_57417	HPT_54958	0.901981	HPT	57417	N-stearoyl-sphingadienine (d18:2/18:0)*	Lipid	HPT	54958	palmitoyl-arachidonoyl-glycerol (16:0/20:4) [2]*	Lipid
HPT_1561	HPT_54961	0.961288	HPT	1561	alpha-tocopherol	Cofactors and Vitamins	HPT	54961	oleoyl-arachidonoyl-glycerol (18:1/20:4) [2]*	Lipid
HPT_17747	HPT_54961	0.896127	HPT	17747	sphingosine	Lipid	HPT	54961	oleoyl-arachidonoyl-glycerol (18:1/20:4) [2]*	Lipid
HPT_19258	HPT_54961	0.925665	HPT	19258	1-myristoyl-2-palmitoyl-GPC (14:0/16:0)	Lipid	HPT	54961	oleoyl-arachidonoyl-glycerol (18:1/20:4) [2]*	Lipid
HPT_19261	HPT_54961	0.927946	HPT	19261	1-palmitoyl-2-oleoyl-GPS (16:0/18:1)	Lipid	HPT	54961	oleoyl-arachidonoyl-glycerol (18:1/20:4) [2]*	Lipid
HPT_19263	HPT_54961	0.921359	HPT	19263	1-palmitoyl-2-oleoyl-GPE (16:0/18:1)	Lipid	HPT	54961	oleoyl-arachidonoyl-glycerol (18:1/20:4) [2]*	Lipid
HPT_42450	HPT_54961	0.929806	HPT	42450	1-stearoyl-2-arachidonoyl-GPC (18:0/20:4)	Lipid	HPT	54961	oleoyl-arachidonoyl-glycerol (18:1/20:4) [2]*	Lipid
HPT_485	HPT_54961	-0.910564	HPT	485	spermidine	Amino Acid	HPT	54961	oleoyl-arachidonoyl-glycerol (18:1/20:4) [2]*	Lipid
HPT_52235	HPT_54961	0.933891	HPT	52235	1-stearoyl-2-arachidonoyl-GPS (18:0/20:4)	Lipid	HPT	54961	oleoyl-arachidonoyl-glycerol (18:1/20:4) [2]*	Lipid
HPT_52438	HPT_54961	0.948676	HPT	52438	1-stearoyl-2-oleoyl-GPC (18:0/18:1)	Lipid	HPT	54961	oleoyl-arachidonoyl-glycerol (18:1/20:4) [2]*	Lipid
HPT_52447	HPT_54961	0.942335	HPT	52447	1-stearoyl-2-arachidonoyl-GPE (18:0/20:4)	Lipid	HPT	54961	oleoyl-arachidonoyl-glycerol (18:1/20:4) [2]*	Lipid
HPT_52448	HPT_54961	0.905485	HPT	52448	1-palmitoyl-2-oleoyl-GPG (16:0/18:1)	Lipid	HPT	54961	oleoyl-arachidonoyl-glycerol (18:1/20:4) [2]*	Lipid
HPT_52449	HPT_54961	0.902667	HPT	52449	1-stearoyl-2-arachidonoyl-GPI (18:0/20:4)	Lipid	HPT	54961	oleoyl-arachidonoyl-glycerol (18:1/20:4) [2]*	Lipid
HPT_52457	HPT_54961	0.897458	HPT	52457	1,2-dioleoyl-GPC (18:1/18:1)	Lipid	HPT	54961	oleoyl-arachidonoyl-glycerol (18:1/20:4) [2]*	Lipid
HPT_52462	HPT_54961	0.902796	HPT	52462	1-palmitoyl-2-arachidonoyl-GPC (16:0/20:4n6)	Lipid	HPT	54961	oleoyl-arachidonoyl-glycerol (18:1/20:4) [2]*	Lipid
HPT_52464	HPT_54961	0.922789	HPT	52464	1-palmitoyl-2-arachidonoyl-GPE (16:0/20:4)*	Lipid	HPT	54961	oleoyl-arachidonoyl-glycerol (18:1/20:4) [2]*	Lipid
HPT_52465	HPT_54961	0.93447	HPT	52465	1-palmitoyl-2-docosahexaenoyl-GPE (16:0/22:6)*	Lipid	HPT	54961	oleoyl-arachidonoyl-glycerol (18:1/20:4) [2]*	Lipid
HPT_52470	HPT_54961	0.909226	HPT	52470	1-palmitoyl-2-palmitoleoyl-GPC (16:0/16:1)*	Lipid	HPT	54961	oleoyl-arachidonoyl-glycerol (18:1/20:4) [2]*	Lipid
HPT_52475	HPT_54961	0.916164	HPT	52475	1-(1-enyl-stearoyl)-2-arachidonoyl-GPE (P-18:0/20:4)*	Lipid	HPT	54961	oleoyl-arachidonoyl-glycerol (18:1/20:4) [2]*	Lipid
HPT_52609	HPT_54961	0.933286	HPT	52609	1,2-dioleoyl-GPE (18:1/18:1)	Lipid	HPT	54961	oleoyl-arachidonoyl-glycerol (18:1/20:4) [2]*	Lipid
HPT_52611	HPT_54961	0.907719	HPT	52611	1-stearoyl-2-docosahexaenoyl-GPC (18:0/22:6)	Lipid	HPT	54961	oleoyl-arachidonoyl-glycerol (18:1/20:4) [2]*	Lipid
HPT_52697	HPT_54961	0.900564	HPT	52697	1-oleoyl-2-docosahexaenoyl-GPC (18:1/22:6)*	Lipid	HPT	54961	oleoyl-arachidonoyl-glycerol (18:1/20:4) [2]*	Lipid
HPT_53209	HPT_54961	0.933893	HPT	53209	1-oleoyl-2-docosahexaenoyl-GPE (18:1/22:6)*	Lipid	HPT	54961	oleoyl-arachidonoyl-glycerol (18:1/20:4) [2]*	Lipid
HPT_54812	HPT_54961	0.894631	HPT	54812	1-palmitoyl-2-gamma-linolenoyl-GPC (16:0/18:3n6)*	Lipid	HPT	54961	oleoyl-arachidonoyl-glycerol (18:1/20:4) [2]*	Lipid
HPT_54958	HPT_54961	0.988803	HPT	54958	palmitoyl-arachidonoyl-glycerol (16:0/20:4) [2]*	Lipid	HPT	54961	oleoyl-arachidonoyl-glycerol (18:1/20:4) [2]*	Lipid
HPT_54994	HPT_54961	0.921593	HPT	54994	1-oleoyl-2-arachidonoyl-GPI (18:1/20:4) *	Lipid	HPT	54961	oleoyl-arachidonoyl-glycerol (18:1/20:4) [2]*	Lipid
HPT_55041	HPT_54961	0.935773	HPT	55041	1-oleoyl-2-arachidonoyl-GPE (18:1/20:4)*	Lipid	HPT	54961	oleoyl-arachidonoyl-glycerol (18:1/20:4) [2]*	Lipid
HPT_57417	HPT_54961	0.893567	HPT	57417	N-stearoyl-sphingadienine (d18:2/18:0)*	Lipid	HPT	54961	oleoyl-arachidonoyl-glycerol (18:1/20:4) [2]*	Lipid
HPT_1561	HPT_54994	0.947343	HPT	1561	alpha-tocopherol	Cofactors and Vitamins	HPT	54994	1-oleoyl-2-arachidonoyl-GPI (18:1/20:4) *	Lipid
[truncated: 7,112 more rows]

## Sheet: GraphAll_Edges_exe_extended
EndNodes_1_Name	EndNodes_2_Name	Weight	Tissue_1	COMPID_1	BIOCHEMICAL_1	SUPERPATHWAY_1	Tissue_2	COMPID_2	BIOCHEMICAL_2	SUPERPATHWAY_2
BAT_1110	BAT_1105	0.958007	BAT	1110	arachidonate (20:4n6)	Lipid	BAT	1105	linoleate (18:2n6)	Lipid
BAT_62781	BAT_1118	0.925147	BAT	62781	18-methylnonadecanoate (i20:0)	Lipid	BAT	1118	arachidate (20:0)	Lipid
Heart_512	BAT_12129	0.906406	Heart	512	asparagine	Amino Acid	BAT	12129	beta-hydroxyisovalerate	Amino Acid
BAT_554	BAT_1301	-0.927838	BAT	554	adenine	Nucleotide	BAT	1301	lysine	Amino Acid
BAT_1643	BAT_1303	0.963554	BAT	1643	fumarate	Energy	BAT	1303	malate	Energy
BAT_45968	BAT_1336	0.899272	BAT	45968	1-oleoyl-GPG (18:1)*	Lipid	BAT	1336	palmitate (16:0)	Lipid
BAT_1126	BAT_1356	-0.9044	BAT	1126	alanine	Amino Acid	BAT	1356	nonadecanoate (19:0)	Lipid
BAT_34035	BAT_1361	0.901737	BAT	34035	linolenate [alpha or gamma; (18:3n3 or 6)]	Lipid	BAT	1361	pentadecanoate (15:0)	Lipid
BAT_1645	BAT_1365	0.924523	BAT	1645	laurate (12:0)	Lipid	BAT	1365	myristate (14:0)	Lipid
BAT_41754	BAT_1408	0.90161	BAT	41754	heme	Cofactors and Vitamins	BAT	1408	putrescine	Amino Acid
BAT_15765	BAT_1437	0.902322	BAT	15765	ethylmalonate	Amino Acid	BAT	1437	succinate	Energy
BAT_1638	BAT_1498	0.919727	BAT	1638	arginine	Amino Acid	BAT	1498	N6,N6,N6-trimethyllysine	Amino Acid
eWAT_1587	BAT_1512	0.910031	eWAT	1587	N-acetylleucine	Amino Acid	BAT	1512	picolinate	Amino Acid
BAT_60	BAT_15140	0.911281	BAT	60	leucine	Amino Acid	BAT	15140	kynurenine	Amino Acid
Heart_1587	BAT_1516	0.918416	Heart	1587	N-acetylleucine	Amino Acid	BAT	1516	sarcosine	Amino Acid
Heart_33967	BAT_1516	0.906059	Heart	33967	N-acetylisoleucine	Amino Acid	BAT	1516	sarcosine	Amino Acid
Heart_40007	BAT_1549	-0.955992	Heart	40007	carboxyethyl-GABA	Amino Acid	BAT	1549	3-hydroxyisobutyrate	Amino Acid
BAT_42489	BAT_15500	0.911492	BAT	42489	2-hydroxydecanoate	Lipid	BAT	15500	carnitine	Lipid
BAT_46322	BAT_15504	0.904303	BAT	46322	CoA	Cofactors and Vitamins	BAT	15504	phosphopantetheine	Cofactors and Vitamins
BAT_32417	BAT_1552	0.910176	BAT	32417	docosatrienoate (22:3n3)	Lipid	BAT	1552	erucate (22:1n9)	Lipid
BAT_46173	BAT_1564	0.956381	BAT	46173	aconitate [cis or trans]	Energy	BAT	1564	citrate	Energy
BAT_52602	BAT_1572	0.908993	BAT	52602	2'-deoxyuridine	Nucleotide	BAT	1572	glycerate	Carbohydrate
BAT_57	BAT_15720	0.958652	BAT	57	glutamate	Amino Acid	BAT	15720	N-acetylglutamate	Amino Acid
BAT_33951	BAT_15747	0.90921	BAT	33951	creatine phosphate	Amino Acid	BAT	15747	anserine	Amino Acid
BAT_36713	BAT_15747	0.94856	BAT	36713	N6-carboxymethyllysine	Carbohydrate	BAT	15747	anserine	Amino Acid
BAT_57519	BAT_15747	0.965184	BAT	57519	eicosenoylcarnitine (C20:1)*	Lipid	BAT	15747	anserine	Amino Acid
BAT_57520	BAT_15747	0.966561	BAT	57520	dihomo-linoleoylcarnitine (C20:2)*	Lipid	BAT	15747	anserine	Amino Acid
BAT_57521	BAT_15747	0.922436	BAT	57521	dihomo-linolenoylcarnitine (C20:3n3 or 6)*	Lipid	BAT	15747	anserine	Amino Acid
BAT_60	BAT_1587	0.938956	BAT	60	leucine	Amino Acid	BAT	1587	N-acetylleucine	Amino Acid
Heart_52281	BAT_1591	0.906391	Heart	52281	2-hydroxybutyrate/2-hydroxyisobutyrate	Amino Acid	BAT	1591	N-acetylvaline	Amino Acid
BAT_37455	BAT_15990	0.943177	BAT	37455	glycerophosphoethanolamine	Lipid	BAT	15990	glycerophosphorylcholine (GPC)	Lipid
BAT_1301	BAT_1638	0.893028	BAT	1301	lysine	Amino Acid	BAT	1638	arginine	Amino Acid
BAT_62559	BAT_1648	0.906892	BAT	62559	1-carboxyethylleucine	Amino Acid	BAT	1648	serine	Amino Acid
BAT_1587	BAT_1649	0.936608	BAT	1587	N-acetylleucine	Amino Acid	BAT	1649	valine	Amino Acid
BAT_60	BAT_1649	0.976253	BAT	60	leucine	Amino Acid	BAT	1649	valine	Amino Acid
BAT_2734	BAT_1670	0.891535	BAT	2734	gamma-glutamyltyrosine	Peptide	BAT	1670	urea	Amino Acid
BAT_15747	BAT_1768	0.986477	BAT	15747	anserine	Amino Acid	BAT	1768	carnosine	Amino Acid
BAT_36713	BAT_1768	0.942336	BAT	36713	N6-carboxymethyllysine	Carbohydrate	BAT	1768	carnosine	Amino Acid
BAT_57519	BAT_1768	0.971799	BAT	57519	eicosenoylcarnitine (C20:1)*	Lipid	BAT	1768	carnosine	Amino Acid
BAT_57520	BAT_1768	0.977464	BAT	57520	dihomo-linoleoylcarnitine (C20:2)*	Lipid	BAT	1768	carnosine	Amino Acid
BAT_57521	BAT_1768	0.951586	BAT	57521	dihomo-linolenoylcarnitine (C20:3n3 or 6)*	Lipid	BAT	1768	carnosine	Amino Acid
BAT_62947	BAT_1768	0.932221	BAT	62947	N,N,N-trimethyl-alanylproline betaine (TMAP)	Amino Acid	BAT	1768	carnosine	Amino Acid
BAT_1126	BAT_17805	-0.89553	BAT	1126	alanine	Amino Acid	BAT	17805	dihomo-linoleate (20:2n6)	Lipid
Liver_22842	BAT_18245	0.927135	Liver	22842	cholate	Lipid	BAT	18245	gamma-glutamylhistidine	Peptide
BAT_531	BAT_1827	0.900103	BAT	531	3-hydroxy-3-methylglutarate	Lipid	BAT	1827	riboflavin (Vitamin B2)	Cofactors and Vitamins
BAT_1365	BAT_18362	0.92963	BAT	1365	myristate (14:0)	Lipid	BAT	18362	azelate (nonanedioate; C9)	Lipid
BAT_1645	BAT_18362	0.931536	BAT	1645	laurate (12:0)	Lipid	BAT	18362	azelate (nonanedioate; C9)	Lipid
BAT_1105	BAT_18467	0.90724	BAT	1105	linoleate (18:2n6)	Lipid	BAT	18467	eicosapentaenoate (EPA; 20:5n3)	Lipid
BAT_52285	BAT_18467	0.920165	BAT	52285	oleate/vaccenate (18:1)	Lipid	BAT	18467	eicosapentaenoate (EPA; 20:5n3)	Lipid
BAT_52473	BAT_18497	-0.895628	BAT	52473	gamma-tocopherol/beta-tocopherol	Cofactors and Vitamins	BAT	18497	taurocholate	Lipid
BAT_45428	BAT_1898	-0.94317	BAT	45428	N-acetylmethionine sulfoxide	Amino Acid	BAT	1898	proline	Amino Acid
BAT_52673	BAT_19130	0.895477	BAT	52673	1-(1-enyl-palmitoyl)-2-arachidonoyl-GPE (P-16:0/20:4)*	Lipid	BAT	19130	1,2-dipalmitoyl-GPC (16:0/16:0)	Lipid
BAT_52468	BAT_19265	0.91748	BAT	52468	1-stearoyl-2-linoleoyl-GPI (18:0/18:2)	Lipid	BAT	19265	1-stearoyl-2-oleoyl-GPS (18:0/18:1)	Lipid
BAT_53230	BAT_21158	0.953441	BAT	53230	3-hydroxyhexanoate	Lipid	BAT	21158	3-hydroxymyristate	Lipid
BAT_63109	BAT_2183	0.931516	BAT	63109	2R,3R-dihydroxybutyrate	Lipid	BAT	2183	thymidine	Nucleotide
BAT_32306	BAT_22001	-0.897939	BAT	32306	trans-4-hydroxyproline	Amino Acid	BAT	22001	3-hydroxyoctanoate	Lipid
BAT_34397	BAT_27447	0.892194	BAT	34397	1-arachidonylglycerol (20:4)	Lipid	BAT	27447	1-linoleoylglycerol (18:2)	Lipid
Muscle_577	BAT_27503	0.914479	Muscle	577	fructose	Carbohydrate	BAT	27503	3-hydroxypalmitate	Lipid
BAT_527	BAT_27718	0.92932	BAT	527	lactate	Carbohydrate	BAT	27718	creatine	Amino Acid
BAT_594	BAT_27738	0.925342	BAT	594	nicotinamide	Cofactors and Vitamins	BAT	27738	threonate	Cofactors and Vitamins
BAT_57512	BAT_2829	-0.900793	BAT	57512	margaroylcarnitine (C17)*	Lipid	BAT	2829	N-formylmethionine	Amino Acid
BAT_15720	BAT_31555	0.906797	BAT	15720	N-acetylglutamate	Amino Acid	BAT	31555	pyridoxate	Cofactors and Vitamins
BAT_57	BAT_31555	0.911127	BAT	57	glutamate	Amino Acid	BAT	31555	pyridoxate	Cofactors and Vitamins
Heart_1549	BAT_32197	0.916695	Heart	1549	3-hydroxyisobutyrate	Amino Acid	BAT	32197	3-(4-hydroxyphenyl)lactate (HPLA)	Amino Acid
BAT_396	BAT_32306	-0.941024	BAT	396	glutarate (pentanedioate)	Lipid	BAT	32306	trans-4-hydroxyproline	Amino Acid
HPT_27672	BAT_32349	0.928668	HPT	27672	3-indoxyl sulfate	Amino Acid	BAT	32349	4-imidazoleacetate	Amino Acid
BAT_1411	BAT_32352	0.973335	BAT	1411	2'-deoxyguanosine	Nucleotide	BAT	32352	guanine	Nucleotide
Heart_32197	BAT_32390	0.892756	Heart	32197	3-(4-hydroxyphenyl)lactate (HPLA)	Amino Acid	BAT	32390	N-acetyltyrosine	Amino Acid
BAT_32417	BAT_32415	0.910248	BAT	32417	docosatrienoate (22:3n3)	Lipid	BAT	32415	docosadienoate (22:2n6)	Lipid
BAT_1365	BAT_32418	0.905383	BAT	1365	myristate (14:0)	Lipid	BAT	32418	myristoleate (14:1n5)	Lipid
BAT_1645	BAT_32418	0.963	BAT	1645	laurate (12:0)	Lipid	BAT	32418	myristoleate (14:1n5)	Lipid
BAT_18362	BAT_32418	0.891961	BAT	18362	azelate (nonanedioate; C9)	Lipid	BAT	32418	myristoleate (14:1n5)	Lipid
BAT_22053	BAT_32457	0.943027	BAT	22053	3-hydroxydecanoate	Lipid	BAT	32457	3-hydroxylaurate	Lipid
BAT_1110	BAT_32504	0.92552	BAT	1110	arachidonate (20:4n6)	Lipid	BAT	32504	docosapentaenoate (n3 DPA; 22:5n3)	Lipid
BAT_32980	BAT_32504	0.950823	BAT	32980	adrenate (22:4n6)	Lipid	BAT	32504	docosapentaenoate (n3 DPA; 22:5n3)	Lipid
BAT_35718	BAT_32504	0.931833	BAT	35718	dihomolinolenate (20:3n3 or 3n6)	Lipid	BAT	32504	docosapentaenoate (n3 DPA; 22:5n3)	Lipid
BAT_1110	BAT_32980	0.893463	BAT	1110	arachidonate (20:4n6)	Lipid	BAT	32980	adrenate (22:4n6)	Lipid
BAT_35718	BAT_32980	0.900018	BAT	35718	dihomolinolenate (20:3n3 or 3n6)	Lipid	BAT	32980	adrenate (22:4n6)	Lipid
BAT_1365	BAT_33447	0.97439	BAT	1365	myristate (14:0)	Lipid	BAT	33447	palmitoleate (16:1n7)	Lipid
BAT_1645	BAT_33447	0.958253	BAT	1645	laurate (12:0)	Lipid	BAT	33447	palmitoleate (16:1n7)	Lipid
BAT_18362	BAT_33447	0.929595	BAT	18362	azelate (nonanedioate; C9)	Lipid	BAT	33447	palmitoleate (16:1n7)	Lipid
BAT_32418	BAT_33447	0.930304	BAT	32418	myristoleate (14:1n5)	Lipid	BAT	33447	palmitoleate (16:1n7)	Lipid
Heart_40007	BAT_33487	-0.895521	Heart	40007	carboxyethyl-GABA	Amino Acid	BAT	33487	glutamate, gamma-methyl ester	Amino Acid
BAT_1126	BAT_33587	-0.912778	BAT	1126	alanine	Amino Acid	BAT	33587	eicosenoate (20:1n9 or 1n11)	Lipid
BAT_17805	BAT_33587	0.964968	BAT	17805	dihomo-linoleate (20:2n6)	Lipid	BAT	33587	eicosenoate (20:1n9 or 1n11)	Lipid
Heart_1125	BAT_33939	0.909288	Heart	1125	isoleucine	Amino Acid	BAT	33939	N-acetylthreonine	Amino Acid
BAT_15681	BAT_33942	0.898838	BAT	15681	4-guanidinobutanoate	Amino Acid	BAT	33942	N-acetylasparagine	Amino Acid
BAT_513	BAT_33951	0.899211	BAT	513	creatinine	Amino Acid	BAT	33951	creatine phosphate	Amino Acid
BAT_34534	BAT_33952	0.972124	BAT	34534	laurylcarnitine (C12)	Lipid	BAT	33952	myristoylcarnitine (C14)	Lipid
BAT_57521	BAT_33952	0.937405	BAT	57521	dihomo-linolenoylcarnitine (C20:3n3 or 6)*	Lipid	BAT	33952	myristoylcarnitine (C14)	Lipid
BAT_1587	BAT_33967	0.936691	BAT	1587	N-acetylleucine	Amino Acid	BAT	33967	N-acetylisoleucine	Amino Acid
BAT_63151	BAT_33969	-0.922358	BAT	63151	N,N-dimethylalanine	Amino Acid	BAT	33969	stearidonate (18:4n3)	Lipid
BAT_18467	BAT_33971	0.891301	BAT	18467	eicosapentaenoate (EPA; 20:5n3)	Lipid	BAT	33971	10-heptadecenoate (17:1n7)	Lipid
BAT_34035	BAT_33971	0.918528	BAT	34035	linolenate [alpha or gamma; (18:3n3 or 6)]	Lipid	BAT	33971	10-heptadecenoate (17:1n7)	Lipid
BAT_17805	BAT_33972	0.911166	BAT	17805	dihomo-linoleate (20:2n6)	Lipid	BAT	33972	10-nonadecenoate (19:1n9)	Lipid
BAT_33587	BAT_33972	0.896693	BAT	33587	eicosenoate (20:1n9 or 1n11)	Lipid	BAT	33972	10-nonadecenoate (19:1n9)	Lipid
BAT_33971	BAT_33972	0.914569	BAT	33971	10-heptadecenoate (17:1n7)	Lipid	BAT	33972	10-nonadecenoate (19:1n9)	Lipid
BAT_22842	BAT_33983	0.899094	BAT	22842	cholate	Lipid	BAT	33983	tauro-beta-muricholate	Lipid
BAT_18467	BAT_34035	0.936458	BAT	18467	eicosapentaenoate (EPA; 20:5n3)	Lipid	BAT	34035	linolenate [alpha or gamma; (18:3n3 or 6)]	Lipid
BAT_40008	BAT_34398	0.900318	BAT	40008	isoleucylglycine	Peptide	BAT	34398	glycylleucine	Peptide
BAT_27738	BAT_34418	0.921214	BAT	27738	threonate	Cofactors and Vitamins	BAT	34418	cytidine 5'-diphosphocholine	Lipid
BAT_46223	BAT_35160	0.949568	BAT	46223	linoleoylcarnitine (C18:2)*	Lipid	BAT	35160	oleoylcarnitine (C18:1)	Lipid
BAT_42420	BAT_35172	0.905143	BAT	42420	erythronate*	Carbohydrate	BAT	35172	orotidine	Nucleotide
BAT_33955	BAT_35253	0.954879	BAT	33955	1-palmitoyl-GPC (16:0)	Lipid	BAT	35253	2-palmitoyl-GPC* (16:0)*	Lipid
BAT_36602	BAT_35305	0.922576	BAT	36602	1-oleoyl-GPI (18:1)*	Lipid	BAT	35305	1-palmitoyl-GPI* (16:0)	Lipid
Liver_33945	BAT_35437	-0.906627	Liver	33945	phenylacetylglycine	Peptide	BAT	35437	isobutyrylglycine (C4)	Amino Acid
BAT_63195	BAT_35678	-0.900521	BAT	63195	1-palmitoyl-2-arachidonoyl-glycosyl-GPE (16:0/20:4)	Lipid	BAT	35678	hexadecanedioate (C16)	Lipid
BAT_1105	BAT_35718	0.943777	BAT	1105	linoleate (18:2n6)	Lipid	BAT	35718	dihomolinolenate (20:3n3 or 3n6)	Lipid
BAT_1110	BAT_35718	0.97514	BAT	1110	arachidonate (20:4n6)	Lipid	BAT	35718	dihomolinolenate (20:3n3 or 3n6)	Lipid
BAT_36602	BAT_36594	0.907173	BAT	36602	1-oleoyl-GPI (18:1)*	Lipid	BAT	36594	1-linoleoyl-GPI* (18:2)*	Lipid
BAT_37093	BAT_36659	0.9382	BAT	37093	alanylleucine	Peptide	BAT	36659	glycylisoleucine	Peptide
BAT_33951	BAT_36713	0.918045	BAT	33951	creatine phosphate	Amino Acid	BAT	36713	N6-carboxymethyllysine	Carbohydrate
BAT_513	BAT_36713	0.932578	BAT	513	creatinine	Amino Acid	BAT	36713	N6-carboxymethyllysine	Carbohydrate
BAT_57521	BAT_36713	0.894411	BAT	57521	dihomo-linolenoylcarnitine (C20:3n3 or 6)*	Lipid	BAT	36713	N6-carboxymethyllysine	Carbohydrate
BAT_15990	BAT_36751	0.957982	BAT	15990	glycerophosphorylcholine (GPC)	Lipid	BAT	36751	N2-acetyllysine	Amino Acid
BAT_555	BAT_37070	0.905171	BAT	555	adenosine	Nucleotide	BAT	37070	methylphosphate	Nucleotide
Serum_1418	BAT_37076	-0.90069	Serum	1418	5,6-dihydrothymine	Nucleotide	BAT	37076	N-acetylserine	Amino Acid
Muscle_15716	BAT_37112	0.903187	Muscle	15716	imidazole lactate	Amino Acid	BAT	37112	chiro-inositol	Lipid
Heart_39582	BAT_37431	-0.938519	Heart	39582	nicotinamide N-oxide	Cofactors and Vitamins	BAT	37431	N-methylproline	Amino Acid
BAT_1110	BAT_37478	0.933321	BAT	1110	arachidonate (20:4n6)	Lipid	BAT	37478	docosapentaenoate (n6 DPA; 22:5n6)	Lipid
BAT_32504	BAT_37478	0.94895	BAT	32504	docosapentaenoate (n3 DPA; 22:5n3)	Lipid	BAT	37478	docosapentaenoate (n6 DPA; 22:5n6)	Lipid
BAT_32980	BAT_37478	0.932428	BAT	32980	adrenate (22:4n6)	Lipid	BAT	37478	docosapentaenoate (n6 DPA; 22:5n6)	Lipid
BAT_35718	BAT_37478	0.952524	BAT	35718	dihomolinolenate (20:3n3 or 3n6)	Lipid	BAT	37478	docosapentaenoate (n6 DPA; 22:5n6)	Lipid
BAT_44675	BAT_37478	0.94996	BAT	44675	docosahexaenoate (DHA; 22:6n3)	Lipid	BAT	37478	docosapentaenoate (n6 DPA; 22:5n6)	Lipid
BAT_38102	BAT_38165	0.894375	BAT	38102	oleoyl ethanolamide	Lipid	BAT	38165	palmitoyl ethanolamide	Lipid
BAT_63358	BAT_38178	0.952747	BAT	63358	3-hydroxydecanoylcarnitine	Lipid	BAT	38178	cis-4-decenoylcarnitine (C10:1)	Lipid
BAT_1356	BAT_38296	0.898586	BAT	1356	nonadecanoate (19:0)	Lipid	BAT	38296	(16 or 17)-methylstearate (a19:0 or i19:0)	Lipid
BAT_48782	BAT_39582	0.914715	BAT	48782	C-glycosyltryptophan	Amino Acid	BAT	39582	nicotinamide N-oxide	Cofactors and Vitamins
BAT_55	BAT_396	-0.905943	BAT	55	beta-alanine	Nucleotide	BAT	396	glutarate (pentanedioate)	Lipid
BAT_18357	BAT_40008	0.894011	BAT	18357	glycylvaline	Peptide	BAT	40008	isoleucylglycine	Peptide
BAT_40010	BAT_40045	0.923906	BAT	40010	leucylalanine	Peptide	BAT	40045	leucylglycine	Peptide
BAT_41370	BAT_40045	0.924549	BAT	41370	phenylalanylglycine	Peptide	BAT	40045	leucylglycine	Peptide
iWAT_63151	BAT_40469	-0.923294	iWAT	63151	N,N-dimethylalanine	Amino Acid	BAT	40469	N1-Methyl-2-pyridone-5-carboxamide	Cofactors and Vitamins
BAT_1125	BAT_40499	0.907258	BAT	1125	isoleucine	Amino Acid	BAT	40499	4-hydroxyglutamate	Amino Acid
BAT_34398	BAT_41370	0.892473	BAT	34398	glycylleucine	Peptide	BAT	41370	phenylalanylglycine	Peptide
BAT_41370	BAT_41375	0.93861	BAT	41370	phenylalanylglycine	Peptide	BAT	41375	tyrosylglycine	Peptide
BAT_52446	BAT_42398	0.938829	BAT	52446	1-stearoyl-2-linoleoyl-GPE (18:0/18:2)*	Lipid	BAT	42398	1-stearoyl-GPE (18:0)	Lipid
BAT_19263	BAT_42448	0.90947	BAT	19263	1-palmitoyl-2-oleoyl-GPE (16:0/18:1)	Lipid	BAT	42448	1-stearoyl-2-oleoyl-GPE (18:0/18:1)	Lipid
BAT_52462	BAT_42450	0.918973	BAT	52462	1-palmitoyl-2-arachidonoyl-GPC (16:0/20:4n6)	Lipid	BAT	42450	1-stearoyl-2-arachidonoyl-GPC (18:0/20:4)	Lipid
BAT_52433	BAT_42459	0.910077	BAT	52433	sphingomyelin (d17:1/16:0, d18:1/15:0, d16:1/17:0)*	Lipid	BAT	42459	sphingomyelin (d18:2/16:0, d18:1/16:1)*	Lipid
BAT_52673	BAT_42463	0.930138	BAT	52673	1-(1-enyl-palmitoyl)-2-arachidonoyl-GPE (P-16:0/20:4)*	Lipid	BAT	42463	sphingomyelin (d18:1/14:0, d16:1/16:0)*	Lipid
BAT_22138	BAT_43249	0.972575	BAT	22138	homocitrulline	Amino Acid	BAT	43249	N-delta-acetylornithine	Amino Acid
Liver_15650	BAT_43676	-0.899405	Liver	15650	N1-methyladenosine	Nucleotide	BAT	43676	1-linoleoyl-GPS (18:2)*	Lipid
BAT_35253	BAT_44621	0.892378	BAT	35253	2-palmitoyl-GPC* (16:0)*	Lipid	BAT	44621	1-(1-enyl-oleoyl)-GPE (P-18:1)*	Lipid
BAT_1110	BAT_44675	0.942354	BAT	1110	arachidonate (20:4n6)	Lipid	BAT	44675	docosahexaenoate (DHA; 22:6n3)	Lipid
BAT_32504	BAT_44675	0.961771	BAT	32504	docosapentaenoate (n3 DPA; 22:5n3)	Lipid	BAT	44675	docosahexaenoate (DHA; 22:6n3)	Lipid
BAT_32980	BAT_44675	0.925315	BAT	32980	adrenate (22:4n6)	Lipid	BAT	44675	docosahexaenoate (DHA; 22:6n3)	Lipid
BAT_35718	BAT_44675	0.959816	BAT	35718	dihomolinolenate (20:3n3 or 3n6)	Lipid	BAT	44675	docosahexaenoate (DHA; 22:6n3)	Lipid
BAT_33952	BAT_44681	0.936073	BAT	33952	myristoylcarnitine (C14)	Lipid	BAT	44681	palmitoylcarnitine (C16)	Lipid
BAT_34534	BAT_44681	0.895623	BAT	34534	laurylcarnitine (C12)	Lipid	BAT	44681	palmitoylcarnitine (C16)	Lipid
BAT_48182	BAT_44681	0.918107	BAT	48182	myristoleoylcarnitine (C14:1)*	Lipid	BAT	44681	palmitoylcarnitine (C16)	Lipid
BAT_57511	BAT_44681	0.940588	BAT	57511	linolenoylcarnitine (C18:3)*	Lipid	BAT	44681	palmitoylcarnitine (C16)	Lipid
BAT_57521	BAT_44681	0.903286	BAT	57521	dihomo-linolenoylcarnitine (C20:3n3 or 6)*	Lipid	BAT	44681	palmitoylcarnitine (C16)	Lipid
BAT_44681	BAT_46223	0.908506	BAT	44681	palmitoylcarnitine (C16)	Lipid	BAT	46223	linoleoylcarnitine (C18:2)*	Lipid
BAT_57511	BAT_46223	0.944958	BAT	57511	linolenoylcarnitine (C18:3)*	Lipid	BAT	46223	linoleoylcarnitine (C18:2)*	Lipid
BAT_57513	BAT_46225	-0.945409	BAT	57513	arachidoylcarnitine (C20)*	Lipid	BAT	46225	pyroglutamine*	Amino Acid
BAT_22185	BAT_46798	-0.896029	BAT	22185	N-acetylaspartate (NAA)	Amino Acid	BAT	46798	oleoyl-linoleoyl-glycerol (18:1/18:2) [1]	Lipid
BAT_54968	BAT_46799	0.891675	BAT	54968	linoleoyl-linoleoyl-glycerol (18:2/18:2) [1]*	Lipid	BAT	46799	oleoyl-linoleoyl-glycerol (18:1/18:2) [2]	Lipid
BAT_35172	BAT_46957	0.940592	BAT	35172	orotidine	Nucleotide	BAT	46957	gulonate*	Cofactors and Vitamins
eWAT_35628	BAT_47076	-0.960593	eWAT	35628	1-oleoyl-GPE (18:1)	Lipid	BAT	47076	citraconate/glutaconate	Energy
eWAT_52602	BAT_47076	0.932767	eWAT	52602	2'-deoxyuridine	Nucleotide	BAT	47076	citraconate/glutaconate	Energy
BAT_48490	BAT_47153	0.934631	BAT	48490	sphingomyelin (d18:1/20:0, d16:1/22:0)*	Lipid	BAT	47153	sphingomyelin (d18:1/24:1, d18:2/24:0)*	Lipid
BAT_48492	BAT_47153	0.922855	BAT	48492	behenoyl sphingomyelin (d18:1/22:0)*	Lipid	BAT	47153	sphingomyelin (d18:1/24:1, d18:2/24:0)*	Lipid
BAT_52449	BAT_47153	0.896835	BAT	52449	1-stearoyl-2-arachidonoyl-GPI (18:0/20:4)	Lipid	BAT	47153	sphingomyelin (d18:1/24:1, d18:2/24:0)*	Lipid
BAT_15522	BAT_48130	-0.917669	BAT	15522	dihydroxyacetone phosphate (DHAP)	Carbohydrate	BAT	48130	N6-succinyladenosine	Nucleotide
BAT_33952	BAT_48182	0.990842	BAT	33952	myristoylcarnitine (C14)	Lipid	BAT	48182	myristoleoylcarnitine (C14:1)*	Lipid
BAT_34534	BAT_48182	0.978292	BAT	34534	laurylcarnitine (C12)	Lipid	BAT	48182	myristoleoylcarnitine (C14:1)*	Lipid
BAT_57521	BAT_48182	0.906772	BAT	57521	dihomo-linolenoylcarnitine (C20:3n3 or 6)*	Lipid	BAT	48182	myristoleoylcarnitine (C14:1)*	Lipid
BAT_554	BAT_48187	0.937251	BAT	554	adenine	Nucleotide	BAT	48187	N-acetyltaurine	Amino Acid
BAT_40010	BAT_48189	0.941691	BAT	40010	leucylalanine	Peptide	BAT	48189	leucylglutamine*	Peptide
BAT_40045	BAT_48189	0.912758	BAT	40045	leucylglycine	Peptide	BAT	48189	leucylglutamine*	Peptide
Heart_35107	BAT_48434	0.902375	Heart	35107	isovalerylglycine	Amino Acid	BAT	48434	N-acetylcitrulline	Amino Acid
BAT_42398	BAT_48490	0.900343	BAT	42398	1-stearoyl-GPE (18:0)	Lipid	BAT	48490	sphingomyelin (d18:1/20:0, d16:1/22:0)*	Lipid
BAT_52434	BAT_48490	0.93972	BAT	52434	palmitoyl dihydrosphingomyelin (d18:0/16:0)*	Lipid	BAT	48490	sphingomyelin (d18:1/20:0, d16:1/22:0)*	Lipid
BAT_52447	BAT_48490	0.916545	BAT	52447	1-stearoyl-2-arachidonoyl-GPE (18:0/20:4)	Lipid	BAT	48490	sphingomyelin (d18:1/20:0, d16:1/22:0)*	Lipid
BAT_57476	BAT_48490	0.954095	BAT	57476	sphingomyelin (d18:0/20:0, d16:0/22:0)*	Lipid	BAT	48490	sphingomyelin (d18:1/20:0, d16:1/22:0)*	Lipid
BAT_42398	BAT_48492	0.900264	BAT	42398	1-stearoyl-GPE (18:0)	Lipid	BAT	48492	behenoyl sphingomyelin (d18:1/22:0)*	Lipid
BAT_48490	BAT_48492	0.976458	BAT	48490	sphingomyelin (d18:1/20:0, d16:1/22:0)*	Lipid	BAT	48492	behenoyl sphingomyelin (d18:1/22:0)*	Lipid
BAT_52447	BAT_48492	0.901102	BAT	52447	1-stearoyl-2-arachidonoyl-GPE (18:0/20:4)	Lipid	BAT	48492	behenoyl sphingomyelin (d18:1/22:0)*	Lipid
BAT_53189	BAT_48492	0.934503	BAT	53189	1-linoleoyl-2-arachidonoyl-GPE (18:2/20:4)*	Lipid	BAT	48492	behenoyl sphingomyelin (d18:1/22:0)*	Lipid
BAT_57476	BAT_48492	0.923157	BAT	57476	sphingomyelin (d18:0/20:0, d16:0/22:0)*	Lipid	BAT	48492	behenoyl sphingomyelin (d18:1/22:0)*	Lipid
BAT_57330	BAT_48493	0.897758	BAT	57330	lignoceroyl sphingomyelin (d18:1/24:0)	Lipid	BAT	48493	sphingomyelin (d18:1/22:1, d18:2/22:0, d16:1/24:1)*	Lipid
BAT_57480	BAT_48493	0.933543	BAT	57480	sphingomyelin (d18:2/21:0, d16:2/23:0)*	Lipid	BAT	48493	sphingomyelin (d18:1/22:1, d18:2/22:0, d16:1/24:1)*	Lipid
BAT_52434	BAT_49617	0.897531	BAT	52434	palmitoyl dihydrosphingomyelin (d18:0/16:0)*	Lipid	BAT	49617	1-lignoceroyl-GPC (24:0)	Lipid
BAT_52446	BAT_49617	0.919253	BAT	52446	1-stearoyl-2-linoleoyl-GPE (18:0/18:2)*	Lipid	BAT	49617	1-lignoceroyl-GPC (24:0)	Lipid
BAT_53189	BAT_49617	0.913839	BAT	53189	1-linoleoyl-2-arachidonoyl-GPE (18:2/20:4)*	Lipid	BAT	49617	1-lignoceroyl-GPC (24:0)	Lipid
BAT_57476	BAT_49617	0.897892	BAT	57476	sphingomyelin (d18:0/20:0, d16:0/22:0)*	Lipid	BAT	49617	1-lignoceroyl-GPC (24:0)	Lipid
BAT_27718	BAT_513	0.898898	BAT	27718	creatine	Amino Acid	BAT	513	creatinine	Amino Acid
BAT_527	BAT_513	0.904994	BAT	527	lactate	Carbohydrate	BAT	513	creatinine	Amino Acid
HPT_52281	BAT_514	-0.903394	HPT	52281	2-hydroxybutyrate/2-hydroxyisobutyrate	Amino Acid	BAT	514	cytidine	Nucleotide
BAT_47153	BAT_52235	0.891423	BAT	47153	sphingomyelin (d18:1/24:1, d18:2/24:0)*	Lipid	BAT	52235	1-stearoyl-2-arachidonoyl-GPS (18:0/20:4)	Lipid
BAT_48490	BAT_52235	0.913412	BAT	48490	sphingomyelin (d18:1/20:0, d16:1/22:0)*	Lipid	BAT	52235	1-stearoyl-2-arachidonoyl-GPS (18:0/20:4)	Lipid
BAT_52434	BAT_52235	0.923721	BAT	52434	palmitoyl dihydrosphingomyelin (d18:0/16:0)*	Lipid	BAT	52235	1-stearoyl-2-arachidonoyl-GPS (18:0/20:4)	Lipid
BAT_1587	BAT_52281	0.914592	BAT	1587	N-acetylleucine	Amino Acid	BAT	52281	2-hydroxybutyrate/2-hydroxyisobutyrate	Amino Acid
BAT_1105	BAT_52285	0.929151	BAT	1105	linoleate (18:2n6)	Lipid	BAT	52285	oleate/vaccenate (18:1)	Lipid
BAT_1110	BAT_52285	0.9177	BAT	1110	arachidonate (20:4n6)	Lipid	BAT	52285	oleate/vaccenate (18:1)	Lipid
BAT_35718	BAT_52285	0.912055	BAT	35718	dihomolinolenate (20:3n3 or 3n6)	Lipid	BAT	52285	oleate/vaccenate (18:1)	Lipid
BAT_49617	BAT_52433	0.911646	BAT	49617	1-lignoceroyl-GPC (24:0)	Lipid	BAT	52433	sphingomyelin (d17:1/16:0, d18:1/15:0, d16:1/17:0)*	Lipid
BAT_52434	BAT_52433	0.928904	BAT	52434	palmitoyl dihydrosphingomyelin (d18:0/16:0)*	Lipid	BAT	52433	sphingomyelin (d17:1/16:0, d18:1/15:0, d16:1/17:0)*	Lipid
BAT_52446	BAT_52434	0.909411	BAT	52446	1-stearoyl-2-linoleoyl-GPE (18:0/18:2)*	Lipid	BAT	52434	palmitoyl dihydrosphingomyelin (d18:0/16:0)*	Lipid
BAT_52447	BAT_52434	0.915188	BAT	52447	1-stearoyl-2-arachidonoyl-GPE (18:0/20:4)	Lipid	BAT	52434	palmitoyl dihydrosphingomyelin (d18:0/16:0)*	Lipid
BAT_48493	BAT_52435	0.968997	BAT	48493	sphingomyelin (d18:1/22:1, d18:2/22:0, d16:1/24:1)*	Lipid	BAT	52435	sphingomyelin (d18:2/23:0, d18:1/23:1, d17:1/24:1)*	Lipid
BAT_48490	BAT_52436	0.918507	BAT	48490	sphingomyelin (d18:1/20:0, d16:1/22:0)*	Lipid	BAT	52436	tricosanoyl sphingomyelin (d18:1/23:0)*	Lipid
BAT_48492	BAT_52436	0.970242	BAT	48492	behenoyl sphingomyelin (d18:1/22:0)*	Lipid	BAT	52436	tricosanoyl sphingomyelin (d18:1/23:0)*	Lipid
BAT_53189	BAT_52436	0.935992	BAT	53189	1-linoleoyl-2-arachidonoyl-GPE (18:2/20:4)*	Lipid	BAT	52436	tricosanoyl sphingomyelin (d18:1/23:0)*	Lipid
BAT_57330	BAT_52436	0.975498	BAT	57330	lignoceroyl sphingomyelin (d18:1/24:0)	Lipid	BAT	52436	tricosanoyl sphingomyelin (d18:1/23:0)*	Lipid
BAT_47153	BAT_52437	0.97605	BAT	47153	sphingomyelin (d18:1/24:1, d18:2/24:0)*	Lipid	BAT	52437	sphingomyelin (d18:2/24:1, d18:1/24:2)*	Lipid
BAT_48490	BAT_52437	0.911634	BAT	48490	sphingomyelin (d18:1/20:0, d16:1/22:0)*	Lipid	BAT	52437	sphingomyelin (d18:2/24:1, d18:1/24:2)*	Lipid
BAT_52449	BAT_52437	0.915274	BAT	52449	1-stearoyl-2-arachidonoyl-GPI (18:0/20:4)	Lipid	BAT	52437	sphingomyelin (d18:2/24:1, d18:1/24:2)*	Lipid
BAT_52616	BAT_52437	0.922464	BAT	52616	1-palmitoyl-2-stearoyl-GPC (16:0/18:0)	Lipid	BAT	52437	sphingomyelin (d18:2/24:1, d18:1/24:2)*	Lipid
BAT_57416	BAT_52437	0.908563	BAT	57416	N-palmitoyl-sphingadienine (d18:2/16:0)*	Lipid	BAT	52437	sphingomyelin (d18:2/24:1, d18:1/24:2)*	Lipid
BAT_57473	BAT_52437	0.897426	BAT	57473	sphingomyelin (d18:0/18:0, d19:0/17:0)*	Lipid	BAT	52437	sphingomyelin (d18:2/24:1, d18:1/24:2)*	Lipid
BAT_57476	BAT_52437	0.915364	BAT	57476	sphingomyelin (d18:0/20:0, d16:0/22:0)*	Lipid	BAT	52437	sphingomyelin (d18:2/24:1, d18:1/24:2)*	Lipid
BAT_49617	BAT_52438	0.90178	BAT	49617	1-lignoceroyl-GPC (24:0)	Lipid	BAT	52438	1-stearoyl-2-oleoyl-GPC (18:0/18:1)	Lipid
BAT_52446	BAT_52438	0.909941	BAT	52446	1-stearoyl-2-linoleoyl-GPE (18:0/18:2)*	Lipid	BAT	52438	1-stearoyl-2-oleoyl-GPC (18:0/18:1)	Lipid
BAT_42398	BAT_52447	0.978501	BAT	42398	1-stearoyl-GPE (18:0)	Lipid	BAT	52447	1-stearoyl-2-arachidonoyl-GPE (18:0/20:4)	Lipid
BAT_52446	BAT_52447	0.948338	BAT	52446	1-stearoyl-2-linoleoyl-GPE (18:0/18:2)*	Lipid	BAT	52447	1-stearoyl-2-arachidonoyl-GPE (18:0/20:4)	Lipid
BAT_42450	BAT_52449	0.934684	BAT	42450	1-stearoyl-2-arachidonoyl-GPC (18:0/20:4)	Lipid	BAT	52449	1-stearoyl-2-arachidonoyl-GPI (18:0/20:4)	Lipid
BAT_48490	BAT_52449	0.895965	BAT	48490	sphingomyelin (d18:1/20:0, d16:1/22:0)*	Lipid	BAT	52449	1-stearoyl-2-arachidonoyl-GPI (18:0/20:4)	Lipid
BAT_57476	BAT_52449	0.900482	BAT	57476	sphingomyelin (d18:0/20:0, d16:0/22:0)*	Lipid	BAT	52449	1-stearoyl-2-arachidonoyl-GPI (18:0/20:4)	Lipid
BAT_52434	BAT_52452	0.921778	BAT	52434	palmitoyl dihydrosphingomyelin (d18:0/16:0)*	Lipid	BAT	52452	1-stearoyl-2-linoleoyl-GPC (18:0/18:2)*	Lipid
BAT_52683	BAT_52461	0.91459	BAT	52683	1-palmitoleoyl-2-linoleoyl-GPC (16:1/18:2)*	Lipid	BAT	52461	1-palmitoyl-2-oleoyl-GPC (16:0/18:1)	Lipid
BAT_49617	BAT_52464	0.899579	BAT	49617	1-lignoceroyl-GPC (24:0)	Lipid	BAT	52464	1-palmitoyl-2-arachidonoyl-GPE (16:0/20:4)*	Lipid
BAT_52438	BAT_52464	0.89312	BAT	52438	1-stearoyl-2-oleoyl-GPC (18:0/18:1)	Lipid	BAT	52464	1-palmitoyl-2-arachidonoyl-GPE (16:0/20:4)*	Lipid
BAT_53189	BAT_52464	0.896102	BAT	53189	1-linoleoyl-2-arachidonoyl-GPE (18:2/20:4)*	Lipid	BAT	52464	1-palmitoyl-2-arachidonoyl-GPE (16:0/20:4)*	Lipid
BAT_52716	BAT_52466	0.899069	BAT	52716	1-(1-enyl-palmitoyl)-2-palmitoyl-GPC (P-16:0/16:0)*	Lipid	BAT	52466	1-stearoyl-2-docosahexaenoyl-GPE (18:0/22:6)*	Lipid
BAT_52438	BAT_52467	0.917527	BAT	52438	1-stearoyl-2-oleoyl-GPC (18:0/18:1)	Lipid	BAT	52467	1-palmitoyl-2-arachidonoyl-GPI (16:0/20:4)*	Lipid
BAT_52687	BAT_52467	0.905692	BAT	52687	1-oleoyl-2-linoleoyl-GPE (18:1/18:2)*	Lipid	BAT	52467	1-palmitoyl-2-arachidonoyl-GPI (16:0/20:4)*	Lipid
BAT_52461	BAT_52470	0.901931	BAT	52461	1-palmitoyl-2-oleoyl-GPC (16:0/18:1)	Lipid	BAT	52470	1-palmitoyl-2-palmitoleoyl-GPC (16:0/16:1)*	Lipid
BAT_52683	BAT_52470	0.905571	BAT	52683	1-palmitoleoyl-2-linoleoyl-GPC (16:1/18:2)*	Lipid	BAT	52470	1-palmitoyl-2-palmitoleoyl-GPC (16:0/16:1)*	Lipid
BAT_52673	BAT_52475	0.938579	BAT	52673	1-(1-enyl-palmitoyl)-2-arachidonoyl-GPE (P-16:0/20:4)*	Lipid	BAT	52475	1-(1-enyl-stearoyl)-2-arachidonoyl-GPE (P-18:0/20:4)*	Lipid
BAT_42450	BAT_52495	0.919801	BAT	42450	1-stearoyl-2-arachidonoyl-GPC (18:0/20:4)	Lipid	BAT	52495	sphingomyelin (d18:1/21:0, d17:1/22:0, d16:1/23:0)*	Lipid
BAT_48490	BAT_52495	0.962346	BAT	48490	sphingomyelin (d18:1/20:0, d16:1/22:0)*	Lipid	BAT	52495	sphingomyelin (d18:1/21:0, d17:1/22:0, d16:1/23:0)*	Lipid
BAT_48492	BAT_52495	0.965858	BAT	48492	behenoyl sphingomyelin (d18:1/22:0)*	Lipid	BAT	52495	sphingomyelin (d18:1/21:0, d17:1/22:0, d16:1/23:0)*	Lipid
BAT_52436	BAT_52495	0.938482	BAT	52436	tricosanoyl sphingomyelin (d18:1/23:0)*	Lipid	BAT	52495	sphingomyelin (d18:1/21:0, d17:1/22:0, d16:1/23:0)*	Lipid
BAT_52615	BAT_52495	0.903876	BAT	52615	sphingomyelin (d18:1/17:0, d17:1/18:0, d19:1/16:0)	Lipid	BAT	52495	sphingomyelin (d18:1/21:0, d17:1/22:0, d16:1/23:0)*	Lipid
BAT_57330	BAT_52495	0.954739	BAT	57330	lignoceroyl sphingomyelin (d18:1/24:0)	Lipid	BAT	52495	sphingomyelin (d18:1/21:0, d17:1/22:0, d16:1/23:0)*	Lipid
BAT_57476	BAT_52495	0.904161	BAT	57476	sphingomyelin (d18:0/20:0, d16:0/22:0)*	Lipid	BAT	52495	sphingomyelin (d18:1/21:0, d17:1/22:0, d16:1/23:0)*	Lipid
BAT_52610	BAT_52611	0.917223	BAT	52610	1-palmitoyl-2-docosahexaenoyl-GPC (16:0/22:6)	Lipid	BAT	52611	1-stearoyl-2-docosahexaenoyl-GPC (18:0/22:6)	Lipid
BAT_52748	BAT_52614	0.908174	BAT	52748	1-(1-enyl-stearoyl)-2-linoleoyl-GPE (P-18:0/18:2)*	Lipid	BAT	52614	1-(1-enyl-stearoyl)-2-oleoyl-GPE (P-18:0/18:1)	Lipid
BAT_42450	BAT_52615	0.894845	BAT	42450	1-stearoyl-2-arachidonoyl-GPC (18:0/20:4)	Lipid	BAT	52615	sphingomyelin (d18:1/17:0, d17:1/18:0, d19:1/16:0)	Lipid
BAT_48490	BAT_52615	0.894215	BAT	48490	sphingomyelin (d18:1/20:0, d16:1/22:0)*	Lipid	BAT	52615	sphingomyelin (d18:1/17:0, d17:1/18:0, d19:1/16:0)	Lipid
BAT_57416	BAT_52615	0.892244	BAT	57416	N-palmitoyl-sphingadienine (d18:2/16:0)*	Lipid	BAT	52615	sphingomyelin (d18:1/17:0, d17:1/18:0, d19:1/16:0)	Lipid
BAT_57476	BAT_52615	0.912183	BAT	57476	sphingomyelin (d18:0/20:0, d16:0/22:0)*	Lipid	BAT	52615	sphingomyelin (d18:1/17:0, d17:1/18:0, d19:1/16:0)	Lipid
BAT_47153	BAT_52616	0.936204	BAT	47153	sphingomyelin (d18:1/24:1, d18:2/24:0)*	Lipid	BAT	52616	1-palmitoyl-2-stearoyl-GPC (16:0/18:0)	Lipid
BAT_48490	BAT_52616	0.91781	BAT	48490	sphingomyelin (d18:1/20:0, d16:1/22:0)*	Lipid	BAT	52616	1-palmitoyl-2-stearoyl-GPC (16:0/18:0)	Lipid
BAT_48492	BAT_52616	0.934849	BAT	48492	behenoyl sphingomyelin (d18:1/22:0)*	Lipid	BAT	52616	1-palmitoyl-2-stearoyl-GPC (16:0/18:0)	Lipid
BAT_52436	BAT_52616	0.897225	BAT	52436	tricosanoyl sphingomyelin (d18:1/23:0)*	Lipid	BAT	52616	1-palmitoyl-2-stearoyl-GPC (16:0/18:0)	Lipid
BAT_52633	BAT_52634	0.909336	BAT	52633	palmitoyl-linoleoyl-glycerol (16:0/18:2) [1]*	Lipid	BAT	52634	palmitoyl-linoleoyl-glycerol (16:0/18:2) [2]*	Lipid
BAT_57526	BAT_52677	-0.929107	BAT	57526	docosadienoylcarnitine (C22:2)*	Lipid	BAT	52677	1-(1-enyl-palmitoyl)-2-linoleoyl-GPE (P-16:0/18:2)*	Lipid
BAT_49617	BAT_52687	0.924826	BAT	49617	1-lignoceroyl-GPC (24:0)	Lipid	BAT	52687	1-oleoyl-2-linoleoyl-GPE (18:1/18:2)*	Lipid
BAT_52438	BAT_52687	0.891576	BAT	52438	1-stearoyl-2-oleoyl-GPC (18:0/18:1)	Lipid	BAT	52687	1-oleoyl-2-linoleoyl-GPE (18:1/18:2)*	Lipid
BAT_52464	BAT_52687	0.906867	BAT	52464	1-palmitoyl-2-arachidonoyl-GPE (16:0/20:4)*	Lipid	BAT	52687	1-oleoyl-2-linoleoyl-GPE (18:1/18:2)*	Lipid
BAT_42450	BAT_52697	0.914638	BAT	42450	1-stearoyl-2-arachidonoyl-GPC (18:0/20:4)	Lipid	BAT	52697	1-oleoyl-2-docosahexaenoyl-GPC (18:1/22:6)*	Lipid
BAT_52462	BAT_52697	0.960919	BAT	52462	1-palmitoyl-2-arachidonoyl-GPC (16:0/20:4n6)	Lipid	BAT	52697	1-oleoyl-2-docosahexaenoyl-GPC (18:1/22:6)*	Lipid
BAT_396	BAT_527	-0.894725	BAT	396	glutarate (pentanedioate)	Lipid	BAT	527	lactate	Carbohydrate
BAT_63109	BAT_52710	-0.908915	BAT	63109	2R,3R-dihydroxybutyrate	Lipid	BAT	52710	1-linoleoyl-2-arachidonoyl-GPC (18:2/20:4n6)*	Lipid
BAT_52615	BAT_52716	0.931294	BAT	52615	sphingomyelin (d18:1/17:0, d17:1/18:0, d19:1/16:0)	Lipid	BAT	52716	1-(1-enyl-palmitoyl)-2-palmitoyl-GPC (P-16:0/16:0)*	Lipid
Liver_36808	BAT_52938	-0.895689	Liver	36808	dimethylarginine (SDMA + ADMA)	Amino Acid	BAT	52938	3-hydroxystearate	Lipid
BAT_61506	BAT_52944	0.901208	BAT	61506	myristoylcholine*	Lipid	BAT	52944	palmitoylcholine	Lipid
BAT_32306	BAT_52984	0.896938	BAT	32306	trans-4-hydroxyproline	Amino Acid	BAT	52984	3-hydroxybutyrylcarnitine (2)	Lipid
BAT_35625	BAT_53013	-0.928399	BAT	35625	1-myristoylglycerol (14:0)	Lipid	BAT	53013	glycosyl-N-palmitoyl-sphingosine (d18:1/16:0)	Lipid
BAT_42398	BAT_53189	0.920021	BAT	42398	1-stearoyl-GPE (18:0)	Lipid	BAT	53189	1-linoleoyl-2-arachidonoyl-GPE (18:2/20:4)*	Lipid
BAT_52446	BAT_53189	0.922464	BAT	52446	1-stearoyl-2-linoleoyl-GPE (18:0/18:2)*	Lipid	BAT	53189	1-linoleoyl-2-arachidonoyl-GPE (18:2/20:4)*	Lipid
BAT_52447	BAT_53189	0.915877	BAT	52447	1-stearoyl-2-arachidonoyl-GPE (18:0/20:4)	Lipid	BAT	53189	1-linoleoyl-2-arachidonoyl-GPE (18:2/20:4)*	Lipid
BAT_52710	BAT_53195	0.929419	BAT	52710	1-linoleoyl-2-arachidonoyl-GPC (18:2/20:4n6)*	Lipid	BAT	53195	1-myristoyl-2-arachidonoyl-GPC (14:0/20:4)*	Lipid
BAT_48490	BAT_53209	0.905991	BAT	48490	sphingomyelin (d18:1/20:0, d16:1/22:0)*	Lipid	BAT	53209	1-oleoyl-2-docosahexaenoyl-GPE (18:1/22:6)*	Lipid
BAT_48492	BAT_53209	0.895139	BAT	48492	behenoyl sphingomyelin (d18:1/22:0)*	Lipid	BAT	53209	1-oleoyl-2-docosahexaenoyl-GPE (18:1/22:6)*	Lipid
BAT_52433	BAT_53209	0.941915	BAT	52433	sphingomyelin (d17:1/16:0, d18:1/15:0, d16:1/17:0)*	Lipid	BAT	53209	1-oleoyl-2-docosahexaenoyl-GPE (18:1/22:6)*	Lipid
BAT_52434	BAT_53209	0.895375	BAT	52434	palmitoyl dihydrosphingomyelin (d18:0/16:0)*	Lipid	BAT	53209	1-oleoyl-2-docosahexaenoyl-GPE (18:1/22:6)*	Lipid
BAT_33952	BAT_53223	0.912331	BAT	33952	myristoylcarnitine (C14)	Lipid	BAT	53223	palmitoleoylcarnitine (C16:1)*	Lipid
BAT_44681	BAT_53223	0.934421	BAT	44681	palmitoylcarnitine (C16)	Lipid	BAT	53223	palmitoleoylcarnitine (C16:1)*	Lipid
BAT_48182	BAT_53223	0.919389	BAT	48182	myristoleoylcarnitine (C14:1)*	Lipid	BAT	53223	palmitoleoylcarnitine (C16:1)*	Lipid
BAT_57511	BAT_53223	0.921925	BAT	57511	linolenoylcarnitine (C18:3)*	Lipid	BAT	53223	palmitoleoylcarnitine (C16:1)*	Lipid
BAT_33441	BAT_5341	-0.901546	BAT	33441	isobutyrylcarnitine (C4)	Amino Acid	BAT	5341	thiamin (Vitamin B1)	Cofactors and Vitamins
BAT_54961	BAT_54958	0.909272	BAT	54961	oleoyl-arachidonoyl-glycerol (18:1/20:4) [2]*	Lipid	BAT	54958	palmitoyl-arachidonoyl-glycerol (16:0/20:4) [2]*	Lipid
BAT_54968	BAT_54963	0.9006	BAT	54968	linoleoyl-linoleoyl-glycerol (18:2/18:2) [1]*	Lipid	BAT	54963	linoleoyl-linolenoyl-glycerol (18:2/18:3) [1]*	Lipid
BAT_54963	BAT_54964	0.934708	BAT	54963	linoleoyl-linolenoyl-glycerol (18:2/18:3) [1]*	Lipid	BAT	54964	linoleoyl-linolenoyl-glycerol (18:2/18:3) [2]*	Lipid
BAT_54969	BAT_54964	0.961802	BAT	54969	linoleoyl-linoleoyl-glycerol (18:2/18:2) [2]*	Lipid	BAT	54964	linoleoyl-linolenoyl-glycerol (18:2/18:3) [2]*	Lipid
BAT_52634	BAT_54966	0.898612	BAT	52634	palmitoyl-linoleoyl-glycerol (16:0/18:2) [2]*	Lipid	BAT	54966	diacylglycerol (16:1/18:2 [2], 16:0/18:3 [1])*	Lipid
BAT_46798	BAT_54968	0.920654	BAT	46798	oleoyl-linoleoyl-glycerol (18:1/18:2) [1]	Lipid	BAT	54968	linoleoyl-linoleoyl-glycerol (18:2/18:2) [1]*	Lipid
BAT_54963	BAT_54969	0.909369	BAT	54963	linoleoyl-linolenoyl-glycerol (18:2/18:3) [1]*	Lipid	BAT	54969	linoleoyl-linoleoyl-glycerol (18:2/18:2) [2]*	Lipid
BAT_54968	BAT_54969	0.913582	BAT	54968	linoleoyl-linoleoyl-glycerol (18:2/18:2) [1]*	Lipid	BAT	54969	linoleoyl-linoleoyl-glycerol (18:2/18:2) [2]*	Lipid
BAT_62807	BAT_555	0.935632	BAT	62807	3'-dephospho-CoA-glutathione*	Amino Acid	BAT	555	adenosine	Nucleotide
BAT_48490	BAT_57330	0.926883	BAT	48490	sphingomyelin (d18:1/20:0, d16:1/22:0)*	Lipid	BAT	57330	lignoceroyl sphingomyelin (d18:1/24:0)	Lipid
BAT_48492	BAT_57330	0.97599	BAT	48492	behenoyl sphingomyelin (d18:1/22:0)*	Lipid	BAT	57330	lignoceroyl sphingomyelin (d18:1/24:0)	Lipid
BAT_53189	BAT_57330	0.933784	BAT	53189	1-linoleoyl-2-arachidonoyl-GPE (18:2/20:4)*	Lipid	BAT	57330	lignoceroyl sphingomyelin (d18:1/24:0)	Lipid
BAT_52495	BAT_57331	0.921265	BAT	52495	sphingomyelin (d18:1/21:0, d17:1/22:0, d16:1/23:0)*	Lipid	BAT	57331	behenoyl dihydrosphingomyelin (d18:0/22:0)*	Lipid
BAT_57330	BAT_57331	0.909251	BAT	57330	lignoceroyl sphingomyelin (d18:1/24:0)	Lipid	BAT	57331	behenoyl dihydrosphingomyelin (d18:0/22:0)*	Lipid
BAT_52447	BAT_57416	0.893129	BAT	52447	1-stearoyl-2-arachidonoyl-GPE (18:0/20:4)	Lipid	BAT	57416	N-palmitoyl-sphingadienine (d18:2/16:0)*	Lipid
BAT_57476	BAT_57416	0.928041	BAT	57476	sphingomyelin (d18:0/20:0, d16:0/22:0)*	Lipid	BAT	57416	N-palmitoyl-sphingadienine (d18:2/16:0)*	Lipid
BAT_54956	BAT_57426	0.931701	BAT	54956	linoleoyl-arachidonoyl-glycerol (18:2/20:4) [2]*	Lipid	BAT	57426	sphingadienine	Lipid
BAT_32504	BAT_57467	0.895773	BAT	32504	docosapentaenoate (n3 DPA; 22:5n3)	Lipid	BAT	57467	docosatrienoate (22:3n6)*	Lipid
BAT_48490	BAT_57473	0.902712	BAT	48490	sphingomyelin (d18:1/20:0, d16:1/22:0)*	Lipid	BAT	57473	sphingomyelin (d18:0/18:0, d19:0/17:0)*	Lipid
BAT_52434	BAT_57473	0.905597	BAT	52434	palmitoyl dihydrosphingomyelin (d18:0/16:0)*	Lipid	BAT	57473	sphingomyelin (d18:0/18:0, d19:0/17:0)*	Lipid
BAT_57416	BAT_57473	0.906658	BAT	57416	N-palmitoyl-sphingadienine (d18:2/16:0)*	Lipid	BAT	57473	sphingomyelin (d18:0/18:0, d19:0/17:0)*	Lipid
BAT_57476	BAT_57473	0.971876	BAT	57476	sphingomyelin (d18:0/20:0, d16:0/22:0)*	Lipid	BAT	57473	sphingomyelin (d18:0/18:0, d19:0/17:0)*	Lipid
BAT_52495	BAT_57475	0.938112	BAT	52495	sphingomyelin (d18:1/21:0, d17:1/22:0, d16:1/23:0)*	Lipid	BAT	57475	sphingomyelin (d18:1/19:0, d19:1/18:0)*	Lipid
BAT_52615	BAT_57475	0.947834	BAT	52615	sphingomyelin (d18:1/17:0, d17:1/18:0, d19:1/16:0)	Lipid	BAT	57475	sphingomyelin (d18:1/19:0, d19:1/18:0)*	Lipid
BAT_42398	BAT_57476	0.946084	BAT	42398	1-stearoyl-GPE (18:0)	Lipid	BAT	57476	sphingomyelin (d18:0/20:0, d16:0/22:0)*	Lipid
BAT_52434	BAT_57476	0.923857	BAT	52434	palmitoyl dihydrosphingomyelin (d18:0/16:0)*	Lipid	BAT	57476	sphingomyelin (d18:0/20:0, d16:0/22:0)*	Lipid
BAT_52446	BAT_57476	0.928538	BAT	52446	1-stearoyl-2-linoleoyl-GPE (18:0/18:2)*	Lipid	BAT	57476	sphingomyelin (d18:0/20:0, d16:0/22:0)*	Lipid
BAT_52447	BAT_57476	0.94691	BAT	52447	1-stearoyl-2-arachidonoyl-GPE (18:0/20:4)	Lipid	BAT	57476	sphingomyelin (d18:0/20:0, d16:0/22:0)*	Lipid
BAT_53189	BAT_57476	0.891452	BAT	53189	1-linoleoyl-2-arachidonoyl-GPE (18:2/20:4)*	Lipid	BAT	57476	sphingomyelin (d18:0/20:0, d16:0/22:0)*	Lipid
BAT_19130	BAT_57477	0.917045	BAT	19130	1,2-dipalmitoyl-GPC (16:0/16:0)	Lipid	BAT	57477	sphingomyelin (d18:1/22:2, d18:2/22:1, d16:1/24:2)*	Lipid
BAT_48492	BAT_57480	0.891807	BAT	48492	behenoyl sphingomyelin (d18:1/22:0)*	Lipid	BAT	57480	sphingomyelin (d18:2/21:0, d16:2/23:0)*	Lipid
BAT_52436	BAT_57480	0.905412	BAT	52436	tricosanoyl sphingomyelin (d18:1/23:0)*	Lipid	BAT	57480	sphingomyelin (d18:2/21:0, d16:2/23:0)*	Lipid
BAT_53189	BAT_57480	0.927066	BAT	53189	1-linoleoyl-2-arachidonoyl-GPE (18:2/20:4)*	Lipid	BAT	57480	sphingomyelin (d18:2/21:0, d16:2/23:0)*	Lipid
BAT_57330	BAT_57480	0.920711	BAT	57330	lignoceroyl sphingomyelin (d18:1/24:0)	Lipid	BAT	57480	sphingomyelin (d18:2/21:0, d16:2/23:0)*	Lipid
BAT_52697	BAT_57482	0.906077	BAT	52697	1-oleoyl-2-docosahexaenoyl-GPC (18:1/22:6)*	Lipid	BAT	57482	sphingomyelin (d18:2/23:1)*	Lipid
BAT_57330	BAT_57482	0.90207	BAT	57330	lignoceroyl sphingomyelin (d18:1/24:0)	Lipid	BAT	57482	sphingomyelin (d18:2/23:1)*	Lipid
BAT_33952	BAT_57511	0.925184	BAT	33952	myristoylcarnitine (C14)	Lipid	BAT	57511	linolenoylcarnitine (C18:3)*	Lipid
BAT_34534	BAT_57511	0.899184	BAT	34534	laurylcarnitine (C12)	Lipid	BAT	57511	linolenoylcarnitine (C18:3)*	Lipid
BAT_48182	BAT_57511	0.902581	BAT	48182	myristoleoylcarnitine (C14:1)*	Lipid	BAT	57511	linolenoylcarnitine (C18:3)*	Lipid
BAT_57521	BAT_57511	0.915702	BAT	57521	dihomo-linolenoylcarnitine (C20:3n3 or 6)*	Lipid	BAT	57511	linolenoylcarnitine (C18:3)*	Lipid
BAT_33951	BAT_57519	0.935267	BAT	33951	creatine phosphate	Amino Acid	BAT	57519	eicosenoylcarnitine (C20:1)*	Lipid
BAT_36713	BAT_57519	0.952683	BAT	36713	N6-carboxymethyllysine	Carbohydrate	BAT	57519	eicosenoylcarnitine (C20:1)*	Lipid
BAT_513	BAT_57519	0.902894	BAT	513	creatinine	Amino Acid	BAT	57519	eicosenoylcarnitine (C20:1)*	Lipid
BAT_57521	BAT_57519	0.947203	BAT	57521	dihomo-linolenoylcarnitine (C20:3n3 or 6)*	Lipid	BAT	57519	eicosenoylcarnitine (C20:1)*	Lipid
BAT_33951	BAT_57520	0.917099	BAT	33951	creatine phosphate	Amino Acid	BAT	57520	dihomo-linoleoylcarnitine (C20:2)*	Lipid
BAT_36713	BAT_57520	0.938665	BAT	36713	N6-carboxymethyllysine	Carbohydrate	BAT	57520	dihomo-linoleoylcarnitine (C20:2)*	Lipid
BAT_513	BAT_57520	0.900883	BAT	513	creatinine	Amino Acid	BAT	57520	dihomo-linoleoylcarnitine (C20:2)*	Lipid
BAT_57519	BAT_57520	0.987626	BAT	57519	eicosenoylcarnitine (C20:1)*	Lipid	BAT	57520	dihomo-linoleoylcarnitine (C20:2)*	Lipid
BAT_57521	BAT_57520	0.950225	BAT	57521	dihomo-linolenoylcarnitine (C20:3n3 or 6)*	Lipid	BAT	57520	dihomo-linoleoylcarnitine (C20:2)*	Lipid
BAT_513	BAT_57521	0.926297	BAT	513	creatinine	Amino Acid	BAT	57521	dihomo-linolenoylcarnitine (C20:3n3 or 6)*	Lipid
BAT_2829	BAT_57522	-0.952039	BAT	2829	N-formylmethionine	Amino Acid	BAT	57522	pentadecanoylcarnitine (C15)*	Lipid
BAT_57512	BAT_57522	0.978506	BAT	57512	margaroylcarnitine (C17)*	Lipid	BAT	57522	pentadecanoylcarnitine (C15)*	Lipid
BAT_1301	BAT_57526	0.903246	BAT	1301	lysine	Amino Acid	BAT	57526	docosadienoylcarnitine (C22:2)*	Lipid
BAT_36713	BAT_57526	0.900644	BAT	36713	N6-carboxymethyllysine	Carbohydrate	BAT	57526	docosadienoylcarnitine (C22:2)*	Lipid
BAT_48187	BAT_57528	-0.950253	BAT	48187	N-acetyltaurine	Amino Acid	BAT	57528	adrenoylcarnitine (C22:4)*	Lipid
BAT_554	BAT_57528	-0.931332	BAT	554	adenine	Nucleotide	BAT	57528	adrenoylcarnitine (C22:4)*	Lipid
BAT_57519	BAT_57528	0.913116	BAT	57519	eicosenoylcarnitine (C20:1)*	Lipid	BAT	57528	adrenoylcarnitine (C22:4)*	Lipid
BAT_1110	BAT_57810	0.896659	BAT	1110	arachidonate (20:4n6)	Lipid	BAT	57810	nisinate (24:6n3)	Lipid
BAT_32504	BAT_57810	0.941945	BAT	32504	docosapentaenoate (n3 DPA; 22:5n3)	Lipid	BAT	57810	nisinate (24:6n3)	Lipid
BAT_32980	BAT_57810	0.89192	BAT	32980	adrenate (22:4n6)	Lipid	BAT	57810	nisinate (24:6n3)	Lipid
BAT_35718	BAT_57810	0.900547	BAT	35718	dihomolinolenate (20:3n3 or 3n6)	Lipid	BAT	57810	nisinate (24:6n3)	Lipid
BAT_37478	BAT_57810	0.928715	BAT	37478	docosapentaenoate (n6 DPA; 22:5n6)	Lipid	BAT	57810	nisinate (24:6n3)	Lipid
BAT_44675	BAT_57810	0.95683	BAT	44675	docosahexaenoate (DHA; 22:6n3)	Lipid	BAT	57810	nisinate (24:6n3)	Lipid
BAT_1125	BAT_60	0.917358	BAT	1125	isoleucine	Amino Acid	BAT	60	leucine	Amino Acid
BAT_33952	BAT_61769	0.930351	BAT	33952	myristoylcarnitine (C14)	Lipid	BAT	61769	5-dodecenoylcarnitine (C12:1)	Lipid
BAT_34534	BAT_61769	0.959243	BAT	34534	laurylcarnitine (C12)	Lipid	BAT	61769	5-dodecenoylcarnitine (C12:1)	Lipid
BAT_48182	BAT_61769	0.937477	BAT	48182	myristoleoylcarnitine (C14:1)*	Lipid	BAT	61769	5-dodecenoylcarnitine (C12:1)	Lipid
BAT_62736	BAT_61789	0.927335	BAT	62736	4-methylhexanoylglycine	Lipid	BAT	61789	isocaproylglycine	Lipid
BAT_61840	BAT_61839	0.962886	BAT	61840	3-hydroxyoleoylcarnitine	Lipid	BAT	61839	3-hydroxypalmitoylcarnitine	Lipid
BAT_45968	BAT_61843	0.912537	BAT	45968	1-oleoyl-GPG (18:1)*	Lipid	BAT	61843	3-hydroxyoleate*	Lipid
BAT_61860	BAT_61861	0.936148	BAT	61860	octadecadienedioate (C18:2-DC)*	Lipid	BAT	61861	octadecenedioate (C18:1-DC)*	Lipid
BAT_33972	BAT_62556	-0.891423	BAT	33972	10-nonadecenoate (19:1n9)	Lipid	BAT	62556	3-hydroxyhexanoylcarnitine (2)	Lipid
Liver_46227	BAT_62566	0.895482	Liver	46227	fructosyllysine	Amino Acid	BAT	62566	1-carboxyethylphenylalanine	Amino Acid
BAT_35186	BAT_62850	0.898511	BAT	35186	1-arachidonoyl-GPE (20:4n6)*	Lipid	BAT	62850	tetradecadienoate (14:2)*	Lipid
BAT_39582	BAT_62946	0.898324	BAT	39582	nicotinamide N-oxide	Cofactors and Vitamins	BAT	62946	1-methyl-5-imidazoleacetate	Amino Acid
BAT_15747	BAT_62947	0.918203	BAT	15747	anserine	Amino Acid	BAT	62947	N,N,N-trimethyl-alanylproline betaine (TMAP)	Amino Acid
BAT_36713	BAT_62947	0.97448	BAT	36713	N6-carboxymethyllysine	Carbohydrate	BAT	62947	N,N,N-trimethyl-alanylproline betaine (TMAP)	Amino Acid
BAT_57519	BAT_62947	0.943682	BAT	57519	eicosenoylcarnitine (C20:1)*	Lipid	BAT	62947	N,N,N-trimethyl-alanylproline betaine (TMAP)	Amino Acid
BAT_57520	BAT_62947	0.927959	BAT	57520	dihomo-linoleoylcarnitine (C20:2)*	Lipid	BAT	62947	N,N,N-trimethyl-alanylproline betaine (TMAP)	Amino Acid
BAT_57526	BAT_62947	0.924324	BAT	57526	docosadienoylcarnitine (C22:2)*	Lipid	BAT	62947	N,N,N-trimethyl-alanylproline betaine (TMAP)	Amino Acid
BAT_57528	BAT_62947	0.893095	BAT	57528	adrenoylcarnitine (C22:4)*	Lipid	BAT	62947	N,N,N-trimethyl-alanylproline betaine (TMAP)	Amino Acid
BAT_63109	BAT_62951	0.902502	BAT	63109	2R,3R-dihydroxybutyrate	Lipid	BAT	62951	2,4-dihydroxybutyrate	Lipid
BAT_35628	BAT_63683	0.919709	BAT	35628	1-oleoyl-GPE (18:1)	Lipid	BAT	63683	branched-chain, straight-chain, or cyclopropyl 12:1 fatty acid*	Partially Characterized Molecules
BAT_52610	BAT_63687	-0.910751	BAT	52610	1-palmitoyl-2-docosahexaenoyl-GPC (16:0/22:6)	Lipid	BAT	63687	ascorbic acid 3-sulfate*	Cofactors and Vitamins
HPT_35160	HPT_1110	-0.916113	HPT	35160	oleoylcarnitine (C18:1)	Lipid	HPT	1110	arachidonate (20:4n6)	Lipid
HPT_35174	HPT_1110	0.957881	HPT	35174	mead acid (20:3n9)	Lipid	HPT	1110	arachidonate (20:4n6)	Lipid
Heart_1412	HPT_1301	0.903777	Heart	1412	2'-deoxyuridine	Nucleotide	HPT	1301	lysine	Amino Acid
Liver_1605	HPT_1412	0.909088	Liver	1605	ursodeoxycholate	Lipid	HPT	1412	2'-deoxyuridine	Nucleotide
Heart_35428	HPT_1419	-0.934225	Heart	35428	tiglyl carnitine (C5)	Amino Acid	HPT	1419	5-methylthioadenosine (MTA)	Amino Acid
Heart_57523	HPT_1471	0.920727	Heart	57523	docosahexaenoylcarnitine (C22:6)*	Lipid	HPT	1471	ribose	Carbohydrate
Liver_62103	HPT_1493	0.899653	Liver	62103	cysteinylglycine disulfide*	Amino Acid	HPT	1493	ornithine	Amino Acid
Heart_1648	HPT_1494	0.912427	Heart	1648	serine	Amino Acid	HPT	1494	5-oxoproline	Amino Acid
Serum_19266	HPT_1495	-0.922555	Serum	19266	2-arachidonoylglycerol (20:4)	Lipid	HPT	1495	saccharopine	Amino Acid
HPT_48885	HPT_1496	0.947955	HPT	48885	arabitol/xylitol	Carbohydrate	HPT	1496	methylmalonate (MMA)	Lipid
HPT_15650	HPT_1498	0.937658	HPT	15650	N1-methyladenosine	Nucleotide	HPT	1498	N6,N6,N6-trimethyllysine	Amino Acid
Serum_33471	HPT_1498	0.891281	Serum	33471	nicotinate ribonucleoside	Cofactors and Vitamins	HPT	1498	N6,N6,N6-trimethyllysine	Amino Acid
BAT_1600	HPT_1505	-0.90796	BAT	1600	phosphoethanolamine (PE)	Lipid	HPT	1505	orotate	Nucleotide
HPT_42382	HPT_15122	0.91122	HPT	42382	S-adenosylhomocysteine (SAH)	Amino Acid	HPT	15122	glycerol	Lipid
BAT_63990	HPT_15488	0.894782	BAT	63990	2-O-methylascorbic acid	Cofactors and Vitamins	HPT	15488	acetylphosphate	Energy
HPT_2831	HPT_15488	0.91037	HPT	2831	adenosine 3',5'-cyclic monophosphate (cAMP)	Nucleotide	HPT	15488	acetylphosphate	Energy
eWAT_35649	HPT_15500	0.946723	eWAT	35649	sedoheptulose-7-phosphate	Carbohydrate	HPT	15500	carnitine	Lipid
HPT_21232	HPT_1552	0.922389	HPT	21232	2-oleoylglycerol (18:1)	Lipid	HPT	1552	erucate (22:1n9)	Lipid
eWAT_396	HPT_15522	-0.909588	eWAT	396	glutarate (pentanedioate)	Lipid	HPT	15522	dihydroxyacetone phosphate (DHAP)	Carbohydrate
HPT_37506	HPT_1553	-0.891715	HPT	37506	palmitoyl sphingomyelin (d18:1/16:0)	Lipid	HPT	1553	2'-deoxyadenosine	Nucleotide
HPT_42459	HPT_1553	-0.906586	HPT	42459	sphingomyelin (d18:2/16:0, d18:1/16:1)*	Lipid	HPT	1553	2'-deoxyadenosine	Nucleotide
HPT_62959	HPT_1553	0.899816	HPT	62959	hydroxy-N6,N6,N6-trimethyllysine*	Amino Acid	HPT	1553	2'-deoxyadenosine	Nucleotide
Liver_35652	HPT_1558	-0.932706	Liver	35652	adenosine-5'-diphosphoglucose	Carbohydrate	HPT	1558	4-acetamidobutanoate	Amino Acid
HPT_52475	HPT_1561	0.9386	HPT	52475	1-(1-enyl-stearoyl)-2-arachidonoyl-GPE (P-18:0/20:4)*	Lipid	HPT	1561	alpha-tocopherol	Cofactors and Vitamins
HPT_57417	HPT_1561	0.898722	HPT	57417	N-stearoyl-sphingadienine (d18:2/18:0)*	Lipid	HPT	1561	alpha-tocopherol	Cofactors and Vitamins
HPT_57449	HPT_1561	0.950249	HPT	57449	stearoyl-arachidonoyl-glycerol (18:0/20:4) [2]*	Lipid	HPT	1561	alpha-tocopherol	Cofactors and Vitamins
HPT_57450	HPT_1561	0.952596	HPT	57450	stearoyl-arachidonoyl-glycerol (18:0/20:4) [1]*	Lipid	HPT	1561	alpha-tocopherol	Cofactors and Vitamins
HPT_31555	HPT_1564	-0.897753	HPT	31555	pyridoxate	Cofactors and Vitamins	HPT	1564	citrate	Energy
HPT_33230	HPT_1564	-0.919208	HPT	33230	1-palmitoleoyl-GPC* (16:1)*	Lipid	HPT	1564	citrate	Energy
Serum_20675	HPT_1566	0.923007	Serum	20675	1,5-anhydroglucitol (1,5-AG)	Carbohydrate	HPT	1566	3-aminoisobutyrate	Nucleotide
HPT_48493	HPT_15716	-0.919491	HPT	48493	sphingomyelin (d18:1/22:1, d18:2/22:0, d16:1/24:1)*	Lipid	HPT	15716	imidazole lactate	Amino Acid
eWAT_62807	HPT_1572	-0.90915	eWAT	62807	3'-dephospho-CoA-glutathione*	Amino Acid	HPT	1572	glycerate	Carbohydrate
HPT_52478	HPT_15720	-0.912564	HPT	52478	1-(1-enyl-palmitoyl)-2-oleoyl-GPC (P-16:0/18:1)*	Lipid	HPT	15720	N-acetylglutamate	Amino Acid
Heart_443	HPT_1573	0.908158	Heart	443	aspartate	Amino Acid	HPT	1573	guanosine	Nucleotide
HPT_512	HPT_15731	0.90374	HPT	512	asparagine	Amino Acid	HPT	15731	S-lactoylglutathione	Amino Acid
HPT_47153	HPT_1574	0.903845	HPT	47153	sphingomyelin (d18:1/24:1, d18:2/24:0)*	Lipid	HPT	1574	histamine	Amino Acid
iWAT_54979	HPT_1574	-0.935836	iWAT	54979	N-stearoyl-sphingosine (d18:1/18:0)*	Lipid	HPT	1574	histamine	Amino Acid
Muscle_15650	HPT_15741	-0.923993	Muscle	15650	N1-methyladenosine	Nucleotide	HPT	15741	N-acetyl-glucosamine 1-phosphate	Carbohydrate
Liver_597	HPT_15747	0.894415	Liver	597	phosphoenolpyruvate (PEP)	Carbohydrate	HPT	15747	anserine	Amino Acid
Heart_15488	HPT_15765	-0.930446	Heart	15488	acetylphosphate	Energy	HPT	15765	ethylmalonate	Amino Acid
Heart_15910	HPT_15765	-0.925819	Heart	15910	maltotetraose	Carbohydrate	HPT	15765	ethylmalonate	Amino Acid
BAT_32553	HPT_15772	-0.895927	BAT	32553	phenol sulfate	Amino Acid	HPT	15772	ribitol	Carbohydrate
BAT_1587	HPT_1587	0.926079	BAT	1587	N-acetylleucine	Amino Acid	HPT	1587	N-acetylleucine	Amino Acid
Heart_12129	HPT_1587	0.916477	Heart	12129	beta-hydroxyisovalerate	Amino Acid	HPT	1587	N-acetylleucine	Amino Acid
Heart_1299	HPT_1587	0.894184	Heart	1299	tyrosine	Amino Acid	HPT	1587	N-acetylleucine	Amino Acid
Heart_1549	HPT_1587	0.913933	Heart	1549	3-hydroxyisobutyrate	Amino Acid	HPT	1587	N-acetylleucine	Amino Acid
Heart_1587	HPT_1587	0.949867	Heart	1587	N-acetylleucine	Amino Acid	HPT	1587	N-acetylleucine	Amino Acid
Heart_1649	HPT_1587	0.928844	Heart	1649	valine	Amino Acid	HPT	1587	N-acetylleucine	Amino Acid
Heart_32452	HPT_1587	0.898481	Heart	32452	propionylcarnitine (C3)	Lipid	HPT	1587	N-acetylleucine	Amino Acid
Heart_33967	HPT_1587	0.902987	Heart	33967	N-acetylisoleucine	Amino Acid	HPT	1587	N-acetylleucine	Amino Acid
Heart_60	HPT_1587	0.94946	Heart	60	leucine	Amino Acid	HPT	1587	N-acetylleucine	Amino Acid
Heart_62559	HPT_1587	0.901258	Heart	62559	1-carboxyethylleucine	Amino Acid	HPT	1587	N-acetylleucine	Amino Acid
eWAT_1587	HPT_1587	0.947914	eWAT	1587	N-acetylleucine	Amino Acid	HPT	1587	N-acetylleucine	Amino Acid
eWAT_32197	HPT_1587	0.91966	eWAT	32197	3-(4-hydroxyphenyl)lactate (HPLA)	Amino Acid	HPT	1587	N-acetylleucine	Amino Acid
Serum_33434	HPT_15915	0.912763	Serum	33434	allantoic acid	Nucleotide	HPT	15915	S-adenosylmethionine (SAM)	Amino Acid
Heart_20675	HPT_1594	-0.902012	Heart	20675	1,5-anhydroglucitol (1,5-AG)	Carbohydrate	HPT	1594	N-carbamoylaspartate	Nucleotide
iWAT_33941	HPT_15990	-0.921589	iWAT	33941	decanoylcarnitine (C10)	Lipid	HPT	15990	glycerophosphorylcholine (GPC)	Lipid
HPT_528	HPT_1600	0.928666	HPT	528	alpha-ketoglutarate	Energy	HPT	1600	phosphoethanolamine (PE)	Lipid
HPT_54994	HPT_1604	-0.901784	HPT	54994	1-oleoyl-2-arachidonoyl-GPI (18:1/20:4) *	Lipid	HPT	1604	urate	Nucleotide
HPT_57475	HPT_1604	-0.902607	HPT	57475	sphingomyelin (d18:1/19:0, d19:1/18:0)*	Lipid	HPT	1604	urate	Nucleotide
eWAT_27503	HPT_1638	-0.894959	eWAT	27503	3-hydroxypalmitate	Lipid	HPT	1638	arginine	Amino Acid
HPT_36747	HPT_1648	0.940966	HPT	36747	deoxycarnitine	Lipid	HPT	1648	serine	Amino Acid
BAT_57838	HPT_1670	0.912174	BAT	57838	adenylosuccinate	Nucleotide	HPT	1670	urea	Amino Acid
Heart_1670	HPT_1670	0.89679	Heart	1670	urea	Amino Acid	HPT	1670	urea	Amino Acid
HPT_32352	HPT_1768	-0.904446	HPT	32352	guanine	Nucleotide	HPT	1768	carnosine	Amino Acid
HPT_1561	HPT_17747	0.956595	HPT	1561	alpha-tocopherol	Cofactors and Vitamins	HPT	17747	sphingosine	Lipid
HPT_19258	HPT_17747	0.932572	HPT	19258	1-myristoyl-2-palmitoyl-GPC (14:0/16:0)	Lipid	HPT	17747	sphingosine	Lipid
HPT_19263	HPT_17747	0.904443	HPT	19263	1-palmitoyl-2-oleoyl-GPE (16:0/18:1)	Lipid	HPT	17747	sphingosine	Lipid
HPT_42398	HPT_17747	0.905657	HPT	42398	1-stearoyl-GPE (18:0)	Lipid	HPT	17747	sphingosine	Lipid
HPT_42450	HPT_17747	0.942882	HPT	42450	1-stearoyl-2-arachidonoyl-GPC (18:0/20:4)	Lipid	HPT	17747	sphingosine	Lipid
HPT_52438	HPT_17747	0.918697	HPT	52438	1-stearoyl-2-oleoyl-GPC (18:0/18:1)	Lipid	HPT	17747	sphingosine	Lipid
HPT_52447	HPT_17747	0.918698	HPT	52447	1-stearoyl-2-arachidonoyl-GPE (18:0/20:4)	Lipid	HPT	17747	sphingosine	Lipid
HPT_52462	HPT_17747	0.901713	HPT	52462	1-palmitoyl-2-arachidonoyl-GPC (16:0/20:4n6)	Lipid	HPT	17747	sphingosine	Lipid
HPT_52464	HPT_17747	0.93675	HPT	52464	1-palmitoyl-2-arachidonoyl-GPE (16:0/20:4)*	Lipid	HPT	17747	sphingosine	Lipid
HPT_52465	HPT_17747	0.920039	HPT	52465	1-palmitoyl-2-docosahexaenoyl-GPE (16:0/22:6)*	Lipid	HPT	17747	sphingosine	Lipid
HPT_52467	HPT_17747	0.903351	HPT	52467	1-palmitoyl-2-arachidonoyl-GPI (16:0/20:4)*	Lipid	HPT	17747	sphingosine	Lipid
HPT_52470	HPT_17747	0.938411	HPT	52470	1-palmitoyl-2-palmitoleoyl-GPC (16:0/16:1)*	Lipid	HPT	17747	sphingosine	Lipid
HPT_52475	HPT_17747	0.912109	HPT	52475	1-(1-enyl-stearoyl)-2-arachidonoyl-GPE (P-18:0/20:4)*	Lipid	HPT	17747	sphingosine	Lipid
HPT_52610	HPT_17747	0.940121	HPT	52610	1-palmitoyl-2-docosahexaenoyl-GPC (16:0/22:6)	Lipid	HPT	17747	sphingosine	Lipid
HPT_52611	HPT_17747	0.939125	HPT	52611	1-stearoyl-2-docosahexaenoyl-GPC (18:0/22:6)	Lipid	HPT	17747	sphingosine	Lipid
HPT_52697	HPT_17747	0.960325	HPT	52697	1-oleoyl-2-docosahexaenoyl-GPC (18:1/22:6)*	Lipid	HPT	17747	sphingosine	Lipid
HPT_53195	HPT_17747	0.92191	HPT	53195	1-myristoyl-2-arachidonoyl-GPC (14:0/20:4)*	Lipid	HPT	17747	sphingosine	Lipid
HPT_53209	HPT_17747	0.894697	HPT	53209	1-oleoyl-2-docosahexaenoyl-GPE (18:1/22:6)*	Lipid	HPT	17747	sphingosine	Lipid
HPT_55041	HPT_17747	0.931772	HPT	55041	1-oleoyl-2-arachidonoyl-GPE (18:1/20:4)*	Lipid	HPT	17747	sphingosine	Lipid
HPT_57417	HPT_17747	0.936022	HPT	57417	N-stearoyl-sphingadienine (d18:2/18:0)*	Lipid	HPT	17747	sphingosine	Lipid
HPT_57449	HPT_17747	0.928151	HPT	57449	stearoyl-arachidonoyl-glycerol (18:0/20:4) [2]*	Lipid	HPT	17747	sphingosine	Lipid
HPT_57450	HPT_17747	0.902991	HPT	57450	stearoyl-arachidonoyl-glycerol (18:0/20:4) [1]*	Lipid	HPT	17747	sphingosine	Lipid
Heart_32415	HPT_1827	-0.937767	Heart	32415	docosadienoate (22:2n6)	Lipid	HPT	1827	riboflavin (Vitamin B2)	Cofactors and Vitamins
eWAT_15443	HPT_18351	0.894117	eWAT	15443	glucuronate	Carbohydrate	HPT	18351	homoserine	Amino Acid
HPT_577	HPT_18360	0.924262	HPT	577	fructose	Carbohydrate	HPT	18360	adenylosuccinate	Nucleotide
HPT_61839	HPT_18467	-0.919024	HPT	61839	3-hydroxypalmitoylcarnitine	Lipid	HPT	18467	eicosapentaenoate (EPA; 20:5n3)	Lipid
eWAT_601	HPT_18497	0.911706	eWAT	601	dihydroorotate	Nucleotide	HPT	18497	taurocholate	Lipid
HPT_1573	HPT_1868	0.925762	HPT	1573	guanosine	Nucleotide	HPT	1868	cysteine	Amino Acid
HPT_52438	HPT_1868	-0.891843	HPT	52438	1-stearoyl-2-oleoyl-GPC (18:0/18:1)	Lipid	HPT	1868	cysteine	Amino Acid
HPT_52449	HPT_1868	-0.891376	HPT	52449	1-stearoyl-2-arachidonoyl-GPI (18:0/20:4)	Lipid	HPT	1868	cysteine	Amino Acid
HPT_52609	HPT_1868	-0.89938	HPT	52609	1,2-dioleoyl-GPE (18:1/18:1)	Lipid	HPT	1868	cysteine	Amino Acid
HPT_54958	HPT_1868	-0.900176	HPT	54958	palmitoyl-arachidonoyl-glycerol (16:0/20:4) [2]*	Lipid	HPT	1868	cysteine	Amino Acid
HPT_55041	HPT_1868	-0.891554	HPT	55041	1-oleoyl-2-arachidonoyl-GPE (18:1/20:4)*	Lipid	HPT	1868	cysteine	Amino Acid
HPT_57368	HPT_1868	-0.921906	HPT	57368	stearoyl-docosahexaenoyl-glycerol (18:0/22:6) [2]*	Lipid	HPT	1868	cysteine	Amino Acid
HPT_19503	HPT_19130	0.936737	HPT	19503	stearoyl sphingomyelin (d18:1/18:0)	Lipid	HPT	19130	1,2-dipalmitoyl-GPC (16:0/16:0)	Lipid
HPT_1561	HPT_19258	0.928483	HPT	1561	alpha-tocopherol	Cofactors and Vitamins	HPT	19258	1-myristoyl-2-palmitoyl-GPC (14:0/16:0)	Lipid
HPT_52475	HPT_19258	0.973864	HPT	52475	1-(1-enyl-stearoyl)-2-arachidonoyl-GPE (P-18:0/20:4)*	Lipid	HPT	19258	1-myristoyl-2-palmitoyl-GPC (14:0/16:0)	Lipid
HPT_54994	HPT_19258	0.942585	HPT	54994	1-oleoyl-2-arachidonoyl-GPI (18:1/20:4) *	Lipid	HPT	19258	1-myristoyl-2-palmitoyl-GPC (14:0/16:0)	Lipid
HPT_57417	HPT_19258	0.936974	HPT	57417	N-stearoyl-sphingadienine (d18:2/18:0)*	Lipid	HPT	19258	1-myristoyl-2-palmitoyl-GPC (14:0/16:0)	Lipid
HPT_57449	HPT_19258	0.951142	HPT	57449	stearoyl-arachidonoyl-glycerol (18:0/20:4) [2]*	Lipid	HPT	19258	1-myristoyl-2-palmitoyl-GPC (14:0/16:0)	Lipid
HPT_57450	HPT_19258	0.921825	HPT	57450	stearoyl-arachidonoyl-glycerol (18:0/20:4) [1]*	Lipid	HPT	19258	1-myristoyl-2-palmitoyl-GPC (14:0/16:0)	Lipid
HPT_63	HPT_19258	0.904524	HPT	63	cholesterol	Lipid	HPT	19258	1-myristoyl-2-palmitoyl-GPC (14:0/16:0)	Lipid
HPT_19258	HPT_19261	0.958772	HPT	19258	1-myristoyl-2-palmitoyl-GPC (14:0/16:0)	Lipid	HPT	19261	1-palmitoyl-2-oleoyl-GPS (16:0/18:1)	Lipid
HPT_19263	HPT_19261	0.965557	HPT	19263	1-palmitoyl-2-oleoyl-GPE (16:0/18:1)	Lipid	HPT	19261	1-palmitoyl-2-oleoyl-GPS (16:0/18:1)	Lipid
HPT_37529	HPT_19261	0.949126	HPT	37529	sphingomyelin (d18:1/18:1, d18:2/18:0)	Lipid	HPT	19261	1-palmitoyl-2-oleoyl-GPS (16:0/18:1)	Lipid
HPT_42398	HPT_19261	0.939333	HPT	42398	1-stearoyl-GPE (18:0)	Lipid	HPT	19261	1-palmitoyl-2-oleoyl-GPS (16:0/18:1)	Lipid
HPT_42446	HPT_19261	0.937929	HPT	42446	1-palmitoyl-2-linoleoyl-GPC (16:0/18:2)	Lipid	HPT	19261	1-palmitoyl-2-oleoyl-GPS (16:0/18:1)	Lipid
HPT_42450	HPT_19261	0.938479	HPT	42450	1-stearoyl-2-arachidonoyl-GPC (18:0/20:4)	Lipid	HPT	19261	1-palmitoyl-2-oleoyl-GPS (16:0/18:1)	Lipid
HPT_485	HPT_19261	-0.91174	HPT	485	spermidine	Amino Acid	HPT	19261	1-palmitoyl-2-oleoyl-GPS (16:0/18:1)	Lipid
HPT_52438	HPT_19261	0.903254	HPT	52438	1-stearoyl-2-oleoyl-GPC (18:0/18:1)	Lipid	HPT	19261	1-palmitoyl-2-oleoyl-GPS (16:0/18:1)	Lipid
HPT_52447	HPT_19261	0.964045	HPT	52447	1-stearoyl-2-arachidonoyl-GPE (18:0/20:4)	Lipid	HPT	19261	1-palmitoyl-2-oleoyl-GPS (16:0/18:1)	Lipid
HPT_52448	HPT_19261	0.929749	HPT	52448	1-palmitoyl-2-oleoyl-GPG (16:0/18:1)	Lipid	HPT	19261	1-palmitoyl-2-oleoyl-GPS (16:0/18:1)	Lipid
HPT_52449	HPT_19261	0.963153	HPT	52449	1-stearoyl-2-arachidonoyl-GPI (18:0/20:4)	Lipid	HPT	19261	1-palmitoyl-2-oleoyl-GPS (16:0/18:1)	Lipid
HPT_52462	HPT_19261	0.911868	HPT	52462	1-palmitoyl-2-arachidonoyl-GPC (16:0/20:4n6)	Lipid	HPT	19261	1-palmitoyl-2-oleoyl-GPS (16:0/18:1)	Lipid
HPT_52464	HPT_19261	0.94335	HPT	52464	1-palmitoyl-2-arachidonoyl-GPE (16:0/20:4)*	Lipid	HPT	19261	1-palmitoyl-2-oleoyl-GPS (16:0/18:1)	Lipid
HPT_52465	HPT_19261	0.921492	HPT	52465	1-palmitoyl-2-docosahexaenoyl-GPE (16:0/22:6)*	Lipid	HPT	19261	1-palmitoyl-2-oleoyl-GPS (16:0/18:1)	Lipid
HPT_52467	HPT_19261	0.906248	HPT	52467	1-palmitoyl-2-arachidonoyl-GPI (16:0/20:4)*	Lipid	HPT	19261	1-palmitoyl-2-oleoyl-GPS (16:0/18:1)	Lipid
HPT_52470	HPT_19261	0.94614	HPT	52470	1-palmitoyl-2-palmitoleoyl-GPC (16:0/16:1)*	Lipid	HPT	19261	1-palmitoyl-2-oleoyl-GPS (16:0/18:1)	Lipid
HPT_52475	HPT_19261	0.937372	HPT	52475	1-(1-enyl-stearoyl)-2-arachidonoyl-GPE (P-18:0/20:4)*	Lipid	HPT	19261	1-palmitoyl-2-oleoyl-GPS (16:0/18:1)	Lipid
HPT_52609	HPT_19261	0.905177	HPT	52609	1,2-dioleoyl-GPE (18:1/18:1)	Lipid	HPT	19261	1-palmitoyl-2-oleoyl-GPS (16:0/18:1)	Lipid
HPT_52610	HPT_19261	0.910596	HPT	52610	1-palmitoyl-2-docosahexaenoyl-GPC (16:0/22:6)	Lipid	HPT	19261	1-palmitoyl-2-oleoyl-GPS (16:0/18:1)	Lipid
HPT_52611	HPT_19261	0.896574	HPT	52611	1-stearoyl-2-docosahexaenoyl-GPC (18:0/22:6)	Lipid	HPT	19261	1-palmitoyl-2-oleoyl-GPS (16:0/18:1)	Lipid
HPT_52615	HPT_19261	0.930747	HPT	52615	sphingomyelin (d18:1/17:0, d17:1/18:0, d19:1/16:0)	Lipid	HPT	19261	1-palmitoyl-2-oleoyl-GPS (16:0/18:1)	Lipid
HPT_52697	HPT_19261	0.934943	HPT	52697	1-oleoyl-2-docosahexaenoyl-GPC (18:1/22:6)*	Lipid	HPT	19261	1-palmitoyl-2-oleoyl-GPS (16:0/18:1)	Lipid
HPT_53209	HPT_19261	0.927751	HPT	53209	1-oleoyl-2-docosahexaenoyl-GPE (18:1/22:6)*	Lipid	HPT	19261	1-palmitoyl-2-oleoyl-GPS (16:0/18:1)	Lipid
HPT_54994	HPT_19261	0.937852	HPT	54994	1-oleoyl-2-arachidonoyl-GPI (18:1/20:4) *	Lipid	HPT	19261	1-palmitoyl-2-oleoyl-GPS (16:0/18:1)	Lipid
HPT_55041	HPT_19261	0.921557	HPT	55041	1-oleoyl-2-arachidonoyl-GPE (18:1/20:4)*	Lipid	HPT	19261	1-palmitoyl-2-oleoyl-GPS (16:0/18:1)	Lipid
HPT_57417	HPT_19261	0.931001	HPT	57417	N-stearoyl-sphingadienine (d18:2/18:0)*	Lipid	HPT	19261	1-palmitoyl-2-oleoyl-GPS (16:0/18:1)	Lipid
Muscle_57511	HPT_19261	-0.892248	Muscle	57511	linolenoylcarnitine (C18:3)*	Lipid	HPT	19261	1-palmitoyl-2-oleoyl-GPS (16:0/18:1)	Lipid
HPT_1561	HPT_19263	0.90509	HPT	1561	alpha-tocopherol	Cofactors and Vitamins	HPT	19263	1-palmitoyl-2-oleoyl-GPE (16:0/18:1)	Lipid
HPT_19258	HPT_19263	0.963506	HPT	19258	1-myristoyl-2-palmitoyl-GPC (14:0/16:0)	Lipid	HPT	19263	1-palmitoyl-2-oleoyl-GPE (16:0/18:1)	Lipid
HPT_48493	HPT_19263	0.90526	HPT	48493	sphingomyelin (d18:1/22:1, d18:2/22:0, d16:1/24:1)*	Lipid	HPT	19263	1-palmitoyl-2-oleoyl-GPE (16:0/18:1)	Lipid
HPT_52475	HPT_19263	0.962684	HPT	52475	1-(1-enyl-stearoyl)-2-arachidonoyl-GPE (P-18:0/20:4)*	Lipid	HPT	19263	1-palmitoyl-2-oleoyl-GPE (16:0/18:1)	Lipid
HPT_54994	HPT_19263	0.920149	HPT	54994	1-oleoyl-2-arachidonoyl-GPI (18:1/20:4) *	Lipid	HPT	19263	1-palmitoyl-2-oleoyl-GPE (16:0/18:1)	Lipid
HPT_57417	HPT_19263	0.906477	HPT	57417	N-stearoyl-sphingadienine (d18:2/18:0)*	Lipid	HPT	19263	1-palmitoyl-2-oleoyl-GPE (16:0/18:1)	Lipid
HPT_57449	HPT_19263	0.921438	HPT	57449	stearoyl-arachidonoyl-glycerol (18:0/20:4) [2]*	Lipid	HPT	19263	1-palmitoyl-2-oleoyl-GPE (16:0/18:1)	Lipid
HPT_63	HPT_19263	0.891239	HPT	63	cholesterol	Lipid	HPT	19263	1-palmitoyl-2-oleoyl-GPE (16:0/18:1)	Lipid
HPT_42448	HPT_19265	0.925567	HPT	42448	1-stearoyl-2-oleoyl-GPE (18:0/18:1)	Lipid	HPT	19265	1-stearoyl-2-oleoyl-GPS (18:0/18:1)	Lipid
HPT_52235	HPT_19265	0.942342	HPT	52235	1-stearoyl-2-arachidonoyl-GPS (18:0/20:4)	Lipid	HPT	19265	1-stearoyl-2-oleoyl-GPS (18:0/18:1)	Lipid
HPT_52609	HPT_19265	0.924547	HPT	52609	1,2-dioleoyl-GPE (18:1/18:1)	Lipid	HPT	19265	1-stearoyl-2-oleoyl-GPS (18:0/18:1)	Lipid
eWAT_43549	HPT_19266	-0.897244	eWAT	43549	N-formylanthranilic acid	Amino Acid	HPT	19266	2-arachidonoylglycerol (20:4)	Lipid
HPT_35631	HPT_19324	0.917902	HPT	35631	1-palmitoyl-GPE (16:0)	Lipid	HPT	19324	1-stearoyl-GPI (18:0)	Lipid
HPT_19258	HPT_19503	0.905628	HPT	19258	1-myristoyl-2-palmitoyl-GPC (14:0/16:0)	Lipid	HPT	19503	stearoyl sphingomyelin (d18:1/18:0)	Lipid
HPT_19261	HPT_19503	0.908011	HPT	19261	1-palmitoyl-2-oleoyl-GPS (16:0/18:1)	Lipid	HPT	19503	stearoyl sphingomyelin (d18:1/18:0)	Lipid
HPT_37529	HPT_19503	0.909226	HPT	37529	sphingomyelin (d18:1/18:1, d18:2/18:0)	Lipid	HPT	19503	stearoyl sphingomyelin (d18:1/18:0)	Lipid
HPT_42398	HPT_19503	0.919388	HPT	42398	1-stearoyl-GPE (18:0)	Lipid	HPT	19503	stearoyl sphingomyelin (d18:1/18:0)	Lipid
HPT_42450	HPT_19503	0.903686	HPT	42450	1-stearoyl-2-arachidonoyl-GPC (18:0/20:4)	Lipid	HPT	19503	stearoyl sphingomyelin (d18:1/18:0)	Lipid
HPT_485	HPT_19503	-0.91413	HPT	485	spermidine	Amino Acid	HPT	19503	stearoyl sphingomyelin (d18:1/18:0)	Lipid
HPT_52447	HPT_19503	0.917211	HPT	52447	1-stearoyl-2-arachidonoyl-GPE (18:0/20:4)	Lipid	HPT	19503	stearoyl sphingomyelin (d18:1/18:0)	Lipid
HPT_52462	HPT_19503	0.919356	HPT	52462	1-palmitoyl-2-arachidonoyl-GPC (16:0/20:4n6)	Lipid	HPT	19503	stearoyl sphingomyelin (d18:1/18:0)	Lipid
HPT_52464	HPT_19503	0.914637	HPT	52464	1-palmitoyl-2-arachidonoyl-GPE (16:0/20:4)*	Lipid	HPT	19503	stearoyl sphingomyelin (d18:1/18:0)	Lipid
HPT_52465	HPT_19503	0.897183	HPT	52465	1-palmitoyl-2-docosahexaenoyl-GPE (16:0/22:6)*	Lipid	HPT	19503	stearoyl sphingomyelin (d18:1/18:0)	Lipid
HPT_52470	HPT_19503	0.903803	HPT	52470	1-palmitoyl-2-palmitoleoyl-GPC (16:0/16:1)*	Lipid	HPT	19503	stearoyl sphingomyelin (d18:1/18:0)	Lipid
HPT_52475	HPT_19503	0.896379	HPT	52475	1-(1-enyl-stearoyl)-2-arachidonoyl-GPE (P-18:0/20:4)*	Lipid	HPT	19503	stearoyl sphingomyelin (d18:1/18:0)	Lipid
HPT_52616	HPT_19503	0.946554	HPT	52616	1-palmitoyl-2-stearoyl-GPC (16:0/18:0)	Lipid	HPT	19503	stearoyl sphingomyelin (d18:1/18:0)	Lipid
HPT_52716	HPT_19503	0.945892	HPT	52716	1-(1-enyl-palmitoyl)-2-palmitoyl-GPC (P-16:0/16:0)*	Lipid	HPT	19503	stearoyl sphingomyelin (d18:1/18:0)	Lipid
HPT_57417	HPT_19503	0.899809	HPT	57417	N-stearoyl-sphingadienine (d18:2/18:0)*	Lipid	HPT	19503	stearoyl sphingomyelin (d18:1/18:0)	Lipid
HPT_18360	HPT_20488	0.906256	HPT	18360	adenylosuccinate	Nucleotide	HPT	20488	glucose	Carbohydrate
HPT_33230	HPT_20488	-0.892807	HPT	33230	1-palmitoleoyl-GPC* (16:1)*	Lipid	HPT	20488	glucose	Carbohydrate
HPT_46896	HPT_20488	0.9375	HPT	46896	fructose 1,6-diphosphate/glucose 1,6-diphosphate/myo-inositol diphosphates	Carbohydrate	HPT	20488	glucose	Carbohydrate
HPT_554	HPT_20488	-0.924827	HPT	554	adenine	Nucleotide	HPT	20488	glucose	Carbohydrate
Serum_1498	HPT_20488	0.896841	Serum	1498	N6,N6,N6-trimethyllysine	Amino Acid	HPT	20488	glucose	Carbohydrate
Serum_37431	HPT_20675	-0.930756	Serum	37431	N-methylproline	Amino Acid	HPT	20675	1,5-anhydroglucitol (1,5-AG)	Carbohydrate
Serum_63151	HPT_20675	-0.896803	Serum	63151	N,N-dimethylalanine	Amino Acid	HPT	20675	1,5-anhydroglucitol (1,5-AG)	Carbohydrate
HPT_21232	HPT_21127	0.891552	HPT	21232	2-oleoylglycerol (18:1)	Lipid	HPT	21127	1-palmitoylglycerol (16:0)	Lipid
eWAT_47154	HPT_2133	0.89272	eWAT	47154	sphingomyelin (d18:2/14:0, d18:1/14:1)*	Lipid	HPT	2133	inosine 5'-monophosphate (IMP)	Nucleotide
BAT_43264	HPT_2137	-0.90545	BAT	43264	3-hydroxybutyrylcarnitine (1)	Lipid	HPT	2137	biliverdin	Cofactors and Vitamins
HPT_63	HPT_2150	-0.895927	HPT	63	cholesterol	Lipid	HPT	2150	pyridoxamine	Cofactors and Vitamins
Liver_46130	HPT_2183	-0.894517	Liver	46130	1-palmitoyl-GPS (16:0)*	Lipid	HPT	2183	thymidine	Nucleotide
Serum_1419	HPT_2183	0.909628	Serum	1419	5-methylthioadenosine (MTA)	Amino Acid	HPT	2183	thymidine	Nucleotide
Serum_52673	HPT_2183	-0.891479	Serum	52673	1-(1-enyl-palmitoyl)-2-arachidonoyl-GPE (P-16:0/20:4)*	Lipid	HPT	2183	thymidine	Nucleotide
Heart_62449	HPT_22130	-0.957985	Heart	62449	1-heptadecenoylglycerol (17:1)*	Lipid	HPT	22130	phenyllactate (PLA)	Amino Acid
Heart_62556	HPT_22130	0.912765	Heart	62556	3-hydroxyhexanoylcarnitine (2)	Lipid	HPT	22130	phenyllactate (PLA)	Amino Acid
Heart_57330	HPT_22137	-0.926704	Heart	57330	lignoceroyl sphingomyelin (d18:1/24:0)	Lipid	HPT	22137	homoarginine	Amino Acid
Muscle_15497	HPT_22137	0.892964	Muscle	15497	argininosuccinate	Amino Acid	HPT	22137	homoarginine	Amino Acid
Serum_62562	HPT_22137	-0.897971	Serum	62562	1-carboxyethylvaline	Amino Acid	HPT	22137	homoarginine	Amino Acid
eWAT_2763	HPT_22137	-0.896902	eWAT	2763	UDP-glucuronate	Carbohydrate	HPT	22137	homoarginine	Amino Acid
HPT_42420	HPT_22152	0.89656	HPT	42420	erythronate*	Carbohydrate	HPT	22152	nicotinamide ribonucleotide (NMN)	Cofactors and Vitamins
HPT_39271	HPT_22250	-0.89904	HPT	39271	1-(1-enyl-stearoyl)-GPE (P-18:0)*	Lipid	HPT	22250	pyruvate	Carbohydrate
HPT_42459	HPT_22250	-0.911464	HPT	42459	sphingomyelin (d18:2/16:0, d18:1/16:1)*	Lipid	HPT	22250	pyruvate	Carbohydrate
HPT_42463	HPT_22250	-0.915947	HPT	42463	sphingomyelin (d18:1/14:0, d16:1/16:0)*	Lipid	HPT	22250	pyruvate	Carbohydrate
Serum_35628	HPT_27665	0.93759	Serum	35628	1-oleoyl-GPE (18:1)	Lipid	HPT	27665	1-methylnicotinamide	Cofactors and Vitamins
BAT_57838	HPT_27672	0.902773	BAT	57838	adenylosuccinate	Nucleotide	HPT	27672	3-indoxyl sulfate	Amino Acid
HPT_36752	HPT_27719	0.8936	HPT	36752	N6-acetyllysine	Amino Acid	HPT	27719	galactonate	Carbohydrate
HPT_48255	HPT_27719	0.933614	HPT	48255	arabonate/xylonate	Carbohydrate	HPT	27719	galactonate	Carbohydrate
HPT_52235	HPT_27719	-0.919474	HPT	52235	1-stearoyl-2-arachidonoyl-GPS (18:0/20:4)	Lipid	HPT	27719	galactonate	Carbohydrate
BAT_42420	HPT_2831	0.934903	BAT	42420	erythronate*	Carbohydrate	HPT	2831	adenosine 3',5'-cyclic monophosphate (cAMP)	Nucleotide
eWAT_27503	HPT_2856	-0.917274	eWAT	27503	3-hydroxypalmitate	Lipid	HPT	2856	uridine 5'-monophosphate (UMP)	Nucleotide
Liver_1826	HPT_3108	0.904954	Liver	1826	folate	Cofactors and Vitamins	HPT	3108	adenosine 5'-diphosphate (ADP)	Nucleotide
Serum_46225	HPT_3108	0.927197	Serum	46225	pyroglutamine*	Amino Acid	HPT	3108	adenosine 5'-diphosphate (ADP)	Nucleotide
HPT_1638	HPT_31260	0.903376	HPT	1638	arginine	Amino Acid	HPT	31260	glucose 6-phosphate	Carbohydrate
HPT_554	HPT_3127	0.901414	HPT	554	adenine	Nucleotide	HPT	3127	hypoxanthine	Nucleotide
HPT_605	HPT_3127	0.914512	HPT	605	uracil	Nucleotide	HPT	3127	hypoxanthine	Nucleotide
HPT_15716	HPT_3138	0.892317	HPT	15716	imidazole lactate	Amino Acid	HPT	3138	pyridoxamine phosphate	Cofactors and Vitamins
HPT_5278	HPT_31475	0.911191	HPT	5278	NAD+	Cofactors and Vitamins	HPT	31475	NADH	Cofactors and Vitamins
Heart_3155	HPT_3155	0.897959	Heart	3155	3-ureidopropionate	Nucleotide	HPT	3155	3-ureidopropionate	Nucleotide
HPT_33230	HPT_31555	0.916976	HPT	33230	1-palmitoleoyl-GPC* (16:1)*	Lipid	HPT	31555	pyridoxate	Cofactors and Vitamins
HPT_605	HPT_31555	0.897209	HPT	605	uracil	Nucleotide	HPT	31555	pyridoxate	Cofactors and Vitamins
Serum_62862	HPT_32198	0.914523	Serum	62862	N6,N6-dimethyllysine	Amino Acid	HPT	32198	acetylcarnitine (C2)	Lipid
eWAT_19263	HPT_32328	-0.897522	eWAT	19263	1-palmitoyl-2-oleoyl-GPE (16:0/18:1)	Lipid	HPT	32328	hexanoylcarnitine (C6)	Lipid
HPT_19263	HPT_32352	0.912612	HPT	19263	1-palmitoyl-2-oleoyl-GPE (16:0/18:1)	Lipid	HPT	32352	guanine	Nucleotide
HPT_42446	HPT_32352	0.939967	HPT	42446	1-palmitoyl-2-linoleoyl-GPC (16:0/18:2)	Lipid	HPT	32352	guanine	Nucleotide
HPT_42450	HPT_32352	0.895451	HPT	42450	1-stearoyl-2-arachidonoyl-GPC (18:0/20:4)	Lipid	HPT	32352	guanine	Nucleotide
HPT_42463	HPT_32352	0.935839	HPT	42463	sphingomyelin (d18:1/14:0, d16:1/16:0)*	Lipid	HPT	32352	guanine	Nucleotide
HPT_48490	HPT_32352	0.90526	HPT	48490	sphingomyelin (d18:1/20:0, d16:1/22:0)*	Lipid	HPT	32352	guanine	Nucleotide
HPT_48493	HPT_32352	0.912211	HPT	48493	sphingomyelin (d18:1/22:1, d18:2/22:0, d16:1/24:1)*	Lipid	HPT	32352	guanine	Nucleotide
HPT_52438	HPT_32352	0.933155	HPT	52438	1-stearoyl-2-oleoyl-GPC (18:0/18:1)	Lipid	HPT	32352	guanine	Nucleotide
HPT_52449	HPT_32352	0.915078	HPT	52449	1-stearoyl-2-arachidonoyl-GPI (18:0/20:4)	Lipid	HPT	32352	guanine	Nucleotide
HPT_52467	HPT_32352	0.900337	HPT	52467	1-palmitoyl-2-arachidonoyl-GPI (16:0/20:4)*	Lipid	HPT	32352	guanine	Nucleotide
HPT_52609	HPT_32352	0.922226	HPT	52609	1,2-dioleoyl-GPE (18:1/18:1)	Lipid	HPT	32352	guanine	Nucleotide
HPT_52615	HPT_32352	0.954942	HPT	52615	sphingomyelin (d18:1/17:0, d17:1/18:0, d19:1/16:0)	Lipid	HPT	32352	guanine	Nucleotide
HPT_52713	HPT_32352	0.903754	HPT	52713	1-(1-enyl-palmitoyl)-2-palmitoleoyl-GPC (P-16:0/16:1)*	Lipid	HPT	32352	guanine	Nucleotide
HPT_54812	HPT_32352	0.937547	HPT	54812	1-palmitoyl-2-gamma-linolenoyl-GPC (16:0/18:3n6)*	Lipid	HPT	32352	guanine	Nucleotide
HPT_54961	HPT_32352	0.896254	HPT	54961	oleoyl-arachidonoyl-glycerol (18:1/20:4) [2]*	Lipid	HPT	32352	guanine	Nucleotide
Liver_52976	HPT_32354	0.953188	Liver	52976	taurochenodeoxycholic acid 7-sulfate	Lipid	HPT	32354	ascorbate (Vitamin C)	Cofactors and Vitamins
Heart_3147	HPT_32377	-0.897555	Heart	3147	xanthine	Nucleotide	HPT	32377	N-acetylneuraminate	Carbohydrate
eWAT_62860	HPT_32412	0.898291	eWAT	62860	N6-methyllysine	Amino Acid	HPT	32412	butyrylcarnitine (C4)	Lipid
Liver_32197	HPT_32452	0.932615	Liver	32197	3-(4-hydroxyphenyl)lactate (HPLA)	Amino Acid	HPT	32452	propionylcarnitine (C3)	Lipid
Serum_46225	HPT_32452	0.953724	Serum	46225	pyroglutamine*	Amino Acid	HPT	32452	propionylcarnitine (C3)	Lipid
Heart_443	HPT_32463	0.9101	Heart	443	aspartate	Amino Acid	HPT	32463	arachidonoyl ethanolamide	Lipid
HPT_35718	HPT_32504	0.900955	HPT	35718	dihomolinolenate (20:3n3 or 3n6)	Lipid	HPT	32504	docosapentaenoate (n3 DPA; 22:5n3)	Lipid
BAT_32553	HPT_32553	0.943074	BAT	32553	phenol sulfate	Amino Acid	HPT	32553	phenol sulfate	Amino Acid
Heart_32553	HPT_32553	0.939222	Heart	32553	phenol sulfate	Amino Acid	HPT	32553	phenol sulfate	Amino Acid
HPT_35718	HPT_32980	0.912319	HPT	35718	dihomolinolenate (20:3n3 or 3n6)	Lipid	HPT	32980	adrenate (22:4n6)	Lipid
HPT_18360	HPT_33230	-0.901858	HPT	18360	adenylosuccinate	Nucleotide	HPT	33230	1-palmitoleoyl-GPC* (16:1)*	Lipid
HPT_46896	HPT_33230	-0.920739	HPT	46896	fructose 1,6-diphosphate/glucose 1,6-diphosphate/myo-inositol diphosphates	Carbohydrate	HPT	33230	1-palmitoleoyl-GPC* (16:1)*	Lipid
HPT_61833	HPT_33442	0.896882	HPT	61833	5,6-dihydrouridine	Nucleotide	HPT	33442	pseudouridine	Nucleotide
Muscle_18349	HPT_33487	-0.892831	Muscle	18349	indolelactate	Amino Acid	HPT	33487	glutamate, gamma-methyl ester	Amino Acid
Heart_48153	HPT_33949	-0.901526	Heart	48153	mannose	Carbohydrate	HPT	33949	gamma-glutamylglycine	Peptide
HPT_54	HPT_33950	0.95064	HPT	54	tryptophan	Amino Acid	HPT	33950	N-acetylphenylalanine	Amino Acid
HPT_64	HPT_33950	0.922649	HPT	64	phenylalanine	Amino Acid	HPT	33950	N-acetylphenylalanine	Amino Acid
Heart_32452	HPT_33950	-0.905589	Heart	32452	propionylcarnitine (C3)	Lipid	HPT	33950	N-acetylphenylalanine	Amino Acid
Serum_39270	HPT_33950	-0.91804	Serum	39270	1-(1-enyl-palmitoyl)-GPE (P-16:0)*	Lipid	HPT	33950	N-acetylphenylalanine	Amino Acid
HPT_48258	HPT_33955	0.897614	HPT	48258	1-oleoyl-GPC (18:1)	Lipid	HPT	33955	1-palmitoyl-GPC (16:0)	Lipid
HPT_57511	HPT_33955	-0.89369	HPT	57511	linolenoylcarnitine (C18:3)*	Lipid	HPT	33955	1-palmitoyl-GPC (16:0)	Lipid
Heart_37506	HPT_33961	0.92016	Heart	37506	palmitoyl sphingomyelin (d18:1/16:0)	Lipid	HPT	33961	1-stearoyl-GPC (18:0)	Lipid
Heart_42459	HPT_33961	0.929322	Heart	42459	sphingomyelin (d18:2/16:0, d18:1/16:1)*	Lipid	HPT	33961	1-stearoyl-GPC (18:0)	Lipid
Heart_43582	HPT_33961	0.892893	Heart	43582	5-(galactosylhydroxy)-L-lysine	Amino Acid	HPT	33961	1-stearoyl-GPC (18:0)	Lipid
Heart_52437	HPT_33961	0.91565	Heart	52437	sphingomyelin (d18:2/24:1, d18:1/24:2)*	Lipid	HPT	33961	1-stearoyl-GPC (18:0)	Lipid
Heart_52477	HPT_33961	0.894781	Heart	52477	1-(1-enyl-palmitoyl)-2-oleoyl-GPE (P-16:0/18:1)*	Lipid	HPT	33961	1-stearoyl-GPC (18:0)	Lipid
eWAT_2132	HPT_34061	0.912459	eWAT	2132	citrulline	Amino Acid	HPT	34061	1-arachidonoyl-GPC (20:4n6)*	Lipid
HPT_19266	HPT_34397	0.934915	HPT	19266	2-arachidonoylglycerol (20:4)	Lipid	HPT	34397	1-arachidonylglycerol (20:4)	Lipid
BAT_1587	HPT_34407	0.907821	BAT	1587	N-acetylleucine	Amino Acid	HPT	34407	isovalerylcarnitine (C5)	Amino Acid
BAT_52281	HPT_34407	0.902765	BAT	52281	2-hydroxybutyrate/2-hydroxyisobutyrate	Amino Acid	HPT	34407	isovalerylcarnitine (C5)	Amino Acid
eWAT_1587	HPT_34407	0.945518	eWAT	1587	N-acetylleucine	Amino Acid	HPT	34407	isovalerylcarnitine (C5)	Amino Acid
eWAT_52281	HPT_34407	0.909769	eWAT	52281	2-hydroxybutyrate/2-hydroxyisobutyrate	Amino Acid	HPT	34407	isovalerylcarnitine (C5)	Amino Acid
Heart_2829	HPT_34445	0.89654	Heart	2829	N-formylmethionine	Amino Acid	HPT	34445	sphingosine 1-phosphate	Lipid
Muscle_41375	HPT_34445	-0.913421	Muscle	41375	tyrosylglycine	Peptide	HPT	34445	sphingosine 1-phosphate	Lipid
Heart_63109	HPT_34592	-0.90174	Heart	63109	2R,3R-dihydroxybutyrate	Lipid	HPT	34592	ophthalmate	Amino Acid
Heart_43802	HPT_35114	-0.90215	Heart	43802	guanidinoacetate	Amino Acid	HPT	35114	7-methylguanine	Nucleotide
BAT_35107	HPT_35117	0.933764	BAT	35107	isovalerylglycine	Amino Acid	HPT	35117	taurocyamine	Amino Acid
Heart_35107	HPT_35117	0.90434	Heart	35107	isovalerylglycine	Amino Acid	HPT	35117	taurocyamine	Amino Acid
eWAT_52281	HPT_35117	0.896757	eWAT	52281	2-hydroxybutyrate/2-hydroxyisobutyrate	Amino Acid	HPT	35117	taurocyamine	Amino Acid
Heart_20676	HPT_35129	0.911308	Heart	20676	maleate	Lipid	HPT	35129	dihydrobiopterin	Cofactors and Vitamins
Heart_57515	HPT_35137	0.905933	Heart	57515	lignoceroylcarnitine (C24)*	Lipid	HPT	35137	N2,N2-dimethylguanosine	Nucleotide
eWAT_52462	HPT_35153	0.931653	eWAT	52462	1-palmitoyl-2-arachidonoyl-GPC (16:0/20:4n6)	Lipid	HPT	35153	1-docosahexaenoylglycerol (22:6)	Lipid
eWAT_18245	HPT_35159	0.898477	eWAT	18245	gamma-glutamylhistidine	Peptide	HPT	35159	cysteine-glutathione disulfide	Amino Acid
eWAT_20694	HPT_35160	-0.912847	eWAT	20694	oxalate (ethanedioate)	Cofactors and Vitamins	HPT	35160	oleoylcarnitine (C18:1)	Lipid
HPT_18467	HPT_35174	0.918974	HPT	18467	eicosapentaenoate (EPA; 20:5n3)	Lipid	HPT	35174	mead acid (20:3n9)	Lipid
HPT_18467	HPT_35186	0.90111	HPT	18467	eicosapentaenoate (EPA; 20:5n3)	Lipid	HPT	35186	1-arachidonoyl-GPE (20:4n6)*	Lipid
HPT_35186	HPT_35305	0.923495	HPT	35186	1-arachidonoyl-GPE (20:4n6)*	Lipid	HPT	35305	1-palmitoyl-GPI* (16:0)	Lipid
iWAT_21232	HPT_35436	0.932584	iWAT	21232	2-oleoylglycerol (18:1)	Lipid	HPT	35436	hexanoylglycine (C6)	Lipid
eWAT_48255	HPT_35628	-0.909725	eWAT	48255	arabonate/xylonate	Carbohydrate	HPT	35628	1-oleoyl-GPE (18:1)	Lipid
HPT_54885	HPT_35631	-0.891291	HPT	54885	1-linoleoyl-GPG (18:2)*	Lipid	HPT	35631	1-palmitoyl-GPE (16:0)	Lipid
HPT_18360	HPT_35649	0.924223	HPT	18360	adenylosuccinate	Nucleotide	HPT	35649	sedoheptulose-7-phosphate	Carbohydrate
HPT_46896	HPT_35649	0.929301	HPT	46896	fructose 1,6-diphosphate/glucose 1,6-diphosphate/myo-inositol diphosphates	Carbohydrate	HPT	35649	sedoheptulose-7-phosphate	Carbohydrate
HPT_577	HPT_35649	0.908425	HPT	577	fructose	Carbohydrate	HPT	35649	sedoheptulose-7-phosphate	Carbohydrate
Liver_1649	HPT_35649	-0.915289	Liver	1649	valine	Amino Acid	HPT	35649	sedoheptulose-7-phosphate	Carbohydrate
Muscle_12023	HPT_35649	-0.907942	Muscle	12023	thymidine 5'-monophosphate	Nucleotide	HPT	35649	sedoheptulose-7-phosphate	Carbohydrate
Serum_2125	HPT_35649	0.919448	Serum	2125	taurine	Amino Acid	HPT	35649	sedoheptulose-7-phosphate	Carbohydrate
Serum_44621	HPT_35649	-0.94024	Serum	44621	1-(1-enyl-oleoyl)-GPE (P-18:1)*	Lipid	HPT	35649	sedoheptulose-7-phosphate	Carbohydrate
BAT_12110	HPT_35665	-0.897464	BAT	12110	isocitrate	Energy	HPT	35665	N-acetyl-aspartyl-glutamate (NAAG)	Amino Acid
BAT_57526	HPT_35819	-0.893982	BAT	57526	docosadienoylcarnitine (C22:2)*	Lipid	HPT	35819	2-palmitoleoyl-GPC* (16:1)*	Lipid
BAT_57652	HPT_36602	-0.896181	BAT	57652	hexadecadienoate (16:2n6)	Lipid	HPT	36602	1-oleoyl-GPI (18:1)*	Lipid
Serum_44681	HPT_36713	-0.891575	Serum	44681	palmitoylcarnitine (C16)	Lipid	HPT	36713	N6-carboxymethyllysine	Carbohydrate
eWAT_62069	HPT_36738	0.905007	eWAT	62069	3-hydroxyadipate*	Lipid	HPT	36738	gamma-glutamylglutamate	Peptide
BAT_34419	HPT_36752	0.95475	BAT	34419	1-linoleoyl-GPC (18:2)	Lipid	HPT	36752	N6-acetyllysine	Amino Acid
Serum_35665	HPT_36808	0.898411	Serum	35665	N-acetyl-aspartyl-glutamate (NAAG)	Amino Acid	HPT	36808	dimethylarginine (SDMA + ADMA)	Amino Acid
Liver_1516	HPT_37058	0.8926	Liver	1516	sarcosine	Amino Acid	HPT	37058	succinylcarnitine (C4-DC)	Energy
HPT_1126	HPT_37112	-0.904208	HPT	1126	alanine	Amino Acid	HPT	37112	chiro-inositol	Lipid
HPT_35433	HPT_37451	0.896012	HPT	35433	beta-hydroxyisovaleroylcarnitine	Amino Acid	HPT	37451	O-methyltyrosine	Amino Acid
HPT_512	HPT_37451	0.928006	HPT	512	asparagine	Amino Acid	HPT	37451	O-methyltyrosine	Amino Acid
HPT_32342	HPT_37455	0.92497	HPT	32342	adenosine 5'-monophosphate (AMP)	Nucleotide	HPT	37455	glycerophosphoethanolamine	Lipid
Heart_15506	HPT_37478	-0.929705	Heart	15506	choline	Lipid	HPT	37478	docosapentaenoate (n6 DPA; 22:5n6)	Lipid
HPT_42459	HPT_37506	0.973349	HPT	42459	sphingomyelin (d18:2/16:0, d18:1/16:1)*	Lipid	HPT	37506	palmitoyl sphingomyelin (d18:1/16:0)	Lipid
HPT_42463	HPT_37506	0.95851	HPT	42463	sphingomyelin (d18:1/14:0, d16:1/16:0)*	Lipid	HPT	37506	palmitoyl sphingomyelin (d18:1/16:0)	Lipid
HPT_52615	HPT_37506	0.909042	HPT	52615	sphingomyelin (d18:1/17:0, d17:1/18:0, d19:1/16:0)	Lipid	HPT	37506	palmitoyl sphingomyelin (d18:1/16:0)	Lipid
HPT_1561	HPT_37529	0.909359	HPT	1561	alpha-tocopherol	Cofactors and Vitamins	HPT	37529	sphingomyelin (d18:1/18:1, d18:2/18:0)	Lipid
HPT_17747	HPT_37529	0.904847	HPT	17747	sphingosine	Lipid	HPT	37529	sphingomyelin (d18:1/18:1, d18:2/18:0)	Lipid
HPT_19258	HPT_37529	0.993344	HPT	19258	1-myristoyl-2-palmitoyl-GPC (14:0/16:0)	Lipid	HPT	37529	sphingomyelin (d18:1/18:1, d18:2/18:0)	Lipid
HPT_19263	HPT_37529	0.939268	HPT	19263	1-palmitoyl-2-oleoyl-GPE (16:0/18:1)	Lipid	HPT	37529	sphingomyelin (d18:1/18:1, d18:2/18:0)	Lipid
HPT_42398	HPT_37529	0.981304	HPT	42398	1-stearoyl-GPE (18:0)	Lipid	HPT	37529	sphingomyelin (d18:1/18:1, d18:2/18:0)	Lipid
HPT_42446	HPT_37529	0.913337	HPT	42446	1-palmitoyl-2-linoleoyl-GPC (16:0/18:2)	Lipid	HPT	37529	sphingomyelin (d18:1/18:1, d18:2/18:0)	Lipid
HPT_42450	HPT_37529	0.973858	HPT	42450	1-stearoyl-2-arachidonoyl-GPC (18:0/20:4)	Lipid	HPT	37529	sphingomyelin (d18:1/18:1, d18:2/18:0)	Lipid
HPT_485	HPT_37529	-0.92153	HPT	485	spermidine	Amino Acid	HPT	37529	sphingomyelin (d18:1/18:1, d18:2/18:0)	Lipid
HPT_52438	HPT_37529	0.933267	HPT	52438	1-stearoyl-2-oleoyl-GPC (18:0/18:1)	Lipid	HPT	37529	sphingomyelin (d18:1/18:1, d18:2/18:0)	Lipid
HPT_52447	HPT_37529	0.981746	HPT	52447	1-stearoyl-2-arachidonoyl-GPE (18:0/20:4)	Lipid	HPT	37529	sphingomyelin (d18:1/18:1, d18:2/18:0)	Lipid
HPT_52448	HPT_37529	0.941291	HPT	52448	1-palmitoyl-2-oleoyl-GPG (16:0/18:1)	Lipid	HPT	37529	sphingomyelin (d18:1/18:1, d18:2/18:0)	Lipid
HPT_52449	HPT_37529	0.948261	HPT	52449	1-stearoyl-2-arachidonoyl-GPI (18:0/20:4)	Lipid	HPT	37529	sphingomyelin (d18:1/18:1, d18:2/18:0)	Lipid
HPT_52462	HPT_37529	0.939452	HPT	52462	1-palmitoyl-2-arachidonoyl-GPC (16:0/20:4n6)	Lipid	HPT	37529	sphingomyelin (d18:1/18:1, d18:2/18:0)	Lipid
HPT_52464	HPT_37529	0.934399	HPT	52464	1-palmitoyl-2-arachidonoyl-GPE (16:0/20:4)*	Lipid	HPT	37529	sphingomyelin (d18:1/18:1, d18:2/18:0)	Lipid
HPT_52465	HPT_37529	0.977607	HPT	52465	1-palmitoyl-2-docosahexaenoyl-GPE (16:0/22:6)*	Lipid	HPT	37529	sphingomyelin (d18:1/18:1, d18:2/18:0)	Lipid
HPT_52467	HPT_37529	0.914711	HPT	52467	1-palmitoyl-2-arachidonoyl-GPI (16:0/20:4)*	Lipid	HPT	37529	sphingomyelin (d18:1/18:1, d18:2/18:0)	Lipid
HPT_52470	HPT_37529	0.98826	HPT	52470	1-palmitoyl-2-palmitoleoyl-GPC (16:0/16:1)*	Lipid	HPT	37529	sphingomyelin (d18:1/18:1, d18:2/18:0)	Lipid
HPT_52475	HPT_37529	0.961576	HPT	52475	1-(1-enyl-stearoyl)-2-arachidonoyl-GPE (P-18:0/20:4)*	Lipid	HPT	37529	sphingomyelin (d18:1/18:1, d18:2/18:0)	Lipid
HPT_52609	HPT_37529	0.89832	HPT	52609	1,2-dioleoyl-GPE (18:1/18:1)	Lipid	HPT	37529	sphingomyelin (d18:1/18:1, d18:2/18:0)	Lipid
HPT_52610	HPT_37529	0.940329	HPT	52610	1-palmitoyl-2-docosahexaenoyl-GPC (16:0/22:6)	Lipid	HPT	37529	sphingomyelin (d18:1/18:1, d18:2/18:0)	Lipid
HPT_52611	HPT_37529	0.953991	HPT	52611	1-stearoyl-2-docosahexaenoyl-GPC (18:0/22:6)	Lipid	HPT	37529	sphingomyelin (d18:1/18:1, d18:2/18:0)	Lipid
HPT_52697	HPT_37529	0.954932	HPT	52697	1-oleoyl-2-docosahexaenoyl-GPC (18:1/22:6)*	Lipid	HPT	37529	sphingomyelin (d18:1/18:1, d18:2/18:0)	Lipid
HPT_53209	HPT_37529	0.972799	HPT	53209	1-oleoyl-2-docosahexaenoyl-GPE (18:1/22:6)*	Lipid	HPT	37529	sphingomyelin (d18:1/18:1, d18:2/18:0)	Lipid
HPT_54994	HPT_37529	0.94853	HPT	54994	1-oleoyl-2-arachidonoyl-GPI (18:1/20:4) *	Lipid	HPT	37529	sphingomyelin (d18:1/18:1, d18:2/18:0)	Lipid
HPT_55041	HPT_37529	0.914036	HPT	55041	1-oleoyl-2-arachidonoyl-GPE (18:1/20:4)*	Lipid	HPT	37529	sphingomyelin (d18:1/18:1, d18:2/18:0)	Lipid
HPT_57417	HPT_37529	0.932978	HPT	57417	N-stearoyl-sphingadienine (d18:2/18:0)*	Lipid	HPT	37529	sphingomyelin (d18:1/18:1, d18:2/18:0)	Lipid
HPT_57449	HPT_37529	0.930344	HPT	57449	stearoyl-arachidonoyl-glycerol (18:0/20:4) [2]*	Lipid	HPT	37529	sphingomyelin (d18:1/18:1, d18:2/18:0)	Lipid
HPT_57450	HPT_37529	0.905377	HPT	57450	stearoyl-arachidonoyl-glycerol (18:0/20:4) [1]*	Lipid	HPT	37529	sphingomyelin (d18:1/18:1, d18:2/18:0)	Lipid
HPT_63	HPT_37529	0.909934	HPT	63	cholesterol	Lipid	HPT	37529	sphingomyelin (d18:1/18:1, d18:2/18:0)	Lipid
HPT_35186	HPT_38102	0.91574	HPT	35186	1-arachidonoyl-GPE (20:4n6)*	Lipid	HPT	38102	oleoyl ethanolamide	Lipid
HPT_35305	HPT_38102	0.907056	HPT	35305	1-palmitoyl-GPI* (16:0)	Lipid	HPT	38102	oleoyl ethanolamide	Lipid
HPT_48258	HPT_38165	0.895913	HPT	48258	1-oleoyl-GPC (18:1)	Lipid	HPT	38165	palmitoyl ethanolamide	Lipid
eWAT_52611	HPT_39270	0.916222	eWAT	52611	1-stearoyl-2-docosahexaenoyl-GPC (18:0/22:6)	Lipid	HPT	39270	1-(1-enyl-palmitoyl)-GPE (P-16:0)*	Lipid
HPT_33961	HPT_39271	0.92035	HPT	33961	1-stearoyl-GPC (18:0)	Lipid	HPT	39271	1-(1-enyl-stearoyl)-GPE (P-18:0)*	Lipid
HPT_42459	HPT_39271	0.895464	HPT	42459	sphingomyelin (d18:2/16:0, d18:1/16:1)*	Lipid	HPT	39271	1-(1-enyl-stearoyl)-GPE (P-18:0)*	Lipid
HPT_42463	HPT_39271	0.911844	HPT	42463	sphingomyelin (d18:1/14:0, d16:1/16:0)*	Lipid	HPT	39271	1-(1-enyl-stearoyl)-GPE (P-18:0)*	Lipid
HPT_52235	HPT_39271	0.920807	HPT	52235	1-stearoyl-2-arachidonoyl-GPS (18:0/20:4)	Lipid	HPT	39271	1-(1-enyl-stearoyl)-GPE (P-18:0)*	Lipid
HPT_52457	HPT_39271	0.931959	HPT	52457	1,2-dioleoyl-GPC (18:1/18:1)	Lipid	HPT	39271	1-(1-enyl-stearoyl)-GPE (P-18:0)*	Lipid
HPT_52478	HPT_39271	0.898713	HPT	52478	1-(1-enyl-palmitoyl)-2-oleoyl-GPC (P-16:0/18:1)*	Lipid	HPT	39271	1-(1-enyl-stearoyl)-GPE (P-18:0)*	Lipid
HPT_52609	HPT_39271	0.895916	HPT	52609	1,2-dioleoyl-GPE (18:1/18:1)	Lipid	HPT	39271	1-(1-enyl-stearoyl)-GPE (P-18:0)*	Lipid
HPT_53195	HPT_39271	0.91617	HPT	53195	1-myristoyl-2-arachidonoyl-GPC (14:0/20:4)*	Lipid	HPT	39271	1-(1-enyl-stearoyl)-GPE (P-18:0)*	Lipid
Serum_52689	HPT_39592	-0.898834	Serum	52689	1-(1-enyl-palmitoyl)-2-arachidonoyl-GPC (P-16:0/20:4)*	Lipid	HPT	39592	S-methylcysteine	Amino Acid
eWAT_1566	HPT_396	0.905395	eWAT	1566	3-aminoisobutyrate	Nucleotide	HPT	396	glutarate (pentanedioate)	Lipid
BAT_48434	HPT_39732	0.90671	BAT	48434	N-acetylcitrulline	Amino Acid	HPT	39732	N-oleoyltaurine	Lipid
Liver_19263	HPT_39835	0.917659	Liver	19263	1-palmitoyl-2-oleoyl-GPE (16:0/18:1)	Lipid	HPT	39835	N-palmitoyltaurine	Lipid
Liver_48782	HPT_39835	0.920974	Liver	48782	C-glycosyltryptophan	Amino Acid	HPT	39835	N-palmitoyltaurine	Lipid
Liver_54994	HPT_39835	0.895533	Liver	54994	1-oleoyl-2-arachidonoyl-GPI (18:1/20:4) *	Lipid	HPT	39835	N-palmitoyltaurine	Lipid
Liver_63194	HPT_39835	-0.918788	Liver	63194	1-stearoyl-2-docosahexaenoyl-glycosyl-GPE (18:0/22:6)	Lipid	HPT	39835	N-palmitoyltaurine	Lipid
Muscle_1587	HPT_39835	0.891411	Muscle	1587	N-acetylleucine	Amino Acid	HPT	39835	N-palmitoyltaurine	Lipid
Serum_18280	HPT_39835	0.920469	Serum	18280	gentisate	Amino Acid	HPT	39835	N-palmitoyltaurine	Lipid
Serum_48130	HPT_39835	-0.891805	Serum	48130	N6-succinyladenosine	Nucleotide	HPT	39835	N-palmitoyltaurine	Lipid
Heart_34035	HPT_40469	-0.922462	Heart	34035	linolenate [alpha or gamma; (18:3n3 or 6)]	Lipid	HPT	40469	N1-Methyl-2-pyridone-5-carboxamide	Cofactors and Vitamins
eWAT_6146	HPT_42002	-0.919286	eWAT	6146	2-aminoadipate	Amino Acid	HPT	42002	lanthionine	Amino Acid
HPT_1573	HPT_42382	0.939289	HPT	1573	guanosine	Nucleotide	HPT	42382	S-adenosylhomocysteine (SAH)	Amino Acid
HPT_1561	HPT_42398	0.903179	HPT	1561	alpha-tocopherol	Cofactors and Vitamins	HPT	42398	1-stearoyl-GPE (18:0)	Lipid
HPT_19258	HPT_42398	0.978895	HPT	19258	1-myristoyl-2-palmitoyl-GPC (14:0/16:0)	Lipid	HPT	42398	1-stearoyl-GPE (18:0)	Lipid
HPT_19263	HPT_42398	0.948168	HPT	19263	1-palmitoyl-2-oleoyl-GPE (16:0/18:1)	Lipid	HPT	42398	1-stearoyl-GPE (18:0)	Lipid
HPT_485	HPT_42398	-0.919343	HPT	485	spermidine	Amino Acid	HPT	42398	1-stearoyl-GPE (18:0)	Lipid
HPT_52438	HPT_42398	0.931373	HPT	52438	1-stearoyl-2-oleoyl-GPC (18:0/18:1)	Lipid	HPT	42398	1-stearoyl-GPE (18:0)	Lipid
HPT_52447	HPT_42398	0.961649	HPT	52447	1-stearoyl-2-arachidonoyl-GPE (18:0/20:4)	Lipid	HPT	42398	1-stearoyl-GPE (18:0)	Lipid
HPT_52448	HPT_42398	0.940597	HPT	52448	1-palmitoyl-2-oleoyl-GPG (16:0/18:1)	Lipid	HPT	42398	1-stearoyl-GPE (18:0)	Lipid
HPT_52449	HPT_42398	0.929933	HPT	52449	1-stearoyl-2-arachidonoyl-GPI (18:0/20:4)	Lipid	HPT	42398	1-stearoyl-GPE (18:0)	Lipid
HPT_52465	HPT_42398	0.969086	HPT	52465	1-palmitoyl-2-docosahexaenoyl-GPE (16:0/22:6)*	Lipid	HPT	42398	1-stearoyl-GPE (18:0)	Lipid
HPT_52470	HPT_42398	0.984791	HPT	52470	1-palmitoyl-2-palmitoleoyl-GPC (16:0/16:1)*	Lipid	HPT	42398	1-stearoyl-GPE (18:0)	Lipid
HPT_52475	HPT_42398	0.938674	HPT	52475	1-(1-enyl-stearoyl)-2-arachidonoyl-GPE (P-18:0/20:4)*	Lipid	HPT	42398	1-stearoyl-GPE (18:0)	Lipid
HPT_52609	HPT_42398	0.905371	HPT	52609	1,2-dioleoyl-GPE (18:1/18:1)	Lipid	HPT	42398	1-stearoyl-GPE (18:0)	Lipid
HPT_52610	HPT_42398	0.946843	HPT	52610	1-palmitoyl-2-docosahexaenoyl-GPC (16:0/22:6)	Lipid	HPT	42398	1-stearoyl-GPE (18:0)	Lipid
HPT_52611	HPT_42398	0.941036	HPT	52611	1-stearoyl-2-docosahexaenoyl-GPC (18:0/22:6)	Lipid	HPT	42398	1-stearoyl-GPE (18:0)	Lipid
HPT_52697	HPT_42398	0.962243	HPT	52697	1-oleoyl-2-docosahexaenoyl-GPC (18:1/22:6)*	Lipid	HPT	42398	1-stearoyl-GPE (18:0)	Lipid
HPT_53209	HPT_42398	0.965355	HPT	53209	1-oleoyl-2-docosahexaenoyl-GPE (18:1/22:6)*	Lipid	HPT	42398	1-stearoyl-GPE (18:0)	Lipid
HPT_54994	HPT_42398	0.925414	HPT	54994	1-oleoyl-2-arachidonoyl-GPI (18:1/20:4) *	Lipid	HPT	42398	1-stearoyl-GPE (18:0)	Lipid
HPT_55041	HPT_42398	0.926147	HPT	55041	1-oleoyl-2-arachidonoyl-GPE (18:1/20:4)*	Lipid	HPT	42398	1-stearoyl-GPE (18:0)	Lipid
HPT_57417	HPT_42398	0.925628	HPT	57417	N-stearoyl-sphingadienine (d18:2/18:0)*	Lipid	HPT	42398	1-stearoyl-GPE (18:0)	Lipid
HPT_15716	HPT_42420	0.893335	HPT	15716	imidazole lactate	Amino Acid	HPT	42420	erythronate*	Carbohydrate
HPT_1561	HPT_42446	0.914734	HPT	1561	alpha-tocopherol	Cofactors and Vitamins	HPT	42446	1-palmitoyl-2-linoleoyl-GPC (16:0/18:2)	Lipid
HPT_19258	HPT_42446	0.940084	HPT	19258	1-myristoyl-2-palmitoyl-GPC (14:0/16:0)	Lipid	HPT	42446	1-palmitoyl-2-linoleoyl-GPC (16:0/18:2)	Lipid
HPT_19263	HPT_42446	0.981156	HPT	19263	1-palmitoyl-2-oleoyl-GPE (16:0/18:1)	Lipid	HPT	42446	1-palmitoyl-2-linoleoyl-GPC (16:0/18:2)	Lipid
HPT_42398	HPT_42446	0.928664	HPT	42398	1-stearoyl-GPE (18:0)	Lipid	HPT	42446	1-palmitoyl-2-linoleoyl-GPC (16:0/18:2)	Lipid
HPT_48493	HPT_42446	0.923027	HPT	48493	sphingomyelin (d18:1/22:1, d18:2/22:0, d16:1/24:1)*	Lipid	HPT	42446	1-palmitoyl-2-linoleoyl-GPC (16:0/18:2)	Lipid
HPT_485	HPT_42446	-0.896674	HPT	485	spermidine	Amino Acid	HPT	42446	1-palmitoyl-2-linoleoyl-GPC (16:0/18:2)	Lipid
HPT_52438	HPT_42446	0.971726	HPT	52438	1-stearoyl-2-oleoyl-GPC (18:0/18:1)	Lipid	HPT	42446	1-palmitoyl-2-linoleoyl-GPC (16:0/18:2)	Lipid
HPT_52447	HPT_42446	0.947166	HPT	52447	1-stearoyl-2-arachidonoyl-GPE (18:0/20:4)	Lipid	HPT	42446	1-palmitoyl-2-linoleoyl-GPC (16:0/18:2)	Lipid
HPT_52448	HPT_42446	0.946088	HPT	52448	1-palmitoyl-2-oleoyl-GPG (16:0/18:1)	Lipid	HPT	42446	1-palmitoyl-2-linoleoyl-GPC (16:0/18:2)	Lipid
HPT_52449	HPT_42446	0.965425	HPT	52449	1-stearoyl-2-arachidonoyl-GPI (18:0/20:4)	Lipid	HPT	42446	1-palmitoyl-2-linoleoyl-GPC (16:0/18:2)	Lipid
HPT_52457	HPT_42446	0.892356	HPT	52457	1,2-dioleoyl-GPC (18:1/18:1)	Lipid	HPT	42446	1-palmitoyl-2-linoleoyl-GPC (16:0/18:2)	Lipid
HPT_52465	HPT_42446	0.903117	HPT	52465	1-palmitoyl-2-docosahexaenoyl-GPE (16:0/22:6)*	Lipid	HPT	42446	1-palmitoyl-2-linoleoyl-GPC (16:0/18:2)	Lipid
HPT_52470	HPT_42446	0.950867	HPT	52470	1-palmitoyl-2-palmitoleoyl-GPC (16:0/16:1)*	Lipid	HPT	42446	1-palmitoyl-2-linoleoyl-GPC (16:0/18:2)	Lipid
HPT_52475	HPT_42446	0.950184	HPT	52475	1-(1-enyl-stearoyl)-2-arachidonoyl-GPE (P-18:0/20:4)*	Lipid	HPT	42446	1-palmitoyl-2-linoleoyl-GPC (16:0/18:2)	Lipid
HPT_52609	HPT_42446	0.974329	HPT	52609	1,2-dioleoyl-GPE (18:1/18:1)	Lipid	HPT	42446	1-palmitoyl-2-linoleoyl-GPC (16:0/18:2)	Lipid
HPT_52610	HPT_42446	0.943991	HPT	52610	1-palmitoyl-2-docosahexaenoyl-GPC (16:0/22:6)	Lipid	HPT	42446	1-palmitoyl-2-linoleoyl-GPC (16:0/18:2)	Lipid
HPT_52611	HPT_42446	0.927297	HPT	52611	1-stearoyl-2-docosahexaenoyl-GPC (18:0/22:6)	Lipid	HPT	42446	1-palmitoyl-2-linoleoyl-GPC (16:0/18:2)	Lipid
HPT_52697	HPT_42446	0.948397	HPT	52697	1-oleoyl-2-docosahexaenoyl-GPC (18:1/22:6)*	Lipid	HPT	42446	1-palmitoyl-2-linoleoyl-GPC (16:0/18:2)	Lipid
HPT_53209	HPT_42446	0.925849	HPT	53209	1-oleoyl-2-docosahexaenoyl-GPE (18:1/22:6)*	Lipid	HPT	42446	1-palmitoyl-2-linoleoyl-GPC (16:0/18:2)	Lipid
HPT_55041	HPT_42446	0.974503	HPT	55041	1-oleoyl-2-arachidonoyl-GPE (18:1/20:4)*	Lipid	HPT	42446	1-palmitoyl-2-linoleoyl-GPC (16:0/18:2)	Lipid
HPT_57449	HPT_42446	0.912355	HPT	57449	stearoyl-arachidonoyl-glycerol (18:0/20:4) [2]*	Lipid	HPT	42446	1-palmitoyl-2-linoleoyl-GPC (16:0/18:2)	Lipid
HPT_42446	HPT_42448	0.901596	HPT	42446	1-palmitoyl-2-linoleoyl-GPC (16:0/18:2)	Lipid	HPT	42448	1-stearoyl-2-oleoyl-GPE (18:0/18:1)	Lipid
HPT_48493	HPT_42448	0.941916	HPT	48493	sphingomyelin (d18:1/22:1, d18:2/22:0, d16:1/24:1)*	Lipid	HPT	42448	1-stearoyl-2-oleoyl-GPE (18:0/18:1)	Lipid
HPT_52235	HPT_42448	0.913402	HPT	52235	1-stearoyl-2-arachidonoyl-GPS (18:0/20:4)	Lipid	HPT	42448	1-stearoyl-2-oleoyl-GPE (18:0/18:1)	Lipid
HPT_52438	HPT_42448	0.919752	HPT	52438	1-stearoyl-2-oleoyl-GPC (18:0/18:1)	Lipid	HPT	42448	1-stearoyl-2-oleoyl-GPE (18:0/18:1)	Lipid
HPT_52609	HPT_42448	0.950099	HPT	52609	1,2-dioleoyl-GPE (18:1/18:1)	Lipid	HPT	42448	1-stearoyl-2-oleoyl-GPE (18:0/18:1)	Lipid
HPT_54961	HPT_42448	0.891659	HPT	54961	oleoyl-arachidonoyl-glycerol (18:1/20:4) [2]*	Lipid	HPT	42448	1-stearoyl-2-oleoyl-GPE (18:0/18:1)	Lipid
HPT_55041	HPT_42448	0.912368	HPT	55041	1-oleoyl-2-arachidonoyl-GPE (18:1/20:4)*	Lipid	HPT	42448	1-stearoyl-2-oleoyl-GPE (18:0/18:1)	Lipid
HPT_1561	HPT_42450	0.94316	HPT	1561	alpha-tocopherol	Cofactors and Vitamins	HPT	42450	1-stearoyl-2-arachidonoyl-GPC (18:0/20:4)	Lipid
HPT_19258	HPT_42450	0.982635	HPT	19258	1-myristoyl-2-palmitoyl-GPC (14:0/16:0)	Lipid	HPT	42450	1-stearoyl-2-arachidonoyl-GPC (18:0/20:4)	Lipid
HPT_19263	HPT_42450	0.941066	HPT	19263	1-palmitoyl-2-oleoyl-GPE (16:0/18:1)	Lipid	HPT	42450	1-stearoyl-2-arachidonoyl-GPC (18:0/20:4)	Lipid
HPT_33949	HPT_42450	-0.893394	HPT	33949	gamma-glutamylglycine	Peptide	HPT	42450	1-stearoyl-2-arachidonoyl-GPC (18:0/20:4)	Lipid
HPT_42398	HPT_42450	0.970608	HPT	42398	1-stearoyl-GPE (18:0)	Lipid	HPT	42450	1-stearoyl-2-arachidonoyl-GPC (18:0/20:4)	Lipid
HPT_42446	HPT_42450	0.943403	HPT	42446	1-palmitoyl-2-linoleoyl-GPC (16:0/18:2)	Lipid	HPT	42450	1-stearoyl-2-arachidonoyl-GPC (18:0/20:4)	Lipid
HPT_485	HPT_42450	-0.949878	HPT	485	spermidine	Amino Acid	HPT	42450	1-stearoyl-2-arachidonoyl-GPC (18:0/20:4)	Lipid
HPT_52438	HPT_42450	0.9488	HPT	52438	1-stearoyl-2-oleoyl-GPC (18:0/18:1)	Lipid	HPT	42450	1-stearoyl-2-arachidonoyl-GPC (18:0/20:4)	Lipid
HPT_52447	HPT_42450	0.987725	HPT	52447	1-stearoyl-2-arachidonoyl-GPE (18:0/20:4)	Lipid	HPT	42450	1-stearoyl-2-arachidonoyl-GPC (18:0/20:4)	Lipid
HPT_52448	HPT_42450	0.951103	HPT	52448	1-palmitoyl-2-oleoyl-GPG (16:0/18:1)	Lipid	HPT	42450	1-stearoyl-2-arachidonoyl-GPC (18:0/20:4)	Lipid
HPT_52449	HPT_42450	0.949467	HPT	52449	1-stearoyl-2-arachidonoyl-GPI (18:0/20:4)	Lipid	HPT	42450	1-stearoyl-2-arachidonoyl-GPC (18:0/20:4)	Lipid
HPT_52465	HPT_42450	0.976821	HPT	52465	1-palmitoyl-2-docosahexaenoyl-GPE (16:0/22:6)*	Lipid	HPT	42450	1-stearoyl-2-arachidonoyl-GPC (18:0/20:4)	Lipid
HPT_52470	HPT_42450	0.983425	HPT	52470	1-palmitoyl-2-palmitoleoyl-GPC (16:0/16:1)*	Lipid	HPT	42450	1-stearoyl-2-arachidonoyl-GPC (18:0/20:4)	Lipid
HPT_52475	HPT_42450	0.960664	HPT	52475	1-(1-enyl-stearoyl)-2-arachidonoyl-GPE (P-18:0/20:4)*	Lipid	HPT	42450	1-stearoyl-2-arachidonoyl-GPC (18:0/20:4)	Lipid
HPT_52609	HPT_42450	0.905674	HPT	52609	1,2-dioleoyl-GPE (18:1/18:1)	Lipid	HPT	42450	1-stearoyl-2-arachidonoyl-GPC (18:0/20:4)	Lipid
HPT_52610	HPT_42450	0.965124	HPT	52610	1-palmitoyl-2-docosahexaenoyl-GPC (16:0/22:6)	Lipid	HPT	42450	1-stearoyl-2-arachidonoyl-GPC (18:0/20:4)	Lipid
HPT_52611	HPT_42450	0.970949	HPT	52611	1-stearoyl-2-docosahexaenoyl-GPC (18:0/22:6)	Lipid	HPT	42450	1-stearoyl-2-arachidonoyl-GPC (18:0/20:4)	Lipid
HPT_52697	HPT_42450	0.97793	HPT	52697	1-oleoyl-2-docosahexaenoyl-GPC (18:1/22:6)*	Lipid	HPT	42450	1-stearoyl-2-arachidonoyl-GPC (18:0/20:4)	Lipid
HPT_53209	HPT_42450	0.969034	HPT	53209	1-oleoyl-2-docosahexaenoyl-GPE (18:1/22:6)*	Lipid	HPT	42450	1-stearoyl-2-arachidonoyl-GPC (18:0/20:4)	Lipid
HPT_54994	HPT_42450	0.89179	HPT	54994	1-oleoyl-2-arachidonoyl-GPI (18:1/20:4) *	Lipid	HPT	42450	1-stearoyl-2-arachidonoyl-GPC (18:0/20:4)	Lipid
HPT_55041	HPT_42450	0.934231	HPT	55041	1-oleoyl-2-arachidonoyl-GPE (18:1/20:4)*	Lipid	HPT	42450	1-stearoyl-2-arachidonoyl-GPC (18:0/20:4)	Lipid
HPT_57417	HPT_42450	0.937201	HPT	57417	N-stearoyl-sphingadienine (d18:2/18:0)*	Lipid	HPT	42450	1-stearoyl-2-arachidonoyl-GPC (18:0/20:4)	Lipid
HPT_57449	HPT_42450	0.93916	HPT	57449	stearoyl-arachidonoyl-glycerol (18:0/20:4) [2]*	Lipid	HPT	42450	1-stearoyl-2-arachidonoyl-GPC (18:0/20:4)	Lipid
HPT_57450	HPT_42450	0.913099	HPT	57450	stearoyl-arachidonoyl-glycerol (18:0/20:4) [1]*	Lipid	HPT	42450	1-stearoyl-2-arachidonoyl-GPC (18:0/20:4)	Lipid
HPT_19263	HPT_42459	0.9051	HPT	19263	1-palmitoyl-2-oleoyl-GPE (16:0/18:1)	Lipid	HPT	42459	sphingomyelin (d18:2/16:0, d18:1/16:1)*	Lipid
HPT_42446	HPT_42459	0.906127	HPT	42446	1-palmitoyl-2-linoleoyl-GPC (16:0/18:2)	Lipid	HPT	42459	sphingomyelin (d18:2/16:0, d18:1/16:1)*	Lipid
HPT_42463	HPT_42459	0.989105	HPT	42463	sphingomyelin (d18:1/14:0, d16:1/16:0)*	Lipid	HPT	42459	sphingomyelin (d18:2/16:0, d18:1/16:1)*	Lipid
HPT_48493	HPT_42459	0.892063	HPT	48493	sphingomyelin (d18:1/22:1, d18:2/22:0, d16:1/24:1)*	Lipid	HPT	42459	sphingomyelin (d18:2/16:0, d18:1/16:1)*	Lipid
HPT_52464	HPT_42459	0.904591	HPT	52464	1-palmitoyl-2-arachidonoyl-GPE (16:0/20:4)*	Lipid	HPT	42459	sphingomyelin (d18:2/16:0, d18:1/16:1)*	Lipid
HPT_52615	HPT_42459	0.913269	HPT	52615	sphingomyelin (d18:1/17:0, d17:1/18:0, d19:1/16:0)	Lipid	HPT	42459	sphingomyelin (d18:2/16:0, d18:1/16:1)*	Lipid
HPT_53195	HPT_42459	0.921645	HPT	53195	1-myristoyl-2-arachidonoyl-GPC (14:0/20:4)*	Lipid	HPT	42459	sphingomyelin (d18:2/16:0, d18:1/16:1)*	Lipid
HPT_19258	HPT_42463	0.893398	HPT	19258	1-myristoyl-2-palmitoyl-GPC (14:0/16:0)	Lipid	HPT	42463	sphingomyelin (d18:1/14:0, d16:1/16:0)*	Lipid
HPT_19263	HPT_42463	0.937928	HPT	19263	1-palmitoyl-2-oleoyl-GPE (16:0/18:1)	Lipid	HPT	42463	sphingomyelin (d18:1/14:0, d16:1/16:0)*	Lipid
HPT_42398	HPT_42463	0.895857	HPT	42398	1-stearoyl-GPE (18:0)	Lipid	HPT	42463	sphingomyelin (d18:1/14:0, d16:1/16:0)*	Lipid
HPT_42446	HPT_42463	0.942766	HPT	42446	1-palmitoyl-2-linoleoyl-GPC (16:0/18:2)	Lipid	HPT	42463	sphingomyelin (d18:1/14:0, d16:1/16:0)*	Lipid
HPT_48490	HPT_42463	0.921952	HPT	48490	sphingomyelin (d18:1/20:0, d16:1/22:0)*	Lipid	HPT	42463	sphingomyelin (d18:1/14:0, d16:1/16:0)*	Lipid
HPT_48493	HPT_42463	0.926942	HPT	48493	sphingomyelin (d18:1/22:1, d18:2/22:0, d16:1/24:1)*	Lipid	HPT	42463	sphingomyelin (d18:1/14:0, d16:1/16:0)*	Lipid
HPT_52438	HPT_42463	0.900574	HPT	52438	1-stearoyl-2-oleoyl-GPC (18:0/18:1)	Lipid	HPT	42463	sphingomyelin (d18:1/14:0, d16:1/16:0)*	Lipid
HPT_52464	HPT_42463	0.930439	HPT	52464	1-palmitoyl-2-arachidonoyl-GPE (16:0/20:4)*	Lipid	HPT	42463	sphingomyelin (d18:1/14:0, d16:1/16:0)*	Lipid
HPT_52470	HPT_42463	0.898238	HPT	52470	1-palmitoyl-2-palmitoleoyl-GPC (16:0/16:1)*	Lipid	HPT	42463	sphingomyelin (d18:1/14:0, d16:1/16:0)*	Lipid
HPT_52609	HPT_42463	0.918394	HPT	52609	1,2-dioleoyl-GPE (18:1/18:1)	Lipid	HPT	42463	sphingomyelin (d18:1/14:0, d16:1/16:0)*	Lipid
HPT_52615	HPT_42463	0.947797	HPT	52615	sphingomyelin (d18:1/17:0, d17:1/18:0, d19:1/16:0)	Lipid	HPT	42463	sphingomyelin (d18:1/14:0, d16:1/16:0)*	Lipid
HPT_53195	HPT_42463	0.927936	HPT	53195	1-myristoyl-2-arachidonoyl-GPC (14:0/20:4)*	Lipid	HPT	42463	sphingomyelin (d18:1/14:0, d16:1/16:0)*	Lipid
HPT_54812	HPT_42463	0.90403	HPT	54812	1-palmitoyl-2-gamma-linolenoyl-GPC (16:0/18:3n6)*	Lipid	HPT	42463	sphingomyelin (d18:1/14:0, d16:1/16:0)*	Lipid
HPT_55041	HPT_42463	0.919651	HPT	55041	1-oleoyl-2-arachidonoyl-GPE (18:1/20:4)*	Lipid	HPT	42463	sphingomyelin (d18:1/14:0, d16:1/16:0)*	Lipid
HPT_52437	HPT_43582	0.906466	HPT	52437	sphingomyelin (d18:2/24:1, d18:1/24:2)*	Lipid	HPT	43582	5-(galactosylhydroxy)-L-lysine	Amino Acid
Heart_52669	HPT_437	-0.89454	Heart	52669	1-palmitoyl-2-oleoyl-GPI (16:0/18:1)*	Lipid	HPT	437	5-hydroxyindoleacetate	Amino Acid
iWAT_1649	HPT_43829	0.910773	iWAT	1649	valine	Amino Acid	HPT	43829	gamma-glutamylvaline	Peptide
Serum_44681	HPT_43840	-0.900563	Serum	44681	palmitoylcarnitine (C16)	Lipid	HPT	43840	acetyl-CoA	Lipid
BAT_1125	HPT_43847	0.924983	BAT	1125	isoleucine	Amino Acid	HPT	43847	glycerol 3-phosphate	Lipid
BAT_33967	HPT_43847	0.905541	BAT	33967	N-acetylisoleucine	Amino Acid	HPT	43847	glycerol 3-phosphate	Lipid
BAT_60	HPT_43847	0.897457	BAT	60	leucine	Amino Acid	HPT	43847	glycerol 3-phosphate	Lipid
HPT_1110	HPT_44681	-0.946555	HPT	1110	arachidonate (20:4n6)	Lipid	HPT	44681	palmitoylcarnitine (C16)	Lipid
HPT_35160	HPT_44681	0.915106	HPT	35160	oleoylcarnitine (C18:1)	Lipid	HPT	44681	palmitoylcarnitine (C16)	Lipid
HPT_35174	HPT_44681	-0.913484	HPT	35174	mead acid (20:3n9)	Lipid	HPT	44681	palmitoylcarnitine (C16)	Lipid
eWAT_1549	HPT_46142	-0.91375	eWAT	1549	3-hydroxyisobutyrate	Amino Acid	HPT	46142	mannitol/sorbitol	Carbohydrate
eWAT_31934	HPT_46142	-0.893428	eWAT	31934	2-hydroxyadipate	Lipid	HPT	46142	mannitol/sorbitol	Carbohydrate
eWAT_52281	HPT_46142	-0.901488	eWAT	52281	2-hydroxybutyrate/2-hydroxyisobutyrate	Amino Acid	HPT	46142	mannitol/sorbitol	Carbohydrate
eWAT_55072	HPT_46142	-0.913747	eWAT	55072	2-oxoarginine*	Amino Acid	HPT	46142	mannitol/sorbitol	Carbohydrate
HPT_32344	HPT_46148	0.906311	HPT	32344	UDP-glucose	Carbohydrate	HPT	46148	UDP-N-acetylglucosamine/galactosamine	Carbohydrate
HPT_1564	HPT_46173	0.956684	HPT	1564	citrate	Energy	HPT	46173	aconitate [cis or trans]	Energy
HPT_33230	HPT_46173	-0.932531	HPT	33230	1-palmitoleoyl-GPC* (16:1)*	Lipid	HPT	46173	aconitate [cis or trans]	Energy
eWAT_27665	HPT_46223	-0.90676	eWAT	27665	1-methylnicotinamide	Cofactors and Vitamins	HPT	46223	linoleoylcarnitine (C18:2)*	Lipid
HPT_18360	HPT_46896	0.925465	HPT	18360	adenylosuccinate	Nucleotide	HPT	46896	fructose 1,6-diphosphate/glucose 1,6-diphosphate/myo-inositol diphosphates	Carbohydrate
HPT_577	HPT_46896	0.894338	HPT	577	fructose	Carbohydrate	HPT	46896	fructose 1,6-diphosphate/glucose 1,6-diphosphate/myo-inositol diphosphates	Carbohydrate
Liver_1649	HPT_46896	-0.902643	Liver	1649	valine	Amino Acid	HPT	46896	fructose 1,6-diphosphate/glucose 1,6-diphosphate/myo-inositol diphosphates	Carbohydrate
Serum_1498	HPT_46896	0.919527	Serum	1498	N6,N6,N6-trimethyllysine	Amino Acid	HPT	46896	fructose 1,6-diphosphate/glucose 1,6-diphosphate/myo-inositol diphosphates	Carbohydrate
Serum_44621	HPT_46896	-0.895607	Serum	44621	1-(1-enyl-oleoyl)-GPE (P-18:1)*	Lipid	HPT	46896	fructose 1,6-diphosphate/glucose 1,6-diphosphate/myo-inositol diphosphates	Carbohydrate
HPT_15716	HPT_47153	-0.893973	HPT	15716	imidazole lactate	Amino Acid	HPT	47153	sphingomyelin (d18:1/24:1, d18:2/24:0)*	Lipid
HPT_15720	HPT_47153	-0.893143	HPT	15720	N-acetylglutamate	Amino Acid	HPT	47153	sphingomyelin (d18:1/24:1, d18:2/24:0)*	Lipid
HPT_48493	HPT_47153	0.950482	HPT	48493	sphingomyelin (d18:1/22:1, d18:2/22:0, d16:1/24:1)*	Lipid	HPT	47153	sphingomyelin (d18:1/24:1, d18:2/24:0)*	Lipid
HPT_44681	HPT_48130	0.896354	HPT	44681	palmitoylcarnitine (C16)	Lipid	HPT	48130	N6-succinyladenosine	Nucleotide
HPT_34534	HPT_48182	0.898409	HPT	34534	laurylcarnitine (C12)	Lipid	HPT	48182	myristoleoylcarnitine (C14:1)*	Lipid
eWAT_1496	HPT_48187	0.896891	eWAT	1496	methylmalonate (MMA)	Lipid	HPT	48187	N-acetyltaurine	Amino Acid
HPT_19265	HPT_48255	-0.92968	HPT	19265	1-stearoyl-2-oleoyl-GPS (18:0/18:1)	Lipid	HPT	48255	arabonate/xylonate	Carbohydrate
HPT_36752	HPT_48255	0.95621	HPT	36752	N6-acetyllysine	Amino Acid	HPT	48255	arabonate/xylonate	Carbohydrate
Heart_57523	HPT_48258	0.897078	Heart	57523	docosahexaenoylcarnitine (C22:6)*	Lipid	HPT	48258	1-oleoyl-GPC (18:1)	Lipid
eWAT_2829	HPT_48341	-0.904468	eWAT	2829	N-formylmethionine	Amino Acid	HPT	48341	1-dihomo-linolenylglycerol (20:3)	Lipid
Serum_54956	HPT_48487	-0.891538	Serum	54956	linoleoyl-arachidonoyl-glycerol (18:2/20:4) [2]*	Lipid	HPT	48487	4-hydroxy-nonenal-glutathione	Amino Acid
HPT_19258	HPT_48490	0.941621	HPT	19258	1-myristoyl-2-palmitoyl-GPC (14:0/16:0)	Lipid	HPT	48490	sphingomyelin (d18:1/20:0, d16:1/22:0)*	Lipid
HPT_19261	HPT_48490	0.965713	HPT	19261	1-palmitoyl-2-oleoyl-GPS (16:0/18:1)	Lipid	HPT	48490	sphingomyelin (d18:1/20:0, d16:1/22:0)*	Lipid
HPT_19263	HPT_48490	0.970256	HPT	19263	1-palmitoyl-2-oleoyl-GPE (16:0/18:1)	Lipid	HPT	48490	sphingomyelin (d18:1/20:0, d16:1/22:0)*	Lipid
HPT_19503	HPT_48490	0.922099	HPT	19503	stearoyl sphingomyelin (d18:1/18:0)	Lipid	HPT	48490	sphingomyelin (d18:1/20:0, d16:1/22:0)*	Lipid
HPT_37529	HPT_48490	0.921593	HPT	37529	sphingomyelin (d18:1/18:1, d18:2/18:0)	Lipid	HPT	48490	sphingomyelin (d18:1/20:0, d16:1/22:0)*	Lipid
HPT_42398	HPT_48490	0.925168	HPT	42398	1-stearoyl-GPE (18:0)	Lipid	HPT	48490	sphingomyelin (d18:1/20:0, d16:1/22:0)*	Lipid
HPT_42446	HPT_48490	0.952408	HPT	42446	1-palmitoyl-2-linoleoyl-GPC (16:0/18:2)	Lipid	HPT	48490	sphingomyelin (d18:1/20:0, d16:1/22:0)*	Lipid
HPT_42450	HPT_48490	0.930537	HPT	42450	1-stearoyl-2-arachidonoyl-GPC (18:0/20:4)	Lipid	HPT	48490	sphingomyelin (d18:1/20:0, d16:1/22:0)*	Lipid
HPT_485	HPT_48490	-0.914775	HPT	485	spermidine	Amino Acid	HPT	48490	sphingomyelin (d18:1/20:0, d16:1/22:0)*	Lipid
HPT_52438	HPT_48490	0.9066	HPT	52438	1-stearoyl-2-oleoyl-GPC (18:0/18:1)	Lipid	HPT	48490	sphingomyelin (d18:1/20:0, d16:1/22:0)*	Lipid
HPT_52447	HPT_48490	0.952782	HPT	52447	1-stearoyl-2-arachidonoyl-GPE (18:0/20:4)	Lipid	HPT	48490	sphingomyelin (d18:1/20:0, d16:1/22:0)*	Lipid
HPT_52449	HPT_48490	0.936285	HPT	52449	1-stearoyl-2-arachidonoyl-GPI (18:0/20:4)	Lipid	HPT	48490	sphingomyelin (d18:1/20:0, d16:1/22:0)*	Lipid
HPT_52462	HPT_48490	0.913041	HPT	52462	1-palmitoyl-2-arachidonoyl-GPC (16:0/20:4n6)	Lipid	HPT	48490	sphingomyelin (d18:1/20:0, d16:1/22:0)*	Lipid
HPT_52464	HPT_48490	0.95896	HPT	52464	1-palmitoyl-2-arachidonoyl-GPE (16:0/20:4)*	Lipid	HPT	48490	sphingomyelin (d18:1/20:0, d16:1/22:0)*	Lipid
HPT_52470	HPT_48490	0.932014	HPT	52470	1-palmitoyl-2-palmitoleoyl-GPC (16:0/16:1)*	Lipid	HPT	48490	sphingomyelin (d18:1/20:0, d16:1/22:0)*	Lipid
HPT_52475	HPT_48490	0.941131	HPT	52475	1-(1-enyl-stearoyl)-2-arachidonoyl-GPE (P-18:0/20:4)*	Lipid	HPT	48490	sphingomyelin (d18:1/20:0, d16:1/22:0)*	Lipid
HPT_52609	HPT_48490	0.900473	HPT	52609	1,2-dioleoyl-GPE (18:1/18:1)	Lipid	HPT	48490	sphingomyelin (d18:1/20:0, d16:1/22:0)*	Lipid
HPT_52615	HPT_48490	0.977347	HPT	52615	sphingomyelin (d18:1/17:0, d17:1/18:0, d19:1/16:0)	Lipid	HPT	48490	sphingomyelin (d18:1/20:0, d16:1/22:0)*	Lipid
HPT_52616	HPT_48490	0.923294	HPT	52616	1-palmitoyl-2-stearoyl-GPC (16:0/18:0)	Lipid	HPT	48490	sphingomyelin (d18:1/20:0, d16:1/22:0)*	Lipid
HPT_52697	HPT_48490	0.903876	HPT	52697	1-oleoyl-2-docosahexaenoyl-GPC (18:1/22:6)*	Lipid	HPT	48490	sphingomyelin (d18:1/20:0, d16:1/22:0)*	Lipid
HPT_52716	HPT_48490	0.929736	HPT	52716	1-(1-enyl-palmitoyl)-2-palmitoyl-GPC (P-16:0/16:0)*	Lipid	HPT	48490	sphingomyelin (d18:1/20:0, d16:1/22:0)*	Lipid
HPT_54812	HPT_48490	0.893998	HPT	54812	1-palmitoyl-2-gamma-linolenoyl-GPC (16:0/18:3n6)*	Lipid	HPT	48490	sphingomyelin (d18:1/20:0, d16:1/22:0)*	Lipid
HPT_55041	HPT_48490	0.930513	HPT	55041	1-oleoyl-2-arachidonoyl-GPE (18:1/20:4)*	Lipid	HPT	48490	sphingomyelin (d18:1/20:0, d16:1/22:0)*	Lipid
HPT_57417	HPT_48490	0.919087	HPT	57417	N-stearoyl-sphingadienine (d18:2/18:0)*	Lipid	HPT	48490	sphingomyelin (d18:1/20:0, d16:1/22:0)*	Lipid
HPT_19503	HPT_48491	0.897798	HPT	19503	stearoyl sphingomyelin (d18:1/18:0)	Lipid	HPT	48491	sphingomyelin (d18:1/20:1, d18:2/20:0)*	Lipid
HPT_52464	HPT_48491	0.894353	HPT	52464	1-palmitoyl-2-arachidonoyl-GPE (16:0/20:4)*	Lipid	HPT	48491	sphingomyelin (d18:1/20:1, d18:2/20:0)*	Lipid
HPT_32377	HPT_48492	-0.899872	HPT	32377	N-acetylneuraminate	Carbohydrate	HPT	48492	behenoyl sphingomyelin (d18:1/22:0)*	Lipid
eWAT_42450	HPT_48493	0.911009	eWAT	42450	1-stearoyl-2-arachidonoyl-GPC (18:0/20:4)	Lipid	HPT	48493	sphingomyelin (d18:1/22:1, d18:2/22:0, d16:1/24:1)*	Lipid
HPT_1561	HPT_485	-0.897802	HPT	1561	alpha-tocopherol	Cofactors and Vitamins	HPT	485	spermidine	Amino Acid
HPT_19258	HPT_485	-0.926724	HPT	19258	1-myristoyl-2-palmitoyl-GPC (14:0/16:0)	Lipid	HPT	485	spermidine	Amino Acid
HPT_52447	HPT_485	-0.955112	HPT	52447	1-stearoyl-2-arachidonoyl-GPE (18:0/20:4)	Lipid	HPT	485	spermidine	Amino Acid
HPT_52448	HPT_485	-0.911398	HPT	52448	1-palmitoyl-2-oleoyl-GPG (16:0/18:1)	Lipid	HPT	485	spermidine	Amino Acid
HPT_52449	HPT_485	-0.898416	HPT	52449	1-stearoyl-2-arachidonoyl-GPI (18:0/20:4)	Lipid	HPT	485	spermidine	Amino Acid
HPT_52465	HPT_485	-0.942129	HPT	52465	1-palmitoyl-2-docosahexaenoyl-GPE (16:0/22:6)*	Lipid	HPT	485	spermidine	Amino Acid
HPT_52470	HPT_485	-0.935317	HPT	52470	1-palmitoyl-2-palmitoleoyl-GPC (16:0/16:1)*	Lipid	HPT	485	spermidine	Amino Acid
HPT_52475	HPT_485	-0.907375	HPT	52475	1-(1-enyl-stearoyl)-2-arachidonoyl-GPE (P-18:0/20:4)*	Lipid	HPT	485	spermidine	Amino Acid
HPT_52610	HPT_485	-0.906356	HPT	52610	1-palmitoyl-2-docosahexaenoyl-GPC (16:0/22:6)	Lipid	HPT	485	spermidine	Amino Acid
HPT_52611	HPT_485	-0.903425	HPT	52611	1-stearoyl-2-docosahexaenoyl-GPC (18:0/22:6)	Lipid	HPT	485	spermidine	Amino Acid
HPT_52697	HPT_485	-0.929231	HPT	52697	1-oleoyl-2-docosahexaenoyl-GPC (18:1/22:6)*	Lipid	HPT	485	spermidine	Amino Acid
HPT_53209	HPT_485	-0.921031	HPT	53209	1-oleoyl-2-docosahexaenoyl-GPE (18:1/22:6)*	Lipid	HPT	485	spermidine	Amino Acid
HPT_55041	HPT_485	-0.905875	HPT	55041	1-oleoyl-2-arachidonoyl-GPE (18:1/20:4)*	Lipid	HPT	485	spermidine	Amino Acid
HPT_57417	HPT_485	-0.924489	HPT	57417	N-stearoyl-sphingadienine (d18:2/18:0)*	Lipid	HPT	485	spermidine	Amino Acid
HPT_35433	HPT_48782	0.92048	HPT	35433	beta-hydroxyisovaleroylcarnitine	Amino Acid	HPT	48782	C-glycosyltryptophan	Amino Acid
HPT_42420	HPT_48857	0.891676	HPT	42420	erythronate*	Carbohydrate	HPT	48857	glycerophosphoglycerol	Lipid
HPT_35433	HPT_512	0.899141	HPT	35433	beta-hydroxyisovaleroylcarnitine	Amino Acid	HPT	512	asparagine	Amino Acid
HPT_15949	HPT_514	0.893053	HPT	15949	2'-deoxycytidine	Nucleotide	HPT	514	cytidine	Nucleotide
HPT_19263	HPT_52235	0.951022	HPT	19263	1-palmitoyl-2-oleoyl-GPE (16:0/18:1)	Lipid	HPT	52235	1-stearoyl-2-arachidonoyl-GPS (18:0/20:4)	Lipid
HPT_42398	HPT_52235	0.903711	HPT	42398	1-stearoyl-GPE (18:0)	Lipid	HPT	52235	1-stearoyl-2-arachidonoyl-GPS (18:0/20:4)	Lipid
HPT_42446	HPT_52235	0.94612	HPT	42446	1-palmitoyl-2-linoleoyl-GPC (16:0/18:2)	Lipid	HPT	52235	1-stearoyl-2-arachidonoyl-GPS (18:0/20:4)	Lipid
HPT_42463	HPT_52235	0.898402	HPT	42463	sphingomyelin (d18:1/14:0, d16:1/16:0)*	Lipid	HPT	52235	1-stearoyl-2-arachidonoyl-GPS (18:0/20:4)	Lipid
HPT_52438	HPT_52235	0.919639	HPT	52438	1-stearoyl-2-oleoyl-GPC (18:0/18:1)	Lipid	HPT	52235	1-stearoyl-2-arachidonoyl-GPS (18:0/20:4)	Lipid
HPT_52449	HPT_52235	0.893489	HPT	52449	1-stearoyl-2-arachidonoyl-GPI (18:0/20:4)	Lipid	HPT	52235	1-stearoyl-2-arachidonoyl-GPS (18:0/20:4)	Lipid
HPT_52457	HPT_52235	0.936867	HPT	52457	1,2-dioleoyl-GPC (18:1/18:1)	Lipid	HPT	52235	1-stearoyl-2-arachidonoyl-GPS (18:0/20:4)	Lipid
HPT_52464	HPT_52235	0.91404	HPT	52464	1-palmitoyl-2-arachidonoyl-GPE (16:0/20:4)*	Lipid	HPT	52235	1-stearoyl-2-arachidonoyl-GPS (18:0/20:4)	Lipid
HPT_52470	HPT_52235	0.903042	HPT	52470	1-palmitoyl-2-palmitoleoyl-GPC (16:0/16:1)*	Lipid	HPT	52235	1-stearoyl-2-arachidonoyl-GPS (18:0/20:4)	Lipid
HPT_52609	HPT_52235	0.950864	HPT	52609	1,2-dioleoyl-GPE (18:1/18:1)	Lipid	HPT	52235	1-stearoyl-2-arachidonoyl-GPS (18:0/20:4)	Lipid
HPT_52610	HPT_52235	0.905002	HPT	52610	1-palmitoyl-2-docosahexaenoyl-GPC (16:0/22:6)	Lipid	HPT	52235	1-stearoyl-2-arachidonoyl-GPS (18:0/20:4)	Lipid
HPT_52697	HPT_52235	0.911825	HPT	52697	1-oleoyl-2-docosahexaenoyl-GPC (18:1/22:6)*	Lipid	HPT	52235	1-stearoyl-2-arachidonoyl-GPS (18:0/20:4)	Lipid
HPT_53195	HPT_52235	0.923285	HPT	53195	1-myristoyl-2-arachidonoyl-GPC (14:0/20:4)*	Lipid	HPT	52235	1-stearoyl-2-arachidonoyl-GPS (18:0/20:4)	Lipid
HPT_54812	HPT_52235	0.9112	HPT	54812	1-palmitoyl-2-gamma-linolenoyl-GPC (16:0/18:3n6)*	Lipid	HPT	52235	1-stearoyl-2-arachidonoyl-GPS (18:0/20:4)	Lipid
HPT_55041	HPT_52235	0.950912	HPT	55041	1-oleoyl-2-arachidonoyl-GPE (18:1/20:4)*	Lipid	HPT	52235	1-stearoyl-2-arachidonoyl-GPS (18:0/20:4)	Lipid
BAT_52281	HPT_52281	0.926722	BAT	52281	2-hydroxybutyrate/2-hydroxyisobutyrate	Amino Acid	HPT	52281	2-hydroxybutyrate/2-hydroxyisobutyrate	Amino Acid
Heart_52281	HPT_52281	0.963351	Heart	52281	2-hydroxybutyrate/2-hydroxyisobutyrate	Amino Acid	HPT	52281	2-hydroxybutyrate/2-hydroxyisobutyrate	Amino Acid
eWAT_31934	HPT_52281	0.892105	eWAT	31934	2-hydroxyadipate	Lipid	HPT	52281	2-hydroxybutyrate/2-hydroxyisobutyrate	Amino Acid
eWAT_52281	HPT_52281	0.919063	eWAT	52281	2-hydroxybutyrate/2-hydroxyisobutyrate	Amino Acid	HPT	52281	2-hydroxybutyrate/2-hydroxyisobutyrate	Amino Acid
HPT_37506	HPT_52433	0.975682	HPT	37506	palmitoyl sphingomyelin (d18:1/16:0)	Lipid	HPT	52433	sphingomyelin (d17:1/16:0, d18:1/15:0, d16:1/17:0)*	Lipid
HPT_42459	HPT_52433	0.923662	HPT	42459	sphingomyelin (d18:2/16:0, d18:1/16:1)*	Lipid	HPT	52433	sphingomyelin (d17:1/16:0, d18:1/15:0, d16:1/17:0)*	Lipid
HPT_42463	HPT_52433	0.91257	HPT	42463	sphingomyelin (d18:1/14:0, d16:1/16:0)*	Lipid	HPT	52433	sphingomyelin (d17:1/16:0, d18:1/15:0, d16:1/17:0)*	Lipid
HPT_47153	HPT_52433	0.906099	HPT	47153	sphingomyelin (d18:1/24:1, d18:2/24:0)*	Lipid	HPT	52433	sphingomyelin (d17:1/16:0, d18:1/15:0, d16:1/17:0)*	Lipid
HPT_52434	HPT_52433	0.935343	HPT	52434	palmitoyl dihydrosphingomyelin (d18:0/16:0)*	Lipid	HPT	52433	sphingomyelin (d17:1/16:0, d18:1/15:0, d16:1/17:0)*	Lipid
HPT_37506	HPT_52434	0.901472	HPT	37506	palmitoyl sphingomyelin (d18:1/16:0)	Lipid	HPT	52434	palmitoyl dihydrosphingomyelin (d18:0/16:0)*	Lipid
HPT_52437	HPT_52434	0.930146	HPT	52437	sphingomyelin (d18:2/24:1, d18:1/24:2)*	Lipid	HPT	52434	palmitoyl dihydrosphingomyelin (d18:0/16:0)*	Lipid
HPT_32463	HPT_52435	-0.928245	HPT	32463	arachidonoyl ethanolamide	Lipid	HPT	52435	sphingomyelin (d18:2/23:0, d18:1/23:1, d17:1/24:1)*	Lipid
HPT_48492	HPT_52437	0.932767	HPT	48492	behenoyl sphingomyelin (d18:1/22:0)*	Lipid	HPT	52437	sphingomyelin (d18:2/24:1, d18:1/24:2)*	Lipid
HPT_1561	HPT_52438	0.967753	HPT	1561	alpha-tocopherol	Cofactors and Vitamins	HPT	52438	1-stearoyl-2-oleoyl-GPC (18:0/18:1)	Lipid
HPT_19258	HPT_52438	0.953098	HPT	19258	1-myristoyl-2-palmitoyl-GPC (14:0/16:0)	Lipid	HPT	52438	1-stearoyl-2-oleoyl-GPC (18:0/18:1)	Lipid
HPT_19263	HPT_52438	0.963854	HPT	19263	1-palmitoyl-2-oleoyl-GPE (16:0/18:1)	Lipid	HPT	52438	1-stearoyl-2-oleoyl-GPC (18:0/18:1)	Lipid
HPT_48493	HPT_52438	0.927581	HPT	48493	sphingomyelin (d18:1/22:1, d18:2/22:0, d16:1/24:1)*	Lipid	HPT	52438	1-stearoyl-2-oleoyl-GPC (18:0/18:1)	Lipid
HPT_52475	HPT_52438	0.962517	HPT	52475	1-(1-enyl-stearoyl)-2-arachidonoyl-GPE (P-18:0/20:4)*	Lipid	HPT	52438	1-stearoyl-2-oleoyl-GPC (18:0/18:1)	Lipid
HPT_54994	HPT_52438	0.895903	HPT	54994	1-oleoyl-2-arachidonoyl-GPI (18:1/20:4) *	Lipid	HPT	52438	1-stearoyl-2-oleoyl-GPC (18:0/18:1)	Lipid
HPT_57368	HPT_52438	0.90426	HPT	57368	stearoyl-docosahexaenoyl-glycerol (18:0/22:6) [2]*	Lipid	HPT	52438	1-stearoyl-2-oleoyl-GPC (18:0/18:1)	Lipid
HPT_57449	HPT_52438	0.962285	HPT	57449	stearoyl-arachidonoyl-glycerol (18:0/20:4) [2]*	Lipid	HPT	52438	1-stearoyl-2-oleoyl-GPC (18:0/18:1)	Lipid
HPT_57450	HPT_52438	0.940029	HPT	57450	stearoyl-arachidonoyl-glycerol (18:0/20:4) [1]*	Lipid	HPT	52438	1-stearoyl-2-oleoyl-GPC (18:0/18:1)	Lipid
HPT_63	HPT_52438	0.933036	HPT	63	cholesterol	Lipid	HPT	52438	1-stearoyl-2-oleoyl-GPC (18:0/18:1)	Lipid
HPT_1561	HPT_52447	0.929761	HPT	1561	alpha-tocopherol	Cofactors and Vitamins	HPT	52447	1-stearoyl-2-arachidonoyl-GPE (18:0/20:4)	Lipid
HPT_19258	HPT_52447	0.986884	HPT	19258	1-myristoyl-2-palmitoyl-GPC (14:0/16:0)	Lipid	HPT	52447	1-stearoyl-2-arachidonoyl-GPE (18:0/20:4)	Lipid
HPT_19263	HPT_52447	0.9536	HPT	19263	1-palmitoyl-2-oleoyl-GPE (16:0/18:1)	Lipid	HPT	52447	1-stearoyl-2-arachidonoyl-GPE (18:0/20:4)	Lipid
HPT_52438	HPT_52447	0.946237	HPT	52438	1-stearoyl-2-oleoyl-GPC (18:0/18:1)	Lipid	HPT	52447	1-stearoyl-2-arachidonoyl-GPE (18:0/20:4)	Lipid
HPT_52475	HPT_52447	0.981061	HPT	52475	1-(1-enyl-stearoyl)-2-arachidonoyl-GPE (P-18:0/20:4)*	Lipid	HPT	52447	1-stearoyl-2-arachidonoyl-GPE (18:0/20:4)	Lipid
HPT_54994	HPT_52447	0.910985	HPT	54994	1-oleoyl-2-arachidonoyl-GPI (18:1/20:4) *	Lipid	HPT	52447	1-stearoyl-2-arachidonoyl-GPE (18:0/20:4)	Lipid
HPT_57417	HPT_52447	0.944194	HPT	57417	N-stearoyl-sphingadienine (d18:2/18:0)*	Lipid	HPT	52447	1-stearoyl-2-arachidonoyl-GPE (18:0/20:4)	Lipid
HPT_57449	HPT_52447	0.945089	HPT	57449	stearoyl-arachidonoyl-glycerol (18:0/20:4) [2]*	Lipid	HPT	52447	1-stearoyl-2-arachidonoyl-GPE (18:0/20:4)	Lipid
HPT_57450	HPT_52447	0.935183	HPT	57450	stearoyl-arachidonoyl-glycerol (18:0/20:4) [1]*	Lipid	HPT	52447	1-stearoyl-2-arachidonoyl-GPE (18:0/20:4)	Lipid
HPT_63	HPT_52447	0.906789	HPT	63	cholesterol	Lipid	HPT	52447	1-stearoyl-2-arachidonoyl-GPE (18:0/20:4)	Lipid
HPT_1561	HPT_52448	0.899351	HPT	1561	alpha-tocopherol	Cofactors and Vitamins	HPT	52448	1-palmitoyl-2-oleoyl-GPG (16:0/18:1)	Lipid
HPT_19258	HPT_52448	0.941177	HPT	19258	1-myristoyl-2-palmitoyl-GPC (14:0/16:0)	Lipid	HPT	52448	1-palmitoyl-2-oleoyl-GPG (16:0/18:1)	Lipid
HPT_19263	HPT_52448	0.923692	HPT	19263	1-palmitoyl-2-oleoyl-GPE (16:0/18:1)	Lipid	HPT	52448	1-palmitoyl-2-oleoyl-GPG (16:0/18:1)	Lipid
HPT_52438	HPT_52448	0.942516	HPT	52438	1-stearoyl-2-oleoyl-GPC (18:0/18:1)	Lipid	HPT	52448	1-palmitoyl-2-oleoyl-GPG (16:0/18:1)	Lipid
HPT_52447	HPT_52448	0.946801	HPT	52447	1-stearoyl-2-arachidonoyl-GPE (18:0/20:4)	Lipid	HPT	52448	1-palmitoyl-2-oleoyl-GPG (16:0/18:1)	Lipid
HPT_52475	HPT_52448	0.906667	HPT	52475	1-(1-enyl-stearoyl)-2-arachidonoyl-GPE (P-18:0/20:4)*	Lipid	HPT	52448	1-palmitoyl-2-oleoyl-GPG (16:0/18:1)	Lipid
HPT_54994	HPT_52448	0.91586	HPT	54994	1-oleoyl-2-arachidonoyl-GPI (18:1/20:4) *	Lipid	HPT	52448	1-palmitoyl-2-oleoyl-GPG (16:0/18:1)	Lipid
HPT_57449	HPT_52448	0.900539	HPT	57449	stearoyl-arachidonoyl-glycerol (18:0/20:4) [2]*	Lipid	HPT	52448	1-palmitoyl-2-oleoyl-GPG (16:0/18:1)	Lipid
HPT_63	HPT_52448	0.917441	HPT	63	cholesterol	Lipid	HPT	52448	1-palmitoyl-2-oleoyl-GPG (16:0/18:1)	Lipid
HPT_1561	HPT_52449	0.919407	HPT	1561	alpha-tocopherol	Cofactors and Vitamins	HPT	52449	1-stearoyl-2-arachidonoyl-GPI (18:0/20:4)	Lipid
HPT_19258	HPT_52449	0.959498	HPT	19258	1-myristoyl-2-palmitoyl-GPC (14:0/16:0)	Lipid	HPT	52449	1-stearoyl-2-arachidonoyl-GPI (18:0/20:4)	Lipid
HPT_19263	HPT_52449	0.965024	HPT	19263	1-palmitoyl-2-oleoyl-GPE (16:0/18:1)	Lipid	HPT	52449	1-stearoyl-2-arachidonoyl-GPI (18:0/20:4)	Lipid
HPT_52438	HPT_52449	0.968178	HPT	52438	1-stearoyl-2-oleoyl-GPC (18:0/18:1)	Lipid	HPT	52449	1-stearoyl-2-arachidonoyl-GPI (18:0/20:4)	Lipid
HPT_52447	HPT_52449	0.965525	HPT	52447	1-stearoyl-2-arachidonoyl-GPE (18:0/20:4)	Lipid	HPT	52449	1-stearoyl-2-arachidonoyl-GPI (18:0/20:4)	Lipid
HPT_52448	HPT_52449	0.970841	HPT	52448	1-palmitoyl-2-oleoyl-GPG (16:0/18:1)	Lipid	HPT	52449	1-stearoyl-2-arachidonoyl-GPI (18:0/20:4)	Lipid
HPT_52475	HPT_52449	0.950656	HPT	52475	1-(1-enyl-stearoyl)-2-arachidonoyl-GPE (P-18:0/20:4)*	Lipid	HPT	52449	1-stearoyl-2-arachidonoyl-GPI (18:0/20:4)	Lipid
HPT_54994	HPT_52449	0.944998	HPT	54994	1-oleoyl-2-arachidonoyl-GPI (18:1/20:4) *	Lipid	HPT	52449	1-stearoyl-2-arachidonoyl-GPI (18:0/20:4)	Lipid
HPT_57417	HPT_52449	0.913245	HPT	57417	N-stearoyl-sphingadienine (d18:2/18:0)*	Lipid	HPT	52449	1-stearoyl-2-arachidonoyl-GPI (18:0/20:4)	Lipid
HPT_57449	HPT_52449	0.948453	HPT	57449	stearoyl-arachidonoyl-glycerol (18:0/20:4) [2]*	Lipid	HPT	52449	1-stearoyl-2-arachidonoyl-GPI (18:0/20:4)	Lipid
HPT_57450	HPT_52449	0.931826	HPT	57450	stearoyl-arachidonoyl-glycerol (18:0/20:4) [1]*	Lipid	HPT	52449	1-stearoyl-2-arachidonoyl-GPI (18:0/20:4)	Lipid
HPT_63	HPT_52449	0.939642	HPT	63	cholesterol	Lipid	HPT	52449	1-stearoyl-2-arachidonoyl-GPI (18:0/20:4)	Lipid
Heart_61858	HPT_52453	0.892479	Heart	61858	ribulonate/xylulonate/lyxonate*	Carbohydrate	HPT	52453	1-oleoyl-2-linoleoyl-GPC (18:1/18:2)*	Lipid
HPT_1561	HPT_52454	0.926005	HPT	1561	alpha-tocopherol	Cofactors and Vitamins	HPT	52454	1-palmitoyl-2-dihomo-linolenoyl-GPC (16:0/20:3n3 or 6)*	Lipid
HPT_19258	HPT_52454	0.898691	HPT	19258	1-myristoyl-2-palmitoyl-GPC (14:0/16:0)	Lipid	HPT	52454	1-palmitoyl-2-dihomo-linolenoyl-GPC (16:0/20:3n3 or 6)*	Lipid
HPT_19263	HPT_52454	0.897568	HPT	19263	1-palmitoyl-2-oleoyl-GPE (16:0/18:1)	Lipid	HPT	52454	1-palmitoyl-2-dihomo-linolenoyl-GPC (16:0/20:3n3 or 6)*	Lipid
HPT_42446	HPT_52454	0.933713	HPT	42446	1-palmitoyl-2-linoleoyl-GPC (16:0/18:2)	Lipid	HPT	52454	1-palmitoyl-2-dihomo-linolenoyl-GPC (16:0/20:3n3 or 6)*	Lipid
HPT_42450	HPT_52454	0.937358	HPT	42450	1-stearoyl-2-arachidonoyl-GPC (18:0/20:4)	Lipid	HPT	52454	1-palmitoyl-2-dihomo-linolenoyl-GPC (16:0/20:3n3 or 6)*	Lipid
HPT_52438	HPT_52454	0.93806	HPT	52438	1-stearoyl-2-oleoyl-GPC (18:0/18:1)	Lipid	HPT	52454	1-palmitoyl-2-dihomo-linolenoyl-GPC (16:0/20:3n3 or 6)*	Lipid
HPT_52447	HPT_52454	0.913312	HPT	52447	1-stearoyl-2-arachidonoyl-GPE (18:0/20:4)	Lipid	HPT	52454	1-palmitoyl-2-dihomo-linolenoyl-GPC (16:0/20:3n3 or 6)*	Lipid
HPT_52448	HPT_52454	0.899248	HPT	52448	1-palmitoyl-2-oleoyl-GPG (16:0/18:1)	Lipid	HPT	52454	1-palmitoyl-2-dihomo-linolenoyl-GPC (16:0/20:3n3 or 6)*	Lipid
HPT_52457	HPT_52454	0.911943	HPT	52457	1,2-dioleoyl-GPC (18:1/18:1)	Lipid	HPT	52454	1-palmitoyl-2-dihomo-linolenoyl-GPC (16:0/20:3n3 or 6)*	Lipid
HPT_52462	HPT_52454	0.935677	HPT	52462	1-palmitoyl-2-arachidonoyl-GPC (16:0/20:4n6)	Lipid	HPT	52454	1-palmitoyl-2-dihomo-linolenoyl-GPC (16:0/20:3n3 or 6)*	Lipid
HPT_52464	HPT_52454	0.933259	HPT	52464	1-palmitoyl-2-arachidonoyl-GPE (16:0/20:4)*	Lipid	HPT	52454	1-palmitoyl-2-dihomo-linolenoyl-GPC (16:0/20:3n3 or 6)*	Lipid
HPT_52465	HPT_52454	0.899563	HPT	52465	1-palmitoyl-2-docosahexaenoyl-GPE (16:0/22:6)*	Lipid	HPT	52454	1-palmitoyl-2-dihomo-linolenoyl-GPC (16:0/20:3n3 or 6)*	Lipid
HPT_52470	HPT_52454	0.919813	HPT	52470	1-palmitoyl-2-palmitoleoyl-GPC (16:0/16:1)*	Lipid	HPT	52454	1-palmitoyl-2-dihomo-linolenoyl-GPC (16:0/20:3n3 or 6)*	Lipid
HPT_52475	HPT_52454	0.919112	HPT	52475	1-(1-enyl-stearoyl)-2-arachidonoyl-GPE (P-18:0/20:4)*	Lipid	HPT	52454	1-palmitoyl-2-dihomo-linolenoyl-GPC (16:0/20:3n3 or 6)*	Lipid
HPT_52478	HPT_52454	0.923896	HPT	52478	1-(1-enyl-palmitoyl)-2-oleoyl-GPC (P-16:0/18:1)*	Lipid	HPT	52454	1-palmitoyl-2-dihomo-linolenoyl-GPC (16:0/20:3n3 or 6)*	Lipid
HPT_52610	HPT_52454	0.936608	HPT	52610	1-palmitoyl-2-docosahexaenoyl-GPC (16:0/22:6)	Lipid	HPT	52454	1-palmitoyl-2-dihomo-linolenoyl-GPC (16:0/20:3n3 or 6)*	Lipid
HPT_52611	HPT_52454	0.931823	HPT	52611	1-stearoyl-2-docosahexaenoyl-GPC (18:0/22:6)	Lipid	HPT	52454	1-palmitoyl-2-dihomo-linolenoyl-GPC (16:0/20:3n3 or 6)*	Lipid
HPT_52697	HPT_52454	0.9339	HPT	52697	1-oleoyl-2-docosahexaenoyl-GPC (18:1/22:6)*	Lipid	HPT	52454	1-palmitoyl-2-dihomo-linolenoyl-GPC (16:0/20:3n3 or 6)*	Lipid
HPT_53209	HPT_52454	0.896635	HPT	53209	1-oleoyl-2-docosahexaenoyl-GPE (18:1/22:6)*	Lipid	HPT	52454	1-palmitoyl-2-dihomo-linolenoyl-GPC (16:0/20:3n3 or 6)*	Lipid
HPT_55041	HPT_52454	0.927631	HPT	55041	1-oleoyl-2-arachidonoyl-GPE (18:1/20:4)*	Lipid	HPT	52454	1-palmitoyl-2-dihomo-linolenoyl-GPC (16:0/20:3n3 or 6)*	Lipid
HPT_57449	HPT_52454	0.900489	HPT	57449	stearoyl-arachidonoyl-glycerol (18:0/20:4) [2]*	Lipid	HPT	52454	1-palmitoyl-2-dihomo-linolenoyl-GPC (16:0/20:3n3 or 6)*	Lipid
eWAT_34397	HPT_52457	-0.891938	eWAT	34397	1-arachidonylglycerol (20:4)	Lipid	HPT	52457	1,2-dioleoyl-GPC (18:1/18:1)	Lipid
HPT_42398	HPT_52461	0.900837	HPT	42398	1-stearoyl-GPE (18:0)	Lipid	HPT	52461	1-palmitoyl-2-oleoyl-GPC (16:0/18:1)	Lipid
HPT_52454	HPT_52461	0.935374	HPT	52454	1-palmitoyl-2-dihomo-linolenoyl-GPC (16:0/20:3n3 or 6)*	Lipid	HPT	52461	1-palmitoyl-2-oleoyl-GPC (16:0/18:1)	Lipid
HPT_52457	HPT_52461	0.942077	HPT	52457	1,2-dioleoyl-GPC (18:1/18:1)	Lipid	HPT	52461	1-palmitoyl-2-oleoyl-GPC (16:0/18:1)	Lipid
HPT_52462	HPT_52461	0.927366	HPT	52462	1-palmitoyl-2-arachidonoyl-GPC (16:0/20:4n6)	Lipid	HPT	52461	1-palmitoyl-2-oleoyl-GPC (16:0/18:1)	Lipid
HPT_52464	HPT_52461	0.891567	HPT	52464	1-palmitoyl-2-arachidonoyl-GPE (16:0/20:4)*	Lipid	HPT	52461	1-palmitoyl-2-oleoyl-GPC (16:0/18:1)	Lipid
HPT_52465	HPT_52461	0.893744	HPT	52465	1-palmitoyl-2-docosahexaenoyl-GPE (16:0/22:6)*	Lipid	HPT	52461	1-palmitoyl-2-oleoyl-GPC (16:0/18:1)	Lipid
HPT_52610	HPT_52461	0.907916	HPT	52610	1-palmitoyl-2-docosahexaenoyl-GPC (16:0/22:6)	Lipid	HPT	52461	1-palmitoyl-2-oleoyl-GPC (16:0/18:1)	Lipid
HPT_52697	HPT_52461	0.914994	HPT	52697	1-oleoyl-2-docosahexaenoyl-GPC (18:1/22:6)*	Lipid	HPT	52461	1-palmitoyl-2-oleoyl-GPC (16:0/18:1)	Lipid
HPT_53195	HPT_52461	0.906577	HPT	53195	1-myristoyl-2-arachidonoyl-GPC (14:0/20:4)*	Lipid	HPT	52461	1-palmitoyl-2-oleoyl-GPC (16:0/18:1)	Lipid
HPT_54812	HPT_52461	0.908832	HPT	54812	1-palmitoyl-2-gamma-linolenoyl-GPC (16:0/18:3n6)*	Lipid	HPT	52461	1-palmitoyl-2-oleoyl-GPC (16:0/18:1)	Lipid
HPT_1561	HPT_52462	0.90051	HPT	1561	alpha-tocopherol	Cofactors and Vitamins	HPT	52462	1-palmitoyl-2-arachidonoyl-GPC (16:0/20:4n6)	Lipid
HPT_19258	HPT_52462	0.947391	HPT	19258	1-myristoyl-2-palmitoyl-GPC (14:0/16:0)	Lipid	HPT	52462	1-palmitoyl-2-arachidonoyl-GPC (16:0/20:4n6)	Lipid
HPT_19263	HPT_52462	0.913447	HPT	19263	1-palmitoyl-2-oleoyl-GPE (16:0/18:1)	Lipid	HPT	52462	1-palmitoyl-2-arachidonoyl-GPC (16:0/20:4n6)	Lipid
HPT_42398	HPT_52462	0.961749	HPT	42398	1-stearoyl-GPE (18:0)	Lipid	HPT	52462	1-palmitoyl-2-arachidonoyl-GPC (16:0/20:4n6)	Lipid
HPT_42446	HPT_52462	0.929216	HPT	42446	1-palmitoyl-2-linoleoyl-GPC (16:0/18:2)	Lipid	HPT	52462	1-palmitoyl-2-arachidonoyl-GPC (16:0/20:4n6)	Lipid
HPT_42450	HPT_52462	0.979301	HPT	42450	1-stearoyl-2-arachidonoyl-GPC (18:0/20:4)	Lipid	HPT	52462	1-palmitoyl-2-arachidonoyl-GPC (16:0/20:4n6)	Lipid
HPT_485	HPT_52462	-0.955336	HPT	485	spermidine	Amino Acid	HPT	52462	1-palmitoyl-2-arachidonoyl-GPC (16:0/20:4n6)	Lipid
HPT_52438	HPT_52462	0.903362	HPT	52438	1-stearoyl-2-oleoyl-GPC (18:0/18:1)	Lipid	HPT	52462	1-palmitoyl-2-arachidonoyl-GPC (16:0/20:4n6)	Lipid
HPT_52447	HPT_52462	0.959846	HPT	52447	1-stearoyl-2-arachidonoyl-GPE (18:0/20:4)	Lipid	HPT	52462	1-palmitoyl-2-arachidonoyl-GPC (16:0/20:4n6)	Lipid
HPT_52448	HPT_52462	0.927597	HPT	52448	1-palmitoyl-2-oleoyl-GPG (16:0/18:1)	Lipid	HPT	52462	1-palmitoyl-2-arachidonoyl-GPC (16:0/20:4n6)	Lipid
HPT_52449	HPT_52462	0.897531	HPT	52449	1-stearoyl-2-arachidonoyl-GPI (18:0/20:4)	Lipid	HPT	52462	1-palmitoyl-2-arachidonoyl-GPC (16:0/20:4n6)	Lipid
HPT_52465	HPT_52462	0.955123	HPT	52465	1-palmitoyl-2-docosahexaenoyl-GPE (16:0/22:6)*	Lipid	HPT	52462	1-palmitoyl-2-arachidonoyl-GPC (16:0/20:4n6)	Lipid
HPT_52470	HPT_52462	0.956137	HPT	52470	1-palmitoyl-2-palmitoleoyl-GPC (16:0/16:1)*	Lipid	HPT	52462	1-palmitoyl-2-arachidonoyl-GPC (16:0/20:4n6)	Lipid
HPT_52475	HPT_52462	0.925529	HPT	52475	1-(1-enyl-stearoyl)-2-arachidonoyl-GPE (P-18:0/20:4)*	Lipid	HPT	52462	1-palmitoyl-2-arachidonoyl-GPC (16:0/20:4n6)	Lipid
HPT_52610	HPT_52462	0.934456	HPT	52610	1-palmitoyl-2-docosahexaenoyl-GPC (16:0/22:6)	Lipid	HPT	52462	1-palmitoyl-2-arachidonoyl-GPC (16:0/20:4n6)	Lipid
HPT_52611	HPT_52462	0.92324	HPT	52611	1-stearoyl-2-docosahexaenoyl-GPC (18:0/22:6)	Lipid	HPT	52462	1-palmitoyl-2-arachidonoyl-GPC (16:0/20:4n6)	Lipid
HPT_52697	HPT_52462	0.956163	HPT	52697	1-oleoyl-2-docosahexaenoyl-GPC (18:1/22:6)*	Lipid	HPT	52462	1-palmitoyl-2-arachidonoyl-GPC (16:0/20:4n6)	Lipid
HPT_53209	HPT_52462	0.949792	HPT	53209	1-oleoyl-2-docosahexaenoyl-GPE (18:1/22:6)*	Lipid	HPT	52462	1-palmitoyl-2-arachidonoyl-GPC (16:0/20:4n6)	Lipid
HPT_55041	HPT_52462	0.91042	HPT	55041	1-oleoyl-2-arachidonoyl-GPE (18:1/20:4)*	Lipid	HPT	52462	1-palmitoyl-2-arachidonoyl-GPC (16:0/20:4n6)	Lipid
HPT_57417	HPT_52462	0.893227	HPT	57417	N-stearoyl-sphingadienine (d18:2/18:0)*	Lipid	HPT	52462	1-palmitoyl-2-arachidonoyl-GPC (16:0/20:4n6)	Lipid
HPT_1561	HPT_52464	0.938448	HPT	1561	alpha-tocopherol	Cofactors and Vitamins	HPT	52464	1-palmitoyl-2-arachidonoyl-GPE (16:0/20:4)*	Lipid
HPT_19258	HPT_52464	0.959226	HPT	19258	1-myristoyl-2-palmitoyl-GPC (14:0/16:0)	Lipid	HPT	52464	1-palmitoyl-2-arachidonoyl-GPE (16:0/20:4)*	Lipid
HPT_19263	HPT_52464	0.970129	HPT	19263	1-palmitoyl-2-oleoyl-GPE (16:0/18:1)	Lipid	HPT	52464	1-palmitoyl-2-arachidonoyl-GPE (16:0/20:4)*	Lipid
HPT_42398	HPT_52464	0.946662	HPT	42398	1-stearoyl-GPE (18:0)	Lipid	HPT	52464	1-palmitoyl-2-arachidonoyl-GPE (16:0/20:4)*	Lipid
HPT_42446	HPT_52464	0.968092	HPT	42446	1-palmitoyl-2-linoleoyl-GPC (16:0/18:2)	Lipid	HPT	52464	1-palmitoyl-2-arachidonoyl-GPE (16:0/20:4)*	Lipid
HPT_42450	HPT_52464	0.96464	HPT	42450	1-stearoyl-2-arachidonoyl-GPC (18:0/20:4)	Lipid	HPT	52464	1-palmitoyl-2-arachidonoyl-GPE (16:0/20:4)*	Lipid
HPT_485	HPT_52464	-0.959877	HPT	485	spermidine	Amino Acid	HPT	52464	1-palmitoyl-2-arachidonoyl-GPE (16:0/20:4)*	Lipid
HPT_52438	HPT_52464	0.946966	HPT	52438	1-stearoyl-2-oleoyl-GPC (18:0/18:1)	Lipid	HPT	52464	1-palmitoyl-2-arachidonoyl-GPE (16:0/20:4)*	Lipid
HPT_52447	HPT_52464	0.967418	HPT	52447	1-stearoyl-2-arachidonoyl-GPE (18:0/20:4)	Lipid	HPT	52464	1-palmitoyl-2-arachidonoyl-GPE (16:0/20:4)*	Lipid
HPT_52448	HPT_52464	0.918058	HPT	52448	1-palmitoyl-2-oleoyl-GPG (16:0/18:1)	Lipid	HPT	52464	1-palmitoyl-2-arachidonoyl-GPE (16:0/20:4)*	Lipid
HPT_52449	HPT_52464	0.937854	HPT	52449	1-stearoyl-2-arachidonoyl-GPI (18:0/20:4)	Lipid	HPT	52464	1-palmitoyl-2-arachidonoyl-GPE (16:0/20:4)*	Lipid
HPT_52462	HPT_52464	0.96047	HPT	52462	1-palmitoyl-2-arachidonoyl-GPC (16:0/20:4n6)	Lipid	HPT	52464	1-palmitoyl-2-arachidonoyl-GPE (16:0/20:4)*	Lipid
HPT_52465	HPT_52464	0.932915	HPT	52465	1-palmitoyl-2-docosahexaenoyl-GPE (16:0/22:6)*	Lipid	HPT	52464	1-palmitoyl-2-arachidonoyl-GPE (16:0/20:4)*	Lipid
HPT_52470	HPT_52464	0.968978	HPT	52470	1-palmitoyl-2-palmitoleoyl-GPC (16:0/16:1)*	Lipid	HPT	52464	1-palmitoyl-2-arachidonoyl-GPE (16:0/20:4)*	Lipid
HPT_52475	HPT_52464	0.960825	HPT	52475	1-(1-enyl-stearoyl)-2-arachidonoyl-GPE (P-18:0/20:4)*	Lipid	HPT	52464	1-palmitoyl-2-arachidonoyl-GPE (16:0/20:4)*	Lipid
HPT_52609	HPT_52464	0.926986	HPT	52609	1,2-dioleoyl-GPE (18:1/18:1)	Lipid	HPT	52464	1-palmitoyl-2-arachidonoyl-GPE (16:0/20:4)*	Lipid
HPT_52610	HPT_52464	0.941169	HPT	52610	1-palmitoyl-2-docosahexaenoyl-GPC (16:0/22:6)	Lipid	HPT	52464	1-palmitoyl-2-arachidonoyl-GPE (16:0/20:4)*	Lipid
HPT_52611	HPT_52464	0.928391	HPT	52611	1-stearoyl-2-docosahexaenoyl-GPC (18:0/22:6)	Lipid	HPT	52464	1-palmitoyl-2-arachidonoyl-GPE (16:0/20:4)*	Lipid
HPT_52697	HPT_52464	0.965835	HPT	52697	1-oleoyl-2-docosahexaenoyl-GPC (18:1/22:6)*	Lipid	HPT	52464	1-palmitoyl-2-arachidonoyl-GPE (16:0/20:4)*	Lipid
HPT_53209	HPT_52464	0.929889	HPT	53209	1-oleoyl-2-docosahexaenoyl-GPE (18:1/22:6)*	Lipid	HPT	52464	1-palmitoyl-2-arachidonoyl-GPE (16:0/20:4)*	Lipid
HPT_55041	HPT_52464	0.980071	HPT	55041	1-oleoyl-2-arachidonoyl-GPE (18:1/20:4)*	Lipid	HPT	52464	1-palmitoyl-2-arachidonoyl-GPE (16:0/20:4)*	Lipid
HPT_57417	HPT_52464	0.92499	HPT	57417	N-stearoyl-sphingadienine (d18:2/18:0)*	Lipid	HPT	52464	1-palmitoyl-2-arachidonoyl-GPE (16:0/20:4)*	Lipid
HPT_57449	HPT_52464	0.912867	HPT	57449	stearoyl-arachidonoyl-glycerol (18:0/20:4) [2]*	Lipid	HPT	52464	1-palmitoyl-2-arachidonoyl-GPE (16:0/20:4)*	Lipid
HPT_57450	HPT_52464	0.900221	HPT	57450	stearoyl-arachidonoyl-glycerol (18:0/20:4) [1]*	Lipid	HPT	52464	1-palmitoyl-2-arachidonoyl-GPE (16:0/20:4)*	Lipid
HPT_1561	HPT_52465	0.936803	HPT	1561	alpha-tocopherol	Cofactors and Vitamins	HPT	52465	1-palmitoyl-2-docosahexaenoyl-GPE (16:0/22:6)*	Lipid
HPT_19258	HPT_52465	0.967996	HPT	19258	1-myristoyl-2-palmitoyl-GPC (14:0/16:0)	Lipid	HPT	52465	1-palmitoyl-2-docosahexaenoyl-GPE (16:0/22:6)*	Lipid
HPT_19263	HPT_52465	0.907851	HPT	19263	1-palmitoyl-2-oleoyl-GPE (16:0/18:1)	Lipid	HPT	52465	1-palmitoyl-2-docosahexaenoyl-GPE (16:0/22:6)*	Lipid
HPT_52438	HPT_52465	0.92983	HPT	52438	1-stearoyl-2-oleoyl-GPC (18:0/18:1)	Lipid	HPT	52465	1-palmitoyl-2-docosahexaenoyl-GPE (16:0/22:6)*	Lipid
HPT_52447	HPT_52465	0.971554	HPT	52447	1-stearoyl-2-arachidonoyl-GPE (18:0/20:4)	Lipid	HPT	52465	1-palmitoyl-2-docosahexaenoyl-GPE (16:0/22:6)*	Lipid
HPT_52448	HPT_52465	0.957347	HPT	52448	1-palmitoyl-2-oleoyl-GPG (16:0/18:1)	Lipid	HPT	52465	1-palmitoyl-2-docosahexaenoyl-GPE (16:0/22:6)*	Lipid
HPT_52449	HPT_52465	0.937737	HPT	52449	1-stearoyl-2-arachidonoyl-GPI (18:0/20:4)	Lipid	HPT	52465	1-palmitoyl-2-docosahexaenoyl-GPE (16:0/22:6)*	Lipid
HPT_52475	HPT_52465	0.939959	HPT	52475	1-(1-enyl-stearoyl)-2-arachidonoyl-GPE (P-18:0/20:4)*	Lipid	HPT	52465	1-palmitoyl-2-docosahexaenoyl-GPE (16:0/22:6)*	Lipid
HPT_54994	HPT_52465	0.895534	HPT	54994	1-oleoyl-2-arachidonoyl-GPI (18:1/20:4) *	Lipid	HPT	52465	1-palmitoyl-2-docosahexaenoyl-GPE (16:0/22:6)*	Lipid
HPT_57417	HPT_52465	0.931303	HPT	57417	N-stearoyl-sphingadienine (d18:2/18:0)*	Lipid	HPT	52465	1-palmitoyl-2-docosahexaenoyl-GPE (16:0/22:6)*	Lipid
HPT_57449	HPT_52465	0.91119	HPT	57449	stearoyl-arachidonoyl-glycerol (18:0/20:4) [2]*	Lipid	HPT	52465	1-palmitoyl-2-docosahexaenoyl-GPE (16:0/22:6)*	Lipid
HPT_57450	HPT_52465	0.894851	HPT	57450	stearoyl-arachidonoyl-glycerol (18:0/20:4) [1]*	Lipid	HPT	52465	1-palmitoyl-2-docosahexaenoyl-GPE (16:0/22:6)*	Lipid
[truncated: 8,351 more rows]
