# Supplementary material for: Atlas of exercise metabolism reveals time-dependent signatures of metabolic homeostasis
Source: Cell Metab. Author manuscript; Available in PMC 2026 May 20. (PMC13189211; doi:10.1016/j.cmet.2021.12.016)
Supplement: Data_S1 [file NIHMS2168542-supplement-Data_S1.zip › Data S1_Original datasource used to create all graphs and uncropped western blot images (Related to Figure 1-7)/Orig Data Fig S2B.xlsx]

## Sheet: Muscle
Sed at early rest phase	Exe at early rest phase	Sed at early active phase	Exe at early actvie phase
0.7095	0.8851	0.9145	0.327
0.8298	0.7023	0.7625	0.3927
0.9224	1.106	0.8364	0.2805
1.0736	0.7947	0.7709	0.3551
1.1232	0.8305	0.8516	0.7943
0.8239	1.007	0.7062	0.2603

## Sheet: Serum
Sed at early rest phase	Exe at early rest phase	Sed at early active phase	Exe at early actvie phase
1.0771	1.1238	0.9812	0.6174
1.0139	0.9432	0.7391	0.9841
1.1375	1.0791	0.8069	0.5506
1.1572	1.0437	0.8382	0.6351
1.0189	0.995	1.221	1.005
1.1463	1.0166	0.9164	0.8991

## Sheet: Liver
Sed at early rest phase	Exe at early rest phase	Sed at early active phase	Exe at early actvie phase
1.0389	0.8097	0.9822	0.1726
1.0209	0.9336	0.6607	0.4359
1.1658	1.0065	0.716	0.1449
1.028	0.7306	0.6258	0.1723
0.9984	0.8466	0.5271	0.4454
0.9475	0.867	0.5092	0.2883

## Sheet: Heart
Sed at early rest phase	Exe at early rest phase	Sed at early active phase	Exe at early actvie phase
0.7239	0.7344	1.1952	1.0613
2.1139	0.7625	1.0639	2.1179
2.1469	2.0237	0.8905	0.4246
1.4966	4.1934	0.5669	0.8214
0.7744	1.0128	0.9872	2.0322
0.7945	1.4824	0.7038	0.8661

## Sheet: HT
Sed at early rest phase	Exe at early rest phase	Sed at early active phase	Exe at early actvie phase
3.7984	1.7813	0.7405	0.6483
1.0349	1.9217	5.3082	0.8144
3.1087	1.5568	1.1769	1.0456
0.3697	1.285	0.8676	0.2477
2.9762	2.0176	0.4636	0.9651
0.5559	0.6254	0.5262	0.3146

## Sheet: eWAT
Sed at early rest phase	Exe at early rest phase	Sed at early active phase	Exe at early actvie phase
0.689	0.513	0.8488	0.3804
0.5996	1.1901	1.3147	0.7413
0.8069	1.3396	0.7395	0.7105
0.8635	1.3435	0.387	0.8962
0.8566	1.3669	1	0.4542
0.9767	1.0607	0.4132	0.6025

## Sheet: iWAT
Sed at early rest phase	Exe at early rest phase	Sed at early active phase	Exe at early actvie phase
2.1406	1.7143	1.26	1.9894
1.9599	0.7886	2.8939	0.8933
1.149	2.1608	1.2167	0.5619
1.7656	1.6926	0.7615	0.6877
2.5993	2.6108	2.7716	1.9756
2.2435		1.0957	0.6557

## Sheet: BAT
Sed at early rest phase	Exe at early rest phase	Sed at early active phase	Exe at early actvie phase
2.2575	0.9478	0.2093	0.6512
2.0491	1.4536	4.1747	1.0208
1.2419	0.6116	1.7245	0.3189
0.9792	0.3136	1.4767	0.5583
1.3613	0.9299	0.0656	1.0327
2.8455	1.8912	0.2239	0.4751
