# Supplementary material for: Atlas of exercise metabolism reveals time-dependent signatures of metabolic homeostasis
Source: Cell Metab. Author manuscript; Available in PMC 2026 May 20. (PMC13189211; doi:10.1016/j.cmet.2021.12.016)
Supplement: Data_S1 [file NIHMS2168542-supplement-Data_S1.zip › Data S1_Original datasource used to create all graphs and uncropped western blot images (Related to Figure 1-7)/Orig Data Fig 6F.xlsx]

## Sheet: liver_glucose
OriginalVariableNames_PARENT_SAMPLE_NAME	572	AGE	ANIMAL_ID	COMMENTS	GROUP_NUMBER	TIME_POINT	TREATMENT	STUDY
PD_UCIR_00962	1.02763	12_week_old	34		1	ZT3	sedentary	Liver
PD_UCIR_00963	0.845817	12_week_old	42		1	ZT3	sedentary	Liver
PD_UCIR_00964	0.639146	12_week_old	44	No Sample From Portal	1	ZT3	sedentary	Liver
PD_UCIR_00965	0.78317	12_week_old	46		1	ZT3	sedentary	Liver
PD_UCIR_00966	1.18382	12_week_old	54		1	ZT3	sedentary	Liver
PD_UCIR_00967	0.680326	12_week_old	56		1	ZT3	sedentary	Liver
PD_UCIR_00968	1.05973	12_week_old	70		1	ZT3	sedentary	Liver
PD_UCIR_00969	0.684646	12_week_old	58		1	ZT3	sedentary	Liver
PD_UCIR_00970	0.0747445	12_week_old	33		2	ZT3	exercise	Liver
PD_UCIR_00971	0.650832	12_week_old	41		2	ZT3	exercise	Liver
PD_UCIR_00972	0.592016	12_week_old	43		2	ZT3	exercise	Liver
PD_UCIR_00973	0.275864	12_week_old	45		2	ZT3	exercise	Liver
PD_UCIR_00974	0.656603	12_week_old	55		2	ZT3	exercise	Liver
PD_UCIR_00975	0.424755	12_week_old	69		2	ZT3	exercise	Liver
PD_UCIR_00976	0.434556	12_week_old	71		2	ZT3	exercise	Liver
PD_UCIR_00977	0.0766006	12_week_old	35		2	ZT3	exercise	Liver
PD_UCIR_00978	-1.14892	12_week_old	72		3	ZT15	sedentary	Liver
PD_UCIR_00979	-0.938125	12_week_old	38		3	ZT15	sedentary	Liver
PD_UCIR_00980	-0.479257	12_week_old	40		3	ZT15	sedentary	Liver
PD_UCIR_00981	-2.29578	12_week_old	52		3	ZT15	sedentary	Liver
PD_UCIR_00982	-0.73314	12_week_old	60		3	ZT15	sedentary	Liver
PD_UCIR_00983	0.259698	12_week_old	62		3	ZT15	sedentary	Liver
PD_UCIR_00984	-0.47803	12_week_old	64		3	ZT15	sedentary	Liver
PD_UCIR_00985	-1.42995	12_week_old	48		3	ZT15	sedentary	Liver
PD_UCIR_00986	-2.61538	12_week_old	37		4	ZT15	exercise	Liver
PD_UCIR_00987	-3.00219	12_week_old	47		4	ZT15	exercise	Liver
PD_UCIR_00988	-2.67478	12_week_old	49		4	ZT15	exercise	Liver
PD_UCIR_00989	-2.45902	12_week_old	51		4	ZT15	exercise	Liver
PD_UCIR_00990	-2.6718	12_week_old	63		4	ZT15	exercise	Liver
PD_UCIR_00991	-2.79462	12_week_old	73		4	ZT15	exercise	Liver
PD_UCIR_00992	-2.75261	12_week_old	75		4	ZT15	exercise	Liver
PD_UCIR_00993	-1.58144	12_week_old	59		4	ZT15	exercise	Liver

## Sheet: muscle_glucose
OriginalVariableNames_PARENT_SAMPLE_NAME	572	AGE	ANIMAL_ID	GROUP_NUMBER	TIME_POINT	TREATMENT	STUDY
PD_UCIR_00994	1.04016	12_week_old	10	5	ZT3	sedentary	Muscle
PD_UCIR_00995	0.683897	12_week_old	12	5	ZT3	sedentary	Muscle
PD_UCIR_00996	0.138045	12_week_old	18	5	ZT3	sedentary	Muscle
PD_UCIR_00997	0.830182	12_week_old	20	5	ZT3	sedentary	Muscle
PD_UCIR_00998	0.420049	12_week_old	66	5	ZT3	sedentary	Muscle
PD_UCIR_00999	0.349536	12_week_old	26	5	ZT3	sedentary	Muscle
PD_UCIR_01000	0.993931	12_week_old	28	5	ZT3	sedentary	Muscle
PD_UCIR_01001	0.313369	12_week_old	1	6	ZT3	exercise	Muscle
PD_UCIR_01002	-0.440815	12_week_old	3	6	ZT3	exercise	Muscle
PD_UCIR_01003	-1.00797	12_week_old	9	6	ZT3	exercise	Muscle
PD_UCIR_01004	-0.13828	12_week_old	11	6	ZT3	exercise	Muscle
PD_UCIR_01005	0.130467	12_week_old	17	6	ZT3	exercise	Muscle
PD_UCIR_01006	0.858835	12_week_old	27	6	ZT3	exercise	Muscle
PD_UCIR_01007	0.144993	12_week_old	67	6	ZT3	exercise	Muscle
PD_UCIR_01008	0.278554	12_week_old	19	6	ZT3	exercise	Muscle
PD_UCIR_01009	0.168603	12_week_old	6	7	ZT15	sedentary	Muscle
PD_UCIR_01010	-0.540636	12_week_old	8	7	ZT15	sedentary	Muscle
PD_UCIR_01011	0.533513	12_week_old	14	7	ZT15	sedentary	Muscle
PD_UCIR_01012	0.148789	12_week_old	16	7	ZT15	sedentary	Muscle
PD_UCIR_01013	0.265019	12_week_old	22	7	ZT15	sedentary	Muscle
PD_UCIR_01014	-0.0220323	12_week_old	24	7	ZT15	sedentary	Muscle
PD_UCIR_01015	-0.366525	12_week_old	30	7	ZT15	sedentary	Muscle
PD_UCIR_01016	0.316407	12_week_old	32	7	ZT15	sedentary	Muscle
PD_UCIR_01017	-0.847691	12_week_old	5	8	ZT15	exercise	Muscle
PD_UCIR_01018	-1.16983	12_week_old	7	8	ZT15	exercise	Muscle
PD_UCIR_01019	-1.69013	12_week_old	13	8	ZT15	exercise	Muscle
PD_UCIR_01020	-0.465099	12_week_old	15	8	ZT15	exercise	Muscle
PD_UCIR_01021	-2.89651	12_week_old	21	8	ZT15	exercise	Muscle
PD_UCIR_01022	-1.48819	12_week_old	23	8	ZT15	exercise	Muscle
PD_UCIR_01023	-2.0909	12_week_old	29	8	ZT15	exercise	Muscle
PD_UCIR_01024	-1.95496	12_week_old	31	8	ZT15	exercise	Muscle

## Sheet: AV_liver_glucose
ANIMAL_ID_Portal	572_Portal	ANIMAL_ID_Vena Cava	572_Vena Cava	Condition	Zeitgeber
33	-0.571366	33	0.541379	exe	ZT3
35	-0.284241	35	0.976028	exe	ZT3
41	-0.305482	41	0.757888	exe	ZT3
43	0.0124882	43	0.839819	exe	ZT3
45	0.224958	45	1.14085	exe	ZT3
55	0.0644173	55	0.996756	exe	ZT3
69	-0.243853	69	0.985964	exe	ZT3
71	-0.0174578	71	1.14728	exe	ZT3
37	-2.98428	37	-2.66155	exe	ZT15
47	-0.734241	47	-0.9042	exe	ZT15
49	-2.18362	49	-1.62204	exe	ZT15
51	-1.43874	51	-0.774428	exe	ZT15
59	-0.413214			exe	ZT15
63	-1.4621	63	-2.89271	exe	ZT15
73	-1.9852	73	-1.65976	exe	ZT15
75	-1.27675	75	-1.76617	exe	ZT15
34	-0.244125	34	1.03984	sed	ZT3
42	0.0211749	42	1.58796	sed	ZT3
		44	1.39255	sed	ZT3
46	0.833292	46	0.956554	sed	ZT3
54	0.188872	54	1.05193	sed	ZT3
56	0.432782			sed	ZT3
58	0.440803	58	1.03642	sed	ZT3
70	0.176378	70	1.0244	sed	ZT3
38	-0.233948	38	0.470584	sed	ZT15
40	0.00817693	40	0.699534	sed	ZT15
48	-0.305022	48	0.680931	sed	ZT15
52	-0.671608	52	-0.756728	sed	ZT15
60	-0.203601	60	0.907061	sed	ZT15
62	0.169964	62	0.75787	sed	ZT15
64	-0.00634023	64	0.720547	sed	ZT15
72	0.112316	72	1.03994	sed	ZT15

## Sheet: AV_muscle_glucose
ANIMAL_ID_Arterious	572_Arterious	ANIMAL_ID_Venous	572_Venous	Condition	Zeitgeber
1	0.677103	1	0.366517	exe	ZT3
3	0.391034	3	0.0299922	exe	ZT3
9	0.13872	9	-0.381572	exe	ZT3
11	0.535256	11	0.228937	exe	ZT3
17	0.514689	17	-0.0804693	exe	ZT3
19	0.663565	19	0.433368	exe	ZT3
27	0.958746	27	0.331271	exe	ZT3
67	0.124993	67	-0.180736	exe	ZT3
5	-0.81833	5	-1.57405	exe	ZT15
7	-1.82464	7	-1.09575	exe	ZT15
13	-0.886388	13	-1.56114	exe	ZT15
15	-0.156285	15	-0.187857	exe	ZT15
21	-1.2786	21	-2.07667	exe	ZT15
23	-1.23315	23	-1.35384	exe	ZT15
29	-1.89038	29	-2.12439	exe	ZT15
31	-1.89408	31	-1.95967	exe	ZT15
10	0.92544	10	0.739315	sed	ZT3
12	1.08276	12	1.23683	sed	ZT3
18	0.901073	18	0.446492	sed	ZT3
20	1.07057	20	0.545852	sed	ZT3
26	0.694952	26	0.649153	sed	ZT3
28	0.820691	28	0.653847	sed	ZT3
66	0.915984	66	0.416366	sed	ZT3
6	0.382772	6	0.433797	sed	ZT15
8	-0.558497	8	-0.418023	sed	ZT15
14	0.593059	14	0.0492042	sed	ZT15
16	-0.140027	16	-0.252157	sed	ZT15
22	-0.299149	22	-0.75392	sed	ZT15
24	-0.305656	24	-0.192609	sed	ZT15
30	-0.156413	30	-0.675407	sed	ZT15
32	0.0473227	32	-0.148001	sed	ZT15
