# Supplementary material for: Atlas of exercise metabolism reveals time-dependent signatures of metabolic homeostasis
Source: Cell Metab. Author manuscript; Available in PMC 2026 May 20. (PMC13189211; doi:10.1016/j.cmet.2021.12.016)
Supplement: Data_S1 [file NIHMS2168542-supplement-Data_S1.zip › Data S1_Original datasource used to create all graphs and uncropped western blot images (Related to Figure 1-7)/Orig Data Fig S6C.xlsx]

## Sheet: AV_liver_isoleucine
ANIMAL_ID_Portal	376_Portal	ANIMAL_ID_Vena Cava	376_Vena Cava	Condition	Zeitgeber
33	-0.270705	33	0.635689	exe	ZT3
35	-0.67294	35	0.504725	exe	ZT3
41	-0.601523	41	0.681602	exe	ZT3
43	0.105536	43	0.618821	exe	ZT3
45	-0.359283	45	0.214433	exe	ZT3
55	-0.187924	55	0.716934	exe	ZT3
69	0.39621	69	0.92203	exe	ZT3
71	-0.346254	71	0.682695	exe	ZT3
37	0.525166	37	0.62199	exe	ZT15
47	0.0723648	47	0.397018	exe	ZT15
49	-0.158993	49	0.744447	exe	ZT15
51	0.24364	51	1.10464	exe	ZT15
59	0.181415			exe	ZT15
63	0.459698	63	0.515524	exe	ZT15
73	0.442541	73	1.09517	exe	ZT15
75	0.549235	75	1.35419	exe	ZT15
34	-0.528668	34	-0.428012	sed	ZT3
42	-0.203281	42	0.656324	sed	ZT3
		44	0.020554	sed	ZT3
46	-0.460883	46	-0.283298	sed	ZT3
54	-0.406701	54	0.0354972	sed	ZT3
56	-0.32182			sed	ZT3
58	-0.50009	58	0.507971	sed	ZT3
70	-0.475345	70	0.0910182	sed	ZT3
38	-0.522098	38	-0.0850811	sed	ZT15
40	-0.0598648	40	0.251855	sed	ZT15
48	-0.351019	48	0.724277	sed	ZT15
52	-0.41617	52	0.550863	sed	ZT15
60	-0.566975	60	0.357627	sed	ZT15
62	0.0624796	62	0.259362	sed	ZT15
64	-0.460243	64	0.370568	sed	ZT15
72	0.277812	72	0.694866	sed	ZT15

## Sheet: AV_muscle_isoleucine
ANIMAL_ID_Arterious	376_Arterious	ANIMAL_ID_Venous	376_Venous	Condition	Zeitgeber
1	0.0415206	1	-0.14328	exe	ZT3
3	0.256002	3	-0.148995	exe	ZT3
9	0.124183	9	-0.169728	exe	ZT3
11	0.0123458	11	-0.363605	exe	ZT3
17	0.143899	17	-0.15675	exe	ZT3
19	0.0946844	19	0.154997	exe	ZT3
27	-0.073864	27	-0.478242	exe	ZT3
67	0.248779	67	0.0480631	exe	ZT3
5	0.525293	5	0.314157	exe	ZT15
7	0.404296	7	0.891437	exe	ZT15
13	0.423899	13	0.266609	exe	ZT15
15	0.511816	15	0.548736	exe	ZT15
21	0.548291	21	0.368392	exe	ZT15
23	0.909733	23	0.544173	exe	ZT15
29	0.287061	29	0.11673	exe	ZT15
31	0.337508	31	0.0906461	exe	ZT15
10	-0.0739175	10	-0.396973	sed	ZT3
12	-0.0179025	12	-0.188923	sed	ZT3
18	-0.130565	18	-0.392257	sed	ZT3
20	0.0705974	20	-0.248499	sed	ZT3
26	-0.526889	26	-0.725979	sed	ZT3
28	-0.0452866	28	-0.443752	sed	ZT3
66	0.362506	66	-0.0981456	sed	ZT3
6	0.0945882	6	0.0540335	sed	ZT15
8	-0.0108383	8	0.0425715	sed	ZT15
14	0.411083	14	-0.111333	sed	ZT15
16	0.00105485	16	0.236106	sed	ZT15
22	-0.0935775	22	-0.596458	sed	ZT15
24	0.172864	24	0.58997	sed	ZT15
30	-0.206115	30	-0.37679	sed	ZT15
32	-0.209031	32	-0.24756	sed	ZT15

## Sheet: AV_liver_valine
ANIMAL_ID_Portal	566_Portal	ANIMAL_ID_Vena Cava	566_Vena Cava	Condition	Zeitgeber
33	-0.0637684	33	0.201583	exe	ZT3
35	-0.616306	35	0.315224	exe	ZT3
41	-0.594787	41	0.288021	exe	ZT3
43	0.368268	43	0.498396	exe	ZT3
45	-0.527024	45	-0.0169702	exe	ZT3
55	0.226289	55	0.422557	exe	ZT3
69	0.651068	69	0.456379	exe	ZT3
71	-0.0891476	71	0.0734973	exe	ZT3
37	2.53831	37	1.67838	exe	ZT15
47	0.496574	47	0.418465	exe	ZT15
49	0.76812	49	0.709516	exe	ZT15
51	1.87419	51	1.43161	exe	ZT15
59	0.509309			exe	ZT15
63	1.02833	63	1.25209	exe	ZT15
73	1.49209	73	1.26974	exe	ZT15
75	1.03404	75	1.35947	exe	ZT15
34	-0.677387	34	-0.530275	sed	ZT3
42	-0.334115	42	0.151638	sed	ZT3
		44	0.074038	sed	ZT3
46	-1.14704	46	-0.866855	sed	ZT3
54	-0.559572	54	-0.292634	sed	ZT3
56	-0.593874			sed	ZT3
58	-0.481308	58	-0.166484	sed	ZT3
70	-0.445029	70	0.23443	sed	ZT3
38	-0.774118	38	-0.206797	sed	ZT15
40	0.0834927	40	0.349758	sed	ZT15
48	-0.63661	48	0.126225	sed	ZT15
52	-0.793713	52	0.293423	sed	ZT15
60	-0.516774	60	0.411144	sed	ZT15
62	0.0894406	62	0.161477	sed	ZT15
64	-0.634131	64	0.0940264	sed	ZT15
72	0.164769	72	0.03206	sed	ZT15

## Sheet: AV_muscle_valine
ANIMAL_ID_Arterious	566_Arterious	ANIMAL_ID_Venous	566_Venous	Condition	Zeitgeber
1	-0.163069	1	-0.396995	exe	ZT3
3	0.350805	3	0.0792718	exe	ZT3
9	0.340549	9	0.237041	exe	ZT3
11	-0.129023	11	-0.181663	exe	ZT3
17	0.173949	17	0.0201734	exe	ZT3
19	-0.219744	19	-0.375375	exe	ZT3
27	-0.504786	27	-0.642179	exe	ZT3
67	0.190162	67	-0.0287409	exe	ZT3
5	0.878585	5	1.03809	exe	ZT15
7	0.976141	7	1.22842	exe	ZT15
13	0.923403	13	0.884077	exe	ZT15
15	0.414748	15	0.647786	exe	ZT15
21	1.64306	21	1.55439	exe	ZT15
23	1.05013	23	0.952735	exe	ZT15
29	2.01296	29	2.15345	exe	ZT15
31	1.26029	31	0.89576	exe	ZT15
10	0.27853	10	-0.136725	sed	ZT3
12	-0.336426	12	-0.727917	sed	ZT3
18	0.0806085	18	-0.495912	sed	ZT3
20	0.0918715	20	-0.578671	sed	ZT3
26	-0.470347	26	-0.467914	sed	ZT3
28	-0.0484099	28	-0.323575	sed	ZT3
66	0.168496	66	-0.252965	sed	ZT3
6	0.127764	6	-0.0951422	sed	ZT15
8	-0.756561	8	-0.0668496	sed	ZT15
14	0.369548	14	0.0878871	sed	ZT15
16	-0.130252	16	-0.209232	sed	ZT15
22	-0.105907	22	-0.369955	sed	ZT15
24	-0.0712101	24	-0.0501616	sed	ZT15
30	0.0230715	30	-0.159545	sed	ZT15
32	-0.147806	32	0.0593885	sed	ZT15
