# Supplementary material for: Atlas of exercise metabolism reveals time-dependent signatures of metabolic homeostasis
Source: Cell Metab. Author manuscript; Available in PMC 2026 May 20. (PMC13189211; doi:10.1016/j.cmet.2021.12.016)
Supplement: Data_S1 [file NIHMS2168542-supplement-Data_S1.zip › Data S1_Original datasource used to create all graphs and uncropped western blot images (Related to Figure 1-7)/Orig Data Fig 2A, 2B.xlsx]

## Sheet: KEGG_Enrichment_Muscle
Pathway	Brite_1	Brite_2	map	pV_treatment_dark	pV_treatment_light	pV_phase_sed	pV_phase_ex	nCpdsAll	Compounds
Metabolic pathways	Mus Musculus	Lipid metabolism	mmu01100	1.43401e-35	0.000133231	1	1	199	C00037, C00213, C01026, C00719, C00065, C00188, C00041, C00049, C01042, C00152, C00025, C00064, C00624, C12270, C20775, C00334, C00135, C01152, C01152, C00785, C05568, C00386, C01262, C00388, C05127, C00047, C02727, C03793, C00956, C00322, C00408, C00431, C00079, C03519, C05607, C00082, C01179, C00078, C00328, C05653, C00123, C00407, C00183, C00141, C06001, C00073, C00019, C00021, C00097, C00519,…
Vitamin digestion and absorption	Organismal Systems	Digestive system	mmu04977	7.66686e-06	0.220106	1	1	10	C01885, C00187, C00153, C00016, C00864, C00068, C00534, C00647, C00018, C00250
Biosynthesis of unsaturated fatty acids	Metabolism	Lipid metabolism	mmu01040	2.42971e-05	0.100163	1	1	16	C00249, C01530, C06425, C16526, C08316, C06428, C16513, C06429, C01595, C06426, C03242, C00219, C16527, C16513, C16533, C16525
Glycine, serine and threonine metabolism	Metabolism	Amino acid metabolism	mmu00260	0.0015595	0.215372	1	1	15	C00037, C00213, C01026, C00719, C00065, C00188, C00049, C00078, C00097, C00581, C00300, C00631, C00022, C00258, C00114
Primary bile acid biosynthesis	Metabolism	Lipid metabolism	mmu00120	0.0070148	0.34392	1	1	5	C00037, C00245, C00187, C00695, C05122
Tyrosine metabolism	Metabolism	Amino acid metabolism	mmu00350	0.00731089	0.212491	1	1	5	C00082, C01179, C00022, C00122, C01384
Carbon metabolism	Mus Musculus	Lipid metabolism	mmu01200	0.00781037	0.0657772	1	1	29	C00037, C00065, C00041, C00049, C00025, C00097, C00668, C05345, C00354, C00111, C00631, C00074, C00022, C00258, C00345, C00199, C00117, C00119, C05382, C00231, C00158, C00311, C00026, C00122, C00149, C00227, C00989, C00257, C00257
Bile secretion	Organismal Systems	Digestive system	mmu04976	0.00805683	0.24087	1	1	13	C00315, C00051, C00031, C00026, C00318, C00114, C00187, C00695, C05122, C04483, C00366, C02918, C00805
Nicotinate and nicotinamide metabolism	Metabolism	Metabolism of cofactors and vitamins	mmu00760	0.0106911	0.253378	1	1	11	C00049, C00334, C00111, C00022, C00122, C01384, C00153, C02918, C01004, C05842, C05843
Neuroactive ligand-receptor interaction	Environmental Information Processing	Signaling molecules and interaction	mmu04080	0.0112917	0.0707323	1	1	12	C00037, C00049, C00025, C12270, C00334, C00388, C00245, C16512, C13856, C00008, C00212, C00099
Sphingolipid metabolism	Metabolism	Lipid metabolism	mmu00600	0.0122493	0.393319	1	1	5	C00065, C00346, C00836, C00550, C00319
Inflammatory mediator regulation of TRP channels	Organismal Systems	Sensory system	mmu04750	0.0213554	0.386859	1	1	4	C00388, C00219, C04805, C04742
Lysine degradation	Metabolism	Amino acid metabolism	mmu00310	0.0230658	0.130698	1	1	11	C00037, C00047, C02727, C03793, C00956, C00322, C00408, C00431, C00026, C00489, C01181
Fatty acid biosynthesis	Metabolism	Lipid metabolism	mmu00061	0.0300417	0.305042	1	1	5	C02679, C06424, C00249, C08362, C01530
FoxO signaling pathway	Environmental Information Processing	Signal transduction	mmu04068	0.03058	0.623959	1	1	4	C00025, C00031, C00008, C00020
Taurine and hypotaurine metabolism	Metabolism	Metabolism of other amino acids	mmu00430	0.032941	0.212491	1	1	10	C00041, C00025, C00097, C00519, C00245, C01959, C00022, C00026, C00227, C05122
Ferroptosis	Cellular Processes	Cell growth and death	mmu04216	0.032941	0.354677	1	1	6	C00025, C00097, C00051, C00127, C00219, C16527
beta-Alanine metabolism	Metabolism	Metabolism of other amino acids	mmu00410	0.0332236	0.147646	1	1	10	C00049, C00334, C00135, C00386, C01262, C00315, C00106, C02642, C00099, C00864
Inositol phosphate metabolism	Metabolism	Carbohydrate metabolism	mmu00562	0.0371713	0.11504	1	1	5	C00111, C00191, C00137, C19891, C01177
Linoleic acid metabolism	Metabolism	Lipid metabolism	mmu00591	0.0371713	0.37264	1	1	6	C01595, C06426, C03242, C00219, C14829, C14828
Vitamin B6 metabolism	Metabolism	Metabolism of cofactors and vitamins	mmu00750	0.0371713	0.492077	1	1	6	C00199, C00534, C00647, C00018, C00250, C00847
Serotonergic synapse	Organismal Systems	Nervous system	mmu04726	0.0371713	0.492077	1	1	2	C00078, C00219
Biosynthesis of amino acids	Mus Musculus	Lipid metabolism	mmu01230	0.0463496	0.133446	1	1	43	C00037, C00065, C00188, C00041, C00049, C00152, C00025, C00064, C00624, C00135, C00047, C00956, C00322, C00079, C00082, C01179, C00078, C00123, C00407, C00183, C00141, C00073, C00019, C00021, C00097, C00062, C03406, C00077, C00327, C00148, C05345, C00111, C00631, C00074, C00022, C00199, C00117, C00119, C05382, C00231, C00158, C00311, C00026
Glutathione metabolism	Metabolism	Metabolism of other amino acids	mmu00480	0.047136	0.322731	1	1	10	C00037, C00025, C00097, C00077, C00134, C00315, C00051, C00127, C01879, C05422
Arginine and proline metabolism	Metabolism	Amino acid metabolism	mmu00330	0.0506579	0.268107	1	1	17	C00213, C00025, C00334, C00431, C00019, C00062, C00086, C00077, C00148, C01157, C00581, C00300, C00791, C00134, C00315, C01035, C00022
ABC transporters	Environmental Information Processing	Membrane transport	mmu02010	0.06133	0.0809535	1	1	47	C00037, C00719, C00065, C00188, C00041, C00049, C00025, C00064, C00135, C00047, C00079, C00123, C00407, C00183, C00245, C00062, C00086, C00077, C00148, C01157, C00134, C00315, C00051, C00031, C00121, C01835, C00208, C00095, C00794, C00159, C00009, C01181, C00137, C01177, C00114, C00116, C00093, C00294, C01762, C05512, C00212, C00387, C00330, C00299, C00526, C00475, C00881
Arachidonic acid metabolism	Metabolism	Lipid metabolism	mmu00590	0.0645973	0.348881	1	1	3	C00219, C04805, C04742
Riboflavin metabolism	Metabolism	Metabolism of cofactors and vitamins	mmu00740	0.0645973	0.554183	1	1	3	C00199, C00474, C00016
Ovarian steroidogenesis	Organismal Systems	Endocrine system	mmu04913	0.0645973	0.554183	1	1	2	C00219, C00187
Tryptophan metabolism	Metabolism	Amino acid metabolism	mmu00380	0.0657376	0.18826	1	1	4	C00322, C00078, C00328, C05653
Pyruvate metabolism	Metabolism	Carbohydrate metabolism	mmu00620	0.0705553	0.270484	1	1	8	C03451, C00074, C00022, C00186, C00122, C00149, C00227, C00068
Cysteine and methionine metabolism	Metabolism	Amino acid metabolism	mmu00270	0.0724452	0.205436	1	1	12	C00065, C00041, C00049, C00073, C03145, C02989, C00019, C00021, C00097, C00170, C00051, C00022
Histidine metabolism	Metabolism	Amino acid metabolism	mmu00340	0.0724452	0.102326	1	1	15	C00049, C00025, C00135, C01152, C01152, C00785, C05568, C00386, C01262, C00388, C05127, C00119, C00026, C04677, C05570
Propanoate metabolism	Metabolism	Carbohydrate metabolism	mmu00640	0.0728489	0.387646	1	1	4	C00111, C00186, C00099, C00068
Sulfur metabolism	Metabolism	Energy metabolism	mmu00920	0.0728489	0.393319	1	1	4	C00065, C00097, C00245, C00054
Fatty acid metabolism	Mus Musculus	Lipid metabolism	mmu01212	0.0728489	0.387646	1	1	2	C00249, C02990
Sphingolipid signaling pathway	Environmental Information Processing	Signal transduction	mmu04071	0.0728489	0.393319	1	1	6	C00065, C00346, C00836, C00550, C00319, C00212
D-Glutamine and D-glutamate metabolism	Metabolism	Metabolism of other amino acids	mmu00471	0.073455	0.264009	1	1	3	C00025, C00064, C00026
Neomycin, kanamycin and gentamicin biosynthesis	Metabolism	Biosynthesis of other secondary metabolites	mmu00524	0.073455	0.702331	1	1	3	C00025, C00031, C00029
Proximal tubule bicarbonate reclamation	Organismal Systems	Excretory system	mmu04964	0.0894382	0.348881	1	1	5	C00025, C00064, C00074, C00026, C00149
Pentose and glucuronate interconversions	Metabolism	Carbohydrate metabolism	mmu00040	0.0898963	0.354677	1	1	11	C00111, C00022, C00199, C00474, C00231, C01904, C00029, C00167, C00191, C00026, C00116
Glycolysis / Gluconeogenesis	Metabolism	Carbohydrate metabolism	mmu00010	0.100366	0.305042	1	1	9	C00031, C00668, C05345, C00111, C00631, C00074, C00022, C00186, C00068
Citrate cycle (TCA cycle)	Metabolism	Carbohydrate metabolism	mmu00020	0.100366	0.305042	1	1	8	C00074, C00022, C00158, C00311, C00026, C00122, C00149, C00068
Thermogenesis	Organismal Systems	Environmental adaptation	mmu04714	0.100366	0.388779	1	1	5	C00318, C00116, C01885, C13856, C00008
Glucagon signaling pathway	Organismal Systems	Endocrine system	mmu04922	0.105108	0.166744	1	1	12	C00031, C00668, C00354, C00631, C00074, C00022, C00186, C00158, C00311, C00026, C00122, C00149
Fatty acid degradation	Metabolism	Lipid metabolism	mmu00071	0.110711	0.436811	1	1	3	C00249, C00489, C02990
Oxidative phosphorylation	Metabolism	Energy metabolism	mmu00190	0.110711	0.436811	1	1	3	C00122, C00009, C00008
Steroid biosynthesis	Metabolism	Lipid metabolism	mmu00100	0.112081	0.623959	1	1	2	C00187, C01789
Phosphonate and phosphinate metabolism	Metabolism	Metabolism of other amino acids	mmu00440	0.112081	0.623959	1	1	4	C00037, C00074, C00022, C00117
D-Arginine and D-ornithine metabolism	Metabolism	Metabolism of other amino acids	mmu00472	0.112081	0.623959	1	1	3	C00062, C00077, C00134
Cholesterol metabolism	Organismal Systems	Digestive system	mmu04979	0.112081	0.623959	1	1	2	C00187, C05122
Amino sugar and nucleotide sugar metabolism	Metabolism	Carbohydrate metabolism	mmu00520	0.116707	0.288121	1	1	14	C00031, C00668, C05345, C00159, C00275, C00446, C00029, C00052, C00167, C00128, C00191, C00357, C00270, C03410
Protein digestion and absorption	Organismal Systems	Digestive system	mmu04974	0.122043	0.244538	1	1	23	C00037, C00065, C00188, C00041, C00049, C00152, C00025, C00064, C00135, C00388, C00047, C00079, C00082, C00078, C00123, C00407, C00183, C00073, C00097, C00062, C00148, C00134, C00099
Purine metabolism	Metabolism	Nucleotide metabolism	mmu00230	0.130083	0.158211	1	1	26	C00037, C00064, C00086, C00117, C00620, C00119, C04677, C00130, C00294, C00262, C00385, C01762, C05512, C00366, C02350, C00008, C00020, C01367, C00054, C00212, C00147, C00144, C00387, C00330, C00301, C00209
Galactose metabolism	Metabolism	Carbohydrate metabolism	mmu00052	0.133859	0.339241	1	1	13	C00031, C00668, C00111, C00095, C00794, C00159, C01697, C00446, C00880, C00029, C00052, C00137, C00116
Thiamine metabolism	Metabolism	Metabolism of cofactors and vitamins	mmu00730	0.139377	0.34392	1	1	7	C00037, C00082, C00097, C00022, C01081, C00068, C00018
Central carbon metabolism in cancer	Human Diseases	Cancer: overview	mmu05230	0.139965	0.188816	1	1	29	C00037, C00065, C00041, C00049, C00152, C00025, C00064, C00135, C00079, C00082, C00078, C00123, C00407, C00183, C00073, C00097, C00062, C00148, C00031, C00354, C00631, C00074, C00022, C00186, C00158, C00311, C00026, C00122, C00149
Pentose phosphate pathway	Metabolism	Carbohydrate metabolism	mmu00030	0.142984	0.147646	1	1	16	C00031, C00668, C05345, C00631, C00022, C00258, C00345, C00199, C00117, C00620, C00119, C05382, C00121, C00231, C00257, C00257
Alanine, aspartate and glutamate metabolism	Metabolism	Amino acid metabolism	mmu00250	0.148724	0.292584	1	1	14	C00041, C00049, C01042, C00152, C00025, C00064, C12270, C20775, C00334, C03406, C00022, C00158, C00026, C00122
Phenylalanine metabolism	Metabolism	Amino acid metabolism	mmu00360	0.148724	0.270648	1	1	9	C00079, C03519, C05607, C00082, C05598, C00022, C00122, C01586, C00805
Pyrimidine metabolism	Metabolism	Nucleotide metabolism	mmu00240	0.155009	0.111032	1	1	17	C00064, C00086, C00119, C00029, C00295, C00105, C00299, C00106, C02067, C00526, C02642, C00099, C00055, C00475, C00881, C00364, C00214
GABAergic synapse	Organismal Systems	Nervous system	mmu04727	0.15671	0.37264	1	1	4	C00025, C00064, C00334, C00026
2-Oxocarboxylic acid metabolism	Mus Musculus	Lipid metabolism	mmu01210	0.160102	0.0487642	1	1	20	C00049, C00025, C00624, C00047, C00956, C00322, C00079, C00082, C01179, C00078, C00123, C00407, C00183, C00141, C00073, C00077, C00022, C00158, C00311, C00026
Ubiquinone and other terpenoid-quinone biosynthesis	Metabolism	Metabolism of cofactors and vitamins	mmu00130	0.164556	0.492077	1	1	2	C00082, C01179
Porphyrin and chlorophyll metabolism	Metabolism	Metabolism of cofactors and vitamins	mmu00860	0.164556	0.37264	1	1	3	C00037, C00188, C00025
Insulin resistance	Human Diseases	Endocrine and metabolic disease	mmu04931	0.164556	0.492077	1	1	4	C00031, C00022, C00095, C02571
Renin secretion	Organismal Systems	Endocrine system	mmu04924	0.1715	0.623959	1	1	3	C00008, C00020, C00212
Aminoacyl-tRNA biosynthesis	Genetic Information Processing	Translation	mmu00970	0.174235	0.215372	1	1	20	C00037, C00065, C00188, C00041, C00049, C00152, C00025, C00064, C00135, C00047, C00079, C00082, C00078, C00123, C00407, C00183, C00073, C00097, C00062, C00148
Ether lipid metabolism	Metabolism	Lipid metabolism	mmu00565	0.175915	0.790334	1	1	2	C00670, C01233
Nitrogen metabolism	Metabolism	Energy metabolism	mmu00910	0.175915	0.197584	1	1	2	C00025, C00064
Glyoxylate and dicarboxylate metabolism	Metabolism	Carbohydrate metabolism	mmu00630	0.1921	0.290032	1	1	12	C00037, C00065, C00025, C00064, C00631, C00022, C00258, C00158, C00311, C00026, C00149, C00209
Mineral absorption	Organismal Systems	Digestive system	mmu04978	0.1921	0.16751	1	1	15	C00037, C00065, C00188, C00041, C00152, C00064, C00079, C00078, C00123, C00407, C00183, C00073, C00148, C00031, C00009
Taste transduction	Organismal Systems	Sensory system	mmu04742	0.192789	0.166744	1	1	11	C00025, C00334, C00031, C00208, C00095, C00158, C00149, C00130, C00008, C00020, C00144
Necroptosis	Cellular Processes	Cell growth and death	mmu04217	0.194163	0.702331	1	1	3	C00219, C00550, C00319
Fat digestion and absorption	Organismal Systems	Digestive system	mmu04975	0.194163	0.264009	1	1	2	C01885, C00187
Amoebiasis	Human Diseases	Infectious disease: parasitic	mmu05146	0.194163	0.702331	1	1	2	C00062, C00219
Phenylalanine, tyrosine and tryptophan biosynthesis	Metabolism	Amino acid metabolism	mmu00400	0.196945	0.305042	1	1	8	C00079, C00082, C01179, C00078, C00354, C00074, C00119, C00296
Arginine biosynthesis	Metabolism	Amino acid metabolism	mmu00220	0.21074	0.267318	1	1	11	C00049, C00025, C00064, C00624, C00062, C03406, C00086, C00077, C00327, C00026, C00122
Parkinson disease	Human Diseases	Neurodegenerative disease	mmu05012	0.213233	0.436811	1	1	5	C00082, C00009, C00008, C00020, C00212
Ascorbate and aldarate metabolism	Metabolism	Carbohydrate metabolism	mmu00053	0.218038	0.218154	1	1	9	C00022, C00231, C00029, C00167, C00191, C00026, C00137, C05422, C01620
cAMP signaling pathway	Environmental Information Processing	Signal transduction	mmu04024	0.218038	0.388779	1	1	5	C00334, C00186, C01089, C00020, C00212
Butanoate metabolism	Metabolism	Carbohydrate metabolism	mmu00650	0.218149	0.267318	1	1	9	C00025, C00334, C00022, C00026, C00122, C02630, C01384, C01089, C00989
Pantothenate and CoA biosynthesis	Metabolism	Metabolism of cofactors and vitamins	mmu00770	0.218149	0.212491	1	1	12	C00049, C00183, C00141, C00097, C00022, C00054, C00106, C02642, C00099, C00864, C01134, C00831
Valine, leucine and isoleucine degradation	Metabolism	Amino acid metabolism	mmu00280	0.232526	0.38014	1	1	6	C00123, C00407, C00183, C00141, C06001, C00068
Antifolate resistance	Human Diseases	Drug resistance: antineoplastic	mmu01523	0.238408	0.34392	1	1	6	C00073, C00119, C00130, C00020, C00144, C00364
AMPK signaling pathway	Environmental Information Processing	Signal transduction	mmu04152	0.238408	0.34392	1	1	7	C00031, C00668, C00354, C00022, C04677, C00008, C00020
Glycerolipid metabolism	Metabolism	Lipid metabolism	mmu00561	0.243813	0.386859	1	1	7	C00111, C00631, C00258, C00029, C00116, C00093, C01885
Synaptic vesicle cycle	Organismal Systems	Nervous system	mmu04721	0.243813	0.436811	1	1	4	C00037, C00025, C00334, C00388
Retrograde endocannabinoid signaling	Organismal Systems	Nervous system	mmu04723	0.243813	0.436811	1	1	5	C00025, C00334, C00219, C00116, C13856
Aldosterone synthesis and secretion	Organismal Systems	Endocrine system	mmu04925	0.243813	0.386859	1	1	4	C00219, C00187, C02140, C00020
Morphine addiction	Human Diseases	Substance dependence	mmu05032	0.249874	0.554183	1	1	3	C00334, C00020, C00212
Alcoholism	Human Diseases	Substance dependence	mmu05034	0.249874	0.554183	1	1	3	C00025, C00082, C00212
Choline metabolism in cancer	Human Diseases	Cancer: overview	mmu05231	0.249874	0.348881	1	1	5	C00114, C00588, C00307, C00670, C00093
Valine, leucine and isoleucine biosynthesis	Metabolism	Amino acid metabolism	mmu00290	0.251365	0.388779	1	1	6	C00188, C00123, C00407, C00183, C00141, C00022
Glycerophospholipid metabolism	Metabolism	Lipid metabolism	mmu00564	0.251365	0.388779	1	1	9	C00111, C00114, C00588, C00307, C00670, C00346, C00570, C01233, C00093
Starch and sucrose metabolism	Metabolism	Carbohydrate metabolism	mmu00500	0.290801	0.492077	1	1	4	C00031, C00208, C00095, C00029
HIF-1 signaling pathway	Environmental Information Processing	Signal transduction	mmu04066	0.290801	0.492077	1	1	4	C00031, C00022, C00186, C00026
Carbohydrate digestion and absorption	Organismal Systems	Digestive system	mmu04973	0.290801	0.492077	1	1	4	C00031, C01835, C00208, C00095
Fructose and mannose metabolism	Metabolism	Carbohydrate metabolism	mmu00051	0.295669	0.386859	1	1	7	C05345, C00111, C00186, C00095, C00794, C00159, C00275
Regulation of lipolysis in adipocytes	Organismal Systems	Endocrine system	mmu04923	0.295669	0.143664	1	1	6	C00219, C00116, C01885, C02140, C00020, C00212
Thyroid hormone synthesis	Organismal Systems	Endocrine system	mmu04918	0.300868	0.37264	1	1	4	C00051, C00127, C00117, C00231
Lysosome	Cellular Processes	Transport and catabolism	mmu04142	0.307381	0.702331	1	1	3	C00159, C00275, C00008
mTOR signaling pathway	Environmental Information Processing	Signal transduction	mmu04150	0.307381	0.702331	1	1	3	C00123, C00062, C00020
Glutamatergic synapse	Organismal Systems	Nervous system	mmu04724	0.307381	0.264009	1	1	2	C00025, C00064
Prolactin signaling pathway	Organismal Systems	Endocrine system	mmu04917	0.307381	0.702331	1	1	2	C00082, C00031
Nicotine addiction	Human Diseases	Substance dependence	mmu05033	0.307381	0.702331	1	1	2	C00025, C00334
Sulfur relay system	Genetic Information Processing	Folding, sorting and degradation	mmu04122	0.328327	0.313487	1	1	3	C00041, C00019, C00097
Insulin secretion	Organismal Systems	Endocrine system	mmu04911	0.328327	0.623959	1	1	2	C00031, C00022
Pathways in cancer	Human Diseases	Cancer: overview	mmu05200	0.328327	0.623959	1	1	3	C00122, C00149, C00187
Phosphatidylinositol signaling system	Environmental Information Processing	Signal transduction	mmu04070	0.33583	0.197584	1	1	2	C00137, C01177
Fc epsilon RI signaling pathway	Organismal Systems	Immune system	mmu04664	0.33583	0.790334	1	1	2	C00388, C00219
Biotin metabolism	Metabolism	Metabolism of cofactors and vitamins	mmu00780	0.357512	0.313487	1	1	3	C00047, C00086, C02656
cGMP-PKG signaling pathway	Environmental Information Processing	Signal transduction	mmu04022	0.357512	0.623959	1	1	3	C00020, C00212, C00144
Cocaine addiction	Human Diseases	Substance dependence	mmu05030	0.357512	0.623959	1	1	2	C00025, C00082
Amphetamine addiction	Human Diseases	Substance dependence	mmu05031	0.357512	0.623959	1	1	2	C00025, C00082
Vascular smooth muscle contraction	Organismal Systems	Circulatory system	mmu04270	0.425001	0.702331	1	1	2	C00219, C00212
Platelet activation	Organismal Systems	Immune system	mmu04611	0.425001	0.702331	1	1	2	C00219, C00008
Olfactory transduction	Organismal Systems	Sensory system	mmu04740	0.425001	0.702331	1	1	2	C00020, C00144
Cortisol synthesis and secretion	Organismal Systems	Endocrine system	mmu04927	0.425001	0.702331	1	1	2	C00187, C00020
Parathyroid hormone synthesis, secretion and action	Organismal Systems	Endocrine system	mmu04928	0.425001	0.702331	1	1	2	C00009, C00020
Cushing syndrome	Human Diseases	Endocrine and metabolic disease	mmu04934	0.425001	0.702331	1	1	2	C00187, C00020
Steroid hormone biosynthesis	Metabolism	Lipid metabolism	mmu00140	0.488255	0.197584	1	1	2	C00187, C02140
Caffeine metabolism	Metabolism	Biosynthesis of other secondary metabolites	mmu00232	0.488255	0.790334	1	1	2	C00385, C01762
Long-term depression	Organismal Systems	Nervous system	mmu04730	0.488255	0.790334	1	1	2	C00025, C00219
Type II diabetes mellitus	Human Diseases	Endocrine and metabolic disease	mmu04930	0.488255	0.790334	1	1	2	C00031, C00022
Amyotrophic lateral sclerosis (ALS)	Human Diseases	Neurodegenerative disease	mmu05014	0.488255	0.790334	1	1	2	C00025, C00062
African trypanosomiasis	Human Diseases	Infectious disease: parasitic	mmu05143	0.488255	0.790334	1	1	2	C00078, C00328
Renal cell carcinoma	Human Diseases	Cancer: specific types	mmu05211	0.488255	0.790334	1	1	2	C00122, C00149
Fatty acid elongation	Metabolism	Lipid metabolism	mmu00062	1	1	1	1	1	C00249
Synthesis and degradation of ketone bodies	Metabolism	Lipid metabolism	mmu00072	1	1	1	1	1	C01089
Selenocompound metabolism	Metabolism	Metabolism of other amino acids	mmu00450	1	1	1	1	1	C00041
N-Glycan biosynthesis	Metabolism	Glycan biosynthesis and metabolism	mmu00510	1	1	1	1	0
Other glycan degradation	Metabolism	Glycan biosynthesis and metabolism	mmu00511	1	1	1	1	0
Mucin type O-glycan biosynthesis	Metabolism	Glycan biosynthesis and metabolism	mmu00512	1	1	1	1	0
Various types of N-glycan biosynthesis	Metabolism	Glycan biosynthesis and metabolism	mmu00513	1	1	1	1	0
Other types of O-glycan biosynthesis	Metabolism	Glycan biosynthesis and metabolism	mmu00514	1	1	1	1	0
Mannose type O-glycan biosynthesis	Metabolism	Glycan biosynthesis and metabolism	mmu00515	1	1	1	1	0
Glycosaminoglycan degradation	Metabolism	Glycan biosynthesis and metabolism	mmu00531	1	1	1	1	0
Glycosaminoglycan biosynthesis	Metabolism	Glycan biosynthesis and metabolism	mmu00532	1	1	1	1	1	C00054
Glycosaminoglycan biosynthesis	Metabolism	Glycan biosynthesis and metabolism	mmu00533	1	1	1	1	0
Glycosaminoglycan biosynthesis	Metabolism	Glycan biosynthesis and metabolism	mmu00534	1	1	1	1	1	C00054
Glycosylphosphatidylinositol (GPI)-anchor biosynthesis	Metabolism	Glycan biosynthesis and metabolism	mmu00563	1	1	1	1	0
alpha-Linolenic acid metabolism	Metabolism	Lipid metabolism	mmu00592	1	1	1	1	1	C16300
Glycosphingolipid biosynthesis	Metabolism	Glycan biosynthesis and metabolism	mmu00601	1	1	1	1	0
Glycosphingolipid biosynthesis	Metabolism	Glycan biosynthesis and metabolism	mmu00603	1	1	1	1	0
Glycosphingolipid biosynthesis	Metabolism	Glycan biosynthesis and metabolism	mmu00604	1	1	1	1	0
One carbon pool by folate	Metabolism	Metabolism of cofactors and vitamins	mmu00670	1	1	1	1	0
Lipoic acid metabolism	Metabolism	Metabolism of cofactors and vitamins	mmu00785	1	1	1	1	0
Folate biosynthesis	Metabolism	Metabolism of cofactors and vitamins	mmu00790	1	1	1	1	1	C00119
Retinol metabolism	Metabolism	Metabolism of cofactors and vitamins	mmu00830	1	1	1	1	0
Terpenoid backbone biosynthesis	Metabolism	Metabolism of terpenoids and polyketides	mmu00900	1	1	1	1	1	C00022
Metabolism of xenobiotics by cytochrome P450	Metabolism	Xenobiotics biodegradation and metabolism	mmu00980	1	1	1	1	0
Drug metabolism	Metabolism	Xenobiotics biodegradation and metabolism	mmu00982	1	1	1	1	0
Drug metabolism	Metabolism	Xenobiotics biodegradation and metabolism	mmu00983	1	1	1	1	0
EGFR tyrosine kinase inhibitor resistance	Human Diseases	Drug resistance: antineoplastic	mmu01521	1	1	1	1	0
Endocrine resistance	Human Diseases	Drug resistance: antineoplastic	mmu01522	1	1	1	1	0
Platinum drug resistance	Human Diseases	Drug resistance: antineoplastic	mmu01524	1	1	1	1	0
Ribosome biogenesis in eukaryotes	Genetic Information Processing	Translation	mmu03008	1	1	1	1	0
Ribosome	Genetic Information Processing	Translation	mmu03010	1	1	1	1	0
RNA transport	Genetic Information Processing	Translation	mmu03013	1	1	1	1	0
mRNA surveillance pathway	Genetic Information Processing	Translation	mmu03015	1	1	1	1	0
RNA degradation	Genetic Information Processing	Folding, sorting and degradation	mmu03018	1	1	1	1	0
RNA polymerase	Genetic Information Processing	Transcription	mmu03020	1	1	1	1	0
Basal transcription factors	Genetic Information Processing	Transcription	mmu03022	1	1	1	1	0
DNA replication	Genetic Information Processing	Replication and repair	mmu03030	1	1	1	1	0
Spliceosome	Genetic Information Processing	Transcription	mmu03040	1	1	1	1	0
Proteasome	Genetic Information Processing	Folding, sorting and degradation	mmu03050	1	1	1	1	0
Protein export	Genetic Information Processing	Folding, sorting and degradation	mmu03060	1	1	1	1	0
PPAR signaling pathway	Organismal Systems	Endocrine system	mmu03320	1	1	1	1	0
Base excision repair	Genetic Information Processing	Replication and repair	mmu03410	1	1	1	1	0
Nucleotide excision repair	Genetic Information Processing	Replication and repair	mmu03420	1	1	1	1	0
Mismatch repair	Genetic Information Processing	Replication and repair	mmu03430	1	1	1	1	0
Homologous recombination	Genetic Information Processing	Replication and repair	mmu03440	1	1	1	1	0
Non-homologous end-joining	Genetic Information Processing	Replication and repair	mmu03450	1	1	1	1	0
Fanconi anemia pathway	Genetic Information Processing	Replication and repair	mmu03460	1	1	1	1	0
MAPK signaling pathway	Environmental Information Processing	Signal transduction	mmu04010	1	1	1	1	0
ErbB signaling pathway	Environmental Information Processing	Signal transduction	mmu04012	1	1	1	1	0
Ras signaling pathway	Environmental Information Processing	Signal transduction	mmu04014	1	1	1	1	0
Rap1 signaling pathway	Environmental Information Processing	Signal transduction	mmu04015	1	1	1	1	0
Calcium signaling pathway	Environmental Information Processing	Signal transduction	mmu04020	1	1	1	1	0
Cytokine-cytokine receptor interaction	Environmental Information Processing	Signaling molecules and interaction	mmu04060	1	1	1	1	0
Viral protein interaction with cytokine and cytokine receptor	Environmental Information Processing	Signaling molecules and interaction	mmu04061	1	1	1	1	0
Chemokine signaling pathway	Organismal Systems	Immune system	mmu04062	1	1	1	1	0
NF-kappa B signaling pathway	Environmental Information Processing	Signal transduction	mmu04064	1	1	1	1	0
Phospholipase D signaling pathway	Environmental Information Processing	Signal transduction	mmu04072	1	1	1	1	1	C00025
Cell cycle	Cellular Processes	Cell growth and death	mmu04110	1	1	1	1	0
Oocyte meiosis	Cellular Processes	Cell growth and death	mmu04114	1	1	1	1	0
p53 signaling pathway	Cellular Processes	Cell growth and death	mmu04115	1	1	1	1	0
Ubiquitin mediated proteolysis	Genetic Information Processing	Folding, sorting and degradation	mmu04120	1	1	1	1	0
SNARE interactions in vesicular transport	Genetic Information Processing	Folding, sorting and degradation	mmu04130	1	1	1	1	0
Autophagy	Cellular Processes	Transport and catabolism	mmu04136	1	1	1	1	0
Mitophagy	Cellular Processes	Transport and catabolism	mmu04137	1	1	1	1	0
Autophagy	Cellular Processes	Transport and catabolism	mmu04140	1	1	1	1	0
Protein processing in endoplasmic reticulum	Genetic Information Processing	Folding, sorting and degradation	mmu04141	1	1	1	1	0
Endocytosis	Cellular Processes	Transport and catabolism	mmu04144	1	1	1	1	0
Phagosome	Cellular Processes	Transport and catabolism	mmu04145	1	1	1	1	0
Peroxisome	Cellular Processes	Transport and catabolism	mmu04146	1	1	1	1	0
PI3K-Akt signaling pathway	Environmental Information Processing	Signal transduction	mmu04151	1	1	1	1	1	C00020
Apoptosis	Cellular Processes	Cell growth and death	mmu04210	1	1	1	1	1	C00319
Longevity regulating pathway	Organismal Systems	Aging	mmu04211	1	1	1	1	1	C00020
Longevity regulating pathway	Organismal Systems	Aging	mmu04213	1	1	1	1	0
Apoptosis	Cellular Processes	Cell growth and death	mmu04215	1	1	1	1	0
Cellular senescence	Cellular Processes	Cell growth and death	mmu04218	1	1	1	1	0
Cardiac muscle contraction	Organismal Systems	Circulatory system	mmu04260	1	1	1	1	0
Adrenergic signaling in cardiomyocytes	Organismal Systems	Circulatory system	mmu04261	1	1	1	1	0
Wnt signaling pathway	Environmental Information Processing	Signal transduction	mmu04310	1	1	1	1	0
Notch signaling pathway	Environmental Information Processing	Signal transduction	mmu04330	1	1	1	1	0
Hedgehog signaling pathway	Environmental Information Processing	Signal transduction	mmu04340	1	1	1	1	0
TGF-beta signaling pathway	Environmental Information Processing	Signal transduction	mmu04350	1	1	1	1	0
Axon guidance	Organismal Systems	Development and regeneration	mmu04360	1	1	1	1	0
VEGF signaling pathway	Environmental Information Processing	Signal transduction	mmu04370	1	1	1	1	0
Apelin signaling pathway	Environmental Information Processing	Signal transduction	mmu04371	1	1	1	1	0
Osteoclast differentiation	Organismal Systems	Development and regeneration	mmu04380	1	1	1	1	0
Hippo signaling pathway	Environmental Information Processing	Signal transduction	mmu04390	1	1	1	1	0
Hippo signaling pathway	Environmental Information Processing	Signal transduction	mmu04392	1	1	1	1	0
Focal adhesion	Cellular Processes	Cellular community - eukaryotes	mmu04510	1	1	1	1	0
ECM-receptor interaction	Environmental Information Processing	Signaling molecules and interaction	mmu04512	1	1	1	1	0
Cell adhesion molecules (CAMs)	Environmental Information Processing	Signaling molecules and interaction	mmu04514	1	1	1	1	0
Adherens junction	Cellular Processes	Cellular community - eukaryotes	mmu04520	1	1	1	1	0
Tight junction	Cellular Processes	Cellular community - eukaryotes	mmu04530	1	1	1	1	0
Gap junction	Cellular Processes	Cellular community - eukaryotes	mmu04540	1	1	1	1	1	C00025
Signaling pathways regulating pluripotency of stem cells	Cellular Processes	Cellular community - eukaryotes	mmu04550	1	1	1	1	0
Complement and coagulation cascades	Organismal Systems	Immune system	mmu04610	1	1	1	1	0
Antigen processing and presentation	Organismal Systems	Immune system	mmu04612	1	1	1	1	0
Renin-angiotensin system	Organismal Systems	Endocrine system	mmu04614	1	1	1	1	0
Toll-like receptor signaling pathway	Organismal Systems	Immune system	mmu04620	1	1	1	1	0
NOD-like receptor signaling pathway	Organismal Systems	Immune system	mmu04621	1	1	1	1	0
RIG-I-like receptor signaling pathway	Organismal Systems	Immune system	mmu04622	1	1	1	1	0
Cytosolic DNA-sensing pathway	Organismal Systems	Immune system	mmu04623	1	1	1	1	0
C-type lectin receptor signaling pathway	Organismal Systems	Immune system	mmu04625	1	1	1	1	1	C00159
JAK-STAT signaling pathway	Environmental Information Processing	Signal transduction	mmu04630	1	1	1	1	0
Hematopoietic cell lineage	Organismal Systems	Immune system	mmu04640	1	1	1	1	0
Natural killer cell mediated cytotoxicity	Organismal Systems	Immune system	mmu04650	1	1	1	1	0
IL-17 signaling pathway	Organismal Systems	Immune system	mmu04657	1	1	1	1	0
Th1 and Th2 cell differentiation	Organismal Systems	Immune system	mmu04658	1	1	1	1	0
Th17 cell differentiation	Organismal Systems	Immune system	mmu04659	1	1	1	1	0
T cell receptor signaling pathway	Organismal Systems	Immune system	mmu04660	1	1	1	1	0
B cell receptor signaling pathway	Organismal Systems	Immune system	mmu04662	1	1	1	1	0
Fc gamma R-mediated phagocytosis	Organismal Systems	Immune system	mmu04666	1	1	1	1	1	C00219
TNF signaling pathway	Environmental Information Processing	Signal transduction	mmu04668	1	1	1	1	0
Leukocyte transendothelial migration	Organismal Systems	Immune system	mmu04670	1	1	1	1	0
Intestinal immune network for IgA production	Organismal Systems	Immune system	mmu04672	1	1	1	1	0
Circadian rhythm	Organismal Systems	Environmental adaptation	mmu04710	1	1	1	1	0
Circadian entrainment	Organismal Systems	Environmental adaptation	mmu04713	1	1	1	1	1	C00025
Long-term potentiation	Organismal Systems	Nervous system	mmu04720	1	1	1	1	1	C00025
Neurotrophin signaling pathway	Organismal Systems	Nervous system	mmu04722	1	1	1	1	0
Cholinergic synapse	Organismal Systems	Nervous system	mmu04725	1	1	1	1	1	C00114
Dopaminergic synapse	Organismal Systems	Nervous system	mmu04728	1	1	1	1	1	C00082
Phototransduction	Organismal Systems	Sensory system	mmu04744	1	1	1	1	1	C00144
Regulation of actin cytoskeleton	Cellular Processes	Cell motility	mmu04810	1	1	1	1	0
Insulin signaling pathway	Organismal Systems	Endocrine system	mmu04910	1	1	1	1	1	C00031
GnRH signaling pathway	Organismal Systems	Endocrine system	mmu04912	1	1	1	1	1	C00219
Progesterone-mediated oocyte maturation	Organismal Systems	Endocrine system	mmu04914	1	1	1	1	0
Estrogen signaling pathway	Organismal Systems	Endocrine system	mmu04915	1	1	1	1	1	C00334
Melanogenesis	Organismal Systems	Endocrine system	mmu04916	1	1	1	1	1	C00082
Thyroid hormone signaling pathway	Organismal Systems	Endocrine system	mmu04919	1	1	1	1	0
Adipocytokine signaling pathway	Organismal Systems	Endocrine system	mmu04920	1	1	1	1	0
Oxytocin signaling pathway	Organismal Systems	Endocrine system	mmu04921	1	1	1	1	1	C00219
Relaxin signaling pathway	Organismal Systems	Endocrine system	mmu04926	1	1	1	1	0
GnRH secretion	Organismal Systems	Endocrine system	mmu04929	1	1	1	1	1	C00334
Non-alcoholic fatty liver disease (NAFLD)	Human Diseases	Endocrine and metabolic disease	mmu04932	1	1	1	1	1	C00031
AGE-RAGE signaling pathway in diabetic complications	Human Diseases	Endocrine and metabolic disease	mmu04933	1	1	1	1	1	C00031
Growth hormone synthesis, secretion and action	Organismal Systems	Endocrine system	mmu04935	1	1	1	1	0
Type I diabetes mellitus	Human Diseases	Endocrine and metabolic disease	mmu04940	1	1	1	1	0
Maturity onset diabetes of the young	Human Diseases	Endocrine and metabolic disease	mmu04950	1	1	1	1	0
Aldosterone-regulated sodium reabsorption	Organismal Systems	Excretory system	mmu04960	1	1	1	1	0
Endocrine and other factor-regulated calcium reabsorption	Organismal Systems	Excretory system	mmu04961	1	1	1	1	0
Vasopressin-regulated water reabsorption	Organismal Systems	Excretory system	mmu04962	1	1	1	1	0
Collecting duct acid secretion	Organismal Systems	Excretory system	mmu04966	1	1	1	1	0
Salivary secretion	Organismal Systems	Digestive system	mmu04970	1	1	1	1	0
Gastric acid secretion	Organismal Systems	Digestive system	mmu04971	1	1	1	1	1	C00388
Pancreatic secretion	Organismal Systems	Digestive system	mmu04972	1	1	1	1	0
Alzheimer disease	Human Diseases	Neurodegenerative disease	mmu05010	1	1	1	1	0
Huntington disease	Human Diseases	Neurodegenerative disease	mmu05016	1	1	1	1	1	C00025
Spinocerebellar ataxia	Human Diseases	Neurodegenerative disease	mmu05017	1	1	1	1	1	C00025
Prion diseases	Human Diseases	Neurodegenerative disease	mmu05020	1	1	1	1	1	C02140
Bacterial invasion of epithelial cells	Human Diseases	Infectious disease: bacterial	mmu05100	1	1	1	1	0
Salmonella infection	Human Diseases	Infectious disease: bacterial	mmu05132	1	1	1	1	0
Pertussis	Human Diseases	Infectious disease: bacterial	mmu05133	1	1	1	1	0
Legionellosis	Human Diseases	Infectious disease: bacterial	mmu05134	1	1	1	1	0
Yersinia infection	Human Diseases	Infectious disease: bacterial	mmu05135	1	1	1	1	0
Leishmaniasis	Human Diseases	Infectious disease: parasitic	mmu05140	1	1	1	1	1	C00219
Chagas disease (American trypanosomiasis)	Human Diseases	Infectious disease: parasitic	mmu05142	1	1	1	1	1	C00062
Malaria	Human Diseases	Infectious disease: parasitic	mmu05144	1	1	1	1	0
Toxoplasmosis	Human Diseases	Infectious disease: parasitic	mmu05145	1	1	1	1	0
Staphylococcus aureus infection	Human Diseases	Infectious disease: bacterial	mmu05150	1	1	1	1	0
Tuberculosis	Human Diseases	Infectious disease: bacterial	mmu05152	1	1	1	1	0
Hepatitis C	Human Diseases	Infectious disease: viral	mmu05160	1	1	1	1	0
Hepatitis B	Human Diseases	Infectious disease: viral	mmu05161	1	1	1	1	0
Measles	Human Diseases	Infectious disease: viral	mmu05162	1	1	1	1	0
Human cytomegalovirus infection	Human Diseases	Infectious disease: viral	mmu05163	1	1	1	1	0
Influenza A	Human Diseases	Infectious disease: viral	mmu05164	1	1	1	1	0
Human papillomavirus infection	Human Diseases	Infectious disease: viral	mmu05165	1	1	1	1	0
Human T-cell leukemia virus 1 infection	Human Diseases	Infectious disease: viral	mmu05166	1	1	1	1	0
Kaposi sarcoma-associated herpesvirus infection	Human Diseases	Infectious disease: viral	mmu05167	1	1	1	1	0
Herpes simplex virus 1 infection	Human Diseases	Infectious disease: viral	mmu05168	1	1	1	1	0
Epstein-Barr virus infection	Human Diseases	Infectious disease: viral	mmu05169	1	1	1	1	0
Human immunodeficiency virus 1 infection	Human Diseases	Infectious disease: viral	mmu05170	1	1	1	1	0
Transcriptional misregulation in cancer	Human Diseases	Cancer: overview	mmu05202	1	1	1	1	0
Viral carcinogenesis	Human Diseases	Cancer: overview	mmu05203	1	1	1	1	0
Chemical carcinogenesis	Human Diseases	Cancer: overview	mmu05204	1	1	1	1	0
Proteoglycans in cancer	Human Diseases	Cancer: overview	mmu05205	1	1	1	1	0
MicroRNAs in cancer	Human Diseases	Cancer: overview	mmu05206	1	1	1	1	0
Colorectal cancer	Human Diseases	Cancer: specific types	mmu05210	1	1	1	1	0
Pancreatic cancer	Human Diseases	Cancer: specific types	mmu05212	1	1	1	1	0
Endometrial cancer	Human Diseases	Cancer: specific types	mmu05213	1	1	1	1	0
Glioma	Human Diseases	Cancer: specific types	mmu05214	1	1	1	1	0
Prostate cancer	Human Diseases	Cancer: specific types	mmu05215	1	1	1	1	0
Thyroid cancer	Human Diseases	Cancer: specific types	mmu05216	1	1	1	1	0
Basal cell carcinoma	Human Diseases	Cancer: specific types	mmu05217	1	1	1	1	1	C00187
Melanoma	Human Diseases	Cancer: specific types	mmu05218	1	1	1	1	0
Bladder cancer	Human Diseases	Cancer: specific types	mmu05219	1	1	1	1	0
Chronic myeloid leukemia	Human Diseases	Cancer: specific types	mmu05220	1	1	1	1	0
Acute myeloid leukemia	Human Diseases	Cancer: specific types	mmu05221	1	1	1	1	0
Small cell lung cancer	Human Diseases	Cancer: specific types	mmu05222	1	1	1	1	0
Non-small cell lung cancer	Human Diseases	Cancer: specific types	mmu05223	1	1	1	1	0
Breast cancer	Human Diseases	Cancer: specific types	mmu05224	1	1	1	1	0
Hepatocellular carcinoma	Human Diseases	Cancer: specific types	mmu05225	1	1	1	1	0
Gastric cancer	Human Diseases	Cancer: specific types	mmu05226	1	1	1	1	0
PD-L1 expression and PD-1 checkpoint pathway in cancer	Human Diseases	Cancer: overview	mmu05235	1	1	1	1	0
Asthma	Human Diseases	Immune disease	mmu05310	1	1	1	1	1	C00388
Autoimmune thyroid disease	Human Diseases	Immune disease	mmu05320	1	1	1	1	0
Inflammatory bowel disease (IBD)	Human Diseases	Immune disease	mmu05321	1	1	1	1	0
Systemic lupus erythematosus	Human Diseases	Immune disease	mmu05322	1	1	1	1	0
Rheumatoid arthritis	Human Diseases	Immune disease	mmu05323	1	1	1	1	0
Allograft rejection	Human Diseases	Immune disease	mmu05330	1	1	1	1	0
Graft-versus-host disease	Human Diseases	Immune disease	mmu05332	1	1	1	1	0
Primary immunodeficiency	Human Diseases	Immune disease	mmu05340	1	1	1	1	0
Hypertrophic cardiomyopathy (HCM)	Human Diseases	Cardiovascular disease	mmu05410	1	1	1	1	0
Arrhythmogenic right ventricular cardiomyopathy (ARVC)	Human Diseases	Cardiovascular disease	mmu05412	1	1	1	1	0
Dilated cardiomyopathy (DCM)	Human Diseases	Cardiovascular disease	mmu05414	1	1	1	1	0
Viral myocarditis	Human Diseases	Cardiovascular disease	mmu05416	1	1	1	1	0
Fluid shear stress and atherosclerosis	Human Diseases	Cardiovascular disease	mmu05418	1	1	1	1	0

## Sheet: KEGG_Enrichment_Serum
Pathway	Brite_1	Brite_2	map	pV_treatment_dark	pV_treatment_light	pV_phase_sed	pV_phase_ex	nCpdsAll	Compounds
Metabolic pathways	Mus Musculus	Lipid metabolism	mmu01100	0	1.00406e-32	0	0	221	C00037, C00213, C01026, C00719, C00065, C00188, C00041, C00049, C01042, C00152, C00025, C00064, C00624, C12270, C15987, C00135, C01152, C01152, C00785, C00439, C05568, C00386, C01262, C00388, C05127, C05828, C02835, C00047, C02727, C05545, C03793, C16741, C00956, C00322, C00408, C00431, C00079, C03519, C00166, C05607, C05852, C00642, C00082, C01179, C00628, C01829, C00078, C00328, C01717, C05653,…
Carbon metabolism	Mus Musculus	Lipid metabolism	mmu01200	6.24119e-10	0.100561	2.87182e-15	2.38231e-05	18	C00037, C00065, C00041, C00049, C00025, C00097, C00074, C00022, C00258, C00158, C00026, C00042, C00122, C00149, C00257, C00257, C00204, C00160
ABC transporters	Environmental Information Processing	Membrane transport	mmu02010	7.56644e-10	0.0276408	7.84022e-09	0.00721167	49	C00037, C00719, C00065, C00188, C00041, C00049, C00025, C00064, C00135, C00047, C00079, C00407, C00183, C00491, C00245, C00062, C00086, C00077, C00148, C01157, C00134, C00315, C00031, C00121, C00181, C00089, C00095, C00794, C00159, C00009, C01181, C00137, C00114, C00116, C00093, C00294, C01762, C00212, C00387, C00299, C00526, C00475, C00881, C00255, C00120, C00032, C00378, C00503, C00059
Purine metabolism	Metabolism	Nucleotide metabolism	mmu00230	1.54144e-09	0.0218333	2.35246e-13	0.000211971	18	C00037, C00064, C00086, C00130, C00294, C00262, C00385, C01762, C00366, C02350, C00499, C00020, C00212, C00147, C00144, C00387, C00209, C00059
Amino sugar and nucleotide sugar metabolism	Metabolism	Carbohydrate metabolism	mmu00520	9.37223e-08	0.000995207	0.000375657	0.00225417	7	C00031, C00181, C00159, C00191, C00357, C00270, C03410
Taste transduction	Organismal Systems	Sensory system	mmu04742	6.63059e-07	0.0175114	0.000508201	0.080848	10	C00025, C00780, C00031, C00089, C00095, C00158, C00149, C00130, C00020, C00144
Central carbon metabolism in cancer	Human Diseases	Cancer: overview	mmu05230	1.55908e-06	0.145973	2.21688e-09	0.0128085	26	C00037, C00065, C00041, C00049, C00152, C00025, C00064, C00135, C00079, C00082, C00078, C00407, C00183, C00073, C00097, C00062, C00148, C00031, C00074, C00022, C00186, C00158, C00026, C00042, C00122, C00149
Bile secretion	Organismal Systems	Digestive system	mmu04976	1.572e-06	0.00203824	1.04846e-08	0.00177096	16	C01829, C00780, C00315, C00031, C00026, C00318, C00114, C00187, C00695, C01921, C05122, C04483, C00366, C02918, C00486, C00805
Pyrimidine metabolism	Metabolism	Nucleotide metabolism	mmu00240	2.41489e-06	0.149727	8.67888e-08	1.91466e-05	18	C00064, C00086, C00383, C02170, C00337, C00295, C00299, C00106, C02067, C00526, C02642, C00099, C00055, C00475, C00380, C00881, C00214, C00178
Biosynthesis of amino acids	Mus Musculus	Lipid metabolism	mmu01230	3.80291e-06	0.0260596	1.06117e-09	2.09297e-05	41	C00037, C00065, C00188, C00041, C00049, C00152, C00025, C00064, C00624, C00135, C00047, C00956, C00322, C00079, C00166, C00082, C01179, C00078, C00108, C00233, C00407, C00671, C00183, C00141, C00073, C00021, C02291, C00097, C05824, C00062, C03406, C00077, C00327, C00148, C15532, C00437, C00074, C00022, C00158, C00026, C02504
Neuroactive ligand-receptor interaction	Environmental Information Processing	Signaling molecules and interaction	mmu04080	4.98023e-06	0.0263276	0.000370109	0.00272347	13	C00037, C00049, C00025, C12270, C00388, C01829, C00780, C00245, C16512, C13856, C06124, C00212, C00099
Cysteine and methionine metabolism	Metabolism	Amino acid metabolism	mmu00270	6.27422e-06	0.170557	4.41165e-05	0.000406544	15	C00065, C00041, C00049, C00073, C03145, C02989, C00021, C02291, C00097, C05824, C00491, C00606, C00170, C00022, C00059
Vitamin digestion and absorption	Organismal Systems	Digestive system	mmu04977	1.14696e-05	0.00204712	4.99324e-07	9.56954e-06	11	C01885, C00187, C00153, C00255, C00016, C00864, C02477, C00120, C00378, C00473, C00250
Glucagon signaling pathway	Organismal Systems	Endocrine system	mmu04922	1.63644e-05	0.201164	4.7973e-07	0.0337496	9	C00031, C00074, C00022, C00186, C00158, C00026, C00042, C00122, C00149
Protein digestion and absorption	Organismal Systems	Digestive system	mmu04974	6.85534e-05	0.142598	3.66248e-05	0.0146905	25	C00037, C00065, C00188, C00041, C00049, C00152, C00025, C00064, C00135, C00388, C00047, C00079, C00082, C00078, C08262, C00407, C00183, C00073, C00097, C00491, C00062, C00148, C00134, C00246, C00099
Pentose phosphate pathway	Metabolism	Carbohydrate metabolism	mmu00030	8.13176e-05	0.012384	4.80581e-09	0.0011158	7	C00031, C00022, C00258, C00121, C00257, C00257, C00204
Taurine and hypotaurine metabolism	Metabolism	Metabolism of other amino acids	mmu00430	9.7754e-05	0.103913	0.000672285	0.00307079	9	C00041, C00025, C00097, C00606, C00519, C00245, C00022, C00026, C05122
Arginine and proline metabolism	Metabolism	Amino acid metabolism	mmu00330	0.0001132	0.020049	0.00831681	0.156509	19	C00213, C00025, C00431, C00062, C00086, C00077, C03771, C00148, C01157, C00581, C00300, C00791, C02305, C00134, C02714, C00315, C02946, C01035, C00022
Phenylalanine metabolism	Metabolism	Amino acid metabolism	mmu00360	0.000130524	0.187678	0.000130898	0.00412933	17	C00079, C03519, C00166, C05607, C05852, C00642, C00082, C05598, C00022, C00042, C00122, C01586, C00180, C11457, C05629, C00423, C00805
Antifolate resistance	Human Diseases	Drug resistance: antineoplastic	mmu01523	0.000215394	0.12087	0.00770136	0.0203893	4	C00073, C00130, C00020, C00144
Galactose metabolism	Metabolism	Carbohydrate metabolism	mmu00052	0.000423172	0.00344921	2.43223e-05	0.00124448	8	C00031, C00089, C00095, C00794, C00159, C00880, C00137, C00116
Propanoate metabolism	Metabolism	Carbohydrate metabolism	mmu00640	0.000557845	0.278687	0.000301039	0.00961092	4	C00186, C00042, C02170, C00099
Sulfur metabolism	Metabolism	Energy metabolism	mmu00920	0.000557845	0.278687	0.000301039	0.0460759	6	C00065, C00097, C00245, C00042, C00059, C11142
Pyruvate metabolism	Metabolism	Carbohydrate metabolism	mmu00620	0.000562101	0.164322	8.81082e-05	0.0559272	7	C00074, C00022, C00186, C00042, C00122, C00149, C02504
beta-Alanine metabolism	Metabolism	Metabolism of other amino acids	mmu00410	0.000616384	0.1796	0.0488	0.0477252	12	C00049, C00135, C00386, C01262, C00315, C00383, C00106, C02642, C00099, C01073, C03722, C00864
Alanine, aspartate and glutamate metabolism	Metabolism	Amino acid metabolism	mmu00250	0.000796806	0.166886	0.000130898	0.0808967	13	C00041, C00049, C01042, C00152, C00025, C00064, C12270, C03406, C00022, C00158, C00026, C00042, C00122
Butanoate metabolism	Metabolism	Carbohydrate metabolism	mmu00650	0.000945141	0.132886	3.36629e-07	0.0432766	9	C00025, C00022, C00026, C00042, C00122, C00246, C02630, C01384, C01089
Ferroptosis	Cellular Processes	Cell growth and death	mmu04216	0.000945141	0.0344112	0.000672285	0.00307079	8	C00025, C00097, C00491, C00127, C00219, C16527, C02477, C00032
Glycine, serine and threonine metabolism	Metabolism	Amino acid metabolism	mmu00260	0.000954593	0.188244	9.71962e-05	0.0295467	16	C00037, C00213, C01026, C00719, C00065, C00188, C00049, C00078, C02291, C00097, C00581, C00300, C00022, C00258, C00114, C06231
Glycolysis / Gluconeogenesis	Metabolism	Carbohydrate metabolism	mmu00010	0.00132514	0.0178097	2.08893e-05	0.00131765	4	C00031, C00074, C00022, C00186
Citrate cycle (TCA cycle)	Metabolism	Carbohydrate metabolism	mmu00020	0.00132514	0.226224	0.000306376	0.202282	7	C00074, C00022, C00158, C00026, C00042, C00122, C00149
cAMP signaling pathway	Environmental Information Processing	Signal transduction	mmu04024	0.00132514	0.201012	0.000306376	0.0360137	6	C00780, C00186, C00042, C01089, C00020, C00212
Fructose and mannose metabolism	Metabolism	Carbohydrate metabolism	mmu00051	0.0014398	0.060304	0.00110632	0.00339468	4	C00186, C00095, C00794, C00159
Oxidative phosphorylation	Metabolism	Energy metabolism	mmu00190	0.0014398	0.3115	0.00110632	0.0971124	3	C00042, C00122, C00009
Inflammatory mediator regulation of TRP channels	Organismal Systems	Sensory system	mmu04750	0.0014398	0.060304	0.00110632	0.0971124	3	C00388, C00780, C00219
Histidine metabolism	Metabolism	Amino acid metabolism	mmu00340	0.00187311	0.0566639	0.0172806	0.195846	18	C00049, C00025, C00135, C01152, C01152, C05565, C00785, C00439, C05568, C00386, C01262, C00388, C05127, C05828, C05131, C02835, C00026, C05570
Primary bile acid biosynthesis	Metabolism	Lipid metabolism	mmu00120	0.00308206	0.12087	0.00770136	0.00361861	7	C00037, C00245, C00187, C17337, C00695, C01921, C05122
AMPK signaling pathway	Environmental Information Processing	Signal transduction	mmu04152	0.00308206	0.0267727	8.00756e-05	0.00361861	3	C00031, C00022, C00020
Glyoxylate and dicarboxylate metabolism	Metabolism	Carbohydrate metabolism	mmu00630	0.00322362	0.190486	1.9781e-06	0.0477252	12	C00037, C00065, C00025, C00064, C00022, C00258, C00158, C00026, C00042, C00149, C00209, C00160
Mineral absorption	Organismal Systems	Digestive system	mmu04978	0.00322362	0.190486	0.000172589	0.0477252	15	C00037, C00065, C00188, C00041, C00152, C00064, C00079, C00078, C00407, C00183, C00073, C00148, C00031, C00009, C00032
Starch and sucrose metabolism	Metabolism	Carbohydrate metabolism	mmu00500	0.00370349	0.0903585	0.000207294	0.00990591	3	C00031, C00089, C00095
Serotonergic synapse	Organismal Systems	Nervous system	mmu04726	0.00370349	0.0903585	0.0039554	0.0591101	4	C00078, C00780, C05635, C00219
Carbohydrate digestion and absorption	Organismal Systems	Digestive system	mmu04973	0.00370349	0.0903585	0.000207294	0.0591101	4	C00031, C00089, C00095, C00246
Aminoacyl-tRNA biosynthesis	Genetic Information Processing	Translation	mmu00970	0.00385722	0.184504	9.71962e-05	0.0295467	19	C00037, C00065, C00188, C00041, C00049, C00152, C00025, C00064, C00135, C00047, C00079, C00082, C00078, C00407, C00183, C00073, C00097, C00062, C00148
Pentose and glucuronate interconversions	Metabolism	Carbohydrate metabolism	mmu00040	0.00553301	0.0344112	8.22108e-05	0.0134653	7	C00022, C00474, C00181, C00191, C00026, C00116, C00204
Pantothenate and CoA biosynthesis	Metabolism	Metabolism of cofactors and vitamins	mmu00770	0.00553301	0.103913	0.00391046	0.00307079	9	C00049, C00183, C00141, C00097, C00022, C00106, C02642, C00099, C00864
Glutathione metabolism	Metabolism	Metabolism of other amino acids	mmu00480	0.00627224	0.0175114	0.00275473	0.00265854	8	C00037, C00025, C00097, C00077, C00134, C00315, C00127, C01879
Nicotinate and nicotinamide metabolism	Metabolism	Metabolism of cofactors and vitamins	mmu00760	0.00702327	0.196347	5.59605e-06	0.00698026	13	C00049, C15987, C00022, C00042, C00122, C01384, C03722, C05841, C00153, C03150, C02918, C01004, C05842
Sphingolipid metabolism	Metabolism	Lipid metabolism	mmu00600	0.00705565	0.160811	0.000301039	0.00961092	6	C00065, C00346, C00836, C00550, C00319, C06124
Sphingolipid signaling pathway	Environmental Information Processing	Signal transduction	mmu04071	0.00705565	0.160811	0.00337163	0.0460759	7	C00065, C00346, C00836, C00550, C00319, C06124, C00212
Ascorbate and aldarate metabolism	Metabolism	Carbohydrate metabolism	mmu00053	0.0094472	0.0896304	0.000306376	0.0360137	5	C00022, C00191, C00026, C00137, C01620
Ovarian steroidogenesis	Organismal Systems	Endocrine system	mmu04913	0.00949403	0.135246	0.000866528	0.0279583	2	C00219, C00187
Morphine addiction	Human Diseases	Substance dependence	mmu05032	0.00949403	0.135246	0.0850753	0.132498	2	C00020, C00212
Synaptic vesicle cycle	Organismal Systems	Nervous system	mmu04721	0.0158458	0.210381	0.010525	0.0971124	4	C00037, C00025, C00388, C00780
Retrograde endocannabinoid signaling	Organismal Systems	Nervous system	mmu04723	0.0158458	0.060304	0.010525	0.0971124	4	C00025, C00219, C00116, C13856
Aldosterone synthesis and secretion	Organismal Systems	Endocrine system	mmu04925	0.0158458	0.210381	0.00110632	0.0244866	4	C00219, C00187, C02140, C00020
Parkinson disease	Human Diseases	Neurodegenerative disease	mmu05012	0.0158458	0.060304	0.0549741	0.228707	4	C00082, C00009, C00020, C00212
Lysine degradation	Metabolism	Amino acid metabolism	mmu00310	0.0214469	0.157093	0.00193246	0.0636805	14	C00037, C00047, C02727, C05545, C03793, C16741, C00956, C00322, C00408, C00431, C00026, C00042, C00489, C01181
Steroid biosynthesis	Metabolism	Lipid metabolism	mmu00100	0.0242567	0.399249	0.00359764	0.0079272	3	C00187, C01753, C01789
cGMP-PKG signaling pathway	Environmental Information Processing	Signal transduction	mmu04022	0.0242567	0.202217	0.423663	0.412854	3	C00020, C00212, C00144
FoxO signaling pathway	Environmental Information Processing	Signal transduction	mmu04068	0.0242567	0.202217	0.208211	0.412854	3	C00025, C00031, C00020
Sulfur relay system	Genetic Information Processing	Folding, sorting and degradation	mmu04122	0.0242567	0.399249	0.00359764	0.0079272	3	C00041, C00097, C00378
Gap junction	Cellular Processes	Cellular community - eukaryotes	mmu04540	0.0242567	0.202217	0.0449546	0.265949	2	C00025, C00780
Renin secretion	Organismal Systems	Endocrine system	mmu04924	0.0242567	0.202217	0.208211	0.265949	2	C00020, C00212
Cholesterol metabolism	Organismal Systems	Digestive system	mmu04979	0.0242567	0.202217	0.0449546	0.0079272	3	C00187, C01921, C05122
Pathways in cancer	Human Diseases	Cancer: overview	mmu05200	0.0242567	0.399249	0.00359764	0.265949	3	C00122, C00149, C00187
Inositol phosphate metabolism	Metabolism	Carbohydrate metabolism	mmu00562	0.0347432	0.0903585	0.128713	0.186182	3	C00191, C00137, C19891
Vitamin B6 metabolism	Metabolism	Metabolism of cofactors and vitamins	mmu00750	0.0347432	0.0903585	0.0039554	0.00990591	2	C00250, C00847
Porphyrin and chlorophyll metabolism	Metabolism	Metabolism of cofactors and vitamins	mmu00860	0.0347432	0.269326	0.128713	0.0591101	6	C00037, C00188, C00025, C00032, C00486, C00500
HIF-1 signaling pathway	Environmental Information Processing	Signal transduction	mmu04066	0.0347432	0.269326	0.000207294	0.0591101	4	C00031, C00022, C00186, C00026
GABAergic synapse	Organismal Systems	Nervous system	mmu04727	0.0347432	0.215168	0.0039554	0.186182	4	C00025, C00064, C00026, C00042
Thyroid hormone synthesis	Organismal Systems	Endocrine system	mmu04918	0.0347432	0.0903585	0.0310782	0.0591101	2	C01829, C00127
2-Oxocarboxylic acid metabolism	Mus Musculus	Lipid metabolism	mmu01210	0.0390913	0.115176	0.0160168	0.0525074	23	C00049, C00025, C00624, C00047, C00956, C00322, C00079, C00166, C00082, C01179, C00078, C00233, C00407, C00671, C00183, C00141, C00073, C00077, C00437, C00022, C00158, C00026, C02504
Phenylalanine, tyrosine and tryptophan biosynthesis	Metabolism	Amino acid metabolism	mmu00400	0.039548	0.0896304	0.0146493	0.0360137	7	C00079, C00166, C00082, C01179, C00078, C00108, C00074
Glycerophospholipid metabolism	Metabolism	Lipid metabolism	mmu00564	0.039548	0.0178097	0.0552715	0.202282	6	C00114, C00588, C00670, C00346, C01233, C00093
Thermogenesis	Organismal Systems	Environmental adaptation	mmu04714	0.039548	0.0896304	2.08893e-05	0.00854832	4	C00318, C00116, C01885, C13856
Arginine biosynthesis	Metabolism	Amino acid metabolism	mmu00220	0.0617367	0.206018	0.0166463	0.237115	13	C00049, C00025, C00064, C00624, C00062, C03406, C00086, C00077, C00327, C15532, C00437, C00026, C00122
Tyrosine metabolism	Metabolism	Amino acid metabolism	mmu00350	0.0617367	0.23425	0.000672285	0.103223	11	C00642, C00082, C01179, C00628, C01829, C00022, C00042, C00122, C01384, C00811, C00530
Neomycin, kanamycin and gentamicin biosynthesis	Metabolism	Biosynthesis of other secondary metabolites	mmu00524	0.0617685	0.302029	0.137821	0.442615	2	C00025, C00031
mTOR signaling pathway	Environmental Information Processing	Signal transduction	mmu04150	0.0617685	0.302029	0.137821	0.189499	2	C00062, C00020
Necroptosis	Cellular Processes	Cell growth and death	mmu04217	0.0617685	0.302029	0.0148363	0.189499	3	C00219, C00550, C00319
Vascular smooth muscle contraction	Organismal Systems	Circulatory system	mmu04270	0.0617685	0.302029	0.137821	0.442615	2	C00219, C00212
Olfactory transduction	Organismal Systems	Sensory system	mmu04740	0.0617685	0.302029	0.421853	0.442615	2	C00020, C00144
Cortisol synthesis and secretion	Organismal Systems	Endocrine system	mmu04927	0.0617685	0.302029	0.137821	0.189499	2	C00187, C00020
Parathyroid hormone synthesis, secretion and action	Organismal Systems	Endocrine system	mmu04928	0.0617685	0.302029	0.421853	0.442615	2	C00009, C00020
Cushing syndrome	Human Diseases	Endocrine and metabolic disease	mmu04934	0.0617685	0.302029	0.137821	0.189499	2	C00187, C00020
Amoebiasis	Human Diseases	Infectious disease: parasitic	mmu05146	0.0617685	0.302029	0.0148363	0.189499	2	C00062, C00219
Thiamine metabolism	Metabolism	Metabolism of cofactors and vitamins	mmu00730	0.0707471	0.12087	2.72212e-06	0.000370714	5	C00037, C00082, C00097, C00022, C00378
Riboflavin metabolism	Metabolism	Metabolism of cofactors and vitamins	mmu00740	0.0738135	0.135246	0.0136556	0.0279583	3	C00474, C00255, C00016
Proximal tubule bicarbonate reclamation	Organismal Systems	Excretory system	mmu04964	0.0738135	0.328414	0.0850753	0.360693	5	C00025, C00064, C00074, C00026, C00149
Alcoholism	Human Diseases	Substance dependence	mmu05034	0.0738135	0.135246	0.0850753	0.310751	3	C00025, C00082, C00212
Glycerolipid metabolism	Metabolism	Lipid metabolism	mmu00561	0.0740639	0.060304	0.0549741	0.228707	4	C00258, C00116, C00093, C01885
Fatty acid metabolism	Mus Musculus	Lipid metabolism	mmu01212	0.120127	0.278687	0.0213233	5.78927e-05	3	C00383, C00249, C02990
Ubiquinone and other terpenoid-quinone biosynthesis	Metabolism	Metabolism of cofactors and vitamins	mmu00130	0.134582	0.0903585	0.0310782	0.0591101	5	C00082, C01179, C02477, C00423, C00811
Insulin resistance	Human Diseases	Endocrine and metabolic disease	mmu04931	0.134582	0.0903585	0.000207294	0.00990591	4	C00031, C00022, C00095, C02571
Valine, leucine and isoleucine degradation	Metabolism	Amino acid metabolism	mmu00280	0.143967	0.244075	0.000859055	0.000466647	7	C00233, C00407, C00671, C00183, C00141, C06001, C02170
Biosynthesis of unsaturated fatty acids	Metabolism	Lipid metabolism	mmu01040	0.145219	0.170557	0.0449033	0.0208401	17	C00249, C01530, C06425, C08281, C16526, C08316, C06428, C16513, C06429, C01595, C06426, C16525, C03242, C00219, C16527, C16513, C16533
D-Arginine and D-ornithine metabolism	Metabolism	Metabolism of other amino acids	mmu00472	0.150047	0.202217	0.208211	0.265949	4	C00062, C00077, C03771, C00134
Phospholipase D signaling pathway	Environmental Information Processing	Signal transduction	mmu04072	0.150047	0.202217	0.0449546	0.0753658	2	C00025, C06124
Insulin secretion	Organismal Systems	Endocrine system	mmu04911	0.150047	0.202217	0.00359764	0.0753658	2	C00031, C00022
Cocaine addiction	Human Diseases	Substance dependence	mmu05030	0.150047	0.202217	0.0449546	0.265949	2	C00025, C00082
Amphetamine addiction	Human Diseases	Substance dependence	mmu05031	0.150047	0.202217	0.0449546	0.265949	2	C00025, C00082
Tryptophan metabolism	Metabolism	Amino acid metabolism	mmu00380	0.155317	0.0862592	2.43223e-05	0.00610927	12	C00322, C00078, C00328, C01717, C05653, C00108, C02470, C10164, C00780, C05635, C00954, C03722
Caffeine metabolism	Metabolism	Biosynthesis of other secondary metabolites	mmu00232	0.156771	0.442021	0.0607767	0.488656	2	C00385, C01762
Fc epsilon RI signaling pathway	Organismal Systems	Immune system	mmu04664	0.156771	0.450631	0.373116	0.488656	2	C00388, C00219
Long-term depression	Organismal Systems	Nervous system	mmu04730	0.156771	0.450631	0.373116	0.488656	2	C00025, C00219
Amyotrophic lateral sclerosis (ALS)	Human Diseases	Neurodegenerative disease	mmu05014	0.156771	0.450631	0.373116	0.421409	2	C00025, C00062
Renal cell carcinoma	Human Diseases	Cancer: specific types	mmu05211	0.156771	0.442021	0.0607767	0.488656	2	C00122, C00149
Linoleic acid metabolism	Metabolism	Lipid metabolism	mmu00591	0.189704	0.331246	0.359778	0.0591101	6	C01595, C06426, C03242, C00219, C14829, C14828
Fatty acid degradation	Metabolism	Lipid metabolism	mmu00071	0.190586	0.210381	0.010525	0.00339468	3	C00249, C00489, C02990
Regulation of lipolysis in adipocytes	Organismal Systems	Endocrine system	mmu04923	0.190586	0.210381	0.0549741	0.31986	6	C00219, C00116, C01885, C02140, C00020, C00212
Valine, leucine and isoleucine biosynthesis	Metabolism	Amino acid metabolism	mmu00290	0.199139	0.0896304	0.0146493	0.0360137	8	C00188, C00233, C00407, C00671, C00183, C00141, C00022, C02504
Choline metabolism in cancer	Human Diseases	Cancer: overview	mmu05231	0.227491	0.135246	0.261942	0.360693	4	C00114, C00588, C00670, C00093
Fatty acid biosynthesis	Metabolism	Lipid metabolism	mmu00061	0.253482	0.0896304	0.143114	4.79281e-06	8	C00383, C06423, C01571, C02679, C06424, C00249, C01530, C08362
D-Glutamine and D-glutamate metabolism	Metabolism	Metabolism of other amino acids	mmu00471	0.285008	0.217224	0.137821	0.442615	3	C00025, C00064, C00026
Glutamatergic synapse	Organismal Systems	Nervous system	mmu04724	0.285008	0.445807	0.137821	0.189499	2	C00025, C00064
Prolactin signaling pathway	Organismal Systems	Endocrine system	mmu04917	0.285008	0.302029	0.0148363	0.442615	2	C00082, C00031
Fat digestion and absorption	Organismal Systems	Digestive system	mmu04975	0.285008	0.302029	0.0148363	0.189499	2	C01885, C00187
Phosphonate and phosphinate metabolism	Metabolism	Metabolism of other amino acids	mmu00440	0.344945	0.399249	0.0449546	0.0753658	3	C00037, C00074, C00022
Biotin metabolism	Metabolism	Metabolism of cofactors and vitamins	mmu00780	0.349296	0.29274	0.208211	0.265949	4	C00047, C00086, C02656, C00120
Ether lipid metabolism	Metabolism	Lipid metabolism	mmu00565	0.363594	0.450631	0.566107	0.488656	2	C00670, C01233
Steroid hormone biosynthesis	Metabolism	Lipid metabolism	mmu00140	0.479635	0.442021	0.0607767	0.0899349	2	C00187, C02140
Nitrogen metabolism	Metabolism	Energy metabolism	mmu00910	0.479635	0.442021	0.373116	0.421409	2	C00025, C00064
Fc gamma R-mediated phagocytosis	Organismal Systems	Immune system	mmu04666	0.479635	0.450631	0.0607767	0.421409	2	C00219, C06124
Type II diabetes mellitus	Human Diseases	Endocrine and metabolic disease	mmu04930	0.479635	0.450631	0.0607767	0.421409	2	C00031, C00022
African trypanosomiasis	Human Diseases	Infectious disease: parasitic	mmu05143	0.479635	0.442021	0.0607767	0.421409	2	C00078, C00328
Fatty acid elongation	Metabolism	Lipid metabolism	mmu00062	1	1	1	1	1	C00249
Synthesis and degradation of ketone bodies	Metabolism	Lipid metabolism	mmu00072	1	1	1	1	1	C01089
Selenocompound metabolism	Metabolism	Metabolism of other amino acids	mmu00450	1	1	1	1	1	C00041
N-Glycan biosynthesis	Metabolism	Glycan biosynthesis and metabolism	mmu00510	1	1	1	1	0
Other glycan degradation	Metabolism	Glycan biosynthesis and metabolism	mmu00511	1	1	1	1	0
Mucin type O-glycan biosynthesis	Metabolism	Glycan biosynthesis and metabolism	mmu00512	1	1	1	1	0
Various types of N-glycan biosynthesis	Metabolism	Glycan biosynthesis and metabolism	mmu00513	1	1	1	1	0
Other types of O-glycan biosynthesis	Metabolism	Glycan biosynthesis and metabolism	mmu00514	1	1	1	1	0
Mannose type O-glycan biosynthesis	Metabolism	Glycan biosynthesis and metabolism	mmu00515	1	1	1	1	0
Glycosaminoglycan degradation	Metabolism	Glycan biosynthesis and metabolism	mmu00531	1	1	1	1	0
Glycosaminoglycan biosynthesis	Metabolism	Glycan biosynthesis and metabolism	mmu00532	1	1	1	1	0
Glycosaminoglycan biosynthesis	Metabolism	Glycan biosynthesis and metabolism	mmu00533	1	1	1	1	0
Glycosaminoglycan biosynthesis	Metabolism	Glycan biosynthesis and metabolism	mmu00534	1	1	1	1	0
Glycosylphosphatidylinositol (GPI)-anchor biosynthesis	Metabolism	Glycan biosynthesis and metabolism	mmu00563	1	1	1	1	0
Arachidonic acid metabolism	Metabolism	Lipid metabolism	mmu00590	1	1	1	1	1	C00219
alpha-Linolenic acid metabolism	Metabolism	Lipid metabolism	mmu00592	1	1	1	1	1	C16300
Glycosphingolipid biosynthesis	Metabolism	Glycan biosynthesis and metabolism	mmu00601	1	1	1	1	0
Glycosphingolipid biosynthesis	Metabolism	Glycan biosynthesis and metabolism	mmu00603	1	1	1	1	0
Glycosphingolipid biosynthesis	Metabolism	Glycan biosynthesis and metabolism	mmu00604	1	1	1	1	0
One carbon pool by folate	Metabolism	Metabolism of cofactors and vitamins	mmu00670	1	1	1	1	0
Lipoic acid metabolism	Metabolism	Metabolism of cofactors and vitamins	mmu00785	1	1	1	1	1	C06423
Folate biosynthesis	Metabolism	Metabolism of cofactors and vitamins	mmu00790	1	1	1	1	1	C00268
Retinol metabolism	Metabolism	Metabolism of cofactors and vitamins	mmu00830	1	1	1	1	1	C00473
Terpenoid backbone biosynthesis	Metabolism	Metabolism of terpenoids and polyketides	mmu00900	1	1	1	1	1	C00022
Metabolism of xenobiotics by cytochrome P450	Metabolism	Xenobiotics biodegradation and metabolism	mmu00980	1	1	1	1	0
Drug metabolism	Metabolism	Xenobiotics biodegradation and metabolism	mmu00982	1	1	1	1	0
Drug metabolism	Metabolism	Xenobiotics biodegradation and metabolism	mmu00983	1	1	1	1	0
EGFR tyrosine kinase inhibitor resistance	Human Diseases	Drug resistance: antineoplastic	mmu01521	1	1	1	1	0
Endocrine resistance	Human Diseases	Drug resistance: antineoplastic	mmu01522	1	1	1	1	0
Platinum drug resistance	Human Diseases	Drug resistance: antineoplastic	mmu01524	1	1	1	1	0
Ribosome biogenesis in eukaryotes	Genetic Information Processing	Translation	mmu03008	1	1	1	1	0
Ribosome	Genetic Information Processing	Translation	mmu03010	1	1	1	1	0
RNA transport	Genetic Information Processing	Translation	mmu03013	1	1	1	1	0
mRNA surveillance pathway	Genetic Information Processing	Translation	mmu03015	1	1	1	1	0
RNA degradation	Genetic Information Processing	Folding, sorting and degradation	mmu03018	1	1	1	1	0
RNA polymerase	Genetic Information Processing	Transcription	mmu03020	1	1	1	1	0
Basal transcription factors	Genetic Information Processing	Transcription	mmu03022	1	1	1	1	0
DNA replication	Genetic Information Processing	Replication and repair	mmu03030	1	1	1	1	0
Spliceosome	Genetic Information Processing	Transcription	mmu03040	1	1	1	1	0
Proteasome	Genetic Information Processing	Folding, sorting and degradation	mmu03050	1	1	1	1	0
Protein export	Genetic Information Processing	Folding, sorting and degradation	mmu03060	1	1	1	1	0
PPAR signaling pathway	Organismal Systems	Endocrine system	mmu03320	1	1	1	1	0
Base excision repair	Genetic Information Processing	Replication and repair	mmu03410	1	1	1	1	0
Nucleotide excision repair	Genetic Information Processing	Replication and repair	mmu03420	1	1	1	1	0
Mismatch repair	Genetic Information Processing	Replication and repair	mmu03430	1	1	1	1	0
Homologous recombination	Genetic Information Processing	Replication and repair	mmu03440	1	1	1	1	0
Non-homologous end-joining	Genetic Information Processing	Replication and repair	mmu03450	1	1	1	1	0
Fanconi anemia pathway	Genetic Information Processing	Replication and repair	mmu03460	1	1	1	1	0
MAPK signaling pathway	Environmental Information Processing	Signal transduction	mmu04010	1	1	1	1	0
ErbB signaling pathway	Environmental Information Processing	Signal transduction	mmu04012	1	1	1	1	0
Ras signaling pathway	Environmental Information Processing	Signal transduction	mmu04014	1	1	1	1	0
Rap1 signaling pathway	Environmental Information Processing	Signal transduction	mmu04015	1	1	1	1	0
Calcium signaling pathway	Environmental Information Processing	Signal transduction	mmu04020	1	1	1	1	1	C06124
Cytokine-cytokine receptor interaction	Environmental Information Processing	Signaling molecules and interaction	mmu04060	1	1	1	1	0
Viral protein interaction with cytokine and cytokine receptor	Environmental Information Processing	Signaling molecules and interaction	mmu04061	1	1	1	1	0
Chemokine signaling pathway	Organismal Systems	Immune system	mmu04062	1	1	1	1	0
NF-kappa B signaling pathway	Environmental Information Processing	Signal transduction	mmu04064	1	1	1	1	0
Phosphatidylinositol signaling system	Environmental Information Processing	Signal transduction	mmu04070	1	1	1	1	1	C00137
Cell cycle	Cellular Processes	Cell growth and death	mmu04110	1	1	1	1	0
Oocyte meiosis	Cellular Processes	Cell growth and death	mmu04114	1	1	1	1	0
p53 signaling pathway	Cellular Processes	Cell growth and death	mmu04115	1	1	1	1	0
Ubiquitin mediated proteolysis	Genetic Information Processing	Folding, sorting and degradation	mmu04120	1	1	1	1	0
SNARE interactions in vesicular transport	Genetic Information Processing	Folding, sorting and degradation	mmu04130	1	1	1	1	0
Autophagy	Cellular Processes	Transport and catabolism	mmu04136	1	1	1	1	0
Mitophagy	Cellular Processes	Transport and catabolism	mmu04137	1	1	1	1	0
Autophagy	Cellular Processes	Transport and catabolism	mmu04140	1	1	1	1	0
Protein processing in endoplasmic reticulum	Genetic Information Processing	Folding, sorting and degradation	mmu04141	1	1	1	1	0
Lysosome	Cellular Processes	Transport and catabolism	mmu04142	1	1	1	1	1	C00159
Endocytosis	Cellular Processes	Transport and catabolism	mmu04144	1	1	1	1	0
Phagosome	Cellular Processes	Transport and catabolism	mmu04145	1	1	1	1	0
Peroxisome	Cellular Processes	Transport and catabolism	mmu04146	1	1	1	1	0
PI3K-Akt signaling pathway	Environmental Information Processing	Signal transduction	mmu04151	1	1	1	1	1	C00020
Apoptosis	Cellular Processes	Cell growth and death	mmu04210	1	1	1	1	1	C00319
Longevity regulating pathway	Organismal Systems	Aging	mmu04211	1	1	1	1	1	C00020
Longevity regulating pathway	Organismal Systems	Aging	mmu04213	1	1	1	1	0
Apoptosis	Cellular Processes	Cell growth and death	mmu04215	1	1	1	1	0
Cellular senescence	Cellular Processes	Cell growth and death	mmu04218	1	1	1	1	0
Cardiac muscle contraction	Organismal Systems	Circulatory system	mmu04260	1	1	1	1	0
Adrenergic signaling in cardiomyocytes	Organismal Systems	Circulatory system	mmu04261	1	1	1	1	0
Wnt signaling pathway	Environmental Information Processing	Signal transduction	mmu04310	1	1	1	1	0
Notch signaling pathway	Environmental Information Processing	Signal transduction	mmu04330	1	1	1	1	0
Hedgehog signaling pathway	Environmental Information Processing	Signal transduction	mmu04340	1	1	1	1	0
TGF-beta signaling pathway	Environmental Information Processing	Signal transduction	mmu04350	1	1	1	1	0
Axon guidance	Organismal Systems	Development and regeneration	mmu04360	1	1	1	1	0
VEGF signaling pathway	Environmental Information Processing	Signal transduction	mmu04370	1	1	1	1	0
Apelin signaling pathway	Environmental Information Processing	Signal transduction	mmu04371	1	1	1	1	1	C06124
Osteoclast differentiation	Organismal Systems	Development and regeneration	mmu04380	1	1	1	1	0
Hippo signaling pathway	Environmental Information Processing	Signal transduction	mmu04390	1	1	1	1	0
Hippo signaling pathway	Environmental Information Processing	Signal transduction	mmu04392	1	1	1	1	0
Focal adhesion	Cellular Processes	Cellular community - eukaryotes	mmu04510	1	1	1	1	0
ECM-receptor interaction	Environmental Information Processing	Signaling molecules and interaction	mmu04512	1	1	1	1	0
Cell adhesion molecules (CAMs)	Environmental Information Processing	Signaling molecules and interaction	mmu04514	1	1	1	1	0
Adherens junction	Cellular Processes	Cellular community - eukaryotes	mmu04520	1	1	1	1	0
Tight junction	Cellular Processes	Cellular community - eukaryotes	mmu04530	1	1	1	1	0
Signaling pathways regulating pluripotency of stem cells	Cellular Processes	Cellular community - eukaryotes	mmu04550	1	1	1	1	0
Complement and coagulation cascades	Organismal Systems	Immune system	mmu04610	1	1	1	1	0
Platelet activation	Organismal Systems	Immune system	mmu04611	1	1	1	1	1	C00219
Antigen processing and presentation	Organismal Systems	Immune system	mmu04612	1	1	1	1	0
Renin-angiotensin system	Organismal Systems	Endocrine system	mmu04614	1	1	1	1	0
Toll-like receptor signaling pathway	Organismal Systems	Immune system	mmu04620	1	1	1	1	0
NOD-like receptor signaling pathway	Organismal Systems	Immune system	mmu04621	1	1	1	1	0
RIG-I-like receptor signaling pathway	Organismal Systems	Immune system	mmu04622	1	1	1	1	0
Cytosolic DNA-sensing pathway	Organismal Systems	Immune system	mmu04623	1	1	1	1	0
C-type lectin receptor signaling pathway	Organismal Systems	Immune system	mmu04625	1	1	1	1	1	C00159
JAK-STAT signaling pathway	Environmental Information Processing	Signal transduction	mmu04630	1	1	1	1	0
Hematopoietic cell lineage	Organismal Systems	Immune system	mmu04640	1	1	1	1	0
Natural killer cell mediated cytotoxicity	Organismal Systems	Immune system	mmu04650	1	1	1	1	0
IL-17 signaling pathway	Organismal Systems	Immune system	mmu04657	1	1	1	1	0
Th1 and Th2 cell differentiation	Organismal Systems	Immune system	mmu04658	1	1	1	1	0
Th17 cell differentiation	Organismal Systems	Immune system	mmu04659	1	1	1	1	0
T cell receptor signaling pathway	Organismal Systems	Immune system	mmu04660	1	1	1	1	0
B cell receptor signaling pathway	Organismal Systems	Immune system	mmu04662	1	1	1	1	0
TNF signaling pathway	Environmental Information Processing	Signal transduction	mmu04668	1	1	1	1	0
Leukocyte transendothelial migration	Organismal Systems	Immune system	mmu04670	1	1	1	1	0
Intestinal immune network for IgA production	Organismal Systems	Immune system	mmu04672	1	1	1	1	0
Circadian rhythm	Organismal Systems	Environmental adaptation	mmu04710	1	1	1	1	0
Circadian entrainment	Organismal Systems	Environmental adaptation	mmu04713	1	1	1	1	1	C00025
Long-term potentiation	Organismal Systems	Nervous system	mmu04720	1	1	1	1	1	C00025
Neurotrophin signaling pathway	Organismal Systems	Nervous system	mmu04722	1	1	1	1	0
Cholinergic synapse	Organismal Systems	Nervous system	mmu04725	1	1	1	1	1	C00114
Dopaminergic synapse	Organismal Systems	Nervous system	mmu04728	1	1	1	1	1	C00082
Phototransduction	Organismal Systems	Sensory system	mmu04744	1	1	1	1	1	C00144
Regulation of actin cytoskeleton	Cellular Processes	Cell motility	mmu04810	1	1	1	1	0
Insulin signaling pathway	Organismal Systems	Endocrine system	mmu04910	1	1	1	1	1	C00031
GnRH signaling pathway	Organismal Systems	Endocrine system	mmu04912	1	1	1	1	1	C00219
Progesterone-mediated oocyte maturation	Organismal Systems	Endocrine system	mmu04914	1	1	1	1	0
Estrogen signaling pathway	Organismal Systems	Endocrine system	mmu04915	1	1	1	1	0
Melanogenesis	Organismal Systems	Endocrine system	mmu04916	1	1	1	1	1	C00082
Thyroid hormone signaling pathway	Organismal Systems	Endocrine system	mmu04919	1	1	1	1	1	C01829
Adipocytokine signaling pathway	Organismal Systems	Endocrine system	mmu04920	1	1	1	1	0
Oxytocin signaling pathway	Organismal Systems	Endocrine system	mmu04921	1	1	1	1	1	C00219
Relaxin signaling pathway	Organismal Systems	Endocrine system	mmu04926	1	1	1	1	0
GnRH secretion	Organismal Systems	Endocrine system	mmu04929	1	1	1	1	0
Non-alcoholic fatty liver disease (NAFLD)	Human Diseases	Endocrine and metabolic disease	mmu04932	1	1	1	1	1	C00031
AGE-RAGE signaling pathway in diabetic complications	Human Diseases	Endocrine and metabolic disease	mmu04933	1	1	1	1	1	C00031
Growth hormone synthesis, secretion and action	Organismal Systems	Endocrine system	mmu04935	1	1	1	1	0
Type I diabetes mellitus	Human Diseases	Endocrine and metabolic disease	mmu04940	1	1	1	1	0
Maturity onset diabetes of the young	Human Diseases	Endocrine and metabolic disease	mmu04950	1	1	1	1	0
Aldosterone-regulated sodium reabsorption	Organismal Systems	Excretory system	mmu04960	1	1	1	1	0
Endocrine and other factor-regulated calcium reabsorption	Organismal Systems	Excretory system	mmu04961	1	1	1	1	0
Vasopressin-regulated water reabsorption	Organismal Systems	Excretory system	mmu04962	1	1	1	1	0
Collecting duct acid secretion	Organismal Systems	Excretory system	mmu04966	1	1	1	1	0
Salivary secretion	Organismal Systems	Digestive system	mmu04970	1	1	1	1	0
Gastric acid secretion	Organismal Systems	Digestive system	mmu04971	1	1	1	1	1	C00388
Pancreatic secretion	Organismal Systems	Digestive system	mmu04972	1	1	1	1	0
Alzheimer disease	Human Diseases	Neurodegenerative disease	mmu05010	1	1	1	1	0
Huntington disease	Human Diseases	Neurodegenerative disease	mmu05016	1	1	1	1	1	C00025
Spinocerebellar ataxia	Human Diseases	Neurodegenerative disease	mmu05017	1	1	1	1	1	C00025
Prion diseases	Human Diseases	Neurodegenerative disease	mmu05020	1	1	1	1	1	C02140
Nicotine addiction	Human Diseases	Substance dependence	mmu05033	1	1	1	1	1	C00025
Bacterial invasion of epithelial cells	Human Diseases	Infectious disease: bacterial	mmu05100	1	1	1	1	0
Salmonella infection	Human Diseases	Infectious disease: bacterial	mmu05132	1	1	1	1	0
Pertussis	Human Diseases	Infectious disease: bacterial	mmu05133	1	1	1	1	0
Legionellosis	Human Diseases	Infectious disease: bacterial	mmu05134	1	1	1	1	0
Yersinia infection	Human Diseases	Infectious disease: bacterial	mmu05135	1	1	1	1	0
Leishmaniasis	Human Diseases	Infectious disease: parasitic	mmu05140	1	1	1	1	1	C00219
Chagas disease (American trypanosomiasis)	Human Diseases	Infectious disease: parasitic	mmu05142	1	1	1	1	1	C00062
Malaria	Human Diseases	Infectious disease: parasitic	mmu05144	1	1	1	1	0
Toxoplasmosis	Human Diseases	Infectious disease: parasitic	mmu05145	1	1	1	1	0
Staphylococcus aureus infection	Human Diseases	Infectious disease: bacterial	mmu05150	1	1	1	1	0
Tuberculosis	Human Diseases	Infectious disease: bacterial	mmu05152	1	1	1	1	1	C06124
Hepatitis C	Human Diseases	Infectious disease: viral	mmu05160	1	1	1	1	0
Hepatitis B	Human Diseases	Infectious disease: viral	mmu05161	1	1	1	1	0
Measles	Human Diseases	Infectious disease: viral	mmu05162	1	1	1	1	0
Human cytomegalovirus infection	Human Diseases	Infectious disease: viral	mmu05163	1	1	1	1	0
Influenza A	Human Diseases	Infectious disease: viral	mmu05164	1	1	1	1	0
Human papillomavirus infection	Human Diseases	Infectious disease: viral	mmu05165	1	1	1	1	0
Human T-cell leukemia virus 1 infection	Human Diseases	Infectious disease: viral	mmu05166	1	1	1	1	0
Kaposi sarcoma-associated herpesvirus infection	Human Diseases	Infectious disease: viral	mmu05167	1	1	1	1	0
Herpes simplex virus 1 infection	Human Diseases	Infectious disease: viral	mmu05168	1	1	1	1	0
Epstein-Barr virus infection	Human Diseases	Infectious disease: viral	mmu05169	1	1	1	1	0
Human immunodeficiency virus 1 infection	Human Diseases	Infectious disease: viral	mmu05170	1	1	1	1	0
Transcriptional misregulation in cancer	Human Diseases	Cancer: overview	mmu05202	1	1	1	1	0
Viral carcinogenesis	Human Diseases	Cancer: overview	mmu05203	1	1	1	1	0
Chemical carcinogenesis	Human Diseases	Cancer: overview	mmu05204	1	1	1	1	0
Proteoglycans in cancer	Human Diseases	Cancer: overview	mmu05205	1	1	1	1	0
MicroRNAs in cancer	Human Diseases	Cancer: overview	mmu05206	1	1	1	1	0
Colorectal cancer	Human Diseases	Cancer: specific types	mmu05210	1	1	1	1	0
Pancreatic cancer	Human Diseases	Cancer: specific types	mmu05212	1	1	1	1	0
Endometrial cancer	Human Diseases	Cancer: specific types	mmu05213	1	1	1	1	0
Glioma	Human Diseases	Cancer: specific types	mmu05214	1	1	1	1	0
Prostate cancer	Human Diseases	Cancer: specific types	mmu05215	1	1	1	1	0
Thyroid cancer	Human Diseases	Cancer: specific types	mmu05216	1	1	1	1	0
Basal cell carcinoma	Human Diseases	Cancer: specific types	mmu05217	1	1	1	1	1	C00187
Melanoma	Human Diseases	Cancer: specific types	mmu05218	1	1	1	1	0
Bladder cancer	Human Diseases	Cancer: specific types	mmu05219	1	1	1	1	0
Chronic myeloid leukemia	Human Diseases	Cancer: specific types	mmu05220	1	1	1	1	0
Acute myeloid leukemia	Human Diseases	Cancer: specific types	mmu05221	1	1	1	1	0
Small cell lung cancer	Human Diseases	Cancer: specific types	mmu05222	1	1	1	1	0
Non-small cell lung cancer	Human Diseases	Cancer: specific types	mmu05223	1	1	1	1	0
Breast cancer	Human Diseases	Cancer: specific types	mmu05224	1	1	1	1	0
Hepatocellular carcinoma	Human Diseases	Cancer: specific types	mmu05225	1	1	1	1	0
Gastric cancer	Human Diseases	Cancer: specific types	mmu05226	1	1	1	1	0
PD-L1 expression and PD-1 checkpoint pathway in cancer	Human Diseases	Cancer: overview	mmu05235	1	1	1	1	0
Asthma	Human Diseases	Immune disease	mmu05310	1	1	1	1	1	C00388
Autoimmune thyroid disease	Human Diseases	Immune disease	mmu05320	1	1	1	1	1	C01829
Inflammatory bowel disease (IBD)	Human Diseases	Immune disease	mmu05321	1	1	1	1	0
Systemic lupus erythematosus	Human Diseases	Immune disease	mmu05322	1	1	1	1	0
Rheumatoid arthritis	Human Diseases	Immune disease	mmu05323	1	1	1	1	0
Allograft rejection	Human Diseases	Immune disease	mmu05330	1	1	1	1	0
Graft-versus-host disease	Human Diseases	Immune disease	mmu05332	1	1	1	1	0
Primary immunodeficiency	Human Diseases	Immune disease	mmu05340	1	1	1	1	0
Hypertrophic cardiomyopathy (HCM)	Human Diseases	Cardiovascular disease	mmu05410	1	1	1	1	0
Arrhythmogenic right ventricular cardiomyopathy (ARVC)	Human Diseases	Cardiovascular disease	mmu05412	1	1	1	1	0
Dilated cardiomyopathy (DCM)	Human Diseases	Cardiovascular disease	mmu05414	1	1	1	1	0
Viral myocarditis	Human Diseases	Cardiovascular disease	mmu05416	1	1	1	1	0
Fluid shear stress and atherosclerosis	Human Diseases	Cardiovascular disease	mmu05418	1	1	1	1	0

## Sheet: KEGG_Enrichment_Liver
Pathway	Brite_1	Brite_2	map	pV_treatment_dark	pV_treatment_light	pV_phase_sed	pV_phase_ex	nCpdsAll	Compounds
Metabolic pathways	Mus Musculus	Lipid metabolism	mmu01100	3.32498e-62	2.07666e-55	1	1	235	C00037, C00213, C01026, C00719, C00576, C00065, C00188, C00041, C00049, C01042, C00152, C00025, C00064, C00624, C15987, C00135, C01152, C01152, C00439, C05568, C00386, C01262, C05127, C05828, C02835, C00047, C02727, C05545, C03793, C16741, C00449, C00956, C00408, C00431, C00079, C03519, C00166, C05607, C05852, C00082, C01179, C00078, C00328, C01717, C00108, C10164, C00780, C05635, C00954, C00123,…
Biosynthesis of unsaturated fatty acids	Metabolism	Lipid metabolism	mmu01040	2.85913e-06	0.186453	1	1	17	C00249, C01530, C06425, C16526, C08281, C08316, C06428, C16513, C06429, C01595, C06426, C03242, C00219, C16527, C16513, C16533, C16525
Glycine, serine and threonine metabolism	Metabolism	Amino acid metabolism	mmu00260	2.85913e-05	0.00616616	1	1	17	C00037, C00213, C01026, C00719, C00576, C00065, C00188, C00049, C00078, C02291, C00097, C00581, C00300, C00631, C00022, C00258, C00114
Phenylalanine metabolism	Metabolism	Amino acid metabolism	mmu00360	0.000101796	0.0139391	1	1	13	C00079, C03519, C00166, C05607, C05852, C00082, C05598, C00022, C00042, C00122, C01586, C00180, C00805
Vitamin digestion and absorption	Organismal Systems	Digestive system	mmu04977	0.00014977	0.00403753	1	1	19	C01885, C00187, C00153, C00003, C00255, C00016, C00061, C00864, C00072, C02477, C00504, C00378, C00068, C00473, C00376, C00534, C00647, C00018, C00250
Carbon metabolism	Mus Musculus	Lipid metabolism	mmu01200	0.000297352	0.000170492	1	1	25	C00037, C00065, C00041, C00049, C00025, C00097, C00668, C05345, C00354, C00111, C00631, C00074, C00022, C00258, C00345, C05382, C00158, C00026, C00042, C00122, C00149, C00227, C00257, C00440, C00257
Purine metabolism	Metabolism	Nucleotide metabolism	mmu00230	0.000476859	5.40554e-05	1	1	24	C00037, C00064, C00086, C04677, C00294, C00262, C00385, C01762, C05512, C00366, C02350, C00020, C01367, C00054, C00212, C00147, C00360, C00144, C00387, C00242, C00330, C00301, C00209, C00059
Neuroactive ligand-receptor interaction	Environmental Information Processing	Signaling molecules and interaction	mmu04080	0.000546704	0.000496074	1	1	11	C00037, C00049, C00025, C00780, C00245, C00639, C16512, C13856, C00212, C00015, C00099
Citrate cycle (TCA cycle)	Metabolism	Carbohydrate metabolism	mmu00020	0.0013273	0.0275603	1	1	8	C00074, C00022, C00158, C00026, C00042, C00122, C00149, C00068
Ascorbate and aldarate metabolism	Metabolism	Carbohydrate metabolism	mmu00053	0.0013273	0.0275603	1	1	8	C00022, C00029, C00191, C00026, C00137, C00072, C05422, C01620
Fatty acid biosynthesis	Metabolism	Lipid metabolism	mmu00061	0.0013273	0.190564	1	1	5	C00383, C06424, C00249, C08362, C01530
Pentose and glucuronate interconversions	Metabolism	Carbohydrate metabolism	mmu00040	0.00220329	0.0299854	1	1	8	C00111, C00022, C00474, C01904, C00029, C00191, C00026, C00116
Tyrosine metabolism	Metabolism	Amino acid metabolism	mmu00350	0.00220329	0.000640449	1	1	6	C00082, C01179, C00022, C00042, C00122, C01384
Ferroptosis	Cellular Processes	Cell growth and death	mmu04216	0.00220329	0.0299854	1	1	8	C00025, C00097, C00051, C00127, C00669, C00219, C16527, C02477
Primary bile acid biosynthesis	Metabolism	Lipid metabolism	mmu00120	0.00259812	0.00633886	1	1	8	C00037, C00245, C00187, C00695, C01921, C05122, C02528, C05465
Antifolate resistance	Human Diseases	Drug resistance: antineoplastic	mmu01523	0.00259812	0.0437163	1	1	6	C00073, C00020, C00144, C00504, C00415, C00440
Bile secretion	Organismal Systems	Digestive system	mmu04976	0.00503917	0.00196324	1	1	20	C00780, C00315, C00750, C00051, C00031, C00026, C00318, C00639, C00114, C00187, C00695, C01921, C05122, C02528, C05465, C04483, C00366, C02918, C00504, C00805
Pyrimidine metabolism	Metabolism	Nucleotide metabolism	mmu00240	0.00649276	0.0096569	1	1	22	C00064, C00086, C00029, C00383, C02170, C00295, C00015, C00105, C01368, C02355, C00299, C00106, C02067, C00526, C02642, C00099, C00055, C00475, C00380, C00881, C00214, C00178
Pyruvate metabolism	Metabolism	Carbohydrate metabolism	mmu00620	0.007157	0.0171726	1	1	8	C00074, C00022, C00186, C00042, C00122, C00149, C00227, C00068
Biosynthesis of amino acids	Mus Musculus	Lipid metabolism	mmu01230	0.00838813	3.1165e-06	1	1	43	C00037, C00065, C00188, C00041, C00049, C00152, C00025, C00064, C00624, C00135, C00047, C00449, C00956, C00079, C00166, C00082, C01179, C00078, C00108, C00123, C00233, C00407, C00183, C00073, C00019, C00021, C02291, C00097, C00062, C03406, C00077, C00327, C00148, C15532, C00437, C05345, C00111, C00631, C00074, C00022, C05382, C00158, C00026
Oxidative phosphorylation	Metabolism	Energy metabolism	mmu00190	0.0098933	0.105096	1	1	5	C00042, C00122, C00009, C00003, C00061
Glycerolipid metabolism	Metabolism	Lipid metabolism	mmu00561	0.0098933	0.219183	1	1	7	C00111, C00631, C00258, C00029, C00116, C00093, C01885
Inflammatory mediator regulation of TRP channels	Organismal Systems	Sensory system	mmu04750	0.0098933	0.105096	1	1	4	C00780, C00219, C04805, C04742
Parkinson disease	Human Diseases	Neurodegenerative disease	mmu05012	0.0098933	0.019743	1	1	4	C00082, C00009, C00020, C00212
Histidine metabolism	Metabolism	Amino acid metabolism	mmu00340	0.0103229	0.00932235	1	1	16	C00049, C00025, C00135, C01152, C01152, C00439, C05568, C00386, C01262, C05127, C05828, C05131, C02835, C00026, C04677, C05570
Nicotinate and nicotinamide metabolism	Metabolism	Metabolism of cofactors and vitamins	mmu00760	0.0103229	1.95366e-05	1	1	17	C00049, C15987, C00111, C00022, C00042, C00122, C01384, C00253, C05841, C00153, C00455, C03150, C00003, C02918, C01004, C05842, C05843
Glyoxylate and dicarboxylate metabolism	Metabolism	Carbohydrate metabolism	mmu00630	0.0116768	0.0300047	1	1	12	C00037, C00065, C00025, C00064, C00631, C00022, C00258, C00158, C00026, C00042, C00149, C00209
Valine, leucine and isoleucine biosynthesis	Metabolism	Amino acid metabolism	mmu00290	0.0127082	0.00358283	1	1	6	C00188, C00123, C00233, C00407, C00183, C00022
Thermogenesis	Organismal Systems	Environmental adaptation	mmu04714	0.0127082	0.0275603	1	1	4	C00318, C00116, C01885, C13856
Central carbon metabolism in cancer	Human Diseases	Cancer: overview	mmu05230	0.0136905	0.00329824	1	1	29	C00037, C00065, C00041, C00049, C00152, C00025, C00064, C00135, C00079, C00082, C00078, C00123, C00407, C00183, C00073, C00097, C00062, C00148, C00031, C00354, C00631, C00074, C00022, C00186, C00158, C00026, C00042, C00122, C00149
Alanine, aspartate and glutamate metabolism	Metabolism	Amino acid metabolism	mmu00250	0.0159804	0.000501479	1	1	12	C00041, C00049, C01042, C00152, C00025, C00064, C03406, C00022, C00158, C00026, C00042, C00122
Glucagon signaling pathway	Organismal Systems	Endocrine system	mmu04922	0.0185659	0.0430661	1	1	12	C00031, C00668, C00354, C00631, C00074, C00022, C00186, C00158, C00026, C00042, C00122, C00149
Ubiquinone and other terpenoid-quinone biosynthesis	Metabolism	Metabolism of cofactors and vitamins	mmu00130	0.0192462	0.0347566	1	1	3	C00082, C01179, C02477
Inositol phosphate metabolism	Metabolism	Carbohydrate metabolism	mmu00562	0.0192462	0.157985	1	1	4	C00111, C00191, C00137, C01177
Linoleic acid metabolism	Metabolism	Lipid metabolism	mmu00591	0.0192462	0.296594	1	1	6	C01595, C06426, C03242, C00219, C14829, C14828
Serotonergic synapse	Organismal Systems	Nervous system	mmu04726	0.0192462	0.157985	1	1	5	C00078, C00780, C05635, C00219, C00639
Thyroid hormone synthesis	Organismal Systems	Endocrine system	mmu04918	0.0192462	0.0347566	1	1	2	C00051, C00127
Thiamine metabolism	Metabolism	Metabolism of cofactors and vitamins	mmu00730	0.0222932	0.0437163	1	1	9	C00037, C00082, C00097, C00022, C00003, C00378, C01081, C00068, C00018
Amino sugar and nucleotide sugar metabolism	Metabolism	Carbohydrate metabolism	mmu00520	0.0243203	0.0554557	1	1	12	C00031, C00668, C05345, C00159, C00446, C00498, C00029, C00052, C00191, C00357, C00270, C03410
Protein digestion and absorption	Organismal Systems	Digestive system	mmu04974	0.0321044	0.00196324	1	1	22	C00037, C00065, C00188, C00041, C00049, C00152, C00025, C00064, C00135, C00047, C00079, C00082, C00078, C00123, C00407, C00183, C00073, C00097, C00062, C00148, C00134, C00099
ABC transporters	Environmental Information Processing	Membrane transport	mmu02010	0.0363115	0.0013202	1	1	51	C00037, C00719, C00065, C00188, C00041, C00049, C00025, C00064, C00135, C00047, C00079, C00123, C00407, C00183, C00245, C00062, C00086, C00077, C00148, C01157, C00134, C00315, C00051, C00031, C00121, C01835, C00208, C00095, C00794, C00159, C00009, C01181, C00137, C01177, C00114, C00116, C00093, C00294, C01762, C05512, C00212, C00387, C00330, C00299, C00526, C00475, C00881, C00255, C00378, C00503,…
Arachidonic acid metabolism	Metabolism	Lipid metabolism	mmu00590	0.037365	0.255777	1	1	5	C00219, C00639, C05961, C04805, C04742
Ovarian steroidogenesis	Organismal Systems	Endocrine system	mmu04913	0.037365	0.230518	1	1	3	C00219, C00639, C00187
Morphine addiction	Human Diseases	Substance dependence	mmu05032	0.037365	0.0610874	1	1	2	C00020, C00212
Sulfur metabolism	Metabolism	Energy metabolism	mmu00920	0.0385453	0.0683739	1	1	6	C00065, C00097, C00245, C00042, C00054, C00059
Fatty acid metabolism	Mus Musculus	Lipid metabolism	mmu01212	0.0385453	0.181074	1	1	3	C00383, C00249, C02990
2-Oxocarboxylic acid metabolism	Mus Musculus	Lipid metabolism	mmu01210	0.0434731	0.000680732	1	1	20	C00049, C00025, C00624, C00047, C00956, C00079, C00166, C00082, C01179, C00078, C00123, C00233, C00407, C00183, C00073, C00077, C00437, C00022, C00158, C00026
Taurine and hypotaurine metabolism	Metabolism	Metabolism of other amino acids	mmu00430	0.0444095	0.0299854	1	1	10	C00041, C00025, C00097, C00519, C00245, C01959, C00022, C00026, C00227, C05122
Butanoate metabolism	Metabolism	Carbohydrate metabolism	mmu00650	0.0444095	0.00647925	1	1	8	C00025, C00022, C00026, C00042, C00122, C02630, C01384, C01089
Glutathione metabolism	Metabolism	Metabolism of other amino acids	mmu00480	0.0530683	0.0986513	1	1	13	C00037, C00025, C00097, C00077, C00134, C00315, C00750, C00051, C00127, C01879, C00669, C00072, C05422
Taste transduction	Organismal Systems	Sensory system	mmu04742	0.0530683	0.0430661	1	1	9	C00025, C00780, C00031, C00208, C00095, C00158, C00149, C00020, C00144
Glycolysis / Gluconeogenesis	Metabolism	Carbohydrate metabolism	mmu00010	0.054279	0.0945602	1	1	9	C00031, C00668, C05345, C00111, C00631, C00074, C00022, C00186, C00068
Phenylalanine, tyrosine and tryptophan biosynthesis	Metabolism	Amino acid metabolism	mmu00400	0.054279	0.0275603	1	1	8	C00079, C00166, C00082, C01179, C00078, C00108, C00354, C00074
cAMP signaling pathway	Environmental Information Processing	Signal transduction	mmu04024	0.054279	0.0275603	1	1	6	C00780, C00186, C00042, C01089, C00020, C00212
Synaptic vesicle cycle	Organismal Systems	Nervous system	mmu04721	0.0654704	0.019743	1	1	3	C00037, C00025, C00780
Retrograde endocannabinoid signaling	Organismal Systems	Nervous system	mmu04723	0.0654704	0.105096	1	1	4	C00025, C00219, C00116, C13856
Regulation of lipolysis in adipocytes	Organismal Systems	Endocrine system	mmu04923	0.0654704	0.237659	1	1	6	C00219, C00116, C01885, C02140, C00020, C00212
Aldosterone synthesis and secretion	Organismal Systems	Endocrine system	mmu04925	0.0654704	0.105096	1	1	5	C00219, C00187, C02140, C00020, C00003
Cysteine and methionine metabolism	Metabolism	Amino acid metabolism	mmu00270	0.0661263	0.0021021	1	1	14	C00065, C00041, C00049, C00073, C03145, C02989, C00019, C00021, C02291, C00097, C00170, C00051, C00022, C00059
Arginine biosynthesis	Metabolism	Amino acid metabolism	mmu00220	0.0691878	0.159213	1	1	13	C00049, C00025, C00064, C00624, C00062, C03406, C00086, C00077, C00327, C15532, C00437, C00026, C00122
Steroid biosynthesis	Metabolism	Lipid metabolism	mmu00100	0.0723947	0.107191	1	1	3	C00187, C01753, C01789
Phosphonate and phosphinate metabolism	Metabolism	Metabolism of other amino acids	mmu00440	0.0723947	0.107191	1	1	3	C00037, C00074, C00022
Folate biosynthesis	Metabolism	Metabolism of cofactors and vitamins	mmu00790	0.0723947	0.107191	1	1	3	C00504, C00415, C00268
cGMP-PKG signaling pathway	Environmental Information Processing	Signal transduction	mmu04022	0.0723947	0.107191	1	1	3	C00020, C00212, C00144
Renin secretion	Organismal Systems	Endocrine system	mmu04924	0.0723947	0.107191	1	1	2	C00020, C00212
Cholesterol metabolism	Organismal Systems	Digestive system	mmu04979	0.0723947	0.107191	1	1	4	C00187, C01921, C05122, C05465
Pathways in cancer	Human Diseases	Cancer: overview	mmu05200	0.0723947	0.322379	1	1	3	C00122, C00149, C00187
Galactose metabolism	Metabolism	Carbohydrate metabolism	mmu00052	0.0756714	0.21474	1	1	12	C00031, C00668, C00111, C00095, C00794, C00159, C00446, C00880, C00029, C00052, C00137, C00116
Tryptophan metabolism	Metabolism	Amino acid metabolism	mmu00380	0.0756714	0.019793	1	1	8	C00078, C00328, C01717, C00108, C10164, C00780, C05635, C00954
Pentose phosphate pathway	Metabolism	Carbohydrate metabolism	mmu00030	0.0826649	0.0300047	1	1	11	C00031, C00668, C05345, C00631, C00022, C00258, C00345, C05382, C00121, C00257, C00257
beta-Alanine metabolism	Metabolism	Metabolism of other amino acids	mmu00410	0.0826649	0.0300047	1	1	11	C00049, C00135, C00386, C01262, C00315, C00750, C00383, C00106, C02642, C00099, C00864
Mineral absorption	Organismal Systems	Digestive system	mmu04978	0.0826649	0.00831298	1	1	15	C00037, C00065, C00188, C00041, C00152, C00064, C00079, C00078, C00123, C00407, C00183, C00073, C00148, C00031, C00009
AMPK signaling pathway	Environmental Information Processing	Signal transduction	mmu04152	0.0842813	0.132817	1	1	7	C00031, C00668, C00354, C00022, C04677, C00020, C00003
Aminoacyl-tRNA biosynthesis	Genetic Information Processing	Translation	mmu00970	0.091947	0.0204056	1	1	20	C00037, C00065, C00188, C00041, C00049, C00152, C00025, C00064, C00135, C00047, C00079, C00082, C00078, C00123, C00407, C00183, C00073, C00097, C00062, C00148
Valine, leucine and isoleucine degradation	Metabolism	Amino acid metabolism	mmu00280	0.0966931	0.0171726	1	1	7	C00123, C00233, C00407, C00183, C06001, C02170, C00068
Pantothenate and CoA biosynthesis	Metabolism	Metabolism of cofactors and vitamins	mmu00770	0.104882	0.00647925	1	1	9	C00049, C00183, C00097, C00022, C00054, C00106, C02642, C00099, C00864
Vitamin B6 metabolism	Metabolism	Metabolism of cofactors and vitamins	mmu00750	0.108713	0.157985	1	1	5	C00534, C00647, C00018, C00250, C00847
Porphyrin and chlorophyll metabolism	Metabolism	Metabolism of cofactors and vitamins	mmu00860	0.108713	0.157985	1	1	4	C00037, C00188, C00025, C00500
Arginine and proline metabolism	Metabolism	Amino acid metabolism	mmu00330	0.117799	0.129394	1	1	19	C00213, C00025, C00431, C00019, C00062, C00086, C00077, C03771, C00148, C01157, C00581, C00300, C00791, C00134, C00315, C00750, C02714, C01035, C00022
One carbon pool by folate	Metabolism	Metabolism of cofactors and vitamins	mmu00670	0.139983	0.421991	1	1	3	C00504, C00415, C00440
mTOR signaling pathway	Environmental Information Processing	Signal transduction	mmu04150	0.139983	0.421991	1	1	3	C00123, C00062, C00020
Longevity regulating pathway	Organismal Systems	Aging	mmu04211	0.139983	0.187786	1	1	2	C00020, C00003
Vascular smooth muscle contraction	Organismal Systems	Circulatory system	mmu04270	0.139983	0.187786	1	1	2	C00219, C00212
Olfactory transduction	Organismal Systems	Sensory system	mmu04740	0.139983	0.187786	1	1	2	C00020, C00144
Oxytocin signaling pathway	Organismal Systems	Endocrine system	mmu04921	0.139983	0.421991	1	1	2	C00219, C00639
Cortisol synthesis and secretion	Organismal Systems	Endocrine system	mmu04927	0.139983	0.187786	1	1	2	C00187, C00020
Parathyroid hormone synthesis, secretion and action	Organismal Systems	Endocrine system	mmu04928	0.139983	0.187786	1	1	2	C00009, C00020
Cushing syndrome	Human Diseases	Endocrine and metabolic disease	mmu04934	0.139983	0.187786	1	1	2	C00187, C00020
Fat digestion and absorption	Organismal Systems	Digestive system	mmu04975	0.139983	0.187786	1	1	2	C01885, C00187
Amoebiasis	Human Diseases	Infectious disease: parasitic	mmu05146	0.139983	0.421991	1	1	2	C00062, C00219
Riboflavin metabolism	Metabolism	Metabolism of cofactors and vitamins	mmu00740	0.175149	0.344911	1	1	4	C00474, C00255, C00016, C00061
Alcoholism	Human Diseases	Substance dependence	mmu05034	0.175149	0.0610874	1	1	3	C00025, C00082, C00212
Fatty acid degradation	Metabolism	Lipid metabolism	mmu00071	0.184084	0.295953	1	1	3	C00249, C00489, C02990
Lysine degradation	Metabolism	Amino acid metabolism	mmu00310	0.193984	0.166221	1	1	14	C00037, C00047, C02727, C05545, C03793, C16741, C00449, C00956, C00408, C00431, C00026, C00042, C00489, C01181
Starch and sucrose metabolism	Metabolism	Carbohydrate metabolism	mmu00500	0.215319	0.294364	1	1	5	C00031, C00208, C00095, C00498, C00029
Carbohydrate digestion and absorption	Organismal Systems	Digestive system	mmu04973	0.215319	0.294364	1	1	4	C00031, C01835, C00208, C00095
Glycerophospholipid metabolism	Metabolism	Lipid metabolism	mmu00564	0.222316	0.249798	1	1	9	C00111, C00114, C00588, C00307, C00670, C00346, C00570, C01233, C00093
Ether lipid metabolism	Metabolism	Lipid metabolism	mmu00565	0.229621	0.328449	1	1	2	C00670, C01233
Nitrogen metabolism	Metabolism	Energy metabolism	mmu00910	0.229621	0.490223	1	1	2	C00025, C00064
Propanoate metabolism	Metabolism	Carbohydrate metabolism	mmu00640	0.236945	0.0111962	1	1	6	C00111, C00186, C00042, C02170, C00099, C00068
Sphingolipid signaling pathway	Environmental Information Processing	Signal transduction	mmu04071	0.236945	0.0111962	1	1	6	C00065, C00346, C00836, C00550, C00319, C00212
HIF-1 signaling pathway	Environmental Information Processing	Signal transduction	mmu04066	0.253663	0.157985	1	1	5	C00031, C00022, C00186, C00026, C00072
GABAergic synapse	Organismal Systems	Nervous system	mmu04727	0.253663	0.157985	1	1	4	C00025, C00064, C00026, C00042
Insulin resistance	Human Diseases	Endocrine and metabolic disease	mmu04931	0.253663	0.296594	1	1	4	C00031, C00022, C00095, C02571
Fructose and mannose metabolism	Metabolism	Carbohydrate metabolism	mmu00051	0.2626	0.237659	1	1	6	C05345, C00111, C00186, C00095, C00794, C00159
Retinol metabolism	Metabolism	Metabolism of cofactors and vitamins	mmu00830	0.270133	0.490223	1	1	2	C00473, C00376
Phosphatidylinositol signaling system	Environmental Information Processing	Signal transduction	mmu04070	0.270133	0.490223	1	1	2	C00137, C01177
Phototransduction	Organismal Systems	Sensory system	mmu04744	0.270133	0.328449	1	1	2	C00144, C00376
Renal cell carcinoma	Human Diseases	Cancer: specific types	mmu05211	0.270133	0.490223	1	1	2	C00122, C00149
Phospholipase D signaling pathway	Environmental Information Processing	Signal transduction	mmu04072	0.270354	0.322379	1	1	2	C00025, C00639
Gap junction	Cellular Processes	Cellular community - eukaryotes	mmu04540	0.270354	0.107191	1	1	2	C00025, C00780
Insulin secretion	Organismal Systems	Endocrine system	mmu04911	0.270354	0.322379	1	1	2	C00031, C00022
Cocaine addiction	Human Diseases	Substance dependence	mmu05030	0.270354	0.107191	1	1	2	C00025, C00082
Amphetamine addiction	Human Diseases	Substance dependence	mmu05031	0.270354	0.107191	1	1	2	C00025, C00082
Sphingolipid metabolism	Metabolism	Lipid metabolism	mmu00600	0.273968	0.0683739	1	1	6	C00065, C00346, C00836, C12144, C00550, C00319
Proximal tubule bicarbonate reclamation	Organismal Systems	Excretory system	mmu04964	0.325587	0.344911	1	1	5	C00025, C00064, C00074, C00026, C00149
Choline metabolism in cancer	Human Diseases	Cancer: overview	mmu05231	0.325587	0.255777	1	1	5	C00114, C00588, C00307, C00670, C00093
D-Glutamine and D-glutamate metabolism	Metabolism	Metabolism of other amino acids	mmu00471	0.35992	0.421991	1	1	3	C00025, C00064, C00026
Neomycin, kanamycin and gentamicin biosynthesis	Metabolism	Biosynthesis of other secondary metabolites	mmu00524	0.35992	0.313344	1	1	3	C00025, C00031, C00029
Glutamatergic synapse	Organismal Systems	Nervous system	mmu04724	0.35992	0.421991	1	1	2	C00025, C00064
D-Arginine and D-ornithine metabolism	Metabolism	Metabolism of other amino acids	mmu00472	0.375367	0.360413	1	1	4	C00062, C00077, C03771, C00134
Biotin metabolism	Metabolism	Metabolism of cofactors and vitamins	mmu00780	0.375367	0.322379	1	1	3	C00047, C00086, C02656
FoxO signaling pathway	Environmental Information Processing	Signal transduction	mmu04068	0.375367	0.322379	1	1	3	C00025, C00031, C00020
Sulfur relay system	Genetic Information Processing	Folding, sorting and degradation	mmu04122	0.375367	0.322379	1	1	4	C00041, C00019, C00097, C00378
Necroptosis	Cellular Processes	Cell growth and death	mmu04217	0.390449	0.187786	1	1	3	C00219, C00550, C00319
Prolactin signaling pathway	Organismal Systems	Endocrine system	mmu04917	0.390449	0.421991	1	1	2	C00082, C00031
Steroid hormone biosynthesis	Metabolism	Lipid metabolism	mmu00140	0.500246	0.490223	1	1	2	C00187, C02140
Caffeine metabolism	Metabolism	Biosynthesis of other secondary metabolites	mmu00232	0.500246	0.328449	1	1	2	C00385, C01762
Long-term depression	Organismal Systems	Nervous system	mmu04730	0.500246	0.328449	1	1	2	C00025, C00219
Type II diabetes mellitus	Human Diseases	Endocrine and metabolic disease	mmu04930	0.500246	0.490223	1	1	2	C00031, C00022
Amyotrophic lateral sclerosis (ALS)	Human Diseases	Neurodegenerative disease	mmu05014	0.500246	0.490223	1	1	2	C00025, C00062
African trypanosomiasis	Human Diseases	Infectious disease: parasitic	mmu05143	0.500246	0.490223	1	1	2	C00078, C00328
Fatty acid elongation	Metabolism	Lipid metabolism	mmu00062	1	1	1	1	1	C00249
Synthesis and degradation of ketone bodies	Metabolism	Lipid metabolism	mmu00072	1	1	1	1	1	C01089
Selenocompound metabolism	Metabolism	Metabolism of other amino acids	mmu00450	1	1	1	1	1	C00041
N-Glycan biosynthesis	Metabolism	Glycan biosynthesis and metabolism	mmu00510	1	1	1	1	0
Other glycan degradation	Metabolism	Glycan biosynthesis and metabolism	mmu00511	1	1	1	1	0
Mucin type O-glycan biosynthesis	Metabolism	Glycan biosynthesis and metabolism	mmu00512	1	1	1	1	0
Various types of N-glycan biosynthesis	Metabolism	Glycan biosynthesis and metabolism	mmu00513	1	1	1	1	0
Other types of O-glycan biosynthesis	Metabolism	Glycan biosynthesis and metabolism	mmu00514	1	1	1	1	0
Mannose type O-glycan biosynthesis	Metabolism	Glycan biosynthesis and metabolism	mmu00515	1	1	1	1	0
Glycosaminoglycan degradation	Metabolism	Glycan biosynthesis and metabolism	mmu00531	1	1	1	1	0
Glycosaminoglycan biosynthesis	Metabolism	Glycan biosynthesis and metabolism	mmu00532	1	1	1	1	1	C00054
Glycosaminoglycan biosynthesis	Metabolism	Glycan biosynthesis and metabolism	mmu00533	1	1	1	1	0
Glycosaminoglycan biosynthesis	Metabolism	Glycan biosynthesis and metabolism	mmu00534	1	1	1	1	1	C00054
Glycosylphosphatidylinositol (GPI)-anchor biosynthesis	Metabolism	Glycan biosynthesis and metabolism	mmu00563	1	1	1	1	0
alpha-Linolenic acid metabolism	Metabolism	Lipid metabolism	mmu00592	1	1	1	1	1	C16300
Glycosphingolipid biosynthesis	Metabolism	Glycan biosynthesis and metabolism	mmu00601	1	1	1	1	0
Glycosphingolipid biosynthesis	Metabolism	Glycan biosynthesis and metabolism	mmu00603	1	1	1	1	0
Glycosphingolipid biosynthesis	Metabolism	Glycan biosynthesis and metabolism	mmu00604	1	1	1	1	0
Lipoic acid metabolism	Metabolism	Metabolism of cofactors and vitamins	mmu00785	1	1	1	1	0
Terpenoid backbone biosynthesis	Metabolism	Metabolism of terpenoids and polyketides	mmu00900	1	1	1	1	1	C00022
Metabolism of xenobiotics by cytochrome P450	Metabolism	Xenobiotics biodegradation and metabolism	mmu00980	1	1	1	1	0
Drug metabolism	Metabolism	Xenobiotics biodegradation and metabolism	mmu00982	1	1	1	1	0
Drug metabolism	Metabolism	Xenobiotics biodegradation and metabolism	mmu00983	1	1	1	1	1	C00003
EGFR tyrosine kinase inhibitor resistance	Human Diseases	Drug resistance: antineoplastic	mmu01521	1	1	1	1	0
Endocrine resistance	Human Diseases	Drug resistance: antineoplastic	mmu01522	1	1	1	1	0
Platinum drug resistance	Human Diseases	Drug resistance: antineoplastic	mmu01524	1	1	1	1	0
Ribosome biogenesis in eukaryotes	Genetic Information Processing	Translation	mmu03008	1	1	1	1	0
Ribosome	Genetic Information Processing	Translation	mmu03010	1	1	1	1	0
RNA transport	Genetic Information Processing	Translation	mmu03013	1	1	1	1	0
mRNA surveillance pathway	Genetic Information Processing	Translation	mmu03015	1	1	1	1	0
RNA degradation	Genetic Information Processing	Folding, sorting and degradation	mmu03018	1	1	1	1	0
RNA polymerase	Genetic Information Processing	Transcription	mmu03020	1	1	1	1	0
Basal transcription factors	Genetic Information Processing	Transcription	mmu03022	1	1	1	1	0
DNA replication	Genetic Information Processing	Replication and repair	mmu03030	1	1	1	1	0
Spliceosome	Genetic Information Processing	Transcription	mmu03040	1	1	1	1	0
Proteasome	Genetic Information Processing	Folding, sorting and degradation	mmu03050	1	1	1	1	0
Protein export	Genetic Information Processing	Folding, sorting and degradation	mmu03060	1	1	1	1	0
PPAR signaling pathway	Organismal Systems	Endocrine system	mmu03320	1	1	1	1	0
Base excision repair	Genetic Information Processing	Replication and repair	mmu03410	1	1	1	1	0
Nucleotide excision repair	Genetic Information Processing	Replication and repair	mmu03420	1	1	1	1	0
Mismatch repair	Genetic Information Processing	Replication and repair	mmu03430	1	1	1	1	0
Homologous recombination	Genetic Information Processing	Replication and repair	mmu03440	1	1	1	1	0
Non-homologous end-joining	Genetic Information Processing	Replication and repair	mmu03450	1	1	1	1	0
Fanconi anemia pathway	Genetic Information Processing	Replication and repair	mmu03460	1	1	1	1	0
MAPK signaling pathway	Environmental Information Processing	Signal transduction	mmu04010	1	1	1	1	0
ErbB signaling pathway	Environmental Information Processing	Signal transduction	mmu04012	1	1	1	1	0
Ras signaling pathway	Environmental Information Processing	Signal transduction	mmu04014	1	1	1	1	0
Rap1 signaling pathway	Environmental Information Processing	Signal transduction	mmu04015	1	1	1	1	0
Calcium signaling pathway	Environmental Information Processing	Signal transduction	mmu04020	1	1	1	1	0
Cytokine-cytokine receptor interaction	Environmental Information Processing	Signaling molecules and interaction	mmu04060	1	1	1	1	0
Viral protein interaction with cytokine and cytokine receptor	Environmental Information Processing	Signaling molecules and interaction	mmu04061	1	1	1	1	0
Chemokine signaling pathway	Organismal Systems	Immune system	mmu04062	1	1	1	1	0
NF-kappa B signaling pathway	Environmental Information Processing	Signal transduction	mmu04064	1	1	1	1	0
Cell cycle	Cellular Processes	Cell growth and death	mmu04110	1	1	1	1	0
Oocyte meiosis	Cellular Processes	Cell growth and death	mmu04114	1	1	1	1	0
p53 signaling pathway	Cellular Processes	Cell growth and death	mmu04115	1	1	1	1	0
Ubiquitin mediated proteolysis	Genetic Information Processing	Folding, sorting and degradation	mmu04120	1	1	1	1	0
SNARE interactions in vesicular transport	Genetic Information Processing	Folding, sorting and degradation	mmu04130	1	1	1	1	0
Autophagy	Cellular Processes	Transport and catabolism	mmu04136	1	1	1	1	0
Mitophagy	Cellular Processes	Transport and catabolism	mmu04137	1	1	1	1	0
Autophagy	Cellular Processes	Transport and catabolism	mmu04140	1	1	1	1	0
Protein processing in endoplasmic reticulum	Genetic Information Processing	Folding, sorting and degradation	mmu04141	1	1	1	1	0
Lysosome	Cellular Processes	Transport and catabolism	mmu04142	1	1	1	1	1	C00159
Endocytosis	Cellular Processes	Transport and catabolism	mmu04144	1	1	1	1	0
Phagosome	Cellular Processes	Transport and catabolism	mmu04145	1	1	1	1	0
Peroxisome	Cellular Processes	Transport and catabolism	mmu04146	1	1	1	1	0
PI3K-Akt signaling pathway	Environmental Information Processing	Signal transduction	mmu04151	1	1	1	1	1	C00020
Apoptosis	Cellular Processes	Cell growth and death	mmu04210	1	1	1	1	1	C00319
Longevity regulating pathway	Organismal Systems	Aging	mmu04213	1	1	1	1	0
Apoptosis	Cellular Processes	Cell growth and death	mmu04215	1	1	1	1	0
Cellular senescence	Cellular Processes	Cell growth and death	mmu04218	1	1	1	1	0
Cardiac muscle contraction	Organismal Systems	Circulatory system	mmu04260	1	1	1	1	0
Adrenergic signaling in cardiomyocytes	Organismal Systems	Circulatory system	mmu04261	1	1	1	1	0
Wnt signaling pathway	Environmental Information Processing	Signal transduction	mmu04310	1	1	1	1	0
Notch signaling pathway	Environmental Information Processing	Signal transduction	mmu04330	1	1	1	1	0
Hedgehog signaling pathway	Environmental Information Processing	Signal transduction	mmu04340	1	1	1	1	0
TGF-beta signaling pathway	Environmental Information Processing	Signal transduction	mmu04350	1	1	1	1	0
Axon guidance	Organismal Systems	Development and regeneration	mmu04360	1	1	1	1	0
VEGF signaling pathway	Environmental Information Processing	Signal transduction	mmu04370	1	1	1	1	0
Apelin signaling pathway	Environmental Information Processing	Signal transduction	mmu04371	1	1	1	1	0
Osteoclast differentiation	Organismal Systems	Development and regeneration	mmu04380	1	1	1	1	0
Hippo signaling pathway	Environmental Information Processing	Signal transduction	mmu04390	1	1	1	1	0
Hippo signaling pathway	Environmental Information Processing	Signal transduction	mmu04392	1	1	1	1	0
Focal adhesion	Cellular Processes	Cellular community - eukaryotes	mmu04510	1	1	1	1	0
ECM-receptor interaction	Environmental Information Processing	Signaling molecules and interaction	mmu04512	1	1	1	1	0
Cell adhesion molecules (CAMs)	Environmental Information Processing	Signaling molecules and interaction	mmu04514	1	1	1	1	0
Adherens junction	Cellular Processes	Cellular community - eukaryotes	mmu04520	1	1	1	1	0
Tight junction	Cellular Processes	Cellular community - eukaryotes	mmu04530	1	1	1	1	0
Signaling pathways regulating pluripotency of stem cells	Cellular Processes	Cellular community - eukaryotes	mmu04550	1	1	1	1	0
Complement and coagulation cascades	Organismal Systems	Immune system	mmu04610	1	1	1	1	0
Platelet activation	Organismal Systems	Immune system	mmu04611	1	1	1	1	1	C00219
Antigen processing and presentation	Organismal Systems	Immune system	mmu04612	1	1	1	1	0
Renin-angiotensin system	Organismal Systems	Endocrine system	mmu04614	1	1	1	1	0
Toll-like receptor signaling pathway	Organismal Systems	Immune system	mmu04620	1	1	1	1	0
NOD-like receptor signaling pathway	Organismal Systems	Immune system	mmu04621	1	1	1	1	0
RIG-I-like receptor signaling pathway	Organismal Systems	Immune system	mmu04622	1	1	1	1	0
Cytosolic DNA-sensing pathway	Organismal Systems	Immune system	mmu04623	1	1	1	1	0
C-type lectin receptor signaling pathway	Organismal Systems	Immune system	mmu04625	1	1	1	1	1	C00159
JAK-STAT signaling pathway	Environmental Information Processing	Signal transduction	mmu04630	1	1	1	1	0
Hematopoietic cell lineage	Organismal Systems	Immune system	mmu04640	1	1	1	1	0
Natural killer cell mediated cytotoxicity	Organismal Systems	Immune system	mmu04650	1	1	1	1	0
IL-17 signaling pathway	Organismal Systems	Immune system	mmu04657	1	1	1	1	0
Th1 and Th2 cell differentiation	Organismal Systems	Immune system	mmu04658	1	1	1	1	0
Th17 cell differentiation	Organismal Systems	Immune system	mmu04659	1	1	1	1	0
T cell receptor signaling pathway	Organismal Systems	Immune system	mmu04660	1	1	1	1	0
B cell receptor signaling pathway	Organismal Systems	Immune system	mmu04662	1	1	1	1	0
Fc epsilon RI signaling pathway	Organismal Systems	Immune system	mmu04664	1	1	1	1	1	C00219
Fc gamma R-mediated phagocytosis	Organismal Systems	Immune system	mmu04666	1	1	1	1	1	C00219
TNF signaling pathway	Environmental Information Processing	Signal transduction	mmu04668	1	1	1	1	0
Leukocyte transendothelial migration	Organismal Systems	Immune system	mmu04670	1	1	1	1	0
Intestinal immune network for IgA production	Organismal Systems	Immune system	mmu04672	1	1	1	1	0
Circadian rhythm	Organismal Systems	Environmental adaptation	mmu04710	1	1	1	1	0
Circadian entrainment	Organismal Systems	Environmental adaptation	mmu04713	1	1	1	1	1	C00025
Long-term potentiation	Organismal Systems	Nervous system	mmu04720	1	1	1	1	1	C00025
Neurotrophin signaling pathway	Organismal Systems	Nervous system	mmu04722	1	1	1	1	0
Cholinergic synapse	Organismal Systems	Nervous system	mmu04725	1	1	1	1	1	C00114
Dopaminergic synapse	Organismal Systems	Nervous system	mmu04728	1	1	1	1	1	C00082
Regulation of actin cytoskeleton	Cellular Processes	Cell motility	mmu04810	1	1	1	1	0
Insulin signaling pathway	Organismal Systems	Endocrine system	mmu04910	1	1	1	1	1	C00031
GnRH signaling pathway	Organismal Systems	Endocrine system	mmu04912	1	1	1	1	1	C00219
Progesterone-mediated oocyte maturation	Organismal Systems	Endocrine system	mmu04914	1	1	1	1	0
Estrogen signaling pathway	Organismal Systems	Endocrine system	mmu04915	1	1	1	1	0
Melanogenesis	Organismal Systems	Endocrine system	mmu04916	1	1	1	1	1	C00082
Thyroid hormone signaling pathway	Organismal Systems	Endocrine system	mmu04919	1	1	1	1	0
Adipocytokine signaling pathway	Organismal Systems	Endocrine system	mmu04920	1	1	1	1	0
Relaxin signaling pathway	Organismal Systems	Endocrine system	mmu04926	1	1	1	1	0
GnRH secretion	Organismal Systems	Endocrine system	mmu04929	1	1	1	1	0
Non-alcoholic fatty liver disease (NAFLD)	Human Diseases	Endocrine and metabolic disease	mmu04932	1	1	1	1	1	C00031
AGE-RAGE signaling pathway in diabetic complications	Human Diseases	Endocrine and metabolic disease	mmu04933	1	1	1	1	1	C00031
Growth hormone synthesis, secretion and action	Organismal Systems	Endocrine system	mmu04935	1	1	1	1	0
Type I diabetes mellitus	Human Diseases	Endocrine and metabolic disease	mmu04940	1	1	1	1	0
Maturity onset diabetes of the young	Human Diseases	Endocrine and metabolic disease	mmu04950	1	1	1	1	0
Aldosterone-regulated sodium reabsorption	Organismal Systems	Excretory system	mmu04960	1	1	1	1	0
Endocrine and other factor-regulated calcium reabsorption	Organismal Systems	Excretory system	mmu04961	1	1	1	1	0
Vasopressin-regulated water reabsorption	Organismal Systems	Excretory system	mmu04962	1	1	1	1	0
Collecting duct acid secretion	Organismal Systems	Excretory system	mmu04966	1	1	1	1	0
Salivary secretion	Organismal Systems	Digestive system	mmu04970	1	1	1	1	0
Gastric acid secretion	Organismal Systems	Digestive system	mmu04971	1	1	1	1	0
Pancreatic secretion	Organismal Systems	Digestive system	mmu04972	1	1	1	1	0
Alzheimer disease	Human Diseases	Neurodegenerative disease	mmu05010	1	1	1	1	0
Huntington disease	Human Diseases	Neurodegenerative disease	mmu05016	1	1	1	1	1	C00025
Spinocerebellar ataxia	Human Diseases	Neurodegenerative disease	mmu05017	1	1	1	1	1	C00025
Prion diseases	Human Diseases	Neurodegenerative disease	mmu05020	1	1	1	1	1	C02140
Nicotine addiction	Human Diseases	Substance dependence	mmu05033	1	1	1	1	1	C00025
Bacterial invasion of epithelial cells	Human Diseases	Infectious disease: bacterial	mmu05100	1	1	1	1	0
Salmonella infection	Human Diseases	Infectious disease: bacterial	mmu05132	1	1	1	1	0
Pertussis	Human Diseases	Infectious disease: bacterial	mmu05133	1	1	1	1	1	C00253
Legionellosis	Human Diseases	Infectious disease: bacterial	mmu05134	1	1	1	1	0
Yersinia infection	Human Diseases	Infectious disease: bacterial	mmu05135	1	1	1	1	0
Leishmaniasis	Human Diseases	Infectious disease: parasitic	mmu05140	1	1	1	1	1	C00219
Chagas disease (American trypanosomiasis)	Human Diseases	Infectious disease: parasitic	mmu05142	1	1	1	1	1	C00062
Malaria	Human Diseases	Infectious disease: parasitic	mmu05144	1	1	1	1	0
Toxoplasmosis	Human Diseases	Infectious disease: parasitic	mmu05145	1	1	1	1	0
Staphylococcus aureus infection	Human Diseases	Infectious disease: bacterial	mmu05150	1	1	1	1	0
Tuberculosis	Human Diseases	Infectious disease: bacterial	mmu05152	1	1	1	1	0
Hepatitis C	Human Diseases	Infectious disease: viral	mmu05160	1	1	1	1	0
Hepatitis B	Human Diseases	Infectious disease: viral	mmu05161	1	1	1	1	0
Measles	Human Diseases	Infectious disease: viral	mmu05162	1	1	1	1	0
Human cytomegalovirus infection	Human Diseases	Infectious disease: viral	mmu05163	1	1	1	1	0
Influenza A	Human Diseases	Infectious disease: viral	mmu05164	1	1	1	1	0
Human papillomavirus infection	Human Diseases	Infectious disease: viral	mmu05165	1	1	1	1	0
Human T-cell leukemia virus 1 infection	Human Diseases	Infectious disease: viral	mmu05166	1	1	1	1	0
Kaposi sarcoma-associated herpesvirus infection	Human Diseases	Infectious disease: viral	mmu05167	1	1	1	1	0
Herpes simplex virus 1 infection	Human Diseases	Infectious disease: viral	mmu05168	1	1	1	1	0
Epstein-Barr virus infection	Human Diseases	Infectious disease: viral	mmu05169	1	1	1	1	0
Human immunodeficiency virus 1 infection	Human Diseases	Infectious disease: viral	mmu05170	1	1	1	1	0
Transcriptional misregulation in cancer	Human Diseases	Cancer: overview	mmu05202	1	1	1	1	0
Viral carcinogenesis	Human Diseases	Cancer: overview	mmu05203	1	1	1	1	0
Chemical carcinogenesis	Human Diseases	Cancer: overview	mmu05204	1	1	1	1	0
Proteoglycans in cancer	Human Diseases	Cancer: overview	mmu05205	1	1	1	1	0
MicroRNAs in cancer	Human Diseases	Cancer: overview	mmu05206	1	1	1	1	0
Colorectal cancer	Human Diseases	Cancer: specific types	mmu05210	1	1	1	1	0
Pancreatic cancer	Human Diseases	Cancer: specific types	mmu05212	1	1	1	1	0
Endometrial cancer	Human Diseases	Cancer: specific types	mmu05213	1	1	1	1	0
Glioma	Human Diseases	Cancer: specific types	mmu05214	1	1	1	1	0
Prostate cancer	Human Diseases	Cancer: specific types	mmu05215	1	1	1	1	0
Thyroid cancer	Human Diseases	Cancer: specific types	mmu05216	1	1	1	1	0
Basal cell carcinoma	Human Diseases	Cancer: specific types	mmu05217	1	1	1	1	1	C00187
Melanoma	Human Diseases	Cancer: specific types	mmu05218	1	1	1	1	0
Bladder cancer	Human Diseases	Cancer: specific types	mmu05219	1	1	1	1	0
Chronic myeloid leukemia	Human Diseases	Cancer: specific types	mmu05220	1	1	1	1	0
Acute myeloid leukemia	Human Diseases	Cancer: specific types	mmu05221	1	1	1	1	0
Small cell lung cancer	Human Diseases	Cancer: specific types	mmu05222	1	1	1	1	0
Non-small cell lung cancer	Human Diseases	Cancer: specific types	mmu05223	1	1	1	1	0
Breast cancer	Human Diseases	Cancer: specific types	mmu05224	1	1	1	1	0
Hepatocellular carcinoma	Human Diseases	Cancer: specific types	mmu05225	1	1	1	1	0
Gastric cancer	Human Diseases	Cancer: specific types	mmu05226	1	1	1	1	0
PD-L1 expression and PD-1 checkpoint pathway in cancer	Human Diseases	Cancer: overview	mmu05235	1	1	1	1	0
Asthma	Human Diseases	Immune disease	mmu05310	1	1	1	1	0
Autoimmune thyroid disease	Human Diseases	Immune disease	mmu05320	1	1	1	1	0
Inflammatory bowel disease (IBD)	Human Diseases	Immune disease	mmu05321	1	1	1	1	0
Systemic lupus erythematosus	Human Diseases	Immune disease	mmu05322	1	1	1	1	0
Rheumatoid arthritis	Human Diseases	Immune disease	mmu05323	1	1	1	1	0
Allograft rejection	Human Diseases	Immune disease	mmu05330	1	1	1	1	0
Graft-versus-host disease	Human Diseases	Immune disease	mmu05332	1	1	1	1	0
Primary immunodeficiency	Human Diseases	Immune disease	mmu05340	1	1	1	1	0
Hypertrophic cardiomyopathy (HCM)	Human Diseases	Cardiovascular disease	mmu05410	1	1	1	1	0
Arrhythmogenic right ventricular cardiomyopathy (ARVC)	Human Diseases	Cardiovascular disease	mmu05412	1	1	1	1	0
Dilated cardiomyopathy (DCM)	Human Diseases	Cardiovascular disease	mmu05414	1	1	1	1	0
Viral myocarditis	Human Diseases	Cardiovascular disease	mmu05416	1	1	1	1	0
Fluid shear stress and atherosclerosis	Human Diseases	Cardiovascular disease	mmu05418	1	1	1	1	0

## Sheet: KEGG_Enrichment_Heart
Pathway	Brite_1	Brite_2	map	pV_treatment_dark	pV_treatment_light	pV_phase_sed	pV_phase_ex	nCpdsAll	Compounds
Metabolic pathways	Mus Musculus	Lipid metabolism	mmu01100	1.9131e-22	3.44793e-08	1.82347e-36	5.23753e-21	231	C00037, C01026, C00719, C00576, C00065, C00188, C00263, C00041, C00049, C01042, C00152, C00025, C00064, C00624, C12270, C15987, C00135, C01152, C01152, C05568, C00386, C01262, C00388, C05127, C05828, C02835, C00047, C02727, C05545, C03793, C16741, C00956, C00408, C00431, C00079, C03519, C05607, C00082, C00078, C00328, C01717, C05653, C00780, C00407, C00183, C06001, C00073, C00019, C00021, C02291,…
Amino sugar and nucleotide sugar metabolism	Metabolism	Carbohydrate metabolism	mmu00520	0.00593695	0.0409233	0.00117416	0.00439009	14	C00031, C00668, C00159, C00275, C00446, C00029, C00052, C00167, C00128, C00352, C00191, C00357, C00270, C03410
Neuroactive ligand-receptor interaction	Environmental Information Processing	Signaling molecules and interaction	mmu04080	0.0101342	0.073417	0.0298634	0.000849427	14	C00037, C00049, C00025, C12270, C00388, C00780, C00245, C01996, C16512, C13856, C06124, C00008, C00212, C00099
Bile secretion	Organismal Systems	Digestive system	mmu04976	0.0158144	0.00713963	0.0627759	0.0774442	20	C00780, C00315, C00750, C00051, C00031, C00026, C00024, C00318, C01996, C00114, C00187, C00695, C05122, C05465, C04483, C00366, C00575, C02918, C00486, C00805
Histidine metabolism	Metabolism	Amino acid metabolism	mmu00340	0.0220456	0.211531	0.121861	0.186951	16	C00049, C00025, C00135, C01152, C01152, C05568, C00386, C01262, C00388, C05127, C05828, C05131, C02835, C00026, C04677, C05570
ABC transporters	Environmental Information Processing	Membrane transport	mmu02010	0.0444188	0.0996663	0.05229	0.0759023	52	C00037, C00719, C00065, C00188, C00041, C00049, C00025, C00064, C00135, C00047, C00079, C00407, C00183, C00245, C00062, C00086, C00077, C00148, C01157, C00134, C00315, C00051, C00031, C00121, C00208, C00089, C00095, C00794, C00159, C00009, C01181, C00137, C01177, C00114, C00116, C00093, C00294, C01762, C05512, C00212, C00559, C00387, C00330, C00299, C00526, C00475, C00881, C00255, C00032, C00378,…
Vitamin digestion and absorption	Organismal Systems	Digestive system	mmu04977	0.0475011	0.178398	0.181219	0.0373508	18	C01885, C00187, C00153, C00003, C00255, C00016, C00061, C00864, C00010, C00072, C02477, C00378, C00068, C00473, C00534, C00647, C00018, C00250
Purine metabolism	Metabolism	Nucleotide metabolism	mmu00230	0.0547656	0.184629	0.0105022	0.117148	28	C00037, C00064, C00086, C00620, C04677, C00130, C00294, C00262, C00385, C01762, C05512, C00366, C02350, C00008, C00020, C01367, C00575, C00054, C03794, C00212, C00147, C00559, C00144, C00387, C00242, C00330, C00301, C00059
Taste transduction	Organismal Systems	Sensory system	mmu04742	0.0589868	0.0600098	0.019662	0.00841794	14	C00025, C00780, C00031, C00208, C00089, C00095, C00158, C00149, C01996, C00130, C00008, C00020, C00575, C00144
Synthesis and degradation of ketone bodies	Metabolism	Lipid metabolism	mmu00072	0.0650593	0.280739	0.45927	0.534443	2	C00024, C01089
Terpenoid backbone biosynthesis	Metabolism	Metabolism of terpenoids and polyketides	mmu00900	0.0650593	0.280739	0.45927	0.534443	2	C00022, C00024
Melanogenesis	Organismal Systems	Endocrine system	mmu04916	0.0650593	0.691187	0.437538	0.3938	2	C00082, C00575
Prion diseases	Human Diseases	Neurodegenerative disease	mmu05020	0.0650593	0.280739	0.437538	0.534443	2	C02140, C00575
Antifolate resistance	Human Diseases	Drug resistance: antineoplastic	mmu01523	0.0681155	0.348328	0.0291889	0.0581658	4	C00073, C00130, C00020, C00144
Galactose metabolism	Metabolism	Carbohydrate metabolism	mmu00052	0.0745527	0.0726183	0.0273763	0.0116418	13	C00031, C00668, C00089, C00095, C00794, C00159, C01697, C00446, C00880, C00029, C00052, C00137, C00116
Carbon metabolism	Mus Musculus	Lipid metabolism	mmu01200	0.0844566	0.138393	0.000623517	0.00458984	23	C00037, C00065, C00041, C00049, C00025, C00097, C00668, C00074, C00022, C00258, C05382, C00158, C00026, C00042, C00122, C00149, C00227, C00024, C01144, C00100, C00989, C00257, C00257
Biosynthesis of amino acids	Mus Musculus	Lipid metabolism	mmu01230	0.0893971	0.118428	0.0312413	0.0259454	35	C00037, C00065, C00188, C00263, C00041, C00049, C00152, C00025, C00064, C00624, C00135, C00047, C00956, C00079, C00082, C00078, C00407, C00183, C00073, C00019, C00021, C02291, C00097, C05824, C00062, C03406, C00077, C00327, C00148, C15532, C00074, C00022, C05382, C00158, C00026
Pentose and glucuronate interconversions	Metabolism	Carbohydrate metabolism	mmu00040	0.0936729	0.294683	0.0378821	0.179838	7	C00022, C00474, C00029, C00167, C00191, C00026, C00116
Glyoxylate and dicarboxylate metabolism	Metabolism	Carbohydrate metabolism	mmu00630	0.11717	0.161899	0.186238	0.106516	12	C00037, C00065, C00025, C00064, C00022, C00258, C00158, C00026, C00042, C00149, C00024, C00100
Mineral absorption	Organismal Systems	Digestive system	mmu04978	0.11717	0.0768911	0.065158	0.068021	15	C00037, C00065, C00188, C00041, C00152, C00064, C00079, C00078, C00407, C00183, C00073, C00148, C00031, C00009, C00032
Pyrimidine metabolism	Metabolism	Nucleotide metabolism	mmu00240	0.119982	0.152378	0.0421101	0.147133	20	C00064, C00086, C00029, C00383, C02170, C00337, C00295, C00105, C00299, C00106, C02067, C00526, C02642, C00099, C00055, C00475, C00380, C00881, C00214, C00178
Aminoacyl-tRNA biosynthesis	Genetic Information Processing	Translation	mmu00970	0.120152	0.133374	0.0863329	0.0792017	19	C00037, C00065, C00188, C00041, C00049, C00152, C00025, C00064, C00135, C00047, C00079, C00082, C00078, C00407, C00183, C00073, C00097, C00062, C00148
Pentose phosphate pathway	Metabolism	Carbohydrate metabolism	mmu00030	0.12369	0.259945	0.0140434	0.00608168	9	C00031, C00668, C00022, C00258, C00620, C05382, C00121, C00257, C00257
beta-Alanine metabolism	Metabolism	Metabolism of other amino acids	mmu00410	0.12369	0.259945	0.11848	0.18678	15	C00049, C00135, C00386, C01262, C00315, C00750, C00383, C00024, C00100, C00106, C02642, C00099, C01073, C03722, C00864
Fructose and mannose metabolism	Metabolism	Carbohydrate metabolism	mmu00051	0.124397	0.272435	0.0644821	0.110059	5	C00186, C00095, C00794, C00159, C00275
Arginine and proline metabolism	Metabolism	Amino acid metabolism	mmu00330	0.138088	0.214619	0.179622	0.0631947	20	C00025, C00431, C00019, C00062, C00086, C00077, C03771, C00148, C01157, C00581, C00300, C00791, C02305, C00134, C02714, C00315, C00750, C02946, C01035, C00022
Nicotinate and nicotinamide metabolism	Metabolism	Metabolism of cofactors and vitamins	mmu00760	0.142803	0.200061	0.00497405	0.186951	15	C00049, C15987, C00022, C00042, C00122, C01384, C03722, C05841, C00153, C00455, C03150, C00003, C02918, C01004, C05842
Biosynthesis of unsaturated fatty acids	Metabolism	Lipid metabolism	mmu01040	0.142803	0.0278553	0.000520117	0.0022817	19	C00154, C00510, C02249, C00249, C01530, C06425, C16526, C08316, C06428, C16513, C06429, C01595, C06426, C16525, C03242, C00219, C16527, C16513, C16533
Glutamatergic synapse	Organismal Systems	Nervous system	mmu04724	0.145861	0.350774	0.210805	0.43259	3	C00025, C00064, C00575
Central carbon metabolism in cancer	Human Diseases	Cancer: overview	mmu05230	0.146602	0.172808	0.149343	0.155745	27	C00037, C00065, C00041, C00049, C00152, C00025, C00064, C00135, C00079, C00082, C00078, C00407, C00183, C00073, C00097, C00062, C00148, C00031, C00074, C00022, C00186, C00158, C00026, C00042, C00122, C00149, C00024
Valine, leucine and isoleucine biosynthesis	Metabolism	Amino acid metabolism	mmu00290	0.15326	0.321404	0.208631	0.267521	5	C00188, C00407, C00183, C00022, C00024
2-Oxocarboxylic acid metabolism	Mus Musculus	Lipid metabolism	mmu01210	0.159802	0.191739	0.075545	0.0903578	15	C00049, C00025, C00624, C00047, C00956, C00079, C00082, C00078, C00407, C00183, C00073, C00077, C00022, C00158, C00026
Alanine, aspartate and glutamate metabolism	Metabolism	Amino acid metabolism	mmu00250	0.162381	0.228231	0.078178	0.202323	15	C00041, C00049, C01042, C00152, C00025, C00064, C12270, C03406, C00022, C00352, C00158, C00026, C00042, C00122, C03794
Phenylalanine metabolism	Metabolism	Amino acid metabolism	mmu00360	0.162381	0.228231	0.0298086	0.202323	13	C00079, C03519, C05607, C00082, C05598, C00022, C00042, C00122, C00024, C01586, C00180, C05629, C00805
Starch and sucrose metabolism	Metabolism	Carbohydrate metabolism	mmu00500	0.167917	0.328483	0.0956898	0.151209	5	C00031, C00208, C00089, C00095, C00029
Linoleic acid metabolism	Metabolism	Lipid metabolism	mmu00591	0.167917	0.328483	0.0956898	0.338207	6	C01595, C06426, C03242, C00219, C14829, C14828
Carbohydrate digestion and absorption	Organismal Systems	Digestive system	mmu04973	0.167917	0.328483	0.0956898	0.151209	4	C00031, C00208, C00089, C00095
Protein digestion and absorption	Organismal Systems	Digestive system	mmu04974	0.177028	0.190784	0.161559	0.155773	22	C00037, C00065, C00188, C00041, C00049, C00152, C00025, C00064, C00135, C00388, C00047, C00079, C00082, C00078, C00407, C00183, C00073, C00097, C00062, C00148, C00134, C00099
Fatty acid biosynthesis	Metabolism	Lipid metabolism	mmu00061	0.177693	0.155006	0.0958159	0.159324	10	C00383, C00024, C00154, C06423, C01571, C02679, C06424, C00249, C01530, C08362
Phenylalanine, tyrosine and tryptophan biosynthesis	Metabolism	Amino acid metabolism	mmu00400	0.177693	0.321404	0.0958159	0.159324	4	C00079, C00082, C00078, C00074
Valine, leucine and isoleucine degradation	Metabolism	Amino acid metabolism	mmu00280	0.179972	0.293465	0.23635	0.264995	7	C00407, C00183, C06001, C00024, C00100, C02170, C00068
Tyrosine metabolism	Metabolism	Amino acid metabolism	mmu00350	0.197877	0.294683	0.00590521	0.179838	5	C00082, C00022, C00042, C00122, C01384
Pantothenate and CoA biosynthesis	Metabolism	Metabolism of cofactors and vitamins	mmu00770	0.197877	0.294683	0.0378821	0.179838	12	C00049, C00183, C00097, C00022, C00054, C00106, C02642, C00099, C00864, C00831, C01134, C00010
Ferroptosis	Cellular Processes	Cell growth and death	mmu04216	0.197877	0.0878354	0.0378821	0.179838	11	C00025, C00097, C00051, C00127, C00024, C02249, C00219, C16527, C00010, C02477, C00032
Cysteine and methionine metabolism	Metabolism	Amino acid metabolism	mmu00270	0.200096	0.200061	0.00497405	0.124634	16	C00065, C00263, C00041, C00049, C00073, C03145, C02989, C00019, C00021, C02291, C00097, C05824, C00170, C00051, C00022, C00059
Glycine, serine and threonine metabolism	Metabolism	Amino acid metabolism	mmu00260	0.206321	0.0656229	0.0165802	0.0127775	16	C00037, C01026, C00719, C00576, C00065, C00188, C00263, C00049, C00078, C02291, C00097, C00581, C00300, C00022, C00258, C00114
Primary bile acid biosynthesis	Metabolism	Lipid metabolism	mmu00120	0.215732	0.348328	0.195112	0.196896	6	C00037, C00245, C00187, C00695, C05122, C05465
Butanoate metabolism	Metabolism	Carbohydrate metabolism	mmu00650	0.217268	0.109185	0.0378821	0.245544	11	C00025, C00022, C00026, C00042, C00122, C00024, C01144, C02630, C01384, C01089, C00989
Phosphonate and phosphinate metabolism	Metabolism	Metabolism of other amino acids	mmu00440	0.217853	0.117426	0.402799	0.284729	3	C00037, C00074, C00022
Sulfur relay system	Genetic Information Processing	Folding, sorting and degradation	mmu04122	0.217853	0.476909	0.210069	0.422069	4	C00041, C00019, C00097, C00378
Dopaminergic synapse	Organismal Systems	Nervous system	mmu04728	0.217853	0.476909	0.402799	0.422069	2	C00082, C00575
Insulin secretion	Organismal Systems	Endocrine system	mmu04911	0.217853	0.389414	0.402799	0.284729	4	C00031, C00022, C01996, C00575
Cocaine addiction	Human Diseases	Substance dependence	mmu05030	0.217853	0.476909	0.402799	0.422069	3	C00025, C00082, C00575
Amphetamine addiction	Human Diseases	Substance dependence	mmu05031	0.217853	0.476909	0.402799	0.422069	3	C00025, C00082, C00575
Glutathione metabolism	Metabolism	Metabolism of other amino acids	mmu00480	0.221888	0.189127	0.0676887	0.208152	13	C00037, C00025, C00097, C00077, C00134, C00315, C00750, C00051, C00127, C01879, C00024, C00072, C05422
Glucagon signaling pathway	Organismal Systems	Endocrine system	mmu04922	0.221888	0.189127	0.0676887	0.0483584	12	C00031, C00668, C00074, C00022, C00186, C00158, C00026, C00042, C00122, C00149, C00024, C00575
Lysine degradation	Metabolism	Amino acid metabolism	mmu00310	0.222516	0.244528	0.164512	0.165222	15	C00037, C00047, C02727, C05545, C03793, C16741, C00956, C00408, C00431, C00026, C00042, C00024, C01144, C00489, C01181
Tryptophan metabolism	Metabolism	Amino acid metabolism	mmu00380	0.226797	0.232213	0.00394976	0.0622309	8	C00078, C00328, C01717, C05653, C00780, C00024, C01144, C03722
Thiamine metabolism	Metabolism	Metabolism of cofactors and vitamins	mmu00730	0.241024	0.132764	0.27509	0.292999	9	C00037, C00082, C00097, C00022, C00003, C00378, C01081, C00068, C00018
Arginine biosynthesis	Metabolism	Amino acid metabolism	mmu00220	0.252551	0.218944	0.201334	0.226063	12	C00049, C00025, C00064, C00624, C00062, C03406, C00086, C00077, C00327, C15532, C00026, C00122
Taurine and hypotaurine metabolism	Metabolism	Metabolism of other amino acids	mmu00430	0.252551	0.238643	0.235879	0.179838	11	C00041, C00025, C00097, C00519, C00245, C01959, C00022, C00026, C00227, C00024, C05122
Pyruvate metabolism	Metabolism	Carbohydrate metabolism	mmu00620	0.253377	0.293465	0.013157	0.0306399	10	C03451, C00074, C00022, C00186, C00042, C00122, C00149, C00227, C00024, C00068
Glycerophospholipid metabolism	Metabolism	Lipid metabolism	mmu00564	0.256743	0.155006	0.0196074	0.159324	9	C01996, C00114, C00588, C00307, C00670, C00346, C00570, C01233, C00093
Propanoate metabolism	Metabolism	Carbohydrate metabolism	mmu00640	0.258486	0.22585	0.283706	0.0800431	7	C00186, C00042, C00024, C00100, C02170, C00099, C00068
Sulfur metabolism	Metabolism	Energy metabolism	mmu00920	0.258486	0.372682	0.168603	0.0800431	7	C00065, C00263, C00097, C00245, C00042, C00054, C00059
Fatty acid metabolism	Mus Musculus	Lipid metabolism	mmu01212	0.258486	0.22585	0.283706	0.240129	8	C00383, C00024, C01144, C00154, C00510, C02249, C00249, C02990
Cholinergic synapse	Organismal Systems	Nervous system	mmu04725	0.270949	0.395886	0.34108	0.207577	5	C00024, C01996, C00114, C00575, C00010
Alcoholism	Human Diseases	Substance dependence	mmu05034	0.270949	0.395886	0.34108	0.385762	4	C00025, C00082, C00575, C00212
Choline metabolism in cancer	Human Diseases	Cancer: overview	mmu05231	0.270949	0.395886	0.141853	0.385762	5	C00114, C00588, C00307, C00670, C00093
Glycolysis / Gluconeogenesis	Metabolism	Carbohydrate metabolism	mmu00010	0.279045	0.321404	0.0196074	0.0422334	7	C00031, C00668, C00074, C00022, C00186, C00024, C00068
Citrate cycle (TCA cycle)	Metabolism	Carbohydrate metabolism	mmu00020	0.279045	0.321404	0.0958159	0.159324	9	C00074, C00022, C00158, C00026, C00042, C00122, C00149, C00024, C00068
Ascorbate and aldarate metabolism	Metabolism	Carbohydrate metabolism	mmu00053	0.279045	0.321404	0.208631	0.263275	9	C00022, C00029, C00167, C00191, C00026, C00137, C00072, C05422, C01620
cAMP signaling pathway	Environmental Information Processing	Signal transduction	mmu04024	0.279045	0.321404	0.0958159	0.0422334	8	C00780, C00186, C00042, C01089, C01996, C00020, C00575, C00212
Thermogenesis	Organismal Systems	Environmental adaptation	mmu04714	0.279045	0.155006	0.208631	0.0422334	8	C00024, C00318, C00116, C01885, C13856, C00008, C00575, C00010
AMPK signaling pathway	Environmental Information Processing	Signal transduction	mmu04152	0.300259	0.283755	0.246869	0.292999	8	C00031, C00668, C00022, C00024, C04677, C00008, C00020, C00003
Inositol phosphate metabolism	Metabolism	Carbohydrate metabolism	mmu00562	0.303066	0.404418	0.0956898	0.151209	5	C00191, C00024, C00137, C19891, C01177
HIF-1 signaling pathway	Environmental Information Processing	Signal transduction	mmu04066	0.303066	0.404418	0.330789	0.311769	6	C00031, C00022, C00186, C00026, C00024, C00072
GABAergic synapse	Organismal Systems	Nervous system	mmu04727	0.303066	0.404418	0.208625	0.311769	5	C00025, C00064, C00026, C00042, C00575
Insulin resistance	Human Diseases	Endocrine and metabolic disease	mmu04931	0.303066	0.404418	0.0956898	0.151209	6	C00031, C00022, C00095, C00352, C00024, C02571
Oxidative phosphorylation	Metabolism	Energy metabolism	mmu00190	0.304645	0.272435	0.248389	0.288048	6	C00042, C00122, C00009, C00008, C00003, C00061
Synaptic vesicle cycle	Organismal Systems	Nervous system	mmu04721	0.304645	0.392335	0.218454	0.110059	5	C00037, C00025, C00388, C00780, C01996
Retrograde endocannabinoid signaling	Organismal Systems	Nervous system	mmu04723	0.304645	0.272435	0.218454	0.110059	5	C00025, C00219, C00116, C13856, C00575
Inflammatory mediator regulation of TRP channels	Organismal Systems	Sensory system	mmu04750	0.304645	0.272435	0.218454	0.110059	4	C00388, C00780, C00219, C00575
Steroid biosynthesis	Metabolism	Lipid metabolism	mmu00100	0.305273	0.476909	0.210069	0.422069	2	C00187, C01789
D-Arginine and D-ornithine metabolism	Metabolism	Metabolism of other amino acids	mmu00472	0.305273	0.476909	0.402799	0.422069	4	C00062, C00077, C03771, C00134
FoxO signaling pathway	Environmental Information Processing	Signal transduction	mmu04068	0.305273	0.476909	0.210069	0.284729	4	C00025, C00031, C00008, C00020
Cholesterol metabolism	Organismal Systems	Digestive system	mmu04979	0.305273	0.476909	0.402799	0.284729	3	C00187, C05122, C05465
Sphingolipid metabolism	Metabolism	Lipid metabolism	mmu00600	0.313876	0.372682	0.168603	0.0800431	7	C00065, C00154, C00346, C00836, C00550, C00319, C06124
Sphingolipid signaling pathway	Environmental Information Processing	Signal transduction	mmu04071	0.313876	0.372682	0.168603	0.0800431	8	C00065, C00154, C00346, C00836, C00550, C00319, C06124, C00212
Fatty acid degradation	Metabolism	Lipid metabolism	mmu00071	0.316157	0.392335	0.218454	0.110059	7	C00024, C01144, C00154, C00249, C00489, C02990, C00010
Glycerolipid metabolism	Metabolism	Lipid metabolism	mmu00561	0.316157	0.272435	0.0644821	0.110059	5	C00258, C00029, C00116, C00093, C01885
Regulation of lipolysis in adipocytes	Organismal Systems	Endocrine system	mmu04923	0.316157	0.392335	0.218454	0.110059	7	C00219, C00116, C01885, C02140, C00020, C00575, C00212
Aldosterone synthesis and secretion	Organismal Systems	Endocrine system	mmu04925	0.316157	0.392335	0.314071	0.288048	6	C00219, C00187, C02140, C00020, C00575, C00003
Parkinson disease	Human Diseases	Neurodegenerative disease	mmu05012	0.316157	0.272435	0.314071	0.288048	6	C00082, C00009, C00008, C00020, C00575, C00212
Ubiquinone and other terpenoid-quinone biosynthesis	Metabolism	Metabolism of cofactors and vitamins	mmu00130	0.351455	0.328483	0.276981	0.338207	3	C00082, C02477, C14155
Vitamin B6 metabolism	Metabolism	Metabolism of cofactors and vitamins	mmu00750	0.351455	0.0541996	0.330789	0.151209	5	C00534, C00647, C00018, C00250, C00847
Porphyrin and chlorophyll metabolism	Metabolism	Metabolism of cofactors and vitamins	mmu00860	0.351455	0.404418	0.208625	0.311769	6	C00037, C00188, C00025, C00032, C00486, C00500
Serotonergic synapse	Organismal Systems	Nervous system	mmu04726	0.351455	0.404418	0.276981	0.151209	4	C00078, C00780, C00219, C00575
Thyroid hormone synthesis	Organismal Systems	Endocrine system	mmu04918	0.351455	0.328483	0.276981	0.338207	3	C00051, C00127, C00575
Steroid hormone biosynthesis	Metabolism	Lipid metabolism	mmu00140	0.381608	0.280739	0.45927	0.534443	2	C00187, C02140
Ether lipid metabolism	Metabolism	Lipid metabolism	mmu00565	0.381608	0.691187	0.45927	0.534443	2	C00670, C01233
Nitrogen metabolism	Metabolism	Energy metabolism	mmu00910	0.381608	0.280739	0.437538	0.3938	2	C00025, C00064
Phosphatidylinositol signaling system	Environmental Information Processing	Signal transduction	mmu04070	0.381608	0.280739	0.45927	0.534443	2	C00137, C01177
Apelin signaling pathway	Environmental Information Processing	Signal transduction	mmu04371	0.381608	0.691187	0.103193	0.534443	2	C06124, C00575
Circadian entrainment	Organismal Systems	Environmental adaptation	mmu04713	0.381608	0.691187	0.437538	0.534443	2	C00025, C00575
Long-term potentiation	Organismal Systems	Nervous system	mmu04720	0.381608	0.691187	0.437538	0.534443	2	C00025, C00575
Insulin signaling pathway	Organismal Systems	Endocrine system	mmu04910	0.381608	0.691187	0.437538	0.534443	2	C00031, C00575
GnRH signaling pathway	Organismal Systems	Endocrine system	mmu04912	0.381608	0.691187	0.437538	0.534443	2	C00219, C00575
Type II diabetes mellitus	Human Diseases	Endocrine and metabolic disease	mmu04930	0.381608	0.280739	0.45927	0.534443	2	C00031, C00022
Salivary secretion	Organismal Systems	Digestive system	mmu04970	0.381608	0.691187	0.437538	0.534443	2	C01996, C00575
Pancreatic secretion	Organismal Systems	Digestive system	mmu04972	0.381608	0.691187	0.437538	0.534443	2	C01996, C00575
Chagas disease (American trypanosomiasis)	Human Diseases	Infectious disease: parasitic	mmu05142	0.381608	0.691187	0.103193	0.3938	2	C00062, C00575
African trypanosomiasis	Human Diseases	Infectious disease: parasitic	mmu05143	0.381608	0.0280739	0.45927	0.3938	2	C00078, C00328
Riboflavin metabolism	Metabolism	Metabolism of cofactors and vitamins	mmu00740	0.393901	0.405116	0.324838	0.385762	4	C00474, C00255, C00016, C00061
Ovarian steroidogenesis	Organismal Systems	Endocrine system	mmu04913	0.393901	0.395886	0.34108	0.207577	4	C02249, C00219, C00187, C00575
Proximal tubule bicarbonate reclamation	Organismal Systems	Excretory system	mmu04964	0.393901	0.405116	0.324838	0.283649	5	C00025, C00064, C00074, C00026, C00149
Morphine addiction	Human Diseases	Substance dependence	mmu05032	0.393901	0.395886	0.34108	0.207577	3	C00020, C00575, C00212
Neomycin, kanamycin and gentamicin biosynthesis	Metabolism	Biosynthesis of other secondary metabolites	mmu00524	0.411148	0.574262	0.310769	0.390247	3	C00025, C00031, C00029
Lysosome	Cellular Processes	Transport and catabolism	mmu04142	0.411148	0.574262	0.310769	0.390247	3	C00159, C00275, C00008
mTOR signaling pathway	Environmental Information Processing	Signal transduction	mmu04150	0.411148	0.574262	0.445501	0.43259	2	C00062, C00020
Necroptosis	Cellular Processes	Cell growth and death	mmu04217	0.411148	0.574262	0.310769	0.390247	3	C00219, C00550, C00319
Fat digestion and absorption	Organismal Systems	Digestive system	mmu04975	0.411148	0.574262	0.310769	0.390247	3	C01885, C00187, C00010
Nicotine addiction	Human Diseases	Substance dependence	mmu05033	0.411148	0.574262	0.310769	0.390247	2	C00025, C01996
Biotin metabolism	Metabolism	Metabolism of cofactors and vitamins	mmu00780	0.4235	0.389414	0.286803	0.422069	2	C00047, C00086
cGMP-PKG signaling pathway	Environmental Information Processing	Signal transduction	mmu04022	0.4235	0.476909	0.402799	0.284729	4	C00020, C00575, C00212, C00144
Phospholipase D signaling pathway	Environmental Information Processing	Signal transduction	mmu04072	0.4235	0.476909	0.286803	0.284729	3	C00025, C06124, C00575
Gap junction	Cellular Processes	Cellular community - eukaryotes	mmu04540	0.4235	0.476909	0.402799	0.284729	3	C00025, C00780, C00575
Renin secretion	Organismal Systems	Endocrine system	mmu04924	0.4235	0.476909	0.402799	0.284729	4	C00008, C00020, C00575, C00212
Pathways in cancer	Human Diseases	Cancer: overview	mmu05200	0.4235	0.476909	0.402799	0.284729	4	C00122, C00149, C00187, C00575
Fatty acid elongation	Metabolism	Lipid metabolism	mmu00062	0.426552	0.574262	0.310769	0.390247	3	C00024, C00154, C00249
D-Glutamine and D-glutamate metabolism	Metabolism	Metabolism of other amino acids	mmu00471	0.426552	0.350774	0.210805	0.15811	3	C00025, C00064, C00026
Calcium signaling pathway	Environmental Information Processing	Signal transduction	mmu04020	0.426552	0.574262	0.210805	0.390247	2	C06124, C00575
Longevity regulating pathway	Organismal Systems	Aging	mmu04211	0.426552	0.574262	0.210805	0.43259	3	C00020, C00575, C00003
Vascular smooth muscle contraction	Organismal Systems	Circulatory system	mmu04270	0.426552	0.574262	0.445501	0.390247	3	C00219, C00575, C00212
Platelet activation	Organismal Systems	Immune system	mmu04611	0.426552	0.574262	0.445501	0.390247	3	C00219, C00008, C00575
Olfactory transduction	Organismal Systems	Sensory system	mmu04740	0.426552	0.574262	0.445501	0.390247	3	C00020, C00575, C00144
Prolactin signaling pathway	Organismal Systems	Endocrine system	mmu04917	0.426552	0.574262	0.310769	0.43259	2	C00082, C00031
Oxytocin signaling pathway	Organismal Systems	Endocrine system	mmu04921	0.426552	0.574262	0.445501	0.390247	2	C00219, C00575
Cortisol synthesis and secretion	Organismal Systems	Endocrine system	mmu04927	0.426552	0.574262	0.445501	0.390247	3	C00187, C00020, C00575
Parathyroid hormone synthesis, secretion and action	Organismal Systems	Endocrine system	mmu04928	0.426552	0.574262	0.210805	0.390247	3	C00009, C00020, C00575
Cushing syndrome	Human Diseases	Endocrine and metabolic disease	mmu04934	0.426552	0.574262	0.445501	0.390247	3	C00187, C00020, C00575
Gastric acid secretion	Organismal Systems	Digestive system	mmu04971	0.426552	0.574262	0.445501	0.390247	3	C00388, C01996, C00575
Amoebiasis	Human Diseases	Infectious disease: parasitic	mmu05146	0.426552	0.574262	0.210805	0.43259	3	C00062, C00219, C00575
Caffeine metabolism	Metabolism	Biosynthesis of other secondary metabolites	mmu00232	0.553332	0.691187	0.45927	0.534443	2	C00385, C01762
Fc epsilon RI signaling pathway	Organismal Systems	Immune system	mmu04664	0.553332	0.691187	0.45927	0.534443	2	C00388, C00219
Fc gamma R-mediated phagocytosis	Organismal Systems	Immune system	mmu04666	0.553332	0.691187	0.437538	0.534443	2	C00219, C06124
Long-term depression	Organismal Systems	Nervous system	mmu04730	0.553332	0.691187	0.45927	0.534443	2	C00025, C00219
Amyotrophic lateral sclerosis (ALS)	Human Diseases	Neurodegenerative disease	mmu05014	0.553332	0.691187	0.437538	0.3938	2	C00025, C00062
Renal cell carcinoma	Human Diseases	Cancer: specific types	mmu05211	0.553332	0.691187	0.45927	0.534443	2	C00122, C00149
Selenocompound metabolism	Metabolism	Metabolism of other amino acids	mmu00450	1	1	1	1	1	C00041
N-Glycan biosynthesis	Metabolism	Glycan biosynthesis and metabolism	mmu00510	1	1	1	1	0
Other glycan degradation	Metabolism	Glycan biosynthesis and metabolism	mmu00511	1	1	1	1	0
Mucin type O-glycan biosynthesis	Metabolism	Glycan biosynthesis and metabolism	mmu00512	1	1	1	1	0
Various types of N-glycan biosynthesis	Metabolism	Glycan biosynthesis and metabolism	mmu00513	1	1	1	1	0
Other types of O-glycan biosynthesis	Metabolism	Glycan biosynthesis and metabolism	mmu00514	1	1	1	1	0
Mannose type O-glycan biosynthesis	Metabolism	Glycan biosynthesis and metabolism	mmu00515	1	1	1	1	0
Glycosaminoglycan degradation	Metabolism	Glycan biosynthesis and metabolism	mmu00531	1	1	1	1	0
Glycosaminoglycan biosynthesis	Metabolism	Glycan biosynthesis and metabolism	mmu00532	1	1	1	1	1	C00054
Glycosaminoglycan biosynthesis	Metabolism	Glycan biosynthesis and metabolism	mmu00533	1	1	1	1	0
Glycosaminoglycan biosynthesis	Metabolism	Glycan biosynthesis and metabolism	mmu00534	1	1	1	1	1	C00054
Glycosylphosphatidylinositol (GPI)-anchor biosynthesis	Metabolism	Glycan biosynthesis and metabolism	mmu00563	1	1	1	1	1	C00154
Arachidonic acid metabolism	Metabolism	Lipid metabolism	mmu00590	1	1	1	1	1	C00219
alpha-Linolenic acid metabolism	Metabolism	Lipid metabolism	mmu00592	1	1	1	1	1	C16300
Glycosphingolipid biosynthesis	Metabolism	Glycan biosynthesis and metabolism	mmu00601	1	1	1	1	0
Glycosphingolipid biosynthesis	Metabolism	Glycan biosynthesis and metabolism	mmu00603	1	1	1	1	0
Glycosphingolipid biosynthesis	Metabolism	Glycan biosynthesis and metabolism	mmu00604	1	1	1	1	0
One carbon pool by folate	Metabolism	Metabolism of cofactors and vitamins	mmu00670	1	1	1	1	0
Lipoic acid metabolism	Metabolism	Metabolism of cofactors and vitamins	mmu00785	1	1	1	1	1	C06423
Folate biosynthesis	Metabolism	Metabolism of cofactors and vitamins	mmu00790	1	1	1	1	0
Retinol metabolism	Metabolism	Metabolism of cofactors and vitamins	mmu00830	1	1	1	1	1	C00473
Metabolism of xenobiotics by cytochrome P450	Metabolism	Xenobiotics biodegradation and metabolism	mmu00980	1	1	1	1	0
Drug metabolism	Metabolism	Xenobiotics biodegradation and metabolism	mmu00982	1	1	1	1	0
Drug metabolism	Metabolism	Xenobiotics biodegradation and metabolism	mmu00983	1	1	1	1	1	C00003
EGFR tyrosine kinase inhibitor resistance	Human Diseases	Drug resistance: antineoplastic	mmu01521	1	1	1	1	0
Endocrine resistance	Human Diseases	Drug resistance: antineoplastic	mmu01522	1	1	1	1	1	C00575
Platinum drug resistance	Human Diseases	Drug resistance: antineoplastic	mmu01524	1	1	1	1	0
Ribosome biogenesis in eukaryotes	Genetic Information Processing	Translation	mmu03008	1	1	1	1	0
Ribosome	Genetic Information Processing	Translation	mmu03010	1	1	1	1	0
RNA transport	Genetic Information Processing	Translation	mmu03013	1	1	1	1	0
mRNA surveillance pathway	Genetic Information Processing	Translation	mmu03015	1	1	1	1	0
RNA degradation	Genetic Information Processing	Folding, sorting and degradation	mmu03018	1	1	1	1	0
RNA polymerase	Genetic Information Processing	Transcription	mmu03020	1	1	1	1	0
Basal transcription factors	Genetic Information Processing	Transcription	mmu03022	1	1	1	1	0
DNA replication	Genetic Information Processing	Replication and repair	mmu03030	1	1	1	1	0
Spliceosome	Genetic Information Processing	Transcription	mmu03040	1	1	1	1	0
Proteasome	Genetic Information Processing	Folding, sorting and degradation	mmu03050	1	1	1	1	0
Protein export	Genetic Information Processing	Folding, sorting and degradation	mmu03060	1	1	1	1	0
PPAR signaling pathway	Organismal Systems	Endocrine system	mmu03320	1	1	1	1	0
Base excision repair	Genetic Information Processing	Replication and repair	mmu03410	1	1	1	1	0
Nucleotide excision repair	Genetic Information Processing	Replication and repair	mmu03420	1	1	1	1	0
Mismatch repair	Genetic Information Processing	Replication and repair	mmu03430	1	1	1	1	0
Homologous recombination	Genetic Information Processing	Replication and repair	mmu03440	1	1	1	1	0
Non-homologous end-joining	Genetic Information Processing	Replication and repair	mmu03450	1	1	1	1	0
Fanconi anemia pathway	Genetic Information Processing	Replication and repair	mmu03460	1	1	1	1	0
MAPK signaling pathway	Environmental Information Processing	Signal transduction	mmu04010	1	1	1	1	1	C00575
ErbB signaling pathway	Environmental Information Processing	Signal transduction	mmu04012	1	1	1	1	0
Ras signaling pathway	Environmental Information Processing	Signal transduction	mmu04014	1	1	1	1	1	C00575
Rap1 signaling pathway	Environmental Information Processing	Signal transduction	mmu04015	1	1	1	1	1	C00575
Cytokine-cytokine receptor interaction	Environmental Information Processing	Signaling molecules and interaction	mmu04060	1	1	1	1	0
Viral protein interaction with cytokine and cytokine receptor	Environmental Information Processing	Signaling molecules and interaction	mmu04061	1	1	1	1	0
Chemokine signaling pathway	Organismal Systems	Immune system	mmu04062	1	1	1	1	1	C00575
NF-kappa B signaling pathway	Environmental Information Processing	Signal transduction	mmu04064	1	1	1	1	0
Cell cycle	Cellular Processes	Cell growth and death	mmu04110	1	1	1	1	0
Oocyte meiosis	Cellular Processes	Cell growth and death	mmu04114	1	1	1	1	1	C00575
p53 signaling pathway	Cellular Processes	Cell growth and death	mmu04115	1	1	1	1	0
Ubiquitin mediated proteolysis	Genetic Information Processing	Folding, sorting and degradation	mmu04120	1	1	1	1	0
SNARE interactions in vesicular transport	Genetic Information Processing	Folding, sorting and degradation	mmu04130	1	1	1	1	0
Autophagy	Cellular Processes	Transport and catabolism	mmu04136	1	1	1	1	0
Mitophagy	Cellular Processes	Transport and catabolism	mmu04137	1	1	1	1	0
Autophagy	Cellular Processes	Transport and catabolism	mmu04140	1	1	1	1	0
Protein processing in endoplasmic reticulum	Genetic Information Processing	Folding, sorting and degradation	mmu04141	1	1	1	1	0
Endocytosis	Cellular Processes	Transport and catabolism	mmu04144	1	1	1	1	0
Phagosome	Cellular Processes	Transport and catabolism	mmu04145	1	1	1	1	0
Peroxisome	Cellular Processes	Transport and catabolism	mmu04146	1	1	1	1	0
PI3K-Akt signaling pathway	Environmental Information Processing	Signal transduction	mmu04151	1	1	1	1	1	C00020
Apoptosis	Cellular Processes	Cell growth and death	mmu04210	1	1	1	1	1	C00319
Longevity regulating pathway	Organismal Systems	Aging	mmu04213	1	1	1	1	1	C00575
Apoptosis	Cellular Processes	Cell growth and death	mmu04215	1	1	1	1	0
Cellular senescence	Cellular Processes	Cell growth and death	mmu04218	1	1	1	1	0
Cardiac muscle contraction	Organismal Systems	Circulatory system	mmu04260	1	1	1	1	0
Adrenergic signaling in cardiomyocytes	Organismal Systems	Circulatory system	mmu04261	1	1	1	1	1	C00575
Wnt signaling pathway	Environmental Information Processing	Signal transduction	mmu04310	1	1	1	1	0
Notch signaling pathway	Environmental Information Processing	Signal transduction	mmu04330	1	1	1	1	0
Hedgehog signaling pathway	Environmental Information Processing	Signal transduction	mmu04340	1	1	1	1	1	C00575
TGF-beta signaling pathway	Environmental Information Processing	Signal transduction	mmu04350	1	1	1	1	0
Axon guidance	Organismal Systems	Development and regeneration	mmu04360	1	1	1	1	0
VEGF signaling pathway	Environmental Information Processing	Signal transduction	mmu04370	1	1	1	1	0
Osteoclast differentiation	Organismal Systems	Development and regeneration	mmu04380	1	1	1	1	0
Hippo signaling pathway	Environmental Information Processing	Signal transduction	mmu04390	1	1	1	1	0
Hippo signaling pathway	Environmental Information Processing	Signal transduction	mmu04392	1	1	1	1	0
Focal adhesion	Cellular Processes	Cellular community - eukaryotes	mmu04510	1	1	1	1	0
ECM-receptor interaction	Environmental Information Processing	Signaling molecules and interaction	mmu04512	1	1	1	1	0
Cell adhesion molecules (CAMs)	Environmental Information Processing	Signaling molecules and interaction	mmu04514	1	1	1	1	0
Adherens junction	Cellular Processes	Cellular community - eukaryotes	mmu04520	1	1	1	1	0
Tight junction	Cellular Processes	Cellular community - eukaryotes	mmu04530	1	1	1	1	0
Signaling pathways regulating pluripotency of stem cells	Cellular Processes	Cellular community - eukaryotes	mmu04550	1	1	1	1	0
Complement and coagulation cascades	Organismal Systems	Immune system	mmu04610	1	1	1	1	0
Antigen processing and presentation	Organismal Systems	Immune system	mmu04612	1	1	1	1	0
Renin-angiotensin system	Organismal Systems	Endocrine system	mmu04614	1	1	1	1	0
Toll-like receptor signaling pathway	Organismal Systems	Immune system	mmu04620	1	1	1	1	0
NOD-like receptor signaling pathway	Organismal Systems	Immune system	mmu04621	1	1	1	1	0
RIG-I-like receptor signaling pathway	Organismal Systems	Immune system	mmu04622	1	1	1	1	0
Cytosolic DNA-sensing pathway	Organismal Systems	Immune system	mmu04623	1	1	1	1	0
C-type lectin receptor signaling pathway	Organismal Systems	Immune system	mmu04625	1	1	1	1	1	C00159
JAK-STAT signaling pathway	Environmental Information Processing	Signal transduction	mmu04630	1	1	1	1	0
Hematopoietic cell lineage	Organismal Systems	Immune system	mmu04640	1	1	1	1	0
Natural killer cell mediated cytotoxicity	Organismal Systems	Immune system	mmu04650	1	1	1	1	0
IL-17 signaling pathway	Organismal Systems	Immune system	mmu04657	1	1	1	1	0
Th1 and Th2 cell differentiation	Organismal Systems	Immune system	mmu04658	1	1	1	1	0
Th17 cell differentiation	Organismal Systems	Immune system	mmu04659	1	1	1	1	0
T cell receptor signaling pathway	Organismal Systems	Immune system	mmu04660	1	1	1	1	0
B cell receptor signaling pathway	Organismal Systems	Immune system	mmu04662	1	1	1	1	0
TNF signaling pathway	Environmental Information Processing	Signal transduction	mmu04668	1	1	1	1	0
Leukocyte transendothelial migration	Organismal Systems	Immune system	mmu04670	1	1	1	1	1	C00575
Intestinal immune network for IgA production	Organismal Systems	Immune system	mmu04672	1	1	1	1	0
Circadian rhythm	Organismal Systems	Environmental adaptation	mmu04710	1	1	1	1	1	C00575
Neurotrophin signaling pathway	Organismal Systems	Nervous system	mmu04722	1	1	1	1	0
Phototransduction	Organismal Systems	Sensory system	mmu04744	1	1	1	1	1	C00144
Regulation of actin cytoskeleton	Cellular Processes	Cell motility	mmu04810	1	1	1	1	1	C01996
Progesterone-mediated oocyte maturation	Organismal Systems	Endocrine system	mmu04914	1	1	1	1	1	C00575
Estrogen signaling pathway	Organismal Systems	Endocrine system	mmu04915	1	1	1	1	1	C00575
Thyroid hormone signaling pathway	Organismal Systems	Endocrine system	mmu04919	1	1	1	1	1	C00575
Adipocytokine signaling pathway	Organismal Systems	Endocrine system	mmu04920	1	1	1	1	0
Relaxin signaling pathway	Organismal Systems	Endocrine system	mmu04926	1	1	1	1	1	C00575
GnRH secretion	Organismal Systems	Endocrine system	mmu04929	1	1	1	1	0
Non-alcoholic fatty liver disease (NAFLD)	Human Diseases	Endocrine and metabolic disease	mmu04932	1	1	1	1	1	C00031
AGE-RAGE signaling pathway in diabetic complications	Human Diseases	Endocrine and metabolic disease	mmu04933	1	1	1	1	1	C00031
Growth hormone synthesis, secretion and action	Organismal Systems	Endocrine system	mmu04935	1	1	1	1	1	C00575
Type I diabetes mellitus	Human Diseases	Endocrine and metabolic disease	mmu04940	1	1	1	1	0
Maturity onset diabetes of the young	Human Diseases	Endocrine and metabolic disease	mmu04950	1	1	1	1	0
Aldosterone-regulated sodium reabsorption	Organismal Systems	Excretory system	mmu04960	1	1	1	1	1	C00575
Endocrine and other factor-regulated calcium reabsorption	Organismal Systems	Excretory system	mmu04961	1	1	1	1	1	C00575
Vasopressin-regulated water reabsorption	Organismal Systems	Excretory system	mmu04962	1	1	1	1	1	C00575
Collecting duct acid secretion	Organismal Systems	Excretory system	mmu04966	1	1	1	1	0
Alzheimer disease	Human Diseases	Neurodegenerative disease	mmu05010	1	1	1	1	0
Huntington disease	Human Diseases	Neurodegenerative disease	mmu05016	1	1	1	1	1	C00025
Spinocerebellar ataxia	Human Diseases	Neurodegenerative disease	mmu05017	1	1	1	1	1	C00025
Bacterial invasion of epithelial cells	Human Diseases	Infectious disease: bacterial	mmu05100	1	1	1	1	0
Salmonella infection	Human Diseases	Infectious disease: bacterial	mmu05132	1	1	1	1	0
Pertussis	Human Diseases	Infectious disease: bacterial	mmu05133	1	1	1	1	1	C00575
Legionellosis	Human Diseases	Infectious disease: bacterial	mmu05134	1	1	1	1	0
Yersinia infection	Human Diseases	Infectious disease: bacterial	mmu05135	1	1	1	1	0
Leishmaniasis	Human Diseases	Infectious disease: parasitic	mmu05140	1	1	1	1	1	C00219
Malaria	Human Diseases	Infectious disease: parasitic	mmu05144	1	1	1	1	0
Toxoplasmosis	Human Diseases	Infectious disease: parasitic	mmu05145	1	1	1	1	0
Staphylococcus aureus infection	Human Diseases	Infectious disease: bacterial	mmu05150	1	1	1	1	0
Tuberculosis	Human Diseases	Infectious disease: bacterial	mmu05152	1	1	1	1	1	C06124
Hepatitis C	Human Diseases	Infectious disease: viral	mmu05160	1	1	1	1	0
Hepatitis B	Human Diseases	Infectious disease: viral	mmu05161	1	1	1	1	0
Measles	Human Diseases	Infectious disease: viral	mmu05162	1	1	1	1	0
Human cytomegalovirus infection	Human Diseases	Infectious disease: viral	mmu05163	1	1	1	1	0
Influenza A	Human Diseases	Infectious disease: viral	mmu05164	1	1	1	1	0
Human papillomavirus infection	Human Diseases	Infectious disease: viral	mmu05165	1	1	1	1	1	C00575
Human T-cell leukemia virus 1 infection	Human Diseases	Infectious disease: viral	mmu05166	1	1	1	1	1	C00575
Kaposi sarcoma-associated herpesvirus infection	Human Diseases	Infectious disease: viral	mmu05167	1	1	1	1	0
Herpes simplex virus 1 infection	Human Diseases	Infectious disease: viral	mmu05168	1	1	1	1	0
Epstein-Barr virus infection	Human Diseases	Infectious disease: viral	mmu05169	1	1	1	1	0
Human immunodeficiency virus 1 infection	Human Diseases	Infectious disease: viral	mmu05170	1	1	1	1	0
Transcriptional misregulation in cancer	Human Diseases	Cancer: overview	mmu05202	1	1	1	1	0
Viral carcinogenesis	Human Diseases	Cancer: overview	mmu05203	1	1	1	1	0
Chemical carcinogenesis	Human Diseases	Cancer: overview	mmu05204	1	1	1	1	0
Proteoglycans in cancer	Human Diseases	Cancer: overview	mmu05205	1	1	1	1	0
MicroRNAs in cancer	Human Diseases	Cancer: overview	mmu05206	1	1	1	1	0
Colorectal cancer	Human Diseases	Cancer: specific types	mmu05210	1	1	1	1	0
Pancreatic cancer	Human Diseases	Cancer: specific types	mmu05212	1	1	1	1	0
Endometrial cancer	Human Diseases	Cancer: specific types	mmu05213	1	1	1	1	0
Glioma	Human Diseases	Cancer: specific types	mmu05214	1	1	1	1	0
Prostate cancer	Human Diseases	Cancer: specific types	mmu05215	1	1	1	1	0
Thyroid cancer	Human Diseases	Cancer: specific types	mmu05216	1	1	1	1	0
Basal cell carcinoma	Human Diseases	Cancer: specific types	mmu05217	1	1	1	1	1	C00187
Melanoma	Human Diseases	Cancer: specific types	mmu05218	1	1	1	1	0
Bladder cancer	Human Diseases	Cancer: specific types	mmu05219	1	1	1	1	0
Chronic myeloid leukemia	Human Diseases	Cancer: specific types	mmu05220	1	1	1	1	0
Acute myeloid leukemia	Human Diseases	Cancer: specific types	mmu05221	1	1	1	1	0
Small cell lung cancer	Human Diseases	Cancer: specific types	mmu05222	1	1	1	1	0
Non-small cell lung cancer	Human Diseases	Cancer: specific types	mmu05223	1	1	1	1	0
Breast cancer	Human Diseases	Cancer: specific types	mmu05224	1	1	1	1	0
Hepatocellular carcinoma	Human Diseases	Cancer: specific types	mmu05225	1	1	1	1	0
Gastric cancer	Human Diseases	Cancer: specific types	mmu05226	1	1	1	1	0
PD-L1 expression and PD-1 checkpoint pathway in cancer	Human Diseases	Cancer: overview	mmu05235	1	1	1	1	0
Asthma	Human Diseases	Immune disease	mmu05310	1	1	1	1	1	C00388
Autoimmune thyroid disease	Human Diseases	Immune disease	mmu05320	1	1	1	1	0
Inflammatory bowel disease (IBD)	Human Diseases	Immune disease	mmu05321	1	1	1	1	0
Systemic lupus erythematosus	Human Diseases	Immune disease	mmu05322	1	1	1	1	0
Rheumatoid arthritis	Human Diseases	Immune disease	mmu05323	1	1	1	1	0
Allograft rejection	Human Diseases	Immune disease	mmu05330	1	1	1	1	0
Graft-versus-host disease	Human Diseases	Immune disease	mmu05332	1	1	1	1	0
Primary immunodeficiency	Human Diseases	Immune disease	mmu05340	1	1	1	1	0
Hypertrophic cardiomyopathy (HCM)	Human Diseases	Cardiovascular disease	mmu05410	1	1	1	1	0
Arrhythmogenic right ventricular cardiomyopathy (ARVC)	Human Diseases	Cardiovascular disease	mmu05412	1	1	1	1	0
Dilated cardiomyopathy (DCM)	Human Diseases	Cardiovascular disease	mmu05414	1	1	1	1	1	C00575
Viral myocarditis	Human Diseases	Cardiovascular disease	mmu05416	1	1	1	1	0
Fluid shear stress and atherosclerosis	Human Diseases	Cardiovascular disease	mmu05418	1	1	1	1	0

## Sheet: KEGG_Enrichment_HPT
Pathway	Brite_1	Brite_2	map	pV_treatment_dark	pV_treatment_light	pV_phase_sed	pV_phase_ex	pV_treatment_dark_1	pV_treatment_light_1	nCpdsAll	Compounds
Metabolic pathways	Mus Musculus	Lipid metabolism	mmu01100	6.08505e-05	0.0035957	1.43207e-13	0.00407265	1	1	204	C00037, C01026, C00719, C00576, C00065, C00188, C05519, C00263, C00041, C00049, C01042, C00152, C00025, C00064, C00624, C12270, C20775, C00334, C00135, C01152, C01152, C05568, C00386, C00884, C01262, C00388, C05127, C05828, C00047, C02727, C03793, C00449, C00956, C00408, C00079, C03519, C05607, C00082, C03758, C05582, C00078, C00328, C00780, C05635, C00407, C00183, C06001, C00073, C00019, C00021,…
Dopaminergic synapse	Organismal Systems	Nervous system	mmu04728	0.00365862	0.74616	0.198467	0.00967602	1	1	4	C00082, C03758, C05582, C00575
Aminoacyl-tRNA biosynthesis	Genetic Information Processing	Translation	mmu00970	0.00860288	0.0349322	0.205459	0.0907897	1	1	19	C00037, C00065, C00188, C00041, C00049, C00152, C00025, C00064, C00135, C00047, C00079, C00082, C00078, C00407, C00183, C00073, C00097, C00062, C00148
Carbon metabolism	Mus Musculus	Lipid metabolism	mmu01200	0.0196131	0.0703111	0.00329847	0.135897	1	1	21	C00037, C00065, C00041, C00049, C00025, C00097, C00668, C00111, C00074, C00022, C00258, C05382, C00158, C00311, C00026, C00122, C00149, C00227, C00024, C00257, C00257
2-Oxocarboxylic acid metabolism	Mus Musculus	Lipid metabolism	mmu01210	0.0240001	0.0652175	0.179255	0.212897	1	1	16	C00049, C00025, C00624, C00047, C00956, C00079, C00082, C00078, C00407, C00183, C00073, C00077, C00022, C00158, C00311, C00026
Prolactin signaling pathway	Organismal Systems	Endocrine system	mmu04917	0.0277976	0.803027	0.416603	0.316105	1	1	3	C00082, C03758, C00031
Protein digestion and absorption	Organismal Systems	Digestive system	mmu04974	0.0282488	0.0720411	0.187195	0.0892331	1	1	23	C00037, C00065, C00188, C00041, C00049, C00152, C00025, C00064, C00135, C00388, C00047, C00079, C00082, C00078, C00407, C00183, C00073, C00097, C00491, C00062, C00148, C00134, C00099
Biotin metabolism	Metabolism	Metabolism of cofactors and vitamins	mmu00780	0.0501072	0.227467	0.198467	0.0895404	1	1	2	C00047, C00086
Cocaine addiction	Human Diseases	Substance dependence	mmu05030	0.0501072	0.74616	0.198467	0.0895404	1	1	4	C00025, C00082, C03758, C00575
Amphetamine addiction	Human Diseases	Substance dependence	mmu05031	0.0501072	0.74616	0.198467	0.0895404	1	1	4	C00025, C00082, C03758, C00575
Valine, leucine and isoleucine degradation	Metabolism	Amino acid metabolism	mmu00280	0.0736535	0.030815	0.0478839	0.338173	1	1	5	C00407, C00183, C06001, C00024, C02170
Alcoholism	Human Diseases	Substance dependence	mmu05034	0.0752506	0.693207	0.25253	0.128373	1	1	5	C00025, C00082, C03758, C00575, C00212
Purine metabolism	Metabolism	Nucleotide metabolism	mmu00230	0.0927285	0.211824	0.165337	0.194243	1	1	25	C00037, C00064, C00086, C00620, C04677, C00130, C00294, C00262, C00385, C01762, C00366, C02350, C00008, C00020, C00575, C00054, C03794, C00212, C00147, C00559, C00035, C00144, C00387, C00242, C00301
Vitamin digestion and absorption	Organismal Systems	Digestive system	mmu04977	0.0982688	0.208645	0.0643385	0.13393	1	1	14	C00187, C00153, C00003, C00255, C00016, C00061, C00864, C00072, C02477, C00378, C00473, C00534, C00647, C00250
Tyrosine metabolism	Metabolism	Amino acid metabolism	mmu00350	0.103787	0.382391	0.115251	0.296407	1	1	5	C00082, C03758, C05582, C00022, C00122
Central carbon metabolism in cancer	Human Diseases	Cancer: overview	mmu05230	0.116401	0.107909	0.0615377	0.19022	1	1	27	C00037, C00065, C00041, C00049, C00152, C00025, C00064, C00135, C00079, C00082, C00078, C00407, C00183, C00073, C00097, C00062, C00148, C00031, C00074, C00022, C00186, C00158, C00311, C00026, C00122, C00149, C00024
Nicotinate and nicotinamide metabolism	Metabolism	Metabolism of cofactors and vitamins	mmu00760	0.12317	0.364526	0.0312566	0.166472	1	1	13	C00049, C00334, C00111, C00022, C00122, C00153, C00455, C03150, C00003, C02918, C01004, C05842, C05843
Biosynthesis of unsaturated fatty acids	Metabolism	Lipid metabolism	mmu01040	0.12317	0.243017	0.00497931	0.0502161	1	1	15	C00249, C01530, C06425, C16526, C08316, C06428, C16513, C06429, C01595, C06426, C16525, C03242, C00219, C16527, C16513
Parkinson disease	Human Diseases	Neurodegenerative disease	mmu05012	0.128216	0.598011	0.308469	0.199274	1	1	7	C00082, C03758, C00009, C00008, C00020, C00575, C00212
Biosynthesis of amino acids	Mus Musculus	Lipid metabolism	mmu01230	0.136642	0.215055	0.059292	0.161508	1	1	36	C00037, C00065, C00188, C00263, C00041, C00049, C00152, C00025, C00064, C00624, C00135, C00047, C00449, C00956, C00079, C00082, C00078, C00407, C00183, C00073, C00019, C00021, C02291, C00097, C00062, C03406, C00077, C00327, C00148, C00111, C00074, C00022, C05382, C00158, C00311, C00026
Alanine, aspartate and glutamate metabolism	Metabolism	Amino acid metabolism	mmu00250	0.13784	0.262203	0.0392788	0.184746	1	1	16	C00041, C00049, C01042, C00152, C00025, C00064, C12270, C20775, C00334, C03406, C00022, C00158, C00026, C00122, C03794, C00438
Mineral absorption	Organismal Systems	Digestive system	mmu04978	0.148689	0.0171131	0.22202	0.223926	1	1	15	C00037, C00065, C00188, C00041, C00152, C00064, C00079, C00078, C00407, C00183, C00073, C00148, C00031, C00009, C00032
ABC transporters	Environmental Information Processing	Membrane transport	mmu02010	0.149185	0.204292	0.0678141	0.0779562	1	1	48	C00037, C00719, C00065, C00188, C00041, C00049, C00025, C00064, C00135, C00047, C00079, C00407, C00183, C00491, C00245, C00062, C00086, C00077, C00148, C01157, C00134, C00315, C00051, C00031, C00121, C00095, C00794, C00159, C00009, C01181, C00137, C01177, C00114, C00116, C00093, C00294, C01762, C00212, C00559, C00387, C00299, C00526, C00475, C00881, C00255, C00032, C00378, C00503
Amino sugar and nucleotide sugar metabolism	Metabolism	Carbohydrate metabolism	mmu00520	0.154217	0.282854	0.0491721	0.204316	1	1	10	C00031, C00668, C00159, C00029, C00052, C00167, C00128, C00357, C00270, C03410
Lysine degradation	Metabolism	Amino acid metabolism	mmu00310	0.162616	0.282854	0.227044	0.204316	1	1	11	C00037, C00047, C02727, C03793, C00449, C00956, C00408, C00026, C00024, C00489, C01181
Pentose phosphate pathway	Metabolism	Carbohydrate metabolism	mmu00030	0.172495	0.305078	0.0613002	0.287167	1	1	9	C00031, C00668, C00022, C00258, C00620, C05382, C00121, C00257, C00257
Glyoxylate and dicarboxylate metabolism	Metabolism	Carbohydrate metabolism	mmu00630	0.172495	0.305078	0.011699	0.08126	1	1	11	C00037, C00065, C00025, C00064, C00022, C00258, C00158, C00311, C00026, C00149, C00024
Bile secretion	Organismal Systems	Digestive system	mmu04976	0.175256	0.142063	0.0241629	0.162492	1	1	18	C03758, C00780, C00315, C00750, C00051, C00031, C00026, C00024, C00318, C01996, C00639, C00114, C00187, C05122, C00366, C00575, C02918, C00805
Synthesis and degradation of ketone bodies	Metabolism	Lipid metabolism	mmu00072	0.184134	0.864086	0.579028	0.734432	1	1	2	C00024, C01089
Steroid hormone biosynthesis	Metabolism	Lipid metabolism	mmu00140	0.184134	0.131103	0.579028	0.734432	1	1	2	C00187, C02140
Melanogenesis	Organismal Systems	Endocrine system	mmu04916	0.184134	0.864086	0.0566399	0.245421	1	1	2	C00082, C00575
Prion diseases	Human Diseases	Neurodegenerative disease	mmu05020	0.184134	0.131103	0.364332	0.245421	1	1	2	C02140, C00575
African trypanosomiasis	Human Diseases	Infectious disease: parasitic	mmu05143	0.184134	0.131103	0.364332	0.245421	1	1	2	C00078, C00328
Glutathione metabolism	Metabolism	Metabolism of other amino acids	mmu00480	0.192888	0.328991	0.171813	0.0953283	1	1	14	C00037, C00025, C00097, C00077, C00134, C00315, C00750, C00051, C00127, C01419, C01879, C00024, C00072, C05422
Taste transduction	Organismal Systems	Sensory system	mmu04742	0.192888	0.328991	0.237385	0.211797	1	1	13	C00025, C00334, C00780, C00031, C00095, C00158, C00149, C01996, C00130, C00008, C00020, C00575, C00144
Glucagon signaling pathway	Organismal Systems	Endocrine system	mmu04922	0.192888	0.328991	0.0760667	0.293257	1	1	12	C00031, C00668, C00074, C00022, C00186, C00158, C00311, C00026, C00122, C00149, C00024, C00575
Valine, leucine and isoleucine biosynthesis	Metabolism	Amino acid metabolism	mmu00290	0.200437	0.124435	0.0633392	0.210612	1	1	5	C00188, C00407, C00183, C00022, C00024
Phenylalanine, tyrosine and tryptophan biosynthesis	Metabolism	Amino acid metabolism	mmu00400	0.200437	0.369848	0.291757	0.270661	1	1	4	C00079, C00082, C00078, C00074
cAMP signaling pathway	Environmental Information Processing	Signal transduction	mmu04024	0.200437	0.478561	0.20385	0.118771	1	1	9	C00334, C03758, C00780, C00186, C01089, C01996, C00020, C00575, C00212
Neuroactive ligand-receptor interaction	Environmental Information Processing	Signaling molecules and interaction	mmu04080	0.231634	0.193276	0.015439	0.217038	1	1	18	C00037, C00049, C00025, C12270, C00334, C00388, C03758, C00780, C00245, C01996, C00639, C16512, C11695, C13856, C06124, C00008, C00212, C00099
Pentose and glucuronate interconversions	Metabolism	Carbohydrate metabolism	mmu00040	0.241006	0.382391	0.115251	0.292665	1	1	7	C00111, C00022, C00474, C00029, C00167, C00026, C00116
Ferroptosis	Cellular Processes	Cell growth and death	mmu04216	0.241006	0.382391	0.257857	0.292665	1	1	10	C00025, C00097, C00491, C00051, C00127, C00024, C00219, C16527, C02477, C00032
Pyrimidine metabolism	Metabolism	Nucleotide metabolism	mmu00240	0.242191	0.0861564	0.0455638	0.205529	1	1	18	C00064, C00086, C00029, C00383, C02170, C00438, C00295, C00105, C00299, C00106, C02067, C00526, C02642, C00099, C00055, C00475, C00881, C00214
Glycine, serine and threonine metabolism	Metabolism	Amino acid metabolism	mmu00260	0.262762	0.356425	0.149664	0.149532	1	1	17	C00037, C01026, C00719, C00576, C00065, C00188, C05519, C00263, C00049, C00078, C02291, C00097, C00581, C00300, C00022, C00258, C00114
Cysteine and methionine metabolism	Metabolism	Amino acid metabolism	mmu00270	0.278736	0.364526	0.167878	0.162125	1	1	15	C00065, C00263, C00041, C00049, C00073, C03145, C02989, C00019, C00021, C02291, C00097, C00491, C00170, C00051, C00022
Histidine metabolism	Metabolism	Amino acid metabolism	mmu00340	0.278736	0.250557	0.167878	0.166472	1	1	14	C00049, C00025, C00135, C01152, C01152, C05568, C00386, C01262, C00388, C05127, C05828, C00026, C04677, C05570
Arginine and proline metabolism	Metabolism	Amino acid metabolism	mmu00330	0.280085	0.32818	0.196644	0.202162	1	1	21	C00025, C00334, C00884, C00019, C00062, C00086, C00077, C03771, C00148, C01157, C00581, C00300, C00791, C02305, C00134, C02714, C00315, C00750, C02946, C01035, C00022
Phenylalanine metabolism	Metabolism	Amino acid metabolism	mmu00360	0.290783	0.240729	0.0392788	0.148775	1	1	10	C00079, C03519, C05607, C00082, C00022, C00122, C00024, C01586, C00180, C00805
Gap junction	Cellular Processes	Cellular community - eukaryotes	mmu04540	0.2978	0.74616	0.423159	0.0895404	1	1	4	C00025, C03758, C00780, C00575
Pyruvate metabolism	Metabolism	Carbohydrate metabolism	mmu00620	0.300817	0.444155	0.170009	0.283962	1	1	8	C03451, C00074, C00022, C00186, C00122, C00149, C00227, C00024
beta-Alanine metabolism	Metabolism	Metabolism of other amino acids	mmu00410	0.326295	0.217601	0.148782	0.08126	1	1	13	C00049, C00334, C00135, C00386, C01262, C00315, C00750, C00383, C00024, C00106, C02642, C00099, C00864
Morphine addiction	Human Diseases	Substance dependence	mmu05032	0.334625	0.693207	0.402683	0.128373	1	1	5	C00334, C03758, C00020, C00575, C00212
Glycolysis / Gluconeogenesis	Metabolism	Carbohydrate metabolism	mmu00010	0.335948	0.478561	0.0633392	0.359059	1	1	7	C00031, C00668, C00111, C00074, C00022, C00186, C00024
Citrate cycle (TCA cycle)	Metabolism	Carbohydrate metabolism	mmu00020	0.335948	0.478561	0.0633392	0.210612	1	1	8	C00074, C00022, C00158, C00311, C00026, C00122, C00149, C00024
Ascorbate and aldarate metabolism	Metabolism	Carbohydrate metabolism	mmu00053	0.335948	0.478561	0.291757	0.210612	1	1	8	C00022, C00029, C00167, C00026, C00137, C00072, C05422, C01620
Fatty acid biosynthesis	Metabolism	Lipid metabolism	mmu00061	0.335948	0.478561	0.0633392	0.210612	1	1	5	C00383, C00024, C00249, C01530, C08362
Glycerophospholipid metabolism	Metabolism	Lipid metabolism	mmu00564	0.335948	0.478561	0.291757	0.359059	1	1	10	C00111, C01996, C00114, C00588, C00307, C00670, C00346, C00570, C01233, C00093
Thermogenesis	Organismal Systems	Environmental adaptation	mmu04714	0.335948	0.478561	0.291757	0.359059	1	1	8	C00024, C00318, C11695, C00116, C13856, C00008, C00575, C00004
Galactose metabolism	Metabolism	Carbohydrate metabolism	mmu00052	0.355166	0.354718	0.249734	0.197171	1	1	11	C00031, C00668, C00111, C00095, C00794, C00159, C00880, C00029, C00052, C00137, C00116
Tryptophan metabolism	Metabolism	Amino acid metabolism	mmu00380	0.355166	0.387422	0.0939041	0.296516	1	1	5	C00078, C00328, C00780, C05635, C00024
Ubiquinone and other terpenoid-quinone biosynthesis	Metabolism	Metabolism of cofactors and vitamins	mmu00130	0.360876	0.643905	0.288995	0.394443	1	1	2	C00082, C02477
Arginine biosynthesis	Metabolism	Amino acid metabolism	mmu00220	0.367696	0.3869	0.221842	0.296407	1	1	11	C00049, C00025, C00064, C00624, C00062, C03406, C00086, C00077, C00327, C00026, C00122
Taurine and hypotaurine metabolism	Metabolism	Metabolism of other amino acids	mmu00430	0.367696	0.382391	0.115251	0.296407	1	1	11	C00041, C00025, C00097, C00519, C00245, C01959, C00022, C00026, C00227, C00024, C05122
Butanoate metabolism	Metabolism	Carbohydrate metabolism	mmu00650	0.367696	0.382391	0.0273088	0.131044	1	1	8	C00025, C00334, C00022, C00026, C00122, C00024, C02630, C01089
Pantothenate and CoA biosynthesis	Metabolism	Metabolism of cofactors and vitamins	mmu00770	0.367696	0.174788	0.0273088	0.131044	1	1	9	C00049, C00183, C00097, C00022, C00054, C00106, C02642, C00099, C00864
Primary bile acid biosynthesis	Metabolism	Lipid metabolism	mmu00120	0.375088	0.515546	0.0837243	0.246518	1	1	4	C00037, C00245, C00187, C05122
Antifolate resistance	Human Diseases	Drug resistance: antineoplastic	mmu01523	0.375088	0.357751	0.306762	0.25216	1	1	4	C00073, C00130, C00020, C00144
AMPK signaling pathway	Environmental Information Processing	Signal transduction	mmu04152	0.375088	0.515546	0.0837243	0.246518	1	1	8	C00031, C00668, C00022, C00024, C04677, C00008, C00020, C00003
Fructose and mannose metabolism	Metabolism	Carbohydrate metabolism	mmu00051	0.378283	0.598011	0.326069	0.00870036	1	1	5	C00111, C00186, C00095, C00794, C00159
Fatty acid degradation	Metabolism	Lipid metabolism	mmu00071	0.378283	0.598011	0.326069	0.337364	1	1	4	C00024, C00249, C00489, C02990
Synaptic vesicle cycle	Organismal Systems	Nervous system	mmu04721	0.378283	0.598011	0.145983	0.399555	1	1	7	C00037, C00025, C00334, C00388, C03758, C00780, C01996
Regulation of lipolysis in adipocytes	Organismal Systems	Endocrine system	mmu04923	0.378283	0.321257	0.308469	0.399555	1	1	6	C00219, C00116, C02140, C00020, C00575, C00212
Aldosterone synthesis and secretion	Organismal Systems	Endocrine system	mmu04925	0.378283	0.321257	0.326069	0.399555	1	1	7	C00219, C00187, C02140, C00020, C00575, C00003, C00004
Thiamine metabolism	Metabolism	Metabolism of cofactors and vitamins	mmu00730	0.392344	0.515546	0.241817	0.377286	1	1	7	C00037, C00082, C00097, C00022, C00003, C00378, C01081
Sphingolipid metabolism	Metabolism	Lipid metabolism	mmu00600	0.418682	0.555296	0.313365	0.391401	1	1	6	C00065, C00346, C00836, C00550, C00319, C06124
Propanoate metabolism	Metabolism	Carbohydrate metabolism	mmu00640	0.418682	0.555296	0.110593	0.391401	1	1	5	C00111, C00186, C00024, C02170, C00099
Sulfur metabolism	Metabolism	Energy metabolism	mmu00920	0.418682	0.555296	0.110593	0.288439	1	1	5	C00065, C00263, C00097, C00245, C00054
Fatty acid metabolism	Mus Musculus	Lipid metabolism	mmu01212	0.418682	0.555296	0.110593	0.288439	1	1	4	C00383, C00024, C00249, C02990
Sphingolipid signaling pathway	Environmental Information Processing	Signal transduction	mmu04071	0.418682	0.555296	0.313365	0.391401	1	1	7	C00065, C00346, C00836, C00550, C00319, C06124, C00212
Oxidative phosphorylation	Metabolism	Energy metabolism	mmu00190	0.467225	0.598011	0.145983	0.337364	1	1	6	C00122, C00009, C00008, C00003, C00004, C00061
Glycerolipid metabolism	Metabolism	Lipid metabolism	mmu00561	0.467225	0.598011	0.326069	0.399555	1	1	5	C00111, C00258, C00029, C00116, C00093
Retrograde endocannabinoid signaling	Organismal Systems	Nervous system	mmu04723	0.467225	0.598011	0.308469	0.399555	1	1	7	C00025, C00334, C00219, C11695, C00116, C13856, C00575
Inflammatory mediator regulation of TRP channels	Organismal Systems	Sensory system	mmu04750	0.467225	0.598011	0.326069	0.399555	1	1	5	C00388, C00780, C00219, C11695, C00575
Starch and sucrose metabolism	Metabolism	Carbohydrate metabolism	mmu00500	0.521265	0.643905	0.367622	0.399411	1	1	3	C00031, C00095, C00029
Inositol phosphate metabolism	Metabolism	Carbohydrate metabolism	mmu00562	0.521265	0.643905	0.367622	0.394443	1	1	5	C00111, C00024, C00137, C19891, C01177
Linoleic acid metabolism	Metabolism	Lipid metabolism	mmu00591	0.521265	0.643905	0.192564	0.394443	1	1	4	C01595, C06426, C03242, C00219
Vitamin B6 metabolism	Metabolism	Metabolism of cofactors and vitamins	mmu00750	0.521265	0.643905	0.192564	0.399411	1	1	4	C00534, C00647, C00250, C00847
Porphyrin and chlorophyll metabolism	Metabolism	Metabolism of cofactors and vitamins	mmu00860	0.521265	0.643905	0.288995	0.394443	1	1	5	C00037, C00188, C00025, C00032, C00500
HIF-1 signaling pathway	Environmental Information Processing	Signal transduction	mmu04066	0.521265	0.643905	0.192564	0.399411	1	1	6	C00031, C00022, C00186, C00026, C00024, C00072
Serotonergic synapse	Organismal Systems	Nervous system	mmu04726	0.521265	0.295808	0.288995	0.0359667	1	1	6	C00078, C00780, C05635, C00219, C00639, C00575
GABAergic synapse	Organismal Systems	Nervous system	mmu04727	0.521265	0.643905	0.367622	0.399411	1	1	5	C00025, C00064, C00334, C00026, C00575
Thyroid hormone synthesis	Organismal Systems	Endocrine system	mmu04918	0.521265	0.643905	0.367622	0.399411	1	1	3	C00051, C00127, C00575
Insulin resistance	Human Diseases	Endocrine and metabolic disease	mmu04931	0.521265	0.643905	0.367622	0.399411	1	1	5	C00031, C00022, C00095, C00024, C02571
Carbohydrate digestion and absorption	Organismal Systems	Digestive system	mmu04973	0.521265	0.643905	0.367622	0.399411	1	1	2	C00031, C00095
Arachidonic acid metabolism	Metabolism	Lipid metabolism	mmu00590	0.581411	0.693207	0.253834	0.461012	1	1	2	C00219, C00639
Riboflavin metabolism	Metabolism	Metabolism of cofactors and vitamins	mmu00740	0.581411	0.693207	0.253834	0.388037	1	1	4	C00474, C00255, C00016, C00061
Cholinergic synapse	Organismal Systems	Nervous system	mmu04725	0.581411	0.693207	0.402683	0.388037	1	1	4	C00024, C01996, C00114, C00575
Ovarian steroidogenesis	Organismal Systems	Endocrine system	mmu04913	0.581411	0.693207	0.402683	0.388037	1	1	4	C00219, C00639, C00187, C00575
Proximal tubule bicarbonate reclamation	Organismal Systems	Excretory system	mmu04964	0.581411	0.693207	0.253834	0.461012	1	1	5	C00025, C00064, C00074, C00026, C00149
Choline metabolism in cancer	Human Diseases	Cancer: overview	mmu05231	0.581411	0.693207	0.25253	0.388037	1	1	5	C00114, C00588, C00307, C00670, C00093
Steroid biosynthesis	Metabolism	Lipid metabolism	mmu00100	0.648336	0.74616	0.334371	0.538619	1	1	2	C01802, C00187
Phosphonate and phosphinate metabolism	Metabolism	Metabolism of other amino acids	mmu00440	0.648336	0.74616	0.334371	0.538619	1	1	3	C00037, C00074, C00022
D-Arginine and D-ornithine metabolism	Metabolism	Metabolism of other amino acids	mmu00472	0.648336	0.74616	0.423159	0.361779	1	1	4	C00062, C00077, C03771, C00134
cGMP-PKG signaling pathway	Environmental Information Processing	Signal transduction	mmu04022	0.648336	0.74616	0.198467	0.0895404	1	1	4	C00020, C00575, C00212, C00144
FoxO signaling pathway	Environmental Information Processing	Signal transduction	mmu04068	0.648336	0.74616	0.334371	0.538619	1	1	4	C00025, C00031, C00008, C00020
Phospholipase D signaling pathway	Environmental Information Processing	Signal transduction	mmu04072	0.648336	0.74616	0.198467	0.0895404	1	1	4	C00025, C00639, C06124, C00575
Sulfur relay system	Genetic Information Processing	Folding, sorting and degradation	mmu04122	0.648336	0.74616	0.423159	0.0895404	1	1	4	C00041, C00019, C00097, C00378
Insulin secretion	Organismal Systems	Endocrine system	mmu04911	0.648336	0.74616	0.423159	0.361779	1	1	4	C00031, C00022, C01996, C00575
Renin secretion	Organismal Systems	Endocrine system	mmu04924	0.648336	0.74616	0.423159	0.361779	1	1	4	C00008, C00020, C00575, C00212
Cholesterol metabolism	Organismal Systems	Digestive system	mmu04979	0.648336	0.74616	0.334371	0.538619	1	1	2	C00187, C05122
Pathways in cancer	Human Diseases	Cancer: overview	mmu05200	0.648336	0.74616	0.423159	0.361779	1	1	4	C00122, C00149, C00187, C00575
Fatty acid elongation	Metabolism	Lipid metabolism	mmu00062	0.722786	0.803027	0.44016	0.629064	1	1	2	C00024, C00249
D-Glutamine and D-glutamate metabolism	Metabolism	Metabolism of other amino acids	mmu00471	0.722786	0.803027	0.44016	0.629064	1	1	3	C00025, C00064, C00026
Neomycin, kanamycin and gentamicin biosynthesis	Metabolism	Biosynthesis of other secondary metabolites	mmu00524	0.722786	0.803027	0.44016	0.629064	1	1	3	C00025, C00031, C00029
Calcium signaling pathway	Environmental Information Processing	Signal transduction	mmu04020	0.722786	0.803027	0.129896	0.0520272	1	1	3	C06124, C00575, C00004
Lysosome	Cellular Processes	Transport and catabolism	mmu04142	0.722786	0.803027	0.44016	0.316105	1	1	2	C00159, C00008
mTOR signaling pathway	Environmental Information Processing	Signal transduction	mmu04150	0.722786	0.803027	0.416603	0.316105	1	1	2	C00062, C00020
Longevity regulating pathway	Organismal Systems	Aging	mmu04211	0.722786	0.803027	0.416603	0.316105	1	1	3	C00020, C00575, C00003
Necroptosis	Cellular Processes	Cell growth and death	mmu04217	0.722786	0.803027	0.416603	0.629064	1	1	3	C00219, C00550, C00319
Vascular smooth muscle contraction	Organismal Systems	Circulatory system	mmu04270	0.722786	0.803027	0.416603	0.316105	1	1	3	C00219, C00575, C00212
Platelet activation	Organismal Systems	Immune system	mmu04611	0.722786	0.803027	0.416603	0.316105	1	1	3	C00219, C00008, C00575
Glutamatergic synapse	Organismal Systems	Nervous system	mmu04724	0.722786	0.803027	0.416603	0.316105	1	1	3	C00025, C00064, C00575
Olfactory transduction	Organismal Systems	Sensory system	mmu04740	0.722786	0.803027	0.129896	0.0520272	1	1	3	C00020, C00575, C00144
Oxytocin signaling pathway	Organismal Systems	Endocrine system	mmu04921	0.722786	0.803027	0.416603	0.316105	1	1	3	C00219, C00639, C00575
Cortisol synthesis and secretion	Organismal Systems	Endocrine system	mmu04927	0.722786	0.803027	0.416603	0.316105	1	1	3	C00187, C00020, C00575
Parathyroid hormone synthesis, secretion and action	Organismal Systems	Endocrine system	mmu04928	0.722786	0.803027	0.416603	0.316105	1	1	3	C00009, C00020, C00575
Cushing syndrome	Human Diseases	Endocrine and metabolic disease	mmu04934	0.722786	0.803027	0.416603	0.316105	1	1	3	C00187, C00020, C00575
Gastric acid secretion	Organismal Systems	Digestive system	mmu04971	0.722786	0.803027	0.416603	0.316105	1	1	3	C00388, C01996, C00575
Nicotine addiction	Human Diseases	Substance dependence	mmu05033	0.722786	0.803027	0.44016	0.629064	1	1	3	C00025, C00334, C01996
Amoebiasis	Human Diseases	Infectious disease: parasitic	mmu05146	0.722786	0.803027	0.129896	0.0520272	1	1	3	C00062, C00219, C00575
Caffeine metabolism	Metabolism	Biosynthesis of other secondary metabolites	mmu00232	0.805587	0.864086	0.364332	0.734432	1	1	2	C00385, C01762
Ether lipid metabolism	Metabolism	Lipid metabolism	mmu00565	0.805587	0.864086	0.364332	0.734432	1	1	2	C00670, C01233
Terpenoid backbone biosynthesis	Metabolism	Metabolism of terpenoids and polyketides	mmu00900	0.805587	0.864086	0.579028	0.734432	1	1	2	C00022, C00024
Nitrogen metabolism	Metabolism	Energy metabolism	mmu00910	0.805587	0.864086	0.579028	0.734432	1	1	2	C00025, C00064
Ras signaling pathway	Environmental Information Processing	Signal transduction	mmu04014	0.805587	0.864086	0.0566399	0.245421	1	1	2	C00575, C00035
Rap1 signaling pathway	Environmental Information Processing	Signal transduction	mmu04015	0.805587	0.864086	0.0566399	0.245421	1	1	2	C00575, C00035
Phosphatidylinositol signaling system	Environmental Information Processing	Signal transduction	mmu04070	0.805587	0.864086	0.364332	0.734432	1	1	2	C00137, C01177
Apelin signaling pathway	Environmental Information Processing	Signal transduction	mmu04371	0.805587	0.864086	0.0566399	0.0201465	1	1	2	C06124, C00575
Fc epsilon RI signaling pathway	Organismal Systems	Immune system	mmu04664	0.805587	0.864086	0.579028	0.734432	1	1	2	C00388, C00219
Fc gamma R-mediated phagocytosis	Organismal Systems	Immune system	mmu04666	0.805587	0.864086	0.364332	0.245421	1	1	2	C00219, C06124
Circadian entrainment	Organismal Systems	Environmental adaptation	mmu04713	0.805587	0.864086	0.364332	0.245421	1	1	2	C00025, C00575
Long-term potentiation	Organismal Systems	Nervous system	mmu04720	0.805587	0.864086	0.364332	0.245421	1	1	2	C00025, C00575
Long-term depression	Organismal Systems	Nervous system	mmu04730	0.805587	0.864086	0.579028	0.734432	1	1	2	C00025, C00219
Insulin signaling pathway	Organismal Systems	Endocrine system	mmu04910	0.805587	0.864086	0.364332	0.245421	1	1	2	C00031, C00575
GnRH signaling pathway	Organismal Systems	Endocrine system	mmu04912	0.805587	0.864086	0.364332	0.245421	1	1	2	C00219, C00575
Estrogen signaling pathway	Organismal Systems	Endocrine system	mmu04915	0.805587	0.864086	0.364332	0.245421	1	1	2	C00334, C00575
Type II diabetes mellitus	Human Diseases	Endocrine and metabolic disease	mmu04930	0.805587	0.864086	0.579028	0.734432	1	1	2	C00031, C00022
Salivary secretion	Organismal Systems	Digestive system	mmu04970	0.805587	0.864086	0.364332	0.245421	1	1	2	C01996, C00575
Pancreatic secretion	Organismal Systems	Digestive system	mmu04972	0.805587	0.864086	0.364332	0.245421	1	1	2	C01996, C00575
Amyotrophic lateral sclerosis (ALS)	Human Diseases	Neurodegenerative disease	mmu05014	0.805587	0.864086	0.364332	0.245421	1	1	2	C00025, C00062
Chagas disease (American trypanosomiasis)	Human Diseases	Infectious disease: parasitic	mmu05142	0.805587	0.864086	0.0566399	0.0201465	1	1	2	C00062, C00575
Renal cell carcinoma	Human Diseases	Cancer: specific types	mmu05211	0.805587	0.864086	0.579028	0.734432	1	1	2	C00122, C00149
Selenocompound metabolism	Metabolism	Metabolism of other amino acids	mmu00450	1	1	1	1	1	1	1	C00041
N-Glycan biosynthesis	Metabolism	Glycan biosynthesis and metabolism	mmu00510	1	1	1	1	1	1	0
Other glycan degradation	Metabolism	Glycan biosynthesis and metabolism	mmu00511	1	1	1	1	1	1	0
Mucin type O-glycan biosynthesis	Metabolism	Glycan biosynthesis and metabolism	mmu00512	1	1	1	1	1	1	0
Various types of N-glycan biosynthesis	Metabolism	Glycan biosynthesis and metabolism	mmu00513	1	1	1	1	1	1	0
Other types of O-glycan biosynthesis	Metabolism	Glycan biosynthesis and metabolism	mmu00514	1	1	1	1	1	1	0
Mannose type O-glycan biosynthesis	Metabolism	Glycan biosynthesis and metabolism	mmu00515	1	1	1	1	1	1	0
Glycosaminoglycan degradation	Metabolism	Glycan biosynthesis and metabolism	mmu00531	1	1	1	1	1	1	0
Glycosaminoglycan biosynthesis	Metabolism	Glycan biosynthesis and metabolism	mmu00532	1	1	1	1	1	1	1	C00054
Glycosaminoglycan biosynthesis	Metabolism	Glycan biosynthesis and metabolism	mmu00533	1	1	1	1	1	1	0
Glycosaminoglycan biosynthesis	Metabolism	Glycan biosynthesis and metabolism	mmu00534	1	1	1	1	1	1	1	C00054
Glycosylphosphatidylinositol (GPI)-anchor biosynthesis	Metabolism	Glycan biosynthesis and metabolism	mmu00563	1	1	1	1	1	1	0
alpha-Linolenic acid metabolism	Metabolism	Lipid metabolism	mmu00592	1	1	1	1	1	1	0
Glycosphingolipid biosynthesis	Metabolism	Glycan biosynthesis and metabolism	mmu00601	1	1	1	1	1	1	0
Glycosphingolipid biosynthesis	Metabolism	Glycan biosynthesis and metabolism	mmu00603	1	1	1	1	1	1	0
Glycosphingolipid biosynthesis	Metabolism	Glycan biosynthesis and metabolism	mmu00604	1	1	1	1	1	1	0
One carbon pool by folate	Metabolism	Metabolism of cofactors and vitamins	mmu00670	1	1	1	1	1	1	0
Lipoic acid metabolism	Metabolism	Metabolism of cofactors and vitamins	mmu00785	1	1	1	1	1	1	0
Folate biosynthesis	Metabolism	Metabolism of cofactors and vitamins	mmu00790	1	1	1	1	1	1	1	C00268
Retinol metabolism	Metabolism	Metabolism of cofactors and vitamins	mmu00830	1	1	1	1	1	1	1	C00473
Metabolism of xenobiotics by cytochrome P450	Metabolism	Xenobiotics biodegradation and metabolism	mmu00980	1	1	1	1	1	1	0
Drug metabolism	Metabolism	Xenobiotics biodegradation and metabolism	mmu00982	1	1	1	1	1	1	0
Drug metabolism	Metabolism	Xenobiotics biodegradation and metabolism	mmu00983	1	1	1	1	1	1	1	C00003
EGFR tyrosine kinase inhibitor resistance	Human Diseases	Drug resistance: antineoplastic	mmu01521	1	1	1	1	1	1	0
Endocrine resistance	Human Diseases	Drug resistance: antineoplastic	mmu01522	1	1	1	1	1	1	1	C00575
Platinum drug resistance	Human Diseases	Drug resistance: antineoplastic	mmu01524	1	1	1	1	1	1	0
Ribosome biogenesis in eukaryotes	Genetic Information Processing	Translation	mmu03008	1	1	1	1	1	1	0
Ribosome	Genetic Information Processing	Translation	mmu03010	1	1	1	1	1	1	0
RNA transport	Genetic Information Processing	Translation	mmu03013	1	1	1	1	1	1	1	C00035
mRNA surveillance pathway	Genetic Information Processing	Translation	mmu03015	1	1	1	1	1	1	0
RNA degradation	Genetic Information Processing	Folding, sorting and degradation	mmu03018	1	1	1	1	1	1	0
RNA polymerase	Genetic Information Processing	Transcription	mmu03020	1	1	1	1	1	1	0
Basal transcription factors	Genetic Information Processing	Transcription	mmu03022	1	1	1	1	1	1	0
DNA replication	Genetic Information Processing	Replication and repair	mmu03030	1	1	1	1	1	1	0
Spliceosome	Genetic Information Processing	Transcription	mmu03040	1	1	1	1	1	1	0
Proteasome	Genetic Information Processing	Folding, sorting and degradation	mmu03050	1	1	1	1	1	1	0
Protein export	Genetic Information Processing	Folding, sorting and degradation	mmu03060	1	1	1	1	1	1	0
PPAR signaling pathway	Organismal Systems	Endocrine system	mmu03320	1	1	1	1	1	1	0
Base excision repair	Genetic Information Processing	Replication and repair	mmu03410	1	1	1	1	1	1	0
Nucleotide excision repair	Genetic Information Processing	Replication and repair	mmu03420	1	1	1	1	1	1	0
Mismatch repair	Genetic Information Processing	Replication and repair	mmu03430	1	1	1	1	1	1	0
Homologous recombination	Genetic Information Processing	Replication and repair	mmu03440	1	1	1	1	1	1	0
Non-homologous end-joining	Genetic Information Processing	Replication and repair	mmu03450	1	1	1	1	1	1	0
Fanconi anemia pathway	Genetic Information Processing	Replication and repair	mmu03460	1	1	1	1	1	1	0
MAPK signaling pathway	Environmental Information Processing	Signal transduction	mmu04010	1	1	1	1	1	1	1	C00575
ErbB signaling pathway	Environmental Information Processing	Signal transduction	mmu04012	1	1	1	1	1	1	0
Cytokine-cytokine receptor interaction	Environmental Information Processing	Signaling molecules and interaction	mmu04060	1	1	1	1	1	1	0
Viral protein interaction with cytokine and cytokine receptor	Environmental Information Processing	Signaling molecules and interaction	mmu04061	1	1	1	1	1	1	0
Chemokine signaling pathway	Organismal Systems	Immune system	mmu04062	1	1	1	1	1	1	1	C00575
NF-kappa B signaling pathway	Environmental Information Processing	Signal transduction	mmu04064	1	1	1	1	1	1	0
Cell cycle	Cellular Processes	Cell growth and death	mmu04110	1	1	1	1	1	1	0
Oocyte meiosis	Cellular Processes	Cell growth and death	mmu04114	1	1	1	1	1	1	1	C00575
p53 signaling pathway	Cellular Processes	Cell growth and death	mmu04115	1	1	1	1	1	1	0
Ubiquitin mediated proteolysis	Genetic Information Processing	Folding, sorting and degradation	mmu04120	1	1	1	1	1	1	0
SNARE interactions in vesicular transport	Genetic Information Processing	Folding, sorting and degradation	mmu04130	1	1	1	1	1	1	0
Autophagy	Cellular Processes	Transport and catabolism	mmu04136	1	1	1	1	1	1	0
Mitophagy	Cellular Processes	Transport and catabolism	mmu04137	1	1	1	1	1	1	0
Autophagy	Cellular Processes	Transport and catabolism	mmu04140	1	1	1	1	1	1	1	C00035
Protein processing in endoplasmic reticulum	Genetic Information Processing	Folding, sorting and degradation	mmu04141	1	1	1	1	1	1	0
Endocytosis	Cellular Processes	Transport and catabolism	mmu04144	1	1	1	1	1	1	1	C00035
Phagosome	Cellular Processes	Transport and catabolism	mmu04145	1	1	1	1	1	1	0
Peroxisome	Cellular Processes	Transport and catabolism	mmu04146	1	1	1	1	1	1	0
PI3K-Akt signaling pathway	Environmental Information Processing	Signal transduction	mmu04151	1	1	1	1	1	1	1	C00020
Apoptosis	Cellular Processes	Cell growth and death	mmu04210	1	1	1	1	1	1	1	C00319
Longevity regulating pathway	Organismal Systems	Aging	mmu04213	1	1	1	1	1	1	1	C00575
Apoptosis	Cellular Processes	Cell growth and death	mmu04215	1	1	1	1	1	1	0
Cellular senescence	Cellular Processes	Cell growth and death	mmu04218	1	1	1	1	1	1	0
Cardiac muscle contraction	Organismal Systems	Circulatory system	mmu04260	1	1	1	1	1	1	0
Adrenergic signaling in cardiomyocytes	Organismal Systems	Circulatory system	mmu04261	1	1	1	1	1	1	1	C00575
Wnt signaling pathway	Environmental Information Processing	Signal transduction	mmu04310	1	1	1	1	1	1	0
Notch signaling pathway	Environmental Information Processing	Signal transduction	mmu04330	1	1	1	1	1	1	0
Hedgehog signaling pathway	Environmental Information Processing	Signal transduction	mmu04340	1	1	1	1	1	1	1	C00575
TGF-beta signaling pathway	Environmental Information Processing	Signal transduction	mmu04350	1	1	1	1	1	1	0
Axon guidance	Organismal Systems	Development and regeneration	mmu04360	1	1	1	1	1	1	0
VEGF signaling pathway	Environmental Information Processing	Signal transduction	mmu04370	1	1	1	1	1	1	0
Osteoclast differentiation	Organismal Systems	Development and regeneration	mmu04380	1	1	1	1	1	1	0
Hippo signaling pathway	Environmental Information Processing	Signal transduction	mmu04390	1	1	1	1	1	1	0
Hippo signaling pathway	Environmental Information Processing	Signal transduction	mmu04392	1	1	1	1	1	1	0
Focal adhesion	Cellular Processes	Cellular community - eukaryotes	mmu04510	1	1	1	1	1	1	0
ECM-receptor interaction	Environmental Information Processing	Signaling molecules and interaction	mmu04512	1	1	1	1	1	1	0
Cell adhesion molecules (CAMs)	Environmental Information Processing	Signaling molecules and interaction	mmu04514	1	1	1	1	1	1	0
Adherens junction	Cellular Processes	Cellular community - eukaryotes	mmu04520	1	1	1	1	1	1	0
Tight junction	Cellular Processes	Cellular community - eukaryotes	mmu04530	1	1	1	1	1	1	0
Signaling pathways regulating pluripotency of stem cells	Cellular Processes	Cellular community - eukaryotes	mmu04550	1	1	1	1	1	1	0
Complement and coagulation cascades	Organismal Systems	Immune system	mmu04610	1	1	1	1	1	1	0
Antigen processing and presentation	Organismal Systems	Immune system	mmu04612	1	1	1	1	1	1	0
Renin-angiotensin system	Organismal Systems	Endocrine system	mmu04614	1	1	1	1	1	1	0
Toll-like receptor signaling pathway	Organismal Systems	Immune system	mmu04620	1	1	1	1	1	1	0
NOD-like receptor signaling pathway	Organismal Systems	Immune system	mmu04621	1	1	1	1	1	1	0
RIG-I-like receptor signaling pathway	Organismal Systems	Immune system	mmu04622	1	1	1	1	1	1	0
Cytosolic DNA-sensing pathway	Organismal Systems	Immune system	mmu04623	1	1	1	1	1	1	0
C-type lectin receptor signaling pathway	Organismal Systems	Immune system	mmu04625	1	1	1	1	1	1	1	C00159
JAK-STAT signaling pathway	Environmental Information Processing	Signal transduction	mmu04630	1	1	1	1	1	1	0
Hematopoietic cell lineage	Organismal Systems	Immune system	mmu04640	1	1	1	1	1	1	0
Natural killer cell mediated cytotoxicity	Organismal Systems	Immune system	mmu04650	1	1	1	1	1	1	0
IL-17 signaling pathway	Organismal Systems	Immune system	mmu04657	1	1	1	1	1	1	0
Th1 and Th2 cell differentiation	Organismal Systems	Immune system	mmu04658	1	1	1	1	1	1	0
Th17 cell differentiation	Organismal Systems	Immune system	mmu04659	1	1	1	1	1	1	0
T cell receptor signaling pathway	Organismal Systems	Immune system	mmu04660	1	1	1	1	1	1	0
B cell receptor signaling pathway	Organismal Systems	Immune system	mmu04662	1	1	1	1	1	1	0
TNF signaling pathway	Environmental Information Processing	Signal transduction	mmu04668	1	1	1	1	1	1	0
Leukocyte transendothelial migration	Organismal Systems	Immune system	mmu04670	1	1	1	1	1	1	1	C00575
Intestinal immune network for IgA production	Organismal Systems	Immune system	mmu04672	1	1	1	1	1	1	0
Circadian rhythm	Organismal Systems	Environmental adaptation	mmu04710	1	1	1	1	1	1	1	C00575
Neurotrophin signaling pathway	Organismal Systems	Nervous system	mmu04722	1	1	1	1	1	1	0
Phototransduction	Organismal Systems	Sensory system	mmu04744	1	1	1	1	1	1	1	C00144
Regulation of actin cytoskeleton	Cellular Processes	Cell motility	mmu04810	1	1	1	1	1	1	1	C01996
Progesterone-mediated oocyte maturation	Organismal Systems	Endocrine system	mmu04914	1	1	1	1	1	1	1	C00575
Thyroid hormone signaling pathway	Organismal Systems	Endocrine system	mmu04919	1	1	1	1	1	1	1	C00575
Adipocytokine signaling pathway	Organismal Systems	Endocrine system	mmu04920	1	1	1	1	1	1	0
Relaxin signaling pathway	Organismal Systems	Endocrine system	mmu04926	1	1	1	1	1	1	1	C00575
GnRH secretion	Organismal Systems	Endocrine system	mmu04929	1	1	1	1	1	1	1	C00334
Non-alcoholic fatty liver disease (NAFLD)	Human Diseases	Endocrine and metabolic disease	mmu04932	1	1	1	1	1	1	1	C00031
AGE-RAGE signaling pathway in diabetic complications	Human Diseases	Endocrine and metabolic disease	mmu04933	1	1	1	1	1	1	1	C00031
Growth hormone synthesis, secretion and action	Organismal Systems	Endocrine system	mmu04935	1	1	1	1	1	1	1	C00575
Type I diabetes mellitus	Human Diseases	Endocrine and metabolic disease	mmu04940	1	1	1	1	1	1	0
Maturity onset diabetes of the young	Human Diseases	Endocrine and metabolic disease	mmu04950	1	1	1	1	1	1	0
Aldosterone-regulated sodium reabsorption	Organismal Systems	Excretory system	mmu04960	1	1	1	1	1	1	1	C00575
Endocrine and other factor-regulated calcium reabsorption	Organismal Systems	Excretory system	mmu04961	1	1	1	1	1	1	1	C00575
Vasopressin-regulated water reabsorption	Organismal Systems	Excretory system	mmu04962	1	1	1	1	1	1	1	C00575
Collecting duct acid secretion	Organismal Systems	Excretory system	mmu04966	1	1	1	1	1	1	0
Fat digestion and absorption	Organismal Systems	Digestive system	mmu04975	1	1	1	1	1	1	1	C00187
Alzheimer disease	Human Diseases	Neurodegenerative disease	mmu05010	1	1	1	1	1	1	0
Huntington disease	Human Diseases	Neurodegenerative disease	mmu05016	1	1	1	1	1	1	1	C00025
Spinocerebellar ataxia	Human Diseases	Neurodegenerative disease	mmu05017	1	1	1	1	1	1	1	C00025
Bacterial invasion of epithelial cells	Human Diseases	Infectious disease: bacterial	mmu05100	1	1	1	1	1	1	0
Salmonella infection	Human Diseases	Infectious disease: bacterial	mmu05132	1	1	1	1	1	1	0
Pertussis	Human Diseases	Infectious disease: bacterial	mmu05133	1	1	1	1	1	1	1	C00575
Legionellosis	Human Diseases	Infectious disease: bacterial	mmu05134	1	1	1	1	1	1	0
Yersinia infection	Human Diseases	Infectious disease: bacterial	mmu05135	1	1	1	1	1	1	0
Leishmaniasis	Human Diseases	Infectious disease: parasitic	mmu05140	1	1	1	1	1	1	1	C00219
Malaria	Human Diseases	Infectious disease: parasitic	mmu05144	1	1	1	1	1	1	0
Toxoplasmosis	Human Diseases	Infectious disease: parasitic	mmu05145	1	1	1	1	1	1	0
Staphylococcus aureus infection	Human Diseases	Infectious disease: bacterial	mmu05150	1	1	1	1	1	1	0
Tuberculosis	Human Diseases	Infectious disease: bacterial	mmu05152	1	1	1	1	1	1	1	C06124
Hepatitis C	Human Diseases	Infectious disease: viral	mmu05160	1	1	1	1	1	1	0
Hepatitis B	Human Diseases	Infectious disease: viral	mmu05161	1	1	1	1	1	1	0
Measles	Human Diseases	Infectious disease: viral	mmu05162	1	1	1	1	1	1	0
Human cytomegalovirus infection	Human Diseases	Infectious disease: viral	mmu05163	1	1	1	1	1	1	0
Influenza A	Human Diseases	Infectious disease: viral	mmu05164	1	1	1	1	1	1	0
Human papillomavirus infection	Human Diseases	Infectious disease: viral	mmu05165	1	1	1	1	1	1	1	C00575
Human T-cell leukemia virus 1 infection	Human Diseases	Infectious disease: viral	mmu05166	1	1	1	1	1	1	1	C00575
Kaposi sarcoma-associated herpesvirus infection	Human Diseases	Infectious disease: viral	mmu05167	1	1	1	1	1	1	0
Herpes simplex virus 1 infection	Human Diseases	Infectious disease: viral	mmu05168	1	1	1	1	1	1	0
Epstein-Barr virus infection	Human Diseases	Infectious disease: viral	mmu05169	1	1	1	1	1	1	0
Human immunodeficiency virus 1 infection	Human Diseases	Infectious disease: viral	mmu05170	1	1	1	1	1	1	0
Transcriptional misregulation in cancer	Human Diseases	Cancer: overview	mmu05202	1	1	1	1	1	1	0
Viral carcinogenesis	Human Diseases	Cancer: overview	mmu05203	1	1	1	1	1	1	0
Chemical carcinogenesis	Human Diseases	Cancer: overview	mmu05204	1	1	1	1	1	1	0
Proteoglycans in cancer	Human Diseases	Cancer: overview	mmu05205	1	1	1	1	1	1	0
MicroRNAs in cancer	Human Diseases	Cancer: overview	mmu05206	1	1	1	1	1	1	0
Colorectal cancer	Human Diseases	Cancer: specific types	mmu05210	1	1	1	1	1	1	0
Pancreatic cancer	Human Diseases	Cancer: specific types	mmu05212	1	1	1	1	1	1	0
Endometrial cancer	Human Diseases	Cancer: specific types	mmu05213	1	1	1	1	1	1	0
Glioma	Human Diseases	Cancer: specific types	mmu05214	1	1	1	1	1	1	0
Prostate cancer	Human Diseases	Cancer: specific types	mmu05215	1	1	1	1	1	1	0
Thyroid cancer	Human Diseases	Cancer: specific types	mmu05216	1	1	1	1	1	1	0
Basal cell carcinoma	Human Diseases	Cancer: specific types	mmu05217	1	1	1	1	1	1	1	C00187
Melanoma	Human Diseases	Cancer: specific types	mmu05218	1	1	1	1	1	1	0
Bladder cancer	Human Diseases	Cancer: specific types	mmu05219	1	1	1	1	1	1	0
Chronic myeloid leukemia	Human Diseases	Cancer: specific types	mmu05220	1	1	1	1	1	1	0
Acute myeloid leukemia	Human Diseases	Cancer: specific types	mmu05221	1	1	1	1	1	1	0
Small cell lung cancer	Human Diseases	Cancer: specific types	mmu05222	1	1	1	1	1	1	0
Non-small cell lung cancer	Human Diseases	Cancer: specific types	mmu05223	1	1	1	1	1	1	0
Breast cancer	Human Diseases	Cancer: specific types	mmu05224	1	1	1	1	1	1	0
Hepatocellular carcinoma	Human Diseases	Cancer: specific types	mmu05225	1	1	1	1	1	1	0
Gastric cancer	Human Diseases	Cancer: specific types	mmu05226	1	1	1	1	1	1	0
PD-L1 expression and PD-1 checkpoint pathway in cancer	Human Diseases	Cancer: overview	mmu05235	1	1	1	1	1	1	0
Asthma	Human Diseases	Immune disease	mmu05310	1	1	1	1	1	1	1	C00388
Autoimmune thyroid disease	Human Diseases	Immune disease	mmu05320	1	1	1	1	1	1	0
Inflammatory bowel disease (IBD)	Human Diseases	Immune disease	mmu05321	1	1	1	1	1	1	0
Systemic lupus erythematosus	Human Diseases	Immune disease	mmu05322	1	1	1	1	1	1	0
Rheumatoid arthritis	Human Diseases	Immune disease	mmu05323	1	1	1	1	1	1	0
Allograft rejection	Human Diseases	Immune disease	mmu05330	1	1	1	1	1	1	0
Graft-versus-host disease	Human Diseases	Immune disease	mmu05332	1	1	1	1	1	1	0
Primary immunodeficiency	Human Diseases	Immune disease	mmu05340	1	1	1	1	1	1	0
Hypertrophic cardiomyopathy (HCM)	Human Diseases	Cardiovascular disease	mmu05410	1	1	1	1	1	1	0
Arrhythmogenic right ventricular cardiomyopathy (ARVC)	Human Diseases	Cardiovascular disease	mmu05412	1	1	1	1	1	1	0
Dilated cardiomyopathy (DCM)	Human Diseases	Cardiovascular disease	mmu05414	1	1	1	1	1	1	1	C00575
Viral myocarditis	Human Diseases	Cardiovascular disease	mmu05416	1	1	1	1	1	1	0
Fluid shear stress and atherosclerosis	Human Diseases	Cardiovascular disease	mmu05418	1	1	1	1	1	1	0

## Sheet: KEGG_Enrichment_eWAT
Pathway	Brite_1	Brite_2	map	pV_treatment_dark	pV_treatment_light	pV_phase_sed	pV_phase_ex	nCpdsAll	Compounds
Metabolic pathways	Mus Musculus	Lipid metabolism	mmu01100	2.38453e-17	2.07606e-11	8.07655e-31	1.04561e-05	199	C00037, C00213, C01026, C00719, C00576, C00065, C00188, C00041, C00049, C01042, C00152, C00025, C00064, C00624, C12270, C15987, C00135, C00785, C05568, C00386, C01262, C00388, C05127, C05828, C02835, C00047, C03793, C16741, C00956, C00408, C00431, C00079, C03519, C05607, C00082, C01179, C00078, C00328, C05653, C00780, C00233, C00407, C00671, C00183, C00141, C06001, C00073, C00021, C02291, C00097,…
Biosynthesis of unsaturated fatty acids	Metabolism	Lipid metabolism	mmu01040	0.000157187	0.0702348	0.160112	0.093203	15	C00249, C01530, C06425, C16526, C08316, C06428, C16513, C06429, C01595, C06426, C16525, C03242, C00219, C16513, C16533
Carbon metabolism	Mus Musculus	Lipid metabolism	mmu01200	0.000345583	0.0382035	1.6744e-06	0.0116135	18	C00037, C00065, C00041, C00049, C00025, C00097, C00111, C00074, C00022, C00258, C05382, C00158, C00026, C00042, C00122, C00149, C00227, C00257
ABC transporters	Environmental Information Processing	Membrane transport	mmu02010	0.00104117	0.0106933	0.0183226	0.167241	48	C00037, C00719, C00065, C00188, C00041, C00049, C00025, C00064, C00135, C00047, C00079, C00407, C00183, C00491, C00245, C00062, C00086, C00077, C00148, C01157, C00134, C00315, C00051, C00031, C00121, C00208, C00089, C00095, C00794, C00159, C00009, C01181, C00137, C00114, C00116, C00093, C00294, C01762, C00212, C00387, C00299, C00526, C00475, C00881, C00255, C00032, C00378, C00059
Bile secretion	Organismal Systems	Digestive system	mmu04976	0.00286952	0.10403	0.145254	0.182802	16	C00780, C00315, C00051, C00031, C00026, C00318, C00114, C00187, C00695, C05122, C05465, C04483, C00366, C02918, C00486, C00805
Purine metabolism	Metabolism	Nucleotide metabolism	mmu00230	0.00398525	0.110869	0.0438789	0.0637287	22	C00037, C00064, C00086, C04677, C00130, C00294, C00262, C00385, C01762, C00366, C02350, C00020, C00054, C03794, C00212, C00147, C00144, C00387, C00242, C00301, C00209, C00059
Biosynthesis of amino acids	Mus Musculus	Lipid metabolism	mmu01230	0.006331	0.00344303	2.11508e-06	0.00707198	36	C00037, C00065, C00188, C00041, C00049, C00152, C00025, C00064, C00624, C00135, C00047, C00956, C00079, C00082, C01179, C00078, C00233, C00407, C00671, C00183, C00141, C00073, C00021, C02291, C00097, C00062, C03406, C00077, C00327, C00148, C00111, C00074, C00022, C05382, C00158, C00026
Vitamin digestion and absorption	Organismal Systems	Digestive system	mmu04977	0.00910905	0.0527361	0.0959237	0.0721545	14	C00187, C00153, C00003, C00255, C00016, C00061, C00864, C00072, C02477, C00378, C00473, C00534, C00647, C00250
Alanine, aspartate and glutamate metabolism	Metabolism	Amino acid metabolism	mmu00250	0.018091	0.223198	0.000265839	0.10588	15	C00041, C00049, C01042, C00152, C00025, C00064, C12270, C03406, C00022, C00158, C00026, C00042, C00122, C03794, C00438
Amino sugar and nucleotide sugar metabolism	Metabolism	Carbohydrate metabolism	mmu00520	0.0227143	0.0934124	0.0591374	0.190141	10	C00031, C00159, C00029, C00052, C00167, C00128, C00191, C00357, C00270, C03410
Pentose phosphate pathway	Metabolism	Carbohydrate metabolism	mmu00030	0.0285029	0.262352	0.00642558	0.29231	6	C00031, C00022, C00258, C05382, C00121, C00257
Glyoxylate and dicarboxylate metabolism	Metabolism	Carbohydrate metabolism	mmu00630	0.0285029	0.107674	0.00642558	0.13652	11	C00037, C00065, C00025, C00064, C00022, C00258, C00158, C00026, C00042, C00149, C00209
Central carbon metabolism in cancer	Human Diseases	Cancer: overview	mmu05230	0.0287151	0.0123252	9.63281e-05	0.17638	26	C00037, C00065, C00041, C00049, C00152, C00025, C00064, C00135, C00079, C00082, C00078, C00407, C00183, C00073, C00097, C00062, C00148, C00031, C00074, C00022, C00186, C00158, C00026, C00042, C00122, C00149
Arginine and proline metabolism	Metabolism	Amino acid metabolism	mmu00330	0.0342652	0.235855	0.175377	0.240421	18	C00213, C00025, C00431, C00062, C00086, C00077, C03771, C00148, C01157, C00581, C00300, C00791, C02305, C00134, C02714, C00315, C01035, C00022
Glutathione metabolism	Metabolism	Metabolism of other amino acids	mmu00480	0.0357468	0.124071	0.199473	0.312992	11	C00037, C00025, C00097, C00077, C00134, C00315, C00051, C00127, C01879, C00072, C05422
Taste transduction	Organismal Systems	Sensory system	mmu04742	0.0357468	0.124071	0.0984566	0.161511	11	C00025, C00780, C00031, C00208, C00089, C00095, C00158, C00149, C00130, C00020, C00144
Glucagon signaling pathway	Organismal Systems	Endocrine system	mmu04922	0.0357468	0.124071	0.00107885	0.312992	9	C00031, C00074, C00022, C00186, C00158, C00026, C00042, C00122, C00149
Neuroactive ligand-receptor interaction	Environmental Information Processing	Signaling molecules and interaction	mmu04080	0.0411534	0.0456732	0.0374921	0.0634573	11	C00037, C00049, C00025, C12270, C00388, C00780, C00245, C00506, C16512, C00212, C00099
Galactose metabolism	Metabolism	Carbohydrate metabolism	mmu00052	0.0448066	0.142917	0.124008	0.14552	12	C00031, C00111, C00089, C00095, C00794, C00159, C01697, C00880, C00029, C00052, C00137, C00116
Pyrimidine metabolism	Metabolism	Nucleotide metabolism	mmu00240	0.0463771	0.211972	0.0770033	0.241625	20	C00064, C00086, C00029, C02170, C00438, C00337, C00295, C00105, C00299, C00106, C02067, C00526, C02642, C00099, C00055, C02354, C00475, C00380, C00881, C00214
Pentose and glucuronate interconversions	Metabolism	Carbohydrate metabolism	mmu00040	0.0561313	0.164571	0.0725587	0.3474	8	C00111, C00022, C00474, C00029, C00167, C00191, C00026, C00116
Taurine and hypotaurine metabolism	Metabolism	Metabolism of other amino acids	mmu00430	0.0561313	0.164571	0.0208031	0.199434	12	C00041, C00025, C00097, C00606, C00519, C00245, C01959, C00506, C00022, C00026, C00227, C05122
Protein digestion and absorption	Organismal Systems	Digestive system	mmu04974	0.0628353	0.0256074	0.012042	0.136244	23	C00037, C00065, C00188, C00041, C00049, C00152, C00025, C00064, C00135, C00388, C00047, C00079, C00082, C00078, C00407, C00183, C00073, C00097, C00491, C00062, C00148, C00134, C00099
Cysteine and methionine metabolism	Metabolism	Amino acid metabolism	mmu00270	0.0701177	0.0702348	0.0336956	0.240872	16	C00065, C00041, C00049, C00073, C03145, C02989, C00021, C02291, C00097, C00491, C00606, C00506, C00170, C00051, C00022, C00059
Nicotinate and nicotinamide metabolism	Metabolism	Metabolism of cofactors and vitamins	mmu00760	0.0701177	0.204777	0.0336956	0.213197	14	C00049, C15987, C00111, C00022, C00042, C00122, C03722, C00153, C00455, C03150, C00003, C02918, C01004, C05842
Linoleic acid metabolism	Metabolism	Lipid metabolism	mmu00591	0.0777266	0.437772	0.328065	0.478001	6	C01595, C06426, C03242, C00219, C14829, C14828
Pyruvate metabolism	Metabolism	Carbohydrate metabolism	mmu00620	0.0879454	0.218003	0.00685774	0.256386	7	C00074, C00022, C00186, C00042, C00122, C00149, C00227
Necroptosis	Cellular Processes	Cell growth and death	mmu04217	0.0923754	0.293036	0.249289	0.69225	3	C00219, C00550, C00319
Glycolysis / Gluconeogenesis	Metabolism	Carbohydrate metabolism	mmu00010	0.109992	0.250785	0.0108541	0.386473	5	C00031, C00111, C00074, C00022, C00186
Citrate cycle (TCA cycle)	Metabolism	Carbohydrate metabolism	mmu00020	0.109992	0.250785	0.0108541	0.29057	7	C00074, C00022, C00158, C00026, C00042, C00122, C00149
Ascorbate and aldarate metabolism	Metabolism	Carbohydrate metabolism	mmu00053	0.109992	0.250785	0.164508	0.386473	9	C00022, C00029, C00167, C00191, C00026, C00137, C00072, C05422, C01620
Thermogenesis	Organismal Systems	Environmental adaptation	mmu04714	0.109992	0.250785	0.0630361	0.29057	2	C00318, C00116
beta-Alanine metabolism	Metabolism	Metabolism of other amino acids	mmu00410	0.115901	0.107674	0.0768702	0.176452	10	C00049, C00135, C00386, C01262, C00315, C00106, C02642, C00099, C03722, C00864
Mineral absorption	Organismal Systems	Digestive system	mmu04978	0.115901	0.262352	0.0283085	0.29231	15	C00037, C00065, C00188, C00041, C00152, C00064, C00079, C00078, C00407, C00183, C00073, C00148, C00031, C00009, C00032
Primary bile acid biosynthesis	Metabolism	Lipid metabolism	mmu00120	0.137489	0.288403	0.271678	0.39312	6	C00037, C00245, C00187, C00695, C05122, C05465
Antifolate resistance	Human Diseases	Drug resistance: antineoplastic	mmu01523	0.137489	0.288403	0.0893731	0.39312	4	C00073, C00130, C00020, C00144
AMPK signaling pathway	Environmental Information Processing	Signal transduction	mmu04152	0.137489	0.288403	0.0893731	0.39312	5	C00031, C00022, C04677, C00020, C00003
2-Oxocarboxylic acid metabolism	Mus Musculus	Lipid metabolism	mmu01210	0.141398	0.0296086	0.00107593	0.148762	19	C00049, C00025, C00624, C00047, C00956, C00079, C00082, C01179, C00078, C00233, C00407, C00671, C00183, C00141, C00073, C00077, C00022, C00158, C00026
Glycine, serine and threonine metabolism	Metabolism	Amino acid metabolism	mmu00260	0.141794	0.187293	0.11514	0.223687	16	C00037, C00213, C01026, C00719, C00576, C00065, C00188, C00049, C00078, C02291, C00097, C00581, C00300, C00022, C00258, C00114
Aminoacyl-tRNA biosynthesis	Genetic Information Processing	Translation	mmu00970	0.141794	0.0608702	0.00706609	0.223687	19	C00037, C00065, C00188, C00041, C00049, C00152, C00025, C00064, C00135, C00047, C00079, C00082, C00078, C00407, C00183, C00073, C00097, C00062, C00148
Propanoate metabolism	Metabolism	Carbohydrate metabolism	mmu00640	0.171769	0.395887	0.249987	0.372897	5	C00111, C00186, C00042, C02170, C00099
Sulfur metabolism	Metabolism	Energy metabolism	mmu00920	0.171769	0.331555	0.0270881	0.372897	6	C00065, C00097, C00245, C00042, C00054, C00059
Phenylalanine metabolism	Metabolism	Amino acid metabolism	mmu00360	0.178309	0.223198	0.000265839	0.258582	10	C00079, C03519, C05607, C00082, C05598, C00022, C00042, C00122, C01586, C00805
Arginine biosynthesis	Metabolism	Amino acid metabolism	mmu00220	0.183926	0.323339	0.00272703	0.199434	11	C00049, C00025, C00064, C00624, C00062, C03406, C00086, C00077, C00327, C00026, C00122
Tyrosine metabolism	Metabolism	Amino acid metabolism	mmu00350	0.183926	0.164571	0.00272703	0.199434	5	C00082, C01179, C00022, C00042, C00122
Butanoate metabolism	Metabolism	Carbohydrate metabolism	mmu00650	0.183926	0.323339	0.0208031	0.3474	7	C00025, C00022, C00026, C00042, C00122, C02630, C01089
Pantothenate and CoA biosynthesis	Metabolism	Metabolism of cofactors and vitamins	mmu00770	0.183926	0.164571	0.0208031	0.273449	11	C00049, C00183, C00141, C00097, C00022, C00054, C00106, C02642, C00099, C00864, C01134
Ferroptosis	Cellular Processes	Cell growth and death	mmu04216	0.183926	0.323339	0.0725587	0.199434	8	C00025, C00097, C00491, C00051, C00127, C00219, C02477, C00032
Lysine degradation	Metabolism	Amino acid metabolism	mmu00310	0.197902	0.0934124	0.119717	0.293256	11	C00037, C00047, C03793, C16741, C00956, C00408, C00431, C00026, C00042, C00489, C01181
Fructose and mannose metabolism	Metabolism	Carbohydrate metabolism	mmu00051	0.214479	0.381041	0.0427123	0.390247	5	C00111, C00186, C00095, C00794, C00159
Oxidative phosphorylation	Metabolism	Energy metabolism	mmu00190	0.214479	0.381041	0.293629	0.422252	5	C00042, C00122, C00009, C00003, C00061
Glycerolipid metabolism	Metabolism	Lipid metabolism	mmu00561	0.214479	0.381041	0.171866	0.390247	5	C00111, C00258, C00029, C00116, C00093
Synaptic vesicle cycle	Organismal Systems	Nervous system	mmu04721	0.214479	0.381041	0.293629	0.422252	4	C00037, C00025, C00388, C00780
Histidine metabolism	Metabolism	Amino acid metabolism	mmu00340	0.221622	0.277389	0.0018927	0.093203	15	C00049, C00025, C00135, C00785, C05568, C00386, C01262, C00388, C05127, C05828, C05131, C02835, C00026, C04677, C05570
Tryptophan metabolism	Metabolism	Amino acid metabolism	mmu00380	0.25272	0.142917	0.05365	0.33064	5	C00078, C00328, C05653, C00780, C03722
Starch and sucrose metabolism	Metabolism	Carbohydrate metabolism	mmu00500	0.267665	0.437772	0.328065	0.0204932	5	C00031, C00208, C00089, C00095, C00029
Inositol phosphate metabolism	Metabolism	Carbohydrate metabolism	mmu00562	0.267665	0.437772	0.231208	0.478001	4	C00111, C00191, C00137, C19891
Vitamin B6 metabolism	Metabolism	Metabolism of cofactors and vitamins	mmu00750	0.267665	0.437772	0.231208	0.478001	4	C00534, C00647, C00250, C00847
Porphyrin and chlorophyll metabolism	Metabolism	Metabolism of cofactors and vitamins	mmu00860	0.267665	0.390094	0.328065	0.478001	5	C00037, C00188, C00025, C00032, C00486
HIF-1 signaling pathway	Environmental Information Processing	Signal transduction	mmu04066	0.267665	0.437772	0.231208	0.377738	5	C00031, C00022, C00186, C00026, C00072
GABAergic synapse	Organismal Systems	Nervous system	mmu04727	0.267665	0.437772	0.0672646	0.478001	4	C00025, C00064, C00026, C00042
Thyroid hormone synthesis	Organismal Systems	Endocrine system	mmu04918	0.267665	0.437772	0.231208	0.478001	2	C00051, C00127
Insulin resistance	Human Diseases	Endocrine and metabolic disease	mmu04931	0.267665	0.437772	0.231208	0.377738	4	C00031, C00022, C00095, C02571
Carbohydrate digestion and absorption	Organismal Systems	Digestive system	mmu04973	0.267665	0.437772	0.231208	0.121777	4	C00031, C00208, C00089, C00095
Fatty acid degradation	Metabolism	Lipid metabolism	mmu00071	0.273222	0.397115	0.293629	0.390247	3	C00249, C00489, C02990
Regulation of lipolysis in adipocytes	Organismal Systems	Endocrine system	mmu04923	0.273222	0.397115	0.293629	0.422252	5	C00219, C00116, C02140, C00020, C00212
Aldosterone synthesis and secretion	Organismal Systems	Endocrine system	mmu04925	0.273222	0.397115	0.276104	0.422252	5	C00219, C00187, C02140, C00020, C00003
Valine, leucine and isoleucine biosynthesis	Metabolism	Amino acid metabolism	mmu00290	0.274979	0.250785	0.0630361	0.386473	7	C00188, C00233, C00407, C00671, C00183, C00141, C00022
Phenylalanine, tyrosine and tryptophan biosynthesis	Metabolism	Amino acid metabolism	mmu00400	0.274979	0.250785	0.0108541	0.29057	5	C00079, C00082, C01179, C00078, C00074
cAMP signaling pathway	Environmental Information Processing	Signal transduction	mmu04024	0.274979	0.376178	0.163203	0.29057	6	C00780, C00186, C00042, C01089, C00020, C00212
Valine, leucine and isoleucine degradation	Metabolism	Amino acid metabolism	mmu00280	0.299841	0.265947	0.126896	0.376032	7	C00233, C00407, C00671, C00183, C00141, C06001, C02170
Fatty acid biosynthesis	Metabolism	Lipid metabolism	mmu00061	0.30516	0.250785	0.0630361	0.29057	4	C06424, C00249, C01530, C08362
Glycerophospholipid metabolism	Metabolism	Lipid metabolism	mmu00564	0.30516	0.376178	0.248054	0.386473	9	C00111, C00114, C00588, C00307, C00670, C00346, C00570, C01233, C00093
Thiamine metabolism	Metabolism	Metabolism of cofactors and vitamins	mmu00730	0.308513	0.288403	0.271678	0.329218	7	C00037, C00082, C00097, C00022, C00003, C00378, C01081
Steroid hormone biosynthesis	Metabolism	Lipid metabolism	mmu00140	0.316039	0.223607	0.461976	0.782762	2	C00187, C02140
Fc epsilon RI signaling pathway	Organismal Systems	Immune system	mmu04664	0.316039	0.760265	0.461976	0.782762	2	C00388, C00219
Long-term depression	Organismal Systems	Nervous system	mmu04730	0.316039	0.760265	0.461976	0.782762	2	C00025, C00219
African trypanosomiasis	Human Diseases	Infectious disease: parasitic	mmu05143	0.316039	0.760265	0.461976	0.782762	2	C00078, C00328
Riboflavin metabolism	Metabolism	Metabolism of cofactors and vitamins	mmu00740	0.333862	0.502788	0.105799	0.540957	4	C00474, C00255, C00016, C00061
Proximal tubule bicarbonate reclamation	Organismal Systems	Excretory system	mmu04964	0.333862	0.502788	0.105799	0.540957	5	C00025, C00064, C00074, C00026, C00149
Morphine addiction	Human Diseases	Substance dependence	mmu05032	0.333862	0.502788	0.302028	0.540957	2	C00020, C00212
Sphingolipid metabolism	Metabolism	Lipid metabolism	mmu00600	0.34168	0.395887	0.283036	0.372897	5	C00065, C00346, C00836, C00550, C00319
Fatty acid metabolism	Mus Musculus	Lipid metabolism	mmu01212	0.34168	0.395887	0.249987	0.372897	2	C00249, C02990
Sphingolipid signaling pathway	Environmental Information Processing	Signal transduction	mmu04071	0.34168	0.395887	0.198412	0.372897	6	C00065, C00346, C00836, C00550, C00319, C00212
Retrograde endocannabinoid signaling	Organismal Systems	Nervous system	mmu04723	0.372303	0.381041	0.171866	0.422252	3	C00025, C00219, C00116
Inflammatory mediator regulation of TRP channels	Organismal Systems	Sensory system	mmu04750	0.372303	0.381041	0.293629	0.422252	3	C00388, C00780, C00219
Parkinson disease	Human Diseases	Neurodegenerative disease	mmu05012	0.372303	0.381041	0.293629	0.422252	4	C00082, C00009, C00020, C00212
Vascular smooth muscle contraction	Organismal Systems	Circulatory system	mmu04270	0.381683	0.662586	0.249289	0.69225	2	C00219, C00212
Prolactin signaling pathway	Organismal Systems	Endocrine system	mmu04917	0.381683	0.662586	0.260779	0.271536	2	C00082, C00031
Amoebiasis	Human Diseases	Infectious disease: parasitic	mmu05146	0.381683	0.662586	0.443675	0.69225	2	C00062, C00219
Ubiquinone and other terpenoid-quinone biosynthesis	Metabolism	Metabolism of cofactors and vitamins	mmu00130	0.39718	0.437772	0.0672646	0.478001	4	C00082, C01179, C02477, C14155
Serotonergic synapse	Organismal Systems	Nervous system	mmu04726	0.39718	0.437772	0.328065	0.478001	3	C00078, C00780, C00219
Biotin metabolism	Metabolism	Metabolism of cofactors and vitamins	mmu00780	0.409531	0.341246	0.166205	0.612032	2	C00047, C00086
Cocaine addiction	Human Diseases	Substance dependence	mmu05030	0.409531	0.577275	0.166205	0.612032	2	C00025, C00082
Amphetamine addiction	Human Diseases	Substance dependence	mmu05031	0.409531	0.577275	0.166205	0.612032	2	C00025, C00082
Ovarian steroidogenesis	Organismal Systems	Endocrine system	mmu04913	0.411733	0.502788	0.341688	0.540957	2	C00219, C00187
Alcoholism	Human Diseases	Substance dependence	mmu05034	0.411733	0.502788	0.302028	0.540957	3	C00025, C00082, C00212
Choline metabolism in cancer	Human Diseases	Cancer: overview	mmu05231	0.411733	0.372435	0.302028	0.355373	5	C00114, C00588, C00307, C00670, C00093
Phosphonate and phosphinate metabolism	Metabolism	Metabolism of other amino acids	mmu00440	0.416208	0.577275	0.378298	0.612032	3	C00037, C00074, C00022
D-Arginine and D-ornithine metabolism	Metabolism	Metabolism of other amino acids	mmu00472	0.416208	0.577275	0.378298	0.612032	4	C00062, C00077, C03771, C00134
cGMP-PKG signaling pathway	Environmental Information Processing	Signal transduction	mmu04022	0.416208	0.577275	0.378298	0.612032	3	C00020, C00212, C00144
FoxO signaling pathway	Environmental Information Processing	Signal transduction	mmu04068	0.416208	0.577275	0.166205	0.320871	3	C00025, C00031, C00020
Sulfur relay system	Genetic Information Processing	Folding, sorting and degradation	mmu04122	0.416208	0.577275	0.166205	0.612032	3	C00041, C00097, C00378
Gap junction	Cellular Processes	Cellular community - eukaryotes	mmu04540	0.416208	0.577275	0.378298	0.612032	2	C00025, C00780
Insulin secretion	Organismal Systems	Endocrine system	mmu04911	0.416208	0.577275	0.166205	0.320871	2	C00031, C00022
Renin secretion	Organismal Systems	Endocrine system	mmu04924	0.416208	0.577275	0.378298	0.612032	2	C00020, C00212
Cholesterol metabolism	Organismal Systems	Digestive system	mmu04979	0.416208	0.577275	0.378298	0.612032	3	C00187, C05122, C05465
Pathways in cancer	Human Diseases	Cancer: overview	mmu05200	0.416208	0.577275	0.378298	0.612032	3	C00122, C00149, C00187
D-Glutamine and D-glutamate metabolism	Metabolism	Metabolism of other amino acids	mmu00471	0.518591	0.662586	0.260779	0.69225	3	C00025, C00064, C00026
Neomycin, kanamycin and gentamicin biosynthesis	Metabolism	Biosynthesis of other secondary metabolites	mmu00524	0.518591	0.662586	0.443675	0.0347619	3	C00025, C00031, C00029
mTOR signaling pathway	Environmental Information Processing	Signal transduction	mmu04150	0.518591	0.662586	0.260779	0.69225	2	C00062, C00020
Longevity regulating pathway	Organismal Systems	Aging	mmu04211	0.518591	0.662586	0.443675	0.69225	2	C00020, C00003
Glutamatergic synapse	Organismal Systems	Nervous system	mmu04724	0.518591	0.662586	0.260779	0.69225	2	C00025, C00064
Olfactory transduction	Organismal Systems	Sensory system	mmu04740	0.518591	0.662586	0.260779	0.69225	2	C00020, C00144
Cortisol synthesis and secretion	Organismal Systems	Endocrine system	mmu04927	0.518591	0.662586	0.443675	0.69225	2	C00187, C00020
Parathyroid hormone synthesis, secretion and action	Organismal Systems	Endocrine system	mmu04928	0.518591	0.662586	0.443675	0.69225	2	C00009, C00020
Cushing syndrome	Human Diseases	Endocrine and metabolic disease	mmu04934	0.518591	0.662586	0.443675	0.69225	2	C00187, C00020
Caffeine metabolism	Metabolism	Biosynthesis of other secondary metabolites	mmu00232	0.645819	0.760265	0.408671	0.782762	2	C00385, C01762
Ether lipid metabolism	Metabolism	Lipid metabolism	mmu00565	0.645819	0.223607	0.461976	0.782762	2	C00670, C01233
Nitrogen metabolism	Metabolism	Energy metabolism	mmu00910	0.645819	0.760265	0.408671	0.782762	2	C00025, C00064
Type II diabetes mellitus	Human Diseases	Endocrine and metabolic disease	mmu04930	0.645819	0.760265	0.408671	0.204199	2	C00031, C00022
Amyotrophic lateral sclerosis (ALS)	Human Diseases	Neurodegenerative disease	mmu05014	0.645819	0.760265	0.408671	0.782762	2	C00025, C00062
Renal cell carcinoma	Human Diseases	Cancer: specific types	mmu05211	0.645819	0.760265	0.408671	0.782762	2	C00122, C00149
Fatty acid elongation	Metabolism	Lipid metabolism	mmu00062	1	1	1	1	1	C00249
Synthesis and degradation of ketone bodies	Metabolism	Lipid metabolism	mmu00072	1	1	1	1	1	C01089
Steroid biosynthesis	Metabolism	Lipid metabolism	mmu00100	1	1	1	1	1	C00187
Selenocompound metabolism	Metabolism	Metabolism of other amino acids	mmu00450	1	1	1	1	1	C00041
N-Glycan biosynthesis	Metabolism	Glycan biosynthesis and metabolism	mmu00510	1	1	1	1	0
Other glycan degradation	Metabolism	Glycan biosynthesis and metabolism	mmu00511	1	1	1	1	0
Mucin type O-glycan biosynthesis	Metabolism	Glycan biosynthesis and metabolism	mmu00512	1	1	1	1	0
Various types of N-glycan biosynthesis	Metabolism	Glycan biosynthesis and metabolism	mmu00513	1	1	1	1	0
Other types of O-glycan biosynthesis	Metabolism	Glycan biosynthesis and metabolism	mmu00514	1	1	1	1	0
Mannose type O-glycan biosynthesis	Metabolism	Glycan biosynthesis and metabolism	mmu00515	1	1	1	1	0
Glycosaminoglycan degradation	Metabolism	Glycan biosynthesis and metabolism	mmu00531	1	1	1	1	0
Glycosaminoglycan biosynthesis	Metabolism	Glycan biosynthesis and metabolism	mmu00532	1	1	1	1	1	C00054
Glycosaminoglycan biosynthesis	Metabolism	Glycan biosynthesis and metabolism	mmu00533	1	1	1	1	0
Glycosaminoglycan biosynthesis	Metabolism	Glycan biosynthesis and metabolism	mmu00534	1	1	1	1	1	C00054
Glycosylphosphatidylinositol (GPI)-anchor biosynthesis	Metabolism	Glycan biosynthesis and metabolism	mmu00563	1	1	1	1	0
Arachidonic acid metabolism	Metabolism	Lipid metabolism	mmu00590	1	1	1	1	1	C00219
alpha-Linolenic acid metabolism	Metabolism	Lipid metabolism	mmu00592	1	1	1	1	1	C16300
Glycosphingolipid biosynthesis	Metabolism	Glycan biosynthesis and metabolism	mmu00601	1	1	1	1	0
Glycosphingolipid biosynthesis	Metabolism	Glycan biosynthesis and metabolism	mmu00603	1	1	1	1	0
Glycosphingolipid biosynthesis	Metabolism	Glycan biosynthesis and metabolism	mmu00604	1	1	1	1	0
One carbon pool by folate	Metabolism	Metabolism of cofactors and vitamins	mmu00670	1	1	1	1	0
Lipoic acid metabolism	Metabolism	Metabolism of cofactors and vitamins	mmu00785	1	1	1	1	0
Folate biosynthesis	Metabolism	Metabolism of cofactors and vitamins	mmu00790	1	1	1	1	0
Retinol metabolism	Metabolism	Metabolism of cofactors and vitamins	mmu00830	1	1	1	1	1	C00473
Terpenoid backbone biosynthesis	Metabolism	Metabolism of terpenoids and polyketides	mmu00900	1	1	1	1	1	C00022
Metabolism of xenobiotics by cytochrome P450	Metabolism	Xenobiotics biodegradation and metabolism	mmu00980	1	1	1	1	0
Drug metabolism	Metabolism	Xenobiotics biodegradation and metabolism	mmu00982	1	1	1	1	0
Drug metabolism	Metabolism	Xenobiotics biodegradation and metabolism	mmu00983	1	1	1	1	1	C00003
EGFR tyrosine kinase inhibitor resistance	Human Diseases	Drug resistance: antineoplastic	mmu01521	1	1	1	1	0
Endocrine resistance	Human Diseases	Drug resistance: antineoplastic	mmu01522	1	1	1	1	0
Platinum drug resistance	Human Diseases	Drug resistance: antineoplastic	mmu01524	1	1	1	1	0
Ribosome biogenesis in eukaryotes	Genetic Information Processing	Translation	mmu03008	1	1	1	1	0
Ribosome	Genetic Information Processing	Translation	mmu03010	1	1	1	1	0
RNA transport	Genetic Information Processing	Translation	mmu03013	1	1	1	1	0
mRNA surveillance pathway	Genetic Information Processing	Translation	mmu03015	1	1	1	1	0
RNA degradation	Genetic Information Processing	Folding, sorting and degradation	mmu03018	1	1	1	1	0
RNA polymerase	Genetic Information Processing	Transcription	mmu03020	1	1	1	1	0
Basal transcription factors	Genetic Information Processing	Transcription	mmu03022	1	1	1	1	0
DNA replication	Genetic Information Processing	Replication and repair	mmu03030	1	1	1	1	0
Spliceosome	Genetic Information Processing	Transcription	mmu03040	1	1	1	1	0
Proteasome	Genetic Information Processing	Folding, sorting and degradation	mmu03050	1	1	1	1	0
Protein export	Genetic Information Processing	Folding, sorting and degradation	mmu03060	1	1	1	1	0
PPAR signaling pathway	Organismal Systems	Endocrine system	mmu03320	1	1	1	1	0
Base excision repair	Genetic Information Processing	Replication and repair	mmu03410	1	1	1	1	0
Nucleotide excision repair	Genetic Information Processing	Replication and repair	mmu03420	1	1	1	1	0
Mismatch repair	Genetic Information Processing	Replication and repair	mmu03430	1	1	1	1	0
Homologous recombination	Genetic Information Processing	Replication and repair	mmu03440	1	1	1	1	0
Non-homologous end-joining	Genetic Information Processing	Replication and repair	mmu03450	1	1	1	1	0
Fanconi anemia pathway	Genetic Information Processing	Replication and repair	mmu03460	1	1	1	1	0
MAPK signaling pathway	Environmental Information Processing	Signal transduction	mmu04010	1	1	1	1	0
ErbB signaling pathway	Environmental Information Processing	Signal transduction	mmu04012	1	1	1	1	0
Ras signaling pathway	Environmental Information Processing	Signal transduction	mmu04014	1	1	1	1	0
Rap1 signaling pathway	Environmental Information Processing	Signal transduction	mmu04015	1	1	1	1	0
Calcium signaling pathway	Environmental Information Processing	Signal transduction	mmu04020	1	1	1	1	0
Cytokine-cytokine receptor interaction	Environmental Information Processing	Signaling molecules and interaction	mmu04060	1	1	1	1	0
Viral protein interaction with cytokine and cytokine receptor	Environmental Information Processing	Signaling molecules and interaction	mmu04061	1	1	1	1	0
Chemokine signaling pathway	Organismal Systems	Immune system	mmu04062	1	1	1	1	0
NF-kappa B signaling pathway	Environmental Information Processing	Signal transduction	mmu04064	1	1	1	1	0
Phosphatidylinositol signaling system	Environmental Information Processing	Signal transduction	mmu04070	1	1	1	1	1	C00137
Phospholipase D signaling pathway	Environmental Information Processing	Signal transduction	mmu04072	1	1	1	1	1	C00025
Cell cycle	Cellular Processes	Cell growth and death	mmu04110	1	1	1	1	0
Oocyte meiosis	Cellular Processes	Cell growth and death	mmu04114	1	1	1	1	0
p53 signaling pathway	Cellular Processes	Cell growth and death	mmu04115	1	1	1	1	0
Ubiquitin mediated proteolysis	Genetic Information Processing	Folding, sorting and degradation	mmu04120	1	1	1	1	0
SNARE interactions in vesicular transport	Genetic Information Processing	Folding, sorting and degradation	mmu04130	1	1	1	1	0
Autophagy	Cellular Processes	Transport and catabolism	mmu04136	1	1	1	1	0
Mitophagy	Cellular Processes	Transport and catabolism	mmu04137	1	1	1	1	0
Autophagy	Cellular Processes	Transport and catabolism	mmu04140	1	1	1	1	0
Protein processing in endoplasmic reticulum	Genetic Information Processing	Folding, sorting and degradation	mmu04141	1	1	1	1	0
Lysosome	Cellular Processes	Transport and catabolism	mmu04142	1	1	1	1	1	C00159
Endocytosis	Cellular Processes	Transport and catabolism	mmu04144	1	1	1	1	0
Phagosome	Cellular Processes	Transport and catabolism	mmu04145	1	1	1	1	0
Peroxisome	Cellular Processes	Transport and catabolism	mmu04146	1	1	1	1	0
PI3K-Akt signaling pathway	Environmental Information Processing	Signal transduction	mmu04151	1	1	1	1	1	C00020
Apoptosis	Cellular Processes	Cell growth and death	mmu04210	1	1	1	1	1	C00319
Longevity regulating pathway	Organismal Systems	Aging	mmu04213	1	1	1	1	0
Apoptosis	Cellular Processes	Cell growth and death	mmu04215	1	1	1	1	0
Cellular senescence	Cellular Processes	Cell growth and death	mmu04218	1	1	1	1	0
Cardiac muscle contraction	Organismal Systems	Circulatory system	mmu04260	1	1	1	1	0
Adrenergic signaling in cardiomyocytes	Organismal Systems	Circulatory system	mmu04261	1	1	1	1	0
Wnt signaling pathway	Environmental Information Processing	Signal transduction	mmu04310	1	1	1	1	0
Notch signaling pathway	Environmental Information Processing	Signal transduction	mmu04330	1	1	1	1	0
Hedgehog signaling pathway	Environmental Information Processing	Signal transduction	mmu04340	1	1	1	1	0
TGF-beta signaling pathway	Environmental Information Processing	Signal transduction	mmu04350	1	1	1	1	0
Axon guidance	Organismal Systems	Development and regeneration	mmu04360	1	1	1	1	0
VEGF signaling pathway	Environmental Information Processing	Signal transduction	mmu04370	1	1	1	1	0
Apelin signaling pathway	Environmental Information Processing	Signal transduction	mmu04371	1	1	1	1	0
Osteoclast differentiation	Organismal Systems	Development and regeneration	mmu04380	1	1	1	1	0
Hippo signaling pathway	Environmental Information Processing	Signal transduction	mmu04390	1	1	1	1	0
Hippo signaling pathway	Environmental Information Processing	Signal transduction	mmu04392	1	1	1	1	0
Focal adhesion	Cellular Processes	Cellular community - eukaryotes	mmu04510	1	1	1	1	0
ECM-receptor interaction	Environmental Information Processing	Signaling molecules and interaction	mmu04512	1	1	1	1	0
Cell adhesion molecules (CAMs)	Environmental Information Processing	Signaling molecules and interaction	mmu04514	1	1	1	1	0
Adherens junction	Cellular Processes	Cellular community - eukaryotes	mmu04520	1	1	1	1	0
Tight junction	Cellular Processes	Cellular community - eukaryotes	mmu04530	1	1	1	1	0
Signaling pathways regulating pluripotency of stem cells	Cellular Processes	Cellular community - eukaryotes	mmu04550	1	1	1	1	0
Complement and coagulation cascades	Organismal Systems	Immune system	mmu04610	1	1	1	1	0
Platelet activation	Organismal Systems	Immune system	mmu04611	1	1	1	1	1	C00219
Antigen processing and presentation	Organismal Systems	Immune system	mmu04612	1	1	1	1	0
Renin-angiotensin system	Organismal Systems	Endocrine system	mmu04614	1	1	1	1	0
Toll-like receptor signaling pathway	Organismal Systems	Immune system	mmu04620	1	1	1	1	0
NOD-like receptor signaling pathway	Organismal Systems	Immune system	mmu04621	1	1	1	1	0
RIG-I-like receptor signaling pathway	Organismal Systems	Immune system	mmu04622	1	1	1	1	0
Cytosolic DNA-sensing pathway	Organismal Systems	Immune system	mmu04623	1	1	1	1	0
C-type lectin receptor signaling pathway	Organismal Systems	Immune system	mmu04625	1	1	1	1	1	C00159
JAK-STAT signaling pathway	Environmental Information Processing	Signal transduction	mmu04630	1	1	1	1	0
Hematopoietic cell lineage	Organismal Systems	Immune system	mmu04640	1	1	1	1	0
Natural killer cell mediated cytotoxicity	Organismal Systems	Immune system	mmu04650	1	1	1	1	0
IL-17 signaling pathway	Organismal Systems	Immune system	mmu04657	1	1	1	1	0
Th1 and Th2 cell differentiation	Organismal Systems	Immune system	mmu04658	1	1	1	1	0
Th17 cell differentiation	Organismal Systems	Immune system	mmu04659	1	1	1	1	0
T cell receptor signaling pathway	Organismal Systems	Immune system	mmu04660	1	1	1	1	0
B cell receptor signaling pathway	Organismal Systems	Immune system	mmu04662	1	1	1	1	0
Fc gamma R-mediated phagocytosis	Organismal Systems	Immune system	mmu04666	1	1	1	1	1	C00219
TNF signaling pathway	Environmental Information Processing	Signal transduction	mmu04668	1	1	1	1	0
Leukocyte transendothelial migration	Organismal Systems	Immune system	mmu04670	1	1	1	1	0
Intestinal immune network for IgA production	Organismal Systems	Immune system	mmu04672	1	1	1	1	0
Circadian rhythm	Organismal Systems	Environmental adaptation	mmu04710	1	1	1	1	0
Circadian entrainment	Organismal Systems	Environmental adaptation	mmu04713	1	1	1	1	1	C00025
Long-term potentiation	Organismal Systems	Nervous system	mmu04720	1	1	1	1	1	C00025
Neurotrophin signaling pathway	Organismal Systems	Nervous system	mmu04722	1	1	1	1	0
Cholinergic synapse	Organismal Systems	Nervous system	mmu04725	1	1	1	1	1	C00114
Dopaminergic synapse	Organismal Systems	Nervous system	mmu04728	1	1	1	1	1	C00082
Phototransduction	Organismal Systems	Sensory system	mmu04744	1	1	1	1	1	C00144
Regulation of actin cytoskeleton	Cellular Processes	Cell motility	mmu04810	1	1	1	1	0
Insulin signaling pathway	Organismal Systems	Endocrine system	mmu04910	1	1	1	1	1	C00031
GnRH signaling pathway	Organismal Systems	Endocrine system	mmu04912	1	1	1	1	1	C00219
Progesterone-mediated oocyte maturation	Organismal Systems	Endocrine system	mmu04914	1	1	1	1	0
Estrogen signaling pathway	Organismal Systems	Endocrine system	mmu04915	1	1	1	1	0
Melanogenesis	Organismal Systems	Endocrine system	mmu04916	1	1	1	1	1	C00082
Thyroid hormone signaling pathway	Organismal Systems	Endocrine system	mmu04919	1	1	1	1	0
Adipocytokine signaling pathway	Organismal Systems	Endocrine system	mmu04920	1	1	1	1	0
Oxytocin signaling pathway	Organismal Systems	Endocrine system	mmu04921	1	1	1	1	1	C00219
Relaxin signaling pathway	Organismal Systems	Endocrine system	mmu04926	1	1	1	1	0
GnRH secretion	Organismal Systems	Endocrine system	mmu04929	1	1	1	1	0
Non-alcoholic fatty liver disease (NAFLD)	Human Diseases	Endocrine and metabolic disease	mmu04932	1	1	1	1	1	C00031
AGE-RAGE signaling pathway in diabetic complications	Human Diseases	Endocrine and metabolic disease	mmu04933	1	1	1	1	1	C00031
Growth hormone synthesis, secretion and action	Organismal Systems	Endocrine system	mmu04935	1	1	1	1	0
Type I diabetes mellitus	Human Diseases	Endocrine and metabolic disease	mmu04940	1	1	1	1	0
Maturity onset diabetes of the young	Human Diseases	Endocrine and metabolic disease	mmu04950	1	1	1	1	0
Aldosterone-regulated sodium reabsorption	Organismal Systems	Excretory system	mmu04960	1	1	1	1	0
Endocrine and other factor-regulated calcium reabsorption	Organismal Systems	Excretory system	mmu04961	1	1	1	1	0
Vasopressin-regulated water reabsorption	Organismal Systems	Excretory system	mmu04962	1	1	1	1	0
Collecting duct acid secretion	Organismal Systems	Excretory system	mmu04966	1	1	1	1	0
Salivary secretion	Organismal Systems	Digestive system	mmu04970	1	1	1	1	0
Gastric acid secretion	Organismal Systems	Digestive system	mmu04971	1	1	1	1	1	C00388
Pancreatic secretion	Organismal Systems	Digestive system	mmu04972	1	1	1	1	0
Fat digestion and absorption	Organismal Systems	Digestive system	mmu04975	1	1	1	1	1	C00187
Alzheimer disease	Human Diseases	Neurodegenerative disease	mmu05010	1	1	1	1	0
Huntington disease	Human Diseases	Neurodegenerative disease	mmu05016	1	1	1	1	1	C00025
Spinocerebellar ataxia	Human Diseases	Neurodegenerative disease	mmu05017	1	1	1	1	1	C00025
Prion diseases	Human Diseases	Neurodegenerative disease	mmu05020	1	1	1	1	1	C02140
Nicotine addiction	Human Diseases	Substance dependence	mmu05033	1	1	1	1	1	C00025
Bacterial invasion of epithelial cells	Human Diseases	Infectious disease: bacterial	mmu05100	1	1	1	1	0
Salmonella infection	Human Diseases	Infectious disease: bacterial	mmu05132	1	1	1	1	0
Pertussis	Human Diseases	Infectious disease: bacterial	mmu05133	1	1	1	1	0
Legionellosis	Human Diseases	Infectious disease: bacterial	mmu05134	1	1	1	1	0
Yersinia infection	Human Diseases	Infectious disease: bacterial	mmu05135	1	1	1	1	0
Leishmaniasis	Human Diseases	Infectious disease: parasitic	mmu05140	1	1	1	1	1	C00219
Chagas disease (American trypanosomiasis)	Human Diseases	Infectious disease: parasitic	mmu05142	1	1	1	1	1	C00062
Malaria	Human Diseases	Infectious disease: parasitic	mmu05144	1	1	1	1	0
Toxoplasmosis	Human Diseases	Infectious disease: parasitic	mmu05145	1	1	1	1	0
Staphylococcus aureus infection	Human Diseases	Infectious disease: bacterial	mmu05150	1	1	1	1	0
Tuberculosis	Human Diseases	Infectious disease: bacterial	mmu05152	1	1	1	1	0
Hepatitis C	Human Diseases	Infectious disease: viral	mmu05160	1	1	1	1	0
Hepatitis B	Human Diseases	Infectious disease: viral	mmu05161	1	1	1	1	0
Measles	Human Diseases	Infectious disease: viral	mmu05162	1	1	1	1	0
Human cytomegalovirus infection	Human Diseases	Infectious disease: viral	mmu05163	1	1	1	1	0
Influenza A	Human Diseases	Infectious disease: viral	mmu05164	1	1	1	1	0
Human papillomavirus infection	Human Diseases	Infectious disease: viral	mmu05165	1	1	1	1	0
Human T-cell leukemia virus 1 infection	Human Diseases	Infectious disease: viral	mmu05166	1	1	1	1	0
Kaposi sarcoma-associated herpesvirus infection	Human Diseases	Infectious disease: viral	mmu05167	1	1	1	1	0
Herpes simplex virus 1 infection	Human Diseases	Infectious disease: viral	mmu05168	1	1	1	1	0
Epstein-Barr virus infection	Human Diseases	Infectious disease: viral	mmu05169	1	1	1	1	0
Human immunodeficiency virus 1 infection	Human Diseases	Infectious disease: viral	mmu05170	1	1	1	1	0
Transcriptional misregulation in cancer	Human Diseases	Cancer: overview	mmu05202	1	1	1	1	0
Viral carcinogenesis	Human Diseases	Cancer: overview	mmu05203	1	1	1	1	0
Chemical carcinogenesis	Human Diseases	Cancer: overview	mmu05204	1	1	1	1	0
Proteoglycans in cancer	Human Diseases	Cancer: overview	mmu05205	1	1	1	1	0
MicroRNAs in cancer	Human Diseases	Cancer: overview	mmu05206	1	1	1	1	0
Colorectal cancer	Human Diseases	Cancer: specific types	mmu05210	1	1	1	1	0
Pancreatic cancer	Human Diseases	Cancer: specific types	mmu05212	1	1	1	1	0
Endometrial cancer	Human Diseases	Cancer: specific types	mmu05213	1	1	1	1	0
Glioma	Human Diseases	Cancer: specific types	mmu05214	1	1	1	1	0
Prostate cancer	Human Diseases	Cancer: specific types	mmu05215	1	1	1	1	0
Thyroid cancer	Human Diseases	Cancer: specific types	mmu05216	1	1	1	1	0
Basal cell carcinoma	Human Diseases	Cancer: specific types	mmu05217	1	1	1	1	1	C00187
Melanoma	Human Diseases	Cancer: specific types	mmu05218	1	1	1	1	0
Bladder cancer	Human Diseases	Cancer: specific types	mmu05219	1	1	1	1	0
Chronic myeloid leukemia	Human Diseases	Cancer: specific types	mmu05220	1	1	1	1	0
Acute myeloid leukemia	Human Diseases	Cancer: specific types	mmu05221	1	1	1	1	0
Small cell lung cancer	Human Diseases	Cancer: specific types	mmu05222	1	1	1	1	0
Non-small cell lung cancer	Human Diseases	Cancer: specific types	mmu05223	1	1	1	1	0
Breast cancer	Human Diseases	Cancer: specific types	mmu05224	1	1	1	1	0
Hepatocellular carcinoma	Human Diseases	Cancer: specific types	mmu05225	1	1	1	1	0
Gastric cancer	Human Diseases	Cancer: specific types	mmu05226	1	1	1	1	0
PD-L1 expression and PD-1 checkpoint pathway in cancer	Human Diseases	Cancer: overview	mmu05235	1	1	1	1	0
Asthma	Human Diseases	Immune disease	mmu05310	1	1	1	1	1	C00388
Autoimmune thyroid disease	Human Diseases	Immune disease	mmu05320	1	1	1	1	0
Inflammatory bowel disease (IBD)	Human Diseases	Immune disease	mmu05321	1	1	1	1	0
Systemic lupus erythematosus	Human Diseases	Immune disease	mmu05322	1	1	1	1	0
Rheumatoid arthritis	Human Diseases	Immune disease	mmu05323	1	1	1	1	0
Allograft rejection	Human Diseases	Immune disease	mmu05330	1	1	1	1	0
Graft-versus-host disease	Human Diseases	Immune disease	mmu05332	1	1	1	1	0
Primary immunodeficiency	Human Diseases	Immune disease	mmu05340	1	1	1	1	0
Hypertrophic cardiomyopathy (HCM)	Human Diseases	Cardiovascular disease	mmu05410	1	1	1	1	0
Arrhythmogenic right ventricular cardiomyopathy (ARVC)	Human Diseases	Cardiovascular disease	mmu05412	1	1	1	1	0
Dilated cardiomyopathy (DCM)	Human Diseases	Cardiovascular disease	mmu05414	1	1	1	1	0
Viral myocarditis	Human Diseases	Cardiovascular disease	mmu05416	1	1	1	1	0
Fluid shear stress and atherosclerosis	Human Diseases	Cardiovascular disease	mmu05418	1	1	1	1	0

## Sheet: KEGG_Enrichment_iWAT
Pathway	Brite_1	Brite_2	map	pV_treatment_dark	pV_treatment_light	pV_phase_sed	pV_phase_ex	nCpdsAll	Compounds
Metabolic pathways	Mus Musculus	Lipid metabolism	mmu01100	2.79745e-12	0.155269	4.45569e-10	5.84339e-10	199	C00037, C00213, C01026, C00719, C00576, C00065, C00188, C00041, C00049, C01042, C00152, C00025, C00064, C00624, C12270, C15987, C00135, C00785, C05568, C00386, C01262, C00388, C05127, C05828, C02835, C00047, C03793, C16741, C00956, C00408, C00431, C00079, C03519, C05607, C00082, C01179, C00078, C00328, C05653, C00780, C00233, C00407, C00671, C00183, C00141, C06001, C00073, C00021, C02291, C00097,…
ABC transporters	Environmental Information Processing	Membrane transport	mmu02010	0.000175114	0.521593	0.00160664	0.0524312	48	C00037, C00719, C00065, C00188, C00041, C00049, C00025, C00064, C00135, C00047, C00079, C00407, C00183, C00491, C00245, C00062, C00086, C00077, C00148, C01157, C00134, C00315, C00051, C00031, C00121, C00208, C00089, C00095, C00794, C00159, C00009, C01181, C00137, C00114, C00116, C00093, C00294, C01762, C00212, C00387, C00299, C00526, C00475, C00881, C00255, C00032, C00378, C00059
Biosynthesis of unsaturated fatty acids	Metabolism	Lipid metabolism	mmu01040	0.000194212	0.812465	0.28509	0.232427	15	C00249, C01530, C06425, C16526, C08316, C06428, C16513, C06429, C01595, C06426, C16525, C03242, C00219, C16513, C16533
Purine metabolism	Metabolism	Nucleotide metabolism	mmu00230	0.00665109	0.685257	0.0239776	0.0701498	22	C00037, C00064, C00086, C04677, C00130, C00294, C00262, C00385, C01762, C00366, C02350, C00020, C00054, C03794, C00212, C00147, C00144, C00387, C00242, C00301, C00209, C00059
Pyrimidine metabolism	Metabolism	Nucleotide metabolism	mmu00240	0.0166007	0.734069	0.047341	0.113851	20	C00064, C00086, C00029, C02170, C00438, C00337, C00295, C00105, C00299, C00106, C02067, C00526, C02642, C00099, C00055, C02354, C00475, C00380, C00881, C00214
Protein digestion and absorption	Organismal Systems	Digestive system	mmu04974	0.0224515	0.750944	0.0592613	0.288036	23	C00037, C00065, C00188, C00041, C00049, C00152, C00025, C00064, C00135, C00388, C00047, C00079, C00082, C00078, C00407, C00183, C00073, C00097, C00491, C00062, C00148, C00134, C00099
Linoleic acid metabolism	Metabolism	Lipid metabolism	mmu00591	0.0294704	0.937389	0.357594	0.635044	6	C01595, C06426, C03242, C00219, C14829, C14828
Carbon metabolism	Mus Musculus	Lipid metabolism	mmu01200	0.033179	0.67738	0.18228	0.0646668	18	C00037, C00065, C00041, C00049, C00025, C00097, C00111, C00074, C00022, C00258, C05382, C00158, C00026, C00042, C00122, C00149, C00227, C00257
Arginine and proline metabolism	Metabolism	Amino acid metabolism	mmu00330	0.0352151	0.776836	0.221339	0.321063	18	C00213, C00025, C00431, C00062, C00086, C00077, C03771, C00148, C01157, C00581, C00300, C00791, C02305, C00134, C02714, C00315, C01035, C00022
Biosynthesis of amino acids	Mus Musculus	Lipid metabolism	mmu01230	0.0358432	0.540957	0.015863	0.215779	36	C00037, C00065, C00188, C00041, C00049, C00152, C00025, C00064, C00624, C00135, C00047, C00956, C00079, C00082, C01179, C00078, C00233, C00407, C00671, C00183, C00141, C00073, C00021, C02291, C00097, C00062, C03406, C00077, C00327, C00148, C00111, C00074, C00022, C05382, C00158, C00026
Neuroactive ligand-receptor interaction	Environmental Information Processing	Signaling molecules and interaction	mmu04080	0.0408861	0.785624	0.0925657	0.183523	11	C00037, C00049, C00025, C12270, C00388, C00780, C00245, C00506, C16512, C00212, C00099
Vitamin digestion and absorption	Organismal Systems	Digestive system	mmu04977	0.0474534	0.794491	0.103415	0.198595	14	C00187, C00153, C00003, C00255, C00016, C00061, C00864, C00072, C02477, C00378, C00473, C00534, C00647, C00250
Central carbon metabolism in cancer	Human Diseases	Cancer: overview	mmu05230	0.0536607	0.709327	0.12538	0.232778	26	C00037, C00065, C00041, C00049, C00152, C00025, C00064, C00135, C00079, C00082, C00078, C00407, C00183, C00073, C00097, C00062, C00148, C00031, C00074, C00022, C00186, C00158, C00026, C00042, C00122, C00149
Aminoacyl-tRNA biosynthesis	Genetic Information Processing	Translation	mmu00970	0.0550557	0.803438	0.115506	0.351223	19	C00037, C00065, C00188, C00041, C00049, C00152, C00025, C00064, C00135, C00047, C00079, C00082, C00078, C00407, C00183, C00073, C00097, C00062, C00148
Cysteine and methionine metabolism	Metabolism	Amino acid metabolism	mmu00270	0.0638533	0.812465	0.128977	0.232427	16	C00065, C00041, C00049, C00073, C03145, C02989, C00021, C02291, C00097, C00491, C00606, C00506, C00170, C00051, C00022, C00059
Histidine metabolism	Metabolism	Amino acid metabolism	mmu00340	0.0638533	0.812465	0.28509	0.232427	15	C00049, C00025, C00135, C00785, C05568, C00386, C01262, C00388, C05127, C05828, C05131, C02835, C00026, C04677, C05570
Alanine, aspartate and glutamate metabolism	Metabolism	Amino acid metabolism	mmu00250	0.0740304	0.821574	0.143981	0.251378	15	C00041, C00049, C01042, C00152, C00025, C00064, C12270, C03406, C00022, C00158, C00026, C00042, C00122, C03794, C00438
Phenylalanine metabolism	Metabolism	Amino acid metabolism	mmu00360	0.0740304	0.821574	0.143981	0.251378	10	C00079, C03519, C05607, C00082, C05598, C00022, C00042, C00122, C01586, C00805
Amino sugar and nucleotide sugar metabolism	Metabolism	Carbohydrate metabolism	mmu00520	0.0857993	0.830763	0.16069	0.271825	10	C00031, C00159, C00029, C00052, C00167, C00128, C00191, C00357, C00270, C03410
Bile secretion	Organismal Systems	Digestive system	mmu04976	0.0947429	0.750944	0.263534	0.288036	16	C00780, C00315, C00051, C00031, C00026, C00318, C00114, C00187, C00695, C05122, C05465, C04483, C00366, C02918, C00486, C00805
Pentose phosphate pathway	Metabolism	Carbohydrate metabolism	mmu00030	0.0994043	0.840035	0.179293	0.293882	6	C00031, C00022, C00258, C05382, C00121, C00257
beta-Alanine metabolism	Metabolism	Metabolism of other amino acids	mmu00410	0.0994043	0.840035	0.179293	0.293882	10	C00049, C00135, C00386, C01262, C00315, C00106, C02642, C00099, C03722, C00864
Glyoxylate and dicarboxylate metabolism	Metabolism	Carbohydrate metabolism	mmu00630	0.0994043	0.840035	0.179293	0.293882	11	C00037, C00065, C00025, C00064, C00022, C00258, C00158, C00026, C00042, C00149, C00209
Mineral absorption	Organismal Systems	Digestive system	mmu04978	0.0994043	0.840035	0.179293	0.380647	15	C00037, C00065, C00188, C00041, C00152, C00064, C00079, C00078, C00407, C00183, C00073, C00148, C00031, C00009, C00032
Fatty acid biosynthesis	Metabolism	Lipid metabolism	mmu00061	0.102309	0.897421	0.344103	0.467585	4	C06424, C00249, C01530, C08362
Glutathione metabolism	Metabolism	Metabolism of other amino acids	mmu00480	0.115126	0.84939	0.199997	0.317673	11	C00037, C00025, C00097, C00077, C00134, C00315, C00051, C00127, C01879, C00072, C05422
Taste transduction	Organismal Systems	Sensory system	mmu04742	0.115126	0.84939	0.199997	0.317673	11	C00025, C00780, C00031, C00208, C00089, C00095, C00158, C00149, C00130, C00020, C00144
Galactose metabolism	Metabolism	Carbohydrate metabolism	mmu00052	0.133289	0.858828	0.223036	0.343328	12	C00031, C00111, C00089, C00095, C00794, C00159, C01697, C00880, C00029, C00052, C00137, C00116
Pentose and glucuronate interconversions	Metabolism	Carbohydrate metabolism	mmu00040	0.154263	0.868349	0.248666	0.370989	8	C00111, C00022, C00474, C00029, C00167, C00191, C00026, C00116
Arginine biosynthesis	Metabolism	Amino acid metabolism	mmu00220	0.154263	0.868349	0.248666	0.387653	11	C00049, C00025, C00064, C00624, C00062, C03406, C00086, C00077, C00327, C00026, C00122
Taurine and hypotaurine metabolism	Metabolism	Metabolism of other amino acids	mmu00430	0.154263	0.868349	0.248852	0.370989	12	C00041, C00025, C00097, C00606, C00519, C00245, C01959, C00506, C00022, C00026, C00227, C05122
Pantothenate and CoA biosynthesis	Metabolism	Metabolism of cofactors and vitamins	mmu00770	0.154263	0.868349	0.248666	0.387653	11	C00049, C00183, C00141, C00097, C00022, C00054, C00106, C02642, C00099, C00864, C01134
Ferroptosis	Cellular Processes	Cell growth and death	mmu04216	0.154263	0.868349	0.248666	0.370989	8	C00025, C00097, C00491, C00051, C00127, C00219, C02477, C00032
Glycine, serine and threonine metabolism	Metabolism	Amino acid metabolism	mmu00260	0.175951	0.180548	0.269418	0.351223	16	C00037, C00213, C01026, C00719, C00576, C00065, C00188, C00049, C00078, C02291, C00097, C00581, C00300, C00022, C00258, C00114
Nicotinate and nicotinamide metabolism	Metabolism	Metabolism of cofactors and vitamins	mmu00760	0.193365	0.812465	0.128977	0.232427	14	C00049, C15987, C00111, C00022, C00042, C00122, C03722, C00153, C00455, C03150, C00003, C02918, C01004, C05842
2-Oxocarboxylic acid metabolism	Mus Musculus	Lipid metabolism	mmu01210	0.201316	0.759497	0.0662771	0.0703532	19	C00049, C00025, C00624, C00047, C00956, C00079, C00082, C01179, C00078, C00233, C00407, C00671, C00183, C00141, C00073, C00077, C00022, C00158, C00026
Valine, leucine and isoleucine degradation	Metabolism	Amino acid metabolism	mmu00280	0.20642	0.887645	0.308868	0.033177	7	C00233, C00407, C00671, C00183, C00141, C06001, C02170
Sphingolipid metabolism	Metabolism	Lipid metabolism	mmu00600	0.210403	0.917231	0.386666	0.545107	5	C00065, C00346, C00836, C00550, C00319
Sphingolipid signaling pathway	Environmental Information Processing	Signal transduction	mmu04071	0.210403	0.917231	0.386666	0.545107	6	C00065, C00346, C00836, C00550, C00319, C00212
Steroid hormone biosynthesis	Metabolism	Lipid metabolism	mmu00140	0.229931	0.0211397	0.809424	0.860122	2	C00187, C02140
Lysine degradation	Metabolism	Amino acid metabolism	mmu00310	0.231285	0.830763	0.316236	0.271825	11	C00037, C00047, C03793, C16741, C00956, C00408, C00431, C00026, C00042, C00489, C01181
Ascorbate and aldarate metabolism	Metabolism	Carbohydrate metabolism	mmu00053	0.238657	0.897421	0.344103	0.467585	9	C00022, C00029, C00167, C00191, C00026, C00137, C00072, C05422, C01620
Valine, leucine and isoleucine biosynthesis	Metabolism	Amino acid metabolism	mmu00290	0.238657	0.897421	0.344103	0.129786	7	C00188, C00233, C00407, C00671, C00183, C00141, C00022
Thermogenesis	Organismal Systems	Environmental adaptation	mmu04714	0.238657	0.897421	0.344103	0.467585	2	C00318, C00116
Phenylalanine, tyrosine and tryptophan biosynthesis	Metabolism	Amino acid metabolism	mmu00400	0.255772	0.897421	0.391594	0.37319	5	C00079, C00082, C01179, C00078, C00074
Glucagon signaling pathway	Organismal Systems	Endocrine system	mmu04922	0.272437	0.84939	0.345583	0.317673	9	C00031, C00074, C00022, C00186, C00158, C00026, C00042, C00122, C00149
Primary bile acid biosynthesis	Metabolism	Lipid metabolism	mmu00120	0.275835	0.907283	0.173622	0.361828	6	C00037, C00245, C00187, C00695, C05122, C05465
Thiamine metabolism	Metabolism	Metabolism of cofactors and vitamins	mmu00730	0.275835	0.907283	0.383262	0.504904	7	C00037, C00082, C00097, C00022, C00003, C00378, C01081
Antifolate resistance	Human Diseases	Drug resistance: antineoplastic	mmu01523	0.275835	0.907283	0.383262	0.504904	4	C00073, C00130, C00020, C00144
AMPK signaling pathway	Environmental Information Processing	Signal transduction	mmu04152	0.275835	0.907283	0.383262	0.504904	5	C00031, C00022, C04677, C00020, C00003
Tryptophan metabolism	Metabolism	Amino acid metabolism	mmu00380	0.293641	0.858828	0.223036	0.343328	5	C00078, C00328, C05653, C00780, C03722
Necroptosis	Cellular Processes	Cell growth and death	mmu04217	0.299846	0.96829	0.727961	0.797501	3	C00219, C00550, C00319
Tyrosine metabolism	Metabolism	Amino acid metabolism	mmu00350	0.314775	0.868349	0.248666	0.387653	5	C00082, C01179, C00022, C00042, C00122
Butanoate metabolism	Metabolism	Carbohydrate metabolism	mmu00650	0.314775	0.868349	0.248666	0.370989	7	C00025, C00022, C00026, C00042, C00122, C02630, C01089
Propanoate metabolism	Metabolism	Carbohydrate metabolism	mmu00640	0.318696	0.917231	0.426772	0.545107	5	C00111, C00186, C00042, C02170, C00099
Sulfur metabolism	Metabolism	Energy metabolism	mmu00920	0.318696	0.917231	0.426772	0.545107	6	C00065, C00097, C00245, C00042, C00054, C00059
Phosphonate and phosphinate metabolism	Metabolism	Metabolism of other amino acids	mmu00440	0.347461	0.9579	0.293684	0.739314	3	C00037, C00074, C00022
Pyruvate metabolism	Metabolism	Carbohydrate metabolism	mmu00620	0.354606	0.887645	0.215846	0.432949	7	C00074, C00022, C00186, C00042, C00122, C00149, C00227
Fructose and mannose metabolism	Metabolism	Carbohydrate metabolism	mmu00051	0.368094	0.927266	0.475106	0.58841	5	C00111, C00186, C00095, C00794, C00159
Oxidative phosphorylation	Metabolism	Energy metabolism	mmu00190	0.368094	0.927266	0.475106	0.58841	5	C00042, C00122, C00009, C00003, C00061
Glycerolipid metabolism	Metabolism	Lipid metabolism	mmu00561	0.368094	0.927266	0.475106	0.58841	5	C00111, C00258, C00029, C00116, C00093
Synaptic vesicle cycle	Organismal Systems	Nervous system	mmu04721	0.368094	0.927266	0.475106	0.58841	4	C00037, C00025, C00388, C00780
Retrograde endocannabinoid signaling	Organismal Systems	Nervous system	mmu04723	0.368094	0.927266	0.475106	0.58841	3	C00025, C00219, C00116
Inflammatory mediator regulation of TRP channels	Organismal Systems	Sensory system	mmu04750	0.368094	0.927266	0.475106	0.58841	3	C00388, C00780, C00219
Parkinson disease	Human Diseases	Neurodegenerative disease	mmu05012	0.368094	0.927266	0.475106	0.58841	4	C00082, C00009, C00020, C00212
Glycolysis / Gluconeogenesis	Metabolism	Carbohydrate metabolism	mmu00010	0.371777	0.897421	0.391594	0.467585	5	C00031, C00111, C00074, C00022, C00186
Citrate cycle (TCA cycle)	Metabolism	Carbohydrate metabolism	mmu00020	0.371777	0.897421	0.391594	0.467585	7	C00074, C00022, C00158, C00026, C00042, C00122, C00149
Glycerophospholipid metabolism	Metabolism	Lipid metabolism	mmu00564	0.371777	0.897421	0.344103	0.467585	9	C00111, C00114, C00588, C00307, C00670, C00346, C00570, C01233, C00093
cAMP signaling pathway	Environmental Information Processing	Signal transduction	mmu04024	0.371777	0.897421	0.344103	0.467585	6	C00780, C00186, C00042, C01089, C00020, C00212
Proximal tubule bicarbonate reclamation	Organismal Systems	Excretory system	mmu04964	0.37735	0.9476	0.330789	0.685257	5	C00025, C00064, C00074, C00026, C00149
Choline metabolism in cancer	Human Diseases	Cancer: overview	mmu05231	0.37735	0.9476	0.588382	0.685257	5	C00114, C00588, C00307, C00670, C00093
Ubiquinone and other terpenoid-quinone biosynthesis	Metabolism	Metabolism of cofactors and vitamins	mmu00130	0.39329	0.937389	0.528783	0.301277	4	C00082, C01179, C02477, C14155
Fatty acid metabolism	Mus Musculus	Lipid metabolism	mmu01212	0.395183	0.917231	0.426772	0.545107	2	C00249, C02990
Fatty acid degradation	Metabolism	Lipid metabolism	mmu00071	0.398386	0.927266	0.475106	0.58841	3	C00249, C00489, C02990
Regulation of lipolysis in adipocytes	Organismal Systems	Endocrine system	mmu04923	0.398386	0.070861	0.475106	0.58841	5	C00219, C00116, C02140, C00020, C00212
Aldosterone synthesis and secretion	Organismal Systems	Endocrine system	mmu04925	0.398386	0.070861	0.475106	0.58841	5	C00219, C00187, C02140, C00020, C00003
Starch and sucrose metabolism	Metabolism	Carbohydrate metabolism	mmu00500	0.425006	0.937389	0.528783	0.635044	5	C00031, C00208, C00089, C00095, C00029
Inositol phosphate metabolism	Metabolism	Carbohydrate metabolism	mmu00562	0.425006	0.937389	0.528783	0.635044	4	C00111, C00191, C00137, C19891
Vitamin B6 metabolism	Metabolism	Metabolism of cofactors and vitamins	mmu00750	0.425006	0.937389	0.528783	0.635044	4	C00534, C00647, C00250, C00847
Porphyrin and chlorophyll metabolism	Metabolism	Metabolism of cofactors and vitamins	mmu00860	0.425006	0.937389	0.528783	0.635044	5	C00037, C00188, C00025, C00032, C00486
HIF-1 signaling pathway	Environmental Information Processing	Signal transduction	mmu04066	0.425006	0.937389	0.528783	0.635044	5	C00031, C00022, C00186, C00026, C00072
Serotonergic synapse	Organismal Systems	Nervous system	mmu04726	0.425006	0.937389	0.528783	0.635044	3	C00078, C00780, C00219
GABAergic synapse	Organismal Systems	Nervous system	mmu04727	0.425006	0.937389	0.528783	0.635044	4	C00025, C00064, C00026, C00042
Thyroid hormone synthesis	Organismal Systems	Endocrine system	mmu04918	0.425006	0.937389	0.528783	0.635044	2	C00051, C00127
Insulin resistance	Human Diseases	Endocrine and metabolic disease	mmu04931	0.425006	0.937389	0.528783	0.635044	4	C00031, C00022, C00095, C02571
Carbohydrate digestion and absorption	Organismal Systems	Digestive system	mmu04973	0.425006	0.937389	0.528783	0.635044	4	C00031, C00208, C00089, C00095
Riboflavin metabolism	Metabolism	Metabolism of cofactors and vitamins	mmu00740	0.490555	0.9476	0.588382	0.685257	4	C00474, C00255, C00016, C00061
Ovarian steroidogenesis	Organismal Systems	Endocrine system	mmu04913	0.490555	0.9476	0.588382	0.685257	2	C00219, C00187
Morphine addiction	Human Diseases	Substance dependence	mmu05032	0.490555	0.9476	0.588382	0.685257	2	C00020, C00212
Alcoholism	Human Diseases	Substance dependence	mmu05034	0.490555	0.9476	0.588382	0.685257	3	C00025, C00082, C00212
D-Arginine and D-ornithine metabolism	Metabolism	Metabolism of other amino acids	mmu00472	0.566025	0.9579	0.65454	0.739314	4	C00062, C00077, C03771, C00134
Biotin metabolism	Metabolism	Metabolism of cofactors and vitamins	mmu00780	0.566025	0.9579	0.65454	0.739314	2	C00047, C00086
cGMP-PKG signaling pathway	Environmental Information Processing	Signal transduction	mmu04022	0.566025	0.9579	0.65454	0.739314	3	C00020, C00212, C00144
FoxO signaling pathway	Environmental Information Processing	Signal transduction	mmu04068	0.566025	0.9579	0.65454	0.739314	3	C00025, C00031, C00020
Sulfur relay system	Genetic Information Processing	Folding, sorting and degradation	mmu04122	0.566025	0.9579	0.65454	0.739314	3	C00041, C00097, C00378
Gap junction	Cellular Processes	Cellular community - eukaryotes	mmu04540	0.566025	0.9579	0.65454	0.739314	2	C00025, C00780
Insulin secretion	Organismal Systems	Endocrine system	mmu04911	0.566025	0.9579	0.65454	0.739314	2	C00031, C00022
Renin secretion	Organismal Systems	Endocrine system	mmu04924	0.566025	0.9579	0.65454	0.739314	2	C00020, C00212
Cholesterol metabolism	Organismal Systems	Digestive system	mmu04979	0.566025	0.9579	0.293684	0.232747	3	C00187, C05122, C05465
Cocaine addiction	Human Diseases	Substance dependence	mmu05030	0.566025	0.9579	0.65454	0.739314	2	C00025, C00082
Amphetamine addiction	Human Diseases	Substance dependence	mmu05031	0.566025	0.9579	0.65454	0.739314	2	C00025, C00082
Pathways in cancer	Human Diseases	Cancer: overview	mmu05200	0.566025	0.9579	0.65454	0.739314	3	C00122, C00149, C00187
D-Glutamine and D-glutamate metabolism	Metabolism	Metabolism of other amino acids	mmu00471	0.65289	0.96829	0.727961	0.797501	3	C00025, C00064, C00026
Neomycin, kanamycin and gentamicin biosynthesis	Metabolism	Biosynthesis of other secondary metabolites	mmu00524	0.65289	0.96829	0.727961	0.797501	3	C00025, C00031, C00029
mTOR signaling pathway	Environmental Information Processing	Signal transduction	mmu04150	0.65289	0.96829	0.727961	0.797501	2	C00062, C00020
Longevity regulating pathway	Organismal Systems	Aging	mmu04211	0.65289	0.96829	0.727961	0.797501	2	C00020, C00003
Vascular smooth muscle contraction	Organismal Systems	Circulatory system	mmu04270	0.65289	0.96829	0.727961	0.797501	2	C00219, C00212
Glutamatergic synapse	Organismal Systems	Nervous system	mmu04724	0.65289	0.96829	0.727961	0.797501	2	C00025, C00064
Olfactory transduction	Organismal Systems	Sensory system	mmu04740	0.65289	0.96829	0.727961	0.797501	2	C00020, C00144
Prolactin signaling pathway	Organismal Systems	Endocrine system	mmu04917	0.65289	0.96829	0.727961	0.797501	2	C00082, C00031
Cortisol synthesis and secretion	Organismal Systems	Endocrine system	mmu04927	0.65289	0.96829	0.727961	0.797501	2	C00187, C00020
Parathyroid hormone synthesis, secretion and action	Organismal Systems	Endocrine system	mmu04928	0.65289	0.96829	0.727961	0.797501	2	C00009, C00020
Cushing syndrome	Human Diseases	Endocrine and metabolic disease	mmu04934	0.65289	0.96829	0.727961	0.797501	2	C00187, C00020
Amoebiasis	Human Diseases	Infectious disease: parasitic	mmu05146	0.65289	0.96829	0.727961	0.797501	2	C00062, C00219
Caffeine metabolism	Metabolism	Biosynthesis of other secondary metabolites	mmu00232	0.752838	0.978769	0.809424	0.860122	2	C00385, C01762
Ether lipid metabolism	Metabolism	Lipid metabolism	mmu00565	0.752838	0.978769	0.809424	0.860122	2	C00670, C01233
Nitrogen metabolism	Metabolism	Energy metabolism	mmu00910	0.752838	0.978769	0.809424	0.860122	2	C00025, C00064
Fc epsilon RI signaling pathway	Organismal Systems	Immune system	mmu04664	0.752838	0.978769	0.809424	0.860122	2	C00388, C00219
Long-term depression	Organismal Systems	Nervous system	mmu04730	0.752838	0.978769	0.809424	0.860122	2	C00025, C00219
Type II diabetes mellitus	Human Diseases	Endocrine and metabolic disease	mmu04930	0.752838	0.978769	0.809424	0.860122	2	C00031, C00022
Amyotrophic lateral sclerosis (ALS)	Human Diseases	Neurodegenerative disease	mmu05014	0.752838	0.978769	0.809424	0.860122	2	C00025, C00062
African trypanosomiasis	Human Diseases	Infectious disease: parasitic	mmu05143	0.752838	0.978769	0.809424	0.860122	2	C00078, C00328
Renal cell carcinoma	Human Diseases	Cancer: specific types	mmu05211	0.752838	0.978769	0.809424	0.860122	2	C00122, C00149
Fatty acid elongation	Metabolism	Lipid metabolism	mmu00062	1	1	1	1	1	C00249
Synthesis and degradation of ketone bodies	Metabolism	Lipid metabolism	mmu00072	1	1	1	1	1	C01089
Steroid biosynthesis	Metabolism	Lipid metabolism	mmu00100	1	1	1	1	1	C00187
Selenocompound metabolism	Metabolism	Metabolism of other amino acids	mmu00450	1	1	1	1	1	C00041
N-Glycan biosynthesis	Metabolism	Glycan biosynthesis and metabolism	mmu00510	1	1	1	1	0
Other glycan degradation	Metabolism	Glycan biosynthesis and metabolism	mmu00511	1	1	1	1	0
Mucin type O-glycan biosynthesis	Metabolism	Glycan biosynthesis and metabolism	mmu00512	1	1	1	1	0
Various types of N-glycan biosynthesis	Metabolism	Glycan biosynthesis and metabolism	mmu00513	1	1	1	1	0
Other types of O-glycan biosynthesis	Metabolism	Glycan biosynthesis and metabolism	mmu00514	1	1	1	1	0
Mannose type O-glycan biosynthesis	Metabolism	Glycan biosynthesis and metabolism	mmu00515	1	1	1	1	0
Glycosaminoglycan degradation	Metabolism	Glycan biosynthesis and metabolism	mmu00531	1	1	1	1	0
Glycosaminoglycan biosynthesis	Metabolism	Glycan biosynthesis and metabolism	mmu00532	1	1	1	1	1	C00054
Glycosaminoglycan biosynthesis	Metabolism	Glycan biosynthesis and metabolism	mmu00533	1	1	1	1	0
Glycosaminoglycan biosynthesis	Metabolism	Glycan biosynthesis and metabolism	mmu00534	1	1	1	1	1	C00054
Glycosylphosphatidylinositol (GPI)-anchor biosynthesis	Metabolism	Glycan biosynthesis and metabolism	mmu00563	1	1	1	1	0
Arachidonic acid metabolism	Metabolism	Lipid metabolism	mmu00590	1	1	1	1	1	C00219
alpha-Linolenic acid metabolism	Metabolism	Lipid metabolism	mmu00592	1	1	1	1	1	C16300
Glycosphingolipid biosynthesis	Metabolism	Glycan biosynthesis and metabolism	mmu00601	1	1	1	1	0
Glycosphingolipid biosynthesis	Metabolism	Glycan biosynthesis and metabolism	mmu00603	1	1	1	1	0
Glycosphingolipid biosynthesis	Metabolism	Glycan biosynthesis and metabolism	mmu00604	1	1	1	1	0
One carbon pool by folate	Metabolism	Metabolism of cofactors and vitamins	mmu00670	1	1	1	1	0
Lipoic acid metabolism	Metabolism	Metabolism of cofactors and vitamins	mmu00785	1	1	1	1	0
Folate biosynthesis	Metabolism	Metabolism of cofactors and vitamins	mmu00790	1	1	1	1	0
Retinol metabolism	Metabolism	Metabolism of cofactors and vitamins	mmu00830	1	1	1	1	1	C00473
Terpenoid backbone biosynthesis	Metabolism	Metabolism of terpenoids and polyketides	mmu00900	1	1	1	1	1	C00022
Metabolism of xenobiotics by cytochrome P450	Metabolism	Xenobiotics biodegradation and metabolism	mmu00980	1	1	1	1	0
Drug metabolism	Metabolism	Xenobiotics biodegradation and metabolism	mmu00982	1	1	1	1	0
Drug metabolism	Metabolism	Xenobiotics biodegradation and metabolism	mmu00983	1	1	1	1	1	C00003
EGFR tyrosine kinase inhibitor resistance	Human Diseases	Drug resistance: antineoplastic	mmu01521	1	1	1	1	0
Endocrine resistance	Human Diseases	Drug resistance: antineoplastic	mmu01522	1	1	1	1	0
Platinum drug resistance	Human Diseases	Drug resistance: antineoplastic	mmu01524	1	1	1	1	0
Ribosome biogenesis in eukaryotes	Genetic Information Processing	Translation	mmu03008	1	1	1	1	0
Ribosome	Genetic Information Processing	Translation	mmu03010	1	1	1	1	0
RNA transport	Genetic Information Processing	Translation	mmu03013	1	1	1	1	0
mRNA surveillance pathway	Genetic Information Processing	Translation	mmu03015	1	1	1	1	0
RNA degradation	Genetic Information Processing	Folding, sorting and degradation	mmu03018	1	1	1	1	0
RNA polymerase	Genetic Information Processing	Transcription	mmu03020	1	1	1	1	0
Basal transcription factors	Genetic Information Processing	Transcription	mmu03022	1	1	1	1	0
DNA replication	Genetic Information Processing	Replication and repair	mmu03030	1	1	1	1	0
Spliceosome	Genetic Information Processing	Transcription	mmu03040	1	1	1	1	0
Proteasome	Genetic Information Processing	Folding, sorting and degradation	mmu03050	1	1	1	1	0
Protein export	Genetic Information Processing	Folding, sorting and degradation	mmu03060	1	1	1	1	0
PPAR signaling pathway	Organismal Systems	Endocrine system	mmu03320	1	1	1	1	0
Base excision repair	Genetic Information Processing	Replication and repair	mmu03410	1	1	1	1	0
Nucleotide excision repair	Genetic Information Processing	Replication and repair	mmu03420	1	1	1	1	0
Mismatch repair	Genetic Information Processing	Replication and repair	mmu03430	1	1	1	1	0
Homologous recombination	Genetic Information Processing	Replication and repair	mmu03440	1	1	1	1	0
Non-homologous end-joining	Genetic Information Processing	Replication and repair	mmu03450	1	1	1	1	0
Fanconi anemia pathway	Genetic Information Processing	Replication and repair	mmu03460	1	1	1	1	0
MAPK signaling pathway	Environmental Information Processing	Signal transduction	mmu04010	1	1	1	1	0
ErbB signaling pathway	Environmental Information Processing	Signal transduction	mmu04012	1	1	1	1	0
Ras signaling pathway	Environmental Information Processing	Signal transduction	mmu04014	1	1	1	1	0
Rap1 signaling pathway	Environmental Information Processing	Signal transduction	mmu04015	1	1	1	1	0
Calcium signaling pathway	Environmental Information Processing	Signal transduction	mmu04020	1	1	1	1	0
Cytokine-cytokine receptor interaction	Environmental Information Processing	Signaling molecules and interaction	mmu04060	1	1	1	1	0
Viral protein interaction with cytokine and cytokine receptor	Environmental Information Processing	Signaling molecules and interaction	mmu04061	1	1	1	1	0
Chemokine signaling pathway	Organismal Systems	Immune system	mmu04062	1	1	1	1	0
NF-kappa B signaling pathway	Environmental Information Processing	Signal transduction	mmu04064	1	1	1	1	0
Phosphatidylinositol signaling system	Environmental Information Processing	Signal transduction	mmu04070	1	1	1	1	1	C00137
Phospholipase D signaling pathway	Environmental Information Processing	Signal transduction	mmu04072	1	1	1	1	1	C00025
Cell cycle	Cellular Processes	Cell growth and death	mmu04110	1	1	1	1	0
Oocyte meiosis	Cellular Processes	Cell growth and death	mmu04114	1	1	1	1	0
p53 signaling pathway	Cellular Processes	Cell growth and death	mmu04115	1	1	1	1	0
Ubiquitin mediated proteolysis	Genetic Information Processing	Folding, sorting and degradation	mmu04120	1	1	1	1	0
SNARE interactions in vesicular transport	Genetic Information Processing	Folding, sorting and degradation	mmu04130	1	1	1	1	0
Autophagy	Cellular Processes	Transport and catabolism	mmu04136	1	1	1	1	0
Mitophagy	Cellular Processes	Transport and catabolism	mmu04137	1	1	1	1	0
Autophagy	Cellular Processes	Transport and catabolism	mmu04140	1	1	1	1	0
Protein processing in endoplasmic reticulum	Genetic Information Processing	Folding, sorting and degradation	mmu04141	1	1	1	1	0
Lysosome	Cellular Processes	Transport and catabolism	mmu04142	1	1	1	1	1	C00159
Endocytosis	Cellular Processes	Transport and catabolism	mmu04144	1	1	1	1	0
Phagosome	Cellular Processes	Transport and catabolism	mmu04145	1	1	1	1	0
Peroxisome	Cellular Processes	Transport and catabolism	mmu04146	1	1	1	1	0
PI3K-Akt signaling pathway	Environmental Information Processing	Signal transduction	mmu04151	1	1	1	1	1	C00020
Apoptosis	Cellular Processes	Cell growth and death	mmu04210	1	1	1	1	1	C00319
Longevity regulating pathway	Organismal Systems	Aging	mmu04213	1	1	1	1	0
Apoptosis	Cellular Processes	Cell growth and death	mmu04215	1	1	1	1	0
Cellular senescence	Cellular Processes	Cell growth and death	mmu04218	1	1	1	1	0
Cardiac muscle contraction	Organismal Systems	Circulatory system	mmu04260	1	1	1	1	0
Adrenergic signaling in cardiomyocytes	Organismal Systems	Circulatory system	mmu04261	1	1	1	1	0
Wnt signaling pathway	Environmental Information Processing	Signal transduction	mmu04310	1	1	1	1	0
Notch signaling pathway	Environmental Information Processing	Signal transduction	mmu04330	1	1	1	1	0
Hedgehog signaling pathway	Environmental Information Processing	Signal transduction	mmu04340	1	1	1	1	0
TGF-beta signaling pathway	Environmental Information Processing	Signal transduction	mmu04350	1	1	1	1	0
Axon guidance	Organismal Systems	Development and regeneration	mmu04360	1	1	1	1	0
VEGF signaling pathway	Environmental Information Processing	Signal transduction	mmu04370	1	1	1	1	0
Apelin signaling pathway	Environmental Information Processing	Signal transduction	mmu04371	1	1	1	1	0
Osteoclast differentiation	Organismal Systems	Development and regeneration	mmu04380	1	1	1	1	0
Hippo signaling pathway	Environmental Information Processing	Signal transduction	mmu04390	1	1	1	1	0
Hippo signaling pathway	Environmental Information Processing	Signal transduction	mmu04392	1	1	1	1	0
Focal adhesion	Cellular Processes	Cellular community - eukaryotes	mmu04510	1	1	1	1	0
ECM-receptor interaction	Environmental Information Processing	Signaling molecules and interaction	mmu04512	1	1	1	1	0
Cell adhesion molecules (CAMs)	Environmental Information Processing	Signaling molecules and interaction	mmu04514	1	1	1	1	0
Adherens junction	Cellular Processes	Cellular community - eukaryotes	mmu04520	1	1	1	1	0
Tight junction	Cellular Processes	Cellular community - eukaryotes	mmu04530	1	1	1	1	0
Signaling pathways regulating pluripotency of stem cells	Cellular Processes	Cellular community - eukaryotes	mmu04550	1	1	1	1	0
Complement and coagulation cascades	Organismal Systems	Immune system	mmu04610	1	1	1	1	0
Platelet activation	Organismal Systems	Immune system	mmu04611	1	1	1	1	1	C00219
Antigen processing and presentation	Organismal Systems	Immune system	mmu04612	1	1	1	1	0
Renin-angiotensin system	Organismal Systems	Endocrine system	mmu04614	1	1	1	1	0
Toll-like receptor signaling pathway	Organismal Systems	Immune system	mmu04620	1	1	1	1	0
NOD-like receptor signaling pathway	Organismal Systems	Immune system	mmu04621	1	1	1	1	0
RIG-I-like receptor signaling pathway	Organismal Systems	Immune system	mmu04622	1	1	1	1	0
Cytosolic DNA-sensing pathway	Organismal Systems	Immune system	mmu04623	1	1	1	1	0
C-type lectin receptor signaling pathway	Organismal Systems	Immune system	mmu04625	1	1	1	1	1	C00159
JAK-STAT signaling pathway	Environmental Information Processing	Signal transduction	mmu04630	1	1	1	1	0
Hematopoietic cell lineage	Organismal Systems	Immune system	mmu04640	1	1	1	1	0
Natural killer cell mediated cytotoxicity	Organismal Systems	Immune system	mmu04650	1	1	1	1	0
IL-17 signaling pathway	Organismal Systems	Immune system	mmu04657	1	1	1	1	0
Th1 and Th2 cell differentiation	Organismal Systems	Immune system	mmu04658	1	1	1	1	0
Th17 cell differentiation	Organismal Systems	Immune system	mmu04659	1	1	1	1	0
T cell receptor signaling pathway	Organismal Systems	Immune system	mmu04660	1	1	1	1	0
B cell receptor signaling pathway	Organismal Systems	Immune system	mmu04662	1	1	1	1	0
Fc gamma R-mediated phagocytosis	Organismal Systems	Immune system	mmu04666	1	1	1	1	1	C00219
TNF signaling pathway	Environmental Information Processing	Signal transduction	mmu04668	1	1	1	1	0
Leukocyte transendothelial migration	Organismal Systems	Immune system	mmu04670	1	1	1	1	0
Intestinal immune network for IgA production	Organismal Systems	Immune system	mmu04672	1	1	1	1	0
Circadian rhythm	Organismal Systems	Environmental adaptation	mmu04710	1	1	1	1	0
Circadian entrainment	Organismal Systems	Environmental adaptation	mmu04713	1	1	1	1	1	C00025
Long-term potentiation	Organismal Systems	Nervous system	mmu04720	1	1	1	1	1	C00025
Neurotrophin signaling pathway	Organismal Systems	Nervous system	mmu04722	1	1	1	1	0
Cholinergic synapse	Organismal Systems	Nervous system	mmu04725	1	1	1	1	1	C00114
Dopaminergic synapse	Organismal Systems	Nervous system	mmu04728	1	1	1	1	1	C00082
Phototransduction	Organismal Systems	Sensory system	mmu04744	1	1	1	1	1	C00144
Regulation of actin cytoskeleton	Cellular Processes	Cell motility	mmu04810	1	1	1	1	0
Insulin signaling pathway	Organismal Systems	Endocrine system	mmu04910	1	1	1	1	1	C00031
GnRH signaling pathway	Organismal Systems	Endocrine system	mmu04912	1	1	1	1	1	C00219
Progesterone-mediated oocyte maturation	Organismal Systems	Endocrine system	mmu04914	1	1	1	1	0
Estrogen signaling pathway	Organismal Systems	Endocrine system	mmu04915	1	1	1	1	0
Melanogenesis	Organismal Systems	Endocrine system	mmu04916	1	1	1	1	1	C00082
Thyroid hormone signaling pathway	Organismal Systems	Endocrine system	mmu04919	1	1	1	1	0
Adipocytokine signaling pathway	Organismal Systems	Endocrine system	mmu04920	1	1	1	1	0
Oxytocin signaling pathway	Organismal Systems	Endocrine system	mmu04921	1	1	1	1	1	C00219
Relaxin signaling pathway	Organismal Systems	Endocrine system	mmu04926	1	1	1	1	0
GnRH secretion	Organismal Systems	Endocrine system	mmu04929	1	1	1	1	0
Non-alcoholic fatty liver disease (NAFLD)	Human Diseases	Endocrine and metabolic disease	mmu04932	1	1	1	1	1	C00031
AGE-RAGE signaling pathway in diabetic complications	Human Diseases	Endocrine and metabolic disease	mmu04933	1	1	1	1	1	C00031
Growth hormone synthesis, secretion and action	Organismal Systems	Endocrine system	mmu04935	1	1	1	1	0
Type I diabetes mellitus	Human Diseases	Endocrine and metabolic disease	mmu04940	1	1	1	1	0
Maturity onset diabetes of the young	Human Diseases	Endocrine and metabolic disease	mmu04950	1	1	1	1	0
Aldosterone-regulated sodium reabsorption	Organismal Systems	Excretory system	mmu04960	1	1	1	1	0
Endocrine and other factor-regulated calcium reabsorption	Organismal Systems	Excretory system	mmu04961	1	1	1	1	0
Vasopressin-regulated water reabsorption	Organismal Systems	Excretory system	mmu04962	1	1	1	1	0
Collecting duct acid secretion	Organismal Systems	Excretory system	mmu04966	1	1	1	1	0
Salivary secretion	Organismal Systems	Digestive system	mmu04970	1	1	1	1	0
Gastric acid secretion	Organismal Systems	Digestive system	mmu04971	1	1	1	1	1	C00388
Pancreatic secretion	Organismal Systems	Digestive system	mmu04972	1	1	1	1	0
Fat digestion and absorption	Organismal Systems	Digestive system	mmu04975	1	1	1	1	1	C00187
Alzheimer disease	Human Diseases	Neurodegenerative disease	mmu05010	1	1	1	1	0
Huntington disease	Human Diseases	Neurodegenerative disease	mmu05016	1	1	1	1	1	C00025
Spinocerebellar ataxia	Human Diseases	Neurodegenerative disease	mmu05017	1	1	1	1	1	C00025
Prion diseases	Human Diseases	Neurodegenerative disease	mmu05020	1	1	1	1	1	C02140
Nicotine addiction	Human Diseases	Substance dependence	mmu05033	1	1	1	1	1	C00025
Bacterial invasion of epithelial cells	Human Diseases	Infectious disease: bacterial	mmu05100	1	1	1	1	0
Salmonella infection	Human Diseases	Infectious disease: bacterial	mmu05132	1	1	1	1	0
Pertussis	Human Diseases	Infectious disease: bacterial	mmu05133	1	1	1	1	0
Legionellosis	Human Diseases	Infectious disease: bacterial	mmu05134	1	1	1	1	0
Yersinia infection	Human Diseases	Infectious disease: bacterial	mmu05135	1	1	1	1	0
Leishmaniasis	Human Diseases	Infectious disease: parasitic	mmu05140	1	1	1	1	1	C00219
Chagas disease (American trypanosomiasis)	Human Diseases	Infectious disease: parasitic	mmu05142	1	1	1	1	1	C00062
Malaria	Human Diseases	Infectious disease: parasitic	mmu05144	1	1	1	1	0
Toxoplasmosis	Human Diseases	Infectious disease: parasitic	mmu05145	1	1	1	1	0
Staphylococcus aureus infection	Human Diseases	Infectious disease: bacterial	mmu05150	1	1	1	1	0
Tuberculosis	Human Diseases	Infectious disease: bacterial	mmu05152	1	1	1	1	0
Hepatitis C	Human Diseases	Infectious disease: viral	mmu05160	1	1	1	1	0
Hepatitis B	Human Diseases	Infectious disease: viral	mmu05161	1	1	1	1	0
Measles	Human Diseases	Infectious disease: viral	mmu05162	1	1	1	1	0
Human cytomegalovirus infection	Human Diseases	Infectious disease: viral	mmu05163	1	1	1	1	0
Influenza A	Human Diseases	Infectious disease: viral	mmu05164	1	1	1	1	0
Human papillomavirus infection	Human Diseases	Infectious disease: viral	mmu05165	1	1	1	1	0
Human T-cell leukemia virus 1 infection	Human Diseases	Infectious disease: viral	mmu05166	1	1	1	1	0
Kaposi sarcoma-associated herpesvirus infection	Human Diseases	Infectious disease: viral	mmu05167	1	1	1	1	0
Herpes simplex virus 1 infection	Human Diseases	Infectious disease: viral	mmu05168	1	1	1	1	0
Epstein-Barr virus infection	Human Diseases	Infectious disease: viral	mmu05169	1	1	1	1	0
Human immunodeficiency virus 1 infection	Human Diseases	Infectious disease: viral	mmu05170	1	1	1	1	0
Transcriptional misregulation in cancer	Human Diseases	Cancer: overview	mmu05202	1	1	1	1	0
Viral carcinogenesis	Human Diseases	Cancer: overview	mmu05203	1	1	1	1	0
Chemical carcinogenesis	Human Diseases	Cancer: overview	mmu05204	1	1	1	1	0
Proteoglycans in cancer	Human Diseases	Cancer: overview	mmu05205	1	1	1	1	0
MicroRNAs in cancer	Human Diseases	Cancer: overview	mmu05206	1	1	1	1	0
Colorectal cancer	Human Diseases	Cancer: specific types	mmu05210	1	1	1	1	0
Pancreatic cancer	Human Diseases	Cancer: specific types	mmu05212	1	1	1	1	0
Endometrial cancer	Human Diseases	Cancer: specific types	mmu05213	1	1	1	1	0
Glioma	Human Diseases	Cancer: specific types	mmu05214	1	1	1	1	0
Prostate cancer	Human Diseases	Cancer: specific types	mmu05215	1	1	1	1	0
Thyroid cancer	Human Diseases	Cancer: specific types	mmu05216	1	1	1	1	0
Basal cell carcinoma	Human Diseases	Cancer: specific types	mmu05217	1	1	1	1	1	C00187
Melanoma	Human Diseases	Cancer: specific types	mmu05218	1	1	1	1	0
Bladder cancer	Human Diseases	Cancer: specific types	mmu05219	1	1	1	1	0
Chronic myeloid leukemia	Human Diseases	Cancer: specific types	mmu05220	1	1	1	1	0
Acute myeloid leukemia	Human Diseases	Cancer: specific types	mmu05221	1	1	1	1	0
Small cell lung cancer	Human Diseases	Cancer: specific types	mmu05222	1	1	1	1	0
Non-small cell lung cancer	Human Diseases	Cancer: specific types	mmu05223	1	1	1	1	0
Breast cancer	Human Diseases	Cancer: specific types	mmu05224	1	1	1	1	0
Hepatocellular carcinoma	Human Diseases	Cancer: specific types	mmu05225	1	1	1	1	0
Gastric cancer	Human Diseases	Cancer: specific types	mmu05226	1	1	1	1	0
PD-L1 expression and PD-1 checkpoint pathway in cancer	Human Diseases	Cancer: overview	mmu05235	1	1	1	1	0
Asthma	Human Diseases	Immune disease	mmu05310	1	1	1	1	1	C00388
Autoimmune thyroid disease	Human Diseases	Immune disease	mmu05320	1	1	1	1	0
Inflammatory bowel disease (IBD)	Human Diseases	Immune disease	mmu05321	1	1	1	1	0
Systemic lupus erythematosus	Human Diseases	Immune disease	mmu05322	1	1	1	1	0
Rheumatoid arthritis	Human Diseases	Immune disease	mmu05323	1	1	1	1	0
Allograft rejection	Human Diseases	Immune disease	mmu05330	1	1	1	1	0
Graft-versus-host disease	Human Diseases	Immune disease	mmu05332	1	1	1	1	0
Primary immunodeficiency	Human Diseases	Immune disease	mmu05340	1	1	1	1	0
Hypertrophic cardiomyopathy (HCM)	Human Diseases	Cardiovascular disease	mmu05410	1	1	1	1	0
Arrhythmogenic right ventricular cardiomyopathy (ARVC)	Human Diseases	Cardiovascular disease	mmu05412	1	1	1	1	0
Dilated cardiomyopathy (DCM)	Human Diseases	Cardiovascular disease	mmu05414	1	1	1	1	0
Viral myocarditis	Human Diseases	Cardiovascular disease	mmu05416	1	1	1	1	0
Fluid shear stress and atherosclerosis	Human Diseases	Cardiovascular disease	mmu05418	1	1	1	1	0

## Sheet: KEGG_Enrichment_BAT
Pathway	Brite_1	Brite_2	map	pV_treatment_dark	pV_treatment_light	pV_phase_sed	pV_phase_ex	nCpdsAll	Compounds
Metabolic pathways	Mus Musculus	Lipid metabolism	mmu01100	3.32761e-20	0.0167551	2.81051e-24	6.30563e-07	218	C00037, C00213, C01026, C00719, C00576, C00065, C00188, C00041, C00049, C01042, C00152, C00025, C00064, C00624, C12270, C15987, C00135, C01152, C01152, C00785, C05568, C00386, C01262, C00388, C05127, C05828, C02835, C00047, C02727, C05545, C03793, C16741, C00956, C00408, C00079, C03519, C00082, C00078, C00328, C10164, C00780, C00407, C00183, C06001, C00073, C00019, C00021, C02291, C00097, C05824,…
Neuroactive ligand-receptor interaction	Environmental Information Processing	Signaling molecules and interaction	mmu04080	0.00117973	0.280131	0.0418509	0.149515	14	C00037, C00049, C00025, C12270, C00388, C00780, C00245, C00506, C16512, C11695, C00008, C00212, C00075, C00099
Biosynthesis of amino acids	Mus Musculus	Lipid metabolism	mmu01230	0.0187422	0.110196	0.000374467	0.0371229	36	C00037, C00065, C00188, C00041, C00049, C00152, C00025, C00064, C00624, C00135, C00047, C00956, C00079, C00082, C00078, C00407, C00183, C00073, C00019, C00021, C02291, C00097, C05824, C00062, C03406, C00077, C00327, C00148, C15532, C00111, C00074, C00022, C05382, C00158, C00311, C00026
Tyrosine metabolism	Metabolism	Amino acid metabolism	mmu00350	0.019482	0.359902	0.0987582	0.0793202	5	C00082, C00022, C00042, C00122, C01384
Carbon metabolism	Mus Musculus	Lipid metabolism	mmu01200	0.0196453	0.26249	0.00815231	0.0707354	24	C00037, C00065, C00041, C00049, C00025, C00097, C00668, C00111, C00074, C00022, C00258, C05382, C00158, C00311, C00026, C00042, C00122, C00149, C00227, C00024, C00989, C00257, C00440, C00257
Histidine metabolism	Metabolism	Amino acid metabolism	mmu00340	0.0210828	0.355319	0.00357786	0.243655	17	C00049, C00025, C00135, C01152, C01152, C00785, C05568, C00386, C01262, C00388, C05127, C05828, C05131, C02835, C00026, C04677, C05570
Biosynthesis of unsaturated fatty acids	Metabolism	Lipid metabolism	mmu01040	0.0210828	0.222275	0.161507	0.0239698	16	C00249, C01530, C06425, C16526, C08316, C06428, C16513, C06429, C01595, C06426, C16525, C03242, C00219, C16527, C16513, C16533
Alanine, aspartate and glutamate metabolism	Metabolism	Amino acid metabolism	mmu00250	0.0272142	0.25171	0.215546	0.216885	15	C00041, C00049, C01042, C00152, C00025, C00064, C12270, C03406, C00022, C00158, C00026, C00042, C00122, C03794, C00438
Amino sugar and nucleotide sugar metabolism	Metabolism	Carbohydrate metabolism	mmu00520	0.0349923	0.261202	0.0392676	0.0357891	12	C00031, C00668, C00159, C00498, C00029, C00052, C00167, C00128, C00191, C00357, C00270, C03410
ABC transporters	Environmental Information Processing	Membrane transport	mmu02010	0.0418997	0.124519	0.00636536	0.0865109	49	C00037, C00719, C00065, C00188, C00041, C00049, C00025, C00064, C00135, C00047, C00079, C00407, C00183, C00491, C00245, C00062, C00086, C00077, C00148, C01157, C00134, C00315, C00051, C00031, C00121, C00095, C00794, C00159, C00009, C01181, C00137, C01177, C00114, C00116, C00093, C00294, C01762, C00212, C00559, C00387, C00330, C00299, C00526, C00475, C00881, C00255, C00032, C00378, C00059
Pentose phosphate pathway	Metabolism	Carbohydrate metabolism	mmu00030	0.044802	0.283073	0.0498269	0.251017	8	C00031, C00668, C00022, C00258, C05382, C00121, C00257, C00257
Ascorbate and aldarate metabolism	Metabolism	Carbohydrate metabolism	mmu00053	0.0489037	0.456836	0.254061	0.167909	9	C00022, C00029, C00167, C00191, C00026, C00137, C00072, C05422, C01620
Phenylalanine, tyrosine and tryptophan biosynthesis	Metabolism	Amino acid metabolism	mmu00400	0.0489037	0.456836	0.0533469	0.143357	4	C00079, C00082, C00078, C00074
Purine metabolism	Metabolism	Nucleotide metabolism	mmu00230	0.0523793	0.267806	0.0281317	0.0329678	26	C00037, C00064, C00086, C04677, C00130, C00294, C00262, C00385, C01762, C00366, C02350, C00008, C00020, C00575, C00054, C03794, C00212, C00147, C00559, C00144, C00387, C00242, C00330, C00301, C00209, C00059
2-Oxocarboxylic acid metabolism	Mus Musculus	Lipid metabolism	mmu01210	0.0528473	0.288878	0.0595139	0.214065	16	C00049, C00025, C00624, C00047, C00956, C00079, C00082, C00078, C00407, C00183, C00073, C00077, C00022, C00158, C00311, C00026
Taste transduction	Organismal Systems	Sensory system	mmu04742	0.0570924	0.383398	0.226104	0.175867	11	C00025, C00780, C00031, C00095, C00158, C00149, C00130, C00008, C00020, C00575, C00144
Synthesis and degradation of ketone bodies	Metabolism	Lipid metabolism	mmu00072	0.0661528	0.138411	0.377399	0.680581	2	C00024, C01089
Primary bile acid biosynthesis	Metabolism	Lipid metabolism	mmu00120	0.066359	0.494458	0.302245	0.174455	5	C00037, C00245, C00187, C00695, C05122
Thiamine metabolism	Metabolism	Metabolism of cofactors and vitamins	mmu00730	0.066359	0.494458	0.302245	0.174455	7	C00037, C00082, C00097, C00022, C00003, C00378, C01081
Galactose metabolism	Metabolism	Carbohydrate metabolism	mmu00052	0.0723738	0.332278	0.0161771	0.0650565	12	C00031, C00668, C00111, C00095, C00794, C00159, C01697, C00880, C00029, C00052, C00137, C00116
Phenylalanine metabolism	Metabolism	Amino acid metabolism	mmu00360	0.0836099	0.240976	0.215546	0.0292964	12	C00079, C03519, C00082, C05598, C00022, C00042, C00122, C00024, C01586, C00180, C05629, C00805
Pentose and glucuronate interconversions	Metabolism	Carbohydrate metabolism	mmu00040	0.0912058	0.359902	0.203907	0.225481	8	C00111, C00022, C00474, C00029, C00167, C00191, C00026, C00116
Taurine and hypotaurine metabolism	Metabolism	Metabolism of other amino acids	mmu00430	0.0912058	0.359902	0.254335	0.225481	13	C00041, C00025, C00097, C00606, C00519, C00245, C01959, C00506, C00022, C00026, C00227, C00024, C05122
Pantothenate and CoA biosynthesis	Metabolism	Metabolism of cofactors and vitamins	mmu00770	0.0912058	0.388046	0.203907	0.225481	11	C00049, C00183, C00097, C00022, C00054, C00106, C02642, C00099, C00864, C01134, C00010
Ferroptosis	Cellular Processes	Cell growth and death	mmu04216	0.0912058	0.359902	0.213805	0.225481	11	C00025, C00097, C00491, C00051, C00127, C00024, C00219, C16527, C00010, C02477, C00032
Protein digestion and absorption	Organismal Systems	Digestive system	mmu04974	0.0912925	0.0831034	0.000418617	0.167568	23	C00037, C00065, C00188, C00041, C00049, C00152, C00025, C00064, C00135, C00388, C00047, C00079, C00082, C00078, C00407, C00183, C00073, C00097, C00491, C00062, C00148, C00134, C00099
Bile secretion	Organismal Systems	Digestive system	mmu04976	0.0912925	0.279467	0.181974	0.195551	17	C00780, C00315, C00051, C00031, C00026, C00024, C00318, C00114, C00187, C00695, C05122, C04483, C00366, C00575, C02918, C00486, C00805
Lysine degradation	Metabolism	Amino acid metabolism	mmu00310	0.100879	0.371806	0.188265	0.251202	13	C00037, C00047, C02727, C05545, C03793, C16741, C00956, C00408, C00026, C00042, C00024, C00489, C01181
Vitamin digestion and absorption	Organismal Systems	Digestive system	mmu04977	0.104303	0.189008	0.0513396	0.165472	16	C01885, C00187, C00153, C00003, C00255, C00016, C00061, C00864, C00010, C00072, C02477, C00378, C00473, C00534, C00647, C00250
Fructose and mannose metabolism	Metabolism	Carbohydrate metabolism	mmu00051	0.121902	0.578942	0.129518	0.257991	5	C00111, C00186, C00095, C00794, C00159
Oxidative phosphorylation	Metabolism	Energy metabolism	mmu00190	0.121902	0.578942	0.129518	0.257991	6	C00042, C00122, C00009, C00008, C00003, C00061
Synaptic vesicle cycle	Organismal Systems	Nervous system	mmu04721	0.121902	0.331403	0.310093	0.247249	4	C00037, C00025, C00388, C00780
Inflammatory mediator regulation of TRP channels	Organismal Systems	Sensory system	mmu04750	0.121902	0.331403	0.310093	0.247249	5	C00388, C00780, C00219, C11695, C00575
Parkinson disease	Human Diseases	Neurodegenerative disease	mmu05012	0.121902	0.578942	0.129518	0.257991	6	C00082, C00009, C00008, C00020, C00575, C00212
Central carbon metabolism in cancer	Human Diseases	Cancer: overview	mmu05230	0.125587	0.220738	0.0190247	0.107967	28	C00037, C00065, C00041, C00049, C00152, C00025, C00064, C00135, C00079, C00082, C00078, C00407, C00183, C00073, C00097, C00062, C00148, C00031, C00074, C00022, C00186, C00158, C00311, C00026, C00042, C00122, C00149, C00024
Arginine and proline metabolism	Metabolism	Amino acid metabolism	mmu00330	0.135034	0.313791	0.144209	0.205152	17	C00213, C00025, C00019, C00062, C00086, C00077, C00148, C01157, C00581, C00300, C00791, C02305, C00134, C02714, C00315, C01035, C00022
Cysteine and methionine metabolism	Metabolism	Amino acid metabolism	mmu00270	0.139721	0.260738	0.0240888	0.0239698	18	C00065, C00041, C00049, C00073, C03145, C02989, C00019, C00021, C02291, C00097, C05824, C00491, C00606, C00506, C00170, C00051, C00022, C00059
Nicotinate and nicotinamide metabolism	Metabolism	Metabolism of cofactors and vitamins	mmu00760	0.139721	0.355319	0.0240888	0.243655	15	C00049, C15987, C00111, C00022, C00042, C00122, C01384, C03722, C00153, C00455, C03150, C00003, C02918, C01004, C05842
Vitamin B6 metabolism	Metabolism	Metabolism of cofactors and vitamins	mmu00750	0.140099	0.626285	0.173817	0.403796	4	C00534, C00647, C00250, C00847
Pyruvate metabolism	Metabolism	Carbohydrate metabolism	mmu00620	0.14181	0.422001	0.258048	0.117746	8	C00074, C00022, C00186, C00042, C00122, C00149, C00227, C00024
Glutathione metabolism	Metabolism	Metabolism of other amino acids	mmu00480	0.143157	0.383398	0.226104	0.246477	12	C00037, C00025, C00097, C00077, C00134, C00315, C00051, C00127, C01879, C00024, C00072, C05422
Glucagon signaling pathway	Organismal Systems	Endocrine system	mmu04922	0.143157	0.306718	0.226104	0.175867	13	C00031, C00668, C00074, C00022, C00186, C00158, C00311, C00026, C00042, C00122, C00149, C00024, C00575
Pyrimidine metabolism	Metabolism	Nucleotide metabolism	mmu00240	0.160801	0.00994664	0.166113	0.161196	21	C00064, C00086, C00029, C00383, C02170, C00438, C00337, C00295, C00075, C00105, C00299, C00106, C02067, C00526, C02642, C00099, C00055, C00475, C00380, C00881, C00214
Ubiquinone and other terpenoid-quinone biosynthesis	Metabolism	Metabolism of cofactors and vitamins	mmu00130	0.16503	0.626285	0.173817	0.313516	3	C00082, C02477, C14155
Starch and sucrose metabolism	Metabolism	Carbohydrate metabolism	mmu00500	0.16503	0.626285	0.173817	0.313516	4	C00031, C00095, C00498, C00029
Linoleic acid metabolism	Metabolism	Lipid metabolism	mmu00591	0.16503	0.626285	0.355672	0.313516	6	C01595, C06426, C03242, C00219, C14829, C14828
Porphyrin and chlorophyll metabolism	Metabolism	Metabolism of cofactors and vitamins	mmu00860	0.16503	0.306573	0.355672	0.313516	5	C00037, C00188, C00025, C00032, C00486
Serotonergic synapse	Organismal Systems	Nervous system	mmu04726	0.16503	0.306573	0.355672	0.403796	4	C00078, C00780, C00219, C00575
Thyroid hormone synthesis	Organismal Systems	Endocrine system	mmu04918	0.16503	0.626285	0.355672	0.403796	3	C00051, C00127, C00575
Carbohydrate digestion and absorption	Organismal Systems	Digestive system	mmu04973	0.16503	0.626285	0.173817	0.313516	2	C00031, C00095
Glycolysis / Gluconeogenesis	Metabolism	Carbohydrate metabolism	mmu00010	0.174553	0.456836	0.282533	0.143357	7	C00031, C00668, C00111, C00074, C00022, C00186, C00024
cAMP signaling pathway	Environmental Information Processing	Signal transduction	mmu04024	0.174553	0.135121	0.184062	0.310985	7	C00780, C00186, C00042, C01089, C00020, C00575, C00212
Glycine, serine and threonine metabolism	Metabolism	Amino acid metabolism	mmu00260	0.183189	0.127472	0.0626309	0.236329	16	C00037, C00213, C01026, C00719, C00576, C00065, C00188, C00049, C00078, C02291, C00097, C00581, C00300, C00022, C00258, C00114
Aminoacyl-tRNA biosynthesis	Genetic Information Processing	Translation	mmu00970	0.183189	0.0414741	0.00263967	0.18217	19	C00037, C00065, C00188, C00041, C00049, C00152, C00025, C00064, C00135, C00047, C00079, C00082, C00078, C00407, C00183, C00073, C00097, C00062, C00148
Glyoxylate and dicarboxylate metabolism	Metabolism	Carbohydrate metabolism	mmu00630	0.190325	0.229701	0.207792	0.251017	13	C00037, C00065, C00025, C00064, C00022, C00258, C00158, C00311, C00026, C00042, C00149, C00024, C00209
Butanoate metabolism	Metabolism	Carbohydrate metabolism	mmu00650	0.194861	0.388046	0.203907	0.291446	10	C00025, C00022, C00026, C00042, C00122, C00024, C02630, C01384, C01089, C00989
beta-Alanine metabolism	Metabolism	Metabolism of other amino acids	mmu00410	0.200126	0.378331	0.229093	0.25057	12	C00049, C00135, C00386, C01262, C00315, C00383, C00024, C00106, C02642, C00099, C03722, C00864
Antifolate resistance	Human Diseases	Drug resistance: antineoplastic	mmu01523	0.212544	0.494458	0.222163	0.174455	5	C00073, C00130, C00020, C00144, C00440
AMPK signaling pathway	Environmental Information Processing	Signal transduction	mmu04152	0.212544	0.494458	0.302245	0.174455	8	C00031, C00668, C00022, C00024, C04677, C00008, C00020, C00003
Sphingolipid metabolism	Metabolism	Lipid metabolism	mmu00600	0.217645	0.350874	0.0964379	0.2122	5	C00065, C00346, C00836, C00550, C00319
Sphingolipid signaling pathway	Environmental Information Processing	Signal transduction	mmu04071	0.217645	0.350874	0.0964379	0.2122	6	C00065, C00346, C00836, C00550, C00319, C00212
Riboflavin metabolism	Metabolism	Metabolism of cofactors and vitamins	mmu00740	0.223248	0.67738	0.39633	0.380815	4	C00474, C00255, C00016, C00061
Ovarian steroidogenesis	Organismal Systems	Endocrine system	mmu04913	0.223248	0.67738	0.233096	0.380815	3	C00219, C00187, C00575
Morphine addiction	Human Diseases	Substance dependence	mmu05032	0.223248	0.67738	0.233096	0.380815	3	C00020, C00575, C00212
Alcoholism	Human Diseases	Substance dependence	mmu05034	0.223248	0.67738	0.233096	0.380815	4	C00025, C00082, C00575, C00212
Tryptophan metabolism	Metabolism	Amino acid metabolism	mmu00380	0.227831	0.202533	0.177375	0.137502	6	C00078, C00328, C10164, C00780, C00024, C03722
Mineral absorption	Organismal Systems	Digestive system	mmu04978	0.228417	0.0840237	0.0498269	0.251017	15	C00037, C00065, C00188, C00041, C00152, C00064, C00079, C00078, C00407, C00183, C00073, C00148, C00031, C00009, C00032
Arginine biosynthesis	Metabolism	Amino acid metabolism	mmu00220	0.251551	0.0013168	0.0987582	0.291446	12	C00049, C00025, C00064, C00624, C00062, C03406, C00086, C00077, C00327, C15532, C00026, C00122
Propanoate metabolism	Metabolism	Carbohydrate metabolism	mmu00640	0.255413	0.535082	0.264643	0.2122	6	C00111, C00186, C00042, C00024, C02170, C00099
Sulfur metabolism	Metabolism	Energy metabolism	mmu00920	0.255413	0.350874	0.0964379	0.2122	6	C00065, C00097, C00245, C00042, C00054, C00059
Fatty acid metabolism	Mus Musculus	Lipid metabolism	mmu01212	0.255413	0.535082	0.31412	0.366324	4	C00383, C00024, C00249, C02990
Valine, leucine and isoleucine degradation	Metabolism	Amino acid metabolism	mmu00280	0.263541	0.383185	0.150859	0.301839	5	C00407, C00183, C06001, C00024, C02170
Citrate cycle (TCA cycle)	Metabolism	Carbohydrate metabolism	mmu00020	0.277231	0.456836	0.254061	0.310985	9	C00074, C00022, C00158, C00311, C00026, C00042, C00122, C00149, C00024
Fatty acid biosynthesis	Metabolism	Lipid metabolism	mmu00061	0.277231	0.456836	0.254061	0.310985	8	C00383, C00024, C06423, C02679, C06424, C00249, C01530, C08362
Valine, leucine and isoleucine biosynthesis	Metabolism	Amino acid metabolism	mmu00290	0.277231	0.376218	0.282533	0.299087	5	C00188, C00407, C00183, C00022, C00024
Glycerophospholipid metabolism	Metabolism	Lipid metabolism	mmu00564	0.277231	0.456836	0.184062	0.310985	9	C00111, C00114, C00588, C00307, C00670, C00346, C00570, C01233, C00093
Thermogenesis	Organismal Systems	Environmental adaptation	mmu04714	0.277231	0.456836	0.282533	0.310985	8	C00024, C00318, C11695, C00116, C01885, C00008, C00575, C00010
Phosphonate and phosphinate metabolism	Metabolism	Metabolism of other amino acids	mmu00440	0.301774	0.732516	0.423664	0.462348	3	C00037, C00074, C00022
D-Arginine and D-ornithine metabolism	Metabolism	Metabolism of other amino acids	mmu00472	0.301774	0.732516	0.312362	0.462348	3	C00062, C00077, C00134
FoxO signaling pathway	Environmental Information Processing	Signal transduction	mmu04068	0.301774	0.732516	0.312362	0.462348	4	C00025, C00031, C00008, C00020
Phospholipase D signaling pathway	Environmental Information Processing	Signal transduction	mmu04072	0.301774	0.732516	0.312362	0.462348	2	C00025, C00575
Sulfur relay system	Genetic Information Processing	Folding, sorting and degradation	mmu04122	0.301774	0.732516	0.312362	0.462348	4	C00041, C00019, C00097, C00378
Gap junction	Cellular Processes	Cellular community - eukaryotes	mmu04540	0.301774	0.23794	0.423664	0.394922	3	C00025, C00780, C00575
Dopaminergic synapse	Organismal Systems	Nervous system	mmu04728	0.301774	0.732516	0.312362	0.462348	2	C00082, C00575
Insulin secretion	Organismal Systems	Endocrine system	mmu04911	0.301774	0.732516	0.423664	0.462348	3	C00031, C00022, C00575
Renin secretion	Organismal Systems	Endocrine system	mmu04924	0.301774	0.732516	0.312362	0.462348	4	C00008, C00020, C00575, C00212
Cholesterol metabolism	Organismal Systems	Digestive system	mmu04979	0.301774	0.732516	0.423664	0.462348	2	C00187, C05122
Cocaine addiction	Human Diseases	Substance dependence	mmu05030	0.301774	0.732516	0.312362	0.462348	3	C00025, C00082, C00575
Amphetamine addiction	Human Diseases	Substance dependence	mmu05031	0.301774	0.732516	0.312362	0.462348	3	C00025, C00082, C00575
Pathways in cancer	Human Diseases	Cancer: overview	mmu05200	0.301774	0.732516	0.312362	0.462348	4	C00122, C00149, C00187, C00575
Fatty acid degradation	Metabolism	Lipid metabolism	mmu00071	0.301902	0.578942	0.310093	0.257991	5	C00024, C00249, C00489, C02990, C00010
Retrograde endocannabinoid signaling	Organismal Systems	Nervous system	mmu04723	0.301902	0.578942	0.129518	0.257991	5	C00025, C00219, C11695, C00116, C00575
Aldosterone synthesis and secretion	Organismal Systems	Endocrine system	mmu04925	0.301902	0.331403	0.129518	0.257991	6	C00219, C00187, C02140, C00020, C00575, C00003
Insulin resistance	Human Diseases	Endocrine and metabolic disease	mmu04931	0.304628	0.626285	0.29981	0.313516	5	C00031, C00022, C00095, C00024, C02571
Glycerolipid metabolism	Metabolism	Lipid metabolism	mmu00561	0.316865	0.578942	0.310093	0.388679	6	C00111, C00258, C00029, C00116, C00093, C01885
Regulation of lipolysis in adipocytes	Organismal Systems	Endocrine system	mmu04923	0.316865	0.331403	0.310093	0.257991	7	C00219, C00116, C01885, C02140, C00020, C00575, C00212
Inositol phosphate metabolism	Metabolism	Carbohydrate metabolism	mmu00562	0.349306	0.626285	0.355672	0.403796	6	C00111, C00191, C00024, C00137, C19891, C01177
HIF-1 signaling pathway	Environmental Information Processing	Signal transduction	mmu04066	0.349306	0.626285	0.29981	0.213495	6	C00031, C00022, C00186, C00026, C00024, C00072
GABAergic synapse	Organismal Systems	Nervous system	mmu04727	0.349306	0.306573	0.173817	0.403796	5	C00025, C00064, C00026, C00042, C00575
Steroid hormone biosynthesis	Metabolism	Lipid metabolism	mmu00140	0.383686	0.138411	0.559701	0.680581	2	C00187, C02140
Caffeine metabolism	Metabolism	Biosynthesis of other secondary metabolites	mmu00232	0.383686	0.856168	0.559701	0.680581	2	C00385, C01762
Ether lipid metabolism	Metabolism	Lipid metabolism	mmu00565	0.383686	0.856168	0.559701	0.680581	2	C00670, C01233
Terpenoid backbone biosynthesis	Metabolism	Metabolism of terpenoids and polyketides	mmu00900	0.383686	0.856168	0.0628998	0.680581	2	C00022, C00024
Nitrogen metabolism	Metabolism	Energy metabolism	mmu00910	0.383686	0.138411	0.559701	0.680581	2	C00025, C00064
Prion diseases	Human Diseases	Neurodegenerative disease	mmu05020	0.383686	0.138411	0.559701	0.680581	2	C02140, C00575
African trypanosomiasis	Human Diseases	Infectious disease: parasitic	mmu05143	0.383686	0.138411	0.559701	0.289159	2	C00078, C00328
Cholinergic synapse	Organismal Systems	Nervous system	mmu04725	0.392631	0.67738	0.39633	0.380815	4	C00024, C00114, C00575, C00010
Proximal tubule bicarbonate reclamation	Organismal Systems	Excretory system	mmu04964	0.392631	0.275678	0.233096	0.407661	5	C00025, C00064, C00074, C00026, C00149
Choline metabolism in cancer	Human Diseases	Cancer: overview	mmu05231	0.392631	0.67738	0.39633	0.407661	5	C00114, C00588, C00307, C00670, C00093
Neomycin, kanamycin and gentamicin biosynthesis	Metabolism	Biosynthesis of other secondary metabolites	mmu00524	0.407614	0.792001	0.418278	0.561078	3	C00025, C00031, C00029
Lysosome	Cellular Processes	Transport and catabolism	mmu04142	0.407614	0.792001	0.418278	0.561078	2	C00159, C00008
mTOR signaling pathway	Environmental Information Processing	Signal transduction	mmu04150	0.407614	0.792001	0.418278	0.561078	2	C00062, C00020
Longevity regulating pathway	Organismal Systems	Aging	mmu04211	0.407614	0.792001	0.418278	0.561078	3	C00020, C00575, C00003
Vascular smooth muscle contraction	Organismal Systems	Circulatory system	mmu04270	0.407614	0.792001	0.418278	0.561078	3	C00219, C00575, C00212
Platelet activation	Organismal Systems	Immune system	mmu04611	0.407614	0.792001	0.418278	0.561078	3	C00219, C00008, C00575
Prolactin signaling pathway	Organismal Systems	Endocrine system	mmu04917	0.407614	0.792001	0.418278	0.561078	2	C00082, C00031
Oxytocin signaling pathway	Organismal Systems	Endocrine system	mmu04921	0.407614	0.792001	0.418278	0.561078	2	C00219, C00575
Cortisol synthesis and secretion	Organismal Systems	Endocrine system	mmu04927	0.407614	0.792001	0.418278	0.561078	3	C00187, C00020, C00575
Parathyroid hormone synthesis, secretion and action	Organismal Systems	Endocrine system	mmu04928	0.407614	0.792001	0.418278	0.561078	3	C00009, C00020, C00575
Cushing syndrome	Human Diseases	Endocrine and metabolic disease	mmu04934	0.407614	0.792001	0.418278	0.561078	3	C00187, C00020, C00575
Gastric acid secretion	Organismal Systems	Digestive system	mmu04971	0.407614	0.792001	0.418278	0.358507	2	C00388, C00575
Fat digestion and absorption	Organismal Systems	Digestive system	mmu04975	0.407614	0.792001	0.424271	0.561078	3	C01885, C00187, C00010
Amoebiasis	Human Diseases	Infectious disease: parasitic	mmu05146	0.407614	0.792001	0.418278	0.561078	3	C00062, C00219, C00575
Biotin metabolism	Metabolism	Metabolism of cofactors and vitamins	mmu00780	0.423359	0.23794	0.312362	0.462348	2	C00047, C00086
cGMP-PKG signaling pathway	Environmental Information Processing	Signal transduction	mmu04022	0.423359	0.732516	0.423664	0.462348	4	C00020, C00575, C00212, C00144
Fatty acid elongation	Metabolism	Lipid metabolism	mmu00062	0.427641	0.792001	0.424271	0.561078	2	C00024, C00249
D-Glutamine and D-glutamate metabolism	Metabolism	Metabolism of other amino acids	mmu00471	0.427641	0.1925	0.418278	0.358507	3	C00025, C00064, C00026
Necroptosis	Cellular Processes	Cell growth and death	mmu04217	0.427641	0.792001	0.418278	0.561078	3	C00219, C00550, C00319
Glutamatergic synapse	Organismal Systems	Nervous system	mmu04724	0.427641	0.1925	0.418278	0.561078	3	C00025, C00064, C00575
Olfactory transduction	Organismal Systems	Sensory system	mmu04740	0.427641	0.792001	0.424271	0.561078	3	C00020, C00575, C00144
Phosphatidylinositol signaling system	Environmental Information Processing	Signal transduction	mmu04070	0.550161	0.856168	0.559701	0.680581	2	C00137, C01177
Fc epsilon RI signaling pathway	Organismal Systems	Immune system	mmu04664	0.550161	0.856168	0.559701	0.289159	2	C00388, C00219
Circadian entrainment	Organismal Systems	Environmental adaptation	mmu04713	0.550161	0.856168	0.559701	0.680581	2	C00025, C00575
Long-term potentiation	Organismal Systems	Nervous system	mmu04720	0.550161	0.856168	0.559701	0.680581	2	C00025, C00575
Long-term depression	Organismal Systems	Nervous system	mmu04730	0.550161	0.856168	0.559701	0.680581	2	C00025, C00219
Insulin signaling pathway	Organismal Systems	Endocrine system	mmu04910	0.550161	0.856168	0.559701	0.680581	2	C00031, C00575
GnRH signaling pathway	Organismal Systems	Endocrine system	mmu04912	0.550161	0.856168	0.559701	0.680581	2	C00219, C00575
Melanogenesis	Organismal Systems	Endocrine system	mmu04916	0.550161	0.856168	0.559701	0.680581	2	C00082, C00575
Type II diabetes mellitus	Human Diseases	Endocrine and metabolic disease	mmu04930	0.550161	0.856168	0.377399	0.680581	2	C00031, C00022
Amyotrophic lateral sclerosis (ALS)	Human Diseases	Neurodegenerative disease	mmu05014	0.550161	0.856168	0.559701	0.680581	2	C00025, C00062
Chagas disease (American trypanosomiasis)	Human Diseases	Infectious disease: parasitic	mmu05142	0.550161	0.856168	0.559701	0.680581	2	C00062, C00575
Renal cell carcinoma	Human Diseases	Cancer: specific types	mmu05211	0.550161	0.856168	0.559701	0.680581	2	C00122, C00149
Steroid biosynthesis	Metabolism	Lipid metabolism	mmu00100	1	1	1	1	1	C00187
Selenocompound metabolism	Metabolism	Metabolism of other amino acids	mmu00450	1	1	1	1	1	C00041
N-Glycan biosynthesis	Metabolism	Glycan biosynthesis and metabolism	mmu00510	1	1	1	1	0
Other glycan degradation	Metabolism	Glycan biosynthesis and metabolism	mmu00511	1	1	1	1	0
Mucin type O-glycan biosynthesis	Metabolism	Glycan biosynthesis and metabolism	mmu00512	1	1	1	1	0
Various types of N-glycan biosynthesis	Metabolism	Glycan biosynthesis and metabolism	mmu00513	1	1	1	1	0
Other types of O-glycan biosynthesis	Metabolism	Glycan biosynthesis and metabolism	mmu00514	1	1	1	1	0
Mannose type O-glycan biosynthesis	Metabolism	Glycan biosynthesis and metabolism	mmu00515	1	1	1	1	0
Glycosaminoglycan degradation	Metabolism	Glycan biosynthesis and metabolism	mmu00531	1	1	1	1	0
Glycosaminoglycan biosynthesis	Metabolism	Glycan biosynthesis and metabolism	mmu00532	1	1	1	1	1	C00054
Glycosaminoglycan biosynthesis	Metabolism	Glycan biosynthesis and metabolism	mmu00533	1	1	1	1	0
Glycosaminoglycan biosynthesis	Metabolism	Glycan biosynthesis and metabolism	mmu00534	1	1	1	1	1	C00054
Glycosylphosphatidylinositol (GPI)-anchor biosynthesis	Metabolism	Glycan biosynthesis and metabolism	mmu00563	1	1	1	1	0
Arachidonic acid metabolism	Metabolism	Lipid metabolism	mmu00590	1	1	1	1	1	C00219
alpha-Linolenic acid metabolism	Metabolism	Lipid metabolism	mmu00592	1	1	1	1	1	C16300
Glycosphingolipid biosynthesis	Metabolism	Glycan biosynthesis and metabolism	mmu00601	1	1	1	1	0
Glycosphingolipid biosynthesis	Metabolism	Glycan biosynthesis and metabolism	mmu00603	1	1	1	1	0
Glycosphingolipid biosynthesis	Metabolism	Glycan biosynthesis and metabolism	mmu00604	1	1	1	1	0
One carbon pool by folate	Metabolism	Metabolism of cofactors and vitamins	mmu00670	1	1	1	1	1	C00440
Lipoic acid metabolism	Metabolism	Metabolism of cofactors and vitamins	mmu00785	1	1	1	1	1	C06423
Folate biosynthesis	Metabolism	Metabolism of cofactors and vitamins	mmu00790	1	1	1	1	0
Retinol metabolism	Metabolism	Metabolism of cofactors and vitamins	mmu00830	1	1	1	1	1	C00473
Metabolism of xenobiotics by cytochrome P450	Metabolism	Xenobiotics biodegradation and metabolism	mmu00980	1	1	1	1	0
Drug metabolism	Metabolism	Xenobiotics biodegradation and metabolism	mmu00982	1	1	1	1	0
Drug metabolism	Metabolism	Xenobiotics biodegradation and metabolism	mmu00983	1	1	1	1	1	C00003
EGFR tyrosine kinase inhibitor resistance	Human Diseases	Drug resistance: antineoplastic	mmu01521	1	1	1	1	0
Endocrine resistance	Human Diseases	Drug resistance: antineoplastic	mmu01522	1	1	1	1	1	C00575
Platinum drug resistance	Human Diseases	Drug resistance: antineoplastic	mmu01524	1	1	1	1	0
Ribosome biogenesis in eukaryotes	Genetic Information Processing	Translation	mmu03008	1	1	1	1	0
Ribosome	Genetic Information Processing	Translation	mmu03010	1	1	1	1	0
RNA transport	Genetic Information Processing	Translation	mmu03013	1	1	1	1	0
mRNA surveillance pathway	Genetic Information Processing	Translation	mmu03015	1	1	1	1	0
RNA degradation	Genetic Information Processing	Folding, sorting and degradation	mmu03018	1	1	1	1	0
RNA polymerase	Genetic Information Processing	Transcription	mmu03020	1	1	1	1	0
Basal transcription factors	Genetic Information Processing	Transcription	mmu03022	1	1	1	1	0
DNA replication	Genetic Information Processing	Replication and repair	mmu03030	1	1	1	1	0
Spliceosome	Genetic Information Processing	Transcription	mmu03040	1	1	1	1	0
Proteasome	Genetic Information Processing	Folding, sorting and degradation	mmu03050	1	1	1	1	0
Protein export	Genetic Information Processing	Folding, sorting and degradation	mmu03060	1	1	1	1	0
PPAR signaling pathway	Organismal Systems	Endocrine system	mmu03320	1	1	1	1	0
Base excision repair	Genetic Information Processing	Replication and repair	mmu03410	1	1	1	1	0
Nucleotide excision repair	Genetic Information Processing	Replication and repair	mmu03420	1	1	1	1	0
Mismatch repair	Genetic Information Processing	Replication and repair	mmu03430	1	1	1	1	0
Homologous recombination	Genetic Information Processing	Replication and repair	mmu03440	1	1	1	1	0
Non-homologous end-joining	Genetic Information Processing	Replication and repair	mmu03450	1	1	1	1	0
Fanconi anemia pathway	Genetic Information Processing	Replication and repair	mmu03460	1	1	1	1	0
MAPK signaling pathway	Environmental Information Processing	Signal transduction	mmu04010	1	1	1	1	1	C00575
ErbB signaling pathway	Environmental Information Processing	Signal transduction	mmu04012	1	1	1	1	0
Ras signaling pathway	Environmental Information Processing	Signal transduction	mmu04014	1	1	1	1	1	C00575
Rap1 signaling pathway	Environmental Information Processing	Signal transduction	mmu04015	1	1	1	1	1	C00575
Calcium signaling pathway	Environmental Information Processing	Signal transduction	mmu04020	1	1	1	1	1	C00575
Cytokine-cytokine receptor interaction	Environmental Information Processing	Signaling molecules and interaction	mmu04060	1	1	1	1	0
Viral protein interaction with cytokine and cytokine receptor	Environmental Information Processing	Signaling molecules and interaction	mmu04061	1	1	1	1	0
Chemokine signaling pathway	Organismal Systems	Immune system	mmu04062	1	1	1	1	1	C00575
NF-kappa B signaling pathway	Environmental Information Processing	Signal transduction	mmu04064	1	1	1	1	0
Cell cycle	Cellular Processes	Cell growth and death	mmu04110	1	1	1	1	0
Oocyte meiosis	Cellular Processes	Cell growth and death	mmu04114	1	1	1	1	1	C00575
p53 signaling pathway	Cellular Processes	Cell growth and death	mmu04115	1	1	1	1	0
Ubiquitin mediated proteolysis	Genetic Information Processing	Folding, sorting and degradation	mmu04120	1	1	1	1	0
SNARE interactions in vesicular transport	Genetic Information Processing	Folding, sorting and degradation	mmu04130	1	1	1	1	0
Autophagy	Cellular Processes	Transport and catabolism	mmu04136	1	1	1	1	0
Mitophagy	Cellular Processes	Transport and catabolism	mmu04137	1	1	1	1	0
Autophagy	Cellular Processes	Transport and catabolism	mmu04140	1	1	1	1	0
Protein processing in endoplasmic reticulum	Genetic Information Processing	Folding, sorting and degradation	mmu04141	1	1	1	1	0
Endocytosis	Cellular Processes	Transport and catabolism	mmu04144	1	1	1	1	0
Phagosome	Cellular Processes	Transport and catabolism	mmu04145	1	1	1	1	0
Peroxisome	Cellular Processes	Transport and catabolism	mmu04146	1	1	1	1	0
PI3K-Akt signaling pathway	Environmental Information Processing	Signal transduction	mmu04151	1	1	1	1	1	C00020
Apoptosis	Cellular Processes	Cell growth and death	mmu04210	1	1	1	1	1	C00319
Longevity regulating pathway	Organismal Systems	Aging	mmu04213	1	1	1	1	1	C00575
Apoptosis	Cellular Processes	Cell growth and death	mmu04215	1	1	1	1	0
Cellular senescence	Cellular Processes	Cell growth and death	mmu04218	1	1	1	1	0
Cardiac muscle contraction	Organismal Systems	Circulatory system	mmu04260	1	1	1	1	0
Adrenergic signaling in cardiomyocytes	Organismal Systems	Circulatory system	mmu04261	1	1	1	1	1	C00575
Wnt signaling pathway	Environmental Information Processing	Signal transduction	mmu04310	1	1	1	1	0
Notch signaling pathway	Environmental Information Processing	Signal transduction	mmu04330	1	1	1	1	0
Hedgehog signaling pathway	Environmental Information Processing	Signal transduction	mmu04340	1	1	1	1	1	C00575
TGF-beta signaling pathway	Environmental Information Processing	Signal transduction	mmu04350	1	1	1	1	0
Axon guidance	Organismal Systems	Development and regeneration	mmu04360	1	1	1	1	0
VEGF signaling pathway	Environmental Information Processing	Signal transduction	mmu04370	1	1	1	1	0
Apelin signaling pathway	Environmental Information Processing	Signal transduction	mmu04371	1	1	1	1	1	C00575
Osteoclast differentiation	Organismal Systems	Development and regeneration	mmu04380	1	1	1	1	0
Hippo signaling pathway	Environmental Information Processing	Signal transduction	mmu04390	1	1	1	1	0
Hippo signaling pathway	Environmental Information Processing	Signal transduction	mmu04392	1	1	1	1	0
Focal adhesion	Cellular Processes	Cellular community - eukaryotes	mmu04510	1	1	1	1	0
ECM-receptor interaction	Environmental Information Processing	Signaling molecules and interaction	mmu04512	1	1	1	1	0
Cell adhesion molecules (CAMs)	Environmental Information Processing	Signaling molecules and interaction	mmu04514	1	1	1	1	0
Adherens junction	Cellular Processes	Cellular community - eukaryotes	mmu04520	1	1	1	1	0
Tight junction	Cellular Processes	Cellular community - eukaryotes	mmu04530	1	1	1	1	0
Signaling pathways regulating pluripotency of stem cells	Cellular Processes	Cellular community - eukaryotes	mmu04550	1	1	1	1	0
Complement and coagulation cascades	Organismal Systems	Immune system	mmu04610	1	1	1	1	0
Antigen processing and presentation	Organismal Systems	Immune system	mmu04612	1	1	1	1	0
Renin-angiotensin system	Organismal Systems	Endocrine system	mmu04614	1	1	1	1	0
Toll-like receptor signaling pathway	Organismal Systems	Immune system	mmu04620	1	1	1	1	0
NOD-like receptor signaling pathway	Organismal Systems	Immune system	mmu04621	1	1	1	1	0
RIG-I-like receptor signaling pathway	Organismal Systems	Immune system	mmu04622	1	1	1	1	0
Cytosolic DNA-sensing pathway	Organismal Systems	Immune system	mmu04623	1	1	1	1	0
C-type lectin receptor signaling pathway	Organismal Systems	Immune system	mmu04625	1	1	1	1	1	C00159
JAK-STAT signaling pathway	Environmental Information Processing	Signal transduction	mmu04630	1	1	1	1	0
Hematopoietic cell lineage	Organismal Systems	Immune system	mmu04640	1	1	1	1	0
Natural killer cell mediated cytotoxicity	Organismal Systems	Immune system	mmu04650	1	1	1	1	0
IL-17 signaling pathway	Organismal Systems	Immune system	mmu04657	1	1	1	1	0
Th1 and Th2 cell differentiation	Organismal Systems	Immune system	mmu04658	1	1	1	1	0
Th17 cell differentiation	Organismal Systems	Immune system	mmu04659	1	1	1	1	0
T cell receptor signaling pathway	Organismal Systems	Immune system	mmu04660	1	1	1	1	0
B cell receptor signaling pathway	Organismal Systems	Immune system	mmu04662	1	1	1	1	0
Fc gamma R-mediated phagocytosis	Organismal Systems	Immune system	mmu04666	1	1	1	1	1	C00219
TNF signaling pathway	Environmental Information Processing	Signal transduction	mmu04668	1	1	1	1	0
Leukocyte transendothelial migration	Organismal Systems	Immune system	mmu04670	1	1	1	1	1	C00575
Intestinal immune network for IgA production	Organismal Systems	Immune system	mmu04672	1	1	1	1	0
Circadian rhythm	Organismal Systems	Environmental adaptation	mmu04710	1	1	1	1	1	C00575
Neurotrophin signaling pathway	Organismal Systems	Nervous system	mmu04722	1	1	1	1	0
Phototransduction	Organismal Systems	Sensory system	mmu04744	1	1	1	1	1	C00144
Regulation of actin cytoskeleton	Cellular Processes	Cell motility	mmu04810	1	1	1	1	0
Progesterone-mediated oocyte maturation	Organismal Systems	Endocrine system	mmu04914	1	1	1	1	1	C00575
Estrogen signaling pathway	Organismal Systems	Endocrine system	mmu04915	1	1	1	1	1	C00575
Thyroid hormone signaling pathway	Organismal Systems	Endocrine system	mmu04919	1	1	1	1	1	C00575
Adipocytokine signaling pathway	Organismal Systems	Endocrine system	mmu04920	1	1	1	1	0
Relaxin signaling pathway	Organismal Systems	Endocrine system	mmu04926	1	1	1	1	1	C00575
GnRH secretion	Organismal Systems	Endocrine system	mmu04929	1	1	1	1	0
Non-alcoholic fatty liver disease (NAFLD)	Human Diseases	Endocrine and metabolic disease	mmu04932	1	1	1	1	1	C00031
AGE-RAGE signaling pathway in diabetic complications	Human Diseases	Endocrine and metabolic disease	mmu04933	1	1	1	1	1	C00031
Growth hormone synthesis, secretion and action	Organismal Systems	Endocrine system	mmu04935	1	1	1	1	1	C00575
Type I diabetes mellitus	Human Diseases	Endocrine and metabolic disease	mmu04940	1	1	1	1	0
Maturity onset diabetes of the young	Human Diseases	Endocrine and metabolic disease	mmu04950	1	1	1	1	0
Aldosterone-regulated sodium reabsorption	Organismal Systems	Excretory system	mmu04960	1	1	1	1	1	C00575
Endocrine and other factor-regulated calcium reabsorption	Organismal Systems	Excretory system	mmu04961	1	1	1	1	1	C00575
Vasopressin-regulated water reabsorption	Organismal Systems	Excretory system	mmu04962	1	1	1	1	1	C00575
Collecting duct acid secretion	Organismal Systems	Excretory system	mmu04966	1	1	1	1	0
Salivary secretion	Organismal Systems	Digestive system	mmu04970	1	1	1	1	1	C00575
Pancreatic secretion	Organismal Systems	Digestive system	mmu04972	1	1	1	1	1	C00575
Alzheimer disease	Human Diseases	Neurodegenerative disease	mmu05010	1	1	1	1	0
Huntington disease	Human Diseases	Neurodegenerative disease	mmu05016	1	1	1	1	1	C00025
Spinocerebellar ataxia	Human Diseases	Neurodegenerative disease	mmu05017	1	1	1	1	1	C00025
Nicotine addiction	Human Diseases	Substance dependence	mmu05033	1	1	1	1	1	C00025
Bacterial invasion of epithelial cells	Human Diseases	Infectious disease: bacterial	mmu05100	1	1	1	1	0
Salmonella infection	Human Diseases	Infectious disease: bacterial	mmu05132	1	1	1	1	0
Pertussis	Human Diseases	Infectious disease: bacterial	mmu05133	1	1	1	1	1	C00575
Legionellosis	Human Diseases	Infectious disease: bacterial	mmu05134	1	1	1	1	0
Yersinia infection	Human Diseases	Infectious disease: bacterial	mmu05135	1	1	1	1	0
Leishmaniasis	Human Diseases	Infectious disease: parasitic	mmu05140	1	1	1	1	1	C00219
Malaria	Human Diseases	Infectious disease: parasitic	mmu05144	1	1	1	1	0
Toxoplasmosis	Human Diseases	Infectious disease: parasitic	mmu05145	1	1	1	1	0
Staphylococcus aureus infection	Human Diseases	Infectious disease: bacterial	mmu05150	1	1	1	1	0
Tuberculosis	Human Diseases	Infectious disease: bacterial	mmu05152	1	1	1	1	0
Hepatitis C	Human Diseases	Infectious disease: viral	mmu05160	1	1	1	1	0
Hepatitis B	Human Diseases	Infectious disease: viral	mmu05161	1	1	1	1	0
Measles	Human Diseases	Infectious disease: viral	mmu05162	1	1	1	1	0
Human cytomegalovirus infection	Human Diseases	Infectious disease: viral	mmu05163	1	1	1	1	0
Influenza A	Human Diseases	Infectious disease: viral	mmu05164	1	1	1	1	0
Human papillomavirus infection	Human Diseases	Infectious disease: viral	mmu05165	1	1	1	1	1	C00575
Human T-cell leukemia virus 1 infection	Human Diseases	Infectious disease: viral	mmu05166	1	1	1	1	1	C00575
Kaposi sarcoma-associated herpesvirus infection	Human Diseases	Infectious disease: viral	mmu05167	1	1	1	1	0
Herpes simplex virus 1 infection	Human Diseases	Infectious disease: viral	mmu05168	1	1	1	1	0
Epstein-Barr virus infection	Human Diseases	Infectious disease: viral	mmu05169	1	1	1	1	0
Human immunodeficiency virus 1 infection	Human Diseases	Infectious disease: viral	mmu05170	1	1	1	1	0
Transcriptional misregulation in cancer	Human Diseases	Cancer: overview	mmu05202	1	1	1	1	0
Viral carcinogenesis	Human Diseases	Cancer: overview	mmu05203	1	1	1	1	0
Chemical carcinogenesis	Human Diseases	Cancer: overview	mmu05204	1	1	1	1	0
Proteoglycans in cancer	Human Diseases	Cancer: overview	mmu05205	1	1	1	1	0
MicroRNAs in cancer	Human Diseases	Cancer: overview	mmu05206	1	1	1	1	0
Colorectal cancer	Human Diseases	Cancer: specific types	mmu05210	1	1	1	1	0
Pancreatic cancer	Human Diseases	Cancer: specific types	mmu05212	1	1	1	1	0
Endometrial cancer	Human Diseases	Cancer: specific types	mmu05213	1	1	1	1	0
Glioma	Human Diseases	Cancer: specific types	mmu05214	1	1	1	1	0
Prostate cancer	Human Diseases	Cancer: specific types	mmu05215	1	1	1	1	0
Thyroid cancer	Human Diseases	Cancer: specific types	mmu05216	1	1	1	1	0
Basal cell carcinoma	Human Diseases	Cancer: specific types	mmu05217	1	1	1	1	1	C00187
Melanoma	Human Diseases	Cancer: specific types	mmu05218	1	1	1	1	0
Bladder cancer	Human Diseases	Cancer: specific types	mmu05219	1	1	1	1	0
Chronic myeloid leukemia	Human Diseases	Cancer: specific types	mmu05220	1	1	1	1	0
Acute myeloid leukemia	Human Diseases	Cancer: specific types	mmu05221	1	1	1	1	0
Small cell lung cancer	Human Diseases	Cancer: specific types	mmu05222	1	1	1	1	0
Non-small cell lung cancer	Human Diseases	Cancer: specific types	mmu05223	1	1	1	1	0
Breast cancer	Human Diseases	Cancer: specific types	mmu05224	1	1	1	1	0
Hepatocellular carcinoma	Human Diseases	Cancer: specific types	mmu05225	1	1	1	1	0
Gastric cancer	Human Diseases	Cancer: specific types	mmu05226	1	1	1	1	0
PD-L1 expression and PD-1 checkpoint pathway in cancer	Human Diseases	Cancer: overview	mmu05235	1	1	1	1	0
Asthma	Human Diseases	Immune disease	mmu05310	1	1	1	1	1	C00388
Autoimmune thyroid disease	Human Diseases	Immune disease	mmu05320	1	1	1	1	0
Inflammatory bowel disease (IBD)	Human Diseases	Immune disease	mmu05321	1	1	1	1	0
Systemic lupus erythematosus	Human Diseases	Immune disease	mmu05322	1	1	1	1	0
Rheumatoid arthritis	Human Diseases	Immune disease	mmu05323	1	1	1	1	0
Allograft rejection	Human Diseases	Immune disease	mmu05330	1	1	1	1	0
Graft-versus-host disease	Human Diseases	Immune disease	mmu05332	1	1	1	1	0
Primary immunodeficiency	Human Diseases	Immune disease	mmu05340	1	1	1	1	0
Hypertrophic cardiomyopathy (HCM)	Human Diseases	Cardiovascular disease	mmu05410	1	1	1	1	0
Arrhythmogenic right ventricular cardiomyopathy (ARVC)	Human Diseases	Cardiovascular disease	mmu05412	1	1	1	1	0
Dilated cardiomyopathy (DCM)	Human Diseases	Cardiovascular disease	mmu05414	1	1	1	1	1	C00575
Viral myocarditis	Human Diseases	Cardiovascular disease	mmu05416	1	1	1	1	0
Fluid shear stress and atherosclerosis	Human Diseases	Cardiovascular disease	mmu05418	1	1	1	1	0
