# Supplementary material for: Atlas of exercise metabolism reveals time-dependent signatures of metabolic homeostasis
Source: Cell Metab. Author manuscript; Available in PMC 2026 May 20. (PMC13189211; doi:10.1016/j.cmet.2021.12.016)
Supplement: Data_S1 [file NIHMS2168542-supplement-Data_S1.zip › Data S1_Original datasource used to create all graphs and uncropped western blot images (Related to Figure 1-7)/Orig Data Fig 2G, 2H.xlsx]

## Sheet: WAT
Biochemical Name	eWAT_ZT3	eWAT_ZT15	iWAT_ZT3	iWAT_ZT15	eWAT_ZT3	eWAT_ZT15	iWAT_ZT3	iWAT_ZT15
butyrylcarnitine (C4)	0.53	1.6	0.95	0.94	-0.915936	0.678072	-0.0740006	-0.0892673
propionylcarnitine (C3)	0.81	1.39	1.14	0.93	-0.304006	0.475085	0.189034	-0.104697
methylmalonate (MMA)	0.14	1.61	1.23	0.83	-2.8365	0.687061	0.298658	-0.268817
valerylglycine	0.7	1.66	1.43	1.96	-0.514573	0.731183	0.516015	0.970854
hexanoylglycine	1.97	2.1	1.6	3.14	0.978196	1.07039	0.678072	1.65076
acetylcarnitine (C2)	0.37	1.4	1.07	0.88	-1.4344	0.485427	0.0976108	-0.184425
hexanoylcarnitine (C6)	0.4	1.08	0.98	0.94	-1.32193	0.111031	-0.0291463	-0.0892673
octanoylcarnitine (C8)	0.24	1.29	0.97	0.97	-2.05889	0.367371	-0.0439433	-0.0439433
decanoylcarnitine (C10)	0.12	1.34	0.89	0.9	-3.05889	0.422233	-0.168123	-0.152003
laurylcarnitine (C12)	0.32	1.56	0.94	0.98	-1.64386	0.641546	-0.0892673	-0.0291463
myristoylcarnitine (C14)	0.57	1.28	0.99	1.16	-0.810966	0.356144	-0.0144996	0.214125
palmitoylcarnitine (C16)	0.49	0.88	1.35	1.27	-1.02915	-0.184425	0.432959	0.344828
margaroylcarnitine (C17)*	0.53	1.44	1.47	1.18	-0.915936	0.526069	0.555816	0.238787
stearoylcarnitine (C18)	0.25	1.18	1.09	0.92	-2	0.238787	0.124328	-0.120294
arachidoylcarnitine (C20)*	0.53	1.27	1.14	0.96	-0.915936	0.344828	0.189034	-0.0588937
behenoylcarnitine (C22)*	0.7	1	1.13	1.05	-0.514573	0	0.176323	0.0703893
cis-4-decenoylcarnitine (C10:1)	0.27	1	0.77	1.26	-1.88897	0	-0.37707	0.333424
5-dodecenoylcarnitine (C12:1)	0.3	1	0.65	1.09	-1.73697	0	-0.621488	0.124328
myristoleoylcarnitine (C14:1)*	0.18	1.17	1.01	1.26	-2.47393	0.226509	0.0143553	0.333424
palmitoleoylcarnitine (C16:1)*	0.27	0.67	1.49	1.71	-1.88897	-0.577767	0.575312	0.773996
oleoylcarnitine (C18:1)	0.28	0.86	1.63	1.58	-1.8365	-0.217591	0.704872	0.659925
eicosenoylcarnitine (C20:1)*	0.42	1.04	1.49	1.22	-1.25154	0.0565835	0.575312	0.286881
linoleoylcarnitine (C18:2)*	0.32	0.64	1.53	1.94	-1.64386	-0.643856	0.613532	0.956057
linolenoylcarnitine (C18:3)*	0.24	0.47	1.3	1.68	-2.05889	-1.08927	0.378512	0.748461
dihomo-linoleoylcarnitine (C20:2)*	0.41	0.68	1.88	1.35	-1.2863	-0.556393	0.910733	0.432959
arachidonoylcarnitine (C20:4)	0.12	1.43	0.94	0.72	-3.05889	0.516015	-0.0892673	-0.473931
dihomo-linolenoylcarnitine (C20:3n3 or 6)*	0.24	0.7	1.5	0.93	-2.05889	-0.514573	0.584963	-0.104697
docosadienoylcarnitine (C22:2)*	0.46	1.14	1.66	1.31	-1.12029	0.189034	0.731183	0.389567
adrenoylcarnitine (C22:4)*	0.24	1.3	0.99	0.28	-2.05889	0.378512	-0.0144996	-1.8365
docosahexaenoylcarnitine (C22:6)*	0.09	1.01	1	0.64	-3.47393	0.0143553	0	-0.643856
(R)-3-hydroxybutyrylcarnitine	0.78	2.95	1.46	1.88	-0.358454	1.56071	0.545968	0.910733
(S)-3-hydroxybutyrylcarnitine	0.65	1.42	1.34	1.57	-0.621488	0.505891	0.422233	0.650765
3-hydroxydecanoylcarnitine	0.45	1.03	1.26	0.88	-1.152	0.0426443	0.333424	-0.184425
3-hydroxypalmitoylcarnitine	0.64	0.97	1.11	0.8	-0.643856	-0.0439433	0.15056	-0.321928
3-hydroxyoleoylcarnitine	0.52	0.8	1.27	0.8	-0.943416	-0.321928	0.344828	-0.321928
deoxycarnitine	0.51	1.23	1.29	0.93	-0.971431	0.298658	0.367371	-0.104697
carnitine	0.34	1.27	1.14	0.97	-1.55639	0.344828	0.189034	-0.0439433
oleoylcholine	0.83	0.89	0.87	0.49	-0.268817	-0.168123	-0.200913	-1.02915

## Sheet: Serum
Biochemical Name	Serum_ZT3	Serum_ZT15	Serum_ZT3	Serum_ZT15
butyrylcarnitine (C4)	1.08	0.87	0.111031	-0.200913
butyrylglycine	1.4	1.69	0.485427	0.757023
propionylcarnitine (C3)	0.96	1.17	-0.0588937	0.226509
propionylglycine	1.54	1.48	0.62293	0.565597
methylmalonate (MMA)	1.24	1.12	0.31034	0.163499
isocaproylglycine	1.8	2.36	0.847997	1.23879
valerylglycine	1.29	1.52	0.367371	0.604071
hexanoylglycine	1.91	2.5	0.933573	1.32193
4-methylhexanoylglycine	1.17	2.06	0.226509	1.04264
heptanoyl glycine	1.54	1.52	0.62293	0.604071
N-octanoylglycine	1.84	2.29	0.879706	1.19535
2-butenoylglycine	1.92	3.45	0.941106	1.7866
3-hydroxybutyroylglycine**	2.38	4.96	1.25096	2.31034
acetylcarnitine (C2)	1.14	1.21	0.189034	0.275007
hexanoylcarnitine (C6)	1.53	3.07	0.613532	1.61824
octanoylcarnitine (C8)	1.35	2.39	0.432959	1.25701
decanoylcarnitine (C10)	1.56	2.98	0.641546	1.57531
laurylcarnitine (C12)	1.77	3.11	0.823749	1.63691
myristoylcarnitine (C14)	1.76	3.12	0.815575	1.64155
pentadecanoylcarnitine (C15)*	1.55	2.78	0.632268	1.47508
palmitoylcarnitine (C16)	1.44	2.08	0.526069	1.05658
margaroylcarnitine (C17)*	1.36	1.98	0.443607	0.9855
stearoylcarnitine (C18)	1.16	1.36	0.214125	0.443607
arachidoylcarnitine (C20)*	1.09	1.38	0.124328	0.464668
behenoylcarnitine (C22)*	1.2	1.42	0.263034	0.505891
lignoceroylcarnitine (C24)*	1.04	1.41	0.0565835	0.495695
cis-4-decenoylcarnitine (C10:1)	1.51	2.81	0.594549	1.49057
undecenoylcarnitine (C11:1)	2.26	2.58	1.17632	1.36737
5-dodecenoylcarnitine (C12:1)	2.18	5.11	1.12433	2.35332
myristoleoylcarnitine (C14:1)*	1.83	2.92	0.871844	1.54597
palmitoleoylcarnitine (C16:1)*	1.8	3.6	0.847997	1.848
oleoylcarnitine (C18:1)	1.47	2.21	0.555816	1.14405
eicosenoylcarnitine (C20:1)*	1.31	1.53	0.389567	0.613532
erucoylcarnitine (C22:1)*	1.11	1.63	0.15056	0.704872
nervonoylcarnitine (C24:1)*	1.25	1.31	0.321928	0.389567
linoleoylcarnitine (C18:2)*	1.46	2.59	0.545968	1.37295
linolenoylcarnitine (C18:3)*	1.46	2.93	0.545968	1.5509
dihomo-linoleoylcarnitine (C20:2)*	1.26	1.73	0.333424	0.790772
arachidonoylcarnitine (C20:4)	1.2	1.42	0.263034	0.505891
dihomo-linolenoylcarnitine (C20:3n3 or 6)*	1.1	1.4	0.137504	0.485427
adipoylcarnitine (C6-DC)	1.24	1.42	0.31034	0.505891
pimeloylcarnitine/3-methyladipoylcarnitine (C7-DC)	1.75	2.02	0.807355	1.01436
octadecenedioylcarnitine (C18:1-DC)*	0.88	1.14	-0.184425	0.189034
(R)-3-hydroxybutyrylcarnitine	1.82	4.52	0.863938	2.17632
(S)-3-hydroxybutyrylcarnitine	1.56	2.62	0.641546	1.38957
3-hydroxyhexanoylcarnitine (2)	1.21	1.4	0.275007	0.485427
3-hydroxydecanoylcarnitine	1.7	3.15	0.765535	1.65535
3-hydroxypalmitoylcarnitine	1.79	3.2	0.83996	1.67807
3-hydroxyoleoylcarnitine	1.96	2.95	0.970854	1.56071
deoxycarnitine	0.83	0.94	-0.268817	-0.0892673
carnitine	0.73	0.63	-0.454032	-0.666576
palmitoylcholine	0.94	0.64	-0.0892673	-0.643856
linoleoylcholine*	1.02	0.78	0.0285692	-0.358454
docosahexaenoylcholine	0.94	0.83	-0.0892673	-0.268817
arachidonoylcholine	0.9	0.69	-0.152003	-0.535332

## Sheet: Liver
Biochemical Name	Liver_ZT3	Liver_ZT15	Liver_ZT3	Liver_ZT15
butyrylglycine	1.85	1.25	0.887525	0.321928
propionylcarnitine (C3)	1.21	1.54	0.275007	0.62293
propionylglycine	1.33	1.62	0.411426	0.695994
methylmalonate (MMA)	0.88	0.68	-0.184425	-0.556393
isocaproylglycine	1.89	2.44	0.918386	1.28688
valerylglycine	1.42	1.35	0.505891	0.432959
hexanoylglycine	1.83	1.18	0.871844	0.238787
4-methylhexanoylglycine	1.66	1.92	0.731183	0.941106
N-octanoylglycine	1.75	1.23	0.807355	0.298658
N-palmitoylglycine	1.69	1.33	0.757023	0.411426
acetylcarnitine (C2)	1.28	1.19	0.356144	0.250962
(R)-3-hydroxybutyrylcarnitine	1.86	1.37	0.895303	0.454176
(S)-3-hydroxybutyrylcarnitine	1.78	1.54	0.831877	0.62293
3-hydroxyhexanoylcarnitine (1)	1.4	0.97	0.485427	-0.0439433
palmitoylcarnitine (C16)	1.55	1.9	0.632268	0.925999
palmitoleoylcarnitine (C16:1)*	2.34	1.55	1.22651	0.632268
stearoylcarnitine (C18)	2.01	1.85	1.0072	0.887525
linoleoylcarnitine (C18:2)*	1.38	1.38	0.464668	0.464668
3-hydroxyoleoylcarnitine	1.57	1.24	0.650765	0.31034
oleoylcarnitine (C18:1)	1.48	1.45	0.565597	0.536053
adipoylcarnitine (C6-DC)	1.41	1.44	0.495695	0.526069
pimeloylcarnitine/3-methyladipoylcarnitine (C7-DC)	1.43	1.73	0.516015	0.790772
suberoylcarnitine (C8-DC)	3	3.6	1.58496	1.848
arachidoylcarnitine (C20)*	1.81	2.38	0.85599	1.25096
arachidonoylcarnitine (C20:4)	1.76	1.15	0.815575	0.201634
behenoylcarnitine (C22)*	0.98	0.65	-0.0291463	-0.621488
dihomo-linolenoylcarnitine (C20:3n3 or 6)*	1.69	1.16	0.757023	0.214125
erucoylcarnitine (C22:1)*	1.13	0.89	0.176323	-0.168123
docosahexaenoylcarnitine (C22:6)*	1.26	1.07	0.333424	0.0976108
lignoceroylcarnitine (C24)*	0.96	1.07	-0.0588937	0.0976108
margaroylcarnitine (C17)*	1.32	2.62	0.400538	1.38957
nervonoylcarnitine (C24:1)*	0.84	0.6	-0.251539	-0.736966
deoxycarnitine	1.07	1.26	0.0976108	0.333424
carnitine	1.13	1.32	0.176323	0.400538
palmitoylcholine	1.86	2.79	0.895303	1.48027
oleoylcholine	1.81	2.27	0.85599	1.18269
palmitoloelycholine	1.74	1.76	0.799087	0.815575
linoleoylcholine*	1.8	3.19	0.847997	1.67356

## Sheet: Muscle
Biochemical Name	Muscle_ZT3	Muscle_ZT15	Muscle_ZT3	Muscle_ZT15
butyrylcarnitine (C4)	1.15	1.34	0.201634	0.422233
butyrylglycine	1.25	3.11	0.321928	1.63691
propionylcarnitine (C3)	1.07	1.3	0.0976108	0.378512
hexanoylglycine	1.24	2.27	0.31034	1.18269
acetylcarnitine (C2)	1.03	0.93	0.0426443	-0.104697
3-hydroxybutyrylcarnitine (1)	1.46	2.2	0.545968	1.1375
3-hydroxybutyrylcarnitine (2)	1.41	1.74	0.495695	0.799087
hexanoylcarnitine (C6)	1.16	1.65	0.214125	0.722466
octanoylcarnitine (C8)	0.99	1.48	-0.0144996	0.565597
cis-4-decenoylcarnitine (C10:1)	1.06	1.03	0.0840643	0.0426443
laurylcarnitine (C12)	1.18	1.05	0.238787	0.0703893
myristoylcarnitine (C14)	1.13	1.84	0.176323	0.879706
palmitoylcarnitine (C16)	1.26	2.46	0.333424	1.29866
palmitoleoylcarnitine (C16:1)*	1.16	2.18	0.214125	1.12433
stearoylcarnitine (C18)	1.21	2.75	0.275007	1.45943
linoleoylcarnitine (C18:2)*	1.14	2.46	0.189034	1.29866
linolenoylcarnitine (C18:3)*	1.25	2.79	0.321928	1.48027
oleoylcarnitine (C18:1)	1.06	1.97	0.0840643	0.978196
myristoleoylcarnitine (C14:1)*	1.16	1.51	0.214125	0.594549
arachidoylcarnitine (C20)*	1.01	2.96	0.0143553	1.5656
arachidonoylcarnitine (C20:4)	1.14	1.52	0.189034	0.604071
adrenoylcarnitine (C22:4)*	1.09	1.75	0.124328	0.807355
behenoylcarnitine (C22)*	0.9	1.45	-0.152003	0.536053
dihomo-linolenoylcarnitine (20:3n3 or 6)*	1.18	2.08	0.238787	1.05658
dihomo-linoleoylcarnitine (C20:2)*	1.14	2.79	0.189034	1.48027
eicosenoylcarnitine (C20:1)*	1.1	2.71	0.137504	1.43829
erucoylcarnitine (C22:1)*	0.76	3.28	-0.395929	1.7137
docosadienoylcarnitine (C22:2)*	1.29	2.46	0.367371	1.29866
docosatrienoylcarnitine (C22:3)*	1.15	2.38	0.201634	1.25096
docosapentaenoylcarnitine (C22:5n3)*	1.46	1.95	0.545968	0.963474
docosahexaenoylcarnitine (C22:6)*	1.32	1.3	0.400538	0.378512
margaroylcarnitine*	1.26	3.28	0.333424	1.7137
pentadecanoylcarnitine (C15)*	1.21	2.4	0.275007	1.26303
deoxycarnitine	0.98	0.87	-0.0291463	-0.200913
carnitine	0.9	0.8	-0.152003	-0.321928

## Sheet: Heart
	Heart_ZT3	Heart_ZT15	Heart_ZT3	Heart_ZT15
butyrylcarnitine (C4)	1.1	1.17	0.137504	0.226509
butyrylglycine	1.57	1.59	0.650765	0.669027
propionyl CoA	0.83	0.71	-0.268817	-0.494109
propionylcarnitine (C3)	0.97	0.98	-0.0439433	-0.0291463
methylmalonate (MMA)	1.24	0.73	0.31034	-0.454032
2-methylmalonylcarnitine (C4-DC)	1	1.07	0	0.0976108
isocaproylglycine	2.15	2.5	1.10434	1.32193
hexanoylglycine	2.06	2.65	1.04264	1.40599
4-methylhexanoylglycine	1.34	2.05	0.422233	1.03562
acetylcarnitine (C2)	0.99	0.98	-0.0144996	-0.0291463
valerylcarnitine (C5)	1.2	1.11	0.263034	0.15056
hexanoylcarnitine (C6)	1.09	1.3	0.124328	0.378512
octanoylcarnitine (C8)	1	1.11	0	0.15056
nonanoylcarnitine (C9)	0.88	1.1	-0.184425	0.137504
decanoylcarnitine (C10)	1.07	1.09	0.0976108	0.124328
laurylcarnitine (C12)	1.13	1.45	0.176323	0.536053
myristoylcarnitine (C14)	1.21	1.61	0.275007	0.687061
pentadecanoylcarnitine (C15)*	1.09	1.63	0.124328	0.704872
palmitoylcarnitine (C16)	1.26	1.78	0.333424	0.831877
margaroylcarnitine (C17)*	1.21	1.63	0.275007	0.704872
stearoylcarnitine (C18)	1.15	1.24	0.201634	0.31034
arachidoylcarnitine (C20)*	1.04	1.47	0.0565835	0.555816
behenoylcarnitine (C22)*	1.06	1.06	0.0840643	0.0840643
lignoceroylcarnitine (C24)*	1.1	1	0.137504	0
butenoylcarnitine (C4:1)	1.02	1.23	0.0285692	0.298658
3-decenoylcarnitine	1.05	1.3	0.0703893	0.378512
cis-4-decenoylcarnitine (C10:1)	0.97	1.36	-0.0439433	0.443607
5-dodecenoylcarnitine (C12:1)	1.07	1.25	0.0976108	0.321928
myristoleoylcarnitine (C14:1)*	1.19	1.41	0.250962	0.495695
palmitoleoylcarnitine (C16:1)*	1.25	1.77	0.321928	0.823749
oleoylcarnitine (C18:1)	1.22	1.66	0.286881	0.731183
eicosenoylcarnitine (C20:1)*	1.18	1.56	0.238787	0.641546
erucoylcarnitine (C22:1)*	1.09	1.67	0.124328	0.739848
nervonoylcarnitine (C24:1)*	1.04	1.08	0.0565835	0.111031
linoleoylcarnitine (C18:2)*	1.25	1.78	0.321928	0.831877
linolenoylcarnitine (C18:3)*	0.99	1.4	-0.0144996	0.485427
dihomo-linoleoylcarnitine (C20:2)*	1.18	1.67	0.238787	0.739848
arachidonoylcarnitine (C20:4)	1.1	1.1	0.137504	0.137504
dihomo-linolenoylcarnitine (C20:3n3 or 6)*	0.96	1.37	-0.0588937	0.454176
meadoylcarnitine (C20:3n9)*	1.01	1.34	0.0143553	0.422233
docosadienoylcarnitine (C22:2)*	1.1	1.95	0.137504	0.963474
docosatrienoylcarnitine (C22:3)*	0.98	1.69	-0.0291463	0.757023
adrenoylcarnitine (C22:4)*	0.83	1.59	-0.268817	0.669027
docosapentaenoylcarnitine (C22:5n3)*	0.83	0.69	-0.268817	-0.535332
docosapentaenoylcarnitine (C22:5n6)*	0.91	1.07	-0.136062	0.0976108
docosahexaenoylcarnitine (C22:6)*	0.86	0.79	-0.217591	-0.340075
tetracosadienoylcarnitine (C24:2)*	1.07	2.92	0.0976108	1.54597
adipoylcarnitine (C6-DC)	1.35	1.08	0.432959	0.111031
(R)-3-hydroxybutyrylcarnitine	1.56	1.44	0.641546	0.526069
(S)-3-hydroxybutyrylcarnitine	1.14	1.28	0.189034	0.356144
3-hydroxyhexanoylcarnitine (1)	1.3	1.17	0.378512	0.226509
3-hydroxyhexanoylcarnitine (2)	2.08	2.32	1.05658	1.21412
3-hydroxydecanoylcarnitine	1.07	1.51	0.0976108	0.594549
3-hydroxypalmitoylcarnitine	1.29	1.75	0.367371	0.807355
3-hydroxyoleoylcarnitine	1.32	1.75	0.400538	0.807355
deoxycarnitine	1.03	1.01	0.0426443	0.0143553
carnitine	1.03	0.96	0.0426443	-0.0588937
palmitoylcholine	1.19	1.36	0.250962	0.443607
oleoylcholine	1.12	1.22	0.163499	0.286881
palmitoloelycholine	1.1	1.24	0.137504	0.31034
linoleoylcholine*	1.14	1.46	0.189034	0.545968
stearoylcholine*	0.98	1.2	-0.0291463	0.263034

## Sheet: HT
	HT_ZT3	HT_ZT15	HT_ZT3	HT_ZT15
butyrylcarnitine (C4)	1.11	1.22	0.15056	0.286881
propionylcarnitine (C3)	0.92	1.15	-0.120294	0.201634
methylmalonate (MMA)	1.32	1.04	0.400538	0.0565835
hexanoylglycine	1.86	1.9	0.895303	0.925999
acetylcarnitine (C2)	0.99	1.1	-0.0144996	0.137504
hexanoylcarnitine (C6)	1.3	1.54	0.378512	0.62293
octanoylcarnitine (C8)	1.12	0.92	0.163499	-0.120294
laurylcarnitine (C12)	1.13	1.06	0.176323	0.0840643
myristoylcarnitine (C14)	1.12	1.06	0.163499	0.0840643
palmitoylcarnitine (C16)	1.12	1.11	0.163499	0.15056
margaroylcarnitine (C17)*	1.11	1.16	0.15056	0.214125
stearoylcarnitine (C18)	1	1.12	0	0.163499
arachidoylcarnitine (C20)*	1.03	1.39	0.0426443	0.475085
5-dodecenoylcarnitine (C12:1)	1.48	1.27	0.565597	0.344828
myristoleoylcarnitine (C14:1)*	1.12	1.07	0.163499	0.0976108
palmitoleoylcarnitine (C16:1)*	1.16	1	0.214125	0
oleoylcarnitine (C18:1)	1.09	1.01	0.124328	0.0143553
eicosenoylcarnitine (C20:1)*	1.03	1.19	0.0426443	0.250962
linoleoylcarnitine (C18:2)*	1.43	1.51	0.516015	0.594549
linolenoylcarnitine (C18:3)*	1.65	1.63	0.722466	0.704872
dihomo-linoleoylcarnitine (C20:2)*	1.38	1.52	0.464668	0.604071
arachidonoylcarnitine (C20:4)	1.05	0.92	0.0703893	-0.120294
dihomo-linolenoylcarnitine (C20:3n3 or 6)*	1.1	0.97	0.137504	-0.0439433
docosatrienoylcarnitine (C22:3)*	0.79	0.99	-0.340075	-0.0144996
adrenoylcarnitine (C22:4)*	0.85	0.96	-0.234465	-0.0588937
docosapentaenoylcarnitine (C22:5n3)*	1.18	0.87	0.238787	-0.200913
docosahexaenoylcarnitine (C22:6)*	1.16	0.9	0.214125	-0.152003
(R)-3-hydroxybutyrylcarnitine	1.54	2.01	0.62293	1.0072
(S)-3-hydroxybutyrylcarnitine	1.22	1.42	0.286881	0.505891
3-hydroxyhexanoylcarnitine (1)	1.08	1.26	0.111031	0.333424
3-hydroxydecanoylcarnitine	1.41	1.25	0.495695	0.321928
3-hydroxypalmitoylcarnitine	1.31	1.12	0.389567	0.163499
3-hydroxyoleoylcarnitine	1.23	1.07	0.298658	0.0976108
deoxycarnitine	1.03	1.07	0.0426443	0.0976108
carnitine	0.97	1.05	-0.0439433	0.0703893
palmitoylcholine	1.29	1.95	0.367371	0.963474
oleoylcholine	1.52	1.76	0.604071	0.815575

## Sheet: BAT
	BAT_ZT3	BAT_ZT15	BAT_ZT3	BAT_ZT15
butyrylcarnitine (C4)	1.14	1	0.189034	0
butyrylglycine	1.06	1.59	0.0840643	0.669027
propionylcarnitine (C3)	1.16	1.02	0.214125	0.0285692
propionylglycine	1.24	2.19	0.31034	1.13093
methylmalonate (MMA)	0.98	0.49	-0.0291463	-1.02915
2-methylmalonylcarnitine (C4-DC)	0.85	1.04	-0.234465	0.0565835
isocaproylglycine	1.82	2.36	0.863938	1.23879
valerylglycine	1.36	1.55	0.443607	0.632268
hexanoylglycine	2.03	2.66	1.02148	1.41143
4-methylhexanoylglycine	1.43	2.48	0.516015	1.31034
acetylcarnitine (C2)	1	0.71	0	-0.494109
hexanoylcarnitine (C6)	1.19	1.53	0.250962	0.613532
octanoylcarnitine (C8)	1.26	1.51	0.333424	0.594549
decanoylcarnitine (C10)	1.93	1.52	0.948601	0.604071
laurylcarnitine (C12)	1.18	1.78	0.238787	0.831877
myristoylcarnitine (C14)	1.24	1.97	0.31034	0.978196
pentadecanoylcarnitine (C15)*	1.25	2.82	0.321928	1.4957
palmitoylcarnitine (C16)	1.27	2.21	0.344828	1.14405
margaroylcarnitine (C17)*	1.09	2.06	0.124328	1.04264
stearoylcarnitine (C18)	1.1	1.49	0.137504	0.575312
arachidoylcarnitine (C20)*	1.36	1.55	0.443607	0.632268
behenoylcarnitine (C22)*	1.11	1.9	0.15056	0.925999
lignoceroylcarnitine (C24)*	0.97	2.73	-0.0439433	1.4489
cis-4-decenoylcarnitine (C10:1)	1.16	1.81	0.214125	0.85599
5-dodecenoylcarnitine (C12:1)	1.33	1.9	0.411426	0.925999
myristoleoylcarnitine (C14:1)*	1.28	2.19	0.356144	1.13093
palmitoleoylcarnitine (C16:1)*	1.38	2.11	0.464668	1.07724
oleoylcarnitine (C18:1)	1.28	1.85	0.356144	0.887525
eicosenoylcarnitine (C20:1)*	1.52	3.09	0.604071	1.62761
erucoylcarnitine (C22:1)*	1.56	1.58	0.641546	0.659925
nervonoylcarnitine (C24:1)*	1.32	1.71	0.400538	0.773996
linoleoylcarnitine (C18:2)*	1.32	2.3	0.400538	1.20163
linolenoylcarnitine (C18:3)*	1.35	3.09	0.432959	1.62761
dihomo-linoleoylcarnitine (C20:2)*	1.65	4.71	0.722466	2.23573
arachidonoylcarnitine (C20:4)	1.02	1.32	0.0285692	0.400538
dihomo-linolenoylcarnitine (C20:3n3 or 6)*	1.13	2.78	0.176323	1.47508
docosadienoylcarnitine (C22:2)*	2.05	2.72	1.03562	1.44361
adrenoylcarnitine (C22:4)*	1.05	2.47	0.0703893	1.30451
docosahexaenoylcarnitine (C22:6)*	1.22	1.59	0.286881	0.669027
(R)-3-hydroxybutyrylcarnitine	1.07	0.65	0.0976108	-0.621488
(S)-3-hydroxybutyrylcarnitine	0.88	0.83	-0.184425	-0.268817
3-hydroxyhexanoylcarnitine (2)	1.01	0.9	0.0143553	-0.152003
3-hydroxydecanoylcarnitine	1.21	1.17	0.275007	0.226509
3-hydroxypalmitoylcarnitine	1.16	0.97	0.214125	-0.0439433
3-hydroxyoleoylcarnitine	1.19	0.92	0.250962	-0.120294
deoxycarnitine	1	1.09	0	0.124328
carnitine	0.98	0.9	-0.0291463	-0.152003
myristoylcholine*	1.29	1.78	0.367371	0.831877
palmitoylcholine	1.21	1.75	0.275007	0.807355
oleoylcholine	0.99	1.22	-0.0144996	0.286881
palmitoloelycholine	1.19	1.47	0.250962	0.555816
linoleoylcholine*	0.91	1.35	-0.136062	0.432959
stearoylcholine*	1.01	1.62	0.0143553	0.695994
docosahexaenoylcholine	0.82	1.22	-0.286304	0.286881
arachidonoylcholine	0.88	1.11	-0.184425	0.15056
