# Supplementary material for: Atlas of exercise metabolism reveals time-dependent signatures of metabolic homeostasis
Source: Cell Metab. Author manuscript; Available in PMC 2026 May 20. (PMC13189211; doi:10.1016/j.cmet.2021.12.016)
Supplement: Data_S1 [file NIHMS2168542-supplement-Data_S1.zip › Data S1_Original datasource used to create all graphs and uncropped western blot images (Related to Figure 1-7)/Orig Data Fig 7M.xlsx]

## Sheet: Sheet1
mouse #	Group	timepoint	GLU
2	2-HB (10mmol/kg)	ZT15	193
3	saline	ZT15	167
6	2-HB (10mmol/kg)	ZT15	236
8	saline	ZT15	193
9	2-HB (10mmol/kg)	ZT15	263
12	saline	ZT15	201
14	2-HB (10mmol/kg)	ZT15	208
15	saline	ZT15	214
17	2-HB (10mmol/kg)	ZT15	224
18	saline	ZT15	171
20	2-HB (10mmol/kg)	ZT15	250
21	saline	ZT3	164
23	2-HB (10mmol/kg)	ZT3	221
26	saline	ZT3	175
24	2-HB (10mmol/kg)	ZT3	234
28	saline	ZT3	195
29	2-HB (10mmol/kg)	ZT3	248
30	saline	ZT3	232
32	2-HB (10mmol/kg)	ZT3	222
35	2-HB (10mmol/kg)	ZT3	279
			GLU
avg	morning	saline	191.5
avg	morning	2-HB (10mmol/kg)	240.8
avg	night	saline	189.2
avg	night	2-HB (10mmol/kg)	229
			GLU
sem	morning	saline	14.9471
sem	morning	2-HB (10mmol/kg)	10.7303
sem	night	saline	8.92412
sem	night	2-HB (10mmol/kg)	10.6583
