# Supplementary material for: Atlas of exercise metabolism reveals time-dependent signatures of metabolic homeostasis
Source: Cell Metab. Author manuscript; Available in PMC 2026 May 20. (PMC13189211; doi:10.1016/j.cmet.2021.12.016)
Supplement: Data_S1 [file NIHMS2168542-supplement-Data_S1.zip › Data S1_Original datasource used to create all graphs and uncropped western blot images (Related to Figure 1-7)/Orig Data Fig S6B.xlsx]

## Sheet: S8B_Kegg
Pathway	Brite_1	Brite_2	map	p_AV_lvr_exe_zt3	p_AV_lvr_exe_zt15	p_AV_lvr_sed_zt3	p_AV_lvr_sed_zt15	p_AV_msc_exe_zt3	p_AV_msc_exe_zt15	p_AV_msc_sed_zt3	p_AV_msc_sed_zt15	nCpdsAll	Compounds
Glycolysis / Gluconeogenesis	Metabolism	Carbohydrate metabolism	mmu00010	0.0765389	0.271105	0.03062	0.0488287	0.0767984	0.224895	0.165836	0.407749	5	C00111, C00074, C00186, C00031, C00022
Citrate cycle (TCA cycle)	Metabolism	Carbohydrate metabolism	mmu00020	0.0456529	0.00746737	0.0926088	0.13335	0.27798	0.132462	0.0828051	0.272571	6	C00026, C00042, C00122, C00074, C00022, C00158
Pentose phosphate pathway	Metabolism	Carbohydrate metabolism	mmu00030	0.311667	0.283342	0.234052	0.13335	0.138675	0.192737	0.330547	0.38027	6	C00620, C00031, C00022, C00121, C00258, C05382
Pentose and glucuronate interconversions	Metabolism	Carbohydrate metabolism	mmu00040	0.185316	0.0569732	0.0926088	0.13335	0.0366879	0.273174	0.0828051	0.0218835	6	C00026, C00111, C00022, C00181, C00116, C00800
Fructose and mannose metabolism	Metabolism	Carbohydrate metabolism	mmu00051	0.432484	0.32915	0.123989	0.163934	0.432484	0.282455	1	0.404577	3	C00111, C00186, C00095
Galactose metabolism	Metabolism	Carbohydrate metabolism	mmu00052	0.185316	0.302047	0.0926088	0.13335	0.138675	0.192737	0.0828051	0.103384	6	C00111, C00137, C00031, C00095, C00089, C00116
Ascorbate and aldarate metabolism	Metabolism	Carbohydrate metabolism	mmu00053	0.258319	0.271105	0.03062	0.203453	0.010136	0.224895	0.00408716	0.00933694	5	C00026, C00137, C00022, C01620, C00800
Fatty acid biosynthesis	Metabolism	Lipid metabolism	mmu00061	0.0880655	0.261597	0.109371	0.0710845	0.279949	0.28139	0.153748	0.308032	8	C02679, C00249, C01530, C08362, C06424, C00383, C01571, C06423
Fatty acid elongation	Metabolism	Lipid metabolism	mmu00062	1	1	1	1	1	1	1	1	1	C00249
Fatty acid degradation	Metabolism	Lipid metabolism	mmu00071	0.214543	0.32915	0.376014	1	1	1	1	0.404577	3	C00489, C00249, C02990
Steroid biosynthesis	Metabolism	Lipid metabolism	mmu00100	0.288974	0.0870809	1	0.407805	0.288974	1	1	0.404577	3	C00187, C01753, C01789
Primary bile acid biosynthesis	Metabolism	Lipid metabolism	mmu00120	0.261207	0.234446	0.274176	0.0848784	0.291879	0.267078	0.307881	0.296973	7	C00695, C00187, C00037, C00245, C05465, C05122, C17337
Ubiquinone and other terpenoid-quinone biosynthesis	Metabolism	Metabolism of cofactors and vitamins	mmu00130	0.288974	1	0.376014	0.407805	0.432484	0.434845	1	1	3	C00082, C02477, C01179
Steroid hormone biosynthesis	Metabolism	Lipid metabolism	mmu00140	0.288974	0.412441	0.376014	0.336313	0.288974	0.434845	0.445339	0.404577	3	C00187, C02140, C18043
Oxidative phosphorylation	Metabolism	Energy metabolism	mmu00190	0.214543	0.0870809	0.374998	0.163934	1	0.282455	0.445339	1	3	C00042, C00122, C00009
Arginine biosynthesis	Metabolism	Amino acid metabolism	mmu00220	0.237771	0.106811	0.22681	0.205293	0.222679	0.0207377	0.0297203	0.284186	11	C00026, C00062, C03406, C00049, C00122, C00327, C00077, C00086, C00064, C00624, C00437
Purine metabolism	Metabolism	Nucleotide metabolism	mmu00230	0.185111	0.0184948	0.0932431	0.141623	0.107736	0.0517306	0.0837416	0.0655827	17	C00262, C00020, C00499, C00620, C00037, C00144, C00294, C00130, C00086, C00064, C00212, C00147, C00385, C00387, C00366, C01762, C00209
Caffeine metabolism	Metabolism	Biosynthesis of other secondary metabolites	mmu00232	0.480972	0.196798	0.500675	0.299869	0.160324	0.154962	1	1	2	C00385, C01762
Pyrimidine metabolism	Metabolism	Nucleotide metabolism	mmu00240	0.182173	0.112933	0.162381	0.0341067	0.0709785	0.111525	0.150624	0.139992	20	C00099, C00055, C02170, C00295, C00086, C00299, C00526, C00064, C00383, C02067, C00106, C00475, C00105, C00214, C00380, C00337, C02642, C00438, C00429, C00881
Alanine, aspartate and glutamate metabolism	Metabolism	Amino acid metabolism	mmu00250	0.0828254	0.00784509	0.0596802	0.101335	0.154296	0.0366077	0.162926	0.113514	14	C00026, C03406, C00049, C00042, C00122, C00064, C00041, C00022, C00152, C00438, C00158, C01042, C12270, C00940
Glycine, serine and threonine metabolism	Metabolism	Amino acid metabolism	mmu00260	0.00682415	0.0705348	0.00516369	0.101335	0.158911	0.206226	0.00321675	0.0479639	14	C00049, C02291, C00037, C00581, C00065, C00188, C00078, C00719, C00097, C00022, C00213, C00258, C00300, C00114
Cysteine and methionine metabolism	Metabolism	Amino acid metabolism	mmu00270	0.186556	0.00428944	0.0903822	0.138412	0.0609955	0.0213755	0.00649102	0.0624564	15	C03145, C00021, C00170, C00049, C00491, C02291, C00073, C00065, C00097, C00041, C00022, C02356, C02989, C05824, C00606
Valine, leucine and isoleucine degradation	Metabolism	Amino acid metabolism	mmu00280	0.0765389	0.339918	0.155191	0.203453	0.010136	0.346649	0.00408716	0.0662808	5	C00123, C02170, C00183, C00233, C00141
Valine, leucine and isoleucine biosynthesis	Metabolism	Amino acid metabolism	mmu00290	0.0456529	0.180123	0.0151852	0.0266037	0.00402135	0.273174	0.00134943	0.0218835	6	C00123, C00188, C00183, C00022, C00233, C00141
Lysine degradation	Metabolism	Amino acid metabolism	mmu00310	0.229042	0.210621	0.194941	0.0771122	0.229042	0.0380097	0.112409	0.253821	12	C00322, C00026, C03793, C00042, C00489, C00037, C00956, C16741, C00431, C01181, C02727, C05545
Arginine and proline metabolism	Metabolism	Amino acid metabolism	mmu00330	0.162214	0.179109	0.121506	0.167772	0.191218	0.187736	0.00309514	0.0312651	16	C00134, C00315, C02714, C00062, C00791, C00581, C00077, C00086, C00022, C01157, C00213, C02946, C00300, C01035, C00431, C03771
Histidine metabolism	Metabolism	Amino acid metabolism	mmu00340	0.186556	0.196428	0.0402992	0.0752693	0.208714	0.173847	0.0220894	0.196988	16	C00026, C00049, C00386, C00388, C00135, C00785, C01152, C01262, C05568, C01152, C05127, C02835, C05828, C05131, C00439, C05565
Tyrosine metabolism	Metabolism	Amino acid metabolism	mmu00350	0.208301	0.261276	0.218743	0.0528632	0.208301	0.28139	0.275163	0.308032	8	C00642, C00042, C00122, C00082, C00022, C01829, C01179, C01384
Phenylalanine metabolism	Metabolism	Amino acid metabolism	mmu00360	0.101217	0.226222	0.194941	0.0896762	0.229042	0.0949575	0.112409	0.0737413	12	C00642, C05852, C00166, C00042, C00122, C00079, C00082, C00022, C07086, C05607, C03519, C05598
Tryptophan metabolism	Metabolism	Amino acid metabolism	mmu00380	0.0416943	0.176192	0.227431	0.151215	0.229042	0.227545	0.0477804	0.253821	12	C05635, C00322, C01717, C03722, C00780, C00078, C10164, C00108, C02470, C00328, C00954, C05653
Phenylalanine, tyrosine and tryptophan biosynthesis	Metabolism	Amino acid metabolism	mmu00400	0.291879	0.220197	0.274176	0.21209	0.129133	0.267078	0.307881	0.344657	7	C00166, C00079, C00074, C00078, C00082, C01179, C00108
beta-Alanine metabolism	Metabolism	Metabolism of other amino acids	mmu00410	0.223111	0.217844	0.156876	0.198696	0.198775	0.0603254	0.0693002	0.256641	13	C00315, C03722, C00049, C00099, C00386, C00135, C00383, C00106, C00864, C02642, C00429, C01262, C01073
Taurine and hypotaurine metabolism	Metabolism	Metabolism of other amino acids	mmu00430	0.0880655	0.0656268	0.218743	0.0528632	0.0410519	0.228432	0.0686502	0.0139948	8	C00026, C00519, C00245, C00097, C00041, C00022, C05122, C00606
Phosphonate and phosphinate metabolism	Metabolism	Metabolism of other amino acids	mmu00440	0.214543	0.0870809	0.123989	0.163934	0.288974	0.282455	0.223575	0.115392	3	C00037, C00074, C00022
Selenocompound metabolism	Metabolism	Metabolism of other amino acids	mmu00450	1	1	1	1	1	1	1	1	1	C00041
D-Amino acid metabolism	Metabolism	Metabolism of other amino acids	mmu00470	0.181419	0.0475411	0.0067841	0.0923104	0.148334	0.0202898	0.00529917	0.00257435	19	C00134, C00026, C00062, C00049, C00166, C00037, C00135, C00073, C00077, C00079, C00065, C00064, C00188, C00097, C00041, C00022, C01157, C00431, C03771
Glutathione metabolism	Metabolism	Metabolism of other amino acids	mmu00480	0.346768	0.0169629	0.155191	0.203453	0.23144	0.224895	0.165836	0.00933694	5	C00134, C00315, C00037, C00077, C00097
Starch and sucrose metabolism	Metabolism	Carbohydrate metabolism	mmu00500	0.345362	0.366614	0.249321	0.297657	0.346925	0.351175	0.0993665	0.419561	4	C00092, C00031, C00095, C00089
N-Glycan biosynthesis	Metabolism	Glycan biosynthesis and metabolism	mmu00510	1	1	1	1	1	1	1	1	0
Other glycan degradation	Metabolism	Glycan biosynthesis and metabolism	mmu00511	1	1	1	1	1	1	1	1	0
Mucin type O-glycan biosynthesis	Metabolism	Glycan biosynthesis and metabolism	mmu00512	1	1	1	1	1	1	1	1	0
Various types of N-glycan biosynthesis	Metabolism	Glycan biosynthesis and metabolism	mmu00513	1	1	1	1	1	1	1	1	0
Other types of O-glycan biosynthesis	Metabolism	Glycan biosynthesis and metabolism	mmu00514	1	1	1	1	1	1	1	1	0
Mannose type O-glycan biosynthesis	Metabolism	Glycan biosynthesis and metabolism	mmu00515	1	1	1	1	1	1	1	1	0
Amino sugar and nucleotide sugar metabolism	Metabolism	Carbohydrate metabolism	mmu00520	0.345362	0.305512	0.249321	0.297657	0.346925	1	0.0993665	0.419561	4	C00031, C00181, C00270, C03410
Neomycin, kanamycin and gentamicin biosynthesis	Metabolism	Biosynthesis of other secondary metabolites	mmu00524	0.358704	0.494394	0.248988	0.299869	0.160324	0.4782	0.111712	1	2	C00092, C00031
Glycosaminoglycan degradation	Metabolism	Glycan biosynthesis and metabolism	mmu00531	1	1	1	1	1	1	1	1	0
Glycosaminoglycan biosynthesis	Metabolism	Glycan biosynthesis and metabolism	mmu00532	1	1	1	1	1	1	1	1	0
Glycosaminoglycan biosynthesis	Metabolism	Glycan biosynthesis and metabolism	mmu00533	1	1	1	1	1	1	1	1	0
Glycosaminoglycan biosynthesis	Metabolism	Glycan biosynthesis and metabolism	mmu00534	1	1	1	1	1	1	1	1	0
Glycerolipid metabolism	Metabolism	Lipid metabolism	mmu00561	0.345362	0.366614	0.249321	0.297657	0.346925	0.351175	0.395052	0.419561	4	C00111, C00258, C00116, C01885
Inositol phosphate metabolism	Metabolism	Carbohydrate metabolism	mmu00562	0.345362	0.366614	0.249321	0.297657	0.154015	0.342926	0.0993665	0.419561	4	C00092, C00111, C00137, C19891
Glycosylphosphatidylinositol (GPI)-anchor biosynthesis	Metabolism	Glycan biosynthesis and metabolism	mmu00563	1	1	1	1	1	1	1	1	1	C00346
Glycerophospholipid metabolism	Metabolism	Lipid metabolism	mmu00564	0.261207	0.0293005	0.00752028	0.0848784	0.291879	0.290085	0.258142	0.344657	7	C00588, C00111, C00065, C00346, C00114, C00670, C01233
Ether lipid metabolism	Metabolism	Lipid metabolism	mmu00565	0.480972	0.494394	0.248988	0.496079	0.480972	0.4782	1	1	2	C00670, C01233
Arachidonic acid metabolism	Metabolism	Lipid metabolism	mmu00590	0.358704	0.494394	0.248988	0.299869	1	0.4782	1	1	2	C00219, C14777
Linoleic acid metabolism	Metabolism	Lipid metabolism	mmu00591	0.345362	0.305512	0.249321	0.297657	0.345362	0.351175	1	1	4	C14829, C01595, C00219, C03242
alpha-Linolenic acid metabolism	Metabolism	Lipid metabolism	mmu00592	1	1	1	1	1	1	1	1	1	C16300
Sphingolipid metabolism	Metabolism	Lipid metabolism	mmu00600	0.185316	0.180123	0.0926088	0.13335	0.185316	0.273174	0.261761	0.38027	6	C00319, C00836, C00065, C00346, C00550, C06124
Glycosphingolipid biosynthesis	Metabolism	Glycan biosynthesis and metabolism	mmu00601	1	1	1	1	1	1	1	1	0
Glycosphingolipid biosynthesis	Metabolism	Glycan biosynthesis and metabolism	mmu00603	1	1	1	1	1	1	1	1	0
Glycosphingolipid biosynthesis	Metabolism	Glycan biosynthesis and metabolism	mmu00604	1	1	1	1	1	1	1	1	0
Pyruvate metabolism	Metabolism	Carbohydrate metabolism	mmu00620	0.185316	0.180123	0.0926088	0.0266037	0.27798	0.132462	0.330547	0.38027	6	C00042, C00122, C00074, C00186, C00022, C01251
Glyoxylate and dicarboxylate metabolism	Metabolism	Carbohydrate metabolism	mmu00630	0.0590658	0.00728246	0.00183675	0.0323724	0.168236	0.0693065	0.103256	0.0874521	9	C00026, C00042, C00037, C00065, C00064, C00022, C00258, C00158, C00209
Propanoate metabolism	Metabolism	Carbohydrate metabolism	mmu00640	0.258319	0.339918	0.31292	0.337237	0.23144	0.0725387	0.328317	0.233406	5	C00099, C00042, C00111, C02170, C00186
Butanoate metabolism	Metabolism	Carbohydrate metabolism	mmu00650	0.0161972	0.0014396	0.108186	0.0528632	0.279949	0.228432	0.0686502	0.308032	8	C00026, C00042, C00122, C00022, C00246, C01384, C00989, C02630
One carbon pool by folate	Metabolism	Metabolism of cofactors and vitamins	mmu00670	1	1	1	1	1	1	1	1	0
Thiamine metabolism	Metabolism	Metabolism of cofactors and vitamins	mmu00730	0.258319	0.107519	0.03062	0.0488287	0.346768	0.265645	0.165836	0.233406	5	C00037, C00097, C00082, C00022, C01279
Riboflavin metabolism	Metabolism	Metabolism of cofactors and vitamins	mmu00740	1	1	1	1	1	1	1	1	1	C00255
Vitamin B6 metabolism	Metabolism	Metabolism of cofactors and vitamins	mmu00750	0.345362	0.194457	0.376014	0.297657	0.154015	0.342926	1	0.419561	4	C00250, C00064, C00534, C00847
Nicotinate and nicotinamide metabolism	Metabolism	Metabolism of cofactors and vitamins	mmu00760	0.0303927	0.0276607	0.00516369	0.168976	0.158911	0.152503	0.0131631	0.0479639	14	C02918, C03722, C00049, C00042, C00111, C00122, C00153, C00022, C01384, C01004, C03150, C05841, C05842, C15987
Pantothenate and CoA biosynthesis	Metabolism	Metabolism of cofactors and vitamins	mmu00770	0.119423	0.153828	0.116066	0.073855	0.0421752	0.105569	0.0161228	0.113696	10	C00049, C00099, C00183, C00097, C00022, C00106, C00864, C02642, C00429, C00141
Biotin metabolism	Metabolism	Metabolism of cofactors and vitamins	mmu00780	0.432484	0.32915	0.376014	0.336313	0.432484	0.434845	0.445339	0.404577	3	C00120, C00086, C02656
Lipoic acid metabolism	Metabolism	Metabolism of cofactors and vitamins	mmu00785	1	1	1	1	1	1	1	1	1	C06423
Folate biosynthesis	Metabolism	Metabolism of cofactors and vitamins	mmu00790	0.480972	1	0.248988	0.299869	0.480972	1	1	0.346646	2	C06313, C00268
Retinol metabolism	Metabolism	Metabolism of cofactors and vitamins	mmu00830	1	1	1	1	1	1	1	1	1	C00473
Porphyrin and chlorophyll metabolism	Metabolism	Metabolism of cofactors and vitamins	mmu00860	0.258319	0.0169629	0.31377	0.337237	0.23144	0.224895	0.165836	0.0662808	5	C00500, C00037, C00188, C00486, C00032
Terpenoid backbone biosynthesis	Metabolism	Metabolism of terpenoids and polyketides	mmu00900	1	1	1	1	1	1	1	1	1	C00022
Nitrogen metabolism	Metabolism	Energy metabolism	mmu00910	1	1	1	1	1	1	1	1	1	C00064
Sulfur metabolism	Metabolism	Energy metabolism	mmu00920	0.345362	0.194457	0.249321	0.0895193	0.154015	0.147989	0.0993665	0.179812	4	C00042, C00065, C00245, C00097
Aminoacyl-tRNA biosynthesis	Genetic Information Processing	Translation	mmu00970	0.162214	0.126187	0.00164885	0.0199385	0.143085	0.0779561	0.00309514	0.0312651	16	C00062, C00049, C00037, C00135, C00123, C00073, C00079, C00065, C00064, C00188, C00078, C00183, C00097, C00041, C00082, C00152
Metabolism of xenobiotics by cytochrome P450	Metabolism	Xenobiotics biodegradation and metabolism	mmu00980	1	1	1	1	1	1	1	1	0
Drug metabolism	Metabolism	Xenobiotics biodegradation and metabolism	mmu00982	1	1	1	1	1	1	1	1	0
Drug metabolism	Metabolism	Xenobiotics biodegradation and metabolism	mmu00983	1	1	1	1	1	1	1	1	0
Biosynthesis of unsaturated fatty acids	Metabolism	Lipid metabolism	mmu01040	0	0.0150264	0.00516369	0.0130339	1	0.0336581	1	1	15	C01595, C00219, C00249, C01530, C06425, C08316, C16525, C06428, C06429, C16513, C16533, C16527, C16526, C16513, C03242
Metabolic pathways	Mus Musculus	Lipid metabolism	mmu01100	0.0394413	0.00534106	0.00502725	0.000211819	0.001846	0.0151842	5.21077e-05	0.00868981	196	C00134, C00315, C02918, C05635, C00322, C00026, C01717, C00695, C00642, C00262, C01595, C02679, C03722, C03793, C02714, C00021, C00020, C00170, C00499, C00620, C00219, C00062, C03406, C00049, C05852, C00166, C00099, C00386, C00500, C00120, C00042, C00187, C00588, C02140, C00791, C00491, C00055, C00092, C00319, C00111, C02291, C00836, C00122, C00489, C00037, C00581, C00144, C00388, C00135, C00519,…
Carbon metabolism	Mus Musculus	Lipid metabolism	mmu01200	0.0208385	0.00076534	0.00293398	0.00815052	0.179103	0.0213755	0.116216	0.132798	15	C00026, C00049, C00042, C00111, C00122, C00037, C00074, C00065, C00097, C00041, C00022, C00258, C00158, C00989, C05382
2-Oxocarboxylic acid metabolism	Mus Musculus	Lipid metabolism	mmu01210	0.167	0.112933	0.0354529	0.120183	0.118339	0.157274	0.000642951	0.0359959	20	C00322, C00026, C00049, C00166, C00956, C00123, C00073, C00077, C00079, C00078, C00183, C00082, C00022, C00158, C01179, C00624, C00233, C00141, C00437, C01251
Fatty acid metabolism	Mus Musculus	Lipid metabolism	mmu01212	0.214543	0.412441	0.376014	1	1	1	0.445339	0.404577	3	C00249, C00383, C02990
Biosynthesis of amino acids	Mus Musculus	Lipid metabolism	mmu01230	0.0761587	0.00341922	0.000125522	0.00287767	0.0366741	0.00827574	8.66762e-05	0.0314301	38	C00322, C00026, C00021, C00062, C03406, C00049, C00166, C00111, C02291, C00037, C00135, C00956, C00327, C00123, C00073, C00077, C00079, C00074, C00065, C00064, C00188, C00078, C00183, C00097, C00041, C00082, C00022, C00152, C00158, C01179, C00108, C00624, C00233, C05824, C00141, C05382, C00437, C01251
Biosynthesis of cofactors	Mus Musculus	Lipid metabolism	mmu01240	0.127128	0.0226474	0.0267988	0.0681423	0.00109264	0.0370314	0.0146694	0.0059541	41	C00322, C00026, C03722, C00021, C00020, C00049, C00099, C00120, C02291, C00037, C00130, C00073, C00153, C00295, C00074, C00250, C00473, C00255, C00065, C00064, C00078, C00183, C00097, C00082, C00022, C00105, C00337, C06423, C00864, C02477, C00438, C00158, C01179, C06313, C02656, C00328, C00141, C00032, C00800, C01279, C01251
Biosynthesis of nucleotide sugars	Mus Musculus	Lipid metabolism	mmu01250	0.214543	0.412441	0.123989	0.163934	0.0639994	0.434845	0.223575	0.115392	3	C00137, C00270, C05382
EGFR tyrosine kinase inhibitor resistance	Human Diseases	Drug resistance: antineoplastic	mmu01521	1	1	1	1	1	1	1	1	1	C00165
Endocrine resistance	Human Diseases	Drug resistance: antineoplastic	mmu01522	1	1	1	1	1	1	1	1	0
Antifolate resistance	Human Diseases	Drug resistance: antineoplastic	mmu01523	0.346925	0.194457	0.249321	0.297657	0.346925	0.342926	0.395052	0.419561	4	C00020, C00144, C00130, C00073
Platinum drug resistance	Human Diseases	Drug resistance: antineoplastic	mmu01524	1	1	1	1	1	1	1	1	0
ABC transporters	Environmental Information Processing	Membrane transport	mmu02010	0.0969442	0.0118613	0.001112	0.00643972	0.0426121	0.124506	0.0070711	0.0134593	41	C00134, C00315, C00062, C00049, C00120, C00491, C00037, C00135, C00294, C00137, C00123, C00077, C00079, C00009, C00255, C00065, C00245, C00086, C00299, C00526, C00064, C00188, C00183, C00031, C00212, C00719, C00041, C00181, C00475, C00095, C00121, C00089, C01157, C00387, C00116, C00114, C00881, C01762, C00032, C01181, C01279
Ribosome biogenesis in eukaryotes	Genetic Information Processing	Translation	mmu03008	1	1	1	1	1	1	1	1	0
Ribosome	Genetic Information Processing	Translation	mmu03010	1	1	1	1	1	1	1	1	0
Nucleocytoplasmic transport	Genetic Information Processing	Translation	mmu03013	1	1	1	1	1	1	1	1	0
mRNA surveillance pathway	Genetic Information Processing	Translation	mmu03015	1	1	1	1	1	1	1	1	0
RNA degradation	Genetic Information Processing	Folding, sorting and degradation	mmu03018	1	1	1	1	1	1	1	1	0
RNA polymerase	Genetic Information Processing	Transcription	mmu03020	1	1	1	1	1	1	1	1	0
Basal transcription factors	Genetic Information Processing	Transcription	mmu03022	1	1	1	1	1	1	1	1	0
DNA replication	Genetic Information Processing	Replication and repair	mmu03030	1	1	1	1	1	1	1	1	0
Spliceosome	Genetic Information Processing	Transcription	mmu03040	1	1	1	1	1	1	1	1	0
Proteasome	Genetic Information Processing	Folding, sorting and degradation	mmu03050	1	1	1	1	1	1	1	1	0
Protein export	Genetic Information Processing	Folding, sorting and degradation	mmu03060	1	1	1	1	1	1	1	1	0
PPAR signaling pathway	Organismal Systems	Endocrine system	mmu03320	1	1	1	1	1	1	1	1	0
Base excision repair	Genetic Information Processing	Replication and repair	mmu03410	1	1	1	1	1	1	1	1	0
Nucleotide excision repair	Genetic Information Processing	Replication and repair	mmu03420	1	1	1	1	1	1	1	1	0
Mismatch repair	Genetic Information Processing	Replication and repair	mmu03430	1	1	1	1	1	1	1	1	0
Homologous recombination	Genetic Information Processing	Replication and repair	mmu03440	1	1	1	1	1	1	1	1	0
Non-homologous end-joining	Genetic Information Processing	Replication and repair	mmu03450	1	1	1	1	1	1	1	1	0
Fanconi anemia pathway	Genetic Information Processing	Replication and repair	mmu03460	1	1	1	1	1	1	1	1	0
MAPK signaling pathway	Environmental Information Processing	Signal transduction	mmu04010	1	1	1	1	1	1	1	1	1	C00165
ErbB signaling pathway	Environmental Information Processing	Signal transduction	mmu04012	1	1	1	1	1	1	1	1	1	C00165
Ras signaling pathway	Environmental Information Processing	Signal transduction	mmu04014	1	1	1	1	1	1	1	1	1	C00165
Rap1 signaling pathway	Environmental Information Processing	Signal transduction	mmu04015	1	1	1	1	1	1	1	1	1	C00165
Calcium signaling pathway	Environmental Information Processing	Signal transduction	mmu04020	0.358704	0.494394	0.248988	0.299869	1	1	1	1	2	C06124, C00165
cGMP-PKG signaling pathway	Environmental Information Processing	Signal transduction	mmu04022	0.214543	0.0870809	0.123989	0.163934	0.288974	1	1	1	3	C00020, C00144, C00212
cAMP signaling pathway	Environmental Information Processing	Signal transduction	mmu04024	0.129133	0.111505	0.0536543	0.0848784	0.194586	0.18797	0.202761	0.344657	7	C00020, C00042, C00186, C00780, C00212, C20793, C00165
Cytokine-cytokine receptor interaction	Environmental Information Processing	Signaling molecules and interaction	mmu04060	1	1	1	1	1	1	1	1	0
Viral protein interaction with cytokine and cytokine receptor	Environmental Information Processing	Signaling molecules and interaction	mmu04061	1	1	1	1	1	1	1	1	0
Chemokine signaling pathway	Organismal Systems	Immune system	mmu04062	1	1	1	1	1	1	1	1	1	C00165
NF-kappa B signaling pathway	Environmental Information Processing	Signal transduction	mmu04064	1	1	1	1	1	1	1	1	1	C00165
HIF-1 signaling pathway	Environmental Information Processing	Signal transduction	mmu04066	0.0765389	0.271105	0.03062	0.0488287	0.23144	0.346649	0.165836	0.233406	5	C00026, C00186, C00031, C00022, C00165
FoxO signaling pathway	Environmental Information Processing	Signal transduction	mmu04068	0.358704	0.494394	0.248988	0.299869	0.160324	1	0.445942	1	2	C00020, C00031
Phosphatidylinositol signaling system	Environmental Information Processing	Signal transduction	mmu04070	1	1	1	1	1	1	1	1	1	C00137
Sphingolipid signaling pathway	Environmental Information Processing	Signal transduction	mmu04071	0.0880655	0.0656268	0.030409	0.0528632	0.208301	0.28139	0.153748	0.305885	8	C00319, C00836, C00065, C00212, C00346, C00550, C06124, C00165
Phospholipase D signaling pathway	Environmental Information Processing	Signal transduction	mmu04072	0.358704	0.494394	0.248988	0.299869	1	1	1	1	2	C06124, C00165
Neuroactive ligand-receptor interaction	Environmental Information Processing	Signaling molecules and interaction	mmu04080	0.229042	0.097044	0.227431	0.223403	0.101217	0.171986	0.240383	0.0737413	12	C00049, C00099, C00037, C00388, C00780, C00245, C00212, C01829, C16512, C13856, C06124, C12270
Cell cycle	Cellular Processes	Cell growth and death	mmu04110	1	1	1	1	1	1	1	1	0
Oocyte meiosis	Cellular Processes	Cell growth and death	mmu04114	1	1	1	1	1	1	1	1	0
p53 signaling pathway	Cellular Processes	Cell growth and death	mmu04115	1	1	1	1	1	1	1	1	0
Ubiquitin mediated proteolysis	Genetic Information Processing	Folding, sorting and degradation	mmu04120	1	1	1	1	1	1	1	1	0
Sulfur relay system	Genetic Information Processing	Folding, sorting and degradation	mmu04122	0.480972	0.196798	0.248988	0.299869	0.480972	0.4782	0.445942	0.346646	2	C00097, C00041
SNARE interactions in vesicular transport	Genetic Information Processing	Folding, sorting and degradation	mmu04130	1	1	1	1	1	1	1	1	0
Autophagy	Cellular Processes	Transport and catabolism	mmu04136	1	1	1	1	1	1	1	1	0
Mitophagy	Cellular Processes	Transport and catabolism	mmu04137	1	1	1	1	1	1	1	1	0
Autophagy	Cellular Processes	Transport and catabolism	mmu04140	1	1	1	1	1	1	1	1	0
Protein processing in endoplasmic reticulum	Genetic Information Processing	Folding, sorting and degradation	mmu04141	1	1	1	1	1	1	1	1	0
Lysosome	Cellular Processes	Transport and catabolism	mmu04142	1	1	1	1	1	1	1	1	0
Endocytosis	Cellular Processes	Transport and catabolism	mmu04144	1	1	1	1	1	1	1	1	0
Phagosome	Cellular Processes	Transport and catabolism	mmu04145	1	1	1	1	1	1	1	1	0
Peroxisome	Cellular Processes	Transport and catabolism	mmu04146	1	1	1	1	1	1	1	1	0
mTOR signaling pathway	Environmental Information Processing	Signal transduction	mmu04150	0.432484	0.412441	0.374998	0.407805	0.0639994	0.434845	0.223575	1	3	C00020, C00062, C00123
PI3K-Akt signaling pathway	Environmental Information Processing	Signal transduction	mmu04151	1	1	1	1	1	1	1	1	1	C00020
AMPK signaling pathway	Environmental Information Processing	Signal transduction	mmu04152	0.214543	0.32915	0.123989	0.163934	0.0639994	1	0.223575	0.404577	3	C00020, C00031, C00022
Apoptosis	Cellular Processes	Cell growth and death	mmu04210	1	1	1	1	1	1	1	1	1	C00319
Longevity regulating pathway	Organismal Systems	Aging	mmu04211	1	1	1	1	1	1	1	1	1	C00020
Longevity regulating pathway	Organismal Systems	Aging	mmu04213	1	1	1	1	1	1	1	1	0
Apoptosis	Cellular Processes	Cell growth and death	mmu04215	1	1	1	1	1	1	1	1	0
Ferroptosis	Cellular Processes	Cell growth and death	mmu04216	0.311667	0.302047	0.31377	0.305163	0.27798	0.273174	0.330547	0.38027	6	C00219, C00491, C00097, C02477, C16527, C00032
Necroptosis	Cellular Processes	Cell growth and death	mmu04217	0.214543	0.412441	0.374998	0.407805	1	0.282455	1	1	3	C00219, C00319, C00550
Cellular senescence	Cellular Processes	Cell growth and death	mmu04218	1	1	1	1	1	1	1	1	0
Cardiac muscle contraction	Organismal Systems	Circulatory system	mmu04260	1	1	1	1	1	1	1	1	0
Adrenergic signaling in cardiomyocytes	Organismal Systems	Circulatory system	mmu04261	1	1	1	1	1	1	1	1	1	C00165
Vascular smooth muscle contraction	Organismal Systems	Circulatory system	mmu04270	0.214543	0.32915	0.123989	0.163934	0.432484	0.434845	1	1	3	C00219, C00212, C00165
Wnt signaling pathway	Environmental Information Processing	Signal transduction	mmu04310	1	1	1	1	1	1	1	1	0
Notch signaling pathway	Environmental Information Processing	Signal transduction	mmu04330	1	1	1	1	1	1	1	1	0
Hedgehog signaling pathway	Environmental Information Processing	Signal transduction	mmu04340	1	1	1	1	1	1	1	1	0
TGF-beta signaling pathway	Environmental Information Processing	Signal transduction	mmu04350	1	1	1	1	1	1	1	1	0
Axon guidance	Organismal Systems	Development and regeneration	mmu04360	1	1	1	1	1	1	1	1	0
VEGF signaling pathway	Environmental Information Processing	Signal transduction	mmu04370	1	1	1	1	1	1	1	1	1	C00165
Apelin signaling pathway	Environmental Information Processing	Signal transduction	mmu04371	0.358704	0.494394	0.248988	0.299869	1	1	1	1	2	C06124, C00165
Osteoclast differentiation	Organismal Systems	Development and regeneration	mmu04380	1	1	1	1	1	1	1	1	0
Hippo signaling pathway	Environmental Information Processing	Signal transduction	mmu04390	1	1	1	1	1	1	1	1	0
Hippo signaling pathway	Environmental Information Processing	Signal transduction	mmu04392	1	1	1	1	1	1	1	1	0
Focal adhesion	Cellular Processes	Cellular community - eukaryotes	mmu04510	1	1	1	1	1	1	1	1	0
ECM-receptor interaction	Environmental Information Processing	Signaling molecules and interaction	mmu04512	1	1	1	1	1	1	1	1	0
Cell adhesion molecules	Environmental Information Processing	Signaling molecules and interaction	mmu04514	1	1	1	1	1	1	1	1	0
Adherens junction	Cellular Processes	Cellular community - eukaryotes	mmu04520	1	1	1	1	1	1	1	1	0
Tight junction	Cellular Processes	Cellular community - eukaryotes	mmu04530	1	1	1	1	1	1	1	1	0
Gap junction	Cellular Processes	Cellular community - eukaryotes	mmu04540	0.480972	0.494394	0.500675	0.496079	0.480972	0.4782	1	1	2	C00780, C00165
Signaling pathways regulating pluripotency of stem cells	Cellular Processes	Cellular community - eukaryotes	mmu04550	1	1	1	1	1	1	1	1	0
Complement and coagulation cascades	Organismal Systems	Immune system	mmu04610	1	1	1	1	1	1	1	1	0
Platelet activation	Organismal Systems	Immune system	mmu04611	0.358704	0.494394	0.248988	0.299869	1	0.4782	1	1	2	C00219, C00165
Antigen processing and presentation	Organismal Systems	Immune system	mmu04612	1	1	1	1	1	1	1	1	0
Neutrophil extracellular trap formation	Organismal Systems	Immune system	mmu04613	1	1	1	1	1	1	1	1	1	C00165
Renin-angiotensin system	Organismal Systems	Endocrine system	mmu04614	1	1	1	1	1	1	1	1	0
Toll-like receptor signaling pathway	Organismal Systems	Immune system	mmu04620	1	1	1	1	1	1	1	1	0
NOD-like receptor signaling pathway	Organismal Systems	Immune system	mmu04621	1	1	1	1	1	1	1	1	0
RIG-I-like receptor signaling pathway	Organismal Systems	Immune system	mmu04622	1	1	1	1	1	1	1	1	0
Cytosolic DNA-sensing pathway	Organismal Systems	Immune system	mmu04623	1	1	1	1	1	1	1	1	0
C-type lectin receptor signaling pathway	Organismal Systems	Immune system	mmu04625	1	1	1	1	1	1	1	1	1	C00165
JAK-STAT signaling pathway	Environmental Information Processing	Signal transduction	mmu04630	1	1	1	1	1	1	1	1	0
Hematopoietic cell lineage	Organismal Systems	Immune system	mmu04640	1	1	1	1	1	1	1	1	0
Natural killer cell mediated cytotoxicity	Organismal Systems	Immune system	mmu04650	1	1	1	1	1	1	1	1	1	C00165
IL-17 signaling pathway	Organismal Systems	Immune system	mmu04657	1	1	1	1	1	1	1	1	0
Th1 and Th2 cell differentiation	Organismal Systems	Immune system	mmu04658	1	1	1	1	1	1	1	1	1	C00165
Th17 cell differentiation	Organismal Systems	Immune system	mmu04659	1	1	1	1	1	1	1	1	1	C00165
T cell receptor signaling pathway	Organismal Systems	Immune system	mmu04660	1	1	1	1	1	1	1	1	1	C00165
B cell receptor signaling pathway	Organismal Systems	Immune system	mmu04662	1	1	1	1	1	1	1	1	1	C00165
Fc epsilon RI signaling pathway	Organismal Systems	Immune system	mmu04664	0.432484	0.412441	0.374998	0.163934	0.432484	0.282455	0.445339	0.404577	3	C00219, C00388, C00165
Fc gamma R-mediated phagocytosis	Organismal Systems	Immune system	mmu04666	0.214543	0.412441	0.123989	0.163934	1	0.434845	1	1	3	C00219, C06124, C00165
TNF signaling pathway	Environmental Information Processing	Signal transduction	mmu04668	1	1	1	1	1	1	1	1	0
Leukocyte transendothelial migration	Organismal Systems	Immune system	mmu04670	1	1	1	1	1	1	1	1	0
Intestinal immune network for IgA production	Organismal Systems	Immune system	mmu04672	1	1	1	1	1	1	1	1	0
Circadian rhythm	Organismal Systems	Environmental adaptation	mmu04710	1	1	1	1	1	1	1	1	0
Circadian entrainment	Organismal Systems	Environmental adaptation	mmu04713	1	1	1	1	1	1	1	1	1	C00165
Thermogenesis	Organismal Systems	Environmental adaptation	mmu04714	0.346925	0.366614	0.376014	0.369124	0.345362	1	0.395052	0.419561	4	C00116, C13856, C01885, C00165
Long-term potentiation	Organismal Systems	Nervous system	mmu04720	1	1	1	1	1	1	1	1	1	C00165
Synaptic vesicle cycle	Organismal Systems	Nervous system	mmu04721	0.288974	0.412441	0.376014	0.407805	0.288974	0.0608106	0.445339	0.115392	3	C00037, C00388, C00780
Neurotrophin signaling pathway	Organismal Systems	Nervous system	mmu04722	1	1	1	1	1	1	1	1	1	C00165
Retrograde endocannabinoid signaling	Organismal Systems	Nervous system	mmu04723	0.345362	0.366614	0.249321	0.297657	0.345362	0.351175	0.395052	0.419561	4	C00219, C00116, C13856, C00165
Glutamatergic synapse	Organismal Systems	Nervous system	mmu04724	0.358704	0.196798	0.248988	0.299869	0.480972	0.4782	1	1	2	C00064, C00165
Cholinergic synapse	Organismal Systems	Nervous system	mmu04725	0.358704	0.196798	0.248988	0.299869	1	1	0.445942	1	2	C00114, C00165
Serotonergic synapse	Organismal Systems	Nervous system	mmu04726	0.346768	0.211931	0.31377	0.337237	0.346768	0.224895	0.330997	0.233406	5	C05635, C00219, C00780, C00078, C00165
GABAergic synapse	Organismal Systems	Nervous system	mmu04727	0.214543	0.0870809	0.123989	0.163934	0.288974	0.0608106	0.445339	0.404577	3	C00026, C00042, C00064
Dopaminergic synapse	Organismal Systems	Nervous system	mmu04728	0.480972	0.494394	0.248988	0.299869	1	1	1	1	2	C00082, C00165
Long-term depression	Organismal Systems	Nervous system	mmu04730	0.358704	0.494394	0.248988	0.299869	1	0.4782	1	1	2	C00219, C00165
Olfactory transduction	Organismal Systems	Sensory system	mmu04740	0.358704	0.196798	0.248988	0.299869	0.480972	1	1	1	2	C00020, C00144
Taste transduction	Organismal Systems	Sensory system	mmu04742	0.279949	0.261276	0.218743	0.264886	0.279949	0.215409	0.275163	0.305885	8	C00020, C00144, C00130, C00780, C00031, C00095, C00089, C00158
Phototransduction	Organismal Systems	Sensory system	mmu04744	1	1	1	1	1	1	1	1	1	C00144
Inflammatory mediator regulation of TRP channels	Organismal Systems	Sensory system	mmu04750	0.346925	0.305512	0.376014	0.297657	0.346925	0.147989	0.395052	0.419561	4	C00219, C00388, C00780, C00165
Regulation of actin cytoskeleton	Cellular Processes	Cell motility	mmu04810	1	1	1	1	1	1	1	1	0
Insulin signaling pathway	Organismal Systems	Endocrine system	mmu04910	1	1	1	1	1	1	1	1	1	C00031
Insulin secretion	Organismal Systems	Endocrine system	mmu04911	0.128203	0.194457	0.0616583	0.0895193	0.154015	0.351175	0.0993665	0.419561	4	C00092, C00031, C00022, C00165
GnRH signaling pathway	Organismal Systems	Endocrine system	mmu04912	0.358704	0.494394	0.248988	0.299869	1	0.4782	1	1	2	C00219, C00165
Ovarian steroidogenesis	Organismal Systems	Endocrine system	mmu04913	0.432484	0.32915	0.374998	0.163934	0.432484	0.434845	1	1	3	C00219, C00187, C14777
Progesterone-mediated oocyte maturation	Organismal Systems	Endocrine system	mmu04914	1	1	1	1	1	1	1	1	0
Estrogen signaling pathway	Organismal Systems	Endocrine system	mmu04915	1	1	1	1	1	1	1	1	1	C00165
Melanogenesis	Organismal Systems	Endocrine system	mmu04916	0.480972	0.494394	0.248988	0.299869	1	1	1	1	2	C00082, C00165
Prolactin signaling pathway	Organismal Systems	Endocrine system	mmu04917	0.432484	0.412441	0.123989	0.163934	0.288974	0.434845	0.223575	1	3	C00092, C00031, C00082
Thyroid hormone synthesis	Organismal Systems	Endocrine system	mmu04918	0.214543	0.32915	0.123989	0.163934	0.432484	0.434845	0.445339	1	3	C00092, C01829, C00165
Thyroid hormone signaling pathway	Organismal Systems	Endocrine system	mmu04919	0.358704	0.494394	0.248988	0.299869	1	1	1	1	2	C01829, C00165
Adipocytokine signaling pathway	Organismal Systems	Endocrine system	mmu04920	1	1	1	1	1	1	1	1	1	C00165
Oxytocin signaling pathway	Organismal Systems	Endocrine system	mmu04921	0.358704	0.494394	0.248988	0.299869	1	0.4782	1	1	2	C00219, C00165
Glucagon signaling pathway	Organismal Systems	Endocrine system	mmu04922	0.0161972	0.0656268	0.030409	0.0528632	0.233821	0.118006	0.0686502	0.308032	8	C00026, C00042, C00122, C00074, C00186, C00031, C00022, C00158
Regulation of lipolysis in adipocytes	Organismal Systems	Endocrine system	mmu04923	0.261207	0.234446	0.0536543	0.21209	0.194586	0.267078	0.307881	0.296973	7	C00020, C00219, C02140, C00212, C00116, C01885, C00165
Renin secretion	Organismal Systems	Endocrine system	mmu04924	0.358704	0.196798	0.248988	0.299869	0.160324	1	1	1	2	C00020, C00212
Aldosterone synthesis and secretion	Organismal Systems	Endocrine system	mmu04925	0.311667	0.180123	0.0926088	0.13335	0.27798	0.315092	0.261761	0.38027	6	C00020, C00219, C00187, C02140, C14777, C00165
Relaxin signaling pathway	Organismal Systems	Endocrine system	mmu04926	1	1	1	1	1	1	1	1	1	C00165
Cortisol synthesis and secretion	Organismal Systems	Endocrine system	mmu04927	0.480972	0.196798	0.500675	0.299869	0.160324	1	1	1	2	C00020, C00187
Parathyroid hormone synthesis, secretion and action	Organismal Systems	Endocrine system	mmu04928	0.214543	0.0870809	0.123989	0.163934	0.432484	1	0.445339	1	3	C00020, C00009, C00165
GnRH secretion	Organismal Systems	Endocrine system	mmu04929	1	1	1	1	1	1	1	1	1	C00165
Type II diabetes mellitus	Human Diseases	Endocrine and metabolic disease	mmu04930	0.358704	0.494394	0.248988	0.299869	0.160324	1	0.111712	0.346646	2	C00031, C00022
Insulin resistance	Human Diseases	Endocrine and metabolic disease	mmu04931	0.185316	0.180123	0.0926088	0.13335	0.138675	0.315092	0.0828051	0.103384	6	C00092, C00031, C00022, C00095, C02571, C00165
Non-alcoholic fatty liver disease	Human Diseases	Endocrine and metabolic disease	mmu04932	1	1	1	1	1	1	1	1	1	C00031
AGE-RAGE signaling pathway in diabetic complications	Human Diseases	Endocrine and metabolic disease	mmu04933	0.358704	0.494394	0.248988	0.299869	0.480972	1	0.445942	1	2	C00031, C00165
Cushing syndrome	Human Diseases	Endocrine and metabolic disease	mmu04934	0.480972	0.196798	0.500675	0.299869	0.160324	1	1	1	2	C00020, C00187
Growth hormone synthesis, secretion and action	Organismal Systems	Endocrine system	mmu04935	1	1	1	1	1	1	1	1	1	C00165
Alcoholic liver disease	Human Diseases	Endocrine and metabolic disease	mmu04936	1	1	1	1	1	1	1	1	0
Type I diabetes mellitus	Human Diseases	Endocrine and metabolic disease	mmu04940	1	1	1	1	1	1	1	1	0
Maturity onset diabetes of the young	Human Diseases	Endocrine and metabolic disease	mmu04950	1	1	1	1	1	1	1	1	0
Aldosterone-regulated sodium reabsorption	Organismal Systems	Excretory system	mmu04960	1	1	1	1	1	1	1	1	0
Endocrine and other factor-regulated calcium reabsorption	Organismal Systems	Excretory system	mmu04961	1	1	1	1	1	1	1	1	1	C00165
Vasopressin-regulated water reabsorption	Organismal Systems	Excretory system	mmu04962	1	1	1	1	1	1	1	1	0
Proximal tubule bicarbonate reclamation	Organismal Systems	Excretory system	mmu04964	0.214543	0.0870809	0.123989	0.163934	0.0639994	0.0608106	0.223575	0.404577	3	C00026, C00074, C00064
Collecting duct acid secretion	Organismal Systems	Excretory system	mmu04966	1	1	1	1	1	1	1	1	0
Salivary secretion	Organismal Systems	Digestive system	mmu04970	1	1	1	1	1	1	1	1	1	C00165
Gastric acid secretion	Organismal Systems	Digestive system	mmu04971	0.480972	0.494394	0.500675	0.299869	0.480972	0.4782	0.445942	0.346646	2	C00388, C00165
Pancreatic secretion	Organismal Systems	Digestive system	mmu04972	1	1	1	1	1	1	1	1	1	C00165
Carbohydrate digestion and absorption	Organismal Systems	Digestive system	mmu04973	0.185316	0.180123	0.0926088	0.13335	0.27798	0.315092	0.0828051	0.38027	6	C00092, C00031, C00095, C00089, C00246, C00165
Protein digestion and absorption	Organismal Systems	Digestive system	mmu04974	0.165862	0.107336	0.00567176	0.0170171	0.0654901	0.0291668	0.000621023	0.00260904	22	C00134, C00062, C00049, C00099, C00491, C00037, C00388, C00135, C00123, C00073, C00079, C00065, C00064, C00188, C00078, C00183, C00097, C00041, C00082, C00152, C00246, C08262
Fat digestion and absorption	Organismal Systems	Digestive system	mmu04975	0.288974	0.32915	0.376014	0.407805	0.432484	1	1	1	3	C00187, C01885, C00165
Bile secretion	Organismal Systems	Digestive system	mmu04976	0.0828254	0.0276607	0.0596802	0.00236544	0.158911	0.211256	0.162926	0.253949	14	C00315, C02918, C00026, C00695, C00187, C04483, C00780, C00031, C00486, C01829, C00366, C00114, C05465, C05122
Vitamin digestion and absorption	Organismal Systems	Digestive system	mmu04977	0.111851	0.153828	0.0435249	0.238746	0.0421752	0.252352	0.193486	0.299242	10	C00120, C00187, C00153, C00250, C00473, C00255, C00534, C00864, C02477, C01885
Mineral absorption	Organismal Systems	Digestive system	mmu04978	0.0828254	0.0276607	0.00516369	0.0130339	0.0920631	0.0858476	0.00321675	0.00371519	14	C00037, C00123, C00073, C00079, C00009, C00065, C00064, C00188, C00078, C00183, C00031, C00041, C00152, C00032
Cholesterol metabolism	Organismal Systems	Digestive system	mmu04979	0.432484	0.0870809	0.376014	0.163934	0.432484	1	1	1	3	C00187, C05465, C05122
Alzheimer disease	Human Diseases	Neurodegenerative disease	mmu05010	1	1	1	1	1	1	1	1	0
Parkinson disease	Human Diseases	Neurodegenerative disease	mmu05012	0.258319	0.107519	0.03062	0.0488287	0.346768	1	0.328317	1	5	C00020, C00009, C00212, C00082, C00165
Amyotrophic lateral sclerosis	Human Diseases	Neurodegenerative disease	mmu05014	1	1	1	1	1	1	1	1	1	C00062
Huntington disease	Human Diseases	Neurodegenerative disease	mmu05016	1	1	1	1	1	1	1	1	0
Spinocerebellar ataxia	Human Diseases	Neurodegenerative disease	mmu05017	1	1	1	1	1	1	1	1	1	C00165
Prion disease	Human Diseases	Neurodegenerative disease	mmu05020	1	1	1	1	1	1	1	1	1	C02140
Pathways of neurodegeneration	Human Diseases	Neurodegenerative disease	mmu05022	0.345362	0.194457	0.249321	0.297657	0.346925	0.351175	0.298099	1	4	C00020, C00062, C00009, C00165
Cocaine addiction	Human Diseases	Substance dependence	mmu05030	1	1	1	1	1	1	1	1	1	C00082
Amphetamine addiction	Human Diseases	Substance dependence	mmu05031	1	1	1	1	1	1	1	1	1	C00082
Morphine addiction	Human Diseases	Substance dependence	mmu05032	0.358704	0.196798	0.248988	0.299869	0.160324	1	1	1	2	C00020, C00212
Nicotine addiction	Human Diseases	Substance dependence	mmu05033	1	1	1	1	1	1	1	1	0
Alcoholism	Human Diseases	Substance dependence	mmu05034	0.480972	0.494394	0.248988	0.299869	0.480972	1	1	1	2	C00212, C00082
Bacterial invasion of epithelial cells	Human Diseases	Infectious disease: bacterial	mmu05100	1	1	1	1	1	1	1	1	0
Salmonella infection	Human Diseases	Infectious disease: bacterial	mmu05132	1	1	1	1	1	1	1	1	0
Pertussis	Human Diseases	Infectious disease: bacterial	mmu05133	1	1	1	1	1	1	1	1	0
Legionellosis	Human Diseases	Infectious disease: bacterial	mmu05134	1	1	1	1	1	1	1	1	0
Yersinia infection	Human Diseases	Infectious disease: bacterial	mmu05135	1	1	1	1	1	1	1	1	0
Leishmaniasis	Human Diseases	Infectious disease: parasitic	mmu05140	1	1	1	1	1	1	1	1	1	C00219
Chagas disease	Human Diseases	Infectious disease: parasitic	mmu05142	1	1	1	1	1	1	1	1	1	C00062
African trypanosomiasis	Human Diseases	Infectious disease: parasitic	mmu05143	0.432484	0.32915	0.374998	0.407805	1	1	0.445339	0.404577	3	C00078, C00328, C00165
Malaria	Human Diseases	Infectious disease: parasitic	mmu05144	1	1	1	1	1	1	1	1	0
Toxoplasmosis	Human Diseases	Infectious disease: parasitic	mmu05145	1	1	1	1	1	1	1	1	0
Amoebiasis	Human Diseases	Infectious disease: parasitic	mmu05146	0.345362	0.366614	0.376014	0.369124	0.346925	0.342926	0.298099	1	4	C00219, C00062, C01074, C00165
Staphylococcus aureus infection	Human Diseases	Infectious disease: bacterial	mmu05150	1	1	1	1	1	1	1	1	0
Tuberculosis	Human Diseases	Infectious disease: bacterial	mmu05152	1	1	1	1	1	1	1	1	1	C06124
Hepatitis C	Human Diseases	Infectious disease: viral	mmu05160	1	1	1	1	1	1	1	1	0
Hepatitis B	Human Diseases	Infectious disease: viral	mmu05161	1	1	1	1	1	1	1	1	0
Measles	Human Diseases	Infectious disease: viral	mmu05162	1	1	1	1	1	1	1	1	0
Human cytomegalovirus infection	Human Diseases	Infectious disease: viral	mmu05163	1	1	1	1	1	1	1	1	1	C00165
Influenza A	Human Diseases	Infectious disease: viral	mmu05164	1	1	1	1	1	1	1	1	0
Human papillomavirus infection	Human Diseases	Infectious disease: viral	mmu05165	1	1	1	1	1	1	1	1	0
Human T-cell leukemia virus 1 infection	Human Diseases	Infectious disease: viral	mmu05166	1	1	1	1	1	1	1	1	0
Kaposi sarcoma-associated herpesvirus infection	Human Diseases	Infectious disease: viral	mmu05167	1	1	1	1	1	1	1	1	1	C00165
Herpes simplex virus 1 infection	Human Diseases	Infectious disease: viral	mmu05168	1	1	1	1	1	1	1	1	0
Epstein-Barr virus infection	Human Diseases	Infectious disease: viral	mmu05169	1	1	1	1	1	1	1	1	0
Human immunodeficiency virus 1 infection	Human Diseases	Infectious disease: viral	mmu05170	1	1	1	1	1	1	1	1	1	C00165
Coronavirus disease	Human Diseases	Infectious disease: viral	mmu05171	1	1	1	1	1	1	1	1	1	C00165
Pathways in cancer	Human Diseases	Cancer: overview	mmu05200	0.432484	0.0870809	0.376014	0.163934	0.432484	0.434845	1	1	3	C00187, C00122, C00165
Transcriptional misregulation in cancer	Human Diseases	Cancer: overview	mmu05202	1	1	1	1	1	1	1	1	0
Viral carcinogenesis	Human Diseases	Cancer: overview	mmu05203	1	1	1	1	1	1	1	1	0
Chemical carcinogenesis	Human Diseases	Cancer: overview	mmu05204	1	1	1	1	1	1	1	1	0
Proteoglycans in cancer	Human Diseases	Cancer: overview	mmu05205	1	1	1	1	1	1	1	1	0
MicroRNAs in cancer	Human Diseases	Cancer: overview	mmu05206	1	1	1	1	1	1	1	1	0
Chemical carcinogenesis	Human Diseases	Cancer: overview	mmu05207	1	1	1	1	0.480972	0.4782	1	1	2	C00780, C14240
Chemical carcinogenesis	Human Diseases	Cancer: overview	mmu05208	1	1	1	1	1	1	1	1	1	C00021
Colorectal cancer	Human Diseases	Cancer: specific types	mmu05210	1	1	1	1	1	1	1	1	0
Renal cell carcinoma	Human Diseases	Cancer: specific types	mmu05211	1	1	1	1	1	1	1	1	1	C00122
Pancreatic cancer	Human Diseases	Cancer: specific types	mmu05212	1	1	1	1	1	1	1	1	0
Endometrial cancer	Human Diseases	Cancer: specific types	mmu05213	1	1	1	1	1	1	1	1	0
Glioma	Human Diseases	Cancer: specific types	mmu05214	1	1	1	1	1	1	1	1	1	C00165
Prostate cancer	Human Diseases	Cancer: specific types	mmu05215	1	1	1	1	1	1	1	1	0
Thyroid cancer	Human Diseases	Cancer: specific types	mmu05216	1	1	1	1	1	1	1	1	0
Basal cell carcinoma	Human Diseases	Cancer: specific types	mmu05217	1	1	1	1	1	1	1	1	1	C00187
Melanoma	Human Diseases	Cancer: specific types	mmu05218	1	1	1	1	1	1	1	1	0
Bladder cancer	Human Diseases	Cancer: specific types	mmu05219	1	1	1	1	1	1	1	1	0
Chronic myeloid leukemia	Human Diseases	Cancer: specific types	mmu05220	1	1	1	1	1	1	1	1	0
Acute myeloid leukemia	Human Diseases	Cancer: specific types	mmu05221	1	1	1	1	1	1	1	1	0
Small cell lung cancer	Human Diseases	Cancer: specific types	mmu05222	1	1	1	1	1	1	1	1	0
Non-small cell lung cancer	Human Diseases	Cancer: specific types	mmu05223	1	1	1	1	1	1	1	1	1	C00165
Breast cancer	Human Diseases	Cancer: specific types	mmu05224	1	1	1	1	1	1	1	1	0
Hepatocellular carcinoma	Human Diseases	Cancer: specific types	mmu05225	1	1	1	1	1	1	1	1	1	C00165
Gastric cancer	Human Diseases	Cancer: specific types	mmu05226	1	1	1	1	1	1	1	1	0
Central carbon metabolism in cancer	Human Diseases	Cancer: overview	mmu05230	0.0248896	0.032917	9.54414e-05	0.0023472	0.099693	0.0273466	0.000587456	0.0785086	24	C00026, C00062, C00049, C00042, C00092, C00122, C00037, C00135, C00123, C00073, C00079, C00074, C00186, C00065, C00064, C00078, C00183, C00031, C00097, C00041, C00082, C00022, C00152, C00158
Choline metabolism in cancer	Human Diseases	Cancer: overview	mmu05231	0.128203	0.0384667	0.0616583	0.0895193	1	1	0.298099	1	4	C00588, C00114, C00670, C00165
PD-L1 expression and PD-1 checkpoint pathway in cancer	Human Diseases	Cancer: overview	mmu05235	1	1	1	1	1	1	1	1	1	C00165
Asthma	Human Diseases	Immune disease	mmu05310	1	1	1	1	1	1	1	1	1	C00388
Autoimmune thyroid disease	Human Diseases	Immune disease	mmu05320	1	1	1	1	1	1	1	1	1	C01829
Inflammatory bowel disease	Human Diseases	Immune disease	mmu05321	1	1	1	1	1	1	1	1	0
Systemic lupus erythematosus	Human Diseases	Immune disease	mmu05322	1	1	1	1	1	1	1	1	0
Rheumatoid arthritis	Human Diseases	Immune disease	mmu05323	1	1	1	1	1	1	1	1	0
Allograft rejection	Human Diseases	Immune disease	mmu05330	1	1	1	1	1	1	1	1	0
Graft-versus-host disease	Human Diseases	Immune disease	mmu05332	1	1	1	1	1	1	1	1	0
Primary immunodeficiency	Human Diseases	Immune disease	mmu05340	1	1	1	1	1	1	1	1	0
Hypertrophic cardiomyopathy	Human Diseases	Cardiovascular disease	mmu05410	1	1	1	1	1	1	1	1	0
Arrhythmogenic right ventricular cardiomyopathy	Human Diseases	Cardiovascular disease	mmu05412	1	1	1	1	1	1	1	1	0
Dilated cardiomyopathy	Human Diseases	Cardiovascular disease	mmu05414	1	1	1	1	1	1	1	1	0
Diabetic cardiomyopathy	Human Diseases	Cardiovascular disease	mmu05415	0.258319	0.107519	0.03062	0.0488287	0.23144	0.265645	0.165836	0.233406	5	C00092, C00031, C00022, C00095, C00165
Viral myocarditis	Human Diseases	Cardiovascular disease	mmu05416	1	1	1	1	1	1	1	1	0
Lipid and atherosclerosis	Human Diseases	Cardiovascular disease	mmu05417	1	1	1	1	1	1	1	1	1	C00187
Fluid shear stress and atherosclerosis	Human Diseases	Cardiovascular disease	mmu05418	1	1	1	1	1	1	1	1	0
