# Supplementary material for: Atlas of exercise metabolism reveals time-dependent signatures of metabolic homeostasis
Source: Cell Metab. Author manuscript; Available in PMC 2026 May 20. (PMC13189211; doi:10.1016/j.cmet.2021.12.016)
Supplement: Data_S1 [file NIHMS2168542-supplement-Data_S1.zip › Data S1_Original datasource used to create all graphs and uncropped western blot images (Related to Figure 1-7)/Orig Data Fig 7A.xlsx]

## Sheet: rotated_ordered_conc_umol_g
name	L10	L12	L18	L2	L20	L4	L1	L11	L17	L19	L3	L9	L14	L16	L22	L24	L6	L8	L13	L15	L21	L23	L5	L7	Q100	Q2	Q4	Q50	Q52	Q98	Q1	Q3	Q49	Q51	Q97	Q99	Q122	Q124	Q26	Q28	Q74	Q76	Q121	Q123	Q25	Q27	Q73	Q75
tissue	liver	liver	liver	liver	liver	liver	liver	liver	liver	liver	liver	liver	liver	liver	liver	liver	liver	liver	liver	liver	liver	liver	liver	liver	quad	quad	quad	quad	quad	quad	quad	quad	quad	quad	quad	quad	quad	quad	quad	quad	quad	quad	quad	quad	quad	quad	quad	quad
Time_treatment	ZT3_SED	ZT3_SED	ZT3_SED	ZT3_SED	ZT3_SED	ZT3_SED	ZT3_EXE	ZT3_EXE	ZT3_EXE	ZT3_EXE	ZT3_EXE	ZT3_EXE	ZT15_SED	ZT15_SED	ZT15_SED	ZT15_SED	ZT15_SED	ZT15_SED	ZT15_EXE	ZT15_EXE	ZT15_EXE	ZT15_EXE	ZT15_EXE	ZT15_EXE	ZT3_SED	ZT3_SED	ZT3_SED	ZT3_SED	ZT3_SED	ZT3_SED	ZT3_EXE	ZT3_EXE	ZT3_EXE	ZT3_EXE	ZT3_EXE	ZT3_EXE	ZT15_SED	ZT15_SED	ZT15_SED	ZT15_SED	ZT15_SED	ZT15_SED	ZT15_EXE	ZT15_EXE	ZT15_EXE	ZT15_EXE	ZT15_EXE	ZT15_EXE
2-Hydroxybutyric acid	0.0154248	0.0110029	0.0111089	0.0165965	0.0187823	0.0132516	0.0218541	0.0145101	0.0518177	0.0202262	0.0394664	0.0143073	0.0210101	0.0294171	0.0279889	0.0446629	0.0274984	0.0123307	0.142844	0.0792725	0.0361399	0.113395	0.170951	0.0398149	0.00273601	0.0063557	0.00317681	0.00246602	0.00174431	0.00254795	0.0036063	0.00754075	0.00254754	0.00362355	0.00745131	0.00458366	0.00357383	0.00326425	0.00250391	0.00216556	0.00234566	0.00264745	0.00646488	0.0164597	0.0330338	0.00744484	0.0266454	0.0141712
2-Hydroxyisobutyric acid	0.00119322	0.00173804	0.00230364	0.00155535	0.00178889	0.000836978	0.00160363	0.00241768	0.00189264	0.00221131	0.00146507	0.00180166	0.00169941	0.00213181	0.0021206	0.00195288	0.00229359	0.00160939	0.00269604	0.00184104	0.00142846	0.00167406	0.00130144	0.00273581	0.00139461	0.0012879	0.000877621	0.00098075	0.00136746	0.00217036	0.00127072	0.00109763	0.00136584	0.00203061	0.00129722	0.00187173	0.00139509	0.00140471	0.00179825	0.00152634	0.00149973	0.00153948	0.00113093	0.00111415	0.000923713	0.00175945	0.00204719	0.00130378
3-Hydroxybutyric acid	0.207705	0.1675	0.399582	0.169915	0.182377	0.260951	0.602977	0.317318	0.499302	0.453869	0.825449	0.412951	0.221847	0.250271	0.298297	0.275598	0.239673	0.233436	1.25567	0.992155	0.275806	0.62125	1.45287	0.394757	0.0754569	0.11909	0.124262	0.0830021	0.0993772	0.163636	0.25684	0.276774	0.118139	0.138529	0.176505	0.223508	0.115527	0.0808189	0.0823047	0.11593	0.0752806	0.0631667	0.134014	0.191581	0.491689	0.082182	0.495157	0.353377
3-hydroxyisobutiric_acid	0.0200847	0.0201538	0.0256219	0.0283408	0.0228192	0.0177492	0.0291148	0.0348921	0.0444741	0.0351051	0.0353035	0.0308389	0.021539	0.0251927	0.0227113	0.0260849	0.0260813	0.0283161	0.0576496	0.0438911	0.02804	0.0603503	0.0713035	0.046311	0.0143277	0.0273616	0.0164984	0.015134	0.0131246	0.0167666	0.0222974	0.0278778	0.0176619	0.0245293	0.0316599	0.0252218	0.0151582	0.0225559	0.0168377	0.0348807	0.0185858	0.0220672	0.0282912	0.063138	0.0719027	0.0401248	0.0620409	0.0417008
Leucine	0.0433286	0.046519	0.0510285	0.0313605	0.0566264	0.0356689	0.0613206	0.0679213	0.0926923	0.0722662	0.0615597	0.0914146	0.0771527	0.0804293	0.101423	0.08797	0.110581	0.075101	0.222633	0.143464	0.106224	0.152933	0.194808	0.0995028	0.0211111	0.017665	0.02094	0.0149471	0.0128971	0.0161074	0.0133521	0.0196631	0.0164113	0.0237108	0.0185	0.0243537	0.0217939	0.0256091	0.0221923	0.0245372	0.0221612	0.0333276	0.021695	0.0938533	0.0561903	0.0378082	0.065618	0.0438529
Isoleucine	0.0182242	0.0177618	0.0226543	0.0130797	0.0218107	0.0136749	0.0297875	0.0262074	0.0466569	0.0264186	0.0297626	0.0490347	0.0355738	0.031402	0.0537351	0.0418535	0.0547496	0.0254275	0.0967846	0.0932766	0.0547798	0.0600843	0.117255	0.0500436	0.0140169	0.011047	0.0144457	0.00970552	0.00817346	0.012625	0.00905649	0.0124864	0.0110487	0.0140712	0.0136941	0.0164417	0.0133862	0.0151061	0.0135587	0.0128288	0.0132267	0.0182231	0.0132144	0.0290555	0.0182359	0.0187262	0.0234501	0.0236907
Valine	0.0589037	0.054499	0.0608644	0.0467864	0.0624935	0.0485931	0.0780721	0.110315	0.144827	0.102591	0.108882	0.138081	0.105539	0.114671	0.135428	0.129835	0.146837	0.108013	0.295638	0.276003	0.148075	0.31017	0.356698	0.178993	0.0532076	0.0447826	0.0541165	0.0389214	0.0264492	0.0465951	0.0386927	0.0512398	0.0453755	0.0558522	0.062212	0.0629052	0.0455101	0.0555463	0.0505067	0.0604936	0.0559047	0.0611622	0.0547361	0.152451	0.117642	0.087108	0.111338	0.0982603
Threonine	0.0255321	0.0272392	0.0335461	0.0279202	0.036324	0.0208658	0.021332	0.0397793	0.0430881	0.0392409	0.0454295	0.0671916	0.0404142	0.037598	0.0618051	0.0440675	0.0410116	0.0446001	0.121956	0.0641506	0.0608273	0.0978359	0.0755539	0.0667013	0.0524438	0.0507072	0.0545491	0.0422442	0.0336231	0.0604842	0.0231649	0.026402	0.0445658	0.036389	0.0276027	0.0440408	0.0383474	0.0391867	0.0402819	0.0320213	0.0462191	0.0514325	0.0289758	0.0565866	0.0276319	0.0340641	0.0485175	0.0293061
