# Supplementary material for: Atlas of exercise metabolism reveals time-dependent signatures of metabolic homeostasis
Source: Cell Metab. Author manuscript; Available in PMC 2026 May 20. (PMC13189211; doi:10.1016/j.cmet.2021.12.016)
Supplement: Data_S1 [file NIHMS2168542-supplement-Data_S1.zip › Data S1_Original datasource used to create all graphs and uncropped western blot images (Related to Figure 1-7)/Orig Data Fig 6G.xlsx]

## Sheet: AV_liver_leucine
ANIMAL_ID_Portal	397_Portal	ANIMAL_ID_Vena Cava	397_Vena Cava	Condition	Zeitgeber
33	-0.192238	33	0.469478	exe	ZT3
35	-0.466149	35	0.466325	exe	ZT3
41	-0.554576	41	0.525198	exe	ZT3
43	0.0505313	43	0.536573	exe	ZT3
45	-0.270153	45	0.362166	exe	ZT3
55	-0.109645	55	0.483348	exe	ZT3
69	0.567331	69	0.809351	exe	ZT3
71	-0.376346	71	0.423108	exe	ZT3
37	1.78137	37	1.36242	exe	ZT15
47	0.3703	47	0.466569	exe	ZT15
49	0.435355	49	0.820302	exe	ZT15
51	1.27991	51	1.45216	exe	ZT15
59	0.496613			exe	ZT15
63	0.707146	63	0.888367	exe	ZT15
73	1.15721	73	1.31682	exe	ZT15
75	0.743555	75	1.24585	exe	ZT15
34	-0.449755	34	-0.182582	sed	ZT3
42	-0.28982	42	0.368161	sed	ZT3
		44	0.228267	sed	ZT3
46	-0.43413	46	-0.212371	sed	ZT3
54	-0.479986	54	0.0262735	sed	ZT3
56	-0.399105			sed	ZT3
58	-0.545522	58	0.22612	sed	ZT3
70	-0.242616	70	0.273622	sed	ZT3
38	-0.668643	38	-0.176311	sed	ZT15
40	-0.0740794	40	0.232139	sed	ZT15
48	-0.443416	48	0.528444	sed	ZT15
52	-0.361691	52	0.48421	sed	ZT15
60	-0.330828	60	0.514967	sed	ZT15
62	0.169964	62	0.216453	sed	ZT15
64	-0.285528	64	0.261705	sed	ZT15
72	0.383129	72	0.616578	sed	ZT15

## Sheet: AV_muscle_leucine
ANIMAL_ID_Arterious	397_Arterious	ANIMAL_ID_Venous	397_Venous	Condition	Zeitgeber
1	-0.0386442	1	-0.164986	exe	ZT3
3	0.0418603	3	-0.211601	exe	ZT3
9	0.277073	9	-0.0968023	exe	ZT3
11	-0.0010399	11	-0.415852	exe	ZT3
17	-0.0557244	17	-0.28299	exe	ZT3
19	0.0183227	19	-0.054082	exe	ZT3
27	-0.0717082	27	-0.441975	exe	ZT3
67	0.254189	67	0.144894	exe	ZT3
5	0.577481	5	0.457621	exe	ZT15
7	0.64826	7	0.948923	exe	ZT15
13	0.718632	13	0.570862	exe	ZT15
15	0.491125	15	0.625479	exe	ZT15
21	1.16665	21	0.969564	exe	ZT15
23	0.913272	23	0.727032	exe	ZT15
29	1.5616	29	1.51571	exe	ZT15
31	0.457553	31	0.32722	exe	ZT15
10	-0.0826006	10	-0.378956	sed	ZT3
12	-0.0477214	12	-0.209645	sed	ZT3
18	0.01143	18	-0.221298	sed	ZT3
20	-0.0707316	20	-0.272766	sed	ZT3
26	-0.313992	26	-0.446108	sed	ZT3
28	-0.131209	28	-0.151401	sed	ZT3
66	0.244805	66	-0.158749	sed	ZT3
6	0.242149	6	0.197161	sed	ZT15
8	-0.131109	8	0.012996	sed	ZT15
14	0.449731	14	0.108561	sed	ZT15
16	-0.0148241	16	0.00392677	sed	ZT15
22	-0.117708	22	-0.499149	sed	ZT15
24	0.155263	24	0.378869	sed	ZT15
30	-0.248032	30	-0.27987	sed	ZT15
32	-0.0567706	32	-0.00888866	sed	ZT15

## Sheet: AV_liv_4-methyl-2-oxopentanoate
ANIMAL_ID_Portal	100000551_Portal	ANIMAL_ID_Vena Cava	100000551_Vena Cava	Condition	Zeitgeber
33	-0.752679	33	-1.90336	exe	ZT3
35	0.0395083	35	-1.82112	exe	ZT3
41	0.298264	41	-0.504542	exe	ZT3
43	0.480866	43	-0.642497	exe	ZT3
45	0.864513	45	-0.694958	exe	ZT3
55	0.590285	55	-1.75809	exe	ZT3
69	0.893327	69	-0.790066	exe	ZT3
71	0.906051	71	-0.119213	exe	ZT3
37	1.07139	37	0.866807	exe	ZT15
47	0.317791	47	-2.19914	exe	ZT15
49	0.271457	49	0.394196	exe	ZT15
51	1.51457	51	-0.79042	exe	ZT15
59	0.149228			exe	ZT15
63	0.753617	63	-0.193724	exe	ZT15
73	1.18752	73	-1.02058	exe	ZT15
75	1.01011	75	-0.708828	exe	ZT15
34	-1.07602	34	-2.1246	sed	ZT3
42	-0.563078	42	-1.65391	sed	ZT3
		44	-0.271258	sed	ZT3
46	-0.417711	46	-0.0303254	sed	ZT3
54	-0.676066	54	-1.72466	sed	ZT3
56	-1.7877			sed	ZT3
58	-1.03628	58	-1.80194	sed	ZT3
70	-0.128146	70	-1.44764	sed	ZT3
38	-1.3853	38	-1.40977	sed	ZT15
40	-0.390182	40	-1.28538	sed	ZT15
48	-0.513559	48	-1.07668	sed	ZT15
52	-0.197172	52	-1.25936	sed	ZT15
60	-0.237212	60	-1.10952	sed	ZT15
62	-0.396387	62	-1.05587	sed	ZT15
64	-0.972082	64	-1.30822	sed	ZT15
72	-0.254897	72	-1.37962	sed	ZT15

## Sheet: AV_mus_4-methyl-2-oxopentanoate
ANIMAL_ID_Arterious	100000551_Arterious	ANIMAL_ID_Venous	100000551_Venous	Condition	Zeitgeber
1	0.417626	1	2.24467	exe	ZT3
3	0.0231529	3	1.88113	exe	ZT3
9	0.447224	9	1.98211	exe	ZT3
11	0.214082	11	1.39334	exe	ZT3
17	0.0187014	17	1.25615	exe	ZT3
19	0.156436	19	1.66617	exe	ZT3
27	-0.353752	27	1.29433	exe	ZT3
67	0.20439	67	1.65522	exe	ZT3
5	0.525531	5	1.59414	exe	ZT15
7	-0.839924	7	0.82639	exe	ZT15
13	0.648852	13	1.51492	exe	ZT15
15	0.812284	15	1.16141	exe	ZT15
21	-0.190757	21	1.30365	exe	ZT15
23	0.769838	23	2.48897	exe	ZT15
29	0.717885	29	2.12217	exe	ZT15
31	0.249521	31	1.90421	exe	ZT15
10	0.105942	10	1.91863	sed	ZT3
12	-0.114322	12	1.30459	sed	ZT3
18	0.346715	18	1.97243	sed	ZT3
20	-0.400918	20	1.51904	sed	ZT3
26	-0.412925	26	2.09993	sed	ZT3
28	-0.712936	28	2.07854	sed	ZT3
66	-0.098308	66	1.91651	sed	ZT3
6	-0.263685	6	0.618783	sed	ZT15
8	0.203487	8	2.46524	sed	ZT15
14	0.410019	14	1.92828	sed	ZT15
16	0.50209	16	1.88767	sed	ZT15
22	-0.607675	22	1.73198	sed	ZT15
24	-0.987025	24	0.274352	sed	ZT15
30	-0.93103	30	1.20203	sed	ZT15
32	-0.832318	32	1.25574	sed	ZT15
