# Supplementary material for: Atlas of exercise metabolism reveals time-dependent signatures of metabolic homeostasis
Source: Cell Metab. Author manuscript; Available in PMC 2026 May 20. (PMC13189211; doi:10.1016/j.cmet.2021.12.016)
Supplement: Data_S1 [file NIHMS2168542-supplement-Data_S1.zip › Data S1_Original datasource used to create all graphs and uncropped western blot images (Related to Figure 1-7)/Orig Data Fig S2C.xlsx]

## Sheet: Muscle
	early rest Sed Ave	early rest Exe Av	early active Sed Ave	early active Exe Ave
glucose	0.913733	0.8876	0.807017	0.40165
fructose	0.753717	0.62805	0.6097	0.480567
mannose	0.844867	0.660867	0.511033	0.3013
maltose	0.802183	0.642433	0.897883	0.291633
maltotriose	0.578067	0.484367	0.553633	0.26405
maltotetraose	0.514033	0.20975	0.649267	0.2807
G6P	0.805717	0.490317	0.492683	0.368733
F6P	0.76935	0.520317	0.5036	0.38965
F1,6BP	0.7277	0.64495	0.663017	0.354933
DHAP	0.143317	0.1167	0.1167	0.146767
3-PG	0.461183	0.3831	0.58155	0.318617
2-PG	0.597333	0.48155	0.549083	0.5036
PEP	0.448783	0.3597	0.525117	0.3069
pyruvate	0.716567	0.574483	0.657817	0.57585
lactate	0.883817	0.865117	0.875083	0.4849
citrate	1.50172	1.3849	1.0799	0.869933
aconitate	1.47953	1.2603	1.03447	0.644467
isocitrate	1.68608	1.49163	1.08792	0.943433
alpha-KG	1.0238	1.0542	0.778983	1.34203
fumarate	1.0745	1.16723	0.787133	1.03317
malate	1.09905	1.17327	0.826783	1.09712

## Sheet: Liver
	early rest Sed Ave	early rest Exe Av	early active Sed Ave	early active Exe Ave
glucose	1.03325	0.865667	0.670167	0.276567
fructose	1.20288	0.647583	0.397067	0.169017
mannose	1.0716	0.7699	0.710517	0.4088
maltose	0.992833	0.79305	0.191333	0.00936667
maltotriose	0.973017	0.235717	0.0187	0.00228333
maltotetraose	1.07032	0.0578667	0.00578333	0.00485
maltopentaose	0.789367	0.02075	0.0084	0.0084
maltohexaose	0.967317	0.484267	0.0369	0.0182
G6P	0.83455	2.65637	1.08295	1.23025
F6P	1.1793	1.622	1.15247	0.849967
DHAP	1.55263	2.4416	0.51535	0.160367
3-PG	0.9717	0.993283	1.10167	1.14198
2-PG	0.9159	1.26898	2.61408	1.94838
PEP	0.92295	0.912767	1.06443	1.19385
pyruvate	1.03083	1.0438	1.0687	0.984817
lactate	0.8598	0.781867	0.84105	0.465583
citrate	0.9294	0.78155	0.278767	0.201967
aconitate	0.929483	0.9139	0.339467	0.23605
alpha-KG	0.9759	0.983317	0.975933	1.15572
succinate	1.2234	1.00957	1.58192	1.38822
fumarate	0.954	1.118	0.905317	0.9892
malate	0.947133	1.09342	0.88975	0.973583

## Sheet: Serum
	early rest Sed Ave	early rest Exe Ave	early active Sed Ave	early active Exe Ave
glucose	1.09182	1.03357	0.917133	0.781883
fructose	1.08198	1.00967	1.08707	0.919067
mannose	1.23587	0.991633	0.89065	0.705467
3-PG	1.7332	2.38393	0.336383	0.32255
PEP	1.4722	1.58897	0.257217	0.174133
pyruvate	1.56498	0.895817	1.04	0.5861
lactate	1.27947	0.9361	1.30067	0.95625
citrate	1.0573	1.28187	0.8759	0.9561
aconitate	1.0509	1.33597	0.873433	0.903417
alpha-KG	1.02108	1.27335	0.988533	0.938133
succinate	0.9375	1.14997	0.947367	0.93515
fumarate	1.03678	1.32835	0.870683	0.848567
malate	1.03065	1.25173	0.8814	0.9334

## Sheet: Heart
	early rest Sed Ave	early rest Exe Ave	early active Sed Ave	early active Exe Ave
glucose	1.3417	1.70153	0.90125	1.22058
fructose	0.931883	1.90995	0.611717	0.864533
mannose	1.4368	3.04658	0.815817	1.2801
maltose	1.18325	1.25492	0.43615	0.660233
maltotetraose	0.7833	0.954717	0.4929	0.61675
G6P	2.1223	9.16228	1.94	3.20152
3-PG	1.01845	1.07113	1.08463	1.00503
PEP	1.43077	1.84453	1.03407	1.65103
pyruvate	0.757417	1.27618	0.693433	1.17457
lactate	0.970433	1.05868	1.01692	0.81095
citrate	1.24028	0.9661	1.03418	1.01653
aconitate	1.33393	1.01045	1.09078	1.10115
alpha-KG	0.863583	0.822933	1.35412	1.21243
succinate	0.86685	1.02695	1.08698	1.21325
fumarate	0.946967	1.03268	0.960883	1.0199
malate	0.982617	1.06648	0.940917	0.993717

## Sheet: Hypothalamus
	eary rest Sed Ave	eary rest Exe Ave	eary active Sed Ave	eary active Exe Ave
glucose	1.97397	1.5313	1.51383	0.672617
fructose	1.46428	1.26025	0.928117	0.6761
mannose	1.56082	1.0731	0.7707	0.4794
G6P	1.39013	1.40083	0.956083	0.9457
dihydroxyacetone phosphate (DHAP)	1.15598	1.165	0.8737	0.834117
3-PG	1.72175	0.924417	1.07492	1.11057
PEP	1.75525	0.856017	1.02235	1.11797
pyruvate	1.01082	1.04028	1.03857	1.0009
lactate	1.03118	1.06087	0.947317	0.9135
citrate	1.07603	1.13393	0.88975	0.956783
aconitate	1.02698	1.0969	0.8673	0.921733
isocitrate	1.05492	1.09415	0.893817	0.95655
alpha-KG	1.11353	1.0445	0.9487	0.995733
fumarate	1.02983	1.07265	0.98135	1.0283
malate	1.00077	0.9825	0.888467	0.984333

## Sheet: eWAT
	early rest Sed Ave	early rest Exe Ave	early active Sed Ave	early active Exe Ave
glucose	0.798717	1.13563	0.783867	0.63085
fructose	1.10372	0.723133	8.9347	2.12073
mannose	0.997833	1.0284	0.856417	0.636867
maltose	0.94985	0.778333	0.4671	0.483033
DHAP	0.603633	0.5707	0.447083	0.424217
3-PG	1.32273	0.614617	0.742117	0.732983
PEP	0.7327	0.6283	0.645517	0.634283
pyruvate	0.7362	0.664683	0.544133	0.60995
lactate	1.11213	0.67845	0.822567	0.750867
citrate	0.7104	0.855833	0.757667	0.8512
aconitate	0.710033	0.870467	0.777	0.733817
alpha-KG	0.646717	0.64285	0.709217	0.8289
succinate	0.844117	0.856883	0.910083	0.82685
fumarate	0.986883	0.774067	0.764867	0.905533
malate	0.9141	0.780783	0.763267	0.890967

## Sheet: iWAT
	early rest Sed Ave	early rest Exe Ave	early active Sed Ave	early active Exe Ave
glucose	1.97632	1.79342	1.66657	1.12727
fructose	1.23418	1.5772	1.9025	1.01732
mannose	1.98097	1.85994	1.65537	1.20387
maltose	1.68517	2.35296	2.64723	2.10797
DHAP	1.57518	2.89872	3.44667	1.72875
3-PG	1.32655	2.72362	2.68685	1.5025
PEP	0.85205	1.96102	3.3721	0.852967
pyruvate	1.48972	2.28102	2.0182	1.8777
lactate	1.63567	2.07408	3.21592	2.13565
citrate	1.37303	1.47688	1.49577	1.6314
aconitate	1.44045	1.50608	1.45992	1.60787
alpha-KG	1.34188	1.52442	1.31047	1.73805
succinate	1.17518	1.25136	1.4854	1.47022
fumarate	1.24222	1.46252	2.07888	1.82845
malate	1.18195	1.14082	1.2572	1.2782

## Sheet: BAT
	early rest Sed Ave	early rest Exe Ave	early active Sed Ave	early active Exe Ave
glucose	1.78908	1.02462	1.31245	0.676167
fructose	0.986767	0.71725	2.20082	1.29728
mannose	1.13377	0.644417	1.5818	0.39585
G6P	0.985933	0.833433	8.25757	0.78065
DHAP	1.00413	0.940083	1.13822	0.78625
3-PG	1.0925	1.15377	0.9778	1.02475
PEP	1.13267	1.14217	1.02507	0.962983
pyruvate	1.10508	1.11548	0.848633	0.9517
lactate	1.2566	1.21338	2.316	1.16197
citrate	0.92695	0.882083	1.6198	1.13055
aconitate	0.954767	0.880417	1.94982	1.16588
isocitrate	1.20727	1.09577	1.34518	0.731083
alpha-KG	1.13928	0.888267	1.06007	1.34933
succinate	1.15333	1.06302	0.993683	0.851167
fumarate	0.98745	0.864017	1.7389	1.20383
malate	0.964733	0.82515	1.91617	1.27275
