# Supplementary material for: Atlas of exercise metabolism reveals time-dependent signatures of metabolic homeostasis
Source: Cell Metab. Author manuscript; Available in PMC 2026 May 20. (PMC13189211; doi:10.1016/j.cmet.2021.12.016)
Supplement: Data_S1 [file NIHMS2168542-supplement-Data_S1.zip › Data S1_Original datasource used to create all graphs and uncropped western blot images (Related to Figure 1-7)/Orig Data Fig S6A.xlsx]

## Sheet: S8A_statistics
CHEM_ID_right	p_AV_lvr_exe_zt15	p_AV_lvr_sed_zt3	p_AV_lvr_sed_zt15	p_AV_msc_exe_zt3	p_AV_msc_exe_zt15	p_AV_msc_sed_zt3	p_AV_msc_sed_zt15	FC_lvr_zt3_exe	FC_lvr_zt3_sed	FC_lvr_zt15_exe	FC_lvr_zt15_sed	FC_msc_zt3_exe	FC_msc_zt3_sed	FC_msc_zt15_exe	FC_msc_zt15_sed	CHEM_ID	COMP_ID	SUPER_PATHWAY	SUB_PATHWAY	CHEMICAL_NAME	HMDB	KEGG
0.0198865	0.233653	0.000990418	0.00318335	0.411697	0.113789	0.192693	0.128513	-0.562526	-0.864424	-0.174028	-0.520864	-0.211103	-0.199435	-0.0571466	0.363613	30	39583	Lipid	Mevalonate Metabolism	mevalonate	HMDB0000227	C02104
0.458227	0.0224578	0.772112	0.272897	0.0256863	0.000117241	0.619151	0.165312	0.476302	0.458791	1.14849	0.767915	1.1015	0.561899	1.25501	0.738193	35	42370	Amino Acid	Glutamate Metabolism	S-1-pyrroline-5-carboxylate	HMDB0001301	C04322
0.000694012	0.00389595	0.019942	7.96885e-05	0.751749	0.590413	1.38224e-05	0.011159	1.34822	2.41425	2.58443	2.21073	0.178011	0.781802	-0.0277595	1.29013	49	1408	Amino Acid	Polyamine Metabolism	putrescine	HMDB0001414	C00134
0.0681597	0.0411856	0.0163338	0.00127333	0.00446859	8.51635e-06	0.534409	0.025782	0.947187	2.10261	1.70792	1.76594	1.22083	0.299103	2.06734	1.12662	50	485	Amino Acid	Polyamine Metabolism	spermidine	HMDB0001257	C00315
5.78157e-05	0.0018326	0.000379641	1.00521e-05	0.00917453	0.00421454	0.000285517	0.0176922	2.94121	3.35255	1.25812	2.62273	-0.90665	-1.36024	-0.548849	-0.80412	55	27665	Cofactors and Vitamins	Nicotinate and Nicotinamide Metabolism	1-methylnicotinamide	HMDB0000699	C02918
0.532992	0.874634	0.313872	0.762406	0.0223174	0.467425	0.598169	0.954438	-0.305643	2.02498	0.367281	0.694914	2.37003	0.381066	1.35263	0.567684	62	38395	Lipid	Fatty Acid, Dihydroxy	12,13-DiHOME	HMDB0004705	C14829
0.968861	0.260964	0.855904	0.0159305	0.00459369	0.00354338	0.00599333	0.00302649	0.0988612	-0.140273	-0.210256	-0.457948	-0.673456	-0.950223	-0.864107	-0.872498	71	437	Amino Acid	Tryptophan Metabolism	5-hydroxyindoleacetate	HMDB0000763	C05635
0.542371	0.00649723	0.23096	0.0938474	0.53683	0.0485934	0.0299543	0.538756	0.145994	0.32932	-1.02375	0.237354	0.0712139	-0.602336	0.370963	0.0697044	92	38347	Amino Acid	Lysine Metabolism	2-oxoadipate	HMDB0000225	C00322
4.33131e-06	0.0083107	0.00383753	6.94651e-05	0.00106872	0.0360677	0.00304943	0.018953	-1.62096	-1.27576	-1.84373	-1.48544	0.672848	0.812724	0.213303	1.63857	93	528	Energy	TCA Cycle	alpha-ketoglutarate	HMDB0000208	C00026
5.0164e-05	0.118219	0.00144014	0.000909912	0.0471785	0.00358343	0.002088	0.236413	1.14479	0.884226	0.509963	0.608413	-0.39773	-0.550072	-0.534603	-0.237562	98	1417	Amino Acid	Tryptophan Metabolism	kynurenate	HMDB0000715	C01717
0.663577	0.474157	0.388213	0.510401	0.134386	0.807215	0.259572	0.934617	0.108813	0.314351	-0.680941	0.204108	0.19155	-0.445908	0.197126	-0.434965	111	1549	Amino Acid	Leucine, Isoleucine and Valine Metabolism	3-hydroxyisobutyrate	HMDB0000023,HMDB0000336	C01188,C06001
0.000188515	0.0734489	0.026407	0.00200061	0.3819	0.12249	0.0123632	0.319879	0.733703	0.976703	0.258375	0.717114	0.0811549	-0.357471	0.154538	0.431333	112	531	Lipid	Mevalonate Metabolism	3-hydroxy-3-methylglutarate	HMDB0000355	C03761
0.0584488	0.00867039	0.17106	0.053205	0.00363221	6.97907e-05	0.00655166	0.0422631	0.678878	0.299745	2.66623	1.88096	3.8675	4.31949	4.4364	2.53793	132	1414	Carbohydrate	Glycolysis, Gluconeogenesis, and Pyruvate Metabolism	3-phosphoglycerate	HMDB0000807	C00597
1.77736e-06	0.348902	0.000689717	0.0199911	0.164642	0.229084	0.015257	0.197699	-8.5158	-7.65137	-0.131484	-3.43919	0.454817	0.67301	-0.590462	0.490331	136	22842	Lipid	Primary Bile Acid Metabolism	cholate	HMDB0000619	C00695
0.938738	0.0951381	0.723044	0.0329174	0.000920054	0.00652862	0.000291013	0.0165388	-0.115536	-0.129426	-0.115608	-0.557291	-1.12347	-1.37711	-0.876459	-1.64903	144	541	Amino Acid	Phenylalanine Metabolism	4-hydroxyphenylacetate	HMDB0000020	C00642
0.00517088	0.0199187	0.00338442	0.896199	0.864687	0.618057	0.177594	0.461179	-1.97674	-1.56471	-1.91045	0.371889	-0.0326045	0.0120154	0.128955	-0.0626109	158	1418	Nucleotide	Pyrimidine Metabolism, Thymine containing	5,6-dihydrothymine	HMDB0000079	C00906
0.282371	0.4882	0.0296435	0.193799	0.0131583	0.0021764	0.172373	0.218226	1.45365	2.01804	0.480154	2.64218	3.28823	2.51717	3.46464	-0.28571	171	3127	Nucleotide	Purine Metabolism, (Hypo)Xanthine/Inosine containing	hypoxanthine	HMDB0000157	C00262
1.25232e-05	0.0327913	0.00154239	0.0237358	0.423173	0.543564	0.54154	0.435128	-2.12257	-1.45545	-0.742517	-0.586364	0.269921	0.53458	0.66544	-0.309636	180	1105	Lipid	Long Chain Polyunsaturated Fatty Acid (n3 and n6)	linoleate (18:2n6)	HMDB0006270,HMDB0000673	C01595
0.282707	0.000888602	0.263414	0.00587281	0.000129978	8.64428e-05	0.365581	0.0393191	0.359564	0.508072	0.810263	0.527604	1.03362	0.34911	0.821035	0.531212	181	1645	Lipid	Medium Chain Fatty Acid	laurate (12:0)	HMDB0000638	C02679
0.0918143	0.404063	0.0192565	0.541897	0.401374	0.233686	0.000532093	0.211685	0.219922	0.435418	0.0314249	-0.101953	-0.144511	-0.74884	0.161437	-0.142757	182	1899	Cofactors and Vitamins	Nicotinate and Nicotinamide Metabolism	quinolinate	HMDB0000232	C03722
0.00795149	0.136361	0.0583662	0.156109	0.024523	0.00804562	0.20392	0.579986	0.254815	0.715344	0.190931	0.19485	0.705635	0.271754	0.855876	0.0683659	189	1498	Amino Acid	Lysine Metabolism	N6,N6,N6-trimethyllysine	HMDB0001325	C03793
0.0317496	0.205499	0.0386079	0.503027	0.000578359	0.00043191	2.25359e-05	0.00691933	0.258254	0.717321	0.0400256	0.057012	-1.22114	-1.23648	-0.788936	-0.788611	192	37496	Amino Acid	Polyamine Metabolism	N-acetylputrescine	HMDB0002064	C02714
0.00965037	0.00258251	0.00494594	0.0277884	0.0493601	0.00125958	0.00332746	0.000892695	0.894555	0.758522	0.416902	0.349955	-0.432028	-0.84082	-0.479192	-0.518609	194	2829	Amino Acid	Methionine, Cysteine, SAM and Taurine Metabolism	N-formylmethionine	HMDB0001015	C03145
0.00530688	0.00872818	0.00581165	0.0144836	0.00540715	0.220519	0.396268	0.879644	1.67682	1.48299	2.79914	3.59835	0.925488	0.331358	0.39657	-0.171298	197	42382	Amino Acid	Methionine, Cysteine, SAM and Taurine Metabolism	S-adenosylhomocysteine (SAH)	HMDB00939	C00021
0.00586419	0.000149553	0.0155534	0.000162531	0.0254003	0.839516	0.3686	0.741149	-5.85673	-7.35427	-9.73569	-8.85933	-1.1854	1.47342	-0.265804	0.14034	209	32342	Nucleotide	Purine Metabolism, Adenine containing	adenosine 5'-monophosphate (AMP)	HMDB0000045	C00020
0.0422036	0.00344415	0.0815584	0.00338727	0.0560611	0.00571864	0.0341851	0.0555356	0.356553	0.472955	0.732287	0.717375	-0.564692	-0.658649	-0.500528	-0.511471	212	1419	Amino Acid	Polyamine Metabolism	5-methylthioadenosine (MTA)	HMDB0001173	C00170
0.000378211	0.000755288	0.334615	0.160812	0.0973149	0.00215567	0.129636	0.957064	-3.46185	0.352608	-3.5803	-0.56918	-1.64022	-1.31141	-2.14625	-0.501552	218	33434	Nucleotide	Purine Metabolism, (Hypo)Xanthine/Inosine containing	allantoic acid	HMDB0001209	C00499
0.39779	0.0732384	0.579078	0.145967	0.492067	0.396221	0.218167	0.247623	-1.00904	-0.0315724	1.45102	0.411218	-0.164301	1.09129	0.272051	0.558332	219	1763	Carbohydrate	Pentose Phosphate Pathway	ribose 1-phosphate	HMDB0001489	C00620
5.2523e-05	0.154157	0.000530436	0.00446211	0.0766065	0.00564299	0.605039	0.230586	-2.88573	-2.02506	-1.02483	-1.4839	-1.20602	-0.229827	-0.784886	-0.658247	229	1110	Lipid	Long Chain Polyunsaturated Fatty Acid (n3 and n6)	arachidonate (20:4n6)	HMDB0001043	C00219
0.266785	0.71542	0.13435	0.52468	0.0276914	0.00675996	0.0174386	0.0594647	0.52288	0.198572	0.382458	0.0520672	0.252695	0.158017	0.348118	0.191277	231	1638	Amino Acid	Urea cycle; Arginine and Proline Metabolism	arginine	HMDB0000517	C00062
0.00342776	0.00547154	0.0272011	0.00135036	0.110658	0.00220945	0.274799	0.733127	1.6384	0.839242	1.06189	1.14792	0.348766	0.45069	1.35658	0.341259	232	15497	Amino Acid	Urea cycle; Arginine and Proline Metabolism	argininosuccinate	HMDB0000052	C03406
0.0179553	0.0969293	0.00571164	0.376687	0.0595338	0.0075182	0.0129927	0.601588	-1.54858	-1.02173	-0.465483	-0.465239	0.279306	0.933244	0.857968	0.0785246	234	443	Amino Acid	Alanine and Aspartate Metabolism	aspartate	HMDB0000191	C00049
0.0749914	0.185142	0.147653	0.0299222	0.772209	0.0586314	0.0264477	0.0898708	0.249266	0.304547	0.462067	-0.615422	-0.157965	-0.575805	-1.16959	-0.990673	235	1432	Amino Acid	Phenylalanine Metabolism	2-hydroxyphenylacetate	HMDB0000669	C05852
0.0010441	0.0203665	0.000998806	6.16772e-05	0.00367844	0.00240516	0.00100566	0.0013608	1.02169	0.936586	0.272071	0.97935	-0.379529	-0.585475	-0.610563	-0.619035	240	32197	Amino Acid	Tyrosine Metabolism	3-(4-hydroxyphenyl)lactate	HMDB0000755	C03672
0.179395	0.829963	0.722039	0.149299	0.347694	0.0198563	0.147886	0.258873	0.274836	-0.125062	0.264935	0.18272	0.45879	0.287372	0.440855	0.108429	241	566	Amino Acid	Phenylalanine Metabolism	phenylpyruvate	HMDB0000205	C00166
0.386555	0.617834	0.455871	0.263643	0.0352485	0.000371055	0.0783241	0.000763359	0.438513	0.00613759	-0.432699	0.108365	0.543118	0.636352	0.844456	0.704623	244	55	Nucleotide	Pyrimidine Metabolism, Uracil containing	beta-alanine	HMDB0000056	C00099
0.0015872	0.015045	0.00659262	0.0005813	0.00629107	0.0161425	0.0518192	0.929892	0.903829	0.676639	0.683706	0.854736	0.722081	0.387399	0.440769	0.426582	249	1768	Amino Acid	Histidine Metabolism	carnosine	HMDB0000033	C00386
0.195409	0.00457894	0.155658	0.214322	0.775197	0.159715	0.00732185	0.203519	0.57214	0.32097	0.905613	0.414789	-0.841494	1.30261	1.11743	0.126651	250	2137	Cofactors and Vitamins	Hemoglobin and Porphyrin Metabolism	biliverdin	HMDB0001008	C00500
0.16759	0.0139618	0.0541687	0.109665	0.566753	0.0839309	0.4803	0.647393	0.333728	-0.495502	1.70482	1.34432	0.0114337	0.0795377	-0.921551	0.336353	251	568	Cofactors and Vitamins	Biotin Metabolism	biotin	HMDB0000030	C00120
1.63946e-05	1.46355e-06	0.00194953	8.83327e-07	0.733209	0.0143366	0.089958	0.696118	3.39546	2.40509	2.44271	2.68395	0.0341781	-0.561422	-0.381043	0.153688	252	1437	Energy	TCA Cycle	succinate	HMDB0000254	C00042
0.00853773	0.269926	0.0117617	0.000256706	0.00283118	0.053627	0.914448	0.152409	0.772773	1.32721	-0.539737	0.751708	0.415294	0.406783	0.146716	0.550595	254	542	Lipid	Ketone Bodies	3-hydroxybutyrate (BHBA)	HMDB0000442,HMDB0000357,HMDB0000011	C03197,C01089
0.581641	0.00343415	0.948483	0.0231687	0.0036783	0.201974	0.701404	0.24486	-0.0323242	-0.046472	-0.449091	-0.326046	-0.182994	0.224252	-0.0921873	-0.226997	266	63	Lipid	Sterol	cholesterol	HMDB0000067	C00187
0.000557539	0.000284554	0.0107519	0.000823248	0.852623	0.219122	0.00422729	0.54489	1.34765	1.43385	1.39361	1.56814	-0.0605317	-0.668628	0.361819	-0.188645	267	34396	Lipid	Phospholipid Metabolism	choline phosphate	HMDB0001565	C00588
0.530869	0.0687303	0.0337106	0.190303	0.0344403	0.013551	0.00176918	0.00224634	0.0929686	0.636194	-0.449771	0.270424	-0.279708	-0.872167	-0.185624	-0.857536	272	5983	Lipid	Corticosteroids	corticosterone	HMDB0001547	C02140
3.95633e-05	0.281547	0.0025279	0.00311854	0.365498	0.14821	0.00380198	0.12094	0.350919	0.409136	0.135054	0.135397	-0.120852	-0.099616	-0.236063	0.195737	275	513	Amino Acid	Creatine Metabolism	creatinine	HMDB0000562	C00791
0.698408	0.0453178	0.923909	0.377324	0.163261	0.0531863	0.740427	0.236734	-0.0808646	-0.0295701	-0.774815	0.204178	-0.521161	0.607769	-0.36173	-0.837162	279	56	Amino Acid	Methionine, Cysteine, SAM and Taurine Metabolism	cystine	HMDB0000192	C00491
0.786205	0.842082	0.527379	0.983782	0.00329308	0.0191301	0.164202	0.951383	0.0250627	-0.202155	0.00693945	-0.352906	1.03172	1.13175	1.25133	0.101623	282	2372	Nucleotide	Pyrimidine Metabolism, Cytidine containing	cytidine 5'-monophosphate (5'-CMP)	HMDB0000095	C00055
4.56527e-05	0.00658595	0.0029918	0.000507595	0.0427034	0.000771474	0.00774663	0.649999	2.70433	2.89092	2.73303	3.22484	1.23294	2.50783	3.21757	0.256975	291	31260	Carbohydrate	Glycolysis, Gluconeogenesis, and Pyruvate Metabolism	glucose 6-phosphate	HMDB0001401	C00092
0.000292984	0.000287843	0.00078661	1.5057e-05	0.110008	0.00801832	0.202554	0.847802	3.68072	4.10148	2.41537	3.60577	1.67442	1.87737	2.0448	0.0804505	297	17747	Lipid	Sphingosines	sphingosine	HMDB0000252	C00319
9.59509e-07	0.00404034	0.000111148	0.000154082	0.364931	0.0468626	0.570764	0.935979	-7.09747	-7.5187	-3.91587	-6.75622	-0.122909	0.480415	-0.422765	0.117194	302	1114	Lipid	Secondary Bile Acid Metabolism	deoxycholate	HMDB0000626	C04483
0.0172843	0.00155562	0.0230659	0.0120291	0.0017688	0.00016549	0.0778618	0.258906	1.00828	1.104	1.22245	1.11636	2.2813	3.24088	2.90824	1.16344	309	15522	Carbohydrate	Glycolysis, Gluconeogenesis, and Pyruvate Metabolism	dihydroxyacetone phosphate (DHAP)	HMDB0001473	C00111
0.0231682	0.0443276	0.0206972	0.126996	0.00175113	0.00895529	0.000823406	0.106383	0.469639	0.656606	0.569235	0.366533	-0.320364	-0.628144	-0.38241	-0.367152	310	15705	Amino Acid	Methionine, Cysteine, SAM and Taurine Metabolism	cystathionine	HMDB0000099	C02291
0.000227088	0.00014577	0.000765867	1.62796e-05	0.117459	0.00816807	0.15929	0.912449	3.65024	3.66261	2.46854	3.49699	1.44229	1.68639	2.05577	-0.221917	313	17769	Lipid	Sphingolipid Synthesis	sphinganine	HMDB0000269	C00836
0.00614822	0.00398385	0.154439	0.0175024	0.0715476	0.00335797	0.936012	0.336373	0.545366	0.329136	0.733832	0.503996	0.154148	-0.0429115	0.424072	0.172978	330	1643	Energy	TCA Cycle	fumarate	HMDB0000134	C00122
0.794188	0.33845	0.353073	0.966461	0.000731486	0.0205684	0.00332702	0.0190679	-0.0798943	0.332237	0.186251	0.022478	0.611126	0.387836	0.375115	0.670937	331	36738	Peptide	Gamma-glutamyl Amino Acid	gamma-glutamylglutamate	HMDB0011737	C05282
0.00161355	0.00132864	0.327594	0.74644	0.613078	0.824203	0.0598895	0.463461	1.26298	0.282989	0.907955	-0.0121218	0.0559693	-0.573012	-0.0554469	0.187762	339	396	Lipid	Fatty Acid, Dicarboxylate	glutarate (C5-DC)	HMDB0000661	C00489
0.00489749	0.00156857	0.000620705	0.00247415	0.14733	0.00325061	0.168577	0.00223639	-0.951926	-1.0439	-1.32576	-0.437903	0.0844093	0.0416476	0.181629	0.285562	340	58	Amino Acid	Glycine, Serine and Threonine Metabolism	glycine	HMDB0000123	C00037
0.0131668	0.673386	0.0490987	0.3416	0.00235027	0.0876884	0.00293354	0.00768287	-1.99818	-1.44076	0.406068	-0.261785	0.66597	0.726721	0.254093	0.854035	344	43802	Amino Acid	Creatine Metabolism	guanidinoacetate	HMDB0000128	C00581
0.00747734	0.000443375	0.0411864	0.00104429	0.868798	0.12327	0.201597	0.951878	-3.18361	-3.7787	-4.10869	-4.50198	0.234996	0.849956	0.837876	0.214631	347	2849	Nucleotide	Purine Metabolism, Guanine containing	guanosine 5'-monophosphate (5'-GMP)	HMDB0001397	C00144
0.680555	0.185395	0.0692798	0.0138517	0.000468795	0.00399386	0.0371947	0.03256	-0.451592	0.430196	0.975735	0.864616	1.41251	1.77476	1.26303	1.79076	354	1574	Amino Acid	Histidine Metabolism	histamine	HMDB0000870	C00388
0.00891519	0.441472	0.00493621	0.00422712	0.102294	0.820344	0.00586499	0.623408	0.782378	0.938525	0.309114	0.553752	-0.163218	-0.351757	-0.130765	-0.116749	355	59	Amino Acid	Histidine Metabolism	histidine	HMDB0000177	C00135
0.0455652	0.851892	0.0169748	0.538528	0.000749738	0.0640186	0.489464	0.0209393	-1.40467	-0.594768	0.548333	0.211288	1.33004	1.01088	0.62636	1.06298	358	590	Amino Acid	Methionine, Cysteine, SAM and Taurine Metabolism	hypotaurine	HMDB0000965	C00519
0.0687355	0.231169	0.0582713	0.130797	0.270394	0.480171	0.841852	0.270532	-1.83682	-3.51478	-1.53993	-0.801694	-0.108535	-0.178855	-0.040722	0.768528	361	1123	Nucleotide	Purine Metabolism, (Hypo)Xanthine/Inosine containing	inosine	HMDB0000195	C00294
0.771234	0.656815	0.237112	0.0815651	0.118489	0.0180635	0.108224	0.966443	-0.757697	1.80399	-1.13296	-1.45166	3.53388	3.45256	2.89083	0.653957	362	2133	Nucleotide	Purine Metabolism, (Hypo)Xanthine/Inosine containing	inosine 5'-monophosphate (IMP)	HMDB0000175	C00130
0.00579219	0.216389	0.0399428	0.0045788	0.0158464	0.248672	0.0148896	0.0166252	0.479612	0.423545	0.150261	0.26213	-0.404756	-0.680406	-0.309874	-0.564046	363	1124	Lipid	Inositol Metabolism	myo-inositol	HMDB0000211	C00137
7.9574e-05	0.00853003	0.0162308	0.00104387	0.00201563	0.313151	0.000238433	0.557835	1.30654	0.727523	0.94155	0.914545	-0.428884	-0.460359	-0.252638	-0.0570467	376	1125	Amino Acid	Leucine, Isoleucine and Valine Metabolism	isoleucine	HMDB0000172	C06418,C00407,C16424
0.000756715	0.0304748	0.0921404	0.00224399	0.000523079	0.000835635	0.00831762	3.96616e-05	0.61879	0.22641	0.961332	0.374629	-0.387676	-0.504355	-0.42022	-0.370174	381	6146	Amino Acid	Lysine Metabolism	2-aminoadipate	HMDB0000510	C00956
0.329307	0.23511	0.221602	0.0206156	0.213764	0.683386	0.00440989	0.83497	-0.146336	-0.134221	-0.142574	-0.572009	-0.0769496	-0.2822	-0.0485227	-0.166578	391	2132	Amino Acid	Urea cycle; Arginine and Proline Metabolism	citrulline	HMDB0000904	C00327
0.000156375	0.210847	0.00251413	0.00254856	0.00128324	0.457873	0.00421328	0.566066	0.933449	0.737576	0.248497	0.749887	-0.346771	-0.291474	-0.180476	-0.00944033	397	60	Amino Acid	Leucine, Isoleucine and Valine Metabolism	leucine	HMDB0000687	C00123
0.149885	0.237355	0.113195	0.0159374	0.869503	0.632299	0.629104	0.176418	0.180879	0.209571	0.360329	0.37735	-0.00903598	-0.0149152	-0.206425	0.195707	407	1301	Amino Acid	Lysine Metabolism	lysine	HMDB0003405	C00739,C00047
0.00168268	0.00746248	0.118704	0.00342841	0.0276385	0.00935273	0.78333	0.113763	0.566671	0.294724	0.611996	0.696339	0.272683	0.163963	0.353536	0.247233	409	1303	Energy	TCA Cycle	malate	HMDB0031518,HMDB0000156,HMDB0000744	C00149,C00711,C00497
0.0781515	0.0452316	0.0169947	0.0159496	0.0249007	0.0183604	0.00087013	0.0416647	-0.611902	-0.695496	-0.589926	-0.492127	0.31451	0.290352	0.291959	0.214038	415	1302	Amino Acid	Methionine, Cysteine, SAM and Taurine Metabolism	methionine	HMDB0000696	C00073
0.0138214	0.395103	0.0702387	0.0926675	0.000136958	0.236941	0.00162584	0.0221989	0.393791	0.288741	0.0253259	0.17423	-0.454181	-0.260602	-0.245686	-0.269419	418	1496	Lipid	Fatty Acid Metabolism (also BCAA Metabolism)	methylmalonate (MMA)	HMDB0000202	C02170
0.000110068	0.329863	0.0131075	0.060102	0.947476	0.999085	0.597746	0.678758	-1.44569	-1.04095	-0.437272	-0.497	-0.0406048	0.324111	0.20545	-0.155773	424	1336	Lipid	Long Chain Saturated Fatty Acid	palmitate (16:0)	HMDB0000220	C00249
0.000108898	0.0158133	0.00181024	0.000254967	0.018462	0.682356	0.00159958	0.0225641	1.50719	1.3682	0.798053	1.16695	-0.781752	-1.17313	0.189808	-0.849204	432	594	Cofactors and Vitamins	Nicotinate and Nicotinamide Metabolism	nicotinamide	HMDB0001406	C00153
0.0347362	0.00150475	0.943592	0.187571	0.0735041	0.0545631	0.491501	0.801955	1.27031	-0.11183	1.67869	0.661419	1.21572	0.715642	0.934283	0.0736558	437	12035	Lipid	Medium Chain Fatty Acid	pelargonate (9:0)	HMDB0000847	C01601
0.039103	0.96364	0.403978	0.0972974	0.627366	0.936759	0.64222	0.426676	-0.518609	-0.634207	0.278425	-0.250291	0.0981951	-0.0664651	0.0036267	-0.328207	439	1358	Lipid	Long Chain Saturated Fatty Acid	stearate (18:0)	HMDB0000827	C01530
0.697061	0.0334127	0.439657	0.0500638	0.0014953	0.00420429	0.00586581	0.00335468	0.05325	0.249038	0.965232	0.567855	-0.478806	-0.695445	-0.487047	-0.404226	444	1493	Amino Acid	Urea cycle; Arginine and Proline Metabolism	ornithine	HMDB0000214	C00077
0.639551	0.0674444	0.125434	0.0110548	6.38015e-05	0.00290416	0.0069501	0.00144866	0.10682	-0.0577068	-0.454392	-0.364182	0.863144	0.276835	0.68341	0.686705	445	1505	Nucleotide	Pyrimidine Metabolism, Orotate containing	orotate	HMDB0000226	C00295
8.7155e-06	4.27381e-05	0.000293882	4.20177e-06	0.0423915	0.0044079	0.306867	0.188655	9.12258	7.68327	6.97538	7.6761	1.00389	0.781893	2.72862	0.637992	448	27727	Amino Acid	Glutathione Metabolism	glutathione, oxidized (GSSG)	HMDB0003337	D00031,C00127
0.000267723	0.158363	0.00268526	0.164946	0.0644385	0.151553	0.0937545	0.687549	-1.64965	-1.32993	-0.625554	-0.121262	1.00151	0.147137	0.943404	-0.322304	452	33447	Lipid	Long Chain Monounsaturated Fatty Acid	palmitoleate (16:1n7)	HMDB0003229	C08362
0.00027573	0.019312	0.000522529	0.00117742	0.067871	0.795517	0.196114	0.779204	0.93351	0.80156	0.654245	0.903607	-0.165057	-0.170564	-0.025922	0.0332901	460	64	Amino Acid	Phenylalanine Metabolism	phenylalanine	HMDB0000159	C00079
7.65905e-05	0.000862138	0.00632338	0.000641154	0.128151	0.0964232	0.006231	0.119668	2.24964	1.73828	2.26808	2.45149	0.304954	0.840522	0.318328	0.647254	461	42109	Energy	Oxidative Phosphorylation	phosphate	HMDB0001429	C00009
0.00169335	0.00329445	0.0241003	0.00101582	0.00149164	2.12624e-05	0.0180418	0.129485	3.45313	2.48665	2.97973	3.54552	4.73322	6.87101	5.22603	3.17364	463	597	Carbohydrate	Glycolysis, Gluconeogenesis, and Pyruvate Metabolism	phosphoenolpyruvate (PEP)	HMDB0000263	C00074
0.0104455	0.00634858	0.00262887	0.000194096	0.99668	0.0344893	0.176507	0.0866878	-0.754088	-0.55499	-0.669604	-0.717858	-0.00946996	-0.00904254	0.163034	0.117217	480	1898	Amino Acid	Urea cycle; Arginine and Proline Metabolism	proline	HMDB0000162,HMDB0003411	C00148,C000763
8.95276e-05	0.0946323	0.0174718	0.00261105	0.123771	0.00724497	0.663757	0.163916	1.48926	0.969444	0.506286	1.03351	0.16357	0.0481331	0.295814	0.195159	482	527	Carbohydrate	Glycolysis, Gluconeogenesis, and Pyruvate Metabolism	lactate	HMDB0000190	C00186
0.51289	0.269957	0.25697	0.627988	0.0420288	0.106383	0.591311	0.377182	0.0292965	0.16247	-0.149573	-0.0250816	0.204631	0.123353	0.208792	0.0990955	491	1651	Cofactors and Vitamins	Vitamin B6 Metabolism	pyridoxal	HMDB0001545	C00250
0.0936991	0.00946193	0.886606	0.00763872	0.00228725	0.000153849	0.0672807	0.203902	-0.228244	0.295952	-1.08789	-0.727559	-1.35752	-0.835218	-1.62823	-0.383179	498	1806	Cofactors and Vitamins	Vitamin A Metabolism	retinol (Vitamin A)	HMDB0000305	C00473
0.00717084	0.00323229	0.0231524	0.00123643	0.00182132	0.00654327	0.169632	0.657295	3.22393	1.56808	2.59858	2.45077	2.27091	1.66444	1.5641	-0.199027	500	1827	Cofactors and Vitamins	Riboflavin Metabolism	riboflavin (Vitamin B2)	HMDB0000244	C00255
0.11684	0.00524878	0.00106811	0.00858442	0.00127691	0.00108126	0.000731144	0.000712228	-0.402735	-0.705949	-0.927669	-0.406897	0.39477	0.419043	0.460779	0.648216	503	1648	Amino Acid	Glycine, Serine and Threonine Metabolism	serine	HMDB0000187	C00065
0.404107	0.157644	0.762573	0.0642371	0.00214077	0.00860922	0.361411	0.11308	-0.0754775	0.432633	-0.262455	-0.710104	-2.80467	-1.69607	-2.02237	-1.03827	504	2342	Amino Acid	Tryptophan Metabolism	serotonin	HMDB0000259	C00780
0.0309178	0.413972	0.225972	0.0353157	0.00469113	0.00406239	0.00604077	0.0076916	0.29922	0.304029	0.0565214	0.352876	0.530354	0.55614	0.619442	0.426246	512	2125	Amino Acid	Methionine, Cysteine, SAM and Taurine Metabolism	taurine	HMDB0000251	C00245
0.000487546	0.778817	0.0698926	0.776213	0.11954	0.36454	0.104667	0.765584	-0.955714	-0.532954	-0.0754226	0.11456	0.644404	0.30233	0.632033	0.0641681	519	1365	Lipid	Long Chain Saturated Fatty Acid	myristate (14:0)	HMDB0000806	C06424
0.0478614	0.00275362	0.432199	0.00377343	0.00650984	0.0217705	0.00109087	0.0746369	-0.184435	0.121799	-0.475183	-0.385666	-0.237179	-0.497689	-0.219544	-0.406424	533	1670	Amino Acid	Urea cycle; Arginine and Proline Metabolism	urea	HMDB0000294	C00086
1.15463e-05	0.000160983	0.00203653	3.44175e-06	0.487207	0.604529	0.623637	0.285336	3.40438	3.24282	2.85932	3.44246	0.00762353	0.434557	-0.131786	0.558963	535	606	Nucleotide	Pyrimidine Metabolism, Uracil containing	uridine	HMDB0000296	C00299
0.000159654	0.00342015	0.0118732	0.000682577	0.151453	0.782698	0.234454	0.0216888	-0.907524	-0.786348	-1.28686	-0.804338	0.275003	0.178065	0.0394017	0.246713	536	52602	Nucleotide	Pyrimidine Metabolism, Uracil containing	2'-deoxyuridine	HMDB0000012	C00526
0.648614	0.23076	0.880634	0.0237865	0.290754	0.75626	0.767341	0.236964	-0.189921	-0.257874	-0.216787	-0.49829	0.21529	-0.260322	0.0451623	0.250672	537	607	Amino Acid	Histidine Metabolism	trans-urocanate	HMDB0000301	C00785
0.000375574	0.0453784	0.000888132	0.14186	0.0423896	0.000545062	0.0537597	0.388945	-1.40641	-1.28006	-1.38451	-0.930206	0.70586	0.89492	1.12257	0.482252	561	57	Amino Acid	Glutamate Metabolism	glutamate	HMDB0000148	C00025,C00217
1.21004e-07	0.000416946	0.00175708	9.33243e-05	0.0116519	0.0011702	0.0905991	0.983113	1.21186	0.745584	0.775918	1.05499	-0.284579	-0.0950891	-0.250257	-0.0532295	563	53	Amino Acid	Glutamate Metabolism	glutamine	HMDB0000641	C00064
0.0140521	0.00144042	0.0048983	0.0157452	0.0155776	0.00543642	0.00721918	0.0254163	-0.556604	-0.501272	-1.17848	-0.227779	0.127327	0.434254	0.266668	0.187907	564	1284	Amino Acid	Glycine, Serine and Threonine Metabolism	threonine	HMDB0000167	C00188
0.0310898	0.290053	0.309103	0.133388	0.329532	0.172231	0.00492991	0.0106088	0.255715	0.0371048	0.100643	0.148552	0.0492956	0.314782	0.105136	0.404325	565	54	Amino Acid	Tryptophan Metabolism	tryptophan	HMDB0000929	C00078
0.0342507	0.336809	0.00545632	0.00953077	0.000331199	0.752357	0.00303582	0.907257	0.332988	0.42921	-0.112688	0.93449	-0.223189	-0.599086	0.0729778	-0.188702	566	1649	Amino Acid	Leucine, Isoleucine and Valine Metabolism	valine	HMDB0000883	C00183
0.00629988	0.0216737	0.209918	0.0113053	0.59606	0.485676	0.282284	0.15712	1.18863	0.936537	0.744981	1.47392	-0.391966	0.254969	0.00132635	0.408809	568	2150	Cofactors and Vitamins	Vitamin B6 Metabolism	pyridoxamine	HMDB0001431	C00534
2.69851e-07	0.915645	0.00813215	0.000930747	0.00012437	0.215041	0.0442349	0.101282	1.56974	1.23428	0.465607	1.03255	-0.484477	-0.268521	-0.255859	-0.22178	572	20488	Carbohydrate	Glycolysis, Gluconeogenesis, and Pyruvate Metabolism	glucose	HMDB0000122	C00031
0.00686439	0.00179359	0.0174829	0.000573768	0.0192817	0.184999	0.688099	0.586259	-4.35309	-7.78655	-7.11575	-8.89889	-1.13841	-0.00175685	-0.600838	-0.0767656	798	555	Nucleotide	Purine Metabolism, Adenine containing	adenosine	HMDB0000050	C00212
0.000711074	0.394728	0.0226844	0.000819268	0.00971186	0.223598	0.165858	0.714568	0.607844	0.360238	-0.140284	0.486978	-0.258694	-0.135274	-0.202397	-0.0412731	799	3141	Amino Acid	Glycine, Serine and Threonine Metabolism	betaine	HMDB0000043	C00719
4.76466e-06	0.0130486	0.000361596	0.00040275	0.000168365	0.0788904	0.00243964	0.945591	1.80066	2.11079	1.40907	1.79099	-1.51775	-0.823452	-0.849044	-0.378311	800	1868	Amino Acid	Methionine, Cysteine, SAM and Taurine Metabolism	cysteine	HMDB0000574	C00097
0.000562754	0.61168	0.134234	0.123845	0.0162951	0.622135	0.271355	0.151917	0.9768	0.322035	0.642184	0.382809	-0.648541	-0.468114	0.00758874	-0.502985	803	584	Carbohydrate	Fructose, Mannose and Galactose Metabolism	mannose	HMDB0000169	C00159,C02209,C00936
0.000269317	0.0706923	0.0058468	0.00054478	0.0012037	0.076903	0.00524321	0.723483	0.646624	0.557585	0.174771	0.265759	-0.256909	-0.28137	-0.228406	-0.0855912	806	5086	Amino Acid	Glycine, Serine and Threonine Metabolism	dimethylglycine	HMDB0000092	C03626
0.137108	0.0076857	0.036446	0.000283905	0.0891294	0.0480212	0.414959	0.0257041	-0.643426	-0.470106	-1.44634	-0.715411	0.398656	0.10937	0.240587	0.604798	811	1126	Amino Acid	Alanine and Aspartate Metabolism	alanine	HMDB0000161	C00041
0.14017	0.301732	0.0340888	0.0204323	0.264172	0.0542567	0.424427	0.231542	0.27419	0.357049	-0.287836	0.788957	0.0714732	0.105173	0.134833	0.119998	815	1299	Amino Acid	Tyrosine Metabolism	tyrosine	HMDB0000158	C00082
0.0105145	0.279867	0.0582335	0.183002	0.0769816	0.538398	0.00134449	0.765079	1.0172	0.736547	0.217079	0.0487036	-0.25252	-0.669285	-0.262578	-0.154749	818	15872	Lipid	Fatty Acid Synthesis	malonate	HMDB0000691	C00383
0.363133	0.0940106	0.584908	0.026306	0.0638202	0.0897945	0.0034822	0.173941	-0.105848	0.193164	-0.167419	-0.15947	-0.23192	-0.241598	-0.308551	-0.252255	821	33442	Nucleotide	Pyrimidine Metabolism, Uracil containing	pseudouridine	HMDB0000767	C02067
0.000624126	0.0460683	0.00228495	0.0197723	0.000943996	0.459283	0.000556914	0.00620763	-1.21302	-0.764769	-1.28183	-0.948745	0.837277	1.15691	0.373588	1.55997	823	48990	Carbohydrate	Glycolysis, Gluconeogenesis, and Pyruvate Metabolism	pyruvate	HMDB0000243	C00022
5.41005e-05	6.50326e-06	0.00212042	4.14662e-07	0.143584	0.0836174	0.428912	0.764051	2.30305	2.17812	3.12566	3.78257	-0.42327	0.172979	-0.36983	0.485611	825	605	Nucleotide	Pyrimidine Metabolism, Uracil containing	uracil	HMDB0000300	C00106
0.567728	0.221308	0.131528	0.392132	0.895189	0.780426	0.753131	0.379531	0.134169	-1.67173	-0.157594	0.930829	-0.113438	0.76561	-0.15752	-0.0672811	826	15581	Carbohydrate	Pentose Metabolism	xylose	HMDB0000098	C00181
0.000363838	2.59517e-05	0.00828142	6.80076e-06	0.414839	0.464671	0.536129	0.0426648	1.46819	1.59819	2.3972	2.27585	0.361638	0.42534	0.348515	0.927874	827	514	Nucleotide	Pyrimidine Metabolism, Cytidine containing	cytidine	HMDB0000089	C00475
0.118317	0.000905052	0.0332034	0.000166242	0.0270495	0.594302	0.490693	0.714622	-1.73888	-3.2391	-4.04526	-4.13536	-0.517229	0.378706	0.368568	0.211944	869	2856	Nucleotide	Pyrimidine Metabolism, Uracil containing	uridine 5'-monophosphate (UMP)	HMDB0000288	C00105
6.7661e-05	0.0389105	0.00418917	0.0188223	0.000103358	0.00666075	0.00786982	0.00108624	-1.10431	-0.706819	-1.32403	-0.638972	0.532861	0.564881	0.425292	0.887095	872	2183	Nucleotide	Pyrimidine Metabolism, Thymine containing	thymidine	HMDB0000273	C00214
0.139964	0.000798372	0.0235043	0.0313257	0.0571111	0.48868	0.468369	0.0439307	-0.8424	-1.39797	-1.91606	-1.50374	-1.02178	-0.476177	-0.305453	-1.48682	878	577	Carbohydrate	Fructose, Mannose and Galactose Metabolism	fructose	HMDB0000660	C00095
0.000230948	0.0152057	0.00093827	7.116e-05	0.00300298	0.0208152	0.731161	0.4881	2.56161	2.74898	2.89045	2.80924	-1.01234	0.311509	-0.876864	-0.223031	880	554	Nucleotide	Purine Metabolism, Adenine containing	adenine	HMDB0000034	C00147
0.892155	0.767348	0.0969315	0.0451212	0.286029	0.538145	0.0206263	0.887488	0.00205754	0.245949	0.0599622	-0.291095	-0.133267	-0.361588	-0.209282	0.0435987	881	573	Nucleotide	Pyrimidine Metabolism, Cytidine containing	cytosine	HMDB0000630	C00380
0.00455593	0.00105527	0.262381	0.0187175	0.0282732	0.00459612	0.129544	0.31599	0.747155	0.344205	1.49989	0.668332	1.08091	0.425724	1.00449	0.160561	888	1642	Lipid	Medium Chain Fatty Acid	caprate (10:0)	HMDB0000511	C01571
0.000481752	0.12739	0.0181235	0.0199592	0.836931	0.807137	0.575594	0.726534	-1.63346	-1.13283	-0.544114	-0.484854	0.00355055	0.248784	0.106344	-0.137609	891	1121	Lipid	Long Chain Saturated Fatty Acid	margarate (17:0)	HMDB0002259
0.00035295	0.0797553	0.0146718	0.00332365	0.0469625	0.0580293	0.27359	0.737697	-2.05618	-1.77175	-0.672503	-1.29224	-0.851537	-0.0805246	-0.250438	0.0997737	892	1356	Lipid	Long Chain Saturated Fatty Acid	nonadecanoate (19:0)	HMDB0000772	C16535
0.0447446	0.33952	0.115308	0.620998	0.215491	0.0127503	0.897647	0.770446	-1.0007	-0.513145	0.692159	-0.274962	-0.528096	0.332981	-0.774243	0.0455383	893	1118	Lipid	Long Chain Saturated Fatty Acid	arachidate (20:0)	HMDB0002212	C06425
0.711027	0.401963	0.23324	0.0306915	0.0408768	0.111143	0.310045	0.0676445	-0.0235917	-0.656537	0.268645	-0.830782	0.742393	1.01502	0.399053	0.987786	914	1471	Carbohydrate	Pentose Metabolism	ribose	HMDB0000283	C00121
0.00132782	0.000518162	4.07772e-05	0.000133693	0.0816138	0.00340683	0.00234925	0.00611365	-1.6577	-1.61796	-2.0132	-1.28835	0.137082	0.265002	0.464854	0.527774	917	512	Amino Acid	Alanine and Aspartate Metabolism	asparagine	HMDB0000168	C00152
0.0380077	0.747745	0.34279	0.00969409	0.0038425	0.000588012	0.210419	0.96185	0.698784	1.30835	0.353574	0.763715	-0.609188	-0.999282	-1.24306	-0.323487	923	601	Nucleotide	Pyrimidine Metabolism, Orotate containing	dihydroorotate	HMDB03349	C00337
0.00578732	0.0685434	0.266346	0.166924	0.103861	0.0599756	0.349353	0.968818	1.076	0.349819	1.12191	0.599649	0.395793	0.637678	1.07277	-0.625181	925	1644	Lipid	Medium Chain Fatty Acid	heptanoate (7:0)	HMDB0000666	C17714
0.0257228	0.0197267	0.829056	0.0916374	0.0289601	2.60372e-05	0.0307648	0.149123	0.682047	-0.274483	0.976525	0.377158	1.4541	0.82958	0.992763	0.315834	926	32489	Lipid	Medium Chain Fatty Acid	caproate (6:0)	HMDB0000535	C01585
0.00223212	0.0167342	0.70609	0.283308	0.0168425	0.0184252	0.151073	0.0180198	1.15737	0.0762387	1.60194	0.593666	1.87867	1.17102	1.1491	1.18257	932	32492	Lipid	Medium Chain Fatty Acid	caprylate (8:0)	HMDB0000482	C06423
0.0040075	0.96202	0.392436	0.953901	0.774848	0.243654	0.0105286	0.214762	1.97942	0.0788951	-0.119687	0.498301	-0.206877	-1.46519	-0.1913	-0.142711	935	1519	Carbohydrate	Disaccharides and Oligosaccharides	sucrose	HMDB0000258	C00089
0.00879848	0.314695	0.00479835	0.61721	0.786445	0.944439	0.778791	0.552707	-0.971677	-0.847529	0.101483	-0.0121343	0.133686	0.0751429	0.277417	0.0114304	980	1361	Lipid	Long Chain Saturated Fatty Acid	pentadecanoate (15:0)	HMDB0000826	C16537
0.144821	0.347274	0.00029084	0.00752726	0.569347	0.02885	0.00203842	0.0433969	-0.259871	-0.547135	-0.418017	-0.216395	0.0209839	0.240388	0.170265	0.187317	1001	32306	Amino Acid	Urea cycle; Arginine and Proline Metabolism	trans-4-hydroxyproline	HMDB0000725	C01157
8.14283e-05	0.0721337	0.0148939	0.0414051	0.01335	0.236981	0.0019262	0.101019	0.653122	0.476259	0.392374	0.277752	-0.292367	-0.480199	-0.321058	-0.381647	1002	1107	Nucleotide	Purine Metabolism, (Hypo)Xanthine/Inosine containing	allantoin	HMDB0000462	C02348,C01551,C02350
0.940662	0.0132596	0.526254	0.0279693	0.00467784	0.00149089	0.16638	0.161619	0.6098	1.20044	1.77695	2.96282	3.24166	1.60253	2.74717	0.210758	1004	3147	Nucleotide	Purine Metabolism, (Hypo)Xanthine/Inosine containing	xanthine	HMDB0000292	C00385
4.69617e-05	3.15554e-05	0.000414045	0.000361038	0.687186	0.269849	0.99707	0.024502	1.27877	1.68388	1.72496	1.17662	0.0114125	-0.18474	-0.341913	0.959838	1021	1494	Amino Acid	Glutathione Metabolism	5-oxoproline	HMDB0000267	C02237,C01879
0.00290582	0.049272	0.00788893	0.494709	0.00509186	0.596355	0.00429022	0.0442233	0.277205	0.371435	-0.393894	0.0233259	-0.271591	-0.680012	0.0237973	-0.379989	1022	1512	Amino Acid	Tryptophan Metabolism	picolinate	HMDB0002243	C10164
0.000677919	0.00203299	0.447282	0.00147649	0.101437	0.1813	0.853967	0.0702518	0.833623	0.195441	1.01187	0.756594	0.239051	-0.00325645	0.225567	0.215742	1023	1516	Amino Acid	Glycine, Serine and Threonine Metabolism	sarcosine	HMDB0000271	C00213
0.00354418	0.264022	0.178085	0.00496107	0.00749386	0.00250974	0.0230896	0.00288712	0.422443	0.138586	0.209999	0.641002	0.413543	0.31564	0.450964	0.44407	1024	1508	Cofactors and Vitamins	Pantothenate and CoA Metabolism	pantothenate	HMDB0000210	C00864
0.482782	0.227033	0.0613119	0.00365534	0.0571936	0.411137	0.10902	0.483237	-0.000243974	-0.188421	-0.13848	-0.277201	-0.296128	-0.275618	-0.0580631	-0.118568	1025	1444	Amino Acid	Lysine Metabolism	pipecolate	HMDB0000070
0.000315806	4.51893e-08	0.00721276	0.00253933	0.142675	0.0760136	0.600227	0.840721	1.76355	1.63969	1.5244	1.95261	0.305655	0.0364667	0.559752	-0.0932588	1026	1600	Lipid	Phospholipid Metabolism	phosphoethanolamine	HMDB0000224	C00346
0.000279616	0.0625732	0.0199943	0.00102431	0.18792	0.357077	0.524385	0.77603	0.536185	0.378209	0.389643	0.507024	0.1518	-0.258057	0.243814	-0.0883043	1052	1572	Carbohydrate	Glycolysis, Gluconeogenesis, and Pyruvate Metabolism	glycerate	HMDB0000139,HMDB0006372	C00258
1.61299e-06	0.000332801	0.000461828	0.00011851	0.00163719	0.00893867	0.000172942	0.0735998	1.85742	1.51658	1.83647	1.89225	-0.37836	-0.503126	-0.609667	-0.350252	1053	3155	Nucleotide	Pyrimidine Metabolism, Uracil containing	3-ureidopropionate	HMDB0000026	C02642
0.000202894	0.12073	0.00106549	0.00145446	0.00144607	0.00370871	1.76575e-05	0.0179874	1.63873	1.39093	0.611408	1.04889	-0.588838	-0.863317	-0.499374	-0.247225	1082	1587	Amino Acid	Leucine, Isoleucine and Valine Metabolism	N-acetylleucine	HMDB0011756	C02710
0.0372379	0.174515	0.0371103	0.0208931	0.222584	0.796411	0.0136611	0.251989	0.720514	0.766452	-0.00224372	0.354448	0.0335397	-0.206614	0.108067	-0.0315439	1083	1589	Amino Acid	Methionine, Cysteine, SAM and Taurine Metabolism	N-acetylmethionine	HMDB0011745	C02712
1.79415e-05	0.0538512	0.0177279	0.00144687	0.00668708	0.0232368	5.04798e-05	0.0827272	1.19065	1.01828	0.78277	1.00521	-0.471718	-0.701362	-0.552797	-0.180319	1084	1591	Amino Acid	Leucine, Isoleucine and Valine Metabolism	N-acetylvaline	HMDB0011757
0.000750883	0.247245	0.000580751	0.0142335	0.337377	0.358756	0.947251	0.538029	-2.23033	-1.83656	-0.652848	-0.722848	-0.158391	-0.243429	-0.00902465	-0.14993	1087	1552	Lipid	Long Chain Monounsaturated Fatty Acid	erucate (22:1n9)	HMDB0002068	C08316
0.00213187	0.00311081	0.0889917	0.0295809	0.0180784	0.12401	0.272498	0.937278	-1.70876	-0.981925	-2.10786	-1.33135	-3.28624	-0.479919	-1.57569	0.384359	1090	43807	Cofactors and Vitamins	Hemoglobin and Porphyrin Metabolism	bilirubin (Z,Z)	HMDB0000054	C00486
0.00757701	0.136316	0.000942474	0.0303803	0.823557	0.117625	0.081669	0.786437	-1.98895	-1.04652	0.503632	-0.65583	-0.0109607	1.03326	0.390457	0.3529	1094	2761	Amino Acid	Tyrosine Metabolism	thyroxine	HMDB0000248	C01829
0.256373	0.832074	0.0292358	0.0646126	0.146293	0.236224	0.727676	0.0616869	-0.253481	-4.00355	0.044194	-2.28146	-0.383201	0.109822	-0.247134	0.827834	1099	1573	Nucleotide	Purine Metabolism, Guanine containing	guanosine	HMDB0000133	C00387
0.0843259	0.0910582	0.462084	0.229601	0.208849	0.169948	0.897769	0.322215	-0.249145	-0.0428808	-0.444997	0.0776101	0.516075	0.0308177	0.150421	0.119123	1102	2734	Peptide	Gamma-glutamyl Amino Acid	gamma-glutamyltyrosine	HMDB0011741
0.17202	0.690815	0.556458	0.059885	0.00700916	0.00394304	0.10828	0.203246	0.131067	0.125603	-0.0951698	-0.139247	-1.80358	-0.596209	-2.16302	-0.476649	1105	1561	Cofactors and Vitamins	Tocopherol Metabolism	alpha-tocopherol	HMDB0001893	C02477
0.68037	0.134859	0.0584411	0.339432	0.61905	0.279589	0.946059	0.580053	-0.224096	1.31267	1.15141	-0.724202	0.158514	0.330272	0.566332	0.161544	1108	1594	Nucleotide	Pyrimidine Metabolism, Orotate containing	N-carbamoylaspartate	HMDB0000828	C00438
3.27284e-06	0.00357129	0.00214342	0.00102528	0.00246558	0.381064	0.00825691	0.203071	0.717263	0.885805	0.505884	0.510312	-0.132079	-0.475157	-0.134756	-0.145786	1110	1585	Amino Acid	Alanine and Aspartate Metabolism	N-acetylalanine	HMDB0000766	C02847
0.0885965	0.246922	0.188047	0.00114741	0.350564	0.755844	0.674632	0.0894114	0.684917	0.371791	-0.10271	-0.670705	-0.390554	-0.118391	-0.126121	-0.518969	1113	1558	Amino Acid	Polyamine Metabolism	4-acetamidobutanoate	HMDB0003681	C02946
0.041512	0.16612	0.18182	0.743391	0.0285003	0.0775198	0.547932	0.589035	0.674301	0.393947	-0.398835	0.264748	0.618352	0.127789	-0.476921	-0.148384	1114	1566	Nucleotide	Pyrimidine Metabolism, Thymine containing	3-aminoisobutyrate	HMDB0002166	C05145
0.00265863	0.026038	0.025688	0.190027	0.630143	0.955301	3.3518e-05	0.35044	0.795882	0.379947	0.912966	0.182243	-0.0426141	-0.307492	-0.139624	0.0478315	1124	1564	Energy	TCA Cycle	citrate	HMDB0000094	C00158
0.86947	0.00645786	0.13966	0.000568334	0.0946066	0.0146574	0.160962	0.748313	-0.0442546	-0.689975	1.28862	2.0448	-0.593674	-0.128829	-0.798312	-0.0755972	1125	1559	Nucleotide	Pyrimidine Metabolism, Uracil containing	5,6-dihydrouracil	HMDB0000076	C00429
0.0389136	0.292241	0.390229	0.0727606	0.294915	0.0787097	0.78055	0.0834672	0.299786	0.070948	0.227638	0.213851	0.157162	-0.0253372	0.322114	0.333726	1128	42374	Amino Acid	Glutathione Metabolism	2-aminobutyrate	HMDB0000452	C02356
4.66061e-08	0.000255057	0.00256892	2.75418e-08	0.928957	0.631538	0.0162285	0.162972	2.46225	2.03823	2.21527	2.25305	0.282912	0.884337	0.146904	0.632815	1134	1604	Nucleotide	Purine Metabolism, (Hypo)Xanthine/Inosine containing	urate	HMDB0000289	C00366
4.38148e-05	0.0536914	0.000210147	0.260223	0.99152	0.636046	0.386307	0.734129	-7.00819	-6.73044	-4.04685	-1.51798	-0.0241654	-0.347228	0.264109	-0.653545	1135	1605	Lipid	Secondary Bile Acid Metabolism	ursodeoxycholate	HMDB0000946	C07880
4.06106e-05	0.00236826	0.000156325	3.71322e-05	0.014123	0.0447535	0.323533	0.241428	-5.04168	-6.31313	-3.42136	-6.38475	1.78875	0.0362459	1.25732	0.169215	1136	33443	Lipid	Short Chain Fatty Acid	valerate (5:0)	HMDB0000892	C00803
0.000336183	0.566379	0.00290245	0.0517694	0.571626	0.0350598	0.0908034	0.714219	-2.06572	-2.55001	-0.493063	-0.964228	-0.341812	1.17751	-0.532899	0.401587	1137	38102	Lipid	Endocannabinoid	oleoyl ethanolamide	HMDB0002088
0.107074	0.0779675	0.014707	0.00671199	0.0588508	0.289331	0.00585683	0.0427463	-0.403854	-0.830529	-0.710532	-0.880226	0.250831	0.523966	0.049057	0.442142	1140	2730	Peptide	Gamma-glutamyl Amino Acid	gamma-glutamylglutamine	HMDB0011738	C05283
0.00257418	0.872828	0.563178	0.00617074	0.0961101	0.507833	0.0601304	0.15765	1.57699	0.422186	-0.197745	1.52789	-0.816391	-1.60528	0.745169	-0.47398	1141	1669	Amino Acid	Tyrosine Metabolism	4-hydroxyphenylpyruvate	HMDB0000707	C01179
4.28283e-05	0.00141744	0.00153252	2.39121e-05	0.0376625	0.00418043	0.0261322	0.927848	-5.56402	-5.41387	-4.38496	-7.83786	1.03763	0.649168	0.856599	0.175345	1143	40605	Lipid	Short Chain Fatty Acid	butyrate/isobutyrate (4:0)	HMDB0000039	C00246
9.07851e-07	0.00259173	0.00172757	3.51473e-05	0.0024807	0.00209588	0.011998	0.03169	4.35097	3.92281	2.37807	3.78512	-0.864972	-1.13436	-1.16938	-0.585995	1161	1598	Amino Acid	Leucine, Isoleucine and Valine Metabolism	tigloylglycine	HMDB0000959
0.0317132	0.617792	0.00998801	0.00432081	2.49706e-07	0.283738	0.0231377	0.00521574	0.258311	0.620603	0.1862	0.540339	-0.427227	-0.473077	-0.332114	-0.330397	1162	32377	Carbohydrate	Aminosugar Metabolism	N-acetylneuraminate	HMDB0000230	C00270
3.96307e-05	0.0135156	0.00482754	0.000306331	0.88161	0.0548507	0.173799	0.173632	0.751512	0.91213	0.683387	0.930215	0.0237407	-0.215981	0.320994	-0.337341	1215	48149	Carbohydrate	Aminosugar Metabolism	N-acetylglucosaminylasparagine	HMDB0000489	C04540
2.67529e-05	0.00225198	0.00388486	6.45953e-05	0.0661696	0.00807025	0.0147494	0.100259	1.4266	1.12368	1.14151	1.77122	0.396749	0.424817	0.497392	0.816767	1221	27718	Amino Acid	Creatine Metabolism	creatine	HMDB0000064	C00300
2.69813e-05	0.0651371	0.000932416	0.00437531	0.998505	0.509611	0.502711	0.663812	-2.20612	-1.76542	-1.12832	-0.904134	-0.157315	0.619729	0.637734	-0.15227	1231	17805	Lipid	Long Chain Polyunsaturated Fatty Acid (n3 and n6)	dihomo-linoleate (20:2n6)	HMDB0005060	C16525
0.0560457	0.634025	0.937871	0.0791135	0.330948	0.0276362	0.385967	0.485407	0.374827	-0.107127	0.414175	0.514965	-0.571423	1.23117	1.08615	0.368998	1235	18245	Peptide	Gamma-glutamyl Amino Acid	gamma-glutamylhistidine	HMDB0029151
3.15146e-05	0.0232611	0.00353633	0.00164882	0.0430725	0.00524344	0.47592	0.522961	-2.71095	-1.87595	-1.65052	-2.00973	-1.25807	-0.121415	-1.43908	-0.295947	1239	17945	Lipid	Fatty Acid, Monohydroxy	2-hydroxystearate	HMDB0062549	C03042,C03045
0.0863559	0.0228351	0.263573	0.104671	0.0333846	0.15538	0.019873	0.53898	-0.313563	-0.346486	-0.458092	-0.259814	-0.175462	-0.226365	-0.103931	-0.0594197	1242	15650	Nucleotide	Purine Metabolism, Adenine containing	N1-methyladenosine	HMDB0003331	C02494
0.000778217	0.0169803	0.00537548	0.000157712	8.33177e-05	0.0764983	0.00194198	0.0166321	1.01551	1.76926	0.800407	2.19452	1.2009	1.27196	1.05933	1.24593	1254	15122	Lipid	Glycerolipid Metabolism	glycerol	HMDB0000131	C00116
4.2552e-05	0.00103883	0.0102002	0.00587112	0.219604	0.385876	0.00135086	0.863558	1.06176	0.67082	0.766735	0.69058	-0.100157	-0.282366	0.139053	-0.0262814	1256	15506	Lipid	Phospholipid Metabolism	choline	HMDB0000097	C00114
0.0807008	0.161928	0.00014857	0.018739	0.185385	0.497291	0.475397	0.322782	-0.394385	-0.458291	-0.155921	-0.538302	0.126825	0.0126725	-0.0959073	0.150405	1258	57746	Amino Acid	Tryptophan Metabolism	anthranilate	HMDB0001123	C00108
0.00570109	0.00184345	0.0224729	1.77466e-05	0.573119	0.116112	0.363173	0.354476	-1.53251	-1.54803	-1.68784	-2.31071	0.448954	0.700194	0.463051	-0.950333	1261	57393	Lipid	Eicosanoid	12-HHTrE	HMDB0012535	C20388
0.00334612	0.0305748	0.00745761	0.126124	0.519363	0.0910542	0.698841	0.112861	0.334634	0.570586	-0.304638	0.0651934	-0.00244078	-0.0724426	0.171745	0.273609	1268	18369	Peptide	Gamma-glutamyl Amino Acid	gamma-glutamylleucine	HMDB0011171
0.538622	0.411452	0.898037	0.961594	0.0887526	0.928194	0.862618	0.966107	-0.140513	0.0221964	-0.454956	-0.0486524	-0.146411	-0.0240344	-0.106793	-0.0754746	1342	12017	Amino Acid	Tyrosine Metabolism	3-methoxytyrosine	HMDB0001434
0.018077	0.430119	0.388843	0.0279453	0.326742	0.63847	0.621799	0.24925	0.659698	0.343657	0.601068	1.01601	-0.0431633	-0.259969	-0.127429	-0.617167	1442	12129	Amino Acid	Leucine, Isoleucine and Valine Metabolism	beta-hydroxyisovalerate	HMDB0000754
0.219923	0.289718	0.191093	0.0596267	0.00517074	0.231942	0.843454	0.117992	-0.11647	-0.249217	-0.422	-0.192598	0.223119	-0.0591412	0.0882416	0.681027	1489	38165	Lipid	Endocannabinoid	palmitoyl ethanolamide	HMDB0002100	C16512
0.455366	0.0198406	0.866507	0.00231209	0.180496	0.219275	0.168709	0.472052	-0.112363	-0.0846703	-0.848746	-0.666942	-0.757303	0.256322	0.21063	-0.289006	1492	32455	Lipid	Fatty Acid, Amide	linoleamide (18:2n6)	HMDB0062656
0.514011	0.0185453	0.937153	0.000812998	0.307412	0.0945153	0.0928792	0.838069	-0.118487	-0.01462	-0.892807	-0.642598	-0.577611	0.272588	0.306215	-0.126262	1504	32458	Lipid	Fatty Acid, Amide	oleamide	HMDB0002117	C19670
0.899945	0.562081	0.532204	0.00116359	0.274877	0.0595628	0.325077	0.50632	0.104372	-0.0276896	-0.673857	-0.456001	0.23812	0.0263866	0.165684	-0.0992198	1518	44877	Lipid	Ceramides	N-palmitoyl-sphingosine (d18:1/16:0)	HMDB0004949
0.00720299	0.211688	0.00682062	0.604695	0.724049	0.732441	0.174938	0.947606	0.580374	0.489398	-0.406099	-0.078149	-0.0118058	-0.286559	-0.13186	0.0794208	1526	19263	Lipid	Phosphatidylethanolamine (PE)	1-palmitoyl-2-oleoyl-GPE (16:0/18:1)	HMDB0005320
0.12367	0.0167716	0.78606	0.418035	0.0105926	0.0520399	0.687889	0.173543	-0.151766	0.0141664	-0.386605	-0.0389109	-0.463236	-0.0851625	-0.348025	0.248672	1528	52450	Lipid	Phosphatidylinositol (PI)	1-palmitoyl-2-linoleoyl-GPI (16:0/18:2)	HMDB0009784
0.00963248	0.346885	0.0337026	0.183079	0.827386	0.834047	0.392155	0.356079	0.640606	0.443916	0.292449	0.00480324	-0.101447	9.88802e-05	-0.0644704	0.105094	1537	42446	Lipid	Phosphatidylcholine (PC)	1-palmitoyl-2-linoleoyl-GPC (16:0/18:2)	HMDB0007973
0.0130692	0.356751	0.0736499	0.0948628	0.27399	0.861705	0.320249	0.419751	0.544284	0.476436	0.0807533	0.20295	0.0375373	-0.165472	-0.0794569	0.000388496	1538	19503	Lipid	Sphingomyelins	stearoyl sphingomyelin (d18:1/18:0)	HMDB0001348	C00550
0.00830362	0.433032	0.0225895	0.290817	0.590226	0.894937	0.241997	0.411877	0.52641	0.404665	0.186997	-0.022274	-0.164705	-0.0010127	-0.0914041	0.116641	1539	52461	Lipid	Phosphatidylcholine (PC)	1-palmitoyl-2-oleoyl-GPC (16:0/18:1)	HMDB0007972	C13875
0.918534	0.671745	0.269229	0.73653	0.17285	0.252423	0.587065	0.852713	0.350664	0.887225	-0.377095	-0.0532837	0.792134	0.592426	0.549498	0.227593	1547	54979	Lipid	Ceramides	N-stearoyl-sphingosine (d18:1/18:0)*	HMDB0004950
0.118181	0.560088	0.000879833	0.00549446	0.310619	0.61538	0.655288	0.0161189	0.147067	0.660902	-0.407388	0.432273	0.0547562	0.0791813	0.122589	-0.286405	1548	12358	Cofactors and Vitamins	Tetrahydrobiopterin Metabolism	biopterin	HMDB0000468	C06313
0.000118285	0.000117123	0.0383492	0.000707258	0.420031	0.214227	0.774905	0.928175	-5.98776	-6.95028	-5.79307	-6.96728	-0.0617396	1.28925	0.825034	-0.0651833	1629	18494	Lipid	Primary Bile Acid Metabolism	taurochenodeoxycholate	HMDB0000951	C05465
0.00337188	6.42817e-05	0.0828136	0.00407602	0.18837	0.13506	0.0905499	0.455634	-6.97208	-6.75349	-7.78941	-7.86797	0.0738175	0.231316	0.476634	0.593496	1648	18497	Lipid	Primary Bile Acid Metabolism	taurocholate	HMDB0000036	C05122
0.000391403	3.07288e-05	0.0994964	0.00035842	0.455872	0.757049	0.633477	0.760178	-5.53728	-4.76938	-4.84346	-6.18357	-0.376203	0.0301103	-0.246286	0.189411	1668	12261	Lipid	Secondary Bile Acid Metabolism	taurodeoxycholate	HMDB0000896	C05463
0.00157135	0.295064	0.535102	0.914207	0.0114989	0.0246625	0.899124	0.662304	0.666476	0.18054	0.248434	0.126634	1.3295	-0.0572576	0.774344	0.323084	2029	18362	Lipid	Fatty Acid, Dicarboxylate	azelate (C9-DC)	HMDB0000784	C08261
0.00035394	0.853668	0.000729972	0.0167644	0.362549	0.082371	0.918756	0.361583	-2.13702	-1.83885	-0.208225	-1.09515	-0.447669	-0.0559604	-0.341047	-0.444737	2050	18467	Lipid	Long Chain Polyunsaturated Fatty Acid (n3 and n6)	eicosapentaenoate (EPA; 20:5n3)	HMDB0001999	C06428
0.000327691	0.00249477	0.00276859	0.00838798	0.856613	0.0203775	0.349117	0.855231	1.02067	0.786917	0.67006	0.71666	-0.174711	-0.317635	0.429345	0.0479362	2051	15745	Amino Acid	Leucine, Isoleucine and Valine Metabolism	methylsuccinate	HMDB0001844
0.497671	0.870179	0.119184	0.0209581	0.0160858	0.00480611	0.0101111	0.0364042	0.122506	0.156265	0.0524875	0.369412	-0.354655	-0.534704	-0.329639	-0.278683	2054	15765	Amino Acid	Leucine, Isoleucine and Valine Metabolism	ethylmalonate	HMDB0000622
0.381572	0.827137	0.0177429	0.124763	0.946355	0.989953	0.0850513	0.633425	-0.0287093	-0.537582	0.0942927	-0.125139	-0.0466341	0.0740917	-0.00658155	0.227847	100000007	15500	Lipid	Carnitine Metabolism	carnitine	HMDB0000062	C00487,C00308
0.000681209	0.463893	0.00792698	0.00450901	0.0648649	0.188007	0.242671	0.103414	-2.44405	-2.35982	0.242658	-1.43816	0.451343	0.32677	0.461357	-1.93665	100000011	57745	Amino Acid	Phenylalanine Metabolism	phenylacetate	HMDB0000209	C07086
0.00960663	0.974057	0.0216808	0.21031	0.375124	0.419164	0.0516572	0.64989	0.402817	0.411096	0.0544801	-0.13374	0.0901225	-0.517633	-0.0662682	-0.00439848	100000015	15679	Amino Acid	Tryptophan Metabolism	xanthurenate	HMDB0000881	C02470
0.00024586	0.00720581	0.00720435	0.0304919	0.0626304	0.890049	0.711864	0.035108	1.73412	0.679663	1.2001	0.668872	0.502813	-0.286538	-0.0126777	0.76574	100000016	15730	Lipid	Fatty Acid, Dicarboxylate	suberate (C8-DC)	HMDB0000893	C08278
0.000161025	0.0108061	0.0060545	0.000362111	1.57071e-06	0.000149795	0.000155914	2.57871e-05	-2.20453	-1.98671	-2.3878	-1.32478	1.48807	2.16442	1.49483	1.9146	100000036	15676	Amino Acid	Leucine, Isoleucine and Valine Metabolism	3-methyl-2-oxovalerate	HMDB0000491	C03465,C06008,C00671
0.0954412	0.441963	0.98837	0.229664	0.00567453	0.00314955	0.441154	0.0281816	0.375326	0.0451591	-0.446235	-0.323972	0.514882	0.124142	0.592189	0.293312	100000039	18374	Amino Acid	Methionine, Cysteine, SAM and Taurine Metabolism	methionine sulfoxide	HMDB0002005	C02989
0.000133851	0.000814761	0.0260896	3.42279e-05	0.234311	0.0467824	0.426125	0.466512	-1.70058	-1.92975	-1.46795	-1.74473	-0.0884206	-0.177415	-0.446464	-0.722336	100000042	15677	Amino Acid	Histidine Metabolism	3-methylhistidine	HMDB0000479	C01152
0.00120488	0.0233626	0.0050652	0.000348674	0.00573236	0.00545448	0.04842	0.867722	0.908973	0.763286	0.867822	0.818279	0.7422	0.469446	0.603056	0.417255	100000044	15747	Amino Acid	Histidine Metabolism	anserine	HMDB0000194	C01262
0.17237	0.318748	0.638729	0.976505	0.454749	0.98287	0.528532	0.507349	0.0770823	0.128578	-0.455238	-0.0166764	-0.113067	-0.00955691	-0.005025	-0.0251246	100000054	15685	Amino Acid	Lysine Metabolism	5-hydroxylysine	HMDB0000450	C16741
0.00405487	0.277615	0.000229785	0.000165142	0.22355	0.00513221	0.116269	0.187023	1.28202	1.81575	0.250979	2.02217	-0.652072	-0.363876	-0.814243	-0.289589	100000092	15306	Carbohydrate	Fructose, Mannose and Galactose Metabolism	2-ketogulonate	HMDB0011732	C15673
2.14067e-05	0.000378838	0.000620695	0.000447414	0.862341	0.243577	0.0284205	0.0716737	1.64204	1.3145	1.05416	1.03866	-0.269854	-0.387089	-0.0866385	-0.398228	100000096	15681	Amino Acid	Guanidino and Acetamido Metabolism	4-guanidinobutanoate	HMDB0003464	C01035
0.00113854	0.261756	0.00702709	0.105767	0.151058	0.773047	0.829901	0.0447561	1.16035	1.33914	0.11126	0.432214	0.391415	0.0171324	0.0719677	0.466661	100000101	15704	Lipid	Fatty Acid, Dicarboxylate	pimelate (C7-DC)	HMDB0000857	C02656
0.000240618	0.0427485	0.0030439	0.000116653	0.000773186	0.00137386	0.162975	0.0745441	-0.974651	-0.680025	-1.21818	-0.919085	0.282424	0.151333	0.252217	0.192862	100000125	15949	Nucleotide	Pyrimidine Metabolism, Cytidine containing	2'-deoxycytidine	HMDB0000014	C00881
7.95981e-08	0.0103013	0.00234966	6.30581e-05	0.000632107	0.186043	0.00072685	0.00429011	1.49172	1.60225	0.648691	1.20948	-0.589774	-0.944424	-0.594869	-0.570096	100000257	15443	Carbohydrate	Aminosugar Metabolism	glucuronate	HMDB0000127	C16245
2.23211e-06	5.4199e-05	0.00029947	5.77508e-08	0.0408363	0.411922	0.00243514	0.270407	2.12814	2.07862	1.27862	2.15188	-0.311826	-0.469964	-0.191812	-0.315725	100000258	43847	Lipid	Glycerolipid Metabolism	glycerol 3-phosphate	HMDB0000126	C0093
0.445703	0.791816	0.196831	0.459345	0.044504	0.122495	0.422832	0.151039	0.0672737	0.116101	0.181174	-0.00768178	0.141266	-0.00250558	0.127837	0.24296	100000263	15716	Amino Acid	Histidine Metabolism	imidazole lactate	HMDB0002320	C05568
0.0932724	0.000349116	0.00131765	2.74232e-05	0.177768	0.128849	0.910026	0.759793	-0.363497	-0.578475	-0.770542	-0.848511	0.138966	-0.0589678	0.0947717	0.115979	100000265	15140	Amino Acid	Tryptophan Metabolism	kynurenine	HMDB0000684	C00328
7.16619e-05	0.015186	0.00834581	0.00353524	0.827213	0.32151	0.703131	0.802488	0.668343	0.568526	0.515403	0.463317	-0.0351231	-0.00744409	0.113884	-0.0337577	100000269	15990	Lipid	Phospholipid Metabolism	glycerophosphorylcholine (GPC)	HMDB0000086	C00670
7.1977e-06	0.00604717	0.00230321	0.00992671	0.288396	0.68638	0.0310639	0.617867	1.37428	1.31408	0.882362	0.744284	0.162232	-0.311379	0.0107155	0.116325	100000282	15720	Amino Acid	Glutamate Metabolism	N-acetylglutamate	HMDB0001138	C00624
0.00211225	0.000221893	0.00454832	9.34322e-05	0.0135472	0.00477057	0.122705	0.0808792	4.92481	3.8631	3.85265	4.54109	2.84207	2.7399	2.82761	1.6543	100000299	15136	Nucleotide	Purine Metabolism, (Hypo)Xanthine/Inosine containing	xanthosine	HMDB0000299	C01762
0.000463252	0.195926	0.0486224	0.000471333	0.00480994	0.411972	0.19138	0.903638	0.903055	0.875394	0.580897	0.905385	-0.286529	-0.349651	-0.101314	0.171364	100000406	15772	Carbohydrate	Pentose Metabolism	ribitol	HMDB0002917,HMDB0001851,HMDB0000568,HMDB0000508	C00379,C01904,C00474,C00532
0.000522657	0.699238	0.00815306	0.545756	0.183299	0.325445	0.921044	0.389239	-2.25509	-1.87504	-0.877295	-2.1186	0.10931	0.035611	-0.562311	0.0664644	100000454	18319	Amino Acid	Lysine Metabolism	5-aminovalerate	HMDB0003355	C00431
0.0142179	0.0100098	0.00844352	0.166751	0.0319299	0.00127937	0.00260014	0.00890212	0.201294	0.441979	-0.441069	0.101871	-0.317719	-0.517385	-0.330515	-0.407402	100000463	18349	Amino Acid	Tryptophan Metabolism	indolelactate	HMDB0000671	C02043
0.0159621	0.528001	0.0945034	0.029004	0.000759553	0.000245527	0.00577298	0.0602402	0.202787	0.122708	-0.124793	-0.245369	-0.405652	-0.375218	-0.384419	-0.238082	100000467	27672	Amino Acid	Tryptophan Metabolism	3-indoxyl sulfate	HMDB0000682
0.858734	0.772319	0.46036	0.905612	0.250332	0.0710353	0.0400857	0.354897	-0.426842	0.402577	-0.125109	-0.270133	0.46336	0.374736	0.602933	0.114255	100000487	18357	Peptide	Dipeptide	glycylvaline	HMDB0028854
0.095361	0.231885	0.0895983	0.476989	0.837563	0.287559	0.345555	0.139085	0.19016	0.165368	-0.156763	-0.130161	0.0062563	-0.155096	0.126114	0.134563	100000491	33422	Peptide	Gamma-glutamyl Amino Acid	gamma-glutamylphenylalanine	HMDB0000594
9.31259e-05	0.0131701	0.0227956	0.00123746	4.76654e-07	0.000137518	3.35523e-05	4.05671e-05	-1.95496	-1.51279	-2.4799	-1.10495	2.19623	2.76991	2.09097	2.60141	100000551	22116	Amino Acid	Leucine, Isoleucine and Valine Metabolism	4-methyl-2-oxopentanoate	HMDB0000695	C00233
0.365596	0.994641	0.522523	0.0125769	0.00359945	0.185869	0.0638844	0.732581	0.115194	-0.151624	-0.0481116	-0.315539	-0.28637	-0.148606	-0.253117	0.0308311	100000580	20675	Carbohydrate	Glycolysis, Gluconeogenesis, and Pyruvate Metabolism	1,5-anhydroglucitol (1,5-AG)	HMDB0002712	C07326
0.522154	0.477665	0.673874	0.358929	0.65271	0.57008	0.856531	0.166158	0.228931	-0.0778752	1.23544	0.665154	-0.410762	1.57648	0.907865	-0.830546	100000584	19266	Lipid	Monoacylglycerol	2-arachidonoylglycerol (20:4)	HMDB0004666	C13856
0.000223997	0.107508	0.0292598	0.178442	0.239864	0.146339	0.0610502	0.719004	0.255836	0.214114	-0.113505	-0.147583	-0.151001	-0.053603	-0.171773	-0.0134866	100000616	52449	Lipid	Phosphatidylinositol (PI)	1-stearoyl-2-arachidonoyl-GPI (18:0/20:4)	HMDB0009815
0.00104238	0.628457	0.00185376	0.00011834	0.151871	0.252324	0.900454	0.767247	0.727573	0.574063	0.17692	0.489948	-0.261392	-0.0575068	-0.144845	-0.0548803	100000626	34445	Lipid	Sphingosines	sphingosine 1-phosphate	HMDB0000277	C06124
1.07322e-05	0.0140877	0.0205969	0.0020226	0.0903948	0.0116112	0.253593	0.245255	-3.75651	-2.09945	-2.36249	-1.83181	-1.02146	0.303842	-1.30542	-0.385773	100000656	19324	Lipid	Lysophospholipid	1-stearoyl-GPI (18:0)	HMDB0240261
0.0137115	0.385722	0.023678	0.291622	0.134904	0.156665	0.229707	0.167146	0.553804	0.497994	0.242574	-0.0273585	0.113737	-0.243851	0.0746087	0.103327	100000657	19130	Lipid	Phosphatidylcholine (PC)	1,2-dipalmitoyl-GPC (16:0/16:0)	HMDB0000564	D03585
4.86702e-05	0.578114	0.000986321	0.0090314	0.277598	0.0981754	0.584073	0.317283	-2.80828	-2.15117	-0.713513	-1.55179	-0.671615	-0.0653344	-0.298126	-0.394031	100000665	44675	Lipid	Long Chain Polyunsaturated Fatty Acid (n3 and n6)	docosahexaenoate (DHA; 22:6n3)	HMDB0002183	C06429
0.0234088	0.801472	0.122511	0.48455	0.0977814	0.96027	0.0749995	0.528778	0.336243	0.391873	-0.026767	-0.106359	-0.248558	-0.509003	-0.017236	0.135681	100000672	19258	Lipid	Phosphatidylcholine (PC)	1-myristoyl-2-palmitoyl-GPC (14:0/16:0)	HMDB0007869
0.0172746	0.0137616	0.0318381	0.0320971	0.0131275	0.320521	0.00109361	0.00466323	-0.314486	-0.358017	-0.686953	-0.218713	0.458117	0.366416	0.084558	0.559076	100000706	22132	Amino Acid	Leucine, Isoleucine and Valine Metabolism	alpha-hydroxyisocaproate	HMDB0000665,HMDB00746,HMDB0000624	C03264
0.000629949	0.00929485	0.0125361	0.455034	0.761113	0.15098	0.0299847	0.598578	1.24697	0.875107	1.02517	0.212921	-0.126025	-0.343625	-0.104622	0.233653	100000707	20676	Lipid	Fatty Acid, Dicarboxylate	maleate	HMDB0000176	C01384
3.33721e-05	0.213247	0.00677578	8.45322e-05	0.00550139	0.00324008	0.0199206	0.0132508	-3.49798	-2.85008	-0.89061	-3.00588	1.19208	1.39462	1.2023	0.655262	100000708	44656	Amino Acid	Leucine, Isoleucine and Valine Metabolism	isovalerate (i5:0)	HMDB0000718	C08262
0.195269	0.0740841	0.844903	0.948337	0.0778199	0.00364392	0.534505	0.570298	0.280934	0.366611	1.55951	0.22005	0.36747	-0.196015	1.19277	0.152456	100000715	48114	Amino Acid	Guanidino and Acetamido Metabolism	1-methylguanidine	HMDB0001522	C02294
0.788159	0.540342	0.27681	0.800312	0.027018	0.914866	0.253311	0.645249	0.374211	0.171539	0.146417	0.106904	0.540393	-0.705817	0.0367123	0.0948144	100000743	22036	Lipid	Fatty Acid, Monohydroxy	2-hydroxyoctanoate	HMDB0002264
0.000172154	0.0190826	0.00218079	0.0148669	0.34081	0.750635	0.377438	0.850615	-0.947153	-1.0206	-1.1858	-0.333592	0.214198	-0.0153846	-0.130066	-0.189788	100000763	22119	Nucleotide	Pyrimidine Metabolism, Cytidine containing	5-methylcytidine	HMDB0000982
0.55946	0.856426	0.400188	0.996089	0.298392	0.121885	0.0289878	0.678195	0.403309	1.09317	0.218759	-0.474805	-0.539777	-1.52841	-0.572825	0.0432354	100000772	48118	Lipid	Mevalonate Metabolism	mevalonolactone	HMDB0006024
0.0002018	0.0300224	0.0022775	0.0393274	9.97608e-07	0.00235817	0.00249853	0.001111	-0.660822	-1.22337	-0.387505	-0.390161	1.62637	1.57663	1.33442	1.27316	100000773	22001	Lipid	Fatty Acid, Monohydroxy	3-hydroxyoctanoate	HMDB0001954	C20793
0.993893	0.17245	0.520485	0.169399	0.0351317	0.00203857	0.0148897	0.0448163	0.0253688	0.203739	-0.12042	0.0745922	-0.200822	-0.485729	-0.305791	-0.235344	100000774	22130	Amino Acid	Phenylalanine Metabolism	phenyllactate (PLA)	HMDB0000779,HMDB0000563	C05607
0.0105096	0.000488454	0.195004	0.103414	0.210068	0.750135	0.895147	0.0300558	-0.200526	-0.168556	-0.597656	-0.1634	-0.148742	-0.189284	-0.017891	0.103141	100000776	44681	Lipid	Fatty Acid Metabolism (Acyl Carnitine, Long Chain Saturated)	palmitoylcarnitine (C16)	HMDB0000222	C02990
0.130404	0.0336659	0.19009	0.0126682	0.000183323	0.00638477	0.000435416	0.0368065	-0.243507	1.00042	-1.82206	3.90651	1.43977	1.24466	0.94368	1.30449	100000781	32328	Lipid	Fatty Acid Metabolism (Acyl Carnitine, Medium Chain)	hexanoylcarnitine (C6)	HMDB0000756
0.323632	0.0598078	0.67986	0.0398028	0.943477	0.463909	0.248828	0.220492	-0.0331704	0.0627075	-0.52768	0.380416	-0.0721115	-0.0878995	-0.28666	0.139594	100000787	22185	Amino Acid	Alanine and Aspartate Metabolism	N-acetylaspartate (NAA)	HMDB0000812	C01042
0.00247042	0.000543417	0.906846	0.109174	0.654782	0.874109	0.0617273	0.210624	-0.543382	0.0360898	-1.09683	-0.294119	-0.109153	0.215884	-0.0631798	0.0772577	100000800	22114	Amino Acid	Tryptophan Metabolism	indoleacrylate	HMDB0000734
0.0225626	0.166608	0.574201	0.0992258	0.0168203	0.00903197	0.030355	0.0233106	0.382526	0.134781	-0.783761	0.450126	0.244741	0.294217	0.294884	0.216944	100000802	32198	Lipid	Fatty Acid Metabolism (Acyl Carnitine, Short Chain)	acetylcarnitine (C2)	HMDB0000201	C02571
0.00243138	0.00262796	0.00126831	0.000191399	0.0673539	0.00149365	0.0493147	0.131453	-2.94613	-2.6787	-2.12199	-3.32057	-0.627546	-0.683058	-0.928814	-0.892305	100000808	22176	Amino Acid	Methionine, Cysteine, SAM and Taurine Metabolism	cysteine s-sulfate	HMDB0000731	C05824
0.311906	0.257431	0.632977	0.795752	0.233829	0.171699	0.589342	0.193106	-0.356691	-0.0551389	0.205863	-0.121485	-0.569458	0.354799	-0.382035	-0.0928908	100000827	21127	Lipid	Monoacylglycerol	1-palmitoylglycerol (16:0)	HMDB0011564
0.000114084	0.0140205	0.00622917	0.000241114	0.000344499	0.000318738	0.00135591	0.156428	0.751508	0.900141	0.530308	0.896646	-0.709385	-0.726394	-0.644757	-0.15454	100000841	20694	Cofactors and Vitamins	Ascorbate and Aldarate Metabolism	oxalate (ethanedioate)	HMDB0002329	C00209
0.0194964	0.0680118	0.894208	0.240017	0.000665589	0.038131	0.779569	0.00703293	-0.548608	0.0691884	0.723475	0.411246	1.04304	0.176762	0.601248	0.390257	100000882	21158	Lipid	Fatty Acid, Monohydroxy	3-hydroxymyristate	HMDB0061656
0.0783025	0.887725	0.293387	0.394426	0.250059	0.369922	0.562978	0.216878	-0.635971	-0.574421	-0.36139	-0.107503	-0.807101	0.0886986	-0.108101	-0.883102	100000924	21184	Lipid	Monoacylglycerol	1-oleoylglycerol (18:1)	HMDB0011567
3.10785e-06	0.00925462	0.0034268	4.67036e-05	1.7165e-06	0.0019592	0.000139395	0.000109115	-2.88055	-2.85318	-3.08659	-2.31558	1.6547	2.01308	1.12208	2.02017	100000936	44526	Amino Acid	Leucine, Isoleucine and Valine Metabolism	3-methyl-2-oxobutyrate	HMDB0000019	C00141
0.779016	0.29638	0.301952	0.0882911	0.449356	0.169008	0.656237	0.371102	-0.0833489	-0.386562	-0.762154	1.00175	-0.745039	1.22649	-0.609883	-0.232884	100000943	21232	Lipid	Monoacylglycerol	2-oleoylglycerol (18:1)	HMDB0011537
0.304752	0.00114464	0.591985	0.325952	0.185042	0.00653563	0.469938	0.48306	0.44375	-0.275928	0.781066	-0.2052	0.964174	0.37153	1.26062	0.0165213	100000956	21239	Lipid	Fatty Acid, Monohydroxy	8-hydroxyoctanoate	HMDB0061914
0.818542	0.216034	0.838596	0.00761808	0.193375	0.652409	0.207165	0.00592323	0.0187472	0.151313	0.0705354	0.917658	-0.0607201	0.176079	-0.0507229	-1.11324	100000961	22137	Amino Acid	Urea cycle; Arginine and Proline Metabolism	homoarginine	HMDB0000670	C01924
0.147683	0.0785167	0.238774	0.502196	0.00225614	0.437539	0.0209701	0.379738	0.168111	0.101656	-0.371964	0.00277236	-0.275971	-0.275663	-0.0165746	-0.102448	100000963	22138	Amino Acid	Urea cycle; Arginine and Proline Metabolism	homocitrulline	HMDB0000679	C02427
0.301838	0.576385	0.952462	0.591635	0.181309	0.775883	0.777916	0.0422153	-0.39681	0.026938	-0.675095	0.100196	-0.843093	1.2301	0.675926	-1.01115	100000987	32506	Lipid	Monoacylglycerol	2-linoleoylglycerol (18:2)	HMDB0011538
0.179271	0.170511	0.0814306	0.266362	0.000165826	4.56682e-05	0.00986858	0.00132589	0.158005	0.571054	0.502873	0.171803	1.99901	1.43095	1.48052	0.872356	100000997	22053	Lipid	Fatty Acid, Monohydroxy	3-hydroxydecanoate	HMDB0002203
0.0172377	0.734795	0.0161614	0.0742434	0.245246	0.261013	0.146165	0.766678	0.593186	0.336817	0.0876924	0.221511	-0.140036	-0.209476	-0.22854	-0.0378697	100001006	27710	Amino Acid	Glycine, Serine and Threonine Metabolism	N-acetylglycine	HMDB0000532
0.357498	0.300185	0.0225473	0.505119	0.00765158	0.170381	0.687966	0.0129219	0.545472	1.03396	-0.529356	0.0250125	-0.762584	-0.322172	-0.766558	-1.17494	100001007	27731	Carbohydrate	Pentose Metabolism	ribonate	HMDB0000867	C01685
0.157444	0.295804	0.0373899	0.109183	0.000764268	1.12981e-05	0.0304176	0.0545285	0.158781	0.368449	-0.392433	0.197824	-1.19256	-1.00078	-1.18313	-0.552047	100001022	27738	Cofactors and Vitamins	Ascorbate and Aldarate Metabolism	threonate	HMDB0062620,HMDB0000943	C01620
9.13182e-06	0.00455274	0.00541818	0.0113428	0.0199225	0.00245885	0.00245307	0.00263551	1.21594	1.21753	0.558131	1.11847	-0.695608	-0.422267	-0.584714	-0.745781	100001026	27719	Carbohydrate	Fructose, Mannose and Galactose Metabolism	galactonate	HMDB0000565	C00880,C15930
0.00176836	0.00218594	0.202798	0.299622	0.0870386	0.10319	0.0857754	0.122365	-0.534514	-0.272054	-0.897517	-0.460157	-0.299719	-0.173615	-0.153739	-0.38673	100001033	27414	Lipid	Sterol	beta-sitosterol	HMDB0000852	C01753
0.138645	0.00231483	0.253175	6.63109e-05	0.00101028	0.0032105	0.00888299	0.233827	-0.353176	-0.163186	-0.686181	-0.82779	-0.532625	-0.728236	-0.7063	-0.594136	100001034	27513	Amino Acid	Tryptophan Metabolism	indoleacetate	HMDB0000197	C00954
0.527149	0.902768	0.872742	0.856434	0.00630255	0.115419	0.312349	0.103413	-0.0924973	-0.242523	0.562763	0.08497	-1.37388	0.530803	-0.211967	-0.639529	100001040	27447	Lipid	Monoacylglycerol	1-linoleoylglycerol (18:2)	HMDB0011568
0.402801	0.35172	0.112155	0.753299	0.671693	0.0693937	0.884213	0.88795	-1.08326	-0.501903	0.880787	-0.225967	-0.00904992	-0.199461	-0.842732	0.423944	100001048	33419	Lipid	Monoacylglycerol	2-palmitoylglycerol (16:0)	HMDB0011533
0.0811478	0.156149	0.896847	0.954178	0.252813	0.142494	0.952503	0.461881	0.355421	-0.0880776	-0.415703	0.21797	-0.713343	0.464108	0.401882	-0.00583465	100001051	30460	Amino Acid	Histidine Metabolism	1-methylhistidine	HMDB0000001	C01152
6.76317e-06	0.0449405	0.00815058	0.00281565	0.780993	0.412502	0.00409942	0.599225	2.48478	2.6963	1.01055	3.20974	0.141038	0.249701	-0.140382	0.395886	100001054	32412	Lipid	Fatty Acid Metabolism (also BCAA Metabolism)	butyrylcarnitine (C4)	HMDB0002013	C02862
0.00138531	2.28658e-05	0.0124949	0.0011115	0.0530599	0.141352	0.100436	0.709691	1.57519	2.31238	1.14497	1.38628	-0.340238	-0.244463	-0.303193	0.354596	100001055	33441	Amino Acid	Leucine, Isoleucine and Valine Metabolism	isobutyrylcarnitine (C4)	HMDB0000736
3.23568e-05	0.450276	0.00218541	0.301627	0.364923	0.664327	0.62037	0.94057	-7.67727	-6.83666	2.58526	-2.07905	-0.173908	0.0601629	-0.435421	-0.358726	100001063	31904	Lipid	Secondary Bile Acid Metabolism	7-ketodeoxycholate	HMDB0000391
1.0474e-06	0.322334	0.000496237	0.000566308	0.398302	0.372281	0.283002	0.139815	-6.3505	-6.85161	-1.72204	-5.5923	-0.113446	0.193727	-0.46071	-0.372715	100001066	31885	Lipid	Primary Bile Acid Metabolism	beta-muricholate	HMDB0000415	C17726
0.144585	0.793285	0.0708429	0.0556764	3.49125e-05	0.00259691	0.00391783	0.0125099	-0.190452	0.187698	-0.328945	-0.4064	-0.627308	-0.814411	-0.5457	-0.647049	100001081	31675	Amino Acid	Glutamate Metabolism	2-pyrrolidinone	HMDB0002039
0.459202	0.00376673	0.911812	0.00142338	0.0292561	0.00176772	0.0774222	0.349977	-0.103858	-0.0383282	-0.527997	-0.280007	-0.351694	-0.157865	-0.232775	-0.139741	100001083	32405	Amino Acid	Tryptophan Metabolism	indolepropionate	HMDB0002302
0.0205022	0.819067	0.0344202	0.527036	0.0753758	0.604681	0.0983356	0.354748	0.453695	0.211715	0.0256681	0.102069	-0.285579	-0.344903	-0.13262	-0.101687	100001092	32401	Cofactors and Vitamins	Nicotinate and Nicotinamide Metabolism	trigonelline (N'-methylnicotinate)	HMDB0000875	C01004
0.00563782	0.352079	0.00710141	0.0664711	0.00637928	0.44473	0.68147	0.097766	-1.51456	-1.90749	-0.122607	-0.42893	0.812277	8.57921e-05	0.246472	0.81654	100001102	32388	Lipid	Fatty Acid, Dicarboxylate	dodecanedioate (C12-DC)	HMDB0000623	C02678
0.0181861	0.231728	0.242036	0.585034	0.00029654	0.00148483	0.000146644	0.000194172	-1.02351	-0.241555	-0.41375	0.0765742	-0.746505	-0.916877	-0.477536	-0.712581	100001104	32390	Amino Acid	Tyrosine Metabolism	N-acetyltyrosine	HMDB0000866
7.57413e-05	0.450248	0.00261253	0.0751771	0.000207026	0.0136715	0.0215146	0.00585475	-1.16324	-2.02992	0.120808	-0.506521	1.78602	0.85633	1.56673	1.49639	100001112	32457	Lipid	Fatty Acid, Monohydroxy	3-hydroxylaurate	HMDB0000387
1.45169e-05	0.000291443	0.00597702	0.0274418	0.00625367	0.016109	0.0685125	0.000503429	1.04714	1.06644	0.876681	0.357261	-0.884161	-0.494497	-0.810036	-0.475201	100001121	31555	Cofactors and Vitamins	Vitamin B6 Metabolism	pyridoxate	HMDB0000017	C00847
0.00157842	0.0160854	0.0024009	0.0276606	0.00784774	0.00167715	0.0234331	0.0421608	0.354271	0.630741	-0.313202	0.361776	-0.254325	-0.452017	-0.25941	-0.249054	100001126	43829	Peptide	Gamma-glutamyl Amino Acid	gamma-glutamylvaline	HMDB0011172
0.266123	0.366756	0.138847	0.663248	0.926908	0.649867	0.38269	0.932081	0.193626	0.254935	-0.57241	0.0128537	-0.143196	-0.453541	0.0603982	0.221264	100001148	31938	Lipid	Fatty Acid, Monohydroxy	5-hydroxyhexanoate	HMDB0000409,HMDB0000525
8.87921e-05	0.00164163	0.000405888	0.00591351	0.00246552	0.0082049	0.00139813	0.0713006	1.3789	1.38249	1.53156	0.678167	-0.349234	-0.911457	-0.629948	-0.546678	100001149	31940	Amino Acid	Leucine, Isoleucine and Valine Metabolism	3-methylcrotonylglycine	HMDB0000459	C20828
0.00093378	0.00114187	0.00195594	0.00960303	0.114251	0.0114566	0.0349856	0.0354699	1.12319	1.65757	0.763683	0.792891	-0.316204	-0.844332	-0.208662	-0.499314	100001150	31932	Lipid	Fatty Acid Metabolism (also BCAA Metabolism)	propionylglycine	HMDB0000783
1.05505e-05	0.00238408	0.0050434	0.00135189	0.0493769	0.00387462	0.000466171	0.0409157	2.32409	2.67915	1.47416	2.46651	-0.30517	-0.806716	-0.700145	-0.425494	100001151	31850	Lipid	Fatty Acid Metabolism (also BCAA Metabolism)	butyrylglycine	HMDB0000808
0.000108936	0.00262341	0.00384149	0.00206025	0.00486098	0.0107867	0.000132155	0.0266135	1.31081	1.48696	1.07174	0.774564	-0.453073	-0.823108	-0.320897	-0.301216	100001153	31934	Lipid	Fatty Acid, Dicarboxylate	2-hydroxyadipate	HMDB0000321	C02360
0.000256943	0.00221294	0.0147504	0.0303884	0.0020707	0.000303024	0.00286057	0.02974	2.28839	1.90943	1.8168	1.58594	-0.912928	-1.11168	-0.980036	-0.955471	100001155	31928	Amino Acid	Leucine, Isoleucine and Valine Metabolism	2-methylbutyrylglycine	HMDB0000339
0.000311628	0.000110459	0.0472235	0.000352681	0.00088063	0.0293741	8.03375e-05	0.0437956	1.36011	1.04283	0.970749	1.5433	0.39654	0.577119	0.441034	0.658845	100001162	32452	Lipid	Fatty Acid Metabolism (also BCAA Metabolism)	propionylcarnitine (C3)	HMDB0000824	C03017
0.000122158	0.0105157	0.000539039	0.00123618	0.00134718	0.0142483	0.00200198	0.0717952	0.496434	0.489072	0.57893	0.468518	-0.424634	-0.479469	-0.371299	-0.332174	100001167	35127	Amino Acid	Urea cycle; Arginine and Proline Metabolism	pro-hydroxy-pro	HMDB0006695
0.128751	0.606143	0.505391	0.540623	0.821218	0.164704	0.956475	0.830279	-0.169399	0.00501704	-0.156615	0.279319	-0.18288	0.00425409	-0.213924	-0.282106	100001170	32397	Amino Acid	Leucine, Isoleucine and Valine Metabolism	3-hydroxy-2-ethylpropionate	HMDB0000396
2.26603e-05	0.429804	0.00120766	0.011592	0.926285	0.677062	0.525752	0.46234	-2.51243	-1.87237	-0.88868	-0.862875	-0.0537493	-0.133324	0.598627	-0.10288	100001181	32504	Lipid	Long Chain Polyunsaturated Fatty Acid (n3 and n6)	docosapentaenoate (n3 DPA; 22:5n3)	HMDB0006528,HMDB0001976	C16513
6.10057e-05	0.116814	0.0475562	0.00415704	0.209244	0.73725	0.0789359	0.809815	-2.06923	-1.50726	-0.96251	-0.751446	-0.585936	0.667418	0.0307134	0.373016	100001182	32415	Lipid	Long Chain Polyunsaturated Fatty Acid (n3 and n6)	docosadienoate (22:2n6)	HMDB0061714	C16533
2.67467e-05	0.345311	0.00051495	0.0135671	0.608806	0.818522	0.656571	0.624198	-3.0096	-2.66056	-1.18963	-1.22187	0.262014	0.264463	0.196688	-0.766222	100001193	32980	Lipid	Long Chain Polyunsaturated Fatty Acid (n3 and n6)	adrenate (22:4n6)	HMDB0002226	C16527
0.00140549	0.395356	0.015524	0.0586486	0.179739	0.758612	0.676081	0.165039	-2.02962	-1.19592	-0.736307	-0.355499	-0.670005	0.0703982	0.269837	-0.858254	100001195	32417	Lipid	Long Chain Polyunsaturated Fatty Acid (n3 and n6)	docosatrienoate (22:3n3)	HMDB0002823	C16534
0.0188593	0.00217869	0.129778	0.474358	0.00407006	0.0365103	0.0685445	0.00121802	0.649854	0.453159	1.39937	0.340485	0.699413	0.535812	0.793108	1.09729	100001197	32497	Lipid	Medium Chain Fatty Acid	10-undecenoate (11:1n1)	HMDB0033724	C13910
0.00281336	0.00682978	0.0254863	0.0966631	9.87893e-05	0.0314678	0.137764	0.0423434	-0.480091	-0.375423	0.47931	0.521722	1.24002	0.499261	0.67667	0.302559	100001198	32418	Lipid	Long Chain Monounsaturated Fatty Acid	myristoleate (14:1n5)	HMDB0002000	C08322
0.157341	0.368177	0.192597	0.800348	0.0496097	0.637312	0.98827	0.389464	0.246777	0.409763	0.0130523	0.0271282	-0.386494	-0.0978651	-0.309943	0.00136956	100001204	43831	Amino Acid	Histidine Metabolism	1-methylhistamine	HMDB0000898	C05127
0.00566905	0.0195903	0.000128199	0.000136517	0.772091	0.37564	0.236697	0.685176	-0.72633	-0.893899	-0.624651	-0.934313	0.014289	-0.227325	-0.16826	0.214133	100001207	32349	Amino Acid	Histidine Metabolism	4-imidazoleacetate	HMDB0002024	C02835
0.762055	0.311322	0.0057078	0.0223426	0.468273	0.402166	0.0315759	0.738584	0.0667925	-0.428136	-0.194273	-0.248846	-0.0622074	-0.271626	0.111142	0.00177402	100001208	32350	Amino Acid	Histidine Metabolism	1-methyl-4-imidazoleacetate	HMDB0002820	C05828
0.000907353	0.00144957	0.197786	0.330575	0.00643505	0.0418518	0.524331	0.0398158	0.926827	0.482823	0.305535	0.483474	2.16319	-0.206887	1.17291	1.04828	100001211	32398	Lipid	Fatty Acid, Dicarboxylate	sebacate (C10-DC)	HMDB0000792	C08277
0.000673424	0.0607503	0.0032793	0.000231808	0.00107034	0.00309582	0.0124626	0.0182803	1.09285	1.21214	0.392684	1.1094	-0.742817	-0.987379	-0.811921	-0.681529	100001212	32446	Amino Acid	Guanidino and Acetamido Metabolism	guanidinosuccinate	HMDB0003157	C03139
0.0670602	0.0872161	0.00714505	0.562725	0.00105364	0.146149	0.815181	0.596496	-0.227988	-0.775993	0.290929	-0.227847	0.672158	-0.238915	0.524982	0.0100456	100001229	33969	Lipid	Long Chain Polyunsaturated Fatty Acid (n3 and n6)	stearidonate (18:4n3)	HMDB0006547	C16300
0.0253722	0.0826117	0.0665201	0.228917	3.71394e-05	0.00570727	0.00647289	0.0246083	-0.556717	-0.337584	-1.5746	0.55707	1.70391	1.17738	1.16903	1.50981	100001247	33936	Lipid	Fatty Acid Metabolism (Acyl Carnitine, Medium Chain)	octanoylcarnitine (C8)	HMDB0000791	C02838
0.00107195	2.29169e-05	0.0769531	0.00664888	0.0839303	0.0987741	0.000133381	0.30275	-6.46773	-7.38671	-7.60681	-8.00146	0.543192	0.485505	0.767121	0.610547	100001250	33983	Lipid	Primary Bile Acid Metabolism	tauro-beta-muricholate	HMDB0000932
0.0753622	0.191409	0.804873	0.471558	0.0698337	0.220233	0.0641771	0.0719404	0.539408	0.163413	-0.545512	-0.222246	0.591836	1.75186	-0.099297	1.1363	100001251	33941	Lipid	Fatty Acid Metabolism (Acyl Carnitine, Medium Chain)	decanoylcarnitine (C10)	HMDB0000651
9.00322e-05	0.000717397	0.00155803	0.000112524	0.00888634	0.0213685	3.72268e-05	0.137609	1.96472	1.89375	1.58807	1.57335	-0.417155	-0.994722	-0.767452	-0.665188	100001253	33943	Amino Acid	Glutamate Metabolism	N-acetylglutamine	HMDB0006029	C02716
0.457973	0.322253	0.0628209	0.00297972	0.0734304	0.984087	0.00410347	0.460418	-0.204604	0.432201	-0.0991923	0.458736	-0.251931	-0.248731	-0.003127	-0.114854	100001254	33959	Amino Acid	Tryptophan Metabolism	N-acetyltryptophan	HMDB0013713	C03137
0.509576	0.142842	0.0868794	0.00920516	5.08677e-05	0.0028837	0.000383772	1.04003e-06	-0.323965	0.420488	0.513254	0.833385	-0.789534	-0.623845	-0.522225	-0.718797	100001256	33950	Amino Acid	Phenylalanine Metabolism	N-acetylphenylalanine	HMDB0000512	C03519
0.000790437	0.98541	0.00623794	0.00218793	0.00027807	0.00122453	0.000553196	0.000524894	0.734531	0.957186	-0.180857	0.881025	-0.586421	-1.0821	-0.397853	-0.594536	100001257	33942	Amino Acid	Alanine and Aspartate Metabolism	N-acetylasparagine	HMDB0006028
0.312196	0.992303	0.190691	0.281307	0.155978	0.158285	0.236994	0.0227386	-0.290937	-0.734242	0.491112	0.385978	0.794477	-0.121473	0.835709	1.31513	100001258	34398	Peptide	Dipeptide	glycylleucine	HMDB0000759	C02155
0.0201762	0.185684	0.125491	0.0178667	0.925388	0.0389522	0.642004	0.547228	1.55408	1.16837	0.692336	1.02647	-0.231419	0.772847	0.419967	0.223687	100001262	33934	Peptide	Gamma-glutamyl Amino Acid	gamma-glutamyl-epsilon-lysine	HMDB0003869
0.0661313	0.231151	0.158715	0.220656	0.0715874	0.293493	0.557255	0.620271	0.0578114	0.106302	-0.160688	-0.247385	-0.166634	-0.0381431	-0.155701	0.0201549	100001263	33955	Lipid	Lysophospholipid	1-palmitoyl-GPC (16:0)	HMDB0010382	C04102
0.104915	0.740613	0.0489447	0.0218669	0.080268	0.280185	0.163786	0.77985	0.257247	0.253117	0.0338455	0.323946	0.240791	-0.144145	0.0494686	0.0127441	100001266	33953	Amino Acid	Urea cycle; Arginine and Proline Metabolism	N-acetylarginine	HMDB0004620	C02562
0.0696863	0.00349439	0.609402	0.00081062	0.00271306	0.475542	0.702737	0.0279946	-0.247608	-0.0529936	-0.617718	-0.445462	-0.320997	-0.149619	-0.225805	-0.171695	100001269	33997	Lipid	Sterol	campesterol	HMDB0002869	C01789
0.0097277	7.0484e-05	0.0167754	0.0159435	0.0946586	0.0379349	0.213974	0.120222	-0.458391	-0.403438	-0.956755	-0.278735	0.113253	0.0712297	0.14516	0.0846543	100001270	33952	Lipid	Fatty Acid Metabolism (Acyl Carnitine, Long Chain Saturated)	myristoylcarnitine (C14)	HMDB000506
0.178779	0.0238136	0.221657	0.0688834	0.0120098	0.109865	0.332808	0.755533	0.0618805	0.096452	-0.198097	-0.235312	-0.152068	-0.0567872	-0.193808	0.0103256	100001271	33961	Lipid	Lysophospholipid	1-stearoyl-GPC (18:0)	HMDB0010384
0.186031	0.267867	0.46966	0.154517	0.0680371	0.0504676	0.216417	0.808955	0.0411975	0.0202863	-0.0835241	-0.212389	-0.198272	-0.161757	-0.233528	-0.0565011	100001272	48258	Lipid	Lysophospholipid	1-oleoyl-GPC (18:1)	HMDB0002815	C03916
0.0734601	0.26651	0.00406027	0.0478685	0.108149	0.0113109	0.898101	0.0222594	0.498741	1.16147	0.11308	0.561442	-0.286047	-0.0529664	-0.725761	0.416464	100001274	33939	Amino Acid	Glycine, Serine and Threonine Metabolism	N-acetylthreonine	HMDB0062557
0.206752	0.000191987	0.0624948	0.248024	0.000394311	0.00205409	0.00345176	4.59815e-05	0.474799	0.602605	0.885248	-0.277336	-0.331362	-0.74491	-0.742991	-0.580122	100001275	33945	Peptide	Acetylated Peptides	phenylacetylglycine	HMDB0000821	C05598
0.000375276	0.0202345	0.0028863	0.0017913	0.000913563	0.000417201	5.3968e-05	0.00852353	1.30434	1.11811	0.857642	0.715268	-0.603054	-0.780497	-0.672652	-0.35498	100001276	33967	Amino Acid	Leucine, Isoleucine and Valine Metabolism	N-acetylisoleucine	HMDB0061684
1.28684e-05	0.00480182	0.00164791	0.00879777	0.42276	0.134188	0.334862	0.925733	-2.04542	-1.58552	-1.56523	-0.638124	0.374217	0.504447	0.759302	-0.0186907	100001277	33972	Lipid	Long Chain Monounsaturated Fatty Acid	10-nonadecenoate (19:1n9)	HMDB0013622
5.10063e-05	0.0830183	0.00496958	0.0690599	0.115854	0.173975	0.196313	0.846198	-1.47311	-1.21926	-0.848415	-0.358656	0.633157	0.253545	0.883237	-0.100539	100001278	33971	Lipid	Long Chain Monounsaturated Fatty Acid	10-heptadecenoate (17:1n7)	HMDB0060038
9.27997e-06	0.00525737	0.000710337	0.000531755	6.50089e-05	0.0172668	0.000120473	0.0250224	1.51813	1.86672	0.779057	1.19665	-0.524176	-0.897665	-0.431177	-0.747668	100001293	33946	Amino Acid	Histidine Metabolism	N-acetylhistidine	HMDB0032055	C02997
0.00854702	0.909245	0.0161418	0.0601821	0.278664	0.162463	0.285407	0.213236	0.327614	0.490479	0.0429763	0.190117	-0.00457194	0.320996	0.280385	0.271697	100001294	33949	Peptide	Gamma-glutamyl Amino Acid	gamma-glutamylglycine	HMDB0011667
0.377433	0.404328	0.524386	0.403691	8.48601e-05	0.00169365	0.0075447	0.00341137	-0.174238	0.224974	0.0264369	-0.040503	0.576569	0.355349	0.582633	0.791703	100001295	33947	Peptide	Gamma-glutamyl Amino Acid	gamma-glutamyltryptophan	HMDB0029160
0.00690279	0.0149293	0.0051469	8.85486e-05	0.936125	0.0870932	0.66413	0.722435	-0.30441	-0.311413	-0.378679	-0.479127	-0.0376115	-0.0272986	-0.128207	-0.0343654	100001300	33937	Amino Acid	Leucine, Isoleucine and Valine Metabolism	alpha-hydroxyisovalerate	HMDB0000407
9.84057e-06	0.000512471	0.00548292	0.00183346	0.119616	0.130018	0.00212469	0.867977	1.52707	1.68819	1.24675	1.1518	-0.383442	-0.858671	-0.352558	-0.168423	100001310	33013	Cofactors and Vitamins	Nicotinate and Nicotinamide Metabolism	nicotinamide riboside	HMDB0000855	C03150
3.72743e-05	2.94368e-05	0.000168539	1.87444e-06	0.418591	0.322068	0.9675	0.462537	3.95157	3.88434	3.49281	3.95425	0.0832822	-0.12564	0.286291	-0.104915	100001311	34592	Amino Acid	Glutathione Metabolism	ophthalmate	HMDB0005765
0.110306	0.0235522	0.0402085	0.00916909	0.557704	0.950492	0.0298093	0.149537	-0.892493	-1.95056	-2.45194	-2.14552	0.448426	0.558421	0.0711057	0.647669	100001313	44872	Peptide	Gamma-glutamyl Amino Acid	gamma-glutamylmethionine	HMDB0029155
0.108319	0.28777	0.00280458	0.0619635	0.845069	0.538118	0.787311	0.934548	0.194865	0.644373	-0.197989	0.18859	0.0391594	0.193336	0.0770133	0.0250905	100001314	33364	Peptide	Gamma-glutamyl Amino Acid	gamma-glutamylthreonine	HMDB0029159
0.0222256	0.0154421	0.00264214	0.000564378	0.000533996	1.59946e-07	0.0156851	0.0115877	0.886238	1.16303	1.50132	1.79933	1.72182	1.17861	1.4835	1.0378	100001316	33471	Cofactors and Vitamins	Nicotinate and Nicotinamide Metabolism	nicotinate ribonucleoside	HMDB0006809	C05841
0.0106504	0.868335	0.00563845	0.0448295	0.0271089	0.240628	0.0452564	0.0483316	0.14925	0.208929	-0.0226519	0.216331	-0.208627	-0.367564	-0.0882313	-0.335979	100001320	42420	Carbohydrate	Aminosugar Metabolism	erythronate*	HMDB0000613
0.550899	0.0587815	0.416476	0.51215	0.00587838	0.00225218	0.0729749	0.0231053	-0.353052	-0.190543	-0.840222	-0.175117	3.6675	1.95508	3.16225	1.98017	100001326	31538	Peptide	Polypeptide	XHWESASXXR*
0.000732819	0.0317417	0.0521206	0.00354658	0.962079	0.107843	0.901992	0.60542	-2.13808	-1.46877	-1.01209	-0.954093	-0.444307	0.0357556	0.838753	0.251508	100001335	33587	Lipid	Long Chain Monounsaturated Fatty Acid	eicosenoate (20:1)	HMDB0002231,HMDB0062436	C16526
3.67264e-05	0.230193	0.00176187	0.0889492	0.131649	0.330277	0.743231	0.440214	-1.81528	-1.46159	-0.579687	-0.328343	0.597874	0.108751	0.887871	-0.39873	100001337	34035	Lipid	Long Chain Polyunsaturated Fatty Acid (n3 and n6)	linolenate [alpha or gamma; (18:3n3 or 6)]	HMDB0003073,HMDB0001388	C06426,C06427
0.183488	0.69555	0.0053492	0.0197546	0.0144555	0.10605	0.265185	0.245255	0.279215	0.458535	-0.0753879	0.224898	0.229769	-0.0311092	0.173018	0.016567	100001359	46173	Energy	TCA Cycle	aconitate [cis or trans]	HMDB0000958,HMDB000072	C004174,C02341
0.0148297	0.0423729	0.129863	0.0883143	0.00233248	8.29282e-05	0.018654	0.0267706	2.09819	0.778161	2.06802	1.3013	4.01833	3.78762	4.29905	2.40925	100001386	41754	Cofactors and Vitamins	Hemoglobin and Porphyrin Metabolism	heme	HMDB0003178	C00032
0.288935	0.0235546	0.753078	0.692271	0.614445	0.122548	0.960835	0.961069	-0.066373	-0.0159134	-0.561687	-0.0625892	0.0139795	0.702421	0.257476	-0.0577205	100001391	34409	Lipid	Fatty Acid Metabolism (Acyl Carnitine, Long Chain Saturated)	stearoylcarnitine (C18)	HMDB0000848
0.000475858	0.00181758	0.00486392	0.0329682	1.6998e-05	0.000731669	0.00207219	0.000651492	-0.725419	-0.928017	-1.50593	-0.386723	0.792977	0.730856	0.859582	0.771409	100001392	34534	Lipid	Fatty Acid Metabolism (Acyl Carnitine, Medium Chain)	laurylcarnitine (C12)	HMDB000225
0.0022705	0.0745439	0.000436025	0.000363535	0.00041104	0.00538509	0.000138361	0.00016329	-1.11	-1.7452	-0.828061	-1.56946	0.727183	1.06044	0.729129	0.999509	100001393	34407	Amino Acid	Leucine, Isoleucine and Valine Metabolism	isovalerylcarnitine (C5)	HMDB0000688	C20826
0.736857	0.0890071	0.897553	0.00253337	0.115267	0.240096	0.241861	0.775673	0.0595737	-0.00388337	-0.18905	-0.22586	-0.195339	-0.134631	-0.156843	-0.0285223	100001395	34419	Lipid	Lysophospholipid	1-linoleoyl-GPC (18:2)	HMDB0010386	C04100
0.595407	0.877867	0.323399	0.432349	0.0942566	0.304518	0.00433602	0.263961	0.0152125	0.0771918	0.0667702	0.0999175	-0.192077	-0.543249	-0.212841	-0.343549	100001409	48351	Nucleotide	Purine Metabolism, (Hypo)Xanthine/Inosine containing	N1-methylinosine	HMDB0002721
0.0175442	0.0756775	0.0802185	0.00259293	0.00162185	0.283797	0.453477	0.292695	-0.99571	-1.09979	-1.17859	-0.798986	0.814179	0.706308	0.321876	0.691485	100001412	35137	Nucleotide	Purine Metabolism, Guanine containing	N2,N2-dimethylguanosine	HMDB0004824
0.585948	0.167717	0.56206	0.00361217	0.566971	0.922458	0.850048	0.253791	-0.0778568	0.0844886	0.747987	0.296619	-0.230526	-0.116292	0.103498	-0.374566	100001413	35130	Nucleotide	Pyrimidine Metabolism, Cytidine containing	N4-acetylcytidine	HMDB0005923
0.745396	0.432946	0.718766	0.118951	0.00406264	0.0109494	0.00950427	0.156287	0.0368628	-0.0469252	0.207361	0.539832	-0.512828	-0.917278	-0.488578	-0.66926	100001415	35157	Nucleotide	Purine Metabolism, Adenine containing	N6-carbamoylthreonyladenosine	HMDB0041623
0.230035	0.0317464	0.270064	0.220935	0.0178718	0.950745	0.157892	0.140804	0.162859	0.14753	-0.165052	0.201938	-0.228067	-0.167596	0.0180853	-0.220787	100001416	35172	Nucleotide	Pyrimidine Metabolism, Orotate containing	orotidine	HMDB0000788
0.000447523	0.15993	0.445757	0.362658	0.952195	0.030396	0.125784	0.0865807	0.590803	0.0628154	0.350707	0.157567	0.0294066	-0.109391	0.228202	-0.411924	100001425	61833	Nucleotide	Pyrimidine Metabolism, Uracil containing	5,6-dihydrouridine	HMDB0000497
0.187236	0.976793	0.539123	0.0259538	0.0897772	0.901585	0.312871	0.737439	0.635681	0.308026	0.157895	-0.749489	-0.394998	0.169315	-0.10296	-0.0452764	100001431	47898	Lipid	Monoacylglycerol	1-pentadecanoylglycerol (15:0)
0.364858	0.632988	0.486291	0.112523	0.147022	0.681934	0.36467	0.0252679	0.405558	0.682167	0.228665	0.528987	-0.162613	1.29076	0.650211	-1.20926	100001433	34397	Lipid	Monoacylglycerol	1-arachidonylglycerol (20:4)	HMDB11578	C13857
0.356558	0.564006	0.606331	0.581587	0.0382099	0.165425	0.936603	0.0666085	-0.554375	-0.22313	-0.204105	-0.256248	-0.718279	-0.510313	-0.437301	-0.891682	100001435	34393	Lipid	Monoacylglycerol	1-linolenoylglycerol (18:3)	HMDB0011569
0.000283589	4.79337e-05	0.000155465	0.000220158	0.691025	0.106434	0.223827	0.784971	4.0377	3.62116	3.17302	4.26008	0.172241	-0.0851818	0.618258	-0.141515	100001437	35159	Amino Acid	Glutathione Metabolism	cysteine-glutathione disulfide	HMDB0000656	R00900
0.874282	0.119656	0.606892	0.733056	0.1094	0.372371	0.552586	0.795887	1.60365	-0.863361	2.60388	-1.71547	-0.0977222	-0.159561	-0.452089	0.534036	100001445	34428	Lipid	Lysophospholipid	1-palmitoyl-GPA (16:0)	HMDB00327	C04036
0.159752	0.0456538	0.178818	0.0862567	0.591632	0.150495	0.0281495	0.216982	-0.222424	-0.756997	0.946525	0.65326	0.200548	0.561602	0.390029	0.333239	100001446	35136	Nucleotide	Pyrimidine Metabolism, Uracil containing	5-methyluridine (ribothymidine)	HMDB0000884
0.000765289	0.00245867	0.00740199	0.000861188	0.0160644	0.282315	0.000161122	0.00596189	2.38265	2.22469	1.53749	2.85337	-0.31343	-0.732081	-0.253427	-0.693412	100001451	36768	Lipid	Fatty Acid Metabolism (Acyl Glycine)	valerylglycine	HMDB0000927
4.79814e-05	0.00130396	0.000631944	0.0360524	1.12127e-06	0.000675677	9.64592e-06	0.000126012	1.7501	1.49689	1.51246	0.575315	-1.16558	-1.25341	-0.913724	-1.03535	100001452	35107	Amino Acid	Leucine, Isoleucine and Valine Metabolism	isovalerylglycine	HMDB00678
0.198094	0.259478	0.904907	0.533091	0.843486	0.933508	0.656547	0.239681	0.812208	0.0264665	0.732998	0.236436	-0.0698339	0.120672	-0.246299	0.0989139	100001454	62915	Lipid	Fatty Acid, Dicarboxylate	3-hydroxydodecanedioate*	HMDB0000413
0.756564	0.875022	0.349295	0.297124	0.0075181	0.000721361	0.000502419	0.0418251	0.00317552	0.0946653	-0.239943	-0.0203674	-0.289627	-0.686999	-0.472512	-0.396537	100001456	35114	Nucleotide	Purine Metabolism, Guanine containing	7-methylguanine	HMDB0000897	C02242
0.308728	0.00382727	0.53669	0.000323152	0.0168323	0.00699004	0.082225	0.213182	-0.0458405	-0.00567734	-0.360029	-0.432945	-0.261225	-0.245057	-0.29825	-0.115938	100001461	42398	Lipid	Lysophospholipid	1-stearoyl-GPE (18:0)	HMDB0011130
0.0604192	0.706285	0.824787	0.671289	0.0377085	0.355032	0.0507269	0.747142	-1.24019	0.576467	-0.441798	0.163068	-0.730119	0.924283	0.00403757	0.0170973	100001466	35132	Nucleotide	Pyrimidine Metabolism, Cytidine containing	3-methylcytidine	HMDB0240577
0.293264	0.997095	0.0665637	0.338087	0.047844	0.0472323	0.00266926	0.0140833	0.0752805	0.283836	0.149545	-0.137281	-0.282093	-0.91187	-0.426959	-0.420275	100001468	40469	Cofactors and Vitamins	Nicotinate and Nicotinamide Metabolism	N1-Methyl-2-pyridone-5-carboxamide	HMDB0004193	C05842
0.00135869	0.0767125	0.00133437	0.0010962	0.305286	0.296188	0.870959	0.766626	-2.97394	-1.71997	-0.606689	-1.85485	-0.481337	-0.376299	0.00553271	-0.292093	100001472	35174	Lipid	Long Chain Polyunsaturated Fatty Acid (n3 and n6)	mead acid (20:3n9)	HMDB0010378
0.154812	0.0846042	0.487698	0.0474479	0.389099	0.698785	0.58331	0.0767765	0.482018	0.634372	1.44542	0.958838	-0.430685	1.63407	0.334161	-0.642056	100001481	35153	Lipid	Monoacylglycerol	1-docosahexaenoylglycerol (22:6)	HMDB0011587
0.0668154	0.404752	0.515387	0.209557	0.604931	0.474515	0.509823	0.587897	-0.63432	0.0499048	-0.535297	-1.00137	0.159046	0.0394421	0.434551	-0.335468	100001483	35103	Lipid	Monoacylglycerol	1-dihomo-linoleoylglycerol (20:2)
0.474788	0.00873862	0.0316379	0.704151	0.0213112	0.000535121	0.00140307	0.0657094	0.0359777	0.273424	-0.19171	0.00640646	-0.264735	-0.399442	-0.239668	-0.3735	100001485	34456	Peptide	Gamma-glutamyl Amino Acid	gamma-glutamylisoleucine*	HMDB0011170
3.2532e-05	0.0133031	0.00131102	1.40003e-06	0.660508	0.741382	0.0363933	0.202872	1.15985	1.24558	0.919161	1.09561	-0.158168	-0.254394	-0.436592	-0.141043	100001491	37123	Carbohydrate	Aminosugar Metabolism	N-glycolylneuraminate	HMDB0000833	C03410
0.0539466	0.0028851	0.134379	0.337478	0.182311	0.584932	0.779702	0.168044	-0.106063	-0.183786	-0.459139	-0.156618	0.10965	-0.0407169	0.0512319	0.102537	100001501	35160	Lipid	Fatty Acid Metabolism (Acyl Carnitine, Monounsaturated)	oleoylcarnitine (C18:1)	HMDB0005065
0.00451963	0.783683	0.0898042	3.58933e-05	0.0603188	0.133197	0.202272	0.0342536	1.59997	2.25807	0.888846	1.82964	0.364352	0.301768	0.556085	1.31168	100001502	37092	Peptide	Gamma-glutamyl Amino Acid	gamma-glutamyl-2-aminobutyrate
0.0439971	0.384286	0.0299339	0.0499244	0.0315639	0.1349	0.149689	0.16553	0.577866	1.30869	-0.548665	1.61167	-0.53482	-1.17748	-0.221952	-0.0878572	100001506	35129	Cofactors and Vitamins	Tetrahydrobiopterin Metabolism	dihydrobiopterin	HMDB0000038	C00268
0.000183503	0.000681715	0.0752004	6.82764e-07	0.744461	0.117259	0.70449	0.997095	2.18713	2.23522	2.25385	2.61104	0.118247	0.00349494	-0.624949	-0.00854466	100001507	34585	Lipid	Fatty Acid, Monohydroxy	4-hydroxybutyrate (GHB)	HMDB0000710	C00989
0.792958	0.0180621	0.408728	0.123961	0.000847217	0.0208071	0.0201666	0.00902081	-0.0620678	-0.0312132	-0.746614	0.476627	0.723707	0.612926	0.523273	0.741626	100001509	45095	Amino Acid	Leucine, Isoleucine and Valine Metabolism	2-methylbutyrylcarnitine (C5)	HMDB0000378
0.0577742	0.30097	0.0499693	0.0950691	0.0783268	0.0100371	0.0404889	0.0341211	0.268348	0.298768	0.0802341	-0.232143	-0.294519	-0.396877	-0.36262	-0.285115	100001510	32553	Amino Acid	Tyrosine Metabolism	phenol sulfate	HMDB0060015	C02180
0.326179	0.0109257	0.475988	0.00902324	0.0182078	0.00897743	0.263008	0.314022	-0.0662857	-0.0483898	-0.256915	-0.213897	-0.296249	-0.22519	-0.180021	-0.295847	100001511	33230	Lipid	Lysophospholipid	1-palmitoleoyl-GPC (16:1)*	HMDB0010383
2.81439e-05	7.52777e-06	0.00600255	1.89438e-06	0.69253	0.0747612	0.54237	0.479953	3.89253	2.6408	3.36899	3.24894	-0.0851766	-0.0786027	0.733612	0.320978	100001526	37059	Lipid	Fatty Acid Synthesis	malonylcarnitine	HMDB0002095
0.618493	0.27103	0.0931101	0.0408344	0.000668123	0.014598	0.47261	0.495213	0.0204495	0.619553	-0.550732	1.44067	0.391276	0.0117596	0.371593	0.239648	100001527	35436	Lipid	Fatty Acid Metabolism (Acyl Glycine)	hexanoylglycine	HMDB0000701
0.0437338	0.00105121	0.0185586	0.00013165	0.964663	0.00407313	0.167835	0.312351	-0.348495	-0.337889	-0.476349	-0.367302	0.0576072	-0.0463167	-0.246454	-0.199101	100001541	36746	Amino Acid	Leucine, Isoleucine and Valine Metabolism	2-hydroxy-3-methylvalerate	HMDB0000317
0.901674	0.156776	0.738009	0.00804801	0.0424011	0.000402082	0.104787	0.190378	-0.00955367	0.00121172	-0.0601978	-0.131699	-0.275628	-0.254121	-0.22137	-0.222971	100001551	33228	Lipid	Lysophospholipid	1-arachidonoyl-GPC (20:4n6)*	HMDB0010395	C05208
0.0233133	0.0389961	0.358719	0.649784	0.686588	0.0515041	0.367069	0.439209	-1.27509	-0.486334	1.52405	0.02238	0.115349	0.0625188	-0.994323	0.17974	100001561	47118	Lipid	Lysophospholipid	2-palmitoleoyl-GPC (16:1)*	HMDB10383
0.0252072	0.991891	0.000231141	0.485057	0.402019	0.0766902	0.329698	0.0781685	-1.19536	-0.905023	-0.101799	-0.197124	-0.898396	1.08577	-0.498422	-1.19002	100001562	35253	Lipid	Lysophospholipid	2-palmitoyl-GPC (16:0)*	HMDB0061702
0.789866	0.030141	0.891747	0.00183886	0.00153762	0.00846351	0.0948462	0.0293924	-0.0305104	0.0213843	-0.377086	-0.319689	-0.302489	-0.321344	-0.29126	-0.161822	100001567	35631	Lipid	Lysophospholipid	1-palmitoyl-GPE (16:0)	HMDB0011503
0.00571127	0.00355276	0.0148499	0.000406594	0.0118734	0.103514	0.0114147	0.566366	-0.247444	-0.366402	-0.53343	-0.629663	-0.371078	-0.394186	-0.142986	-0.20772	100001569	35628	Lipid	Lysophospholipid	1-oleoyl-GPE (18:1)	HMDB0011506
4.78515e-05	0.0253765	0.0187664	0.000244058	0.195816	0.696778	0.051502	0.484761	-0.660066	-0.90527	-0.475582	-0.860592	-0.269972	-0.21567	-0.0685871	0.0256624	100001570	36600	Lipid	Lysophospholipid	1-linoleoyl-GPE (18:2)*	HMDB0011507
4.36758e-06	0.185248	0.00797427	0.00130398	0.594154	0.743909	0.184458	0.106495	-0.58554	-0.874958	-0.0639491	-0.972044	-0.248735	-0.181641	0.0502244	0.124092	100001571	35186	Lipid	Lysophospholipid	1-arachidonoyl-GPE (20:4n6)*	HMDB0011517
0.0213745	0.815473	0.116733	0.00632856	0.628651	0.00909607	0.0945057	0.0801388	0.532471	0.816042	0.141481	0.651565	-0.242088	-0.620276	-0.361726	-0.325958	100001577	48434	Amino Acid	Urea cycle; Arginine and Proline Metabolism	N-acetylcitrulline	HMDB0000856	C15532,C02851
0.000117129	0.160518	0.00465591	0.00723727	0.121009	0.0127491	0.473208	0.348414	-2.27509	-2.05756	-0.835775	-1.56591	-1.01885	0.216853	-1.04369	-0.226983	100001579	35675	Lipid	Fatty Acid, Monohydroxy	2-hydroxypalmitate	HMDB0031057
9.48951e-05	0.216704	0.000256138	0.00441051	0.453553	0.102454	0.596035	0.583195	-2.66568	-2.076	-0.792218	-1.38386	-0.501234	-0.229493	-0.162753	-0.381341	100001580	37478	Lipid	Long Chain Polyunsaturated Fatty Acid (n3 and n6)	docosapentaenoate (n6 DPA; 22:5n6)	HMDB0001976	C16513
7.57423e-06	0.013201	0.0045688	0.000598986	0.000378207	0.00923053	0.00505702	0.000202977	2.08278	2.14596	0.772135	1.70359	-0.616375	-1.00683	-0.620239	-0.779579	100001586	46957	Cofactors and Vitamins	Ascorbate and Aldarate Metabolism	gulonate*	HMDB0003290	C00800
0.0132385	0.000620713	0.0389973	0.225765	0.292759	0.375245	0.248856	0.317862	0.820182	0.711544	1.53267	0.393617	0.12623	-0.403566	-0.137885	0.0852689	100001590	35437	Amino Acid	Leucine, Isoleucine and Valine Metabolism	isobutyrylglycine	HMDB0000730
7.72366e-06	0.0196018	0.0010096	0.00151723	0.025601	0.0545479	0.143063	0.00503085	2.17306	2.78053	1.82358	1.61219	-0.707919	-0.133047	-0.229942	-1.32922	100001593	44664	Amino Acid	Lysine Metabolism	glutarylcarnitine (C5-DC)	HMDB0013130
0.88097	0.754111	0.0254007	0.39702	0.437658	0.0411242	0.0944834	0.110603	0.0101855	-0.321337	-0.384929	0.130717	0.0412501	0.0319522	0.220638	0.160583	100001594	35433	Amino Acid	Leucine, Isoleucine and Valine Metabolism	beta-hydroxyisovaleroylcarnitine
0.955841	0.564468	0.135946	0.610717	0.78216	0.00930694	0.150264	0.794913	-0.20992	-0.312429	-0.134639	-0.0610188	0.176087	0.19338	0.632902	-0.099725	100001597	35428	Amino Acid	Leucine, Isoleucine and Valine Metabolism	tiglylcarnitine (C5:1-DC)	HMDB0002366
0.0400896	0.0686208	0.237806	0.807389	0.267308	0.743082	0.105953	0.330612	0.414926	0.283872	-0.156923	0.0278705	-0.0580374	-0.122515	-0.295159	0.28038	100001606	35324	Lipid	Sterol	cholesterol sulfate	HMDB00653	C18043
0.164099	0.255794	0.0393829	0.175348	0.0453053	0.800632	0.0525671	0.403073	-0.657113	-1.20526	-0.795631	-0.442754	0.598829	0.401549	0.0928022	0.144013	100001609	36776	Lipid	Sterol	7-alpha-hydroxy-3-oxo-4-cholestenoate (7-Hoca)	HMDB0012458	C17337
0.000318896	0.0154826	0.00648104	3.98573e-05	0.00388053	0.0734429	0.00136966	0.0116937	0.659192	0.588026	0.840078	0.556649	-0.310476	-0.427606	-0.405453	-0.343184	100001612	35665	Amino Acid	Glutamate Metabolism	N-acetyl-aspartyl-glutamate (NAAG)	HMDB0001067	C12270
0.103123	0.012057	0.541294	0.0349799	0.0185339	0.850084	0.397491	0.845858	0.356324	-0.183542	1.58804	0.477225	0.457811	0.479233	-0.142115	0.377896	100001613	35669	Lipid	Fatty Acid, Dicarboxylate	tetradecanedioate (C14-DC)	HMDB0000872
0.109204	0.000402637	0.590086	0.000911225	0.694307	0.0303919	0.796277	0.213167	0.475477	0.288713	1.80101	0.784763	0.111755	0.291503	-0.571947	0.762667	100001614	35678	Lipid	Fatty Acid, Dicarboxylate	hexadecanedioate (C16-DC)	HMDB0000672	C19615
0.0317408	0.029976	0.602284	0.58671	0.144772	0.0452185	0.825692	0.244252	1.06041	-0.139701	0.965587	0.109884	0.484881	-0.0637703	0.765894	0.338598	100001617	42395	Lipid	Fatty Acid, Dicarboxylate	undecanedioate (C11-DC)	HMDB0000888
0.341281	0.203372	0.289806	0.652892	0.252975	0.863241	0.704049	0.968836	1.08178	0.880422	0.447674	-0.158911	0.0483656	-0.06272	0.0519838	-0.079918	100001618	35625	Lipid	Monoacylglycerol	1-myristoylglycerol (14:0)	HMDB0011561	C01885
0.000766284	0.210494	0.00813985	0.0010662	0.00192889	0.527001	0.000247876	0.0029356	1.07544	1.12196	0.179156	1.07622	-0.588661	-0.659118	-0.0553281	-0.481127	100001619	48857	Lipid	Glycerolipid Metabolism	glycerophosphoglycerol	HMDB0240316	C03274
0.90968	0.916149	0.0311568	0.799984	0.0232359	0.00545719	0.776538	0.923351	0.154997	0.486963	-0.114951	-0.0637303	0.277438	0.103442	0.74511	0.111781	100001620	37455	Lipid	Phospholipid Metabolism	glycerophosphoethanolamine	HMDB0000114	C01233
3.95068e-05	0.00732201	0.000230909	0.00116371	0.464682	0.358828	0.01418	0.896164	0.71373	0.66102	0.551656	0.466088	-0.225622	-0.30565	-0.136039	0.0198429	100001621	52307	Lipid	Phospholipid Metabolism	glycerophosphoinositol*
0.00239716	0.00281568	0.0222317	0.0182349	0.000810828	0.000187451	0.116081	0.142984	2.14447	1.21563	3.28018	2.05486	3.78769	2.87683	3.84873	1.58664	100001628	35649	Carbohydrate	Pentose Phosphate Pathway	sedoheptulose-7-phosphate	HMDB0001068	C05382
2.70154e-05	0.588175	0.00416887	0.0299451	0.0652721	0.00144103	0.989744	0.988717	-2.74461	-2.0889	0.961284	-1.62023	-1.16034	0.341955	-2.40856	0.0168154	100001654	34214	Lipid	Lysophospholipid	1-arachidonoyl-GPI (20:4)*	HMDB0061690
3.0273e-06	0.072876	0.0092444	0.00232274	0.067671	0.00105231	0.717218	0.908251	-4.38812	-2.6932	-1.24571	-3.23319	-1.34649	0.419571	-2.88531	0.186814	100001655	35305	Lipid	Lysophospholipid	1-palmitoyl-GPI (16:0)	HMDB0061695
0.725303	0.223208	0.0065163	0.922323	0.00293957	0.000449378	0.0484276	0.0763545	0.0311874	-0.440652	-0.757967	-0.174759	0.482222	0.338323	0.580501	0.372409	100001662	36747	Lipid	Carnitine Metabolism	deoxycarnitine	HMDB0001161	C01181
0.246931	0.112405	0.790566	0.43515	0.0323006	0.420236	0.78437	0.411271	0.866178	0.363634	0.695227	0.586601	0.562817	0.151193	0.0628546	0.290373	100001664	48130	Nucleotide	Purine Metabolism, Adenine containing	N6-succinyladenosine	HMDB0000912
6.09958e-05	0.0105196	0.00417911	0.000517127	0.0721562	0.127283	0.0205079	0.480482	1.73833	1.82701	1.20417	1.02595	-0.338232	-0.678773	-0.312696	-0.162661	100001668	61868	Amino Acid	Histidine Metabolism	1-ribosyl-imidazoleacetate*	HMDB0002331	C05131
0.81175	0.0121212	0.512588	0.0338078	0.307809	0.563448	0.294944	0.362211	0.640906	1.03593	1.66312	-0.625959	-0.6482	0.701985	-0.0052743	1.2463	100001670	36810	Lipid	Lysophospholipid	1-stearoyl-GPA (18:0)	HMDB0062319
0.0227437	0.154336	0.750892	0.0284869	0.0663204	0.270796	0.0467362	0.00954119	-0.272957	-0.038353	-0.176053	-0.213109	-0.174226	-0.37519	-0.0124286	-0.372797	100001721	36751	Amino Acid	Lysine Metabolism	N2-acetyllysine	HMDB0000446	C12989
0.00459751	0.246859	0.0162159	0.00206957	0.0663794	0.0303574	0.161545	0.0586182	-0.561475	-0.647767	-0.396953	-0.546658	-0.192815	-0.102137	-0.238131	-0.616279	100001730	62952	Lipid	Fatty Acid, Dihydroxy	3,4-dihydroxybutyrate	HMDB0000337
0.370865	0.0518809	0.939609	0.924902	0.476168	0.696516	0.0312791	0.412747	-0.0432025	-0.0117871	-0.191522	0.0572696	-0.00908301	-0.18751	0.0635962	-0.178823	100001734	36752	Amino Acid	Lysine Metabolism	N6-acetyllysine	HMDB0000206	C02727
1.07919e-05	0.529219	0.00117902	0.0145288	0.213025	0.119024	0.494521	0.330491	-2.5398	-1.96654	-0.681678	-1.00437	-0.763124	0.0483175	-0.236064	-0.394359	100001739	35718	Lipid	Long Chain Polyunsaturated Fatty Acid (n3 and n6)	dihomo-linolenate (20:3n3 or n6)	HMDB0002925	C03242
0.00161711	0.0116456	0.0375955	2.17698e-05	0.022444	0.0184299	0.200393	0.400426	1.29648	0.699828	0.63152	0.972195	-0.65246	-0.376381	-0.465982	-0.353045	100001740	46142	Carbohydrate	Fructose, Mannose and Galactose Metabolism	mannitol/sorbitol	HMDB0000247,HMDB0000765	C00392,C00794
0.199269	0.749845	0.0148563	0.863647	0.632926	0.03042	0.298942	0.178631	0.890776	1.70873	-0.084107	-0.732893	-0.155598	-0.422311	-1.12797	-0.373565	100001765	36749	Lipid	Fatty Acid, Dicarboxylate	3-methyladipate	HMDB0000555
0.000603021	0.00375402	0.0468331	0.00693541	0.429788	0.342928	0.883454	0.15726	3.99123	1.07286	3.84875	2.5159	0.0828269	-0.0775873	0.0860503	0.140262	100001768	36713	Carbohydrate	Advanced Glycation End-product	N6-carboxymethyllysine	HMDB0240347
5.01769e-06	0.504982	0.0126052	0.00845879	0.0996585	0.00245276	0.6469	0.939954	-3.58596	-2.17623	-0.0672512	-2.23135	-0.881467	0.266026	-2.5658	0.210434	100001777	36602	Lipid	Lysophospholipid	1-oleoyl-GPI (18:1)	HMDB0061693
5.64243e-05	0.753181	0.00522138	0.0331475	0.0667708	0.00194148	0.8456	0.817491	-2.56218	-2.15306	0.78478	-1.48548	-1.27811	0.436146	-2.48895	0.272875	100001778	36594	Lipid	Lysophospholipid	1-linoleoyl-GPI (18:2)*	HMDB0240597
0.0510885	0.145053	0.014821	0.153736	0.00155034	0.0270514	0.665287	0.0690167	0.514626	0.374767	0.458161	0.373164	0.865216	0.250395	0.57028	0.238845	100001805	37070	Nucleotide	Purine and Pyrimidine Metabolism	methylphosphate	HMDB61711
0.00382468	0.0351237	0.05424	0.000109445	0.0010671	0.0737597	0.0966094	0.524668	-0.530421	-0.35456	-0.246064	-0.508147	-0.364971	-0.253396	-0.1103	-0.0432928	100001810	36808	Amino Acid	Urea cycle; Arginine and Proline Metabolism	dimethylarginine (SDMA + ADMA)	HMDB0003334,HMDB0001539	C21189,C03626
0.00800799	0.105001	0.0558744	0.109684	0.178527	0.0591275	0.0854657	0.0637835	3.42261	2.43978	3.33281	1.32311	0.23975	0.945829	0.852841	1.07396	100001843	37063	Peptide	Gamma-glutamyl Amino Acid	gamma-glutamylalanine	HMDB0029142	C03738
9.80961e-05	0.0141585	0.0123235	0.00151122	0.000111782	0.0329694	0.00575982	0.059969	1.38343	1.26154	0.976541	1.17082	-0.452886	-0.927926	-0.562876	-0.330513	100001851	37076	Amino Acid	Glycine, Serine and Threonine Metabolism	N-acetylserine	HMDB0002931
0.0169367	0.000909753	0.0352911	0.0902809	0.072637	0.0847002	0.0236672	0.047884	0.459881	0.41744	-0.509498	-0.152789	-0.333068	-0.344024	-0.0729404	-0.229238	100001856	42448	Lipid	Phosphatidylethanolamine (PE)	1-stearoyl-2-oleoyl-GPE (18:0/18:1)	HMDB0008993
0.93291	0.954298	0.28364	0.72904	0.578988	0.927	0.0389115	0.641292	0.28931	0.430906	0.0800225	0.125997	-0.377891	-0.753597	-0.144829	0.149675	100001859	37112	Lipid	Inositol Metabolism	chiro-inositol	HMDB0240209	C19891
0.00439429	0.685023	0.0192767	0.268695	0.180167	0.871578	0.318666	0.696447	0.504757	0.375319	0.0730625	0.0430454	-0.189012	-0.00578071	-0.0802246	-0.027066	100001869	42450	Lipid	Phosphatidylcholine (PC)	1-stearoyl-2-arachidonoyl-GPC (18:0/20:4)	HMDB0008048
0.00102698	0.768425	0.0110301	0.105143	0.00958408	0.0550766	0.0392843	0.879851	0.848719	0.649371	-0.0942145	0.202658	-0.321574	-0.180262	-0.302673	-0.0903819	100001870	42449	Lipid	Phosphatidylethanolamine (PE)	1-palmitoyl-2-linoleoyl-GPE (16:0/18:2)	HMDB0005322
0.00116325	0.272282	0.0142401	0.128652	0.233353	0.00772985	0.720069	0.49531	1.41579	1.63678	-0.00129078	0.854294	1.45432	0.517463	1.65564	-0.0557812	100001872	52235	Lipid	Phosphatidylserine (PS)	1-stearoyl-2-arachidonoyl-GPS (18:0/20:4)	HMDB0012383
0.000582191	0.37533	3.52521e-05	1.64042e-05	0.225267	0.0794334	0.912193	0.7068	0.930895	1.13385	0.554912	0.729451	-0.433156	0.0450728	-0.22116	0.0133109	100001876	52605	Lipid	Sphingolipid Synthesis	sphinganine-1-phosphate	HMDB0001383
0.200211	0.000720222	0.189044	0.0512531	0.571996	0.988231	0.71074	0.20287	-0.135287	0.0611662	-0.577441	-0.155352	-0.107084	-0.0827749	0.00343953	-0.203423	100001878	57369	Lipid	Hexosylceramides (HCER)	glycosyl-N-nervonoyl-sphingosine (d18:1/24:1)*	HMDB0004975,HMDB0010712
0.00231737	0.062812	0.29543	0.143033	0.769289	0.507778	0.507916	0.617201	-1.42854	-0.583378	-0.74623	-0.692957	-0.130088	0.0859822	-0.0787417	0.0834036	100001882	52234	Lipid	Hexosylceramides (HCER)	glycosyl-N-stearoyl-sphingosine (d18:1/18:0)
3.17717e-06	0.000700638	0.00103973	3.02937e-07	0.352758	0.0635915	0.878039	0.749151	3.75299	2.86678	3.48506	3.50839	0.319289	0.0234907	0.719716	-0.334267	100001948	37058	Energy	TCA Cycle	succinylcarnitine (C4-DC)	HMDB0061717
0.0283063	0.292961	0.372587	0.0631597	0.670452	0.0987169	0.0329462	0.178186	-1.45523	-0.754132	-0.114668	-1.89144	-0.0664059	-2.11668	-0.156361	-0.425229	100001950	32586	Cofactors and Vitamins	Hemoglobin and Porphyrin Metabolism	bilirubin (E,E)*	HMDB0240584
0.905055	0.91735	0.87681	0.0761396	0.0934135	0.186561	0.108687	0.0991426	-0.00575519	-0.107224	0.0249969	-0.385562	-0.264049	0.424213	-0.218993	-0.158467	100001956	37431	Amino Acid	Urea cycle; Arginine and Proline Metabolism	N-methylproline	HMDB0094696
5.42561e-06	0.0194195	0.00260283	0.000183017	0.390268	0.320206	0.0393957	0.812077	0.938918	0.869012	0.524827	0.749239	0.0791271	-0.12157	0.113325	0.043363	100002070	37253	Lipid	Fatty Acid, Dicarboxylate	2-hydroxyglutarate	HMDB0059655	C02630
0.412732	0.270728	0.930612	0.635843	0.487363	0.527235	0.356519	0.589576	-0.324164	0.0109549	0.124862	0.0877904	0.256569	-0.388028	-0.194589	0.310471	100002102	37432	Nucleotide	Pyrimidine Metabolism, Uracil containing	N-acetyl-beta-alanine	HMDB0061880	C01073
0.0749453	0.166487	0.00126465	0.00204358	0.432308	0.0514095	0.631725	0.648789	-0.60511	-0.645539	-0.943046	-0.659022	0.206225	0.149992	0.28256	0.217684	100002103	62100	Amino Acid	Methionine, Cysteine, SAM and Taurine Metabolism	5-methylthioribose**	HMDB0001087
0.00609819	0.673587	0.060174	0.896557	0.0744675	0.640049	0.000863968	0.108152	0.37003	0.204418	0.130768	-0.0141653	-0.198811	-0.258589	-0.112193	0.359675	100002106	37529	Lipid	Sphingomyelins	sphingomyelin (d18:1/18:1, d18:2/18:0)	HMDB0012101
0.0143489	0.937218	0.114561	0.768377	0.0776033	0.330259	0.00178812	0.281386	0.342914	0.231943	0.136174	0.0109939	-0.13935	-0.209465	-0.162493	0.142605	100002107	37506	Lipid	Sphingomyelins	palmitoyl sphingomyelin (d18:1/16:0)	HMDB0010169
0.0114554	0.00215876	0.256096	0.00509153	0.00443622	0.00015654	0.0315354	0.077196	-1.07169	-0.481596	-1.23234	-0.805541	-1.77131	-1.10049	-1.52004	-1.06662	100002113	37443	Amino Acid	Methionine, Cysteine, SAM and Taurine Metabolism	cysteine sulfinic acid	HMDB0000996	C00606
0.00274593	0.672557	0.00205907	0.00314591	0.129434	0.028233	0.194813	0.789252	-2.49168	-1.43169	0.374165	-2.00153	0.832789	0.0551314	1.61546	-0.16334	100002165	46293	Lipid	Eicosanoid	12-HEPE	HMDB0010202
0.000374311	0.00763567	0.000430981	1.12826e-05	0.284957	0.249899	0.289638	0.289058	-2.67078	-2.35188	-1.16019	-2.49802	-0.489777	0.849983	0.709093	-0.353907	100002167	37536	Lipid	Eicosanoid	12-HETE	HMDB0006111	C14777
0.00225206	0.0286762	0.0979787	0.000986965	0.0570082	0.00705806	0.0844399	0.0796391	1.18208	0.728378	0.44183	1.2926	-0.399226	-0.239433	-0.391674	-0.496719	100002183	38127	Amino Acid	Methionine, Cysteine, SAM and Taurine Metabolism	S-methylmethionine	HMDB0038670	C05319
0.006934	0.751068	0.00116004	0.126315	0.389944	0.654147	0.4762	0.129886	-1.59791	-1.0131	0.0966294	-0.797317	-0.143437	0.0532816	-0.270113	0.214402	100002185	38116	Amino Acid	Tryptophan Metabolism	indole-3-carboxylate	HMDB0003320	C19837
0.449644	0.304138	0.405001	0.565506	0.00342986	0.00863251	0.502455	0.0223584	-0.182587	-0.170483	-0.515297	0.0318682	1.39526	0.481464	1.3851	0.546066	100002196	37752	Lipid	Fatty Acid, Monohydroxy	13-HODE + 9-HODE	HMDB0004670,HMDB0004667	C14767,C14762
0.00640142	0.0151414	0.0167582	0.0552335	0.180026	0.0136302	0.000451644	0.118556	1.74685	1.32364	1.09032	1.49216	-0.239476	-1.36823	-0.744504	-0.533576	100002204	43256	Amino Acid	Histidine Metabolism	N-acetyl-3-methylhistidine*	HMDB0240341
0.000413024	0.544665	0.00935276	0.028793	0.880522	0.120728	0.668819	0.632826	0.970852	0.740996	0.436396	0.635518	0.011861	-0.131398	0.271122	-0.374858	100002227	38125	Lipid	Sterol	4-cholesten-3-one	HMDB0000921	C00599
0.0928758	0.237268	0.755558	0.72589	0.0175645	0.000120849	0.0532994	0.0115687	1.13767	0.352921	0.555103	0.00726837	-1.01186	-0.633067	-1.57573	-1.06351	100002250	38349	Amino Acid	Tyrosine Metabolism	homovanillate sulfate	HMDB11719
0.157838	0.34135	0.154834	0.00118638	0.28862	0.438489	0.748981	0.424528	-0.333105	-0.556752	-0.554763	-0.67219	-0.134332	-0.0850577	-0.1889	0.210107	100002254	38625	Lipid	Endocannabinoid	stearoyl ethanolamide	HMDB0013078
0.000140108	0.00720471	0.00290206	0.0177919	0.0010093	0.0101625	0.0322706	0.0264576	-1.26635	-1.14913	-1.60244	-0.978587	1.55009	0.864825	0.781214	1.34922	100002259	38178	Lipid	Fatty Acid Metabolism (Acyl Carnitine, Monounsaturated)	cis-4-decenoylcarnitine (C10:1)	HMDB0013205
0.583874	0.330691	0.247919	0.18664	0.0552085	0.097076	0.336335	0.160989	0.0195974	-0.19439	-0.263053	-0.0991653	-0.289376	-0.293841	-0.198699	-0.276159	100002284	62950	Lipid	Fatty Acid, Dihydroxy	2S,3R-dihydroxybutyrate	HMDB0002453
0.00520448	0.101529	0.739111	0.107329	0.798409	0.309233	0.889768	0.372795	-1.09916	-0.0302389	-0.114712	-0.851474	-0.203676	-0.349269	-0.0140415	-0.202214	100002300	38159	Nucleotide	Pyrimidine Metabolism, Cytidine containing	5-methyl-2'-deoxycytidine	HMDB0002224	C03592
0.000702649	0.0341376	0.0708174	0.00551671	0.511409	0.377475	0.544479	0.379245	-2.34577	-1.247	-0.933376	-1.31273	-0.532417	0.283794	0.263745	-0.0516483	100002356	38296	Lipid	Fatty Acid, Branched	(16 or 17)-methylstearate (a19:0 or i19:0)	HMDB0037397
0.487234	0.365559	0.265737	0.554519	0.0708211	0.234286	0.0807298	0.0816182	0.218517	0.123852	0.190787	0.0859971	-0.285739	-0.136344	-0.231264	-0.205945	100002367	63109	Lipid	Fatty Acid, Dihydroxy	2R,3R-dihydroxybutyrate	HMDB0000498
0.00467776	0.0208652	0.79012	0.0520622	0.0515225	0.00236694	0.112241	0.441341	0.766296	0.317884	1.01653	0.370836	0.206153	0.373825	0.621018	0.199316	100002397	62101	Amino Acid	Glutamate Metabolism	alpha-ketoglutaramate*	HMDB0001552	C00940
0.0581412	0.104138	0.176234	0.211316	0.0164324	0.0684022	0.000441854	0.18357	0.202594	0.217093	-0.182425	-0.0166759	-0.316541	-0.451486	-0.21934	-0.269982	100002458	57747	Amino Acid	Leucine, Isoleucine and Valine Metabolism	3-methylglutaconate	HMDB0000522
0.000439452	0.540921	0.171323	0.00430149	0.245787	0.128018	0.662133	0.58394	0.786329	0.460396	0.00683514	1.45361	-0.83597	0.632924	0.330754	-0.0301106	100002462	43582	Amino Acid	Lysine Metabolism	5-(galactosylhydroxy)-L-lysine
0.417513	0.00893866	0.0741907	0.000156986	0.130515	0.104856	0.19334	0.050118	0.0214529	-0.69497	-1.61995	-0.996603	-0.581723	-0.239019	-0.436318	-0.499351	100002466	62103	Amino Acid	Glutathione Metabolism	cysteinylglycine disulfide*	HMDB0000709
0.00136308	0.163261	0.00558727	0.0128011	0.109012	0.458608	0.0161277	0.362006	0.775866	1.18011	0.565659	0.834359	-0.0793865	-0.613559	-0.0538613	-0.289465	100002500	43493	Amino Acid	Histidine Metabolism	formiminoglutamate	HMDB0000854	C00439
0.00834355	0.530679	0.0224502	0.71553	0.11692	0.0492778	0.00672858	0.515465	0.952405	0.792473	-0.202988	0.0329465	-0.403672	-0.591822	-0.516776	-0.0898823	100002514	40473	Amino Acid	Histidine Metabolism	hydantoin-5-propionate	HMDB0001212	C05565
0.00163752	0.0989031	0.0518464	0.132131	0.742439	0.853514	0.0563252	0.780508	0.832422	1.08177	1.6131	0.402924	0.0675118	-0.288006	-0.0108153	0.0904389	100002619	53237	Carbohydrate	Pentose Metabolism	sedoheptulose	HMDB0003219	C02076
0.278555	0.0693314	0.0809982	0.217513	0.958263	0.468013	0.0829838	0.374219	-0.465017	-0.459485	-0.416907	-0.516888	-0.0597693	-0.217338	-0.0104434	0.0788582	100002749	39592	Amino Acid	Methionine, Cysteine, SAM and Taurine Metabolism	S-methylcysteine	HMDB0002108
0.000129204	0.00676824	0.000759213	2.02167e-05	0.0016351	0.00124971	0.0410756	0.00200202	-1.77392	-2.33882	-2.64821	-2.06128	0.885979	0.550668	0.846789	0.627884	100002763	39582	Cofactors and Vitamins	Nicotinate and Nicotinamide Metabolism	nicotinamide N-oxide	HMDB0002730
2.64958e-06	0.0436185	0.00074228	0.00674408	0.00069491	0.00112172	0.0322569	0.0256663	1.44097	1.34572	0.612456	0.663674	-0.494043	-0.549458	-0.49408	-0.369348	100002769	57461	Amino Acid	Urea cycle; Arginine and Proline Metabolism	argininate*	HMDB0003148
0.000872661	0.934101	0.0950989	0.0937422	0.343841	0.0946754	0.847226	0.230056	0.374014	0.221248	-0.20121	0.152983	0.197654	0.0638313	0.0707945	0.0989484	100002784	55072	Amino Acid	Urea cycle; Arginine and Proline Metabolism	2-oxoarginine*	HMDB0004225	C03771
0.0125207	0.0003223	0.0551567	0.290854	0.144424	0.257916	0.0344323	0.391161	-1.08031	1.46801	-2.28024	-0.207408	1.76177	-0.925102	0.401409	0.0232728	100002796	62873	Lipid	Medium Chain Fatty Acid	cis-4-decenoate (10:1n6)*	HMDB0004980
0.120074	0.000231379	0.136709	0.000516358	0.0380818	0.029594	0.0453467	0.458085	-0.0439367	-0.177461	-0.53684	-0.420308	-0.322231	-0.0783027	-0.181935	-0.160817	100002873	49617	Lipid	Lysophospholipid	1-lignoceroyl-GPC (24:0)	HMDB0010405
0.0013118	0.00430529	0.0415014	0.00570311	0.0589348	0.121101	0.0305882	0.418306	-0.406374	-0.299132	-0.737071	-0.357012	-0.0975516	-0.182873	-0.126815	0.00100723	100002875	52474	Lipid	Lysoplasmalogen	1-(1-enyl-palmitoyl)-GPC (P-16:0)*	HMDB0010407
0.00510969	0.0374901	0.0203908	0.332267	0.0022292	0.00142166	0.00866568	0.184213	0.908272	0.596793	0.614876	0.28071	-0.8442	-1.08328	-1.58216	-0.514292	100002910	62946	Amino Acid	Histidine Metabolism	1-methyl-5-imidazoleacetate	HMDB04988
0.0433067	0.00076198	0.267427	0.0115862	0.486256	0.458615	0.154262	0.639617	-2.53282	-3.7196	-3.56763	-3.49011	-0.213627	0.220385	-0.900281	-0.410887	100002912	39378	Lipid	Secondary Bile Acid Metabolism	tauroursodeoxycholate	HMDB0000874
0.363999	0.348664	0.211115	0.118988	0.0704949	0.15862	0.0308085	0.0582933	-0.729043	-0.502568	-0.493238	-0.379631	0.209096	1.05466	0.708756	0.492064	100002927	43378	Amino Acid	Methionine, Cysteine, SAM and Taurine Metabolism	S-methylcysteine sulfoxide	HMDB0029432
0.00114547	0.0516402	0.0296852	0.0243368	0.32409	0.253686	0.314159	0.715721	-1.49683	-0.987205	-0.534905	-0.499465	0.604933	0.161207	0.453733	-0.467016	100002945	38768	Lipid	Fatty Acid, Branched	(14 or 15)-methylpalmitate (a17:0 or i17:0)	HMDB0061859	C16995
0.558124	0.812242	0.0526573	0.885071	0.0936689	0.46027	0.175798	0.0650136	0.188525	-0.445127	-0.0763079	-0.0982993	0.776956	0.86741	0.125054	0.344707	100002951	39831	Lipid	Fatty Acid, Dicarboxylate	eicosanedioate (C20-DC)
0.266622	0.953436	0.69684	0.171643	0.163327	0.138073	0.410221	0.312644	-0.542189	0.0216097	0.0814538	-0.349563	0.427381	-0.80147	0.494491	-0.288237	100002952	39837	Lipid	Fatty Acid, Dicarboxylate	docosadioate (C22-DC)		C14240
0.20398	0.332858	0.801013	0.31629	0.00181167	0.301401	0.78384	0.113681	-0.153078	0.0683574	0.459092	0.194839	0.661839	0.435851	0.374181	0.393727	100002953	39609	Lipid	Fatty Acid, Monohydroxy	16-hydroxypalmitate	HMDB0006294	C18218
0.32718	0.0547375	0.0397036	0.00319765	0.621752	0.69008	0.182227	0.120929	0.491171	0.810112	-0.509366	0.439028	-0.00964112	0.0528412	0.0683942	-0.159878	100002989	46798	Lipid	Diacylglycerol	oleoyl-linoleoyl-glycerol (18:1/18:2) [1]	HMDB0007219
0.00118447	0.328795	0.0038486	0.0124913	0.534067	0.785482	0.264776	0.329608	0.985128	1.1176	0.144758	0.664473	0.0452965	0.14519	0.0315535	-0.0932974	100002990	46799	Lipid	Diacylglycerol	oleoyl-linoleoyl-glycerol (18:1/18:2) [2]	HMDB0007219
0.00187979	0.00109024	0.119983	0.00235279	0.0362977	0.697264	0.527519	0.118386	-1.23662	-0.406466	-1.2399	-1.17874	-0.688512	0.354938	0.223667	-0.623202	100003000	39270	Lipid	Lysoplasmalogen	1-(1-enyl-palmitoyl)-GPE (P-16:0)*	HMDB0011152
9.51093e-05	0.000179953	0.031865	0.000143268	0.0245037	0.453596	0.888272	0.146831	-1.38303	-0.465503	-1.1691	-1.59745	-0.431194	-0.0532975	-0.181028	-0.438626	100003001	39271	Lipid	Lysoplasmalogen	1-(1-enyl-stearoyl)-GPE (P-18:0)*	HMDB0240598
0.0116598	0.629299	0.00704813	0.221536	0.549699	0.713955	0.0546991	0.872661	-1.47505	-2.15595	-0.541767	-0.414281	0.0834261	1.52097	0.270181	0.00118602	100003119	39732	Lipid	Endocannabinoid	N-oleoyltaurine
0.000140364	2.37491e-05	0.0021249	0.0892645	0.0182884	0.00185419	0.0864175	0.0172594	-0.629147	-0.541284	-1.01836	-0.181053	0.33854	0.215193	0.246562	0.244413	100003151	46223	Lipid	Fatty Acid Metabolism (Acyl Carnitine, Polyunsaturated)	linoleoylcarnitine (C18:2)*	HMDB0006469
0.000230936	0.0209877	0.00390469	0.000544409	0.0328534	0.436879	0.0703242	0.0190954	1.97524	1.03295	1.34162	1.41206	0.718038	0.793175	0.706	1.64531	100003152	39577	Amino Acid	Glutamate Metabolism	N-methyl-GABA		C15987
0.00679366	0.534233	0.0866228	0.0304546	0.316401	0.704971	0.0169583	0.931638	-2.61936	-2.78027	0.404297	-1.20837	0.282756	1.57675	0.0153838	-0.619814	100003239	39835	Lipid	Endocannabinoid	N-palmitoyltaurine
0.00216098	0.795513	0.00186154	0.000138117	0.863832	0.54964	0.0683807	0.481942	-2.46119	-1.7373	-0.223449	-1.45119	-0.347563	0.42502	0.663623	-0.452632	100003240	39730	Lipid	Endocannabinoid	N-stearoyltaurine
0.0682651	0.864675	0.25965	0.133187	0.00508347	0.000980386	0.000114256	0.0189101	0.33772	0.433437	-0.0886442	0.495148	-0.607227	-0.832032	-0.642908	-0.655026	100003258	63990	Cofactors and Vitamins	Ascorbate and Aldarate Metabolism	2-O-methylascorbic acid	HMDB0240294
1.19603e-05	0.00778587	0.0362989	0.0474278	0.660038	0.766736	0.0536111	0.541215	0.69298	0.65769	1.07716	0.718148	-0.166785	-0.234219	-0.0754862	-0.330824	100003260	40007	Amino Acid	Glutamate Metabolism	carboxyethyl-GABA	HMDB0002201
5.14942e-07	0.00414193	0.00458217	0.000125254	0.382954	0.85882	0.0105655	0.0988296	1.33951	1.20133	0.725632	0.773431	-0.019724	-0.310123	0.0171044	-0.165537	100003365	57565	Cofactors and Vitamins	Thiamine Metabolism	hydroxymethylpyrimidine		C01279
0.52259	0.183987	0.126964	0.200523	0.000890174	0.00105512	0.00316922	0.0228857	0.00268643	0.325023	-0.261222	-0.136409	-0.774843	-0.72483	-0.962876	-0.50936	100003397	40406	Lipid	Phospholipid Metabolism	trimethylamine N-oxide	HMDB0000925	C01104
0.0334851	0.476904	0.036449	0.534497	0.000568493	0.386777	0.00625352	0.570832	0.244947	0.296945	0.0925005	0.102239	-0.255409	-0.378477	-0.246089	-0.139227	100003415	62860	Amino Acid	Lysine Metabolism	N6-methyllysine	HMDB0002038	C02728
0.934625	0.0272507	0.346245	0.00994476	0.056175	0.0182645	0.269632	0.848317	0.0928592	0.242975	0.924815	0.604408	0.18756	0.197738	-0.472115	-0.186921	100003434	40730	Amino Acid	Histidine Metabolism	imidazole propionate	HMDB0002271
0.0521913	0.0271048	0.525552	0.133187	0.000742241	0.0498975	0.054942	0.610518	-0.682658	-0.0671745	-0.665959	-0.256793	-0.657884	-0.668084	-0.396114	-0.155104	100003674	40703	Peptide	Dipeptide	prolylglycine	HMDB0011178
0.0027479	0.000116393	0.0527558	0.00367171	0.513306	0.803962	0.880738	0.2071	-4.08408	-7.38033	-5.0032	-7.1674	-0.338478	-0.231157	-0.430548	0.422266	100003869	43588	Lipid	Secondary Bile Acid Metabolism	taurohyodeoxycholic acid	HMDB0000874
0.777206	0.0704949	0.590434	0.0600233	0.00272076	0.00911377	0.00116726	0.00395421	0.126297	0.19874	-0.411593	-0.395807	-0.675039	-1.21681	-0.323987	-0.793699	100003892	42002	Amino Acid	Methionine, Cysteine, SAM and Taurine Metabolism	lanthionine
0.49967	0.884468	0.21866	0.380939	0.181885	0.000368718	0.576794	0.125704	-0.521055	-0.603867	-0.13369	-0.91111	-0.637296	-0.108999	-1.83458	-0.23371	100003901	41220	Lipid	Lysophospholipid	2-stearoyl-GPE (18:0)*	HMDB0011129
0.281807	0.0156776	0.94476	0.000447315	0.545379	0.0711455	0.060342	0.645169	-0.332764	-0.0923682	-1.06347	-0.754096	-0.280506	0.622992	0.478565	0.100975	100003915	42095	Lipid	Fatty Acid, Amide	palmitamide (16:0)	HMDB0012273
0.0305758	0.317177	0.680091	0.0365329	0.155794	0.43206	0.327163	0.0801302	0.964394	-0.461105	-0.459931	1.49828	0.383404	0.143915	-0.0898042	0.603063	100003926	43264	Lipid	Fatty Acid Metabolism (Acyl Carnitine, Hydroxy)	(R)-3-hydroxybutyrylcarnitine	HMDB0013127
0.268902	0.179383	0.39922	0.064616	0.00166464	0.0868407	0.0140456	0.157227	-0.332933	0.326349	-0.263108	0.760067	0.643575	0.667241	0.417774	0.204057	100003940	43502	Lipid	Fatty Acid Metabolism (Acyl Glycine)	N-octanoylglycine	HMDB0000832
0.935049	0.19357	0.12112	0.116695	0.296865	0.170756	0.869389	0.448267	-0.287893	0.655919	0.404222	0.102578	0.268291	-0.413112	0.262279	-0.228777	100004046	43488	Amino Acid	Histidine Metabolism	N-acetylcarnosine	HMDB0012881
0.0560998	0.00861779	0.479399	0.0184221	0.20374	0.945297	0.252038	0.449756	-0.20467	0.0159074	-1.39866	-0.736804	-0.168986	-0.105376	0.075945	-0.0354309	100004054	57512	Lipid	Fatty Acid Metabolism (Acyl Carnitine, Long Chain Saturated)	margaroylcarnitine (C17)*	HMDB0006210
0.00113785	0.820969	0.00375283	0.0412744	0.000352353	0.138137	0.0573541	0.185979	-0.692451	-0.839888	-0.0573771	-0.391668	0.764052	0.489247	0.283579	0.686873	100004089	42489	Lipid	Fatty Acid, Monohydroxy	2-hydroxydecanoate	HMDB0094656
0.000638845	0.0361914	0.00832517	0.00060128	0.790734	0.87004	0.214037	0.894464	2.86526	4.04454	1.92535	4.47528	0.102975	-0.193871	0.185118	0.0710399	100004195	42629	Lipid	Fatty Acid Metabolism (Acyl Glycine)	heptanoyl glycine	HMDB0013010
0.82461	0.320158	0.414671	0.23022	0.804959	0.154656	0.628138	0.0195287	-0.209708	0.938476	-0.507509	0.213843	-0.173147	1.03771	0.172152	-1.04596	100004227	43343	Lipid	Fatty Acid, Amino	2-aminooctanoate	HMDB0000991
0.000498385	0.000139771	0.0917792	0.00283306	0.375721	0.649712	0.0642574	0.826061	2.16941	1.21971	1.96459	1.31206	-0.754738	-0.502312	0.205643	0.132853	100004299	43255	Amino Acid	Histidine Metabolism	N-acetyl-1-methylhistidine*	HMDB0240340
0.304701	0.0008759	0.470174	7.57472e-06	0.0135943	0.0675109	0.0861482	0.0699832	-0.0917155	-0.142143	-0.68302	-0.338478	-0.188752	-0.0766211	-0.131377	-0.237301	100004328	42463	Lipid	Sphingomyelins	sphingomyelin (d18:1/14:0, d16:1/16:0)*	HMDB0012097
0.578495	0.00014657	0.439638	0.000425695	0.0286607	0.00179249	0.103887	0.0394066	-0.00819635	0.0440856	-0.453169	-0.237657	-0.219241	-0.180651	-0.183708	-0.177846	100004329	42459	Lipid	Sphingomyelins	sphingomyelin (d18:2/16:0, d18:1/16:1)*	HMDB0240638,HMDB0240613
7.09322e-06	0.0307035	0.002047	0.00064771	0.000192224	0.000944989	0.000829245	0.449087	2.88621	2.84725	0.852501	2.04396	-0.643556	-1.0771	-0.65744	-0.408477	100004396	62069	Lipid	Fatty Acid, Dicarboxylate	3-hydroxyadipate	HMDB0000345
0.246398	0.0189297	0.452834	0.362165	0.192131	0.0104609	0.955674	0.47964	0.516319	-0.841293	3.17518	-0.744901	-0.893041	0.384672	-3.19913	1.03485	100004442	46325	Lipid	Lysophospholipid	1-arachidonoyl-GPA (20:4)	HMDB0062312
0.135586	0.371652	0.0892228	0.00356785	0.59901	0.779241	0.276117	0.0111771	-0.419656	-0.3959	-0.425465	-0.522561	-0.0779304	-0.189566	0.0859081	0.413264	100004488	43586	Amino Acid	Urea cycle; Arginine and Proline Metabolism	N-monomethylarginine	HMDB0029416	C03884
0.68244	0.911704	0.677296	0.226228	0.0227111	0.128037	0.0883131	0.835125	-0.12616	0.28931	0.0832684	-0.281608	-0.568207	-0.477474	-0.476982	-0.0382578	100004499	43231	Amino Acid	Lysine Metabolism	6-oxopiperidine-2-carboxylate	HMDB0061705
0.0733954	0.961578	0.0178467	0.612034	0.525487	0.698776	0.167931	0.674394	0.0828771	0.474215	-0.0861996	0.0440117	0.070328	-0.103295	0.027399	-0.0249183	100004523	43249	Amino Acid	Urea cycle; Arginine and Proline Metabolism	N-delta-acetylornithine	HMDB0003357	C00437
0.148629	0.15711	0.988032	0.384469	0.970867	0.372866	0.553532	0.729621	0.493761	0.033604	-0.198027	-0.215101	0.147467	-0.158503	-0.247505	-0.0572408	100004542	43761	Lipid	Fatty Acid, Amino	2-aminoheptanoate	HMDB0094649
0.230182	0.944813	0.30552	0.0647724	0.081838	0.403965	0.643768	0.364436	0.187797	0.562813	0.253149	-0.397172	0.63593	-0.271657	-0.111095	0.30241	100004561	43549	Amino Acid	Tryptophan Metabolism	N-formylanthranilic acid	HMDB0004089	C05653
0.289362	0.89861	0.0276881	0.201709	0.0469461	0.00399193	0.0145605	0.105343	0.189895	0.653058	0.190928	0.143129	-0.538229	-0.467317	-0.470198	-0.28727	100004575	43591	Amino Acid	Urea cycle; Arginine and Proline Metabolism	N2,N5-diacetylornithine	HMDB0240345
0.760308	0.496135	0.958737	0.849659	0.0260137	0.0829652	0.100999	0.367528	-0.617861	0.0380804	-0.657626	-0.297364	1.80668	0.106864	0.241125	1.01474	100004606	43676	Lipid	Lysophospholipid	1-linoleoyl-GPS (18:2)*
0.0386828	0.237531	0.52395	0.209823	0.152981	0.802959	0.0546389	0.178699	0.360058	0.0545508	-0.346074	-0.181019	-0.316464	-0.234255	-0.097286	-0.13266	100004635	44878	Amino Acid	Methionine, Cysteine, SAM and Taurine Metabolism	methionine sulfone	HMDB0062174
0.502241	0.0664229	0.604128	0.00210115	0.0172594	0.00021586	0.0498012	0.302566	0.0107974	-0.0510506	-0.303492	-0.211826	-0.398739	-0.345649	-0.267268	-0.163193	100005350	45951	Lipid	Lysophospholipid	1-linolenoyl-GPC (18:3)*	HMDB0010388	C04100
0.000702316	0.000308605	0.0965412	0.00144969	0.0221974	0.742417	0.348593	0.0795217	-2.00082	-0.529075	-1.88585	-1.58311	-0.883814	0.676606	0.161989	-0.571283	100005372	44621	Lipid	Lysoplasmalogen	1-(1-enyl-oleoyl)-GPE (P-18:1)*
0.00312384	0.383604	0.282551	0.000726182	0.62212	0.692958	0.116576	0.0765723	0.757609	0.194296	-0.275343	0.763564	-0.0168911	-0.457772	0.143169	-0.628077	100005373	46227	Amino Acid	Lysine Metabolism	fructosyllysine	HMDB0034879
0.000312847	0.167893	0.00824407	0.0079983	0.0214907	0.00114687	0.754752	0.138176	1.21651	1.24925	1.34042	0.878736	0.653876	0.340491	1.05337	0.293192	100005463	45428	Amino Acid	Methionine, Cysteine, SAM and Taurine Metabolism	N-acetylmethionine sulfoxide
1.80767e-05	8.71352e-05	0.0010572	2.2326e-06	0.000170284	0.0370333	0.00573746	0.306025	2.11493	1.51764	1.32231	1.58798	-0.446465	-0.913824	-0.368414	-0.12063	100005466	48187	Amino Acid	Methionine, Cysteine, SAM and Taurine Metabolism	N-acetyltaurine	HMDB0240253
0.0363076	0.185627	0.00348153	0.035769	0.097631	0.00607756	0.706002	0.543127	-1.32298	-2.25203	1.46291	-0.989502	-1.2715	0.264496	-1.39922	-0.454194	100005716	45968	Lipid	Lysophospholipid	1-oleoyl-GPG (18:1)*	HMDB0240602
0.041176	0.370569	0.0593511	0.624827	0.00645637	0.100859	0.996651	0.455636	-1.40504	-0.918713	-0.220087	0.320252	-1.57688	-0.482319	-0.399799	-0.561703	100005717	45970	Lipid	Lysophospholipid	1-palmitoyl-GPG (16:0)*	HMDB0240601
0.00292471	0.909802	0.00474095	0.10543	0.312916	0.747667	0.0137864	0.92135	-1.57831	-2.01823	-0.82731	-0.396672	0.103423	1.48773	0.254378	0.101043	100005814	61826	Lipid	Endocannabinoid	N-linoleoyltaurine*
0.0346232	0.147234	0.425722	0.634003	0.316803	0.43295	0.0378279	0.349125	-0.577608	0.156629	0.697682	-0.110624	-0.191148	-0.644352	-0.247342	-0.203408	100005985	47154	Lipid	Sphingomyelins	sphingomyelin (d18:2/14:0, d18:1/14:1)*	HMDB0240637,HMDB0240612
0.323764	0.00116594	0.358298	0.00155862	0.219563	0.00828966	0.329924	0.812287	-0.0665169	-0.300395	-0.738279	-0.832013	0.0130477	-0.676967	-0.882684	-0.213525	100005986	47153	Lipid	Sphingomyelins	sphingomyelin (d18:1/24:1, d18:2/24:0)*	HMDB0012107
0.00051581	0.289185	0.050656	0.097993	0.0917587	0.037059	0.717869	0.0136733	-0.89515	-1.40981	-0.340445	-0.472323	0.0413044	-0.0116869	0.452663	0.571279	100005996	61865	Lipid	Fatty Acid Metabolism (Acyl Carnitine, Dicarboxylate)	octadecenedioylcarnitine (C18:1-DC)*
0.000111026	0.000910704	0.00794503	0.0143634	0.00023011	0.00288188	0.000559904	0.00236537	-0.864172	-0.805621	-1.55046	-0.512469	0.525486	0.459531	0.448193	0.613835	100006051	48182	Lipid	Fatty Acid Metabolism (Acyl Carnitine, Monounsaturated)	myristoleoylcarnitine (C14:1)*	HMDB0240588
0.324177	0.0060636	0.0378681	0.862638	0.204299	0.309118	0.946141	0.0948619	0.241293	-1.33216	2.77301	-0.425551	0.0366621	0.0484018	0.754636	0.51948	100006056	48433	Amino Acid	Tyrosine Metabolism	N-formylphenylalanine	HMDB0240317
0.0016245	0.106121	0.885764	0.305032	0.184479	0.000403067	0.148902	0.491967	2.24104	0.0738745	0.864763	-0.782106	-0.191014	-1.72728	-2.06818	-0.271009	100006095	48410	Amino Acid	Tyrosine Metabolism	4-hydroxycinnamate sulfate
0.166735	0.388758	0.457564	0.325823	0.0458397	0.118552	0.28125	0.0567739	0.123708	0.25817	-0.230502	-0.221627	-0.319783	-0.556486	-0.266609	-0.45998	100006115	48255	Carbohydrate	Pentose Metabolism	arabonate/xylonate	HMDB0000539	C00502,C05411
0.633052	0.134492	0.928039	0.79827	0.0813329	0.00318013	0.968611	0.390272	0.113062	0.0528377	1.7163	0.129126	-0.864119	-0.70795	-1.61957	-0.344329	100006121	48341	Lipid	Monoacylglycerol	1-dihomo-linolenylglycerol (20:3)	HMDB0011577
2.37333e-05	0.0148412	0.00122337	0.00361347	0.759961	0.729279	0.574864	0.617071	2.16779	2.15377	1.45656	1.27803	0.18173	-0.200675	-0.0450003	0.343993	100006122	54671	Carbohydrate	Pentose Metabolism	ribulose/xylulose	HMDB0000621,HMDB0000751,HMDB0001644,HMDB0003371
0.0276497	0.632784	0.037519	0.892373	0.0108284	0.00362901	0.000856039	0.0154004	0.386046	0.370688	-0.0962891	-0.0832266	-0.344541	-0.484967	-0.509773	-0.652383	100006124	48455	Amino Acid	Lysine Metabolism	N2,N6-diacetyllysine
0.00270694	0.0211857	0.0413366	0.880551	0.00769987	0.00254214	0.0204005	0.000512434	1.64996	0.789509	0.664238	-0.351404	-0.914991	-1.25546	-1.37252	-1.01469	100006129	54910	Amino Acid	Tyrosine Metabolism	vanillactate	HMDB0000913
0.0883144	0.738113	0.0527889	0.00442385	0.906879	0.0586289	0.1674	0.00513707	-0.693138	-0.991016	-0.394676	-0.969605	-0.439629	-0.553654	-0.446503	-0.375674	100006191	48841	Amino Acid	Tyrosine Metabolism	p-cresol glucuronide*	HMDB0011686
0.0122355	0.0128754	0.0312781	0.352908	0.00074687	0.000225487	0.0155985	0.028338	2.18025	1.53219	1.30273	0.214961	-2.19967	-1.70567	-0.706766	-0.673072	100006262	48457	Amino Acid	Tyrosine Metabolism	4-methoxyphenol sulfate
0.160629	0.144875	0.304484	0.45648	0.0113074	0.339131	0.226758	0.250776	0.180333	0.121643	-0.372735	-0.0551038	-0.147085	-0.0934271	-0.0417673	-0.10771	100006290	48490	Lipid	Sphingomyelins	sphingomyelin (d18:1/20:0, d16:1/22:0)*	HMDB0012102
0.0085521	0.343163	0.177948	0.894516	0.0927286	0.468812	0.166831	0.706328	0.507166	0.396875	0.0930722	0.0561148	0.164603	-0.118915	-0.132166	0.020039	100006292	48491	Lipid	Sphingomyelins	sphingomyelin (d18:1/20:1, d18:2/20:0)*	HMDB0240610,HMDB0240632
0.697514	0.000107246	0.583046	0.0163312	0.216187	0.00886186	0.182138	0.477602	0.130044	-0.116616	-0.450973	-0.511378	-0.159507	-0.666771	-0.597194	-0.175292	100006294	48492	Lipid	Sphingomyelins	behenoyl sphingomyelin (d18:1/22:0)*	HMDB0012103
0.0534969	0.00754516	0.0580188	0.0312742	0.016827	0.138722	0.105643	0.761831	0.109234	0.13782	-0.331088	-0.182932	-0.167644	-0.133513	-0.100016	-0.0702253	100006295	48493	Lipid	Sphingomyelins	sphingomyelin (d18:1/22:1, d18:2/22:0, d16:1/24:1)*	HMDB0012104
0.00286326	0.813934	0.000319016	0.237414	0.536162	0.25021	0.00853749	0.229664	0.285773	0.357957	0.030853	-0.101729	-0.109192	-0.150165	-0.295215	0.0161912	100006296	57477	Lipid	Sphingomyelins	sphingomyelin (d18:1/22:2, d18:2/22:1, d16:1/24:2)*	HMDB0240670,HMDB0240672,HMDB0240669
0.151136	9.16836e-05	0.57098	0.00238809	0.291254	0.0673466	0.0695701	0.0686702	-0.0798849	-0.147545	-0.587113	-0.392525	-0.130597	-0.149786	-0.112682	-0.147933	100006298	57330	Lipid	Sphingomyelins	lignoceroyl sphingomyelin (d18:1/24:0)	HMDB0011697
0.0241592	0.0926423	0.017998	0.0540696	0.05045	0.223639	0.253747	0.616091	0.256578	0.122381	-0.192939	-0.229052	-0.139062	-0.112667	-0.0975861	0.0330362	100006314	52433	Lipid	Sphingomyelins	sphingomyelin (d17:1/16:0, d18:1/15:0, d16:1/17:0)*	HMDB0240617,HMDB0240608
0.00640291	0.940403	0.401423	0.0477185	0.00176381	0.227533	0.00151636	0.00960314	-0.590584	-0.340052	-0.0987766	0.419667	0.882237	0.849836	0.411789	1.14896	100006367	53230	Lipid	Fatty Acid, Monohydroxy	3-hydroxyhexanoate	HMDB0061652,HMDB0010718
0.0211276	0.0459231	0.0961709	0.00198102	0.0165924	0.0728753	0.0068472	0.000972997	-0.429834	-0.276371	-0.365215	-0.590533	-0.255614	-0.66173	-0.156972	-0.383152	100006378	48757	Amino Acid	Tryptophan Metabolism	N-acetylkynurenine (2)	HMDB0240342
0.484134	0.415344	0.148996	0.65723	0.0775626	0.0149359	0.00202614	0.0786661	0.0582697	0.175216	0.303973	0.163568	-0.301884	-0.549468	-0.498204	-0.333404	100006379	48782	Amino Acid	Tryptophan Metabolism	C-glycosyltryptophan	HMDB0240296
5.85798e-07	9.53894e-05	0.00173781	0.000254119	4.88682e-05	0.0240089	0.000104606	0.0254511	1.79761	1.65	1.46432	1.74732	-0.722396	-0.966779	-0.62096	-0.643595	100006430	48885	Carbohydrate	Pentose Metabolism	arabitol/xylitol	HMDB0001851,HMDB0000568,HMDB0002917	C00379,C00542,C01904
0.000531878	0.0466672	0.0650986	0.0882835	0.00359593	0.0996905	0.00217063	0.408869	0.648405	0.425076	0.839235	0.186265	-0.315125	-0.319146	-0.326203	-0.138595	100006435	46539	Carbohydrate	Aminosugar Metabolism	N-acetylglucosamine/N-acetylgalactosamine	HMDB0000212,HMDB0000215	C01074
0.0407044	0.584124	0.550741	0.34551	0.000897807	0.0120857	0.00771313	0.0140077	0.645332	0.00354228	0.0337437	-0.305422	1.88147	1.8664	0.514062	0.587412	100006438	47076	Energy	TCA Cycle	citraconate/glutaconate	HMDB0000634,HMDB0000620	C02226,C02214
7.89399e-06	0.00263769	0.0133879	6.11326e-05	0.00553651	0.000565274	0.00132061	0.0863244	1.72482	1.55193	1.34024	1.76945	-0.65558	-0.582828	-0.833117	-0.300334	100006614	52988	Lipid	Fatty Acid Metabolism (Acyl Carnitine, Dicarboxylate)	adipoylcarnitine (C6-DC)	HMDB0061677
0.424443	0.521609	0.535074	0.287167	0.940901	0.326936	0.31963	0.149966	1.20497	0.487896	-0.0303119	1.3017	-0.566426	-0.0181434	0.122683	0.625649	100006620	61775	Lipid	Fatty Acid Metabolism (Acyl Carnitine, Medium Chain)	nonanoylcarnitine (C9)	HMDB0013288
0.892272	0.187144	0.585841	0.956508	0.105082	0.0416134	0.633656	0.949983	0.221107	-0.31683	0.233449	-0.19548	-0.465796	0.0439393	-0.811231	0.248475	100006627	52990	Lipid	Fatty Acid Metabolism (Acyl Carnitine, Dicarboxylate)	suberoylcarnitine (C8-DC)
0.001505	0.000861057	0.00881087	0.00107548	7.91483e-05	7.33348e-05	0.000232016	7.5013e-05	1.71897	1.15534	2.06801	1.04153	-1.52077	-1.62952	-2.17654	-2.54259	100006633	53027	Amino Acid	Tyrosine Metabolism	4-hydroxyphenylacetate sulfate
0.117308	0.0130107	0.383276	0.768989	0.0661299	0.015038	0.00137995	0.0232634	1.24446	0.307832	1.32909	-0.173968	-1.38416	-2.47054	-2.05649	-1.14525	100006634	52921	Amino Acid	Tyrosine Metabolism	3-hydroxyphenylacetate sulfate
0.484697	0.614073	0.498065	0.0017669	0.0176185	0.00441633	0.0751245	0.00227481	-0.431103	-0.100396	-0.0159828	-0.52166	-0.418582	-0.934627	-0.62674	-0.523954	100006679	52747	Amino Acid	Tyrosine Metabolism	phenol glucuronide	HMDB0060014
0.00635464	0.332515	0.0231426	0.0422566	0.998165	0.736263	0.0546937	0.728186	-2.47326	-2.36514	-1.07365	-0.97544	0.0312153	1.35306	0.564379	0.586472	100006726	52608	Lipid	Endocannabinoid	linoleoyl ethanolamide	HMDB0012252
0.00443481	0.0579257	0.0123676	0.391022	0.00265596	0.000889628	1.22058e-05	0.000874872	0.833585	1.0204	0.554867	-0.204973	-0.88033	-0.977443	-0.791322	-0.821752	100006730	54730	Amino Acid	Tryptophan Metabolism	indoleacetylglycine
0.0065793	0.079539	0.0700022	0.95715	0.157522	0.844465	0.40325	0.85275	0.341687	0.220413	-0.183695	-0.0706842	-0.194566	0.103688	0.0120985	0.00451787	100008903	52603	Lipid	Phosphatidylcholine (PC)	1,2-dilinoleoyl-GPC (18:2/18:2)	HMDB0008138
0.0013765	0.262752	0.0258302	0.96079	0.0611143	0.564798	0.269334	0.901004	0.300394	0.25299	-0.101225	-0.13245	-0.145626	-0.0165068	-0.092009	0.0366815	100008904	52438	Lipid	Phosphatidylcholine (PC)	1-stearoyl-2-oleoyl-GPC (18:0/18:1)	HMDB0008038
0.00702831	0.73983	0.0159354	0.364687	0.179564	0.55194	0.279677	0.510385	0.534732	0.355211	0.162392	-0.0458655	-0.193922	-0.00111392	-0.153243	0.0655188	100008914	52462	Lipid	Phosphatidylcholine (PC)	1-palmitoyl-2-arachidonoyl-GPC (16:0/20:4n6)	HMDB0007982	C05208
0.00711386	0.529334	0.0155551	0.371785	0.137099	0.457061	0.190357	0.534526	0.465369	0.324611	0.176097	-0.0331733	-0.125667	-0.0115611	-0.122294	0.00830498	100008915	52610	Lipid	Phosphatidylcholine (PC)	1-palmitoyl-2-docosahexaenoyl-GPC (16:0/22:6)	HMDB0007991
0.00512838	0.528828	0.0158326	0.267353	0.117777	0.357019	0.144092	0.546567	0.591584	0.445884	0.0782048	0.0689096	-0.147585	-0.0483862	-0.223346	0.0368161	100008916	52611	Lipid	Phosphatidylcholine (PC)	1-stearoyl-2-docosahexaenoyl-GPC (18:0/22:6)	HMDB0008057
0.229307	0.00647612	0.433963	9.08106e-05	0.145903	0.00407789	0.465294	0.488775	-0.160361	-0.02421	-0.330994	-0.475162	-0.276948	-0.0818239	-0.223429	-0.00841195	100008919	52614	Lipid	Plasmalogen	1-(1-enyl-stearoyl)-2-oleoyl-GPE (P-18:0/18:1)	HMDB0011375
0.58789	0.000706591	0.43588	0.00879493	0.0575604	0.0228596	0.0449714	0.0603195	-0.066451	0.168307	-0.605659	-0.219761	-0.18513	-0.0888573	-0.170885	-0.0903005	100008920	52615	Lipid	Sphingomyelins	sphingomyelin (d18:1/17:0, d17:1/18:0, d19:1/16:0)	HMDB0240620,HMDB0240609,HMDB0240622
0.00159333	0.143326	0.0503781	0.97996	0.329673	0.172556	0.330648	0.620436	0.31746	0.229702	-0.0929949	-0.0567257	0.068792	-0.179014	0.0645263	-0.0789006	100008921	52616	Lipid	Phosphatidylcholine (PC)	1-palmitoyl-2-stearoyl-GPC (16:0/18:0)	HMDB0007970	C03889
6.30201e-07	0.0732652	0.0036229	0.000160685	0.669974	0.750993	0.00831327	0.884424	1.36241	1.02038	0.397581	1.21054	-0.0711384	-0.468663	-0.0133865	-0.0861189	100008928	52281	Amino Acid	Glutathione Metabolism	2-hydroxybutyrate/2-hydroxyisobutyrate	HMDB0000729,HMDB00008	C21297,C05984
0.229714	0.127018	0.0451602	0.0325207	0.00908649	0.101145	0.152717	0.427804	-0.0610895	-0.742836	0.775074	-0.588511	0.731181	0.327453	0.183685	0.00816469	100008929	52282	Energy	TCA Cycle	2-methylcitrate/homocitrate	HMDB0003518,HMDB0000379	C01251
2.07113e-05	0.0392	0.00608937	0.100105	0.207763	0.249684	0.209495	0.972648	-1.54874	-1.09429	-0.805027	-0.420943	0.686361	0.306868	0.687756	-0.204175	100008930	52285	Lipid	Long Chain Monounsaturated Fatty Acid	oleate/vaccenate (18:1)	HMDB0003231,HMDB0000573,HMDB0240219,HMDB0000207	C21944,C08367,C01712,C00712
0.00369052	0.424498	0.364707	0.00202656	0.000374412	0.000122294	3.97081e-05	0.00796245	-0.375694	-0.0497393	-0.275006	-0.45237	-0.742417	-0.671586	-0.643281	-0.776296	100008931	52749	Amino Acid	Tryptophan Metabolism	indoxyl glucuronide	HMDB0010319
0.0493744	0.0361029	0.0165527	0.139315	0.836498	0.0796308	0.838431	0.365731	0.668993	0.891786	0.937284	0.724262	-0.408144	-0.528511	-1.05083	0.217941	100008932	63154	Peptide	Acetylated Peptides	phenylacetyltaurine
0.00208896	0.0912195	0.00890166	0.0253559	0.670608	0.78869	0.904368	0.0377569	-2.68481	-1.35126	-1.25808	-1.18508	0.366922	0.198259	-0.259428	-0.547285	100008933	52938	Lipid	Fatty Acid, Monohydroxy	3-hydroxystearate	HMDB10737
0.132495	0.607728	0.749232	0.843227	0.0416121	0.568013	0.934624	0.0274012	-0.200016	-0.421045	-0.729113	-0.263865	-0.920891	0.11882	0.0618038	-1.27873	100008952	52431	Lipid	Monoacylglycerol	1-palmitoleoylglycerol (16:1)*	HMDB0011565
0.697265	0.206914	0.971017	0.96241	0.385118	0.715916	0.514335	0.0874428	0.573859	-0.3598	0.0425827	-0.0638085	-0.106479	-0.126094	0.175609	-2.00624	100008953	52432	Lipid	Monoacylglycerol	2-palmitoleoylglycerol (16:1)*	HMDB0011534
0.610367	0.00575241	0.133131	0.00125492	0.0279502	0.357693	0.095201	0.0580629	0.0449155	0.134841	-0.436459	-0.211743	-0.21146	-0.0776241	-0.0132216	-0.115351	100008954	52434	Lipid	Dihydrosphingomyelins	palmitoyl dihydrosphingomyelin (d18:0/16:0)*	HMDB0010168
0.199541	0.0067941	0.842756	0.37376	0.646275	0.218853	0.815285	0.183122	-1.03922	-0.112212	-1.45948	0.781333	0.0358846	2.50021	0.346767	-0.355226	100008955	52436	Lipid	Sphingomyelins	tricosanoyl sphingomyelin (d18:1/23:0)*	HMDB0012105
0.0114053	0.000191736	0.0662512	0.00066137	0.0739713	0.368138	0.43709	0.0944097	-0.660595	-0.240776	-0.619114	-0.493652	-0.317949	-0.225237	-0.163711	-0.264123	100008956	52435	Lipid	Sphingomyelins	sphingomyelin (d18:2/23:0, d18:1/23:1, d17:1/24:1)*	HMDB0240634,HMDB0011696,HMDB0240614
0.306488	0.00275169	0.125495	0.00129996	0.0320399	0.114143	0.12855	0.609201	0.0589616	0.0668606	-0.40924	-0.245993	-0.182179	-0.111133	-0.0790796	0.00399654	100008957	52437	Lipid	Sphingomyelins	sphingomyelin (d18:2/24:1, d18:1/24:2)*	HMDB0240636,HMDB0240615
0.00330688	0.0150132	0.00973329	0.992386	0.00493947	0.0347306	0.0136152	0.157276	0.57756	0.48557	-0.379649	-0.0461223	-0.304417	-0.311697	-0.167871	-0.0878831	100008976	52446	Lipid	Phosphatidylethanolamine (PE)	1-stearoyl-2-linoleoyl-GPE (18:0/18:2)*	HMDB0008994
0.00259551	0.0712591	0.0175844	0.51558	0.00147718	0.0126967	0.00459214	0.0825321	0.51382	0.598582	-0.128052	0.0928255	-0.366606	-0.233794	-0.243137	-0.214058	100008977	52447	Lipid	Phosphatidylethanolamine (PE)	1-stearoyl-2-arachidonoyl-GPE (18:0/20:4)	HMDB0009003	C05210
0.00519588	0.438976	0.0274926	0.163496	0.819915	0.842287	0.531746	0.402568	0.563183	0.458363	0.157615	0.0492518	-0.128943	0.0566349	-0.0981911	0.0776274	100008980	52452	Lipid	Phosphatidylcholine (PC)	1-stearoyl-2-linoleoyl-GPC (18:0/18:2)*	HMDB0008039
0.014982	0.0710526	0.0184817	0.111753	0.497092	0.534436	0.84656	0.290193	0.907142	0.577631	0.567123	0.288708	0.0722871	-0.0423507	-0.0907659	0.16462	100008981	52453	Lipid	Phosphatidylcholine (PC)	1-oleoyl-2-linoleoyl-GPC (18:1/18:2)*	HMDB0008105
0.0115082	0.796925	0.0353048	0.663571	0.0113493	0.084407	0.00187447	0.684975	0.313876	0.290358	-0.00834413	-0.184264	-0.256081	-0.253576	-0.224497	0.0573601	100008984	52470	Lipid	Phosphatidylcholine (PC)	1-palmitoyl-2-palmitoleoyl-GPC (16:0/16:1)*	HMDB0007969
0.00390586	0.89568	0.0518326	0.695118	0.157399	0.460574	0.192108	0.742131	0.407383	0.214692	-0.105523	-0.0895175	-0.182125	-0.0917223	-0.181419	-0.0119482	100008985	52454	Lipid	Phosphatidylcholine (PC)	1-palmitoyl-2-dihomo-linolenoyl-GPC (16:0/20:3n3 or 6)*
0.000827277	0.974129	0.0101209	0.25757	0.00598277	0.0307047	0.0417781	0.822648	0.768463	0.726707	-0.146125	0.1597	-0.300123	-0.145549	-0.356832	-0.00388368	100008990	52464	Lipid	Phosphatidylethanolamine (PE)	1-palmitoyl-2-arachidonoyl-GPE (16:0/20:4)*	HMDB0005323	C05210
0.00308364	0.949644	0.0328857	0.0507413	0.00143461	0.00616781	0.0722253	0.344839	0.816938	0.60277	0.0014061	0.303183	-0.390388	-0.212955	-0.41479	-0.156977	100008991	52465	Lipid	Phosphatidylethanolamine (PE)	1-palmitoyl-2-docosahexaenoyl-GPE (16:0/22:6)*	HMDB0008946
0.000932164	0.349472	0.0299726	0.0787703	0.66484	0.509086	0.389866	0.8919	1.53428	1.09202	0.268265	0.534529	-0.184311	-0.134358	-0.23101	0.00894161	100008992	52466	Lipid	Phosphatidylethanolamine (PE)	1-stearoyl-2-docosahexaenoyl-GPE (18:0/22:6)*	HMDB0009012
0.62523	0.000456931	0.0775776	0.0231908	0.174129	0.173111	0.35856	0.453294	-0.0623226	0.0945457	-0.425449	-0.24261	-0.278748	-0.0541924	-0.157258	-0.0615554	100008993	52467	Lipid	Phosphatidylinositol (PI)	1-palmitoyl-2-arachidonoyl-GPI (16:0/20:4)*	HMDB0009789
0.107759	0.0020153	0.117739	0.0171081	0.117466	0.0469696	0.934317	0.135514	-0.188948	-0.15634	-0.64828	-0.461265	-0.256709	-0.0859332	-0.238225	-0.281298	100008994	52468	Lipid	Phosphatidylinositol (PI)	1-stearoyl-2-linoleoyl-GPI (18:0/18:2)	HMDB0009809
0.608112	0.74413	0.738956	0.728273	0.00509682	0.000297954	0.00071232	0.207778	0.323746	-0.0113993	0.198461	-0.0542427	-1.11645	-0.672663	-1.17814	-0.210931	100008998	52473	Cofactors and Vitamins	Tocopherol Metabolism	gamma-tocopherol/beta-tocopherol	HMDB0006335,HMDB0001492	C14152,C02483
0.421196	0.0180314	0.589393	0.00117209	0.0541871	0.0264477	0.0174272	0.363898	0.0519305	0.105473	-0.409204	-0.213585	-0.186707	-0.209583	-0.171955	-0.141196	100008999	52475	Lipid	Plasmalogen	1-(1-enyl-stearoyl)-2-arachidonoyl-GPE (P-18:0/20:4)*	HMDB0005779
0.017752	0.562439	0.00180056	0.19614	0.91866	0.776066	0.0308491	0.858322	0.527107	0.478595	0.139685	0.11803	0.0319706	-0.204754	0.0454043	-0.100461	100009002	52673	Lipid	Plasmalogen	1-(1-enyl-palmitoyl)-2-arachidonoyl-GPE (P-16:0/20:4)*	HMDB0011352
0.0171322	0.48866	0.200832	0.159317	0.783427	0.591131	0.121623	0.381095	0.223852	0.322035	-0.0857939	-0.316083	0.027204	-0.0408426	0.0644658	0.0744784	100009005	52477	Lipid	Plasmalogen	1-(1-enyl-palmitoyl)-2-oleoyl-GPE (P-16:0/18:1)*	HMDB0011342
0.0380631	0.684631	0.183729	0.767314	0.253322	0.23615	0.161303	0.494424	0.37643	0.369642	0.0433899	-0.108638	-0.180912	-0.227146	-0.22887	0.032387	100009007	52478	Lipid	Plasmalogen	1-(1-enyl-palmitoyl)-2-oleoyl-GPC (P-16:0/18:1)*	HMDB0007996
0.16598	0.788497	0.0695632	0.794801	0.237831	0.264725	0.212966	0.475798	0.192184	0.235948	-0.0178116	-0.0190179	-0.106196	-0.104145	-0.374614	0.10007	100009009	52682	Lipid	Plasmalogen	1-(1-enyl-palmitoyl)-2-linoleoyl-GPC (P-16:0/18:2)*	HMDB0011211
0.00788482	0.556519	0.239338	0.571366	0.148735	0.766813	0.267395	0.181355	0.55134	0.262214	0.311878	-0.0387846	-0.282285	-0.0843228	0.0778403	0.174176	100009014	52689	Lipid	Plasmalogen	1-(1-enyl-palmitoyl)-2-arachidonoyl-GPC (P-16:0/20:4)*	HMDB0011220
0.202982	1.32675e-05	0.313517	0.0015246	0.0575368	0.00746877	0.306712	0.20078	-0.278762	-0.459061	-0.75794	-0.564198	-0.340176	-0.121181	-0.203743	-0.0781243	100009025	52495	Lipid	Sphingomyelins	sphingomyelin (d18:1/21:0, d17:1/22:0, d16:1/23:0)*	HMDB0240619,HMDB0240611,HMDB0240621
0.133768	0.00777329	0.227582	0.00345649	0.188558	0.0353273	0.465189	0.211534	-0.600199	-1.07453	-1.188	-1.337	-0.248341	-0.906925	-0.828204	-0.218752	100009026	57331	Lipid	Dihydrosphingomyelins	behenoyl dihydrosphingomyelin (d18:0/22:0)*	HMDB0012091
0.151405	0.0897888	0.0891459	0.0292277	0.333151	0.248354	0.793138	0.23874	-1.04085	-0.681849	-0.47782	-0.610936	-0.268719	-0.0859295	0.428163	0.185397	100009027	57473	Lipid	Dihydrosphingomyelins	sphingomyelin (d18:0/18:0, d19:0/17:0)*	HMDB0012087
0.207869	0.0024705	0.408151	1.97782e-05	0.994295	0.678142	0.302007	0.708349	-0.757315	0.559797	-1.31988	-1.05353	0.22678	-0.564822	-0.00848952	-0.173381	100009028	52604	Lipid	Dihydroceramides	N-palmitoyl-sphinganine (d18:0/16:0)	HMDB11760
0.144225	0.532332	0.435584	0.562473	0.472772	0.276189	0.159249	0.0895481	0.932046	-0.091403	-0.634709	0.00980535	-0.297376	-1.0837	0.18801	-0.480974	100009052	52633	Lipid	Diacylglycerol	palmitoyl-linoleoyl-glycerol (16:0/18:2) [1]*	HMDB0007103
0.00201329	0.892415	0.0110674	0.0175469	0.65024	0.82307	0.152145	0.163677	1.17194	2.00679	0.358965	0.468877	-0.0901022	-0.521439	0.265344	-0.487122	100009055	52634	Lipid	Diacylglycerol	palmitoyl-linoleoyl-glycerol (16:0/18:2) [2]*	HMDB0007103
0.182671	0.0751678	0.573241	0.000212856	0.105001	0.284942	0.638559	0.582068	-0.452605	0.100034	-0.706553	-1.04797	-0.530436	-0.241654	-0.316978	-0.133795	100009066	52669	Lipid	Phosphatidylinositol (PI)	1-palmitoyl-2-oleoyl-GPI (16:0/18:1)*	HMDB0009783
0.0660379	0.286118	0.0679927	0.957362	0.528969	0.0517915	0.245063	0.280813	0.574094	0.227504	0.243086	0.0102174	-0.115485	0.046418	-0.348551	0.277361	100009069	52677	Lipid	Plasmalogen	1-(1-enyl-palmitoyl)-2-linoleoyl-GPE (P-16:0/18:2)*	HMDB0011343
0.00243208	0.109923	0.0302111	0.803098	0.00978155	0.0962714	0.111504	0.422514	0.232487	0.180506	-0.153791	-0.0324487	-0.195995	-0.145949	-0.12784	-0.158527	100009075	52683	Lipid	Phosphatidylcholine (PC)	1-palmitoleoyl-2-linoleoyl-GPC (16:1/18:2)*	HMDB0008006
0.000736737	0.653821	0.00778144	0.0712121	0.508213	0.629834	0.0628905	0.868976	0.972115	0.714645	0.0277176	0.306756	-0.0845508	-0.271071	-0.226574	-0.0029344	100009078	52687	Lipid	Phosphatidylethanolamine (PE)	1-oleoyl-2-linoleoyl-GPE (18:1/18:2)*	HMDB0005349
0.996	0.0408239	0.210407	0.763514	0.438663	0.00329046	0.264714	0.386462	0.106075	-1.1524	2.27914	-1.33617	-0.832805	-4.95837	-4.57785	1.61666	100009082	52690	Lipid	Lysophospholipid	1-linoleoyl-GPA (18:2)*	HMDB0007856
0.00212843	0.743205	0.00436645	0.564496	0.097916	0.451375	0.253023	0.434322	0.438015	0.35313	0.0482276	-0.10468	-0.122203	-0.0532021	-0.143791	0.0567589	100009130	52697	Lipid	Phosphatidylcholine (PC)	1-oleoyl-2-docosahexaenoyl-GPC (18:1/22:6)*	HMDB0008123
0.748612	0.000481531	0.669634	4.14097e-05	0.020477	0.00149607	0.406139	0.0673234	-0.000708699	0.0369626	-0.457418	-0.31337	-0.312092	-0.16942	-0.20029	-0.185053	100009131	52710	Lipid	Phosphatidylcholine (PC)	1-linoleoyl-2-arachidonoyl-GPC (18:2/20:4n6)*	HMDB0008147	C05208
0.285103	0.0615013	0.259229	0.000836333	0.00500417	0.476007	0.104718	0.0968754	-0.178512	-0.264552	-0.74108	-0.505237	-0.522376	-0.178016	-0.0162346	-0.146921	100009139	53195	Lipid	Phosphatidylcholine (PC)	1-myristoyl-2-arachidonoyl-GPC (14:0/20:4)*	HMDB0007883
0.130106	0.312355	0.0175713	0.99076	0.0395654	0.374359	0.370643	0.946355	0.169466	0.3345	-0.252728	-0.0984758	-0.244204	0.0243065	-0.14959	0.0446936	100009154	54812	Lipid	Phosphatidylcholine (PC)	1-palmitoyl-2-gamma-linolenoyl-GPC (16:0/18:3n6)*	HMDB0007974
0.0168109	0.0653861	0.0703308	0.124748	0.450251	0.124676	0.172873	0.686472	0.23993	0.23654	-0.254545	-0.133111	-0.00293749	-0.241424	-0.240381	-0.0296485	100009162	52716	Lipid	Plasmalogen	1-(1-enyl-palmitoyl)-2-palmitoyl-GPC (P-16:0/16:0)*	HMDB0011206
0.0977309	0.300905	0.0760309	0.10833	0.130961	0.0507254	0.802208	0.636491	0.951807	0.380247	-0.961797	-0.508326	1.36459	0.401843	0.588283	0.184959	100009204	57341	Lipid	Phosphatidylethanolamine (PE)	1,2-dipalmitoyl-GPE (16:0/16:0)*	HMDB0008923
0.238413	0.755685	0.136278	0.803896	0.530464	0.229186	0.147882	0.811117	0.985022	0.805896	-0.403522	0.26643	-0.00231418	-0.389054	-0.364893	-0.26701	100009217	53174	Lipid	Phosphatidylethanolamine (PE)	1,2-dilinoleoyl-GPE (18:2/18:2)*	HMDB0009093
0.000511384	0.765166	0.0118967	0.0521133	0.412841	0.800395	0.337702	0.736311	0.93207	0.829299	0.183917	0.289315	-0.105556	0.0367334	-0.165657	-0.0531939	100009219	55041	Lipid	Phosphatidylethanolamine (PE)	1-oleoyl-2-arachidonoyl-GPE (18:1/20:4)*	HMDB0009069
0.0055868	0.398557	0.0143969	0.0481043	0.995567	0.451938	0.343698	0.884664	0.840404	0.779748	0.258068	0.350293	0.0031689	-0.0835885	0.0573783	0.0279648	100009220	53209	Lipid	Phosphatidylethanolamine (PE)	1-oleoyl-2-docosahexaenoyl-GPE (18:1/22:6)*	HMDB0009078
0.000182753	0.57487	0.00829973	0.0809858	0.0600226	0.010225	0.458187	0.571717	1.01743	1.17027	-0.0638882	0.205533	0.710162	0.404206	0.826427	0.10848	100009222	53189	Lipid	Phosphatidylethanolamine (PE)	1-linoleoyl-2-arachidonoyl-GPE (18:2/20:4)*	HMDB0009102
0.297905	0.00559651	0.915888	0.000285269	0.0212064	0.000940079	0.0728783	0.905347	0.0504328	0.00728274	-0.467545	-0.293499	-0.21244	-0.259041	-0.254543	0.0161226	100009225	52748	Lipid	Plasmalogen	1-(1-enyl-stearoyl)-2-linoleoyl-GPE (P-18:0/18:2)*	HMDB0011376
0.000860482	0.293655	0.0139854	0.0297875	0.324763	0.200197	0.410645	0.650381	-1.66827	-1.36005	0.709146	-1.06235	-0.47243	0.711541	-0.29775	-0.548059	100009227	54885	Lipid	Lysophospholipid	1-linoleoyl-GPG (18:2)*	HMDB0240600
0.373623	0.00600502	0.604148	0.412042	0.00296138	0.0191257	0.0395152	0.0201146	-0.233688	-0.0416561	-0.298367	-0.0954182	0.306477	0.375647	0.376556	0.570891	100009231	54914	Peptide	Gamma-glutamyl Amino Acid	gamma-glutamylserine	HMDB0029158
0.00024028	0.00100697	0.00935879	0.00011621	0.221693	0.058725	0.950292	0.118814	-3.92462	-3.11437	-1.91307	-3.49206	-0.510807	-0.607301	-0.804839	-0.695163	100009233	52944	Lipid	Fatty Acid Metabolism (Acyl Choline)	palmitoylcholine	HMDB0240592
0.011413	0.42171	0.413565	0.019323	0.00664887	0.00179074	0.698171	0.0143518	0.836964	0.370492	-0.154818	0.975217	0.415679	0.0132697	0.239638	0.217757	100009271	52984	Lipid	Fatty Acid Metabolism (Acyl Carnitine, Hydroxy)	(S)-3-hydroxybutyrylcarnitine	HMDB0013127
0.226097	0.000369496	0.13609	0.000777275	0.0302769	0.196508	0.564567	0.0345168	-0.421244	-0.127778	-0.568124	-0.35673	-0.282509	0.012716	-0.0476846	-0.24887	100009272	53013	Lipid	Hexosylceramides (HCER)	glycosyl-N-palmitoyl-sphingosine (d18:1/16:0)
0.0103756	0.21894	0.00432942	0.00101733	0.00743859	0.043896	0.129453	0.934729	-2.45654	-1.35609	0.121396	-1.55578	1.25674	0.39254	1.90761	0.0978208	100009278	53034	Lipid	Docosanoid	14-HDoHE/17-HDoHE	HMDB0060044,HMDB0010213
0.135961	0.444033	0.743691	8.44617e-05	0.574463	0.00683244	0.0608906	0.756152	1.10508	0.178207	-0.214745	-1.03494	-0.199215	-0.881448	-0.516124	-0.556199	100009326	53243	Amino Acid	Tyrosine Metabolism	catechol glucuronide	HMDB0240490
0.00520089	0.0483057	0.449866	0.565806	0.0193776	0.0161838	0.0108557	0.0109851	-1.02481	-0.257149	-1.4359	-0.122403	-0.776901	-1.05536	-0.653126	-0.741131	100009329	63590	Cofactors and Vitamins	Ascorbate and Aldarate Metabolism	ascorbic acid 2-sulfate	HMDB0060649
0.00791355	0.00295377	0.0142932	2.86133e-05	0.692025	0.0501735	0.994827	0.340225	-3.15441	-2.38566	-1.82113	-3.14306	-0.458605	-0.509843	-0.86634	-0.203623	100009331	53260	Lipid	Fatty Acid Metabolism (Acyl Choline)	oleoylcholine	HMDB0240596
0.000270802	0.00171205	0.0179764	0.000694607	0.530239	0.0577497	0.982403	0.312936	-3.05866	-2.13501	-2.16132	-3.03028	-0.236396	-0.360512	-0.789139	-0.379228	100009332	53261	Lipid	Fatty Acid Metabolism (Acyl Choline)	arachidonoylcholine	HMDB0240583
0.0324912	0.0126101	0.0189939	0.000300228	0.368124	0.0437268	0.066853	0.48302	-1.8802	-2.21476	-1.84696	-2.85983	-0.210482	-1.00588	-0.747629	-0.260751	100009333	53263	Lipid	Fatty Acid Metabolism (Acyl Choline)	docosahexaenoylcholine	HMDB0240647
0.783837	0.00769863	0.994892	0.0124517	0.0522727	0.550917	0.146786	0.169478	0.116598	-0.087859	-0.362152	-0.254104	-0.507279	-0.0647351	-0.33251	-0.114706	100009343	53176	Lipid	Phosphatidylcholine (PC)	1-linoleoyl-2-linolenoyl-GPC (18:2/18:3)*	HMDB0008141
0.343775	0.058415	0.952987	0.0302364	0.162216	0.0298207	0.3605	0.294984	-0.0179007	0.0295876	-0.628532	-0.299447	-0.328358	0.0249194	-0.451489	-0.105655	100009345	53180	Lipid	Phosphatidylcholine (PC)	1-palmitoleoyl-2-linolenoyl-GPC (16:1/18:3)*	HMDB0008008
0.000887161	0.280184	0.00318966	0.752939	0.0676866	0.0331618	0.473757	0.31825	-1.19235	-1.18907	0.403447	0.0847303	0.914967	0.0239909	0.899238	0.109582	100009394	57652	Lipid	Long Chain Polyunsaturated Fatty Acid (n3 and n6)	hexadecadienoate (16:2n6)	HMDB0000477
0.00317917	0.000217438	0.0701415	0.14329	0.00779036	0.0318016	0.156304	0.00424912	-0.376199	-0.300464	-1.05621	-0.0371461	0.214558	0.190422	0.259132	0.330539	100009406	53223	Lipid	Fatty Acid Metabolism (Acyl Carnitine, Monounsaturated)	palmitoleoylcarnitine (C16:1)*	HMDB0013207
1.89831e-05	0.00525065	0.0143699	0.000865884	0.050023	0.000550332	0.0667354	0.00151853	1.94584	1.89822	1.21642	1.49433	-0.620901	-0.752199	-1.08223	-0.729412	100009407	53224	Lipid	Fatty Acid Metabolism (Acyl Carnitine, Dicarboxylate)	pimeloylcarnitine/3-methyladipoylcarnitine (C7-DC)
0.000213764	0.00483564	0.103162	0.00454206	0.0292135	0.000613669	0.793152	0.618479	-1.05548	-0.598687	-1.16356	-1.7245	0.299695	0.187024	0.593383	0.0482415	100010861	55012	Lipid	Fatty Acid Metabolism (Acyl Glycine)	trans-3,4-methyleneheptanoylglycine
0.0180357	0.357195	0.101623	0.456596	0.0440416	0.000587772	0.00100874	0.0139191	0.711909	0.701017	0.546676	-0.00561856	-0.987074	-1.07381	-1.27439	-0.54673	100010863	54917	Amino Acid	Tryptophan Metabolism	indolepropionylglycine
0.309577	0.545137	0.226428	0.957959	0.748325	0.603753	0.176499	0.213435	-0.708761	0.500752	-0.461459	0.20113	-0.309152	0.438483	-0.443512	-0.366022	100010869	57547	Amino Acid	Leucine, Isoleucine and Valine Metabolism	2,3-dihydroxy-2-methylbutyrate	HMDB0029576
0.286455	0.0484134	0.526723	0.298145	0.0163709	0.593299	0.118317	0.247056	-0.246531	0.0501106	-0.109896	0.118083	-0.34247	-0.298605	-0.260237	0.218066	100010895	57554	Nucleotide	Pyrimidine Metabolism, Cytidine containing	2'-O-methylcytidine
0.685073	0.0339245	0.954561	0.00394323	0.137834	0.00769904	0.622613	0.72573	0.270443	-0.0618602	0.743177	0.958202	-0.259752	-0.010354	-1.05785	0.0318804	100010896	57655	Nucleotide	Pyrimidine Metabolism, Uracil containing	2'-O-methyluridine	HMDB0240328
0.189947	0.000802559	0.751851	0.380512	0.405491	0.000802358	0.749888	0.978167	-0.127463	0.0038273	-0.440471	-0.247734	-0.0720724	-0.0311386	-0.414463	-0.0103996	100010901	55015	Peptide	Gamma-glutamyl Amino Acid	gamma-glutamyl-alpha-lysine
0.00365461	0.157741	0.0947911	0.00188706	0.611231	0.665987	0.0371539	0.972838	0.860568	0.621474	-0.527291	0.415756	-0.323819	-0.442074	-0.0201919	0.199497	100010922	54955	Lipid	Diacylglycerol	linoleoyl-arachidonoyl-glycerol (18:2/20:4) [1]*	HMDB0007257
0.000472328	0.986584	0.0147372	0.0111562	0.523502	0.459171	0.680811	0.16547	1.60467	1.07195	-0.500195	0.513447	0.0344745	0.235647	-0.0306158	-0.123794	100010923	54956	Lipid	Diacylglycerol	linoleoyl-arachidonoyl-glycerol (18:2/20:4) [2]*	HMDB0007257
0.00474464	0.831031	0.0019092	0.280556	0.106406	0.312625	0.283161	0.739596	2.01175	1.62087	0.0399184	0.758756	-0.474979	-0.146555	-0.426932	-0.0601423	100010927	54964	Lipid	Diacylglycerol	linoleoyl-linolenoyl-glycerol (18:2/18:3) [2]*	HMDB0007250
0.0016117	0.0632131	0.036489	0.0308105	0.447755	0.0757784	0.656104	0.809265	2.34335	1.24951	0.540984	1.80687	-0.13113	-1.1741	-0.488266	-0.0176501	100010929	54950	Lipid	Diacylglycerol	linoleoyl-docosahexaenoyl-glycerol (18:2/22:6) [2]*	HMDB0007266
0.315212	0.520786	0.130414	0.483318	0.224982	0.339062	0.522166	0.284389	0.148256	0.905914	0.985554	0.287687	-0.426003	0.147948	0.186272	-0.571103	100010930	54967	Lipid	Diacylglycerol	palmitoleoyl-linoleoyl-glycerol (16:1/18:2) [1]*	HMDB0007132
0.0158361	0.147701	0.000924038	0.00279097	0.411779	0.918565	0.375032	0.127181	0.581807	1.14016	-0.457982	0.485415	-0.0411339	-0.228676	0.0632794	-0.135942	100010936	54960	Lipid	Diacylglycerol	oleoyl-arachidonoyl-glycerol (18:1/20:4) [1]*	HMDB0007228
0.00240389	0.352908	0.00312464	0.00195116	0.638886	0.326416	0.167851	0.921942	1.08482	1.35198	0.300511	0.859736	-0.177453	-0.479743	0.179174	-0.0442261	100010937	54961	Lipid	Diacylglycerol	oleoyl-arachidonoyl-glycerol (18:1/20:4) [2]*	HMDB0007228
0.0125365	0.00882719	3.76866e-05	0.0308906	0.381451	0.625087	0.607319	0.607814	1.53989	1.74801	1.28148	0.817353	-0.29638	0.388721	-0.0277174	0.467835	100010940	54966	Lipid	Diacylglycerol	diacylglycerol (16:1/18:2 [2], 16:0/18:3 [1])*
0.00185694	0.805619	0.0223362	0.00866498	0.742885	0.865144	0.771747	0.763065	1.21146	1.03314	0.0279593	1.58463	-0.0525799	0.133699	0.425019	-0.160395	100010941	54968	Lipid	Diacylglycerol	linoleoyl-linoleoyl-glycerol (18:2/18:2) [1]*	HMDB0007248
0.0100576	0.4901	0.0217126	0.568564	0.147426	0.165658	0.70466	0.78115	1.05992	0.748989	0.254862	0.482702	-0.42977	-0.126139	-0.227228	0.128611	100010944	54970	Lipid	Diacylglycerol	oleoyl-linolenoyl-glycerol (18:1/18:3) [2]*	HMDB0007220
0.0211227	0.00417809	0.000114521	0.00360306	0.421653	0.98014	0.401313	0.726132	2.0652	2.90438	1.59417	2.56025	-0.243838	0.124014	0.207811	0.373216	100010949	57450	Lipid	Diacylglycerol	stearoyl-arachidonoyl-glycerol (18:0/20:4) [1]*	HMDB0007170	C00165
0.782999	0.000294858	0.727634	0.00839195	0.112316	0.630214	0.571593	0.732277	0.0250925	0.0966555	-0.564094	-0.294382	-0.256839	-0.151238	0.0114724	-0.00965414	100010951	54994	Lipid	Phosphatidylinositol (PI)	1-oleoyl-2-arachidonoyl-GPI (18:1/20:4)*
0.689826	0.77072	0.633397	0.199662	0.00423946	0.632478	0.39025	0.326484	0.109855	-0.0295079	-0.0188509	-0.312285	-0.265305	-0.010909	0.074507	-0.346338	100015624	57372	Lipid	Ceramides	N-behenoyl-sphingadienine (d18:2/22:0)*
0.0118717	0.237435	0.0354516	0.151179	0.996902	0.155753	0.713673	0.382279	-1.17272	-1.7354	-1.19908	-0.958025	0.328242	0.324675	-1.13329	0.232641	100015637	57663	Lipid	Fatty Acid, Monohydroxy	2-hydroxybehenate	HMDB0061660
0.00092838	0.00473776	0.00282179	8.49429e-06	0.54148	0.261981	0.134355	0.876846	1.15123	0.991441	0.671084	0.766079	-0.148631	-0.145211	0.339009	-0.0757652	100015666	57404	Lipid	Phospholipid Metabolism	glycerophosphoserine*
0.941966	0.169064	0.250433	0.16772	0.257003	0.0402117	0.238617	0.740635	0.145105	-0.0390458	0.388178	0.958792	-0.188915	-0.617985	0.480158	0.0773974	100015681	57406	Lipid	Diacylglycerol	palmitoleoyl-arachidonoyl-glycerol (16:1/20:4) [2]*
0.131628	0.906163	0.715246	0.116266	0.276512	0.0598863	0.174992	0.42598	-0.173666	0.0539454	-0.207175	-0.452097	-0.18752	-0.107097	-0.297561	0.0347762	100015727	57437	Lipid	Ceramides	ceramide (d16:1/24:1, d18:1/22:1)*
0.237929	0.418576	0.562379	0.00144047	0.955438	0.0836398	0.0842801	0.677226	-0.145261	0.00600658	-0.795803	-0.595037	0.141968	-0.215895	0.229422	0.0120087	100015730	57457	Lipid	Hexosylceramides (HCER)	glycosyl ceramide (d16:1/24:1, d18:1/22:1)*
0.30296	0.853165	0.45057	0.000129571	0.305177	0.0255655	0.410481	0.239653	-0.0479892	-0.0997518	-0.1933	-0.51791	-0.0824389	-0.0224388	-0.114696	-0.100718	100015744	57443	Lipid	Ceramides	ceramide (d18:2/24:1, d18:1/24:2)*	HMDB0240679,HMDB0240680
0.0328339	0.00125379	0.425304	0.000126	0.0603697	0.0214838	0.228124	0.515951	-0.460233	-0.0540418	-0.607913	-0.554418	-0.308883	-0.190372	-0.241056	-0.126256	100015745	57453	Lipid	Hexosylceramides (HCER)	glycosyl ceramide (d18:2/24:1, d18:1/24:2)*
0.0485523	0.0687438	0.0833816	0.746607	0.93377	0.0788242	0.180326	0.365486	-0.77685	-1.55552	0.828202	-0.324809	0.134527	0.786557	-0.468647	-0.291498	100015751	57448	Lipid	Hexosylceramides (HCER)	glycosyl ceramide (d18:1/23:1, d17:1/24:1)*
0.286809	0.612531	0.386256	0.0895592	0.20412	0.107819	0.0190658	0.647106	-0.11598	-0.17701	-0.60286	-0.308999	-0.113231	-0.195797	-0.133361	-0.0155212	100015755	57440	Lipid	Ceramides	ceramide (d18:1/20:0, d16:1/22:0, d20:1/18:0)*	HMDB0240684,HMDB0240682,HMDB0004951
0.0088931	0.00212502	0.0207494	8.86848e-05	0.338312	0.014613	0.114767	0.349745	-2.25904	-2.36312	-2.42065	-2.93835	-0.598137	-0.617257	-1.65129	-0.285148	100015759	57464	Lipid	Fatty Acid Metabolism (Acyl Choline)	stearoylcholine*	HMDB0240648
4.78676e-05	0.00474642	0.00598661	0.000276234	0.195726	0.0714525	0.858841	0.332151	-4.94385	-2.35261	-1.83193	-3.49227	-0.462136	-0.532659	-0.671013	-0.360202	100015760	57463	Lipid	Fatty Acid Metabolism (Acyl Choline)	linoleoylcholine*	HMDB0013213
0.000263558	0.0743636	0.00180348	0.0222837	0.8707	0.920305	0.777622	0.727877	-2.27073	-2.01376	-1.24835	-2.04062	-0.135943	-0.038479	0.4101	0.499219	100015762	57467	Lipid	Long Chain Polyunsaturated Fatty Acid (n3 and n6)	docosatrienoate (22:3n6)*
0.000174807	0.597098	0.000725717	0.0108134	0.236591	0.448645	0.801208	0.262087	-2.15183	-2.14699	-0.855933	-0.971719	-0.676935	0.329718	0.0251643	-0.431917	100015785	57810	Lipid	Long Chain Polyunsaturated Fatty Acid (n3 and n6)	nisinate (24:6n3)	HMDB0013025
0.00881146	0.0180004	0.389513	0.000866404	0.234539	0.154353	0.105793	0.125908	-0.60369	-0.0203138	-1.01873	-0.790254	-0.380448	-0.129737	-0.0794617	-0.151121	100015787	57475	Lipid	Sphingomyelins	sphingomyelin (d18:1/19:0, d19:1/18:0)*
0.446547	0.000594079	0.776114	0.0149375	0.063046	0.0392705	0.496366	0.0811319	-0.130764	0.0556231	-0.770154	-0.33323	-0.157189	0.0183303	-0.191696	-0.196017	100015788	57474	Lipid	Sphingomyelins	sphingomyelin (d18:2/18:1)*	HMDB0001348
0.0602768	0.692429	0.02305	0.296404	0.0662098	0.527325	0.550951	0.497381	1.00578	0.427062	-0.147019	0.229441	-0.287344	-0.309636	-0.298424	0.0655396	100015789	57479	Lipid	Sphingomyelins	sphingomyelin (d18:2/24:2)*	HMDB0240644
0.0100846	0.0089736	0.0592327	0.000245679	0.0892961	0.26472	0.113077	0.268748	-0.682339	-0.424509	-0.881704	-0.690925	-0.162762	-0.386966	-0.198084	-0.0804696	100015790	57480	Lipid	Sphingomyelins	sphingomyelin (d18:2/21:0, d16:2/23:0)*	HMDB0240676
0.062671	5.26331e-05	0.530667	0.000175766	0.359837	0.100405	0.109578	0.0672756	-0.589743	-0.0326061	-0.740371	-0.803445	-0.176152	-0.395813	-0.217126	-0.281202	100015791	57482	Lipid	Sphingomyelins	sphingomyelin (d18:2/23:1)*	HMDB0240668
0.00130419	0.000462126	0.140378	0.0561484	0.00854236	0.137784	0.000824035	0.643363	-0.873152	-0.460913	-1.03775	-0.594178	0.552938	0.303368	0.291531	-0.152769	100015831	57511	Lipid	Fatty Acid Metabolism (Acyl Carnitine, Polyunsaturated)	linolenoylcarnitine (C18:3)*
0.492559	0.476096	0.29728	0.411848	0.449189	0.0188127	0.10063	0.0751559	0.509963	0.322598	-0.497049	-0.422229	-0.195076	-0.403271	-0.827512	-0.975135	100015832	57514	Lipid	Fatty Acid Metabolism (Acyl Carnitine, Long Chain Saturated)	behenoylcarnitine (C22)*	HMDB0062468
0.155849	0.434699	0.722005	0.058105	0.496404	0.622697	0.431082	0.727631	0.765865	-0.633345	0.286686	-0.987349	-0.111853	-0.195936	-0.0720658	0.185107	100015833	57513	Lipid	Fatty Acid Metabolism (Acyl Carnitine, Long Chain Saturated)	arachidoylcarnitine (C20)*	HMDB0006460
0.346336	0.00379773	0.339554	0.108785	0.0387276	0.19333	0.443574	0.433363	-0.143977	-0.32256	-0.562336	-0.370083	-0.442432	-0.0715068	-0.422094	-0.107844	100015834	57515	Lipid	Fatty Acid Metabolism (Acyl Carnitine, Long Chain Saturated)	lignoceroylcarnitine (C24)*	HMDB0240665
6.63369e-05	0.00119858	0.00903206	0.0413673	0.00805791	0.00302792	0.0067956	0.00372235	-0.837389	-0.695934	-0.713672	-0.222653	0.343789	0.163492	0.308897	0.45509	100015837	57518	Lipid	Fatty Acid Metabolism (Acyl Carnitine, Polyunsaturated)	arachidonoylcarnitine (C20:4)	HMDB0006455
0.0315106	0.000201326	0.386945	0.154836	0.0919288	0.998064	0.704593	0.944472	-0.395198	-0.145701	-0.610872	-0.221801	-0.11371	0.168899	-0.0507602	-0.161462	100015838	57519	Lipid	Fatty Acid Metabolism (Acyl Carnitine, Monounsaturated)	eicosenoylcarnitine (C20:1)*
0.00243688	0.00901615	0.204337	0.423856	0.461877	0.289992	0.749735	0.980524	-0.613045	-0.193805	-0.797006	-0.234199	-0.160413	0.268682	0.222573	0.0333741	100015839	57520	Lipid	Fatty Acid Metabolism (Acyl Carnitine, Polyunsaturated)	dihomo-linoleoylcarnitine (C20:2)*
0.0527792	0.00611396	0.128094	0.95748	0.623236	0.758835	0.151139	0.201109	-0.490849	-0.459174	-1.33835	-0.0847677	0.144944	0.0741464	-0.214432	0.234387	100015840	57521	Lipid	Fatty Acid Metabolism (Acyl Carnitine, Polyunsaturated)	dihomo-linolenoylcarnitine (C20:3n3 or 6)*
0.0485004	0.000532352	0.00694853	0.834642	0.0031685	0.270942	0.68682	0.101651	-0.297939	-0.543154	-0.63016	0.120518	-0.2238	-0.301314	0.0807332	0.253039	100015842	57522	Lipid	Fatty Acid Metabolism (Acyl Carnitine, Long Chain Saturated)	pentadecanoylcarnitine (C15)*	HMDB0062517
0.185493	0.858589	0.481029	0.0181571	0.235663	0.0845435	0.299948	0.346672	-0.416152	-0.42951	0.000290559	-0.432625	-0.225693	-0.0783704	-0.350854	-0.138034	100015846	57531	Lipid	Fatty Acid Metabolism (Acyl Carnitine, Monounsaturated)	nervonoylcarnitine (C24:1)*	HMDB0006509
0.0387959	0.00705482	0.523997	0.00475842	0.418408	0.206139	0.661639	0.120105	-0.335056	-0.116473	-0.781898	-0.489633	-0.226094	0.105129	-0.202445	-0.200922	100015882	57595	Lipid	Hexosylceramides (HCER)	glycosyl ceramide (d18:1/20:0, d16:1/22:0)*
0.0305016	0.846758	0.561818	0.142435	0.666227	0.95347	0.373991	0.904945	0.21611	-0.081502	-0.0814142	0.107125	-0.0781952	0.0086097	-0.00551891	-0.0276354	100015962	57687	Amino Acid	Lysine Metabolism	N,N,N-trimethyl-5-aminovalerate
0.402748	0.189294	0.284686	0.00277884	0.0596374	0.330085	0.0350784	0.0847914	0.524624	-0.546401	-0.755178	-0.509015	-0.726202	-0.450436	-0.199741	-0.549704	100015966	57635	Cofactors and Vitamins	Vitamin A Metabolism	carotene diol (1)
6.35883e-05	0.0539967	0.00624116	0.00207802	0.000394062	8.72683e-05	2.10155e-05	0.00150015	1.48838	1.61057	0.594668	1.22226	-1.3317	-1.3315	-1.1419	-1.31123	100016038	57814	Amino Acid	Polyamine Metabolism	(N(1) + N(8))-acetylspermidine	HMDB0002189,HMDB0001276	C01029,C00612
0.0039057	0.00364387	0.032923	0.00689732	6.62922e-06	0.0305409	0.0192162	0.00595941	-0.993548	-0.706279	-1.28833	-0.943485	0.949195	0.635131	0.669065	1.18768	100016069	61769	Lipid	Fatty Acid Metabolism (Acyl Carnitine, Monounsaturated)	5-dodecenoylcarnitine (C12:1)	HMDB13326
3.20767e-07	0.0347135	0.00537387	0.000111555	0.0238351	0.00146688	0.000131822	0.085031	2.6519	2.87088	1.2147	2.55812	-0.385617	-0.746701	-0.650284	-0.386301	100016110	61785	Lipid	Fatty Acid Metabolism (Acyl Glycine)	2-butenoylglycine
0.0801838	0.0151815	0.964182	0.000623506	0.784126	0.473222	0.281277	0.547479	-1.09195	-0.0706159	-1.32202	-1.10818	0.0818492	-0.387793	0.0937478	0.188165	100019761	62881	Lipid	Dihydroceramides	N-palmitoyl-phytosphingosine (t18:0/16:0)	HMDB0010697
0.157504	0.000611409	0.761064	0.983288	0.799491	0.107463	0.583271	0.160489	0.135238	-0.11898	-0.391321	-0.0526297	0.0478302	-0.0477261	0.0784477	0.0578982	100019801	61840	Lipid	Fatty Acid Metabolism (Acyl Carnitine, Hydroxy)	3-hydroxyoleoylcarnitine
0.000835089	0.0200477	0.0197701	0.00424537	0.108354	0.0653132	0.001214	0.0642086	1.43572	1.80766	0.897618	1.62707	-0.208542	-0.597063	-0.488609	-0.327127	100019816	61789	Lipid	Fatty Acid Metabolism (Acyl Glycine)	isocaproylglycine
1.82215e-05	0.281528	0.01578	0.137658	0.689683	0.277887	0.0781767	0.966587	1.477	0.736966	0.398555	0.0983161	-0.0354503	-0.322735	-0.166473	0.180782	100019884	61798	Lipid	Fatty Acid Metabolism (Acyl Glycine)	trans-2-hexenoylglycine
0.00230379	0.133751	0.0215658	0.455895	0.469592	0.0801371	0.593378	0.123921	-1.51361	-1.03027	-1.16623	-0.44167	-0.191933	0.25469	-0.457584	-0.351234	100019892	61700	Lipid	Fatty Acid, Monohydroxy	2-hydroxyarachidate*
0.00494119	0.171711	0.00118131	0.135169	0.176468	0.00200801	0.986826	0.364972	-2.89063	-2.61131	-0.874961	-1.19747	-0.723108	-0.016377	-1.38183	-0.800539	100019953	62781	Lipid	Fatty Acid, Branched	18-methylnonadecanoate (i20:0)
0.0139487	0.538675	0.0190513	0.0294325	0.360646	0.830695	0.737555	0.514549	-3.04894	-2.75764	0.328545	-1.38802	0.396597	0.107633	-0.139873	-0.148191	100019972	61864	Lipid	Fatty Acid, Dicarboxylate	dodecenedioate (C12:1-DC)*	HMDB0000933
0.322993	0.00422857	0.053879	0.470277	0.162521	0.581356	0.604993	0.187586	-0.0694495	-0.73476	2.14003	0.646883	0.754605	-0.0626544	-0.235589	1.08153	100019975	61862	Lipid	Fatty Acid, Dicarboxylate	hexadecenedioate (C16:1-DC)*
0.0335935	0.00242072	0.104085	0.507578	0.352894	0.000663855	0.377944	0.871894	-0.604358	-0.60642	1.30862	0.163667	-0.30727	-0.295775	-0.816661	0.35309	100019978	61861	Lipid	Fatty Acid, Dicarboxylate	octadecenedioate (C18:1-DC)
0.316794	0.0489816	0.030179	0.121211	0.00111532	0.000456025	0.000193982	2.07061e-05	0.520541	0.371612	0.816937	0.231197	-0.507443	-0.811309	-0.781416	-0.616908	100020204	62059	Lipid	Fatty Acid, Amino	N-acetyl-2-aminooctanoate*	HMDB0059745
2.53495e-05	0.00512787	0.00523996	0.000339479	0.00410856	0.0479578	0.0024416	0.102926	0.665369	0.794243	0.50034	0.438523	-0.219344	-0.252547	-0.171634	-0.322214	100020205	62060	Amino Acid	Alanine and Aspartate Metabolism	hydroxyasparagine**	HMDB32332	C20631
2.85963e-07	0.0053185	0.00280089	0.000419089	0.0032763	0.0029931	0.0138802	0.0508636	2.2312	2.48102	0.859917	1.40993	-0.662594	-1.07269	-0.65787	-0.555784	100020211	62064	Lipid	Fatty Acid Metabolism (Acyl Glycine)	3-hydroxybutyroylglycine**
7.34503e-05	0.020978	0.0364928	0.000346039	0.554888	0.773591	0.063652	0.158055	1.4994	1.20294	1.01742	2.04344	-0.0614066	-0.234951	-0.0894684	-0.313151	100020217	62947	Amino Acid	Urea cycle; Arginine and Proline Metabolism	N,N,N-trimethyl-alanylproline betaine (TMAP)	HMDB0240365
0.0892301	0.0646552	0.0326574	0.00498627	0.0393507	0.187105	0.0430486	0.12717	-0.841322	-1.40547	-1.93014	-1.725	0.490664	0.897411	0.292118	0.43418	100020241	62104	Peptide	Gamma-glutamyl Amino Acid	gamma-glutamylcitrulline*
0.0166307	0.0320054	0.00588363	0.375852	0.000149631	0.2738	0.58205	0.0271031	-0.377564	-0.602797	0.626661	0.0959548	0.854185	0.85584	0.290617	1.09322	100020343	62850	Lipid	Long Chain Polyunsaturated Fatty Acid (n3 and n6)	tetradecadienoate (14:2)*	HMDB0000560
0.316539	0.108918	0.45759	0.507496	0.2658	0.046465	0.00403288	0.699579	0.0847082	0.140526	0.353972	0.17712	-0.234214	-0.418623	-0.188953	-0.102512	100020361	62853	Amino Acid	Urea cycle; Arginine and Proline Metabolism	3-amino-2-piperidone	HMDB0000323
0.856644	0.852857	0.990025	0.207127	0.00722727	0.000510633	0.612591	0.0690007	0.0598546	0.0824056	0.09105	-0.147795	-0.381673	-0.215132	-0.3796	-0.254511	100020371	63151	Amino Acid	Alanine and Aspartate Metabolism	N,N-dimethylalanine
0.000356084	0.159192	0.0447278	0.00478374	0.000620316	7.61933e-05	0.000220775	0.000261167	0.543718	0.293247	0.0869907	0.678068	-0.902734	-1.09388	-1.15652	-0.895974	100020409	63687	Cofactors and Vitamins	Ascorbate and Aldarate Metabolism	ascorbic acid 3-sulfate*
0.681866	0.315782	0.34999	0.29397	0.018616	0.0119565	0.00177517	0.191046	0.194958	0.155801	0.249955	0.000210387	-0.299877	-0.449536	-0.445586	-0.093407	100020417	62862	Amino Acid	Lysine Metabolism	N6,N6-dimethyllysine	HMDB0013287	C05545
0.356753	0.0948017	0.0035192	0.336393	0.000143846	0.000556023	0.242342	0.779177	-0.540629	-1.21275	-0.574086	-0.772125	1.38484	0.734839	1.44035	-0.653355	100020478	62276	Lipid	Fatty Acid, Dicarboxylate	dodecadienoate (12:2)*
0.165155	0.239442	0.0457043	0.413712	0.000859179	0.00846223	0.000578346	0.0273459	0.229299	0.63309	-0.0625663	0.140545	-0.381835	-0.526015	-0.408731	-0.427579	100020513	62707	Amino Acid	Urea cycle; Arginine and Proline Metabolism	N-acetylhomocitrulline
0.0398477	0.271275	0.0330363	0.885527	0.0149667	0.00315411	0.00311092	0.567574	0.425765	0.752903	0.201908	-0.0959893	-0.507632	-0.712679	-0.316582	-0.420572	100020545	63254	Amino Acid	Lysine Metabolism	N2-acetyl,N6,N6-dimethyllysine
0.024831	0.0401017	0.155248	0.0250388	0.634009	0.265121	0.25889	0.708501	0.852763	0.507516	0.454381	0.997796	0.0188411	0.10575	-0.0912272	0.00992307	100020632	62736	Lipid	Fatty Acid Metabolism (Acyl Glycine)	4-methylhexanoylglycine
0.00161444	0.0215595	0.0456387	0.247876	0.0079598	0.00324707	0.00250376	0.0827498	0.743793	0.45644	0.864747	0.286359	-0.268452	-0.425293	-0.64961	-0.2749	100020633	64388	Lipid	Fatty Acid Metabolism (Acyl Glycine)	3-hydroxyoctanoylglycine
0.138872	0.00773956	0.31011	0.000682327	0.21372	0.0311071	0.00883752	0.999503	-0.425579	-0.166676	-1.20695	-0.821571	0.35796	0.85099	0.671694	-0.590791	100020753	62438	Lipid	Fatty Acid, Amide	palmitoleamide (16:1)*
0.103454	0.0077562	0.183964	0.00124806	0.106322	0.0362309	0.0318588	0.937593	-0.575699	-0.258323	-1.3998	-0.889591	0.904882	0.837415	0.839914	-0.773481	100020754	62440	Lipid	Fatty Acid, Amide	myristamide (14:0)*
0.0904848	0.00234771	0.0663339	0.00423193	0.156837	0.0584687	0.205104	0.78934	-0.51404	-0.317506	-1.5374	-0.790706	1.07189	0.92337	2.02278	-1.01904	100020756	62439	Lipid	Fatty Acid, Amide	myristoleamide (14:1)*
0.194061	0.0168928	0.0317804	0.0666958	0.0175212	0.0219816	0.0358832	0.54928	-0.612502	-0.890621	-1.282	-0.353855	4.83537	1.72563	3.95467	-0.370603	100020757	62446	Lipid	Fatty Acid, Amide	pentadecanamide (15:0)*
0.122851	0.0180664	0.748779	0.000387666	0.0521742	0.00886554	0.00204508	0.850178	-0.702761	-0.221988	-1.35134	-1.01929	2.12954	2.69297	1.94008	-0.407641	100020758	62442	Lipid	Fatty Acid, Amide	margaramide (17:0)*
0.258155	0.0208009	0.579179	0.000513794	0.0907358	0.0226996	0.00344346	0.79617	-0.273401	-0.143589	-1.06662	-0.883898	0.870887	1.39328	0.974521	-0.300989	100020759	62443	Lipid	Fatty Acid, Amide	heptadecenamide (17:1)*
0.945446	0.0299355	0.85588	0.00141919	0.350308	0.0572934	0.210537	0.845951	-0.221174	-0.143107	-0.914581	-0.711952	0.0167874	0.18255	0.46557	-0.174176	100020760	62441	Lipid	Fatty Acid, Amide	linolenamide (18:3)*	HMDB0062656
0.145467	0.0131677	0.579941	0.000880912	0.242444	0.0356834	0.0100054	0.822796	-0.53962	-0.2276	-1.36182	-1.02403	0.490817	1.40497	0.664616	-0.58961	100020762	62444	Lipid	Fatty Acid, Amide	nonadecenamide (19:1)*
0.785268	0.0487348	0.702464	0.316079	0.0264511	0.730965	0.0529902	0.755216	-0.252667	0.103775	-0.784367	-0.643802	-1.16251	1.0279	0.137784	-0.303069	100020764	62445	Lipid	Fatty Acid, Amide	eicosenamide (20:1)*
0.235221	0.0340036	0.692911	0.000725519	0.459746	0.29108	0.384666	0.605464	-0.335074	-0.057745	-1.07405	-0.754704	-0.617614	0.337193	0.194147	-0.0616064	100020765	62447	Lipid	Fatty Acid, Amide	eicosadienamide (20:2)*
0.894514	0.986873	0.5751	0.957801	0.0744869	0.0286391	0.945604	0.775197	-0.103531	-0.0382601	-0.168991	-0.0657037	-0.525941	0.212471	-1.29145	0.475594	100020769	62449	Lipid	Monoacylglycerol	1-heptadecenoylglycerol (17:1)*
0.09906	0.782439	0.0940602	0.0607333	0.0077426	0.0176821	0.00227618	0.147219	-0.461048	-0.607897	-0.380019	0.9212	0.597589	0.820203	0.675461	0.289229	100020825	62557	Lipid	Fatty Acid Metabolism (Acyl Carnitine, Hydroxy)	3-hydroxyhexanoylcarnitine (1)
0.36869	0.654747	0.444094	0.0313905	0.182338	0.0097821	0.123762	0.0602784	0.0121188	-0.197628	-0.146816	-0.560119	-0.107724	-0.928234	-0.519856	-0.470546	100020893	62805	Amino Acid	Methionine, Cysteine, SAM and Taurine Metabolism	2,3-dihydroxy-5-methylthio-4-pentenoate (DMTPA)*	HMDB0240388
0.0562119	0.799632	0.0857847	0.202539	0.74482	0.650555	0.153369	0.888529	0.270892	0.284576	0.0102541	0.1888	-0.132871	-0.257522	-0.105781	-0.0813566	100021000	62851	Lipid	Sphingomyelins	hydroxypalmitoyl sphingomyelin (d18:1/16:0(OH))**
0.262325	0.0571638	0.648408	0.00277925	0.0646319	0.912486	0.42922	0.551568	0.152095	-0.177346	1.43766	0.821808	0.982104	-0.196065	-0.113744	0.545169	100021100	62918	Lipid	Fatty Acid, Dicarboxylate	tetradecadienedioate (C14:2-DC)*
0.118333	0.0999365	0.281929	0.66845	0.296477	0.423392	0.152362	0.382045	-0.350898	-0.477851	0.351316	0.685643	-0.180155	0.667555	-0.135346	0.340741	100021105	62923	Lipid	Fatty Acid, Dicarboxylate	eicosenedioate (C20:1-DC)*
0.829808	0.247389	0.690249	0.93625	0.00704275	3.42568e-05	0.00223532	0.00380551	0.0846491	-0.00612802	-0.0966902	0.0936316	-0.376245	-0.488649	-0.337136	-0.564095	100021123	62959	Amino Acid	Lysine Metabolism	hydroxy-N6,N6,N6-trimethyllysine*
0.0316479	0.071446	0.776977	0.129991	3.6702e-06	0.0106727	0.0397736	0.19488	-0.669705	0.12519	-0.742077	-0.55087	1.98597	1.33231	1.44661	0.820055	100021141	63358	Lipid	Fatty Acid Metabolism (Acyl Carnitine, Hydroxy)	3-hydroxydecanoylcarnitine	HMDB0061636
0.030264	0.0964084	0.197039	0.467189	0.191583	9.3478e-05	0.030865	0.00418752	0.809521	1.11726	-0.295075	-0.31755	-0.722767	-2.08939	-1.32249	-0.994157	100021198	63057	Lipid	Fatty Acid Metabolism (Acyl Glycine)	picolinoylglycine	HMDB0059766
0.0173094	0.46101	0.233393	0.113143	0.0426636	0.183948	0.816985	0.412648	-1.55288	-0.261559	-0.713351	0.737349	-0.854015	-0.162028	-0.363491	0.377921	100021220	63678	Amino Acid	Methionine, Cysteine, SAM and Taurine Metabolism	succinoyltaurine
0.398237	0.0890144	0.186945	0.0161466	0.965104	0.114989	0.810432	0.608107	0.0344343	0.0780128	0.0521449	0.275183	-0.0201544	0.162968	0.0541674	-0.0597954	100021261	63052	Peptide	Dipeptide Derivative	leucylhydroxyproline*	HMDB0028930
0.383304	0.696906	0.0729906	0.043539	0.0282024	0.00831153	0.989263	0.301391	0.120412	0.248384	-0.0218502	0.250262	-0.173819	-0.113677	-0.394885	-0.24219	100021262	63051	Peptide	Dipeptide Derivative	isoleucylhydroxyproline*	HMDB0028908
0.000365473	0.00228597	0.0221488	0.00987915	1.92131e-05	0.0202254	0.00509076	0.00847572	-0.519843	-0.520485	-0.887912	-0.321527	0.512463	0.618447	0.215753	0.409395	100021372	63739	Amino Acid	Methionine, Cysteine, SAM and Taurine Metabolism	2-hydroxy-4-(methylthio)butanoic acid	HMDB0037115
3.3564e-05	0.000940151	0.00447728	9.33431e-05	0.00336051	0.0103153	6.09895e-05	0.0457398	1.73343	1.57236	1.08745	0.874956	-0.60704	-0.985055	-0.568814	-0.366557	100021478	64596	Amino Acid	Histidine Metabolism	1-methyl-5-imidazolelactate
0.00541166	0.0114802	0.0516558	0.506055	0.000118681	0.13992	0.196653	0.0412487	-0.932634	-0.814881	-0.409845	0.134026	2.16619	0.429825	0.855814	0.420485	100021502	63436	Lipid	Medium Chain Fatty Acid	(2 or 3)-decenoate (10:1n7 or n8)
0.000546995	0.00313746	0.0114438	3.06544e-05	0.226227	0.0201217	0.199946	0.508153	1.72591	1.68173	2.48067	1.87545	-0.246066	-0.31153	-0.961665	0.58991	100021673	64173	Lipid	Fatty Acid, Branched	citronellic acid	HMDB35837	C16462
0.199241	0.242838	0.0667482	0.020477	0.00354212	0.139448	0.312918	0.19424	0.0930656	0.340038	-0.128548	0.265918	0.19376	-0.012783	0.0989702	0.124271	100021711	63685	Lipid	Fatty Acid, Dicarboxylate	decadienedioic acid (C10:2-DC)**
0.0933678	0.505719	0.0314519	0.105291	0.133398	0.207649	0.338295	0.00340099	0.427678	1.18231	0.574786	0.551261	-0.276855	-0.433384	-0.369264	-0.739474	100021760	63920	Amino Acid	Lysine Metabolism	N-acetyl-2-aminoadipate		C12986
0.00997503	0.170399	0.0394115	0.896332	0.0256138	0.0277647	0.680385	0.339566	-0.594886	-0.872976	-1.72329	0.0274545	0.550245	0.0830322	0.26564	0.598374	100021990	64393	Lipid	Fatty Acid Metabolism (Acyl Carnitine, Hydroxy)	3-hydroxyoctanoylcarnitine (1)
0.143509	0.50314	0.815812	0.798486	0.581524	0.493713	0.415523	0.0244216	-0.752151	-0.0618198	0.249734	-0.239236	0.335159	0.2311	-0.446242	0.824368	100021991	64394	Lipid	Fatty Acid Metabolism (Acyl Carnitine, Hydroxy)	3-hydroxyoctanoylcarnitine (2)
0.00138443	0.0395703	0.0115273	0.00633585	0.680602	0.628466	0.00271805	0.183049	1.23656	1.48611	0.742373	1.79611	-0.0819529	-0.481264	-0.0601677	-0.137277	100022041	64571	Peptide	Modified Peptides	N,N-dimethyl-pro-pro
0.000628458	0.00302246	0.0122018	0.00453302	0.0097307	0.0948049	0.325141	0.0567879	1.84617	1.15737	1.39057	1.75116	1.1305	1.00563	1.55509	1.16266	100022120	64568	Amino Acid	Tryptophan Metabolism	oxindolylalanine
