# Supplementary material for: Atlas of exercise metabolism reveals time-dependent signatures of metabolic homeostasis
Source: Cell Metab. Author manuscript; Available in PMC 2026 May 20. (PMC13189211; doi:10.1016/j.cmet.2021.12.016)
Supplement: Data_S1 [file NIHMS2168542-supplement-Data_S1.zip › Data S1_Original datasource used to create all graphs and uncropped western blot images (Related to Figure 1-7)/Orig Data Fig 7B.xlsx]

## Sheet: liver_normalized
	Label	2-Hydroxybutyric acid	Pentanedioic acid	2-Aminoadipic acid	Proline	Leucine	Valine	Isoleucine	3-Pyridinol	Cholesterol	Myo-Inositol	Triethylene_glycol	Alanine	2,3,4-Trihydroxybutyric acid	Glycolic acid	Oleic Acid	Hexanoic acid	Stearic acid	polyol_2	Lactose	Malic_acid	pentose_1	Hexose_3	Lactic Acid	Ribitol	Hexose
L13	ZT15_EXE	1.91445	1.8018	2.34483	0.900914	2.11475	1.37753	1.42719	-1.75387	-1.35846	-0.775104	-1.09494	-1.64211	-1.12323	-1.07605	-1.32007	-1.8047	-1.37998	-2.22042	-2.2155	-0.320619	-2.12234	-2.88484	-2.2966	-2.12395	-2.55843
L15	ZT15_EXE	1.60074	1.10632	0.912205	0.964134	1.95944	2.24217	2.31129	-0.244802	0.0610469	-0.506548	-0.0693776	-1.90349	-0.880611	-0.35588	0.328067	-0.261098	0.185379	-1.90103	-1.91933	-2.02507	-1.89086	-1.65833	-1.52744	-1.26371	-1.56298
L21	ZT15_EXE	0.408033	0.0795918	-0.217805	1.34024	1.08318	0.70979	1.10762	-0.72402	-0.307407	-0.373441	-0.414506	0.263637	0.00614115	0.0873219	-0.566113	-0.460432	-0.619112	0.244306	0.283286	-0.771981	-0.00746219	-0.162794	-0.120514	0.017379	-0.12032
L23	ZT15_EXE	1.51413	1.90494	2.48349	0.664789	0.763518	1.4587	0.204654	-2.11409	-1.9761	-1.92852	-1.5336	-1.12118	-1.75214	-2.31509	-1.98136	-1.76844	-1.90651	-1.77799	-1.76646	-0.568663	-1.46465	-1.06031	-1.42639	-1.69398	-1.18165
L5	ZT15_EXE	2.17268	2.69904	2.14433	1.03739	1.58875	1.82452	1.85373	-0.78172	-1.36736	-1.10496	-1.61482	-2.11978	-2.03198	-1.84855	-1.53852	-1.18142	-1.45545	-1.83983	-1.89089	-2.73767	-2.39932	-1.88939	-1.96445	-2.13143	-2.11866
L7	ZT15_EXE	0.0138069	0.381459	0.491971	0.823585	-0.315438	0.30678	0.0393841	-1.10815	-1.459	-1.32348	-1.39244	-0.378026	-1.16321	-1.16123	-1.38917	-1.17072	-1.34017	-0.514	-0.473155	-0.352963	-0.369107	-0.526522	-0.524666	-1.07498	-0.670038
L14	ZT15_SED	-0.456591	-0.865417	-0.55835	0.539943	0.00460979	-0.173391	0.0546839	0.171309	0.121395	1.21277	0.834376	0.317845	0.079357	-0.0593763	-0.225221	-0.123648	0.0873984	-0.336745	-0.340838	0.306722	-0.0465632	0.324096	0.263049	0.321215	0.101354
L16	ZT15_SED	0.0138069	-0.597513	-0.589217	0.154802	-0.00644048	-0.0719771	-0.364754	0.857379	0.278348	-0.149866	0.409044	0.256313	0.132151	0.301702	0.350277	0.707915	0.309029	0.0191996	0.0375294	-0.0713701	0.12902	0.315976	0.454767	0.339174	0.320009
L22	ZT15_SED	0.0138069	-0.356147	-0.828835	0.996021	0.962225	0.502068	1.08737	0.100321	0.99602	0.485732	1.13704	0.664836	0.528544	1.21448	0.894604	0.749023	0.701722	0.366924	0.377947	-0.669893	-0.0954738	0.312818	0.261592	0.226999	0.607077
L24	ZT15_SED	0.271118	-0.89127	-0.457215	1.00255	-0.585351	-0.427261	-0.292179	-1.05669	-1.00078	-0.46027	-0.558392	-0.0398172	-0.442607	-0.412656	-1.02771	-1.35251	-1.0992	0.384877	0.390319	-0.777118	-0.0479236	-0.123531	-0.409911	-0.403262	-0.442714
L6	ZT15_SED	-0.235555	-0.806119	-0.889773	0.326802	0.788429	0.35306	0.794738	0.73952	0.196061	-0.188544	0.186687	0.685736	0.144007	-0.146256	0.638145	0.527339	0.592706	0.1372	0.1713	0.00481895	0.424666	0.100636	0.812205	0.000340225	0.555964
L8	ZT15_SED	-1.32651	-0.600476	-0.343995	1.08544	-0.110977	-0.129527	-0.792484	0.279395	0.293298	0.326253	-0.300303	0.874854	0.803592	0.650315	-0.145535	0.249123	-0.115874	0.704686	0.752305	0.253227	0.8301	-0.041488	0.387605	0.550778	0.294406
L1	ZT3_EXE	-0.448673	-0.847623	-0.610712	-1.99332	-0.903705	-1.06554	-0.469777	-0.521678	-0.809454	0.239748	-0.322409	-1.40845	-1.53707	-1.23548	-0.0677577	-1.05711	-0.460935	1.90955	1.85049	-0.344485	-0.273595	-0.0600746	-0.583414	0.023105	-0.242413
L11	ZT3_EXE	-0.940298	0.316799	-0.0597034	-0.244438	-0.192432	0.13044	-0.527755	0.465537	0.879881	-0.00579281	1.01298	0.847523	0.343682	-0.0395506	1.22351	1.10653	1.16809	0.447938	0.416236	1.03248	0.394788	1.01504	0.662904	0.313248	0.803371
L17	ZT3_EXE	0.840712	0.384268	-0.0992747	-0.511238	0.298385	0.406649	0.48304	-0.249824	-0.206449	-0.817628	-0.318244	-0.38979	-0.216585	0.263355	0.00927947	0.11613	0.154299	-0.217079	-0.234961	0.159775	0.0155389	0.377889	0.140685	-0.103715	0.194199
L19	ZT3_EXE	-0.749516	0.273386	0.302572	-0.601698	-0.714399	-0.630172	-1.03682	0.0518637	-0.622095	-0.601378	-1.08658	0.0845804	0.371502	-0.266823	-0.333519	-0.53881	-0.487782	0.368438	0.355675	-0.045625	0.606931	0.36129	0.17535	0.103807	0.0314804
L3	ZT3_EXE	0.468774	0.297333	-0.142598	-0.854312	-0.966005	-0.240575	-0.52629	-0.835512	-0.33888	-0.232195	0.183803	-0.583254	-0.173322	0.531602	-0.58148	0.275545	-0.624429	0.347645	0.361067	0.127218	0.490555	0.218228	-0.0837582	0.774027	0.0880518
L9	ZT3_EXE	-1.33289	-0.315881	-0.0602027	-0.101392	0.0401005	0.117337	0.454527	-0.27945	-0.421174	-0.5103	-1.4675	0.269717	0.741687	-0.066551	-0.157457	-0.51719	-0.260627	0.77293	0.777791	0.59468	0.958715	0.413511	-0.138375	0.0735475	0.217198
L10	ZT3_SED	-0.537228	-0.455476	-0.508356	-1.20699	-1.08876	-1.03431	-0.959251	0.992886	1.22002	0.62602	1.39129	0.826661	1.57693	1.38995	1.47919	1.0201	1.4108	0.617901	0.586723	0.776023	0.70624	1.13668	0.959903	0.673123	0.991708
L12	ZT3_SED	-0.971173	-0.737932	-0.658217	-0.739967	-0.608359	-1.05838	-0.852975	0.799253	1.11756	1.32392	1.25863	1.38772	1.56144	1.60874	0.989786	1.05381	0.817441	0.760727	0.79207	1.42562	1.16141	0.627541	0.924147	1.58821	0.783209
L18	ZT3_SED	-1.13955	-0.379842	-0.62631	-1.06079	-0.682273	-1.06782	-0.533143	1.9179	1.60945	0.329363	1.09213	1.01904	1.26486	1.21935	0.0554359	1.12353	0.958921	0.30796	0.301873	1.1368	0.703414	1.10619	1.28296	0.976979	1.39811
L2	ZT3_SED	0.0138069	-1.30655	-0.692587	0.395251	-1.27686	-0.932721	-1.11542	1.11064	1.07284	2.82208	0.826778	1.25553	0.0510456	1.05435	1.63508	1.45374	1.8023	0.331186	0.351826	1.64811	0.515861	0.045585	1.75406	1.38077	0.878846
L20	ZT3_SED	-0.570942	-0.594809	-0.359059	-0.854914	-0.917477	-1.45578	-1.05375	1.4553	0.643136	0.412603	0.449063	0.532855	0.846118	0.10191	0.22071	0.715613	0.225338	0.250148	0.231628	0.799745	0.766611	0.85609	0.36459	0.697211	0.555141
L4	ZT3_SED	-0.536939	-0.489875	-0.977188	-2.0628	-1.23491	-1.14158	-1.29362	0.72851	1.3781	1.19953	1.39129	0.299048	0.869693	0.560425	1.50984	1.13767	1.33666	0.835478	0.803071	0.420234	1.01345	1.1957	0.631709	0.735113	1.07709

## Sheet: muscle_normalized
	Label	2-Hydroxybutyric acid	3-hydroxyisobutiric_acid	3-Hydroxybutyric acid	Pentanedioic acid	Isoleucine	Leucine	Valine	Taurine	Hexose_3	Hexose
Q121	ZT15_EXE	0.565043	0.554304	0.204527	0.812063	0.31822	0.107166	0.266881	0.856975	-0.0976471	-0.391448
Q123	ZT15_EXE	1.61997	2.00721	0.754907	1.21976	2.47472	2.75654	2.48548	0.401303	-1.21497	-1.12848
Q25	ZT15_EXE	2.32992	2.11379	2.11806	2.80647	0.99335	1.69512	1.7652	1.05091	-1.53362	-1.61295
Q27	ZT15_EXE	0.682502	1.12251	-0.619803	-0.318364	1.17535	1.04732	1.1967	1.18607	-2.13084	-2.53786
Q73	ZT15_EXE	1.91189	1.56574	1.88938	1.46224	1.26444	1.69868	1.31166	0.421894	-1.52464	-1.36629
Q75	ZT15_EXE	1.19311	0.838922	1.35913	0.468018	1.28852	0.964162	1.03631	0.000202125	-0.185803	-0.375518
Q122	ZT15_SED	-0.305047	-0.899103	-0.299085	0.487885	-0.124094	-0.199369	-0.512723	-0.712148	-0.460376	0.679649
Q124	ZT15_SED	-0.393671	-0.151711	-0.838572	-0.0474442	0.243818	0.116407	-0.0512918	1.11976	-0.664123	-0.964598
Q26	ZT15_SED	-0.538157	-0.433179	-0.594153	-0.267563	0.326223	0.106889	0.0420364	1.33331	0.161758	0.133921
Q28	ZT15_SED	-1.19061	0.111854	-0.729899	-0.986043	-1.00988	-0.49029	-0.500006	-0.473127	1.63499	0.989751
Q74	ZT15_SED	-0.686602	-0.372373	-0.836144	-0.160766	0.0775275	-0.0144617	0.120709	0.594075	0.0809429	0.34064
Q76	ZT15_SED	-1.08055	-0.912282	-1.84298	0.0614195	-0.328978	-0.123147	-0.702618	1.35272	-0.00831318	0.133921
Q1	ZT3_EXE	-0.480743	-0.494113	0.695014	-0.924239	-1.65277	-1.38645	-1.22281	-0.388827	0.787319	0.613689
Q3	ZT3_EXE	0.565043	0.246883	1.09864	-0.325082	-0.26241	-0.350943	-0.212161	0.20981	0.920818	0.658002
Q49	ZT3_EXE	-0.560538	-0.41347	-0.0863769	-0.698729	-0.340112	-0.508263	-0.27185	0.391546	1.12803	0.929663
Q51	ZT3_EXE	-0.281921	-0.00981944	-0.0046722	0.0743214	0.0315456	-0.0343984	-0.0524602	-0.592392	0.375698	0.133921
Q97	ZT3_EXE	0.687141	0.696482	0.581545	0.217039	0.321402	-0.244781	0.470581	0.35872	-0.976552	-1.21491
Q99	ZT3_EXE	-0.158612	-0.189604	0.546042	0.0210968	0.112097	-0.215481	-0.0689158	-0.708516	-0.00583401	0.342611
Q100	ZT3_SED	-0.907341	-1.48151	-1.37755	-1.90656	-0.722708	-0.735075	-0.745564	-0.685376	-0.30736	0.313935
Q2	ZT3_SED	0.341132	0.165092	-0.262128	-0.871326	-0.672249	-0.593078	-0.562552	0.358816	1.0925	0.662778
Q4	ZT3_SED	-0.47823	-0.807969	-0.239354	-1.07833	-0.00981344	-0.335009	-0.211111	-0.742863	1.08148	0.767775
Q50	ZT3_SED	-0.974346	-1.29988	-1.15814	-1.19828	-1.61229	-1.28055	-1.32875	-1.49593	0.422715	0.478549
Q52	ZT3_SED	-1.24696	-1.36594	-0.710125	0.424472	-1.79311	-1.35555	-1.93883	-2.75236	-0.130347	0.734455
Q98	ZT3_SED	-0.612413	-0.591847	0.35174	0.727927	-0.098796	-0.625443	-0.313917	-1.08457	1.55416	1.6788
