# Supplementary material for: Atlas of exercise metabolism reveals time-dependent signatures of metabolic homeostasis
Source: Cell Metab. Author manuscript; Available in PMC 2026 May 20. (PMC13189211; doi:10.1016/j.cmet.2021.12.016)
Supplement: Data_S1 [file NIHMS2168542-supplement-Data_S1.zip › Data S1_Original datasource used to create all graphs and uncropped western blot images (Related to Figure 1-7)/Orig Data Fig 6C and 6E.xlsx]

## Sheet: 6E_CircosLinkTable_zt3_sed
CorrTiss_1	COMP_ID_1	CHEM_ID_1	CHEMICAL_NAME_1	SUPER_PATHWAY_1	CorrTiss_2	COMP_ID_2	CHEM_ID_2	CHEMICAL_NAME_2	SUPER_PATHWAY_2	CorrCoef	FC_lvr_zt3_sed	FC_msc_zt3_sed	ISSIG_lvr_zt3_sed	ISSIG_msc_zt3_sed
Liver	48492	100006294	behenoyl sphingomyelin (d18:1/22:0)*	Lipid	Muscle	1408	49	putrescine	Amino Acid	0.609122	-0.116616	0.781802	FALSE	TRUE
Liver	57331	100009026	behenoyl dihydrosphingomyelin (d18:0/22:0)*	Lipid	Muscle	1408	49	putrescine	Amino Acid	0.721641	-1.07453	0.781802	FALSE	TRUE
Liver	577	878	fructose	Carbohydrate	Muscle	485	50	spermidine	Amino Acid	-0.622776	-1.39797	0.299103	FALSE	FALSE
Liver	554	880	adenine	Nucleotide	Muscle	485	50	spermidine	Amino Acid	-0.624597	2.74898	0.299103	TRUE	FALSE
Liver	1587	1082	N-acetylleucine	Amino Acid	Muscle	485	50	spermidine	Amino Acid	0.609525	1.39093	0.299103	TRUE	FALSE
Liver	33942	100001257	N-acetylasparagine	Amino Acid	Muscle	485	50	spermidine	Amino Acid	0.606301	0.957186	0.299103	TRUE	FALSE
Liver	39378	100002912	tauroursodeoxycholate	Lipid	Muscle	485	50	spermidine	Amino Acid	-0.603498	-3.7196	0.299103	FALSE	FALSE
Liver	45428	100005463	N-acetylmethionine sulfoxide	Amino Acid	Muscle	485	50	spermidine	Amino Acid	0.609324	1.24925	0.299103	TRUE	FALSE
Liver	53224	100009407	pimeloylcarnitine/3-methyladipoylcarnitine (C7-DC)	Lipid	Muscle	485	50	spermidine	Amino Acid	0.637288	1.89822	0.299103	TRUE	FALSE
Liver	61861	100019978	octadecenedioate (C18:1-DC)	Lipid	Muscle	27665	55	1-methylnicotinamide	Cofactors and Vitamins	-0.6209	-0.60642	-1.36024	FALSE	TRUE
Liver	17747	297	sphingosine	Lipid	Muscle	38347	92	2-oxoadipate	Amino Acid	0.642989	4.10148	-0.602336	TRUE	FALSE
Liver	1549	111	3-hydroxyisobutyrate	Amino Acid	Muscle	1549	111	3-hydroxyisobutyrate	Amino Acid	0.697428	0.314351	-0.445908	FALSE	FALSE
Liver	15705	310	cystathionine	Amino Acid	Muscle	1549	111	3-hydroxyisobutyrate	Amino Acid	0.619755	0.656606	-0.445908	FALSE	FALSE
Liver	1505	445	orotate	Nucleotide	Muscle	1549	111	3-hydroxyisobutyrate	Amino Acid	0.655176	-0.0577068	-0.445908	FALSE	FALSE
Liver	19263	1526	1-palmitoyl-2-oleoyl-GPE (16:0/18:1)	Lipid	Muscle	1549	111	3-hydroxyisobutyrate	Amino Acid	0.715766	0.489398	-0.445908	TRUE	FALSE
Liver	15681	100000096	4-guanidinobutanoate	Amino Acid	Muscle	1549	111	3-hydroxyisobutyrate	Amino Acid	0.738352	1.3145	-0.445908	TRUE	FALSE
Liver	15720	100000282	N-acetylglutamate	Amino Acid	Muscle	1549	111	3-hydroxyisobutyrate	Amino Acid	0.700951	1.31408	-0.445908	TRUE	FALSE
Liver	18349	100000463	indolelactate	Amino Acid	Muscle	1549	111	3-hydroxyisobutyrate	Amino Acid	0.645903	0.441979	-0.445908	TRUE	FALSE
Liver	22185	100000787	N-acetylaspartate (NAA)	Amino Acid	Muscle	1549	111	3-hydroxyisobutyrate	Amino Acid	-0.68781	0.0627075	-0.445908	FALSE	FALSE
Liver	32401	100001092	trigonelline (N'-methylnicotinate)	Cofactors and Vitamins	Muscle	1549	111	3-hydroxyisobutyrate	Amino Acid	0.637886	0.211715	-0.445908	FALSE	FALSE
Liver	33953	100001266	N-acetylarginine	Amino Acid	Muscle	1549	111	3-hydroxyisobutyrate	Amino Acid	0.779924	0.253117	-0.445908	FALSE	FALSE
Liver	48434	100001577	N-acetylcitrulline	Amino Acid	Muscle	1549	111	3-hydroxyisobutyrate	Amino Acid	0.608543	0.816042	-0.445908	FALSE	FALSE
Liver	38159	100002300	5-methyl-2'-deoxycytidine	Nucleotide	Muscle	1549	111	3-hydroxyisobutyrate	Amino Acid	-0.665818	-0.0302389	-0.445908	FALSE	FALSE
Liver	57461	100002769	argininate*	Amino Acid	Muscle	1549	111	3-hydroxyisobutyrate	Amino Acid	0.603548	1.34572	-0.445908	TRUE	FALSE
Liver	55072	100002784	2-oxoarginine*	Amino Acid	Muscle	1549	111	3-hydroxyisobutyrate	Amino Acid	0.71457	0.221248	-0.445908	FALSE	FALSE
Liver	40406	100003397	trimethylamine N-oxide	Lipid	Muscle	1549	111	3-hydroxyisobutyrate	Amino Acid	0.705763	0.325023	-0.445908	FALSE	FALSE
Liver	52470	100008984	1-palmitoyl-2-palmitoleoyl-GPC (16:0/16:1)*	Lipid	Muscle	1549	111	3-hydroxyisobutyrate	Amino Acid	0.682611	0.290358	-0.445908	FALSE	FALSE
Liver	52464	100008990	1-palmitoyl-2-arachidonoyl-GPE (16:0/20:4)*	Lipid	Muscle	1549	111	3-hydroxyisobutyrate	Amino Acid	0.612371	0.726707	-0.445908	TRUE	FALSE
Liver	52669	100009066	1-palmitoyl-2-oleoyl-GPI (16:0/18:1)*	Lipid	Muscle	1549	111	3-hydroxyisobutyrate	Amino Acid	0.628389	0.100034	-0.445908	FALSE	FALSE
Liver	52944	100009233	palmitoylcholine	Lipid	Muscle	1549	111	3-hydroxyisobutyrate	Amino Acid	-0.662188	-3.11437	-0.445908	TRUE	FALSE
Liver	53260	100009331	oleoylcholine	Lipid	Muscle	1549	111	3-hydroxyisobutyrate	Amino Acid	-0.743877	-2.38566	-0.445908	TRUE	FALSE
Liver	57554	100010895	2'-O-methylcytidine	Nucleotide	Muscle	1549	111	3-hydroxyisobutyrate	Amino Acid	-0.68866	0.0501106	-0.445908	FALSE	FALSE
Liver	54950	100010929	linoleoyl-docosahexaenoyl-glycerol (18:2/22:6) [2]*	Lipid	Muscle	1549	111	3-hydroxyisobutyrate	Amino Acid	-0.636895	1.24951	-0.445908	FALSE	FALSE
Liver	57463	100015760	linoleoylcholine*	Lipid	Muscle	1549	111	3-hydroxyisobutyrate	Amino Acid	-0.769547	-2.35261	-0.445908	TRUE	FALSE
Liver	43802	344	guanidinoacetate	Amino Acid	Muscle	531	112	3-hydroxy-3-methylglutarate	Lipid	0.678919	-1.44076	-0.357471	FALSE	FALSE
Liver	52984	100009271	(S)-3-hydroxybutyrylcarnitine	Lipid	Muscle	1414	132	3-phosphoglycerate	Carbohydrate	0.648674	0.370492	4.31949	FALSE	TRUE
Liver	22842	136	cholate	Lipid	Muscle	3127	171	hypoxanthine	Nucleotide	0.683603	-7.65137	2.51717	TRUE	FALSE
Liver	46223	100003151	linoleoylcarnitine (C18:2)*	Lipid	Muscle	1105	180	linoleate (18:2n6)	Lipid	-0.634998	-0.541284	0.53458	TRUE	FALSE
Liver	57518	100015837	arachidonoylcarnitine (C20:4)	Lipid	Muscle	1105	180	linoleate (18:2n6)	Lipid	-0.664646	-0.695934	0.53458	TRUE	FALSE
Liver	35669	100001613	tetradecanedioate (C14-DC)	Lipid	Muscle	1498	189	N6,N6,N6-trimethyllysine	Amino Acid	-0.614465	-0.183542	0.271754	FALSE	FALSE
Liver	55072	100002784	2-oxoarginine*	Amino Acid	Muscle	1498	189	N6,N6,N6-trimethyllysine	Amino Acid	-0.656126	0.221248	0.271754	FALSE	FALSE
Liver	43255	100004299	N-acetyl-1-methylhistidine*	Amino Acid	Muscle	1498	189	N6,N6,N6-trimethyllysine	Amino Acid	0.677164	1.21971	0.271754	FALSE	FALSE
Liver	1419	212	5-methylthioadenosine (MTA)	Amino Acid	Muscle	42382	197	S-adenosylhomocysteine (SAH)	Amino Acid	0.73432	0.472955	0.331358	FALSE	FALSE
Liver	62946	100002910	1-methyl-5-imidazoleacetate	Amino Acid	Muscle	42382	197	S-adenosylhomocysteine (SAH)	Amino Acid	0.611122	0.596793	0.331358	FALSE	FALSE
Liver	15306	100000092	2-ketogulonate	Carbohydrate	Muscle	1763	219	ribose 1-phosphate	Carbohydrate	0.612747	1.81575	1.09129	TRUE	FALSE
Liver	35631	100001567	1-palmitoyl-GPE (16:0)	Lipid	Muscle	1763	219	ribose 1-phosphate	Carbohydrate	0.654639	0.0213843	1.09129	FALSE	FALSE
Liver	46957	100001586	gulonate*	Cofactors and Vitamins	Muscle	1763	219	ribose 1-phosphate	Carbohydrate	0.648931	2.14596	1.09129	TRUE	FALSE
Liver	35137	100001412	N2,N2-dimethylguanosine	Nucleotide	Muscle	1110	229	arachidonate (20:4n6)	Lipid	0.622935	-1.09979	-0.229827	FALSE	FALSE
Liver	46223	100003151	linoleoylcarnitine (C18:2)*	Lipid	Muscle	1110	229	arachidonate (20:4n6)	Lipid	-0.615635	-0.541284	-0.229827	TRUE	FALSE
Liver	52984	100009271	(S)-3-hydroxybutyrylcarnitine	Lipid	Muscle	1110	229	arachidonate (20:4n6)	Lipid	-0.705181	0.370492	-0.229827	FALSE	FALSE
Liver	57518	100015837	arachidonoylcarnitine (C20:4)	Lipid	Muscle	1110	229	arachidonate (20:4n6)	Lipid	-0.693618	-0.695934	-0.229827	TRUE	FALSE
Liver	57521	100015840	dihomo-linolenoylcarnitine (C20:3n3 or 6)*	Lipid	Muscle	1110	229	arachidonate (20:4n6)	Lipid	-0.626223	-0.459174	-0.229827	FALSE	FALSE
Liver	3141	799	betaine	Amino Acid	Muscle	1638	231	arginine	Amino Acid	-0.627986	0.360238	0.158017	FALSE	FALSE
Liver	42449	100001870	1-palmitoyl-2-linoleoyl-GPE (16:0/18:2)	Lipid	Muscle	55	244	beta-alanine	Nucleotide	0.610202	0.649371	0.636352	TRUE	FALSE
Liver	57814	100016038	(N(1) + N(8))-acetylspermidine	Amino Acid	Muscle	542	254	3-hydroxybutyrate (BHBA)	Lipid	-0.64835	1.61057	0.406783	TRUE	FALSE
Liver	5983	272	corticosterone	Lipid	Muscle	5983	272	corticosterone	Lipid	0.930115	0.636194	-0.872167	FALSE	TRUE
Liver	52944	100009233	palmitoylcholine	Lipid	Muscle	5983	272	corticosterone	Lipid	0.643001	-3.11437	-0.872167	TRUE	TRUE
Liver	52984	100009271	(S)-3-hydroxybutyrylcarnitine	Lipid	Muscle	513	275	creatinine	Amino Acid	0.664296	0.370492	-0.099616	FALSE	TRUE
Liver	54956	100010923	linoleoyl-arachidonoyl-glycerol (18:2/20:4) [2]*	Lipid	Muscle	513	275	creatinine	Amino Acid	-0.608996	1.07195	-0.099616	TRUE	TRUE
Liver	62850	100020343	tetradecadienoate (14:2)*	Lipid	Muscle	513	275	creatinine	Amino Acid	-0.603989	-0.602797	-0.099616	TRUE	TRUE
Liver	1589	1083	N-acetylmethionine	Amino Acid	Muscle	2372	282	cytidine 5'-monophosphate (5'-CMP)	Nucleotide	0.6285	0.766452	1.13175	FALSE	FALSE
Liver	15650	1242	N1-methyladenosine	Nucleotide	Muscle	2372	282	cytidine 5'-monophosphate (5'-CMP)	Nucleotide	-0.602795	-0.346486	1.13175	FALSE	FALSE
Liver	35137	100001412	N2,N2-dimethylguanosine	Nucleotide	Muscle	2372	282	cytidine 5'-monophosphate (5'-CMP)	Nucleotide	-0.632432	-1.09979	1.13175	FALSE	FALSE
Liver	46223	100003151	linoleoylcarnitine (C18:2)*	Lipid	Muscle	2372	282	cytidine 5'-monophosphate (5'-CMP)	Nucleotide	0.608547	-0.541284	1.13175	TRUE	FALSE
Liver	52984	100009271	(S)-3-hydroxybutyrylcarnitine	Lipid	Muscle	2372	282	cytidine 5'-monophosphate (5'-CMP)	Nucleotide	0.686003	0.370492	1.13175	FALSE	FALSE
Liver	57518	100015837	arachidonoylcarnitine (C20:4)	Lipid	Muscle	2372	282	cytidine 5'-monophosphate (5'-CMP)	Nucleotide	0.666298	-0.695934	1.13175	TRUE	FALSE
Liver	64	460	phenylalanine	Amino Acid	Muscle	31260	291	glucose 6-phosphate	Carbohydrate	-0.613683	0.80156	2.50783	TRUE	TRUE
Liver	512	917	asparagine	Amino Acid	Muscle	31260	291	glucose 6-phosphate	Carbohydrate	-0.626824	-1.61796	2.50783	TRUE	TRUE
Liver	15650	1242	N1-methyladenosine	Nucleotide	Muscle	31260	291	glucose 6-phosphate	Carbohydrate	-0.613351	-0.346486	2.50783	FALSE	TRUE
Liver	15949	100000125	2'-deoxycytidine	Nucleotide	Muscle	31260	291	glucose 6-phosphate	Carbohydrate	-0.651419	-0.680025	2.50783	TRUE	TRUE
Liver	38159	100002300	5-methyl-2'-deoxycytidine	Nucleotide	Muscle	31260	291	glucose 6-phosphate	Carbohydrate	-0.669408	-0.0302389	2.50783	FALSE	TRUE
Liver	57554	100010895	2'-O-methylcytidine	Nucleotide	Muscle	17747	297	sphingosine	Lipid	0.626944	0.0501106	1.87737	FALSE	FALSE
Liver	37070	100001805	methylphosphate	Nucleotide	Muscle	396	339	glutarate (C5-DC)	Lipid	0.62652	0.374767	-0.573012	TRUE	FALSE
Liver	44681	100000776	palmitoylcarnitine (C16)	Lipid	Muscle	58	340	glycine	Amino Acid	0.65552	-0.168556	0.0416476	FALSE	FALSE
Liver	1419	212	5-methylthioadenosine (MTA)	Amino Acid	Muscle	1574	354	histamine	Amino Acid	0.719988	0.472955	1.77476	FALSE	FALSE
Liver	2132	391	citrulline	Amino Acid	Muscle	1574	354	histamine	Amino Acid	-0.62181	-0.134221	1.77476	FALSE	FALSE
Liver	43802	344	guanidinoacetate	Amino Acid	Muscle	59	355	histidine	Amino Acid	-0.609004	-1.44076	-0.351757	FALSE	TRUE
Liver	1651	491	pyridoxal	Cofactors and Vitamins	Muscle	59	355	histidine	Amino Acid	-0.699823	0.16247	-0.351757	FALSE	TRUE
Liver	1827	500	riboflavin (Vitamin B2)	Cofactors and Vitamins	Muscle	59	355	histidine	Amino Acid	0.646462	1.56808	-0.351757	FALSE	TRUE
Liver	48433	100006056	N-formylphenylalanine	Amino Acid	Muscle	59	355	histidine	Amino Acid	0.603466	-1.33216	-0.351757	FALSE	TRUE
Liver	3127	171	hypoxanthine	Nucleotide	Muscle	590	358	hypotaurine	Amino Acid	0.636789	2.01804	1.01088	FALSE	FALSE
Liver	12129	1442	beta-hydroxyisovalerate	Amino Acid	Muscle	590	358	hypotaurine	Amino Acid	-0.604085	0.343657	1.01088	FALSE	FALSE
Liver	57521	100015840	dihomo-linolenoylcarnitine (C20:3n3 or 6)*	Lipid	Muscle	590	358	hypotaurine	Amino Acid	0.616609	-0.459174	1.01088	FALSE	FALSE
Liver	38159	100002300	5-methyl-2'-deoxycytidine	Nucleotide	Muscle	1123	361	inosine	Nucleotide	0.622223	-0.0302389	-0.178855	FALSE	FALSE
Liver	27738	100001022	threonate	Cofactors and Vitamins	Muscle	2133	362	inosine 5'-monophosphate (IMP)	Nucleotide	0.630671	0.368449	3.45256	FALSE	FALSE
Liver	35137	100001412	N2,N2-dimethylguanosine	Nucleotide	Muscle	2133	362	inosine 5'-monophosphate (IMP)	Nucleotide	-0.611639	-1.09979	3.45256	FALSE	FALSE
Liver	57518	100015837	arachidonoylcarnitine (C20:4)	Lipid	Muscle	2133	362	inosine 5'-monophosphate (IMP)	Nucleotide	0.630367	-0.695934	3.45256	TRUE	FALSE
Liver	3141	799	betaine	Amino Acid	Muscle	1301	407	lysine	Amino Acid	-0.697696	0.360238	-0.0149152	FALSE	FALSE
Liver	19263	1526	1-palmitoyl-2-oleoyl-GPE (16:0/18:1)	Lipid	Muscle	1301	407	lysine	Amino Acid	-0.697804	0.489398	-0.0149152	TRUE	FALSE
Liver	15681	100000096	4-guanidinobutanoate	Amino Acid	Muscle	1301	407	lysine	Amino Acid	-0.737669	1.3145	-0.0149152	TRUE	FALSE
Liver	18349	100000463	indolelactate	Amino Acid	Muscle	1301	407	lysine	Amino Acid	-0.639234	0.441979	-0.0149152	TRUE	FALSE
Liver	19258	100000672	1-myristoyl-2-palmitoyl-GPC (14:0/16:0)	Lipid	Muscle	1301	407	lysine	Amino Acid	-0.636168	0.391873	-0.0149152	FALSE	FALSE
Liver	22185	100000787	N-acetylaspartate (NAA)	Amino Acid	Muscle	1301	407	lysine	Amino Acid	0.65065	0.0627075	-0.0149152	FALSE	FALSE
Liver	32401	100001092	trigonelline (N'-methylnicotinate)	Cofactors and Vitamins	Muscle	1301	407	lysine	Amino Acid	-0.73412	0.211715	-0.0149152	FALSE	FALSE
Liver	33953	100001266	N-acetylarginine	Amino Acid	Muscle	1301	407	lysine	Amino Acid	-0.648885	0.253117	-0.0149152	FALSE	FALSE
Liver	38127	100002183	S-methylmethionine	Amino Acid	Muscle	1301	407	lysine	Amino Acid	-0.620248	0.728378	-0.0149152	FALSE	FALSE
Liver	57461	100002769	argininate*	Amino Acid	Muscle	1301	407	lysine	Amino Acid	-0.713258	1.34572	-0.0149152	TRUE	FALSE
Liver	55072	100002784	2-oxoarginine*	Amino Acid	Muscle	1301	407	lysine	Amino Acid	-0.735204	0.221248	-0.0149152	FALSE	FALSE
Liver	62860	100003415	N6-methyllysine	Amino Acid	Muscle	1301	407	lysine	Amino Acid	-0.673919	0.296945	-0.0149152	FALSE	FALSE
Liver	43255	100004299	N-acetyl-1-methylhistidine*	Amino Acid	Muscle	1301	407	lysine	Amino Acid	0.635623	1.21971	-0.0149152	FALSE	FALSE
Liver	52470	100008984	1-palmitoyl-2-palmitoleoyl-GPC (16:0/16:1)*	Lipid	Muscle	1301	407	lysine	Amino Acid	-0.673954	0.290358	-0.0149152	FALSE	FALSE
Liver	52464	100008990	1-palmitoyl-2-arachidonoyl-GPE (16:0/20:4)*	Lipid	Muscle	1301	407	lysine	Amino Acid	-0.624283	0.726707	-0.0149152	TRUE	FALSE
Liver	52673	100009002	1-(1-enyl-palmitoyl)-2-arachidonoyl-GPE (P-16:0/20:4)*	Lipid	Muscle	1301	407	lysine	Amino Acid	-0.66016	0.478595	-0.0149152	TRUE	FALSE
Liver	52669	100009066	1-palmitoyl-2-oleoyl-GPI (16:0/18:1)*	Lipid	Muscle	1301	407	lysine	Amino Acid	-0.687877	0.100034	-0.0149152	FALSE	FALSE
Liver	54950	100010929	linoleoyl-docosahexaenoyl-glycerol (18:2/22:6) [2]*	Lipid	Muscle	1301	407	lysine	Amino Acid	0.688642	1.24951	-0.0149152	FALSE	FALSE
Liver	15306	100000092	2-ketogulonate	Carbohydrate	Muscle	594	432	nicotinamide	Cofactors and Vitamins	0.651298	1.81575	-1.17313	TRUE	TRUE
Liver	46957	100001586	gulonate*	Cofactors and Vitamins	Muscle	594	432	nicotinamide	Cofactors and Vitamins	0.660559	2.14596	-1.17313	TRUE	TRUE
Liver	52984	100009271	(S)-3-hydroxybutyrylcarnitine	Lipid	Muscle	594	432	nicotinamide	Cofactors and Vitamins	0.62195	0.370492	-1.17313	FALSE	TRUE
Liver	54964	100010927	linoleoyl-linolenoyl-glycerol (18:2/18:3) [2]*	Lipid	Muscle	594	432	nicotinamide	Cofactors and Vitamins	-0.659487	1.62087	-1.17313	TRUE	TRUE
Liver	54968	100010941	linoleoyl-linoleoyl-glycerol (18:2/18:2) [1]*	Lipid	Muscle	594	432	nicotinamide	Cofactors and Vitamins	-0.605635	1.03314	-1.17313	FALSE	TRUE
Liver	22130	100000774	phenyllactate (PLA)	Amino Acid	Muscle	1358	439	stearate (18:0)	Lipid	0.6464	0.203739	-0.0664651	FALSE	FALSE
Liver	1505	445	orotate	Nucleotide	Muscle	1493	444	ornithine	Amino Acid	0.716332	-0.0577068	-0.695445	FALSE	TRUE
Liver	3141	799	betaine	Amino Acid	Muscle	1493	444	ornithine	Amino Acid	0.635492	0.360238	-0.695445	FALSE	TRUE
Liver	19263	1526	1-palmitoyl-2-oleoyl-GPE (16:0/18:1)	Lipid	Muscle	1493	444	ornithine	Amino Acid	0.615085	0.489398	-0.695445	TRUE	TRUE
Liver	15765	2054	ethylmalonate	Amino Acid	Muscle	1493	444	ornithine	Amino Acid	0.618402	0.156265	-0.695445	FALSE	TRUE
Liver	15681	100000096	4-guanidinobutanoate	Amino Acid	Muscle	1493	444	ornithine	Amino Acid	0.661522	1.3145	-0.695445	TRUE	TRUE
Liver	22185	100000787	N-acetylaspartate (NAA)	Amino Acid	Muscle	1493	444	ornithine	Amino Acid	-0.677156	0.0627075	-0.695445	FALSE	TRUE
Liver	32401	100001092	trigonelline (N'-methylnicotinate)	Cofactors and Vitamins	Muscle	1493	444	ornithine	Amino Acid	0.606017	0.211715	-0.695445	FALSE	TRUE
Liver	48434	100001577	N-acetylcitrulline	Amino Acid	Muscle	1493	444	ornithine	Amino Acid	0.703588	0.816042	-0.695445	FALSE	TRUE
Liver	36751	100001721	N2-acetyllysine	Amino Acid	Muscle	1493	444	ornithine	Amino Acid	0.673108	-0.038353	-0.695445	FALSE	TRUE
Liver	53260	100009331	oleoylcholine	Lipid	Muscle	1493	444	ornithine	Amino Acid	-0.633618	-2.38566	-0.695445	TRUE	TRUE
Liver	57463	100015760	linoleoylcholine*	Lipid	Muscle	1493	444	ornithine	Amino Acid	-0.617519	-2.35261	-0.695445	TRUE	TRUE
Liver	15306	100000092	2-ketogulonate	Carbohydrate	Muscle	33447	452	palmitoleate (16:1n7)	Lipid	-0.685548	1.81575	0.147137	TRUE	FALSE
Liver	46957	100001586	gulonate*	Cofactors and Vitamins	Muscle	33447	452	palmitoleate (16:1n7)	Lipid	-0.721311	2.14596	0.147137	TRUE	FALSE
Liver	46798	100002989	oleoyl-linoleoyl-glycerol (18:1/18:2) [1]	Lipid	Muscle	33447	452	palmitoleate (16:1n7)	Lipid	0.647128	0.810112	0.147137	FALSE	FALSE
Liver	52633	100009052	palmitoyl-linoleoyl-glycerol (16:0/18:2) [1]*	Lipid	Muscle	33447	452	palmitoleate (16:1n7)	Lipid	0.621564	-0.091403	0.147137	FALSE	FALSE
Liver	54964	100010927	linoleoyl-linolenoyl-glycerol (18:2/18:3) [2]*	Lipid	Muscle	33447	452	palmitoleate (16:1n7)	Lipid	0.605474	1.62087	0.147137	TRUE	FALSE
Liver	54967	100010930	palmitoleoyl-linoleoyl-glycerol (16:1/18:2) [1]*	Lipid	Muscle	33447	452	palmitoleate (16:1n7)	Lipid	0.624	0.905914	0.147137	FALSE	FALSE
Liver	52984	100009271	(S)-3-hydroxybutyrylcarnitine	Lipid	Muscle	597	463	phosphoenolpyruvate (PEP)	Carbohydrate	0.640549	0.370492	6.87101	FALSE	FALSE
Liver	1605	1135	ursodeoxycholate	Lipid	Muscle	527	482	lactate	Carbohydrate	-0.667301	-6.73044	0.0481331	TRUE	FALSE
Liver	15765	2054	ethylmalonate	Amino Acid	Muscle	527	482	lactate	Carbohydrate	0.664764	0.156265	0.0481331	FALSE	FALSE
Liver	15306	100000092	2-ketogulonate	Carbohydrate	Muscle	527	482	lactate	Carbohydrate	0.603907	1.81575	0.0481331	TRUE	FALSE
Liver	1651	491	pyridoxal	Cofactors and Vitamins	Muscle	1648	503	serine	Amino Acid	-0.641989	0.16247	0.419043	FALSE	TRUE
Liver	1827	500	riboflavin (Vitamin B2)	Cofactors and Vitamins	Muscle	1648	503	serine	Amino Acid	0.620552	1.56808	0.419043	FALSE	TRUE
Liver	1585	1110	N-acetylalanine	Amino Acid	Muscle	1648	503	serine	Amino Acid	0.66284	0.885805	0.419043	TRUE	TRUE
Liver	35127	100001167	pro-hydroxy-pro	Amino Acid	Muscle	1648	503	serine	Amino Acid	0.620559	0.489072	0.419043	TRUE	TRUE
Liver	35160	100001501	oleoylcarnitine (C18:1)	Lipid	Muscle	1648	503	serine	Amino Acid	0.646048	-0.183786	0.419043	FALSE	TRUE
Liver	52988	100006614	adipoylcarnitine (C6-DC)	Lipid	Muscle	1648	503	serine	Amino Acid	-0.628774	1.55193	0.419043	TRUE	TRUE
Liver	53223	100009406	palmitoleoylcarnitine (C16:1)*	Lipid	Muscle	1648	503	serine	Amino Acid	0.647496	-0.300464	0.419043	FALSE	TRUE
Liver	33967	100001276	N-acetylisoleucine	Amino Acid	Muscle	1365	519	myristate (14:0)	Lipid	-0.650938	1.11811	0.30233	TRUE	FALSE
Liver	15705	310	cystathionine	Amino Acid	Muscle	1670	533	urea	Amino Acid	0.626079	0.656606	-0.497689	FALSE	TRUE
Liver	19263	1526	1-palmitoyl-2-oleoyl-GPE (16:0/18:1)	Lipid	Muscle	1670	533	urea	Amino Acid	0.769967	0.489398	-0.497689	TRUE	TRUE
Liver	52461	1539	1-palmitoyl-2-oleoyl-GPC (16:0/18:1)	Lipid	Muscle	1670	533	urea	Amino Acid	0.764993	0.404665	-0.497689	FALSE	TRUE
Liver	15745	2051	methylsuccinate	Amino Acid	Muscle	1670	533	urea	Amino Acid	0.640594	0.786917	-0.497689	TRUE	TRUE
Liver	15765	2054	ethylmalonate	Amino Acid	Muscle	1670	533	urea	Amino Acid	0.656129	0.156265	-0.497689	FALSE	TRUE
Liver	15681	100000096	4-guanidinobutanoate	Amino Acid	Muscle	1670	533	urea	Amino Acid	0.747628	1.3145	-0.497689	TRUE	TRUE
Liver	18349	100000463	indolelactate	Amino Acid	Muscle	1670	533	urea	Amino Acid	0.71979	0.441979	-0.497689	TRUE	TRUE
Liver	19258	100000672	1-myristoyl-2-palmitoyl-GPC (14:0/16:0)	Lipid	Muscle	1670	533	urea	Amino Acid	0.632131	0.391873	-0.497689	FALSE	TRUE
Liver	22185	100000787	N-acetylaspartate (NAA)	Amino Acid	Muscle	1670	533	urea	Amino Acid	-0.615681	0.0627075	-0.497689	FALSE	TRUE
Liver	32401	100001092	trigonelline (N'-methylnicotinate)	Cofactors and Vitamins	Muscle	1670	533	urea	Amino Acid	0.726005	0.211715	-0.497689	FALSE	TRUE
Liver	36751	100001721	N2-acetyllysine	Amino Acid	Muscle	1670	533	urea	Amino Acid	0.755954	-0.038353	-0.497689	FALSE	TRUE
Liver	57461	100002769	argininate*	Amino Acid	Muscle	1670	533	urea	Amino Acid	0.766584	1.34572	-0.497689	TRUE	TRUE
Liver	55072	100002784	2-oxoarginine*	Amino Acid	Muscle	1670	533	urea	Amino Acid	0.676237	0.221248	-0.497689	FALSE	TRUE
Liver	40406	100003397	trimethylamine N-oxide	Lipid	Muscle	1670	533	urea	Amino Acid	0.671259	0.325023	-0.497689	FALSE	TRUE
Liver	62860	100003415	N6-methyllysine	Amino Acid	Muscle	1670	533	urea	Amino Acid	0.608218	0.296945	-0.497689	FALSE	TRUE
Liver	43264	100003926	(R)-3-hydroxybutyrylcarnitine	Lipid	Muscle	1670	533	urea	Amino Acid	0.615767	-0.461105	-0.497689	FALSE	TRUE
Liver	43249	100004523	N-delta-acetylornithine	Amino Acid	Muscle	1670	533	urea	Amino Acid	0.624492	0.474215	-0.497689	TRUE	TRUE
Liver	52470	100008984	1-palmitoyl-2-palmitoleoyl-GPC (16:0/16:1)*	Lipid	Muscle	1670	533	urea	Amino Acid	0.698837	0.290358	-0.497689	FALSE	TRUE
Liver	52464	100008990	1-palmitoyl-2-arachidonoyl-GPE (16:0/20:4)*	Lipid	Muscle	1670	533	urea	Amino Acid	0.697741	0.726707	-0.497689	TRUE	TRUE
Liver	52467	100008993	1-palmitoyl-2-arachidonoyl-GPI (16:0/20:4)*	Lipid	Muscle	1670	533	urea	Amino Acid	0.723783	0.0945457	-0.497689	FALSE	TRUE
Liver	52669	100009066	1-palmitoyl-2-oleoyl-GPI (16:0/18:1)*	Lipid	Muscle	1670	533	urea	Amino Acid	0.773821	0.100034	-0.497689	FALSE	TRUE
Liver	57341	100009204	1,2-dipalmitoyl-GPE (16:0/16:0)*	Lipid	Muscle	1670	533	urea	Amino Acid	0.624349	0.380247	-0.497689	FALSE	TRUE
Liver	57652	100009394	hexadecadienoate (16:2n6)	Lipid	Muscle	1670	533	urea	Amino Acid	-0.618902	-1.18907	-0.497689	TRUE	TRUE
Liver	57554	100010895	2'-O-methylcytidine	Nucleotide	Muscle	1670	533	urea	Amino Acid	-0.670837	0.0501106	-0.497689	FALSE	TRUE
Liver	54950	100010929	linoleoyl-docosahexaenoyl-glycerol (18:2/22:6) [2]*	Lipid	Muscle	1670	533	urea	Amino Acid	-0.733895	1.24951	-0.497689	FALSE	TRUE
Liver	22842	136	cholate	Lipid	Muscle	606	535	uridine	Nucleotide	0.658189	-7.65137	0.434557	TRUE	FALSE
Liver	15650	1242	N1-methyladenosine	Nucleotide	Muscle	606	535	uridine	Nucleotide	0.60551	-0.346486	0.434557	FALSE	FALSE
Liver	57463	100015760	linoleoylcholine*	Lipid	Muscle	606	535	uridine	Nucleotide	0.615197	-2.35261	0.434557	TRUE	FALSE
Liver	35669	100001613	tetradecanedioate (C14-DC)	Lipid	Muscle	52602	536	2'-deoxyuridine	Nucleotide	-0.651261	-0.183542	0.178065	FALSE	FALSE
Liver	1591	1084	N-acetylvaline	Amino Acid	Muscle	57	561	glutamate	Amino Acid	-0.657566	1.01828	0.89492	TRUE	FALSE
Liver	15140	100000265	kynurenine	Amino Acid	Muscle	57	561	glutamate	Amino Acid	-0.605438	-0.578475	0.89492	TRUE	FALSE
Liver	37076	100001851	N-acetylserine	Amino Acid	Muscle	57	561	glutamate	Amino Acid	-0.652423	1.26154	0.89492	TRUE	FALSE
Liver	18494	1629	taurochenodeoxycholate	Lipid	Muscle	555	798	adenosine	Nucleotide	-0.639999	-6.95028	-0.00175685	FALSE	FALSE
Liver	3141	799	betaine	Amino Acid	Muscle	3141	799	betaine	Amino Acid	0.663604	0.360238	-0.135274	FALSE	FALSE
Liver	2849	347	guanosine 5'-monophosphate (5'-GMP)	Nucleotide	Muscle	1868	800	cysteine	Amino Acid	0.773132	-3.7787	-0.823452	FALSE	TRUE
Liver	20488	572	glucose	Carbohydrate	Muscle	1868	800	cysteine	Amino Acid	-0.634834	1.23428	-0.823452	TRUE	TRUE
Liver	15506	1256	choline	Lipid	Muscle	1868	800	cysteine	Amino Acid	0.672495	0.67082	-0.823452	TRUE	TRUE
Liver	43249	100004523	N-delta-acetylornithine	Amino Acid	Muscle	1868	800	cysteine	Amino Acid	-0.627545	0.474215	-0.823452	TRUE	TRUE
Liver	1299	815	tyrosine	Amino Acid	Muscle	584	803	mannose	Carbohydrate	-0.630342	0.357049	-0.468114	FALSE	FALSE
Liver	52984	100009271	(S)-3-hydroxybutyrylcarnitine	Lipid	Muscle	1126	811	alanine	Amino Acid	0.630821	0.370492	0.10937	FALSE	FALSE
Liver	5983	272	corticosterone	Lipid	Muscle	33442	821	pseudouridine	Nucleotide	0.62621	0.636194	-0.241598	FALSE	TRUE
Liver	15720	100000282	N-acetylglutamate	Amino Acid	Muscle	605	825	uracil	Nucleotide	-0.629469	1.31408	0.172979	TRUE	FALSE
Liver	22130	100000774	phenyllactate (PLA)	Amino Acid	Muscle	605	825	uracil	Nucleotide	-0.60789	0.203739	0.172979	FALSE	FALSE
Liver	32401	100001092	trigonelline (N'-methylnicotinate)	Cofactors and Vitamins	Muscle	605	825	uracil	Nucleotide	-0.617502	0.211715	0.172979	FALSE	FALSE
Liver	55072	100002784	2-oxoarginine*	Amino Acid	Muscle	605	825	uracil	Nucleotide	-0.654072	0.221248	0.172979	FALSE	FALSE
Liver	54950	100010929	linoleoyl-docosahexaenoyl-glycerol (18:2/22:6) [2]*	Lipid	Muscle	605	825	uracil	Nucleotide	0.612515	1.24951	0.172979	FALSE	FALSE
Liver	22842	136	cholate	Lipid	Muscle	514	827	cytidine	Nucleotide	0.653112	-7.65137	0.42534	TRUE	FALSE
Liver	3127	171	hypoxanthine	Nucleotide	Muscle	2856	869	uridine 5'-monophosphate (UMP)	Nucleotide	0.608161	2.01804	0.378706	FALSE	FALSE
Liver	31260	291	glucose 6-phosphate	Carbohydrate	Muscle	2856	869	uridine 5'-monophosphate (UMP)	Nucleotide	0.645522	2.89092	0.378706	TRUE	FALSE
Liver	12129	1442	beta-hydroxyisovalerate	Amino Acid	Muscle	2856	869	uridine 5'-monophosphate (UMP)	Nucleotide	-0.658648	0.343657	0.378706	FALSE	FALSE
Liver	15949	100000125	2'-deoxycytidine	Nucleotide	Muscle	2856	869	uridine 5'-monophosphate (UMP)	Nucleotide	-0.693411	-0.680025	0.378706	TRUE	FALSE
Liver	46957	100001586	gulonate*	Cofactors and Vitamins	Muscle	2856	869	uridine 5'-monophosphate (UMP)	Nucleotide	0.610087	2.14596	0.378706	TRUE	FALSE
Liver	38159	100002300	5-methyl-2'-deoxycytidine	Nucleotide	Muscle	2856	869	uridine 5'-monophosphate (UMP)	Nucleotide	-0.678755	-0.0302389	0.378706	FALSE	FALSE
Liver	57518	100015837	arachidonoylcarnitine (C20:4)	Lipid	Muscle	2856	869	uridine 5'-monophosphate (UMP)	Nucleotide	0.68856	-0.695934	0.378706	TRUE	FALSE
Liver	57521	100015840	dihomo-linolenoylcarnitine (C20:3n3 or 6)*	Lipid	Muscle	2856	869	uridine 5'-monophosphate (UMP)	Nucleotide	0.631353	-0.459174	0.378706	FALSE	FALSE
Liver	52470	100008984	1-palmitoyl-2-palmitoleoyl-GPC (16:0/16:1)*	Lipid	Muscle	2183	872	thymidine	Nucleotide	-0.6086	0.290358	0.564881	FALSE	TRUE
Liver	1299	815	tyrosine	Amino Acid	Muscle	577	878	fructose	Carbohydrate	-0.617053	0.357049	-0.476177	FALSE	FALSE
Liver	43586	100004488	N-monomethylarginine	Amino Acid	Muscle	1356	892	nonadecanoate (19:0)	Lipid	0.605499	-0.3959	-0.0805246	FALSE	FALSE
Liver	54970	100010944	oleoyl-linolenoyl-glycerol (18:1/18:3) [2]*	Lipid	Muscle	1356	892	nonadecanoate (19:0)	Lipid	-0.606857	0.748989	-0.0805246	FALSE	FALSE
Liver	22130	100000774	phenyllactate (PLA)	Amino Acid	Muscle	1118	893	arachidate (20:0)	Lipid	0.629401	0.203739	0.332981	FALSE	FALSE
Liver	1419	212	5-methylthioadenosine (MTA)	Amino Acid	Muscle	1471	914	ribose	Carbohydrate	-0.612596	0.472955	1.01502	FALSE	FALSE
Liver	53	563	glutamine	Amino Acid	Muscle	1471	914	ribose	Carbohydrate	-0.612692	0.745584	1.01502	TRUE	FALSE
Liver	15140	100000265	kynurenine	Amino Acid	Muscle	1471	914	ribose	Carbohydrate	0.605913	-0.578475	1.01502	TRUE	FALSE
Liver	15772	100000406	ribitol	Carbohydrate	Muscle	1471	914	ribose	Carbohydrate	0.608375	0.875394	1.01502	FALSE	FALSE
Liver	22053	100000997	3-hydroxydecanoate	Lipid	Muscle	1471	914	ribose	Carbohydrate	-0.705754	0.571054	1.01502	FALSE	FALSE
Liver	42398	100001461	1-stearoyl-GPE (18:0)	Lipid	Muscle	1471	914	ribose	Carbohydrate	0.629747	-0.00567734	1.01502	FALSE	FALSE
Liver	35160	100001501	oleoylcarnitine (C18:1)	Lipid	Muscle	512	917	asparagine	Amino Acid	0.616511	-0.183786	0.265002	FALSE	TRUE
Liver	2829	194	N-formylmethionine	Amino Acid	Muscle	32306	1001	trans-4-hydroxyproline	Amino Acid	0.61558	0.758522	0.240388	TRUE	TRUE
Liver	27738	100001022	threonate	Cofactors and Vitamins	Muscle	1107	1002	allantoin	Nucleotide	0.61404	0.368449	-0.480199	FALSE	TRUE
Liver	57518	100015837	arachidonoylcarnitine (C20:4)	Lipid	Muscle	1107	1002	allantoin	Nucleotide	0.634109	-0.695934	-0.480199	TRUE	TRUE
Liver	37070	100001805	methylphosphate	Nucleotide	Muscle	1494	1021	5-oxoproline	Amino Acid	0.721582	0.374767	-0.18474	TRUE	FALSE
Liver	19263	1526	1-palmitoyl-2-oleoyl-GPE (16:0/18:1)	Lipid	Muscle	1516	1023	sarcosine	Amino Acid	0.63898	0.489398	-0.00325645	TRUE	FALSE
Liver	57461	100002769	argininate*	Amino Acid	Muscle	1516	1023	sarcosine	Amino Acid	0.607228	1.34572	-0.00325645	TRUE	FALSE
Liver	55072	100002784	2-oxoarginine*	Amino Acid	Muscle	1516	1023	sarcosine	Amino Acid	0.612582	0.221248	-0.00325645	FALSE	FALSE
Liver	43255	100004299	N-acetyl-1-methylhistidine*	Amino Acid	Muscle	1516	1023	sarcosine	Amino Acid	-0.610678	1.21971	-0.00325645	FALSE	FALSE
Liver	54950	100010929	linoleoyl-docosahexaenoyl-glycerol (18:2/22:6) [2]*	Lipid	Muscle	1516	1023	sarcosine	Amino Acid	-0.695371	1.24951	-0.00325645	FALSE	FALSE
Liver	2132	391	citrulline	Amino Acid	Muscle	1508	1024	pantothenate	Cofactors and Vitamins	0.654692	-0.134221	0.31564	FALSE	FALSE
Liver	19266	100000584	2-arachidonoylglycerol (20:4)	Lipid	Muscle	1600	1026	phosphoethanolamine	Lipid	0.605136	-0.0778752	0.0364667	FALSE	FALSE
Liver	22119	100000763	5-methylcytidine	Nucleotide	Muscle	1600	1026	phosphoethanolamine	Lipid	-0.626259	-1.0206	0.0364667	TRUE	FALSE
Liver	1605	1135	ursodeoxycholate	Lipid	Muscle	1572	1052	glycerate	Carbohydrate	-0.614789	-6.73044	-0.258057	TRUE	FALSE
Liver	15765	2054	ethylmalonate	Amino Acid	Muscle	1572	1052	glycerate	Carbohydrate	0.604712	0.156265	-0.258057	FALSE	FALSE
Liver	1505	445	orotate	Nucleotide	Muscle	1587	1082	N-acetylleucine	Amino Acid	0.727818	-0.0577068	-0.863317	FALSE	TRUE
Liver	3141	799	betaine	Amino Acid	Muscle	1587	1082	N-acetylleucine	Amino Acid	0.747988	0.360238	-0.863317	FALSE	TRUE
Liver	5086	806	dimethylglycine	Amino Acid	Muscle	1587	1082	N-acetylleucine	Amino Acid	0.636161	0.557585	-0.863317	TRUE	TRUE
Liver	19263	1526	1-palmitoyl-2-oleoyl-GPE (16:0/18:1)	Lipid	Muscle	1587	1082	N-acetylleucine	Amino Acid	0.636227	0.489398	-0.863317	TRUE	TRUE
Liver	12261	1668	taurodeoxycholate	Lipid	Muscle	1587	1082	N-acetylleucine	Amino Acid	-0.641066	-4.76938	-0.863317	FALSE	TRUE
Liver	15745	2051	methylsuccinate	Amino Acid	Muscle	1587	1082	N-acetylleucine	Amino Acid	0.660369	0.786917	-0.863317	TRUE	TRUE
Liver	15765	2054	ethylmalonate	Amino Acid	Muscle	1587	1082	N-acetylleucine	Amino Acid	0.678913	0.156265	-0.863317	FALSE	TRUE
Liver	15681	100000096	4-guanidinobutanoate	Amino Acid	Muscle	1587	1082	N-acetylleucine	Amino Acid	0.744547	1.3145	-0.863317	TRUE	TRUE
Liver	15720	100000282	N-acetylglutamate	Amino Acid	Muscle	1587	1082	N-acetylleucine	Amino Acid	0.793017	1.31408	-0.863317	TRUE	TRUE
Liver	18349	100000463	indolelactate	Amino Acid	Muscle	1587	1082	N-acetylleucine	Amino Acid	0.626088	0.441979	-0.863317	TRUE	TRUE
Liver	22185	100000787	N-acetylaspartate (NAA)	Amino Acid	Muscle	1587	1082	N-acetylleucine	Amino Acid	-0.804461	0.0627075	-0.863317	FALSE	TRUE
Liver	32405	100001083	indolepropionate	Amino Acid	Muscle	1587	1082	N-acetylleucine	Amino Acid	0.641058	-0.0383282	-0.863317	FALSE	TRUE
Liver	32401	100001092	trigonelline (N'-methylnicotinate)	Cofactors and Vitamins	Muscle	1587	1082	N-acetylleucine	Amino Acid	0.801595	0.211715	-0.863317	FALSE	TRUE
Liver	33953	100001266	N-acetylarginine	Amino Acid	Muscle	1587	1082	N-acetylleucine	Amino Acid	0.782639	0.253117	-0.863317	FALSE	TRUE
Liver	35132	100001466	3-methylcytidine	Nucleotide	Muscle	1587	1082	N-acetylleucine	Amino Acid	-0.645419	0.576467	-0.863317	FALSE	TRUE
Liver	48434	100001577	N-acetylcitrulline	Amino Acid	Muscle	1587	1082	N-acetylleucine	Amino Acid	0.685027	0.816042	-0.863317	FALSE	TRUE
Liver	57461	100002769	argininate*	Amino Acid	Muscle	1587	1082	N-acetylleucine	Amino Acid	0.706689	1.34572	-0.863317	TRUE	TRUE
Liver	55072	100002784	2-oxoarginine*	Amino Acid	Muscle	1587	1082	N-acetylleucine	Amino Acid	0.634308	0.221248	-0.863317	FALSE	TRUE
Liver	40406	100003397	trimethylamine N-oxide	Lipid	Muscle	1587	1082	N-acetylleucine	Amino Acid	0.635134	0.325023	-0.863317	FALSE	TRUE
Liver	62860	100003415	N6-methyllysine	Amino Acid	Muscle	1587	1082	N-acetylleucine	Amino Acid	0.670756	0.296945	-0.863317	FALSE	TRUE
Liver	52669	100009066	1-palmitoyl-2-oleoyl-GPI (16:0/18:1)*	Lipid	Muscle	1587	1082	N-acetylleucine	Amino Acid	0.646063	0.100034	-0.863317	FALSE	TRUE
Liver	52683	100009075	1-palmitoleoyl-2-linoleoyl-GPC (16:1/18:2)*	Lipid	Muscle	1587	1082	N-acetylleucine	Amino Acid	-0.621437	0.180506	-0.863317	FALSE	TRUE
Liver	54812	100009154	1-palmitoyl-2-gamma-linolenoyl-GPC (16:0/18:3n6)*	Lipid	Muscle	1587	1082	N-acetylleucine	Amino Acid	0.72085	0.3345	-0.863317	TRUE	TRUE
Liver	53260	100009331	oleoylcholine	Lipid	Muscle	1587	1082	N-acetylleucine	Amino Acid	-0.629411	-2.38566	-0.863317	TRUE	TRUE
Liver	54950	100010929	linoleoyl-docosahexaenoyl-glycerol (18:2/22:6) [2]*	Lipid	Muscle	1587	1082	N-acetylleucine	Amino Acid	-0.697317	1.24951	-0.863317	FALSE	TRUE
Liver	57463	100015760	linoleoylcholine*	Lipid	Muscle	1587	1082	N-acetylleucine	Amino Acid	-0.622484	-2.35261	-0.863317	TRUE	TRUE
Liver	1417	98	kynurenate	Amino Acid	Muscle	1589	1083	N-acetylmethionine	Amino Acid	0.616879	0.884226	-0.206614	TRUE	FALSE
Liver	33471	100001316	nicotinate ribonucleoside	Cofactors and Vitamins	Muscle	1589	1083	N-acetylmethionine	Amino Acid	0.617006	1.16303	-0.206614	TRUE	FALSE
Liver	35137	100001412	N2,N2-dimethylguanosine	Nucleotide	Muscle	1589	1083	N-acetylmethionine	Amino Acid	0.624442	-1.09979	-0.206614	FALSE	FALSE
Liver	57518	100015837	arachidonoylcarnitine (C20:4)	Lipid	Muscle	1552	1087	erucate (22:1n9)	Lipid	-0.668935	-0.695934	-0.243429	TRUE	FALSE
Liver	57521	100015840	dihomo-linolenoylcarnitine (C20:3n3 or 6)*	Lipid	Muscle	1552	1087	erucate (22:1n9)	Lipid	-0.647534	-0.459174	-0.243429	FALSE	FALSE
Liver	31850	100001151	butyrylglycine	Lipid	Muscle	1573	1099	guanosine	Nucleotide	-0.609749	2.67915	0.109822	TRUE	FALSE
Liver	38159	100002300	5-methyl-2'-deoxycytidine	Nucleotide	Muscle	1573	1099	guanosine	Nucleotide	0.639152	-0.0302389	0.109822	FALSE	FALSE
Liver	1110	229	arachidonate (20:4n6)	Lipid	Muscle	1585	1110	N-acetylalanine	Amino Acid	0.656769	-2.02506	-0.475157	TRUE	TRUE
Liver	1508	1024	pantothenate	Cofactors and Vitamins	Muscle	1585	1110	N-acetylalanine	Amino Acid	0.610209	0.138586	-0.475157	FALSE	TRUE
Liver	38102	1137	oleoyl ethanolamide	Lipid	Muscle	1585	1110	N-acetylalanine	Amino Acid	0.620626	-2.55001	-0.475157	TRUE	TRUE
Liver	15650	1242	N1-methyladenosine	Nucleotide	Muscle	1585	1110	N-acetylalanine	Amino Acid	0.641245	-0.346486	-0.475157	FALSE	TRUE
Liver	22053	100000997	3-hydroxydecanoate	Lipid	Muscle	1585	1110	N-acetylalanine	Amino Acid	-0.727495	0.571054	-0.475157	FALSE	TRUE
Liver	35137	100001412	N2,N2-dimethylguanosine	Nucleotide	Muscle	1585	1110	N-acetylalanine	Amino Acid	0.662224	-1.09979	-0.475157	FALSE	TRUE
Liver	30460	100001051	1-methylhistidine	Amino Acid	Muscle	1564	1124	citrate	Energy	0.708542	-0.0880776	-0.307492	FALSE	TRUE
Liver	35132	100001466	3-methylcytidine	Nucleotide	Muscle	1564	1124	citrate	Energy	0.628444	0.576467	-0.307492	FALSE	TRUE
Liver	15765	2054	ethylmalonate	Amino Acid	Muscle	38102	1137	oleoyl ethanolamide	Lipid	-0.622151	0.156265	1.17751	FALSE	FALSE
Liver	42449	100001870	1-palmitoyl-2-linoleoyl-GPE (16:0/18:2)	Lipid	Muscle	38102	1137	oleoyl ethanolamide	Lipid	-0.63275	0.649371	1.17751	TRUE	FALSE
Liver	3147	1004	xanthine	Nucleotide	Muscle	32377	1162	N-acetylneuraminate	Carbohydrate	0.641474	1.20044	-0.473077	FALSE	FALSE
Liver	1573	1099	guanosine	Nucleotide	Muscle	32377	1162	N-acetylneuraminate	Carbohydrate	-0.603973	-4.00355	-0.473077	FALSE	FALSE
Liver	36602	100001777	1-oleoyl-GPI (18:1)	Lipid	Muscle	32377	1162	N-acetylneuraminate	Carbohydrate	0.607209	-2.17623	-0.473077	TRUE	FALSE
Liver	37070	100001805	methylphosphate	Nucleotide	Muscle	32377	1162	N-acetylneuraminate	Carbohydrate	-0.655171	0.374767	-0.473077	TRUE	FALSE
Liver	52447	100008977	1-stearoyl-2-arachidonoyl-GPE (18:0/20:4)	Lipid	Muscle	32377	1162	N-acetylneuraminate	Carbohydrate	0.618351	0.598582	-0.473077	TRUE	FALSE
Liver	15765	2054	ethylmalonate	Amino Acid	Muscle	17805	1231	dihomo-linoleate (20:2n6)	Lipid	-0.621017	0.156265	0.619729	FALSE	FALSE
Liver	52438	100008904	1-stearoyl-2-oleoyl-GPC (18:0/18:1)	Lipid	Muscle	17805	1231	dihomo-linoleate (20:2n6)	Lipid	-0.735484	0.25299	0.619729	FALSE	FALSE
Liver	57518	100015837	arachidonoylcarnitine (C20:4)	Lipid	Muscle	17805	1231	dihomo-linoleate (20:2n6)	Lipid	-0.668553	-0.695934	0.619729	TRUE	FALSE
Liver	57521	100015840	dihomo-linolenoylcarnitine (C20:3n3 or 6)*	Lipid	Muscle	17805	1231	dihomo-linoleate (20:2n6)	Lipid	-0.622974	-0.459174	0.619729	FALSE	FALSE
Liver	1589	1083	N-acetylmethionine	Amino Acid	Muscle	15650	1242	N1-methyladenosine	Nucleotide	-0.603294	0.766452	-0.226365	FALSE	FALSE
Liver	52281	100008928	2-hydroxybutyrate/2-hydroxyisobutyrate	Amino Acid	Muscle	15650	1242	N1-methyladenosine	Nucleotide	-0.626006	1.02038	-0.226365	TRUE	FALSE
Liver	19263	1526	1-palmitoyl-2-oleoyl-GPE (16:0/18:1)	Lipid	Muscle	15506	1256	choline	Lipid	-0.675026	0.489398	-0.282366	TRUE	TRUE
Liver	15681	100000096	4-guanidinobutanoate	Amino Acid	Muscle	15506	1256	choline	Lipid	-0.740822	1.3145	-0.282366	TRUE	TRUE
Liver	15720	100000282	N-acetylglutamate	Amino Acid	Muscle	15506	1256	choline	Lipid	-0.683384	1.31408	-0.282366	TRUE	TRUE
Liver	18349	100000463	indolelactate	Amino Acid	Muscle	15506	1256	choline	Lipid	-0.653226	0.441979	-0.282366	TRUE	TRUE
Liver	19258	100000672	1-myristoyl-2-palmitoyl-GPC (14:0/16:0)	Lipid	Muscle	15506	1256	choline	Lipid	-0.639237	0.391873	-0.282366	FALSE	TRUE
Liver	22185	100000787	N-acetylaspartate (NAA)	Amino Acid	Muscle	15506	1256	choline	Lipid	0.718238	0.0627075	-0.282366	FALSE	TRUE
Liver	30460	100001051	1-methylhistidine	Amino Acid	Muscle	15506	1256	choline	Lipid	0.617579	-0.0880776	-0.282366	FALSE	TRUE
Liver	32401	100001092	trigonelline (N'-methylnicotinate)	Cofactors and Vitamins	Muscle	15506	1256	choline	Lipid	-0.685794	0.211715	-0.282366	FALSE	TRUE
Liver	33953	100001266	N-acetylarginine	Amino Acid	Muscle	15506	1256	choline	Lipid	-0.770278	0.253117	-0.282366	FALSE	TRUE
Liver	35132	100001466	3-methylcytidine	Nucleotide	Muscle	15506	1256	choline	Lipid	0.635032	0.576467	-0.282366	FALSE	TRUE
Liver	35669	100001613	tetradecanedioate (C14-DC)	Lipid	Muscle	15506	1256	choline	Lipid	-0.667573	-0.183542	-0.282366	FALSE	TRUE
Liver	36751	100001721	N2-acetyllysine	Amino Acid	Muscle	15506	1256	choline	Lipid	-0.649614	-0.038353	-0.282366	FALSE	TRUE
Liver	57461	100002769	argininate*	Amino Acid	Muscle	15506	1256	choline	Lipid	-0.740419	1.34572	-0.282366	TRUE	TRUE
Liver	55072	100002784	2-oxoarginine*	Amino Acid	Muscle	15506	1256	choline	Lipid	-0.778562	0.221248	-0.282366	FALSE	TRUE
Liver	62860	100003415	N6-methyllysine	Amino Acid	Muscle	15506	1256	choline	Lipid	-0.616799	0.296945	-0.282366	FALSE	TRUE
Liver	43255	100004299	N-acetyl-1-methylhistidine*	Amino Acid	Muscle	15506	1256	choline	Lipid	0.699468	1.21971	-0.282366	FALSE	TRUE
Liver	52470	100008984	1-palmitoyl-2-palmitoleoyl-GPC (16:0/16:1)*	Lipid	Muscle	15506	1256	choline	Lipid	-0.618532	0.290358	-0.282366	FALSE	TRUE
Liver	52669	100009066	1-palmitoyl-2-oleoyl-GPI (16:0/18:1)*	Lipid	Muscle	15506	1256	choline	Lipid	-0.710676	0.100034	-0.282366	FALSE	TRUE
Liver	54812	100009154	1-palmitoyl-2-gamma-linolenoyl-GPC (16:0/18:3n6)*	Lipid	Muscle	15506	1256	choline	Lipid	-0.610018	0.3345	-0.282366	TRUE	TRUE
Liver	52944	100009233	palmitoylcholine	Lipid	Muscle	15506	1256	choline	Lipid	0.607158	-3.11437	-0.282366	TRUE	TRUE
Liver	54950	100010929	linoleoyl-docosahexaenoyl-glycerol (18:2/22:6) [2]*	Lipid	Muscle	15506	1256	choline	Lipid	0.661905	1.24951	-0.282366	FALSE	TRUE
Liver	15705	310	cystathionine	Amino Acid	Muscle	18369	1268	gamma-glutamylleucine	Peptide	0.607921	0.656606	-0.0724426	FALSE	FALSE
Liver	35137	100001412	N2,N2-dimethylguanosine	Nucleotide	Muscle	18369	1268	gamma-glutamylleucine	Peptide	-0.609653	-1.09979	-0.0724426	FALSE	FALSE
Liver	38159	100002300	5-methyl-2'-deoxycytidine	Nucleotide	Muscle	18369	1268	gamma-glutamylleucine	Peptide	-0.701094	-0.0302389	-0.0724426	FALSE	FALSE
Liver	40406	100003397	trimethylamine N-oxide	Lipid	Muscle	18369	1268	gamma-glutamylleucine	Peptide	0.649012	0.325023	-0.0724426	FALSE	FALSE
Liver	57655	100010896	2'-O-methyluridine	Nucleotide	Muscle	18369	1268	gamma-glutamylleucine	Peptide	-0.646562	-0.0618602	-0.0724426	FALSE	FALSE
Liver	15765	2054	ethylmalonate	Amino Acid	Muscle	38165	1489	palmitoyl ethanolamide	Lipid	-0.628673	0.156265	-0.0591412	FALSE	FALSE
Liver	15650	1242	N1-methyladenosine	Nucleotide	Muscle	44877	1518	N-palmitoyl-sphingosine (d18:1/16:0)	Lipid	0.683004	-0.346486	0.0263866	FALSE	FALSE
Liver	57457	100015730	glycosyl ceramide (d16:1/24:1, d18:1/22:1)*	Lipid	Muscle	19263	1526	1-palmitoyl-2-oleoyl-GPE (16:0/18:1)	Lipid	0.621423	0.00600658	-0.286559	FALSE	FALSE
Liver	48493	100006295	sphingomyelin (d18:1/22:1, d18:2/22:0, d16:1/24:1)*	Lipid	Muscle	42446	1537	1-palmitoyl-2-linoleoyl-GPC (16:0/18:2)	Lipid	0.631515	0.13782	9.88802e-05	FALSE	FALSE
Liver	52984	100009271	(S)-3-hydroxybutyrylcarnitine	Lipid	Muscle	42446	1537	1-palmitoyl-2-linoleoyl-GPC (16:0/18:2)	Lipid	0.616947	0.370492	9.88802e-05	FALSE	FALSE
Liver	52984	100009271	(S)-3-hydroxybutyrylcarnitine	Lipid	Muscle	19503	1538	stearoyl sphingomyelin (d18:1/18:0)	Lipid	0.719945	0.370492	-0.165472	FALSE	FALSE
Liver	48493	100006295	sphingomyelin (d18:1/22:1, d18:2/22:0, d16:1/24:1)*	Lipid	Muscle	52461	1539	1-palmitoyl-2-oleoyl-GPC (16:0/18:1)	Lipid	0.610114	0.13782	-0.0010127	FALSE	FALSE
Liver	52602	536	2'-deoxyuridine	Nucleotide	Muscle	54979	1547	N-stearoyl-sphingosine (d18:1/18:0)*	Lipid	0.608808	-0.786348	0.592426	TRUE	FALSE
Liver	2183	872	thymidine	Nucleotide	Muscle	54979	1547	N-stearoyl-sphingosine (d18:1/18:0)*	Lipid	0.620069	-0.706819	0.592426	TRUE	FALSE
Liver	1573	1099	guanosine	Nucleotide	Muscle	54979	1547	N-stearoyl-sphingosine (d18:1/18:0)*	Lipid	0.771114	-4.00355	0.592426	FALSE	FALSE
Liver	15949	100000125	2'-deoxycytidine	Nucleotide	Muscle	54979	1547	N-stearoyl-sphingosine (d18:1/18:0)*	Lipid	0.624721	-0.680025	0.592426	TRUE	FALSE
Liver	37070	100001805	methylphosphate	Nucleotide	Muscle	54979	1547	N-stearoyl-sphingosine (d18:1/18:0)*	Lipid	0.669936	0.374767	0.592426	TRUE	FALSE
Liver	57404	100015666	glycerophosphoserine*	Lipid	Muscle	54979	1547	N-stearoyl-sphingosine (d18:1/18:0)*	Lipid	0.65422	0.991441	0.592426	TRUE	FALSE
Liver	57518	100015837	arachidonoylcarnitine (C20:4)	Lipid	Muscle	18467	2050	eicosapentaenoate (EPA; 20:5n3)	Lipid	-0.640502	-0.695934	-0.0559604	TRUE	FALSE
Liver	1605	1135	ursodeoxycholate	Lipid	Muscle	15500	100000007	carnitine	Lipid	-0.669167	-6.73044	0.0740917	TRUE	FALSE
Liver	39378	100002912	tauroursodeoxycholate	Lipid	Muscle	15500	100000007	carnitine	Lipid	-0.631144	-3.7196	0.0740917	FALSE	FALSE
Liver	3141	799	betaine	Amino Acid	Muscle	18374	100000039	methionine sulfoxide	Amino Acid	0.602791	0.360238	0.124142	FALSE	FALSE
Liver	52988	100006614	adipoylcarnitine (C6-DC)	Lipid	Muscle	18374	100000039	methionine sulfoxide	Amino Acid	-0.676492	1.55193	0.124142	TRUE	FALSE
Liver	15136	100000299	xanthosine	Nucleotide	Muscle	15677	100000042	3-methylhistidine	Amino Acid	0.626142	3.8631	-0.177415	TRUE	FALSE
Liver	18349	100000463	indolelactate	Amino Acid	Muscle	15677	100000042	3-methylhistidine	Amino Acid	-0.638393	0.441979	-0.177415	TRUE	FALSE
Liver	30460	100001051	1-methylhistidine	Amino Acid	Muscle	15677	100000042	3-methylhistidine	Amino Acid	0.622638	-0.0880776	-0.177415	FALSE	FALSE
Liver	32405	100001083	indolepropionate	Amino Acid	Muscle	15677	100000042	3-methylhistidine	Amino Acid	-0.65645	-0.0383282	-0.177415	FALSE	FALSE
Liver	33953	100001266	N-acetylarginine	Amino Acid	Muscle	15677	100000042	3-methylhistidine	Amino Acid	-0.684117	0.253117	-0.177415	FALSE	FALSE
Liver	33013	100001310	nicotinamide riboside	Cofactors and Vitamins	Muscle	15677	100000042	3-methylhistidine	Amino Acid	-0.622273	1.68819	-0.177415	TRUE	FALSE
Liver	35160	100001501	oleoylcarnitine (C18:1)	Lipid	Muscle	15677	100000042	3-methylhistidine	Amino Acid	0.635588	-0.183786	-0.177415	FALSE	FALSE
Liver	55072	100002784	2-oxoarginine*	Amino Acid	Muscle	15677	100000042	3-methylhistidine	Amino Acid	-0.714788	0.221248	-0.177415	FALSE	FALSE
Liver	39577	100003152	N-methyl-GABA	Amino Acid	Muscle	15677	100000042	3-methylhistidine	Amino Acid	-0.618443	1.03295	-0.177415	TRUE	FALSE
Liver	40406	100003397	trimethylamine N-oxide	Lipid	Muscle	15677	100000042	3-methylhistidine	Amino Acid	-0.73111	0.325023	-0.177415	FALSE	FALSE
Liver	43255	100004299	N-acetyl-1-methylhistidine*	Amino Acid	Muscle	15677	100000042	3-methylhistidine	Amino Acid	0.788123	1.21971	-0.177415	FALSE	FALSE
Liver	54812	100009154	1-palmitoyl-2-gamma-linolenoyl-GPC (16:0/18:3n6)*	Lipid	Muscle	15677	100000042	3-methylhistidine	Amino Acid	-0.639036	0.3345	-0.177415	TRUE	FALSE
Liver	53209	100009220	1-oleoyl-2-docosahexaenoyl-GPE (18:1/22:6)*	Lipid	Muscle	15677	100000042	3-methylhistidine	Amino Acid	0.723556	0.779748	-0.177415	TRUE	FALSE
Liver	15306	100000092	2-ketogulonate	Carbohydrate	Muscle	15747	100000044	anserine	Amino Acid	0.656906	1.81575	0.469446	TRUE	FALSE
Liver	46957	100001586	gulonate*	Cofactors and Vitamins	Muscle	15747	100000044	anserine	Amino Acid	0.629558	2.14596	0.469446	TRUE	FALSE
Liver	52984	100009271	(S)-3-hydroxybutyrylcarnitine	Lipid	Muscle	15747	100000044	anserine	Amino Acid	0.660892	0.370492	0.469446	FALSE	FALSE
Liver	53260	100009331	oleoylcholine	Lipid	Muscle	15704	100000101	pimelate (C7-DC)	Lipid	-0.648679	-2.38566	0.0171324	TRUE	FALSE
Liver	57463	100015760	linoleoylcholine*	Lipid	Muscle	15704	100000101	pimelate (C7-DC)	Lipid	-0.637233	-2.35261	0.0171324	TRUE	FALSE
Liver	57521	100015840	dihomo-linolenoylcarnitine (C20:3n3 or 6)*	Lipid	Muscle	15704	100000101	pimelate (C7-DC)	Lipid	0.613609	-0.459174	0.0171324	FALSE	FALSE
Liver	62850	100020343	tetradecadienoate (14:2)*	Lipid	Muscle	15704	100000101	pimelate (C7-DC)	Lipid	-0.616373	-0.602797	0.0171324	TRUE	FALSE
Liver	15772	100000406	ribitol	Carbohydrate	Muscle	43847	100000258	glycerol 3-phosphate	Lipid	-0.652559	0.875394	-0.469964	FALSE	TRUE
Liver	35136	100001446	5-methyluridine (ribothymidine)	Nucleotide	Muscle	43847	100000258	glycerol 3-phosphate	Lipid	-0.634916	-0.756997	-0.469964	FALSE	TRUE
Liver	32342	209	adenosine 5'-monophosphate (AMP)	Nucleotide	Muscle	15716	100000263	imidazole lactate	Amino Acid	0.605419	-7.35427	-0.00250558	TRUE	FALSE
Liver	44681	100000776	palmitoylcarnitine (C16)	Lipid	Muscle	15716	100000263	imidazole lactate	Amino Acid	0.611957	-0.168556	-0.00250558	FALSE	FALSE
Liver	46223	100003151	linoleoylcarnitine (C18:2)*	Lipid	Muscle	15716	100000263	imidazole lactate	Amino Acid	0.632576	-0.541284	-0.00250558	TRUE	FALSE
Liver	437	71	5-hydroxyindoleacetate	Amino Acid	Muscle	15990	100000269	glycerophosphorylcholine (GPC)	Lipid	-0.60694	-0.140273	-0.00744409	FALSE	FALSE
Liver	1605	1135	ursodeoxycholate	Lipid	Muscle	15990	100000269	glycerophosphorylcholine (GPC)	Lipid	-0.631445	-6.73044	-0.00744409	TRUE	FALSE
Liver	18494	1629	taurochenodeoxycholate	Lipid	Muscle	15990	100000269	glycerophosphorylcholine (GPC)	Lipid	-0.785472	-6.95028	-0.00744409	FALSE	FALSE
Liver	18497	1648	taurocholate	Lipid	Muscle	15990	100000269	glycerophosphorylcholine (GPC)	Lipid	-0.674462	-6.75349	-0.00744409	FALSE	FALSE
Liver	33983	100001250	tauro-beta-muricholate	Lipid	Muscle	15990	100000269	glycerophosphorylcholine (GPC)	Lipid	-0.698304	-7.38671	-0.00744409	FALSE	FALSE
Liver	39378	100002912	tauroursodeoxycholate	Lipid	Muscle	15990	100000269	glycerophosphorylcholine (GPC)	Lipid	-0.761538	-3.7196	-0.00744409	FALSE	FALSE
Liver	22842	136	cholate	Lipid	Muscle	15136	100000299	xanthosine	Nucleotide	0.645512	-7.65137	2.7399	TRUE	FALSE
Liver	27672	100000467	3-indoxyl sulfate	Amino Acid	Muscle	27672	100000467	3-indoxyl sulfate	Amino Acid	0.605544	0.122708	-0.375218	FALSE	TRUE
Liver	20675	100000580	1,5-anhydroglucitol (1,5-AG)	Carbohydrate	Muscle	20675	100000580	1,5-anhydroglucitol (1,5-AG)	Carbohydrate	0.617343	-0.151624	-0.148606	FALSE	FALSE
Liver	19263	1526	1-palmitoyl-2-oleoyl-GPE (16:0/18:1)	Lipid	Muscle	44675	100000665	docosahexaenoate (DHA; 22:6n3)	Lipid	-0.619257	0.489398	-0.0653344	TRUE	FALSE
Liver	52461	1539	1-palmitoyl-2-oleoyl-GPC (16:0/18:1)	Lipid	Muscle	44675	100000665	docosahexaenoate (DHA; 22:6n3)	Lipid	-0.640448	0.404665	-0.0653344	FALSE	FALSE
Liver	15765	2054	ethylmalonate	Amino Acid	Muscle	44675	100000665	docosahexaenoate (DHA; 22:6n3)	Lipid	-0.750463	0.156265	-0.0653344	FALSE	FALSE
Liver	31850	100001151	butyrylglycine	Lipid	Muscle	44675	100000665	docosahexaenoate (DHA; 22:6n3)	Lipid	-0.60896	2.67915	-0.0653344	TRUE	FALSE
Liver	42448	100001856	1-stearoyl-2-oleoyl-GPE (18:0/18:1)	Lipid	Muscle	44675	100000665	docosahexaenoate (DHA; 22:6n3)	Lipid	-0.670619	0.41744	-0.0653344	FALSE	FALSE
Liver	38159	100002300	5-methyl-2'-deoxycytidine	Nucleotide	Muscle	44675	100000665	docosahexaenoate (DHA; 22:6n3)	Lipid	0.687651	-0.0302389	-0.0653344	FALSE	FALSE
Liver	43249	100004523	N-delta-acetylornithine	Amino Acid	Muscle	44675	100000665	docosahexaenoate (DHA; 22:6n3)	Lipid	-0.650073	0.474215	-0.0653344	TRUE	FALSE
Liver	52438	100008904	1-stearoyl-2-oleoyl-GPC (18:0/18:1)	Lipid	Muscle	44675	100000665	docosahexaenoate (DHA; 22:6n3)	Lipid	-0.697229	0.25299	-0.0653344	FALSE	FALSE
Liver	52669	100009066	1-palmitoyl-2-oleoyl-GPI (16:0/18:1)*	Lipid	Muscle	44675	100000665	docosahexaenoate (DHA; 22:6n3)	Lipid	-0.65409	0.100034	-0.0653344	FALSE	FALSE
Liver	52984	100009271	(S)-3-hydroxybutyrylcarnitine	Lipid	Muscle	19258	100000672	1-myristoyl-2-palmitoyl-GPC (14:0/16:0)	Lipid	0.656852	0.370492	-0.509003	FALSE	FALSE
Liver	57518	100015837	arachidonoylcarnitine (C20:4)	Lipid	Muscle	19258	100000672	1-myristoyl-2-palmitoyl-GPC (14:0/16:0)	Lipid	0.63254	-0.695934	-0.509003	TRUE	FALSE
Liver	15765	2054	ethylmalonate	Amino Acid	Muscle	20676	100000707	maleate	Lipid	0.703436	0.156265	-0.343625	FALSE	FALSE
Liver	19263	1526	1-palmitoyl-2-oleoyl-GPE (16:0/18:1)	Lipid	Muscle	22130	100000774	phenyllactate (PLA)	Amino Acid	0.65257	0.489398	-0.485729	TRUE	FALSE
Liver	22185	100000787	N-acetylaspartate (NAA)	Amino Acid	Muscle	22130	100000774	phenyllactate (PLA)	Amino Acid	-0.61969	0.0627075	-0.485729	FALSE	FALSE
Liver	32401	100001092	trigonelline (N'-methylnicotinate)	Cofactors and Vitamins	Muscle	22130	100000774	phenyllactate (PLA)	Amino Acid	0.643907	0.211715	-0.485729	FALSE	FALSE
Liver	33953	100001266	N-acetylarginine	Amino Acid	Muscle	22130	100000774	phenyllactate (PLA)	Amino Acid	0.648118	0.253117	-0.485729	FALSE	FALSE
Liver	42449	100001870	1-palmitoyl-2-linoleoyl-GPE (16:0/18:2)	Lipid	Muscle	22130	100000774	phenyllactate (PLA)	Amino Acid	0.72916	0.649371	-0.485729	TRUE	FALSE
Liver	55072	100002784	2-oxoarginine*	Amino Acid	Muscle	22130	100000774	phenyllactate (PLA)	Amino Acid	0.649651	0.221248	-0.485729	FALSE	FALSE
Liver	1505	445	orotate	Nucleotide	Muscle	44681	100000776	palmitoylcarnitine (C16)	Lipid	-0.622641	-0.0577068	-0.189284	FALSE	FALSE
Liver	33953	100001266	N-acetylarginine	Amino Acid	Muscle	44681	100000776	palmitoylcarnitine (C16)	Lipid	-0.615844	0.253117	-0.189284	FALSE	FALSE
Liver	52603	100008903	1,2-dilinoleoyl-GPC (18:2/18:2)	Lipid	Muscle	44681	100000776	palmitoylcarnitine (C16)	Lipid	0.646147	0.220413	-0.189284	FALSE	FALSE
Liver	53260	100009331	oleoylcholine	Lipid	Muscle	44681	100000776	palmitoylcarnitine (C16)	Lipid	0.610857	-2.38566	-0.189284	TRUE	FALSE
Liver	53176	100009343	1-linoleoyl-2-linolenoyl-GPC (18:2/18:3)*	Lipid	Muscle	44681	100000776	palmitoylcarnitine (C16)	Lipid	0.662201	-0.087859	-0.189284	FALSE	FALSE
Liver	1512	1022	picolinate	Amino Acid	Muscle	32328	100000781	hexanoylcarnitine (C6)	Lipid	-0.63404	0.371435	1.24466	TRUE	TRUE
Liver	22185	100000787	N-acetylaspartate (NAA)	Amino Acid	Muscle	32328	100000781	hexanoylcarnitine (C6)	Lipid	0.609166	0.0627075	1.24466	FALSE	TRUE
Liver	22130	100000774	phenyllactate (PLA)	Amino Acid	Muscle	21127	100000827	1-palmitoylglycerol (16:0)	Lipid	0.646783	0.203739	0.354799	FALSE	FALSE
Liver	53013	100009272	glycosyl-N-palmitoyl-sphingosine (d18:1/16:0)	Lipid	Muscle	21127	100000827	1-palmitoylglycerol (16:0)	Lipid	-0.620469	-0.127778	0.354799	FALSE	FALSE
Liver	57453	100015745	glycosyl ceramide (d18:2/24:1, d18:1/24:2)*	Lipid	Muscle	21127	100000827	1-palmitoylglycerol (16:0)	Lipid	-0.655441	-0.0540418	0.354799	FALSE	FALSE
Liver	19263	1526	1-palmitoyl-2-oleoyl-GPE (16:0/18:1)	Lipid	Muscle	22137	100000961	homoarginine	Amino Acid	-0.706811	0.489398	0.176079	TRUE	FALSE
Liver	52461	1539	1-palmitoyl-2-oleoyl-GPC (16:0/18:1)	Lipid	Muscle	22137	100000961	homoarginine	Amino Acid	-0.622876	0.404665	0.176079	FALSE	FALSE
Liver	15745	2051	methylsuccinate	Amino Acid	Muscle	22137	100000961	homoarginine	Amino Acid	-0.67648	0.786917	0.176079	TRUE	FALSE
Liver	15765	2054	ethylmalonate	Amino Acid	Muscle	22137	100000961	homoarginine	Amino Acid	-0.614716	0.156265	0.176079	FALSE	FALSE
Liver	15681	100000096	4-guanidinobutanoate	Amino Acid	Muscle	22137	100000961	homoarginine	Amino Acid	-0.629655	1.3145	0.176079	TRUE	FALSE
Liver	15720	100000282	N-acetylglutamate	Amino Acid	Muscle	22137	100000961	homoarginine	Amino Acid	-0.618476	1.31408	0.176079	TRUE	FALSE
Liver	18349	100000463	indolelactate	Amino Acid	Muscle	22137	100000961	homoarginine	Amino Acid	-0.689088	0.441979	0.176079	TRUE	FALSE
Liver	19258	100000672	1-myristoyl-2-palmitoyl-GPC (14:0/16:0)	Lipid	Muscle	22137	100000961	homoarginine	Amino Acid	-0.637874	0.391873	0.176079	FALSE	FALSE
Liver	32401	100001092	trigonelline (N'-methylnicotinate)	Cofactors and Vitamins	Muscle	22137	100000961	homoarginine	Amino Acid	-0.70008	0.211715	0.176079	FALSE	FALSE
Liver	48434	100001577	N-acetylcitrulline	Amino Acid	Muscle	22137	100000961	homoarginine	Amino Acid	-0.606108	0.816042	0.176079	FALSE	FALSE
Liver	57461	100002769	argininate*	Amino Acid	Muscle	22137	100000961	homoarginine	Amino Acid	-0.681725	1.34572	0.176079	TRUE	FALSE
Liver	55072	100002784	2-oxoarginine*	Amino Acid	Muscle	22137	100000961	homoarginine	Amino Acid	-0.689022	0.221248	0.176079	FALSE	FALSE
Liver	52673	100009002	1-(1-enyl-palmitoyl)-2-arachidonoyl-GPE (P-16:0/20:4)*	Lipid	Muscle	22137	100000961	homoarginine	Amino Acid	-0.617115	0.478595	0.176079	TRUE	FALSE
Liver	52669	100009066	1-palmitoyl-2-oleoyl-GPI (16:0/18:1)*	Lipid	Muscle	22137	100000961	homoarginine	Amino Acid	-0.611665	0.100034	0.176079	FALSE	FALSE
Liver	57652	100009394	hexadecadienoate (16:2n6)	Lipid	Muscle	22137	100000961	homoarginine	Amino Acid	0.64194	-1.18907	0.176079	TRUE	FALSE
Liver	54950	100010929	linoleoyl-docosahexaenoyl-glycerol (18:2/22:6) [2]*	Lipid	Muscle	22137	100000961	homoarginine	Amino Acid	0.690033	1.24951	0.176079	FALSE	FALSE
Liver	2125	512	taurine	Amino Acid	Muscle	22138	100000963	homocitrulline	Amino Acid	0.608998	0.304029	-0.275663	FALSE	FALSE
Liver	33471	100001316	nicotinate ribonucleoside	Cofactors and Vitamins	Muscle	22053	100000997	3-hydroxydecanoate	Lipid	-0.621652	1.16303	1.43095	TRUE	TRUE
Liver	1493	444	ornithine	Amino Acid	Muscle	27710	100001006	N-acetylglycine	Amino Acid	-0.610639	0.249038	-0.209476	FALSE	FALSE
Liver	27710	100001006	N-acetylglycine	Amino Acid	Muscle	27710	100001006	N-acetylglycine	Amino Acid	0.756023	0.336817	-0.209476	TRUE	FALSE
Liver	3127	171	hypoxanthine	Nucleotide	Muscle	27731	100001007	ribonate	Carbohydrate	0.616644	2.01804	-0.322172	FALSE	FALSE
Liver	527	482	lactate	Carbohydrate	Muscle	27731	100001007	ribonate	Carbohydrate	0.645231	0.969444	-0.322172	TRUE	FALSE
Liver	1649	566	valine	Amino Acid	Muscle	27731	100001007	ribonate	Carbohydrate	-0.614367	0.42921	-0.322172	TRUE	FALSE
Liver	12129	1442	beta-hydroxyisovalerate	Amino Acid	Muscle	27731	100001007	ribonate	Carbohydrate	-0.635821	0.343657	-0.322172	FALSE	FALSE
Liver	37070	100001805	methylphosphate	Nucleotide	Muscle	27731	100001007	ribonate	Carbohydrate	-0.710454	0.374767	-0.322172	TRUE	FALSE
Liver	12129	1442	beta-hydroxyisovalerate	Amino Acid	Muscle	27738	100001022	threonate	Cofactors and Vitamins	-0.627309	0.343657	-1.00078	FALSE	FALSE
Liver	15949	100000125	2'-deoxycytidine	Nucleotide	Muscle	27738	100001022	threonate	Cofactors and Vitamins	-0.641045	-0.680025	-1.00078	TRUE	FALSE
Liver	57518	100015837	arachidonoylcarnitine (C20:4)	Lipid	Muscle	27738	100001022	threonate	Cofactors and Vitamins	0.701987	-0.695934	-1.00078	TRUE	FALSE
Liver	38102	1137	oleoyl ethanolamide	Lipid	Muscle	33419	100001048	2-palmitoylglycerol (16:0)	Lipid	-0.661561	-2.55001	-0.199461	TRUE	FALSE
Liver	15650	1242	N1-methyladenosine	Nucleotide	Muscle	33419	100001048	2-palmitoylglycerol (16:0)	Lipid	-0.682818	-0.346486	-0.199461	FALSE	FALSE
Liver	2856	869	uridine 5'-monophosphate (UMP)	Nucleotide	Muscle	30460	100001051	1-methylhistidine	Amino Acid	0.609489	-3.2391	0.464108	FALSE	FALSE
Liver	43255	100004299	N-acetyl-1-methylhistidine*	Amino Acid	Muscle	30460	100001051	1-methylhistidine	Amino Acid	0.676522	1.21971	0.464108	FALSE	FALSE
Liver	32197	240	3-(4-hydroxyphenyl)lactate	Amino Acid	Muscle	33441	100001055	isobutyrylcarnitine (C4)	Amino Acid	0.616688	0.936586	-0.244463	TRUE	FALSE
Liver	27738	100001022	threonate	Cofactors and Vitamins	Muscle	33441	100001055	isobutyrylcarnitine (C4)	Amino Acid	0.616584	0.368449	-0.244463	FALSE	FALSE
Liver	19263	1526	1-palmitoyl-2-oleoyl-GPE (16:0/18:1)	Lipid	Muscle	32401	100001092	trigonelline (N'-methylnicotinate)	Cofactors and Vitamins	0.695143	0.489398	-0.344903	TRUE	FALSE
Liver	52461	1539	1-palmitoyl-2-oleoyl-GPC (16:0/18:1)	Lipid	Muscle	32401	100001092	trigonelline (N'-methylnicotinate)	Cofactors and Vitamins	0.69424	0.404665	-0.344903	FALSE	FALSE
Liver	15745	2051	methylsuccinate	Amino Acid	Muscle	32401	100001092	trigonelline (N'-methylnicotinate)	Cofactors and Vitamins	0.726022	0.786917	-0.344903	TRUE	FALSE
Liver	15765	2054	ethylmalonate	Amino Acid	Muscle	32401	100001092	trigonelline (N'-methylnicotinate)	Cofactors and Vitamins	0.759455	0.156265	-0.344903	FALSE	FALSE
Liver	15681	100000096	4-guanidinobutanoate	Amino Acid	Muscle	32401	100001092	trigonelline (N'-methylnicotinate)	Cofactors and Vitamins	0.639895	1.3145	-0.344903	TRUE	FALSE
Liver	22185	100000787	N-acetylaspartate (NAA)	Amino Acid	Muscle	32401	100001092	trigonelline (N'-methylnicotinate)	Cofactors and Vitamins	-0.623172	0.0627075	-0.344903	FALSE	FALSE
Liver	32401	100001092	trigonelline (N'-methylnicotinate)	Cofactors and Vitamins	Muscle	32401	100001092	trigonelline (N'-methylnicotinate)	Cofactors and Vitamins	0.752723	0.211715	-0.344903	FALSE	FALSE
Liver	31850	100001151	butyrylglycine	Lipid	Muscle	32401	100001092	trigonelline (N'-methylnicotinate)	Cofactors and Vitamins	0.645148	2.67915	-0.344903	TRUE	FALSE
Liver	33953	100001266	N-acetylarginine	Amino Acid	Muscle	32401	100001092	trigonelline (N'-methylnicotinate)	Cofactors and Vitamins	0.642668	0.253117	-0.344903	FALSE	FALSE
Liver	36751	100001721	N2-acetyllysine	Amino Acid	Muscle	32401	100001092	trigonelline (N'-methylnicotinate)	Cofactors and Vitamins	0.636291	-0.038353	-0.344903	FALSE	FALSE
Liver	57461	100002769	argininate*	Amino Acid	Muscle	32401	100001092	trigonelline (N'-methylnicotinate)	Cofactors and Vitamins	0.684918	1.34572	-0.344903	TRUE	FALSE
Liver	39577	100003152	N-methyl-GABA	Amino Acid	Muscle	32401	100001092	trigonelline (N'-methylnicotinate)	Cofactors and Vitamins	0.650004	1.03295	-0.344903	TRUE	FALSE
Liver	40406	100003397	trimethylamine N-oxide	Lipid	Muscle	32401	100001092	trigonelline (N'-methylnicotinate)	Cofactors and Vitamins	0.687257	0.325023	-0.344903	FALSE	FALSE
Liver	52470	100008984	1-palmitoyl-2-palmitoleoyl-GPC (16:0/16:1)*	Lipid	Muscle	32401	100001092	trigonelline (N'-methylnicotinate)	Cofactors and Vitamins	0.668237	0.290358	-0.344903	FALSE	FALSE
Liver	52467	100008993	1-palmitoyl-2-arachidonoyl-GPI (16:0/20:4)*	Lipid	Muscle	32401	100001092	trigonelline (N'-methylnicotinate)	Cofactors and Vitamins	0.744754	0.0945457	-0.344903	FALSE	FALSE
Liver	52669	100009066	1-palmitoyl-2-oleoyl-GPI (16:0/18:1)*	Lipid	Muscle	32401	100001092	trigonelline (N'-methylnicotinate)	Cofactors and Vitamins	0.627698	0.100034	-0.344903	FALSE	FALSE
Liver	54812	100009154	1-palmitoyl-2-gamma-linolenoyl-GPC (16:0/18:3n6)*	Lipid	Muscle	32401	100001092	trigonelline (N'-methylnicotinate)	Cofactors and Vitamins	0.607568	0.3345	-0.344903	TRUE	FALSE
Liver	54950	100010929	linoleoyl-docosahexaenoyl-glycerol (18:2/22:6) [2]*	Lipid	Muscle	32401	100001092	trigonelline (N'-methylnicotinate)	Cofactors and Vitamins	-0.635332	1.24951	-0.344903	FALSE	FALSE
Liver	531	112	3-hydroxy-3-methylglutarate	Lipid	Muscle	31850	100001151	butyrylglycine	Lipid	0.621509	0.976703	-0.806716	FALSE	TRUE
Liver	35160	100001501	oleoylcarnitine (C18:1)	Lipid	Muscle	31850	100001151	butyrylglycine	Lipid	-0.621603	-0.183786	-0.806716	FALSE	TRUE
Liver	15650	1242	N1-methyladenosine	Nucleotide	Muscle	32452	100001162	propionylcarnitine (C3)	Lipid	-0.662067	-0.346486	0.577119	FALSE	TRUE
Liver	27738	100001022	threonate	Cofactors and Vitamins	Muscle	32452	100001162	propionylcarnitine (C3)	Lipid	0.652342	0.368449	0.577119	FALSE	TRUE
Liver	35137	100001412	N2,N2-dimethylguanosine	Nucleotide	Muscle	32452	100001162	propionylcarnitine (C3)	Lipid	-0.671076	-1.09979	0.577119	FALSE	TRUE
Liver	19263	1526	1-palmitoyl-2-oleoyl-GPE (16:0/18:1)	Lipid	Muscle	32504	100001181	docosapentaenoate (n3 DPA; 22:5n3)	Lipid	-0.632253	0.489398	-0.133324	TRUE	FALSE
Liver	52461	1539	1-palmitoyl-2-oleoyl-GPC (16:0/18:1)	Lipid	Muscle	32504	100001181	docosapentaenoate (n3 DPA; 22:5n3)	Lipid	-0.692066	0.404665	-0.133324	FALSE	FALSE
Liver	15765	2054	ethylmalonate	Amino Acid	Muscle	32504	100001181	docosapentaenoate (n3 DPA; 22:5n3)	Lipid	-0.719015	0.156265	-0.133324	FALSE	FALSE
Liver	42448	100001856	1-stearoyl-2-oleoyl-GPE (18:0/18:1)	Lipid	Muscle	32504	100001181	docosapentaenoate (n3 DPA; 22:5n3)	Lipid	-0.678555	0.41744	-0.133324	FALSE	FALSE
Liver	38159	100002300	5-methyl-2'-deoxycytidine	Nucleotide	Muscle	32504	100001181	docosapentaenoate (n3 DPA; 22:5n3)	Lipid	0.6421	-0.0302389	-0.133324	FALSE	FALSE
Liver	43249	100004523	N-delta-acetylornithine	Amino Acid	Muscle	32504	100001181	docosapentaenoate (n3 DPA; 22:5n3)	Lipid	-0.671471	0.474215	-0.133324	TRUE	FALSE
Liver	52438	100008904	1-stearoyl-2-oleoyl-GPC (18:0/18:1)	Lipid	Muscle	32504	100001181	docosapentaenoate (n3 DPA; 22:5n3)	Lipid	-0.776655	0.25299	-0.133324	FALSE	FALSE
Liver	52470	100008984	1-palmitoyl-2-palmitoleoyl-GPC (16:0/16:1)*	Lipid	Muscle	32504	100001181	docosapentaenoate (n3 DPA; 22:5n3)	Lipid	-0.619326	0.290358	-0.133324	FALSE	FALSE
Liver	52467	100008993	1-palmitoyl-2-arachidonoyl-GPI (16:0/20:4)*	Lipid	Muscle	32504	100001181	docosapentaenoate (n3 DPA; 22:5n3)	Lipid	-0.632566	0.0945457	-0.133324	FALSE	FALSE
Liver	52669	100009066	1-palmitoyl-2-oleoyl-GPI (16:0/18:1)*	Lipid	Muscle	32504	100001181	docosapentaenoate (n3 DPA; 22:5n3)	Lipid	-0.649996	0.100034	-0.133324	FALSE	FALSE
Liver	57554	100010895	2'-O-methylcytidine	Nucleotide	Muscle	32504	100001181	docosapentaenoate (n3 DPA; 22:5n3)	Lipid	0.640648	0.0501106	-0.133324	FALSE	FALSE
Liver	57463	100015760	linoleoylcholine*	Lipid	Muscle	32504	100001181	docosapentaenoate (n3 DPA; 22:5n3)	Lipid	0.627007	-2.35261	-0.133324	TRUE	FALSE
Liver	52461	1539	1-palmitoyl-2-oleoyl-GPC (16:0/18:1)	Lipid	Muscle	32415	100001182	docosadienoate (22:2n6)	Lipid	-0.611048	0.404665	0.667418	FALSE	FALSE
Liver	15765	2054	ethylmalonate	Amino Acid	Muscle	32415	100001182	docosadienoate (22:2n6)	Lipid	-0.657567	0.156265	0.667418	FALSE	FALSE
Liver	52438	100008904	1-stearoyl-2-oleoyl-GPC (18:0/18:1)	Lipid	Muscle	32415	100001182	docosadienoate (22:2n6)	Lipid	-0.708127	0.25299	0.667418	FALSE	FALSE
Liver	57518	100015837	arachidonoylcarnitine (C20:4)	Lipid	Muscle	32415	100001182	docosadienoate (22:2n6)	Lipid	-0.631246	-0.695934	0.667418	TRUE	FALSE
Liver	57521	100015840	dihomo-linolenoylcarnitine (C20:3n3 or 6)*	Lipid	Muscle	32415	100001182	docosadienoate (22:2n6)	Lipid	-0.620943	-0.459174	0.667418	FALSE	FALSE
Liver	40469	100001468	N1-Methyl-2-pyridone-5-carboxamide	Cofactors and Vitamins	Muscle	32980	100001193	adrenate (22:4n6)	Lipid	0.603344	0.283836	0.264463	FALSE	FALSE
Liver	3141	799	betaine	Amino Acid	Muscle	32418	100001198	myristoleate (14:1n5)	Lipid	-0.734808	0.360238	0.499261	FALSE	FALSE
Liver	1516	1023	sarcosine	Amino Acid	Muscle	32418	100001198	myristoleate (14:1n5)	Lipid	-0.613735	0.195441	0.499261	FALSE	FALSE
Liver	1605	1135	ursodeoxycholate	Lipid	Muscle	32418	100001198	myristoleate (14:1n5)	Lipid	0.630469	-6.73044	0.499261	TRUE	FALSE
Liver	19263	1526	1-palmitoyl-2-oleoyl-GPE (16:0/18:1)	Lipid	Muscle	32418	100001198	myristoleate (14:1n5)	Lipid	-0.669142	0.489398	0.499261	TRUE	FALSE
Liver	15765	2054	ethylmalonate	Amino Acid	Muscle	32418	100001198	myristoleate (14:1n5)	Lipid	-0.689142	0.156265	0.499261	FALSE	FALSE
Liver	15681	100000096	4-guanidinobutanoate	Amino Acid	Muscle	32418	100001198	myristoleate (14:1n5)	Lipid	-0.617479	1.3145	0.499261	TRUE	FALSE
Liver	22185	100000787	N-acetylaspartate (NAA)	Amino Acid	Muscle	32418	100001198	myristoleate (14:1n5)	Lipid	0.603186	0.0627075	0.499261	FALSE	FALSE
Liver	31885	100001066	beta-muricholate	Lipid	Muscle	32418	100001198	myristoleate (14:1n5)	Lipid	0.606787	-6.85161	0.499261	TRUE	FALSE
Liver	32401	100001092	trigonelline (N'-methylnicotinate)	Cofactors and Vitamins	Muscle	32418	100001198	myristoleate (14:1n5)	Lipid	-0.653369	0.211715	0.499261	FALSE	FALSE
Liver	48434	100001577	N-acetylcitrulline	Amino Acid	Muscle	32418	100001198	myristoleate (14:1n5)	Lipid	-0.623076	0.816042	0.499261	FALSE	FALSE
Liver	52669	100009066	1-palmitoyl-2-oleoyl-GPI (16:0/18:1)*	Lipid	Muscle	32418	100001198	myristoleate (14:1n5)	Lipid	-0.712962	0.100034	0.499261	FALSE	FALSE
Liver	52984	100009271	(S)-3-hydroxybutyrylcarnitine	Lipid	Muscle	32418	100001198	myristoleate (14:1n5)	Lipid	-0.653524	0.370492	0.499261	FALSE	FALSE
Liver	53260	100009331	oleoylcholine	Lipid	Muscle	32418	100001198	myristoleate (14:1n5)	Lipid	0.624065	-2.38566	0.499261	TRUE	FALSE
Liver	57652	100009394	hexadecadienoate (16:2n6)	Lipid	Muscle	32418	100001198	myristoleate (14:1n5)	Lipid	0.633264	-1.18907	0.499261	TRUE	FALSE
Liver	54950	100010929	linoleoyl-docosahexaenoyl-glycerol (18:2/22:6) [2]*	Lipid	Muscle	32418	100001198	myristoleate (14:1n5)	Lipid	0.721288	1.24951	0.499261	FALSE	FALSE
Liver	54968	100010941	linoleoyl-linoleoyl-glycerol (18:2/18:2) [1]*	Lipid	Muscle	32418	100001198	myristoleate (14:1n5)	Lipid	0.662193	1.03314	0.499261	FALSE	FALSE
Liver	57463	100015760	linoleoylcholine*	Lipid	Muscle	32418	100001198	myristoleate (14:1n5)	Lipid	0.623568	-2.35261	0.499261	TRUE	FALSE
Liver	62850	100020343	tetradecadienoate (14:2)*	Lipid	Muscle	32418	100001198	myristoleate (14:1n5)	Lipid	0.668951	-0.602797	0.499261	TRUE	FALSE
Liver	30460	100001051	1-methylhistidine	Amino Acid	Muscle	43831	100001204	1-methylhistamine	Amino Acid	0.650527	-0.0880776	-0.0978651	FALSE	FALSE
Liver	1505	445	orotate	Nucleotide	Muscle	33936	100001247	octanoylcarnitine (C8)	Lipid	-0.613946	-0.0577068	1.17738	FALSE	TRUE
Liver	22185	100000787	N-acetylaspartate (NAA)	Amino Acid	Muscle	33936	100001247	octanoylcarnitine (C8)	Lipid	0.649927	0.0627075	1.17738	FALSE	TRUE
Liver	33953	100001266	N-acetylarginine	Amino Acid	Muscle	33936	100001247	octanoylcarnitine (C8)	Lipid	-0.609818	0.253117	1.17738	FALSE	TRUE
Liver	57531	100015846	nervonoylcarnitine (C24:1)*	Lipid	Muscle	33936	100001247	octanoylcarnitine (C8)	Lipid	0.630452	-0.42951	1.17738	FALSE	TRUE
Liver	17747	297	sphingosine	Lipid	Muscle	33950	100001256	N-acetylphenylalanine	Amino Acid	-0.611368	4.10148	-0.623845	TRUE	TRUE
Liver	17769	313	sphinganine	Lipid	Muscle	33950	100001256	N-acetylphenylalanine	Amino Acid	-0.695122	3.66261	-0.623845	TRUE	TRUE
Liver	1505	445	orotate	Nucleotide	Muscle	33950	100001256	N-acetylphenylalanine	Amino Acid	0.667581	-0.0577068	-0.623845	FALSE	TRUE
Liver	3141	799	betaine	Amino Acid	Muscle	33950	100001256	N-acetylphenylalanine	Amino Acid	0.701546	0.360238	-0.623845	FALSE	TRUE
Liver	1516	1023	sarcosine	Amino Acid	Muscle	33950	100001256	N-acetylphenylalanine	Amino Acid	0.656786	0.195441	-0.623845	FALSE	TRUE
Liver	15681	100000096	4-guanidinobutanoate	Amino Acid	Muscle	33950	100001256	N-acetylphenylalanine	Amino Acid	0.617097	1.3145	-0.623845	TRUE	TRUE
Liver	15720	100000282	N-acetylglutamate	Amino Acid	Muscle	33950	100001256	N-acetylphenylalanine	Amino Acid	0.63846	1.31408	-0.623845	TRUE	TRUE
Liver	32401	100001092	trigonelline (N'-methylnicotinate)	Cofactors and Vitamins	Muscle	33950	100001256	N-acetylphenylalanine	Amino Acid	0.604533	0.211715	-0.623845	FALSE	TRUE
Liver	35107	100001452	isovalerylglycine	Amino Acid	Muscle	33950	100001256	N-acetylphenylalanine	Amino Acid	0.643792	1.49689	-0.623845	TRUE	TRUE
Liver	48434	100001577	N-acetylcitrulline	Amino Acid	Muscle	33950	100001256	N-acetylphenylalanine	Amino Acid	0.613678	0.816042	-0.623845	FALSE	TRUE
Liver	1505	445	orotate	Nucleotide	Muscle	33952	100001270	myristoylcarnitine (C14)	Lipid	-0.693926	-0.0577068	0.0712297	FALSE	FALSE
Liver	12261	1668	taurodeoxycholate	Lipid	Muscle	33952	100001270	myristoylcarnitine (C14)	Lipid	0.612706	-4.76938	0.0712297	FALSE	FALSE
Liver	15720	100000282	N-acetylglutamate	Amino Acid	Muscle	33952	100001270	myristoylcarnitine (C14)	Lipid	-0.684532	1.31408	0.0712297	TRUE	FALSE
Liver	22185	100000787	N-acetylaspartate (NAA)	Amino Acid	Muscle	33952	100001270	myristoylcarnitine (C14)	Lipid	0.603801	0.0627075	0.0712297	FALSE	FALSE
Liver	33953	100001266	N-acetylarginine	Amino Acid	Muscle	33952	100001270	myristoylcarnitine (C14)	Lipid	-0.648997	0.253117	0.0712297	FALSE	FALSE
Liver	52603	100008903	1,2-dilinoleoyl-GPC (18:2/18:2)	Lipid	Muscle	33952	100001270	myristoylcarnitine (C14)	Lipid	0.618753	0.220413	0.0712297	FALSE	FALSE
Liver	52683	100009075	1-palmitoleoyl-2-linoleoyl-GPC (16:1/18:2)*	Lipid	Muscle	33952	100001270	myristoylcarnitine (C14)	Lipid	0.6639	0.180506	0.0712297	FALSE	FALSE
Liver	57341	100009204	1,2-dipalmitoyl-GPE (16:0/16:0)*	Lipid	Muscle	33952	100001270	myristoylcarnitine (C14)	Lipid	-0.621095	0.380247	0.0712297	FALSE	FALSE
Liver	53176	100009343	1-linoleoyl-2-linolenoyl-GPC (18:2/18:3)*	Lipid	Muscle	33952	100001270	myristoylcarnitine (C14)	Lipid	0.647446	-0.087859	0.0712297	FALSE	FALSE
Liver	22119	100000763	5-methylcytidine	Nucleotide	Muscle	33961	100001271	1-stearoyl-GPC (18:0)	Lipid	0.614082	-1.0206	-0.0567872	TRUE	FALSE
Liver	22119	100000763	5-methylcytidine	Nucleotide	Muscle	48258	100001272	1-oleoyl-GPC (18:1)	Lipid	0.715746	-1.0206	-0.161757	TRUE	FALSE
Liver	22053	100000997	3-hydroxydecanoate	Lipid	Muscle	48258	100001272	1-oleoyl-GPC (18:1)	Lipid	-0.607919	0.571054	-0.161757	FALSE	FALSE
Liver	1114	302	deoxycholate	Lipid	Muscle	33945	100001275	phenylacetylglycine	Peptide	0.618741	-7.5187	-0.74491	TRUE	TRUE
Liver	12261	1668	taurodeoxycholate	Lipid	Muscle	33945	100001275	phenylacetylglycine	Peptide	0.612068	-4.76938	-0.74491	FALSE	TRUE
Liver	31850	100001151	butyrylglycine	Lipid	Muscle	33945	100001275	phenylacetylglycine	Peptide	-0.666301	2.67915	-0.74491	TRUE	TRUE
Liver	33945	100001275	phenylacetylglycine	Peptide	Muscle	33945	100001275	phenylacetylglycine	Peptide	0.643811	0.602605	-0.74491	FALSE	TRUE
Liver	35436	100001527	hexanoylglycine	Lipid	Muscle	33945	100001275	phenylacetylglycine	Peptide	-0.604901	0.619553	-0.74491	FALSE	TRUE
Liver	48130	100001664	N6-succinyladenosine	Nucleotide	Muscle	33945	100001275	phenylacetylglycine	Peptide	0.608441	0.363634	-0.74491	FALSE	TRUE
Liver	39577	100003152	N-methyl-GABA	Amino Acid	Muscle	33945	100001275	phenylacetylglycine	Peptide	-0.628163	1.03295	-0.74491	TRUE	TRUE
Liver	52466	100008992	1-stearoyl-2-docosahexaenoyl-GPE (18:0/22:6)*	Lipid	Muscle	33945	100001275	phenylacetylglycine	Peptide	0.611151	1.09202	-0.74491	FALSE	TRUE
Liver	17747	297	sphingosine	Lipid	Muscle	33967	100001276	N-acetylisoleucine	Amino Acid	-0.620189	4.10148	-0.780497	TRUE	TRUE
Liver	5086	806	dimethylglycine	Amino Acid	Muscle	33967	100001276	N-acetylisoleucine	Amino Acid	0.643841	0.557585	-0.780497	TRUE	TRUE
Liver	15765	2054	ethylmalonate	Amino Acid	Muscle	33967	100001276	N-acetylisoleucine	Amino Acid	0.609334	0.156265	-0.780497	FALSE	TRUE
Liver	15681	100000096	4-guanidinobutanoate	Amino Acid	Muscle	33967	100001276	N-acetylisoleucine	Amino Acid	0.612226	1.3145	-0.780497	TRUE	TRUE
Liver	15720	100000282	N-acetylglutamate	Amino Acid	Muscle	33967	100001276	N-acetylisoleucine	Amino Acid	0.631807	1.31408	-0.780497	TRUE	TRUE
Liver	22185	100000787	N-acetylaspartate (NAA)	Amino Acid	Muscle	33967	100001276	N-acetylisoleucine	Amino Acid	-0.627864	0.0627075	-0.780497	FALSE	TRUE
Liver	32401	100001092	trigonelline (N'-methylnicotinate)	Cofactors and Vitamins	Muscle	33967	100001276	N-acetylisoleucine	Amino Acid	0.614822	0.211715	-0.780497	FALSE	TRUE
Liver	57461	100002769	argininate*	Amino Acid	Muscle	33967	100001276	N-acetylisoleucine	Amino Acid	0.624401	1.34572	-0.780497	TRUE	TRUE
Liver	52683	100009075	1-palmitoleoyl-2-linoleoyl-GPC (16:1/18:2)*	Lipid	Muscle	33967	100001276	N-acetylisoleucine	Amino Acid	-0.630522	0.180506	-0.780497	FALSE	TRUE
Liver	54812	100009154	1-palmitoyl-2-gamma-linolenoyl-GPC (16:0/18:3n6)*	Lipid	Muscle	33967	100001276	N-acetylisoleucine	Amino Acid	0.629619	0.3345	-0.780497	TRUE	TRUE
Liver	15765	2054	ethylmalonate	Amino Acid	Muscle	33972	100001277	10-nonadecenoate (19:1n9)	Lipid	-0.614072	0.156265	0.504447	FALSE	FALSE
Liver	46957	100001586	gulonate*	Cofactors and Vitamins	Muscle	33972	100001277	10-nonadecenoate (19:1n9)	Lipid	-0.610977	2.14596	0.504447	TRUE	FALSE
Liver	57518	100015837	arachidonoylcarnitine (C20:4)	Lipid	Muscle	33972	100001277	10-nonadecenoate (19:1n9)	Lipid	-0.61685	-0.695934	0.504447	TRUE	FALSE
Liver	52449	100000616	1-stearoyl-2-arachidonoyl-GPI (18:0/20:4)	Lipid	Muscle	33971	100001278	10-heptadecenoate (17:1n7)	Lipid	-0.620596	0.214114	0.253545	FALSE	FALSE
Liver	57518	100015837	arachidonoylcarnitine (C20:4)	Lipid	Muscle	33587	100001335	eicosenoate (20:1)	Lipid	-0.645199	-0.695934	0.0357556	TRUE	FALSE
Liver	57521	100015840	dihomo-linolenoylcarnitine (C20:3n3 or 6)*	Lipid	Muscle	33587	100001335	eicosenoate (20:1)	Lipid	-0.659766	-0.459174	0.0357556	FALSE	FALSE
Liver	35160	100001501	oleoylcarnitine (C18:1)	Lipid	Muscle	34035	100001337	linolenate [alpha or gamma; (18:3n3 or 6)]	Lipid	-0.604971	-0.183786	0.108751	FALSE	FALSE
Liver	46223	100003151	linoleoylcarnitine (C18:2)*	Lipid	Muscle	34035	100001337	linolenate [alpha or gamma; (18:3n3 or 6)]	Lipid	-0.701525	-0.541284	0.108751	TRUE	FALSE
Liver	30460	100001051	1-methylhistidine	Amino Acid	Muscle	46173	100001359	aconitate [cis or trans]	Energy	0.654478	-0.0880776	-0.0311092	FALSE	FALSE
Liver	35132	100001466	3-methylcytidine	Nucleotide	Muscle	46173	100001359	aconitate [cis or trans]	Energy	0.624326	0.576467	-0.0311092	FALSE	FALSE
Liver	1505	445	orotate	Nucleotide	Muscle	34409	100001391	stearoylcarnitine (C18)	Lipid	-0.653313	-0.0577068	0.702421	FALSE	FALSE
Liver	1605	1135	ursodeoxycholate	Lipid	Muscle	34409	100001391	stearoylcarnitine (C18)	Lipid	0.628814	-6.73044	0.702421	TRUE	FALSE
Liver	12261	1668	taurodeoxycholate	Lipid	Muscle	34409	100001391	stearoylcarnitine (C18)	Lipid	0.621595	-4.76938	0.702421	FALSE	FALSE
Liver	53260	100009331	oleoylcholine	Lipid	Muscle	34409	100001391	stearoylcarnitine (C18)	Lipid	0.618767	-2.38566	0.702421	TRUE	FALSE
Liver	27738	100001022	threonate	Cofactors and Vitamins	Muscle	34407	100001393	isovalerylcarnitine (C5)	Amino Acid	0.665334	0.368449	1.06044	FALSE	TRUE
Liver	22119	100000763	5-methylcytidine	Nucleotide	Muscle	34419	100001395	1-linoleoyl-GPC (18:2)	Lipid	0.6361	-1.0206	-0.134631	TRUE	FALSE
Liver	527	482	lactate	Carbohydrate	Muscle	35172	100001416	orotidine	Nucleotide	0.606524	0.969444	-0.167596	TRUE	FALSE
Liver	1573	1099	guanosine	Nucleotide	Muscle	35172	100001416	orotidine	Nucleotide	-0.67965	-4.00355	-0.167596	FALSE	FALSE
Liver	2734	1102	gamma-glutamyltyrosine	Peptide	Muscle	35172	100001416	orotidine	Nucleotide	-0.638634	-0.0428808	-0.167596	FALSE	FALSE
Liver	15949	100000125	2'-deoxycytidine	Nucleotide	Muscle	35172	100001416	orotidine	Nucleotide	-0.629772	-0.680025	-0.167596	TRUE	FALSE
Liver	37070	100001805	methylphosphate	Nucleotide	Muscle	35172	100001416	orotidine	Nucleotide	-0.756416	0.374767	-0.167596	TRUE	FALSE
Liver	38159	100002300	5-methyl-2'-deoxycytidine	Nucleotide	Muscle	35172	100001416	orotidine	Nucleotide	-0.612752	-0.0302389	-0.167596	FALSE	FALSE
Liver	35127	100001167	pro-hydroxy-pro	Amino Acid	Muscle	35159	100001437	cysteine-glutathione disulfide	Amino Acid	0.621736	0.489072	-0.0851818	TRUE	FALSE
Liver	1419	212	5-methylthioadenosine (MTA)	Amino Acid	Muscle	42398	100001461	1-stearoyl-GPE (18:0)	Lipid	-0.661134	0.472955	-0.245057	FALSE	FALSE
Liver	1508	1024	pantothenate	Cofactors and Vitamins	Muscle	42398	100001461	1-stearoyl-GPE (18:0)	Lipid	0.698569	0.138586	-0.245057	FALSE	FALSE
Liver	15650	1242	N1-methyladenosine	Nucleotide	Muscle	42398	100001461	1-stearoyl-GPE (18:0)	Lipid	0.626883	-0.346486	-0.245057	FALSE	FALSE
Liver	15140	100000265	kynurenine	Amino Acid	Muscle	42398	100001461	1-stearoyl-GPE (18:0)	Lipid	0.617619	-0.578475	-0.245057	TRUE	FALSE
Liver	22119	100000763	5-methylcytidine	Nucleotide	Muscle	42398	100001461	1-stearoyl-GPE (18:0)	Lipid	0.712062	-1.0206	-0.245057	TRUE	FALSE
Liver	35137	100001412	N2,N2-dimethylguanosine	Nucleotide	Muscle	42398	100001461	1-stearoyl-GPE (18:0)	Lipid	0.765312	-1.09979	-0.245057	FALSE	FALSE
Liver	577	878	fructose	Carbohydrate	Muscle	40469	100001468	N1-Methyl-2-pyridone-5-carboxamide	Cofactors and Vitamins	-0.60327	-1.39797	-0.91187	FALSE	TRUE
Liver	32198	100000802	acetylcarnitine (C2)	Lipid	Muscle	40469	100001468	N1-Methyl-2-pyridone-5-carboxamide	Cofactors and Vitamins	0.630381	0.134781	-0.91187	FALSE	TRUE
Liver	48187	100005466	N-acetyltaurine	Amino Acid	Muscle	40469	100001468	N1-Methyl-2-pyridone-5-carboxamide	Cofactors and Vitamins	0.618087	1.51764	-0.91187	TRUE	TRUE
Liver	46957	100001586	gulonate*	Cofactors and Vitamins	Muscle	35174	100001472	mead acid (20:3n9)	Lipid	-0.659541	2.14596	-0.376299	TRUE	FALSE
Liver	42448	100001856	1-stearoyl-2-oleoyl-GPE (18:0/18:1)	Lipid	Muscle	35174	100001472	mead acid (20:3n9)	Lipid	-0.608756	0.41744	-0.376299	FALSE	FALSE
Liver	48885	100006430	arabitol/xylitol	Carbohydrate	Muscle	35153	100001481	1-docosahexaenoylglycerol (22:6)	Lipid	-0.619012	1.65	1.63407	TRUE	FALSE
Liver	52603	100008903	1,2-dilinoleoyl-GPC (18:2/18:2)	Lipid	Muscle	35160	100001501	oleoylcarnitine (C18:1)	Lipid	0.644549	0.220413	-0.0407169	FALSE	FALSE
Liver	27738	100001022	threonate	Cofactors and Vitamins	Muscle	45095	100001509	2-methylbutyrylcarnitine (C5)	Amino Acid	0.647644	0.368449	0.612926	FALSE	FALSE
Liver	32553	100001510	phenol sulfate	Amino Acid	Muscle	32553	100001510	phenol sulfate	Amino Acid	0.831717	0.298768	-0.396877	FALSE	FALSE
Liver	52747	100006679	phenol glucuronide	Amino Acid	Muscle	32553	100001510	phenol sulfate	Amino Acid	0.801366	-0.100396	-0.396877	FALSE	FALSE
Liver	31932	100001150	propionylglycine	Lipid	Muscle	37059	100001526	malonylcarnitine	Lipid	-0.609328	1.65757	-0.0786027	TRUE	FALSE
Liver	2132	391	citrulline	Amino Acid	Muscle	35436	100001527	hexanoylglycine	Lipid	-0.647122	-0.134221	0.0117596	FALSE	FALSE
Liver	1505	445	orotate	Nucleotide	Muscle	35436	100001527	hexanoylglycine	Lipid	-0.61559	-0.0577068	0.0117596	FALSE	FALSE
Liver	3141	799	betaine	Amino Acid	Muscle	35436	100001527	hexanoylglycine	Lipid	-0.713062	0.360238	0.0117596	FALSE	FALSE
Liver	5086	806	dimethylglycine	Amino Acid	Muscle	35436	100001527	hexanoylglycine	Lipid	-0.622487	0.557585	0.0117596	TRUE	FALSE
Liver	605	825	uracil	Nucleotide	Muscle	35436	100001527	hexanoylglycine	Lipid	-0.657683	2.17812	0.0117596	TRUE	FALSE
Liver	15720	100000282	N-acetylglutamate	Amino Acid	Muscle	35436	100001527	hexanoylglycine	Lipid	-0.661938	1.31408	0.0117596	TRUE	FALSE
Liver	22185	100000787	N-acetylaspartate (NAA)	Amino Acid	Muscle	35436	100001527	hexanoylglycine	Lipid	0.612672	0.0627075	0.0117596	FALSE	FALSE
Liver	32401	100001092	trigonelline (N'-methylnicotinate)	Cofactors and Vitamins	Muscle	35436	100001527	hexanoylglycine	Lipid	-0.604728	0.211715	0.0117596	FALSE	FALSE
Liver	48434	100001577	N-acetylcitrulline	Amino Acid	Muscle	35436	100001527	hexanoylglycine	Lipid	-0.707163	0.816042	0.0117596	FALSE	FALSE
Liver	57652	100009394	hexadecadienoate (16:2n6)	Lipid	Muscle	35436	100001527	hexanoylglycine	Lipid	0.639262	-1.18907	0.0117596	TRUE	FALSE
Liver	54950	100010929	linoleoyl-docosahexaenoyl-glycerol (18:2/22:6) [2]*	Lipid	Muscle	35436	100001527	hexanoylglycine	Lipid	0.619612	1.24951	0.0117596	FALSE	FALSE
Liver	52466	100008992	1-stearoyl-2-docosahexaenoyl-GPE (18:0/22:6)*	Lipid	Muscle	36746	100001541	2-hydroxy-3-methylvalerate	Amino Acid	-0.672195	1.09202	-0.0463167	FALSE	FALSE
Liver	1573	1099	guanosine	Nucleotide	Muscle	35253	100001562	2-palmitoyl-GPC (16:0)*	Lipid	0.681435	-4.00355	1.08577	FALSE	FALSE
Liver	37070	100001805	methylphosphate	Nucleotide	Muscle	35253	100001562	2-palmitoyl-GPC (16:0)*	Lipid	0.799926	0.374767	1.08577	TRUE	FALSE
Liver	32342	209	adenosine 5'-monophosphate (AMP)	Nucleotide	Muscle	36600	100001570	1-linoleoyl-GPE (18:2)*	Lipid	-0.629413	-7.35427	-0.21567	TRUE	FALSE
Liver	19263	1526	1-palmitoyl-2-oleoyl-GPE (16:0/18:1)	Lipid	Muscle	37478	100001580	docosapentaenoate (n6 DPA; 22:5n6)	Lipid	-0.651439	0.489398	-0.229493	TRUE	FALSE
Liver	52461	1539	1-palmitoyl-2-oleoyl-GPC (16:0/18:1)	Lipid	Muscle	37478	100001580	docosapentaenoate (n6 DPA; 22:5n6)	Lipid	-0.678345	0.404665	-0.229493	FALSE	FALSE
Liver	15765	2054	ethylmalonate	Amino Acid	Muscle	37478	100001580	docosapentaenoate (n6 DPA; 22:5n6)	Lipid	-0.717588	0.156265	-0.229493	FALSE	FALSE
Liver	42448	100001856	1-stearoyl-2-oleoyl-GPE (18:0/18:1)	Lipid	Muscle	37478	100001580	docosapentaenoate (n6 DPA; 22:5n6)	Lipid	-0.655897	0.41744	-0.229493	FALSE	FALSE
Liver	38159	100002300	5-methyl-2'-deoxycytidine	Nucleotide	Muscle	37478	100001580	docosapentaenoate (n6 DPA; 22:5n6)	Lipid	0.655453	-0.0302389	-0.229493	FALSE	FALSE
Liver	52438	100008904	1-stearoyl-2-oleoyl-GPC (18:0/18:1)	Lipid	Muscle	37478	100001580	docosapentaenoate (n6 DPA; 22:5n6)	Lipid	-0.656344	0.25299	-0.229493	FALSE	FALSE
Liver	52470	100008984	1-palmitoyl-2-palmitoleoyl-GPC (16:0/16:1)*	Lipid	Muscle	37478	100001580	docosapentaenoate (n6 DPA; 22:5n6)	Lipid	-0.64726	0.290358	-0.229493	FALSE	FALSE
Liver	52467	100008993	1-palmitoyl-2-arachidonoyl-GPI (16:0/20:4)*	Lipid	Muscle	37478	100001580	docosapentaenoate (n6 DPA; 22:5n6)	Lipid	-0.63275	0.0945457	-0.229493	FALSE	FALSE
Liver	52669	100009066	1-palmitoyl-2-oleoyl-GPI (16:0/18:1)*	Lipid	Muscle	37478	100001580	docosapentaenoate (n6 DPA; 22:5n6)	Lipid	-0.62963	0.100034	-0.229493	FALSE	FALSE
Liver	57554	100010895	2'-O-methylcytidine	Nucleotide	Muscle	37478	100001580	docosapentaenoate (n6 DPA; 22:5n6)	Lipid	0.608266	0.0501106	-0.229493	FALSE	FALSE
Liver	1498	189	N6,N6,N6-trimethyllysine	Amino Acid	Muscle	46957	100001586	gulonate*	Cofactors and Vitamins	-0.679463	0.715344	-1.00683	FALSE	TRUE
Liver	60	397	leucine	Amino Acid	Muscle	46957	100001586	gulonate*	Cofactors and Vitamins	-0.663582	0.737576	-1.00683	TRUE	TRUE
Liver	64	460	phenylalanine	Amino Acid	Muscle	46957	100001586	gulonate*	Cofactors and Vitamins	-0.701644	0.80156	-1.00683	TRUE	TRUE
Liver	1284	564	threonine	Amino Acid	Muscle	46957	100001586	gulonate*	Cofactors and Vitamins	-0.604205	-0.501272	-1.00683	TRUE	TRUE
Liver	1649	566	valine	Amino Acid	Muscle	46957	100001586	gulonate*	Cofactors and Vitamins	-0.694292	0.42921	-1.00683	TRUE	TRUE
Liver	1573	1099	guanosine	Nucleotide	Muscle	46957	100001586	gulonate*	Cofactors and Vitamins	-0.616794	-4.00355	-1.00683	FALSE	TRUE
Liver	15949	100000125	2'-deoxycytidine	Nucleotide	Muscle	46957	100001586	gulonate*	Cofactors and Vitamins	-0.696467	-0.680025	-1.00683	TRUE	TRUE
Liver	35136	100001446	5-methyluridine (ribothymidine)	Nucleotide	Muscle	46957	100001586	gulonate*	Cofactors and Vitamins	-0.616139	-0.756997	-1.00683	FALSE	TRUE
Liver	35631	100001567	1-palmitoyl-GPE (16:0)	Lipid	Muscle	46957	100001586	gulonate*	Cofactors and Vitamins	0.604887	0.0213843	-1.00683	FALSE	TRUE
Liver	37070	100001805	methylphosphate	Nucleotide	Muscle	46957	100001586	gulonate*	Cofactors and Vitamins	-0.797437	0.374767	-1.00683	TRUE	TRUE
Liver	38159	100002300	5-methyl-2'-deoxycytidine	Nucleotide	Muscle	46957	100001586	gulonate*	Cofactors and Vitamins	-0.666136	-0.0302389	-1.00683	FALSE	TRUE
Liver	2132	391	citrulline	Amino Acid	Muscle	35665	100001612	N-acetyl-aspartyl-glutamate (NAAG)	Amino Acid	-0.66908	-0.134221	-0.427606	FALSE	TRUE
Liver	1505	445	orotate	Nucleotide	Muscle	35665	100001612	N-acetyl-aspartyl-glutamate (NAAG)	Amino Acid	-0.604249	-0.0577068	-0.427606	FALSE	TRUE
Liver	45095	100001509	2-methylbutyrylcarnitine (C5)	Amino Acid	Muscle	35665	100001612	N-acetyl-aspartyl-glutamate (NAAG)	Amino Acid	-0.649853	-0.0312132	-0.427606	FALSE	TRUE
Liver	1600	1026	phosphoethanolamine	Lipid	Muscle	48857	100001619	glycerophosphoglycerol	Lipid	0.620365	1.63969	-0.659118	TRUE	TRUE
Liver	61861	100019978	octadecenedioate (C18:1-DC)	Lipid	Muscle	48857	100001619	glycerophosphoglycerol	Lipid	-0.603041	-0.60642	-0.659118	FALSE	TRUE
Liver	60	397	leucine	Amino Acid	Muscle	37455	100001620	glycerophosphoethanolamine	Lipid	-0.602891	0.737576	0.103442	TRUE	FALSE
Liver	1605	1135	ursodeoxycholate	Lipid	Muscle	37455	100001620	glycerophosphoethanolamine	Lipid	-0.634921	-6.73044	0.103442	TRUE	FALSE
Liver	35631	100001567	1-palmitoyl-GPE (16:0)	Lipid	Muscle	37455	100001620	glycerophosphoethanolamine	Lipid	0.63608	0.0213843	0.103442	FALSE	FALSE
Liver	1573	1099	guanosine	Nucleotide	Muscle	34214	100001654	1-arachidonoyl-GPI (20:4)*	Lipid	0.619518	-4.00355	0.341955	FALSE	FALSE
Liver	2734	1102	gamma-glutamyltyrosine	Peptide	Muscle	34214	100001654	1-arachidonoyl-GPI (20:4)*	Lipid	0.661223	-0.0428808	0.341955	FALSE	FALSE
Liver	52461	1539	1-palmitoyl-2-oleoyl-GPC (16:0/18:1)	Lipid	Muscle	35718	100001739	dihomo-linolenate (20:3n3 or n6)	Lipid	-0.643207	0.404665	0.0483175	FALSE	FALSE
Liver	15765	2054	ethylmalonate	Amino Acid	Muscle	35718	100001739	dihomo-linolenate (20:3n3 or n6)	Lipid	-0.70605	0.156265	0.0483175	FALSE	FALSE
Liver	42448	100001856	1-stearoyl-2-oleoyl-GPE (18:0/18:1)	Lipid	Muscle	35718	100001739	dihomo-linolenate (20:3n3 or n6)	Lipid	-0.630971	0.41744	0.0483175	FALSE	FALSE
Liver	52438	100008904	1-stearoyl-2-oleoyl-GPC (18:0/18:1)	Lipid	Muscle	35718	100001739	dihomo-linolenate (20:3n3 or n6)	Lipid	-0.691057	0.25299	0.0483175	FALSE	FALSE
Liver	52984	100009271	(S)-3-hydroxybutyrylcarnitine	Lipid	Muscle	35718	100001739	dihomo-linolenate (20:3n3 or n6)	Lipid	-0.610243	0.370492	0.0483175	FALSE	FALSE
Liver	57518	100015837	arachidonoylcarnitine (C20:4)	Lipid	Muscle	35718	100001739	dihomo-linolenate (20:3n3 or n6)	Lipid	-0.60586	-0.695934	0.0483175	TRUE	FALSE
Liver	42370	35	S-1-pyrroline-5-carboxylate	Amino Acid	Muscle	46142	100001740	mannitol/sorbitol	Carbohydrate	-0.649657	0.458791	-0.376381	FALSE	FALSE
Liver	60	397	leucine	Amino Acid	Muscle	46142	100001740	mannitol/sorbitol	Carbohydrate	-0.619937	0.737576	-0.376381	TRUE	FALSE
Liver	64	460	phenylalanine	Amino Acid	Muscle	46142	100001740	mannitol/sorbitol	Carbohydrate	-0.671625	0.80156	-0.376381	TRUE	FALSE
Liver	1284	564	threonine	Amino Acid	Muscle	46142	100001740	mannitol/sorbitol	Carbohydrate	-0.680688	-0.501272	-0.376381	TRUE	FALSE
Liver	1649	566	valine	Amino Acid	Muscle	46142	100001740	mannitol/sorbitol	Carbohydrate	-0.69888	0.42921	-0.376381	TRUE	FALSE
Liver	15949	100000125	2'-deoxycytidine	Nucleotide	Muscle	46142	100001740	mannitol/sorbitol	Carbohydrate	-0.649877	-0.680025	-0.376381	TRUE	FALSE
Liver	35136	100001446	5-methyluridine (ribothymidine)	Nucleotide	Muscle	46142	100001740	mannitol/sorbitol	Carbohydrate	-0.623664	-0.756997	-0.376381	FALSE	FALSE
Liver	37070	100001805	methylphosphate	Nucleotide	Muscle	46142	100001740	mannitol/sorbitol	Carbohydrate	-0.680149	0.374767	-0.376381	TRUE	FALSE
Liver	20675	100000580	1,5-anhydroglucitol (1,5-AG)	Carbohydrate	Muscle	36713	100001768	N6-carboxymethyllysine	Carbohydrate	0.636123	-0.151624	-0.0775873	FALSE	FALSE
Liver	22001	100000773	3-hydroxyoctanoate	Lipid	Muscle	37070	100001805	methylphosphate	Nucleotide	0.634083	-1.22337	0.250395	TRUE	FALSE
Liver	27731	100001007	ribonate	Carbohydrate	Muscle	37070	100001805	methylphosphate	Nucleotide	-0.612603	1.03396	0.250395	FALSE	FALSE
Liver	3141	799	betaine	Amino Acid	Muscle	36808	100001810	dimethylarginine (SDMA + ADMA)	Amino Acid	-0.7126	0.360238	-0.253396	FALSE	FALSE
Liver	19263	1526	1-palmitoyl-2-oleoyl-GPE (16:0/18:1)	Lipid	Muscle	36808	100001810	dimethylarginine (SDMA + ADMA)	Amino Acid	-0.757218	0.489398	-0.253396	TRUE	FALSE
Liver	52450	1528	1-palmitoyl-2-linoleoyl-GPI (16:0/18:2)	Lipid	Muscle	36808	100001810	dimethylarginine (SDMA + ADMA)	Amino Acid	-0.619494	0.0141664	-0.253396	FALSE	FALSE
Liver	52461	1539	1-palmitoyl-2-oleoyl-GPC (16:0/18:1)	Lipid	Muscle	36808	100001810	dimethylarginine (SDMA + ADMA)	Amino Acid	-0.658077	0.404665	-0.253396	FALSE	FALSE
Liver	15745	2051	methylsuccinate	Amino Acid	Muscle	36808	100001810	dimethylarginine (SDMA + ADMA)	Amino Acid	-0.63971	0.786917	-0.253396	TRUE	FALSE
Liver	15765	2054	ethylmalonate	Amino Acid	Muscle	36808	100001810	dimethylarginine (SDMA + ADMA)	Amino Acid	-0.650596	0.156265	-0.253396	FALSE	FALSE
Liver	15681	100000096	4-guanidinobutanoate	Amino Acid	Muscle	36808	100001810	dimethylarginine (SDMA + ADMA)	Amino Acid	-0.781538	1.3145	-0.253396	TRUE	FALSE
Liver	15720	100000282	N-acetylglutamate	Amino Acid	Muscle	36808	100001810	dimethylarginine (SDMA + ADMA)	Amino Acid	-0.627734	1.31408	-0.253396	TRUE	FALSE
Liver	18349	100000463	indolelactate	Amino Acid	Muscle	36808	100001810	dimethylarginine (SDMA + ADMA)	Amino Acid	-0.737657	0.441979	-0.253396	TRUE	FALSE
Liver	19258	100000672	1-myristoyl-2-palmitoyl-GPC (14:0/16:0)	Lipid	Muscle	36808	100001810	dimethylarginine (SDMA + ADMA)	Amino Acid	-0.672869	0.391873	-0.253396	FALSE	FALSE
Liver	22185	100000787	N-acetylaspartate (NAA)	Amino Acid	Muscle	36808	100001810	dimethylarginine (SDMA + ADMA)	Amino Acid	0.690855	0.0627075	-0.253396	FALSE	FALSE
Liver	32401	100001092	trigonelline (N'-methylnicotinate)	Cofactors and Vitamins	Muscle	36808	100001810	dimethylarginine (SDMA + ADMA)	Amino Acid	-0.800263	0.211715	-0.253396	FALSE	FALSE
Liver	33953	100001266	N-acetylarginine	Amino Acid	Muscle	36808	100001810	dimethylarginine (SDMA + ADMA)	Amino Acid	-0.720562	0.253117	-0.253396	FALSE	FALSE
Liver	35669	100001613	tetradecanedioate (C14-DC)	Lipid	Muscle	36808	100001810	dimethylarginine (SDMA + ADMA)	Amino Acid	-0.669352	-0.183542	-0.253396	FALSE	FALSE
Liver	36751	100001721	N2-acetyllysine	Amino Acid	Muscle	36808	100001810	dimethylarginine (SDMA + ADMA)	Amino Acid	-0.628464	-0.038353	-0.253396	FALSE	FALSE
Liver	57461	100002769	argininate*	Amino Acid	Muscle	36808	100001810	dimethylarginine (SDMA + ADMA)	Amino Acid	-0.77544	1.34572	-0.253396	TRUE	FALSE
Liver	55072	100002784	2-oxoarginine*	Amino Acid	Muscle	36808	100001810	dimethylarginine (SDMA + ADMA)	Amino Acid	-0.831256	0.221248	-0.253396	FALSE	FALSE
Liver	40406	100003397	trimethylamine N-oxide	Lipid	Muscle	36808	100001810	dimethylarginine (SDMA + ADMA)	Amino Acid	-0.643855	0.325023	-0.253396	FALSE	FALSE
Liver	62860	100003415	N6-methyllysine	Amino Acid	Muscle	36808	100001810	dimethylarginine (SDMA + ADMA)	Amino Acid	-0.680538	0.296945	-0.253396	FALSE	FALSE
Liver	43255	100004299	N-acetyl-1-methylhistidine*	Amino Acid	Muscle	36808	100001810	dimethylarginine (SDMA + ADMA)	Amino Acid	0.736303	1.21971	-0.253396	FALSE	FALSE
Liver	52281	100008928	2-hydroxybutyrate/2-hydroxyisobutyrate	Amino Acid	Muscle	36808	100001810	dimethylarginine (SDMA + ADMA)	Amino Acid	-0.606966	1.02038	-0.253396	TRUE	FALSE
Liver	52470	100008984	1-palmitoyl-2-palmitoleoyl-GPC (16:0/16:1)*	Lipid	Muscle	36808	100001810	dimethylarginine (SDMA + ADMA)	Amino Acid	-0.728714	0.290358	-0.253396	FALSE	FALSE
Liver	52464	100008990	1-palmitoyl-2-arachidonoyl-GPE (16:0/20:4)*	Lipid	Muscle	36808	100001810	dimethylarginine (SDMA + ADMA)	Amino Acid	-0.675548	0.726707	-0.253396	TRUE	FALSE
Liver	52467	100008993	1-palmitoyl-2-arachidonoyl-GPI (16:0/20:4)*	Lipid	Muscle	36808	100001810	dimethylarginine (SDMA + ADMA)	Amino Acid	-0.66029	0.0945457	-0.253396	FALSE	FALSE
Liver	52669	100009066	1-palmitoyl-2-oleoyl-GPI (16:0/18:1)*	Lipid	Muscle	36808	100001810	dimethylarginine (SDMA + ADMA)	Amino Acid	-0.747983	0.100034	-0.253396	FALSE	FALSE
Liver	54812	100009154	1-palmitoyl-2-gamma-linolenoyl-GPC (16:0/18:3n6)*	Lipid	Muscle	36808	100001810	dimethylarginine (SDMA + ADMA)	Amino Acid	-0.659149	0.3345	-0.253396	TRUE	FALSE
Liver	54950	100010929	linoleoyl-docosahexaenoyl-glycerol (18:2/22:6) [2]*	Lipid	Muscle	36808	100001810	dimethylarginine (SDMA + ADMA)	Amino Acid	0.746746	1.24951	-0.253396	FALSE	FALSE
Liver	37070	100001805	methylphosphate	Nucleotide	Muscle	37076	100001851	N-acetylserine	Amino Acid	-0.691139	0.374767	-0.927926	TRUE	TRUE
Liver	31260	291	glucose 6-phosphate	Carbohydrate	Muscle	37112	100001859	chiro-inositol	Lipid	0.659012	2.89092	-0.753597	TRUE	FALSE
Liver	46957	100001586	gulonate*	Cofactors and Vitamins	Muscle	37112	100001859	chiro-inositol	Lipid	0.608128	2.14596	-0.753597	TRUE	FALSE
Liver	38159	100002300	5-methyl-2'-deoxycytidine	Nucleotide	Muscle	37112	100001859	chiro-inositol	Lipid	-0.628263	-0.0302389	-0.753597	FALSE	FALSE
Liver	54968	100010941	linoleoyl-linoleoyl-glycerol (18:2/18:2) [1]*	Lipid	Muscle	42449	100001870	1-palmitoyl-2-linoleoyl-GPE (16:0/18:2)	Lipid	-0.612932	1.03314	-0.180262	FALSE	FALSE
Liver	606	535	uridine	Nucleotide	Muscle	52234	100001882	glycosyl-N-stearoyl-sphingosine (d18:1/18:0)	Lipid	0.640395	3.24282	0.0859822	TRUE	FALSE
Liver	531	112	3-hydroxy-3-methylglutarate	Lipid	Muscle	37253	100002070	2-hydroxyglutarate	Lipid	0.67262	0.976703	-0.12157	FALSE	FALSE
Liver	35127	100001167	pro-hydroxy-pro	Amino Acid	Muscle	37253	100002070	2-hydroxyglutarate	Lipid	-0.697741	0.489072	-0.12157	TRUE	FALSE
Liver	15765	2054	ethylmalonate	Amino Acid	Muscle	37529	100002106	sphingomyelin (d18:1/18:1, d18:2/18:0)	Lipid	0.629537	0.156265	-0.258589	FALSE	TRUE
Liver	31850	100001151	butyrylglycine	Lipid	Muscle	37529	100002106	sphingomyelin (d18:1/18:1, d18:2/18:0)	Lipid	0.638745	2.67915	-0.258589	TRUE	TRUE
Liver	46223	100003151	linoleoylcarnitine (C18:2)*	Lipid	Muscle	37506	100002107	palmitoyl sphingomyelin (d18:1/16:0)	Lipid	0.63621	-0.541284	-0.209465	TRUE	TRUE
Liver	52984	100009271	(S)-3-hydroxybutyrylcarnitine	Lipid	Muscle	37506	100002107	palmitoyl sphingomyelin (d18:1/16:0)	Lipid	0.632728	0.370492	-0.209465	FALSE	TRUE
Liver	57518	100015837	arachidonoylcarnitine (C20:4)	Lipid	Muscle	37506	100002107	palmitoyl sphingomyelin (d18:1/16:0)	Lipid	0.624238	-0.695934	-0.209465	TRUE	TRUE
Liver	61840	100019801	3-hydroxyoleoylcarnitine	Lipid	Muscle	37506	100002107	palmitoyl sphingomyelin (d18:1/16:0)	Lipid	0.626968	-0.11898	-0.209465	FALSE	TRUE
Liver	52984	100009271	(S)-3-hydroxybutyrylcarnitine	Lipid	Muscle	37536	100002167	12-HETE	Lipid	-0.736676	0.370492	0.849983	FALSE	FALSE
Liver	52984	100009271	(S)-3-hydroxybutyrylcarnitine	Lipid	Muscle	37752	100002196	13-HODE + 9-HODE	Lipid	-0.605566	0.370492	0.481464	FALSE	FALSE
Liver	37070	100001805	methylphosphate	Nucleotide	Muscle	38125	100002227	4-cholesten-3-one	Lipid	0.605836	0.374767	-0.131398	TRUE	FALSE
Liver	2730	1140	gamma-glutamylglutamine	Peptide	Muscle	38178	100002259	cis-4-decenoylcarnitine (C10:1)	Lipid	-0.640996	-0.830529	0.864825	TRUE	FALSE
Liver	19263	1526	1-palmitoyl-2-oleoyl-GPE (16:0/18:1)	Lipid	Muscle	57747	100002458	3-methylglutaconate	Amino Acid	0.61231	0.489398	-0.451486	TRUE	TRUE
Liver	15681	100000096	4-guanidinobutanoate	Amino Acid	Muscle	57747	100002458	3-methylglutaconate	Amino Acid	0.669452	1.3145	-0.451486	TRUE	TRUE
Liver	15720	100000282	N-acetylglutamate	Amino Acid	Muscle	57747	100002458	3-methylglutaconate	Amino Acid	0.644261	1.31408	-0.451486	TRUE	TRUE
Liver	32401	100001092	trigonelline (N'-methylnicotinate)	Cofactors and Vitamins	Muscle	57747	100002458	3-methylglutaconate	Amino Acid	0.701244	0.211715	-0.451486	FALSE	TRUE
Liver	33953	100001266	N-acetylarginine	Amino Acid	Muscle	57747	100002458	3-methylglutaconate	Amino Acid	0.698761	0.253117	-0.451486	FALSE	TRUE
Liver	48434	100001577	N-acetylcitrulline	Amino Acid	Muscle	57747	100002458	3-methylglutaconate	Amino Acid	0.616853	0.816042	-0.451486	FALSE	TRUE
Liver	57461	100002769	argininate*	Amino Acid	Muscle	57747	100002458	3-methylglutaconate	Amino Acid	0.679772	1.34572	-0.451486	TRUE	TRUE
Liver	55072	100002784	2-oxoarginine*	Amino Acid	Muscle	57747	100002458	3-methylglutaconate	Amino Acid	0.765793	0.221248	-0.451486	FALSE	TRUE
Liver	52944	100009233	palmitoylcholine	Lipid	Muscle	57747	100002458	3-methylglutaconate	Amino Acid	-0.608823	-3.11437	-0.451486	TRUE	TRUE
Liver	32197	240	3-(4-hydroxyphenyl)lactate	Amino Acid	Muscle	39582	100002763	nicotinamide N-oxide	Cofactors and Vitamins	0.668045	0.936586	0.550668	TRUE	FALSE
Liver	1505	445	orotate	Nucleotide	Muscle	39582	100002763	nicotinamide N-oxide	Cofactors and Vitamins	0.604024	-0.0577068	0.550668	FALSE	FALSE
Liver	3141	799	betaine	Amino Acid	Muscle	39582	100002763	nicotinamide N-oxide	Cofactors and Vitamins	0.648517	0.360238	0.550668	FALSE	FALSE
Liver	1516	1023	sarcosine	Amino Acid	Muscle	39582	100002763	nicotinamide N-oxide	Cofactors and Vitamins	0.651065	0.195441	0.550668	FALSE	FALSE
Liver	32198	100000802	acetylcarnitine (C2)	Lipid	Muscle	39582	100002763	nicotinamide N-oxide	Cofactors and Vitamins	0.762795	0.134781	0.550668	FALSE	FALSE
Liver	35160	100001501	oleoylcarnitine (C18:1)	Lipid	Muscle	39582	100002763	nicotinamide N-oxide	Cofactors and Vitamins	0.615882	-0.183786	0.550668	FALSE	FALSE
Liver	48434	100001577	N-acetylcitrulline	Amino Acid	Muscle	39582	100002763	nicotinamide N-oxide	Cofactors and Vitamins	0.622445	0.816042	0.550668	FALSE	FALSE
Liver	39378	100002912	tauroursodeoxycholate	Lipid	Muscle	39582	100002763	nicotinamide N-oxide	Cofactors and Vitamins	-0.626554	-3.7196	0.550668	FALSE	FALSE
Liver	52988	100006614	adipoylcarnitine (C6-DC)	Lipid	Muscle	39582	100002763	nicotinamide N-oxide	Cofactors and Vitamins	-0.735232	1.55193	0.550668	TRUE	FALSE
Liver	54964	100010927	linoleoyl-linolenoyl-glycerol (18:2/18:3) [2]*	Lipid	Muscle	39582	100002763	nicotinamide N-oxide	Cofactors and Vitamins	-0.719836	1.62087	0.550668	TRUE	FALSE
Liver	62850	100020343	tetradecadienoate (14:2)*	Lipid	Muscle	39582	100002763	nicotinamide N-oxide	Cofactors and Vitamins	-0.665639	-0.602797	0.550668	TRUE	FALSE
Liver	485	50	spermidine	Amino Acid	Muscle	52474	100002875	1-(1-enyl-palmitoyl)-GPC (P-16:0)*	Lipid	0.605155	2.10261	-0.182873	TRUE	FALSE
Liver	46957	100001586	gulonate*	Cofactors and Vitamins	Muscle	46798	100002989	oleoyl-linoleoyl-glycerol (18:1/18:2) [1]	Lipid	-0.604118	2.14596	0.0528412	TRUE	FALSE
Liver	54964	100010927	linoleoyl-linolenoyl-glycerol (18:2/18:3) [2]*	Lipid	Muscle	46798	100002989	oleoyl-linoleoyl-glycerol (18:1/18:2) [1]	Lipid	0.62348	1.62087	0.0528412	TRUE	FALSE
Liver	577	878	fructose	Carbohydrate	Muscle	46799	100002990	oleoyl-linoleoyl-glycerol (18:1/18:2) [2]	Lipid	0.619628	-1.39797	0.14519	FALSE	FALSE
Liver	42398	100001461	1-stearoyl-GPE (18:0)	Lipid	Muscle	39730	100003240	N-stearoyltaurine	Lipid	-0.649237	-0.00567734	0.42502	FALSE	FALSE
Liver	40406	100003397	trimethylamine N-oxide	Lipid	Muscle	40406	100003397	trimethylamine N-oxide	Lipid	0.692381	0.325023	-0.72483	FALSE	TRUE
Liver	40730	100003434	imidazole propionate	Amino Acid	Muscle	40730	100003434	imidazole propionate	Amino Acid	0.676162	0.242975	0.197738	FALSE	FALSE
Liver	54979	1547	N-stearoyl-sphingosine (d18:1/18:0)*	Lipid	Muscle	41220	100003901	2-stearoyl-GPE (18:0)*	Lipid	0.612907	0.887225	-0.108999	FALSE	FALSE
Liver	15949	100000125	2'-deoxycytidine	Nucleotide	Muscle	41220	100003901	2-stearoyl-GPE (18:0)*	Lipid	0.657156	-0.680025	-0.108999	TRUE	FALSE
Liver	15772	100000406	ribitol	Carbohydrate	Muscle	41220	100003901	2-stearoyl-GPE (18:0)*	Lipid	0.603455	0.875394	-0.108999	FALSE	FALSE
Liver	531	112	3-hydroxy-3-methylglutarate	Lipid	Muscle	43264	100003926	(R)-3-hydroxybutyrylcarnitine	Lipid	0.79736	0.976703	0.143915	FALSE	FALSE
Liver	32198	100000802	acetylcarnitine (C2)	Lipid	Muscle	43264	100003926	(R)-3-hydroxybutyrylcarnitine	Lipid	-0.718737	0.134781	0.143915	FALSE	FALSE
Liver	52988	100006614	adipoylcarnitine (C6-DC)	Lipid	Muscle	43264	100003926	(R)-3-hydroxybutyrylcarnitine	Lipid	0.671031	1.55193	0.143915	TRUE	FALSE
Liver	52984	100009271	(S)-3-hydroxybutyrylcarnitine	Lipid	Muscle	43488	100004046	N-acetylcarnosine	Amino Acid	0.608421	0.370492	-0.413112	FALSE	FALSE
Liver	1505	445	orotate	Nucleotide	Muscle	57512	100004054	margaroylcarnitine (C17)*	Lipid	-0.666787	-0.0577068	-0.105376	FALSE	FALSE
Liver	12261	1668	taurodeoxycholate	Lipid	Muscle	57512	100004054	margaroylcarnitine (C17)*	Lipid	0.667468	-4.76938	-0.105376	FALSE	FALSE
Liver	15765	2054	ethylmalonate	Amino Acid	Muscle	57512	100004054	margaroylcarnitine (C17)*	Lipid	-0.613988	0.156265	-0.105376	FALSE	FALSE
Liver	52603	100008903	1,2-dilinoleoyl-GPC (18:2/18:2)	Lipid	Muscle	57512	100004054	margaroylcarnitine (C17)*	Lipid	0.615626	0.220413	-0.105376	FALSE	FALSE
Liver	52683	100009075	1-palmitoleoyl-2-linoleoyl-GPC (16:1/18:2)*	Lipid	Muscle	57512	100004054	margaroylcarnitine (C17)*	Lipid	0.6186	0.180506	-0.105376	FALSE	FALSE
Liver	53176	100009343	1-linoleoyl-2-linolenoyl-GPC (18:2/18:3)*	Lipid	Muscle	57512	100004054	margaroylcarnitine (C17)*	Lipid	0.689798	-0.087859	-0.105376	FALSE	FALSE
Liver	57457	100015730	glycosyl ceramide (d16:1/24:1, d18:1/22:1)*	Lipid	Muscle	42463	100004328	sphingomyelin (d18:1/14:0, d16:1/16:0)*	Lipid	0.708867	0.00600658	-0.0766211	FALSE	FALSE
Liver	2183	872	thymidine	Nucleotide	Muscle	42459	100004329	sphingomyelin (d18:2/16:0, d18:1/16:1)*	Lipid	-0.608036	-0.706819	-0.180651	TRUE	FALSE
Liver	57518	100015837	arachidonoylcarnitine (C20:4)	Lipid	Muscle	42459	100004329	sphingomyelin (d18:2/16:0, d18:1/16:1)*	Lipid	0.720455	-0.695934	-0.180651	TRUE	FALSE
Liver	57521	100015840	dihomo-linolenoylcarnitine (C20:3n3 or 6)*	Lipid	Muscle	42459	100004329	sphingomyelin (d18:2/16:0, d18:1/16:1)*	Lipid	0.641734	-0.459174	-0.180651	FALSE	FALSE
Liver	15765	2054	ethylmalonate	Amino Acid	Muscle	43549	100004561	N-formylanthranilic acid	Amino Acid	0.667458	0.156265	-0.271657	FALSE	FALSE
Liver	605	825	uracil	Nucleotide	Muscle	45428	100005463	N-acetylmethionine sulfoxide	Amino Acid	0.631595	2.17812	0.340491	TRUE	FALSE
Liver	39609	100002953	16-hydroxypalmitate	Lipid	Muscle	45428	100005463	N-acetylmethionine sulfoxide	Amino Acid	0.605722	0.0683574	0.340491	FALSE	FALSE
Liver	52988	100006614	adipoylcarnitine (C6-DC)	Lipid	Muscle	45428	100005463	N-acetylmethionine sulfoxide	Amino Acid	-0.635082	1.55193	0.340491	TRUE	FALSE
Liver	15765	2054	ethylmalonate	Amino Acid	Muscle	48187	100005466	N-acetyltaurine	Amino Acid	0.680746	0.156265	-0.913824	FALSE	TRUE
Liver	15681	100000096	4-guanidinobutanoate	Amino Acid	Muscle	48187	100005466	N-acetyltaurine	Amino Acid	0.636066	1.3145	-0.913824	TRUE	TRUE
Liver	15720	100000282	N-acetylglutamate	Amino Acid	Muscle	48187	100005466	N-acetyltaurine	Amino Acid	0.633693	1.31408	-0.913824	TRUE	TRUE
Liver	18349	100000463	indolelactate	Amino Acid	Muscle	48187	100005466	N-acetyltaurine	Amino Acid	0.638893	0.441979	-0.913824	TRUE	TRUE
Liver	32401	100001092	trigonelline (N'-methylnicotinate)	Cofactors and Vitamins	Muscle	48187	100005466	N-acetyltaurine	Amino Acid	0.615888	0.211715	-0.913824	FALSE	TRUE
Liver	57461	100002769	argininate*	Amino Acid	Muscle	48187	100005466	N-acetyltaurine	Amino Acid	0.665141	1.34572	-0.913824	TRUE	TRUE
Liver	43255	100004299	N-acetyl-1-methylhistidine*	Amino Acid	Muscle	48187	100005466	N-acetyltaurine	Amino Acid	-0.603307	1.21971	-0.913824	FALSE	TRUE
Liver	52683	100009075	1-palmitoleoyl-2-linoleoyl-GPC (16:1/18:2)*	Lipid	Muscle	48187	100005466	N-acetyltaurine	Amino Acid	-0.61464	0.180506	-0.913824	FALSE	TRUE
Liver	54812	100009154	1-palmitoyl-2-gamma-linolenoyl-GPC (16:0/18:3n6)*	Lipid	Muscle	48187	100005466	N-acetyltaurine	Amino Acid	0.652199	0.3345	-0.913824	TRUE	TRUE
Liver	54950	100010929	linoleoyl-docosahexaenoyl-glycerol (18:2/22:6) [2]*	Lipid	Muscle	48187	100005466	N-acetyltaurine	Amino Acid	-0.619943	1.24951	-0.913824	FALSE	TRUE
Liver	1508	1024	pantothenate	Cofactors and Vitamins	Muscle	45970	100005717	1-palmitoyl-GPG (16:0)*	Lipid	0.637064	0.138586	-0.482319	FALSE	FALSE
Liver	35137	100001412	N2,N2-dimethylguanosine	Nucleotide	Muscle	45970	100005717	1-palmitoyl-GPG (16:0)*	Lipid	0.717745	-1.09979	-0.482319	FALSE	FALSE
Liver	52984	100009271	(S)-3-hydroxybutyrylcarnitine	Lipid	Muscle	45970	100005717	1-palmitoyl-GPG (16:0)*	Lipid	-0.656912	0.370492	-0.482319	FALSE	FALSE
Liver	57518	100015837	arachidonoylcarnitine (C20:4)	Lipid	Muscle	45970	100005717	1-palmitoyl-GPG (16:0)*	Lipid	-0.620667	-0.695934	-0.482319	TRUE	FALSE
Liver	52602	536	2'-deoxyuridine	Nucleotide	Muscle	47153	100005986	sphingomyelin (d18:1/24:1, d18:2/24:0)*	Lipid	-0.621164	-0.786348	-0.676967	TRUE	FALSE
Liver	605	825	uracil	Nucleotide	Muscle	47153	100005986	sphingomyelin (d18:1/24:1, d18:2/24:0)*	Lipid	-0.628188	2.17812	-0.676967	TRUE	FALSE
Liver	36752	100001734	N6-acetyllysine	Amino Acid	Muscle	47153	100005986	sphingomyelin (d18:1/24:1, d18:2/24:0)*	Lipid	-0.671522	-0.0117871	-0.676967	FALSE	FALSE
Liver	3141	799	betaine	Amino Acid	Muscle	48433	100006056	N-formylphenylalanine	Amino Acid	0.661417	0.360238	0.0484018	FALSE	FALSE
Liver	527	482	lactate	Carbohydrate	Muscle	48255	100006115	arabonate/xylonate	Carbohydrate	0.613363	0.969444	-0.556486	TRUE	FALSE
Liver	2183	872	thymidine	Nucleotide	Muscle	48255	100006115	arabonate/xylonate	Carbohydrate	-0.61165	-0.706819	-0.556486	TRUE	FALSE
Liver	1573	1099	guanosine	Nucleotide	Muscle	48255	100006115	arabonate/xylonate	Carbohydrate	-0.611404	-4.00355	-0.556486	FALSE	FALSE
Liver	12129	1442	beta-hydroxyisovalerate	Amino Acid	Muscle	48255	100006115	arabonate/xylonate	Carbohydrate	-0.611839	0.343657	-0.556486	FALSE	FALSE
Liver	15949	100000125	2'-deoxycytidine	Nucleotide	Muscle	48255	100006115	arabonate/xylonate	Carbohydrate	-0.696167	-0.680025	-0.556486	TRUE	FALSE
Liver	37070	100001805	methylphosphate	Nucleotide	Muscle	48255	100006115	arabonate/xylonate	Carbohydrate	-0.698934	0.374767	-0.556486	TRUE	FALSE
Liver	38159	100002300	5-methyl-2'-deoxycytidine	Nucleotide	Muscle	48255	100006115	arabonate/xylonate	Carbohydrate	-0.603522	-0.0302389	-0.556486	FALSE	FALSE
Liver	36752	100001734	N6-acetyllysine	Amino Acid	Muscle	48493	100006295	sphingomyelin (d18:1/22:1, d18:2/22:0, d16:1/24:1)*	Lipid	-0.602844	-0.0117871	-0.133513	FALSE	FALSE
Liver	22001	100000773	3-hydroxyoctanoate	Lipid	Muscle	57330	100006298	lignoceroyl sphingomyelin (d18:1/24:0)	Lipid	0.613848	-1.22337	-0.149786	TRUE	FALSE
Liver	590	358	hypotaurine	Amino Acid	Muscle	48782	100006379	C-glycosyltryptophan	Amino Acid	-0.629164	-0.594768	-0.549468	TRUE	TRUE
Liver	33943	100001253	N-acetylglutamine	Amino Acid	Muscle	48782	100006379	C-glycosyltryptophan	Amino Acid	0.623245	1.89375	-0.549468	TRUE	TRUE
Liver	34407	100001393	isovalerylcarnitine (C5)	Amino Acid	Muscle	48885	100006430	arabitol/xylitol	Carbohydrate	-0.603788	-1.7452	-0.966779	TRUE	TRUE
Liver	48493	100006295	sphingomyelin (d18:1/22:1, d18:2/22:0, d16:1/24:1)*	Lipid	Muscle	52462	100008914	1-palmitoyl-2-arachidonoyl-GPC (16:0/20:4n6)	Lipid	0.639772	0.13782	-0.00111392	FALSE	FALSE
Liver	52435	100008956	sphingomyelin (d18:2/23:0, d18:1/23:1, d17:1/24:1)*	Lipid	Muscle	52462	100008914	1-palmitoyl-2-arachidonoyl-GPC (16:0/20:4n6)	Lipid	0.613006	-0.240776	-0.00111392	FALSE	FALSE
Liver	57518	100015837	arachidonoylcarnitine (C20:4)	Lipid	Muscle	52462	100008914	1-palmitoyl-2-arachidonoyl-GPC (16:0/20:4n6)	Lipid	0.604772	-0.695934	-0.00111392	TRUE	FALSE
Liver	46223	100003151	linoleoylcarnitine (C18:2)*	Lipid	Muscle	52610	100008915	1-palmitoyl-2-docosahexaenoyl-GPC (16:0/22:6)	Lipid	0.653916	-0.541284	-0.0115611	TRUE	FALSE
Liver	52984	100009271	(S)-3-hydroxybutyrylcarnitine	Lipid	Muscle	52610	100008915	1-palmitoyl-2-docosahexaenoyl-GPC (16:0/22:6)	Lipid	0.626704	0.370492	-0.0115611	FALSE	FALSE
Liver	57518	100015837	arachidonoylcarnitine (C20:4)	Lipid	Muscle	52610	100008915	1-palmitoyl-2-docosahexaenoyl-GPC (16:0/22:6)	Lipid	0.645431	-0.695934	-0.0115611	TRUE	FALSE
Liver	53237	100002619	sedoheptulose	Carbohydrate	Muscle	52611	100008916	1-stearoyl-2-docosahexaenoyl-GPC (18:0/22:6)	Lipid	-0.65941	1.08177	-0.0483862	FALSE	FALSE
Liver	2132	391	citrulline	Amino Acid	Muscle	52614	100008919	1-(1-enyl-stearoyl)-2-oleoyl-GPE (P-18:0/18:1)	Lipid	-0.651266	-0.134221	-0.0818239	FALSE	FALSE
Liver	606	535	uridine	Nucleotide	Muscle	52614	100008919	1-(1-enyl-stearoyl)-2-oleoyl-GPE (P-18:0/18:1)	Lipid	0.627863	3.24282	-0.0818239	TRUE	FALSE
Liver	605	825	uracil	Nucleotide	Muscle	52614	100008919	1-(1-enyl-stearoyl)-2-oleoyl-GPE (P-18:0/18:1)	Lipid	-0.622136	2.17812	-0.0818239	TRUE	FALSE
Liver	35649	100001628	sedoheptulose-7-phosphate	Carbohydrate	Muscle	52615	100008920	sphingomyelin (d18:1/17:0, d17:1/18:0, d19:1/16:0)	Lipid	0.62944	1.21563	-0.0888573	FALSE	FALSE
Liver	52435	100008956	sphingomyelin (d18:2/23:0, d18:1/23:1, d17:1/24:1)*	Lipid	Muscle	52615	100008920	sphingomyelin (d18:1/17:0, d17:1/18:0, d19:1/16:0)	Lipid	0.606583	-0.240776	-0.0888573	FALSE	FALSE
Liver	1549	111	3-hydroxyisobutyrate	Amino Acid	Muscle	52281	100008928	2-hydroxybutyrate/2-hydroxyisobutyrate	Amino Acid	0.638829	0.314351	-0.468663	FALSE	TRUE
Liver	19263	1526	1-palmitoyl-2-oleoyl-GPE (16:0/18:1)	Lipid	Muscle	52281	100008928	2-hydroxybutyrate/2-hydroxyisobutyrate	Amino Acid	0.629419	0.489398	-0.468663	TRUE	TRUE
Liver	52450	1528	1-palmitoyl-2-linoleoyl-GPI (16:0/18:2)	Lipid	Muscle	52281	100008928	2-hydroxybutyrate/2-hydroxyisobutyrate	Amino Acid	0.624549	0.0141664	-0.468663	FALSE	TRUE
Liver	42449	100001870	1-palmitoyl-2-linoleoyl-GPE (16:0/18:2)	Lipid	Muscle	52281	100008928	2-hydroxybutyrate/2-hydroxyisobutyrate	Amino Acid	0.611381	0.649371	-0.468663	TRUE	TRUE
Liver	40406	100003397	trimethylamine N-oxide	Lipid	Muscle	52281	100008928	2-hydroxybutyrate/2-hydroxyisobutyrate	Amino Acid	0.715719	0.325023	-0.468663	FALSE	TRUE
Liver	52281	100008928	2-hydroxybutyrate/2-hydroxyisobutyrate	Amino Acid	Muscle	52281	100008928	2-hydroxybutyrate/2-hydroxyisobutyrate	Amino Acid	0.714129	1.02038	-0.468663	TRUE	TRUE
Liver	57554	100010895	2'-O-methylcytidine	Nucleotide	Muscle	52281	100008928	2-hydroxybutyrate/2-hydroxyisobutyrate	Amino Acid	-0.668525	0.0501106	-0.468663	FALSE	TRUE
Liver	57457	100015730	glycosyl ceramide (d16:1/24:1, d18:1/22:1)*	Lipid	Muscle	52435	100008956	sphingomyelin (d18:2/23:0, d18:1/23:1, d17:1/24:1)*	Lipid	0.632698	0.00600658	-0.225237	FALSE	FALSE
Liver	45095	100001509	2-methylbutyrylcarnitine (C5)	Amino Acid	Muscle	52437	100008957	sphingomyelin (d18:2/24:1, d18:1/24:2)*	Lipid	-0.634284	-0.0312132	-0.111133	FALSE	FALSE
Liver	52683	100009075	1-palmitoleoyl-2-linoleoyl-GPC (16:1/18:2)*	Lipid	Muscle	52437	100008957	sphingomyelin (d18:2/24:1, d18:1/24:2)*	Lipid	0.610529	0.180506	-0.111133	FALSE	FALSE
Liver	46957	100001586	gulonate*	Cofactors and Vitamins	Muscle	52453	100008981	1-oleoyl-2-linoleoyl-GPC (18:1/18:2)*	Lipid	0.606532	2.14596	-0.0423507	TRUE	FALSE
Liver	52467	100008993	1-palmitoyl-2-arachidonoyl-GPI (16:0/20:4)*	Lipid	Muscle	52453	100008981	1-oleoyl-2-linoleoyl-GPC (18:1/18:2)*	Lipid	0.60532	0.0945457	-0.0423507	FALSE	FALSE
Liver	52984	100009271	(S)-3-hydroxybutyrylcarnitine	Lipid	Muscle	52453	100008981	1-oleoyl-2-linoleoyl-GPC (18:1/18:2)*	Lipid	0.663723	0.370492	-0.0423507	FALSE	FALSE
Liver	19263	1526	1-palmitoyl-2-oleoyl-GPE (16:0/18:1)	Lipid	Muscle	52470	100008984	1-palmitoyl-2-palmitoleoyl-GPC (16:0/16:1)*	Lipid	0.604619	0.489398	-0.253576	TRUE	TRUE
Liver	48493	100006295	sphingomyelin (d18:1/22:1, d18:2/22:0, d16:1/24:1)*	Lipid	Muscle	52470	100008984	1-palmitoyl-2-palmitoleoyl-GPC (16:0/16:1)*	Lipid	0.616797	0.13782	-0.253576	FALSE	TRUE
Liver	52984	100009271	(S)-3-hydroxybutyrylcarnitine	Lipid	Muscle	52470	100008984	1-palmitoyl-2-palmitoleoyl-GPC (16:0/16:1)*	Lipid	0.605255	0.370492	-0.253576	FALSE	TRUE
Liver	57518	100015837	arachidonoylcarnitine (C20:4)	Lipid	Muscle	52470	100008984	1-palmitoyl-2-palmitoleoyl-GPC (16:0/16:1)*	Lipid	0.628511	-0.695934	-0.253576	TRUE	TRUE
Liver	53	563	glutamine	Amino Acid	Muscle	52478	100009007	1-(1-enyl-palmitoyl)-2-oleoyl-GPC (P-16:0/18:1)*	Lipid	0.674059	0.745584	-0.227146	TRUE	FALSE
Liver	15949	100000125	2'-deoxycytidine	Nucleotide	Muscle	52604	100009028	N-palmitoyl-sphinganine (d18:0/16:0)	Lipid	0.640996	-0.680025	-0.564822	TRUE	FALSE
Liver	38159	100002300	5-methyl-2'-deoxycytidine	Nucleotide	Muscle	52604	100009028	N-palmitoyl-sphinganine (d18:0/16:0)	Lipid	0.689776	-0.0302389	-0.564822	FALSE	FALSE
Liver	54968	100010941	linoleoyl-linoleoyl-glycerol (18:2/18:2) [1]*	Lipid	Muscle	52687	100009078	1-oleoyl-2-linoleoyl-GPE (18:1/18:2)*	Lipid	-0.656546	1.03314	-0.271071	FALSE	FALSE
Liver	42382	197	S-adenosylhomocysteine (SAH)	Amino Acid	Muscle	55041	100009219	1-oleoyl-2-arachidonoyl-GPE (18:1/20:4)*	Lipid	0.60772	1.48299	0.0367334	TRUE	FALSE
Liver	1508	1024	pantothenate	Cofactors and Vitamins	Muscle	54885	100009227	1-linoleoyl-GPG (18:2)*	Lipid	0.66595	0.138586	0.711541	FALSE	FALSE
Liver	15650	1242	N1-methyladenosine	Nucleotide	Muscle	54885	100009227	1-linoleoyl-GPG (18:2)*	Lipid	0.671656	-0.346486	0.711541	FALSE	FALSE
Liver	35137	100001412	N2,N2-dimethylguanosine	Nucleotide	Muscle	54885	100009227	1-linoleoyl-GPG (18:2)*	Lipid	0.708973	-1.09979	0.711541	FALSE	FALSE
Liver	52984	100009271	(S)-3-hydroxybutyrylcarnitine	Lipid	Muscle	54885	100009227	1-linoleoyl-GPG (18:2)*	Lipid	-0.698501	0.370492	0.711541	FALSE	FALSE
Liver	57518	100015837	arachidonoylcarnitine (C20:4)	Lipid	Muscle	54885	100009227	1-linoleoyl-GPG (18:2)*	Lipid	-0.648322	-0.695934	0.711541	TRUE	FALSE
Liver	52748	100009225	1-(1-enyl-stearoyl)-2-linoleoyl-GPE (P-18:0/18:2)*	Lipid	Muscle	53013	100009272	glycosyl-N-palmitoyl-sphingosine (d18:1/16:0)	Lipid	-0.614712	0.00728274	0.012716	FALSE	FALSE
Liver	54950	100010929	linoleoyl-docosahexaenoyl-glycerol (18:2/22:6) [2]*	Lipid	Muscle	53013	100009272	glycosyl-N-palmitoyl-sphingosine (d18:1/16:0)	Lipid	0.603395	1.24951	0.012716	FALSE	FALSE
Liver	61826	100005814	N-linoleoyltaurine*	Lipid	Muscle	53180	100009345	1-palmitoleoyl-2-linolenoyl-GPC (16:1/18:3)*	Lipid	-0.607354	-2.01823	0.0249194	TRUE	FALSE
Liver	52464	100008990	1-palmitoyl-2-arachidonoyl-GPE (16:0/20:4)*	Lipid	Muscle	53180	100009345	1-palmitoleoyl-2-linolenoyl-GPC (16:1/18:3)*	Lipid	0.604076	0.726707	0.0249194	TRUE	FALSE
Liver	52467	100008993	1-palmitoyl-2-arachidonoyl-GPI (16:0/20:4)*	Lipid	Muscle	53180	100009345	1-palmitoleoyl-2-linolenoyl-GPC (16:1/18:3)*	Lipid	0.641043	0.0945457	0.0249194	FALSE	FALSE
Liver	1505	445	orotate	Nucleotide	Muscle	53223	100009406	palmitoleoylcarnitine (C16:1)*	Lipid	-0.629404	-0.0577068	0.190422	FALSE	FALSE
Liver	52603	100008903	1,2-dilinoleoyl-GPC (18:2/18:2)	Lipid	Muscle	53223	100009406	palmitoleoylcarnitine (C16:1)*	Lipid	0.640234	0.220413	0.190422	FALSE	FALSE
Liver	52683	100009075	1-palmitoleoyl-2-linoleoyl-GPC (16:1/18:2)*	Lipid	Muscle	53223	100009406	palmitoleoylcarnitine (C16:1)*	Lipid	0.610711	0.180506	0.190422	FALSE	FALSE
Liver	53176	100009343	1-linoleoyl-2-linolenoyl-GPC (18:2/18:3)*	Lipid	Muscle	53223	100009406	palmitoleoylcarnitine (C16:1)*	Lipid	0.625683	-0.087859	0.190422	FALSE	FALSE
Liver	577	878	fructose	Carbohydrate	Muscle	54964	100010927	linoleoyl-linolenoyl-glycerol (18:2/18:3) [2]*	Lipid	0.699547	-1.39797	-0.146555	FALSE	FALSE
Liver	54964	100010927	linoleoyl-linolenoyl-glycerol (18:2/18:3) [2]*	Lipid	Muscle	54967	100010930	palmitoleoyl-linoleoyl-glycerol (16:1/18:2) [1]*	Lipid	0.652436	1.62087	0.147948	TRUE	FALSE
Liver	54966	100010940	diacylglycerol (16:1/18:2 [2], 16:0/18:3 [1])*	Lipid	Muscle	54967	100010930	palmitoleoyl-linoleoyl-glycerol (16:1/18:2) [1]*	Lipid	0.629487	1.74801	0.147948	TRUE	FALSE
Liver	54970	100010944	oleoyl-linolenoyl-glycerol (18:1/18:3) [2]*	Lipid	Muscle	54967	100010930	palmitoleoyl-linoleoyl-glycerol (16:1/18:2) [1]*	Lipid	0.717823	0.748989	0.147948	FALSE	FALSE
Liver	1573	1099	guanosine	Nucleotide	Muscle	54961	100010937	oleoyl-arachidonoyl-glycerol (18:1/20:4) [2]*	Lipid	0.700459	-4.00355	-0.479743	FALSE	FALSE
Liver	577	878	fructose	Carbohydrate	Muscle	54966	100010940	diacylglycerol (16:1/18:2 [2], 16:0/18:3 [1])*	Lipid	0.648842	-1.39797	0.388721	FALSE	FALSE
Liver	52633	100009052	palmitoyl-linoleoyl-glycerol (16:0/18:2) [1]*	Lipid	Muscle	54966	100010940	diacylglycerol (16:1/18:2 [2], 16:0/18:3 [1])*	Lipid	0.616823	-0.091403	0.388721	FALSE	FALSE
Liver	54964	100010927	linoleoyl-linolenoyl-glycerol (18:2/18:3) [2]*	Lipid	Muscle	54966	100010940	diacylglycerol (16:1/18:2 [2], 16:0/18:3 [1])*	Lipid	0.676239	1.62087	0.388721	TRUE	FALSE
Liver	54966	100010940	diacylglycerol (16:1/18:2 [2], 16:0/18:3 [1])*	Lipid	Muscle	54966	100010940	diacylglycerol (16:1/18:2 [2], 16:0/18:3 [1])*	Lipid	0.623174	1.74801	0.388721	TRUE	FALSE
Liver	54970	100010944	oleoyl-linolenoyl-glycerol (18:1/18:3) [2]*	Lipid	Muscle	54966	100010940	diacylglycerol (16:1/18:2 [2], 16:0/18:3 [1])*	Lipid	0.612286	0.748989	0.388721	FALSE	FALSE
Liver	577	878	fructose	Carbohydrate	Muscle	54968	100010941	linoleoyl-linoleoyl-glycerol (18:2/18:2) [1]*	Lipid	0.610738	-1.39797	0.133699	FALSE	FALSE
Liver	54970	100010944	oleoyl-linolenoyl-glycerol (18:1/18:3) [2]*	Lipid	Muscle	54968	100010941	linoleoyl-linoleoyl-glycerol (18:2/18:2) [1]*	Lipid	0.633871	0.748989	0.133699	FALSE	FALSE
Liver	512	917	asparagine	Amino Acid	Muscle	57443	100015744	ceramide (d18:2/24:1, d18:1/24:2)*	Lipid	0.664254	-1.61796	-0.0224388	TRUE	FALSE
Liver	1573	1099	guanosine	Nucleotide	Muscle	57443	100015744	ceramide (d18:2/24:1, d18:1/24:2)*	Lipid	0.633329	-4.00355	-0.0224388	FALSE	FALSE
Liver	38159	100002300	5-methyl-2'-deoxycytidine	Nucleotide	Muscle	57443	100015744	ceramide (d18:2/24:1, d18:1/24:2)*	Lipid	0.716359	-0.0302389	-0.0224388	FALSE	FALSE
Liver	2132	391	citrulline	Amino Acid	Muscle	57453	100015745	glycosyl ceramide (d18:2/24:1, d18:1/24:2)*	Lipid	-0.620016	-0.134221	-0.190372	FALSE	FALSE
Liver	606	535	uridine	Nucleotide	Muscle	57453	100015745	glycosyl ceramide (d18:2/24:1, d18:1/24:2)*	Lipid	0.708322	3.24282	-0.190372	TRUE	FALSE
Liver	605	825	uracil	Nucleotide	Muscle	57453	100015745	glycosyl ceramide (d18:2/24:1, d18:1/24:2)*	Lipid	-0.632091	2.17812	-0.190372	TRUE	FALSE
Liver	19263	1526	1-palmitoyl-2-oleoyl-GPE (16:0/18:1)	Lipid	Muscle	57810	100015785	nisinate (24:6n3)	Lipid	-0.610277	0.489398	0.329718	TRUE	FALSE
Liver	52461	1539	1-palmitoyl-2-oleoyl-GPC (16:0/18:1)	Lipid	Muscle	57810	100015785	nisinate (24:6n3)	Lipid	-0.711063	0.404665	0.329718	FALSE	FALSE
Liver	15765	2054	ethylmalonate	Amino Acid	Muscle	57810	100015785	nisinate (24:6n3)	Lipid	-0.73296	0.156265	0.329718	FALSE	FALSE
Liver	31850	100001151	butyrylglycine	Lipid	Muscle	57810	100015785	nisinate (24:6n3)	Lipid	-0.615096	2.67915	0.329718	TRUE	FALSE
Liver	42448	100001856	1-stearoyl-2-oleoyl-GPE (18:0/18:1)	Lipid	Muscle	57810	100015785	nisinate (24:6n3)	Lipid	-0.605505	0.41744	0.329718	FALSE	FALSE
Liver	43249	100004523	N-delta-acetylornithine	Amino Acid	Muscle	57810	100015785	nisinate (24:6n3)	Lipid	-0.668061	0.474215	0.329718	TRUE	FALSE
Liver	52438	100008904	1-stearoyl-2-oleoyl-GPC (18:0/18:1)	Lipid	Muscle	57810	100015785	nisinate (24:6n3)	Lipid	-0.727424	0.25299	0.329718	FALSE	FALSE
Liver	52470	100008984	1-palmitoyl-2-palmitoleoyl-GPC (16:0/16:1)*	Lipid	Muscle	57810	100015785	nisinate (24:6n3)	Lipid	-0.611121	0.290358	0.329718	FALSE	FALSE
Liver	52467	100008993	1-palmitoyl-2-arachidonoyl-GPI (16:0/20:4)*	Lipid	Muscle	57810	100015785	nisinate (24:6n3)	Lipid	-0.706078	0.0945457	0.329718	FALSE	FALSE
Liver	54950	100010929	linoleoyl-docosahexaenoyl-glycerol (18:2/22:6) [2]*	Lipid	Muscle	57810	100015785	nisinate (24:6n3)	Lipid	0.605576	1.24951	0.329718	FALSE	FALSE
Liver	1505	445	orotate	Nucleotide	Muscle	57513	100015833	arachidoylcarnitine (C20)*	Lipid	-0.649567	-0.0577068	-0.195936	FALSE	FALSE
Liver	1605	1135	ursodeoxycholate	Lipid	Muscle	57513	100015833	arachidoylcarnitine (C20)*	Lipid	0.663761	-6.73044	-0.195936	TRUE	FALSE
Liver	57531	100015846	nervonoylcarnitine (C24:1)*	Lipid	Muscle	57513	100015833	arachidoylcarnitine (C20)*	Lipid	0.637183	-0.42951	-0.195936	FALSE	FALSE
Liver	53176	100009343	1-linoleoyl-2-linolenoyl-GPC (18:2/18:3)*	Lipid	Muscle	57521	100015840	dihomo-linolenoylcarnitine (C20:3n3 or 6)*	Lipid	0.642354	-0.087859	0.0741464	FALSE	FALSE
Liver	1505	445	orotate	Nucleotide	Muscle	57522	100015842	pentadecanoylcarnitine (C15)*	Lipid	-0.605299	-0.0577068	-0.301314	FALSE	FALSE
Liver	12261	1668	taurodeoxycholate	Lipid	Muscle	57522	100015842	pentadecanoylcarnitine (C15)*	Lipid	0.630567	-4.76938	-0.301314	FALSE	FALSE
Liver	52603	100008903	1,2-dilinoleoyl-GPC (18:2/18:2)	Lipid	Muscle	57522	100015842	pentadecanoylcarnitine (C15)*	Lipid	0.685665	0.220413	-0.301314	FALSE	FALSE
Liver	52683	100009075	1-palmitoleoyl-2-linoleoyl-GPC (16:1/18:2)*	Lipid	Muscle	57522	100015842	pentadecanoylcarnitine (C15)*	Lipid	0.681897	0.180506	-0.301314	FALSE	FALSE
Liver	57341	100009204	1,2-dipalmitoyl-GPE (16:0/16:0)*	Lipid	Muscle	57522	100015842	pentadecanoylcarnitine (C15)*	Lipid	-0.624713	0.380247	-0.301314	FALSE	FALSE
Liver	53176	100009343	1-linoleoyl-2-linolenoyl-GPC (18:2/18:3)*	Lipid	Muscle	57522	100015842	pentadecanoylcarnitine (C15)*	Lipid	0.638347	-0.087859	-0.301314	FALSE	FALSE
Liver	57531	100015846	nervonoylcarnitine (C24:1)*	Lipid	Muscle	57522	100015842	pentadecanoylcarnitine (C15)*	Lipid	0.635422	-0.42951	-0.301314	FALSE	FALSE
Liver	606	535	uridine	Nucleotide	Muscle	57595	100015882	glycosyl ceramide (d18:1/20:0, d16:1/22:0)*	Lipid	0.646512	3.24282	0.105129	TRUE	FALSE
Liver	35649	100001628	sedoheptulose-7-phosphate	Carbohydrate	Muscle	57687	100015962	N,N,N-trimethyl-5-aminovalerate	Amino Acid	0.61428	1.21563	0.0086097	FALSE	FALSE
Liver	57687	100015962	N,N,N-trimethyl-5-aminovalerate	Amino Acid	Muscle	57687	100015962	N,N,N-trimethyl-5-aminovalerate	Amino Acid	0.80595	-0.081502	0.0086097	FALSE	FALSE

## Sheet: 6E_CircosLinkTable_zt3_exe
CorrTiss_1	COMP_ID_1	CHEM_ID_1	CHEMICAL_NAME_1	SUPER_PATHWAY_1	CorrTiss_2	COMP_ID_2	CHEM_ID_2	CHEMICAL_NAME_2	SUPER_PATHWAY_2	CorrCoef	FC_lvr_zt3_exe	FC_msc_zt3_exe	ISSIG_lvr_zt3_exe	ISSIG_msc_zt3_exe
Liver	27738	100001022	threonate	Cofactors and Vitamins	Muscle	1408	49	putrescine	Amino Acid	0.643761	0.158781	0.178011	FALSE	FALSE
Liver	57515	100015834	lignoceroylcarnitine (C24)*	Lipid	Muscle	1408	49	putrescine	Amino Acid	0.656669	-0.143977	0.178011	FALSE	FALSE
Liver	15745	2051	methylsuccinate	Amino Acid	Muscle	485	50	spermidine	Amino Acid	0.604333	1.02067	1.22083	TRUE	TRUE
Liver	52449	100000616	1-stearoyl-2-arachidonoyl-GPI (18:0/20:4)	Lipid	Muscle	485	50	spermidine	Amino Acid	0.64164	0.255836	1.22083	TRUE	TRUE
Liver	27738	100001022	threonate	Cofactors and Vitamins	Muscle	485	50	spermidine	Amino Acid	0.686982	0.158781	1.22083	FALSE	TRUE
Liver	32401	100001092	trigonelline (N'-methylnicotinate)	Cofactors and Vitamins	Muscle	485	50	spermidine	Amino Acid	0.630702	0.453695	1.22083	TRUE	TRUE
Liver	32418	100001198	myristoleate (14:1n5)	Lipid	Muscle	485	50	spermidine	Amino Acid	-0.665549	-0.480091	1.22083	TRUE	TRUE
Liver	34035	100001337	linolenate [alpha or gamma; (18:3n3 or 6)]	Lipid	Muscle	485	50	spermidine	Amino Acid	-0.646408	-1.81528	1.22083	TRUE	TRUE
Liver	48434	100001577	N-acetylcitrulline	Amino Acid	Muscle	485	50	spermidine	Amino Acid	0.607773	0.532471	1.22083	TRUE	TRUE
Liver	61868	100001668	1-ribosyl-imidazoleacetate*	Amino Acid	Muscle	485	50	spermidine	Amino Acid	0.643594	1.73833	1.22083	TRUE	TRUE
Liver	36594	100001778	1-linoleoyl-GPI (18:2)*	Lipid	Muscle	485	50	spermidine	Amino Acid	-0.69648	-2.56218	1.22083	TRUE	TRUE
Liver	46798	100002989	oleoyl-linoleoyl-glycerol (18:1/18:2) [1]	Lipid	Muscle	485	50	spermidine	Amino Acid	-0.678102	0.491171	1.22083	FALSE	TRUE
Liver	48492	100006294	behenoyl sphingomyelin (d18:1/22:0)*	Lipid	Muscle	485	50	spermidine	Amino Acid	0.62045	0.130044	1.22083	FALSE	TRUE
Liver	52285	100008930	oleate/vaccenate (18:1)	Lipid	Muscle	485	50	spermidine	Amino Acid	-0.621349	-1.54874	1.22083	TRUE	TRUE
Liver	52446	100008976	1-stearoyl-2-linoleoyl-GPE (18:0/18:2)*	Lipid	Muscle	485	50	spermidine	Amino Acid	0.74185	0.57756	1.22083	TRUE	TRUE
Liver	52447	100008977	1-stearoyl-2-arachidonoyl-GPE (18:0/20:4)	Lipid	Muscle	485	50	spermidine	Amino Acid	0.640718	0.51382	1.22083	TRUE	TRUE
Liver	52465	100008991	1-palmitoyl-2-docosahexaenoyl-GPE (16:0/22:6)*	Lipid	Muscle	485	50	spermidine	Amino Acid	0.634882	0.816938	1.22083	TRUE	TRUE
Liver	52633	100009052	palmitoyl-linoleoyl-glycerol (16:0/18:2) [1]*	Lipid	Muscle	485	50	spermidine	Amino Acid	-0.619388	0.932046	1.22083	FALSE	TRUE
Liver	52944	100009233	palmitoylcholine	Lipid	Muscle	485	50	spermidine	Amino Acid	-0.63118	-3.92462	1.22083	TRUE	TRUE
Liver	53260	100009331	oleoylcholine	Lipid	Muscle	485	50	spermidine	Amino Acid	-0.627258	-3.15441	1.22083	TRUE	TRUE
Liver	57652	100009394	hexadecadienoate (16:2n6)	Lipid	Muscle	485	50	spermidine	Amino Acid	-0.617444	-1.19235	1.22083	TRUE	TRUE
Liver	54967	100010930	palmitoleoyl-linoleoyl-glycerol (16:1/18:2) [1]*	Lipid	Muscle	485	50	spermidine	Amino Acid	-0.644459	0.148256	1.22083	FALSE	TRUE
Liver	485	50	spermidine	Amino Acid	Muscle	27665	55	1-methylnicotinamide	Cofactors and Vitamins	0.662861	0.947187	-0.90665	FALSE	TRUE
Liver	1868	800	cysteine	Amino Acid	Muscle	27665	55	1-methylnicotinamide	Cofactors and Vitamins	-0.60452	1.80066	-0.90665	TRUE	TRUE
Liver	605	825	uracil	Nucleotide	Muscle	27665	55	1-methylnicotinamide	Cofactors and Vitamins	0.611219	2.30305	-0.90665	TRUE	TRUE
Liver	32198	100000802	acetylcarnitine (C2)	Lipid	Muscle	27665	55	1-methylnicotinamide	Cofactors and Vitamins	0.636902	0.382526	-0.90665	TRUE	TRUE
Liver	34396	267	choline phosphate	Lipid	Muscle	38347	92	2-oxoadipate	Amino Acid	-0.61897	1.34765	0.0712139	TRUE	FALSE
Liver	2132	391	citrulline	Amino Acid	Muscle	38347	92	2-oxoadipate	Amino Acid	-0.655559	-0.146336	0.0712139	FALSE	FALSE
Liver	3141	799	betaine	Amino Acid	Muscle	38347	92	2-oxoadipate	Amino Acid	-0.671297	0.607844	0.0712139	TRUE	FALSE
Liver	584	803	mannose	Carbohydrate	Muscle	38347	92	2-oxoadipate	Amino Acid	-0.663289	0.9768	0.0712139	TRUE	FALSE
Liver	577	878	fructose	Carbohydrate	Muscle	38347	92	2-oxoadipate	Amino Acid	-0.683277	-0.8424	0.0712139	FALSE	FALSE
Liver	27710	100001006	N-acetylglycine	Amino Acid	Muscle	38347	92	2-oxoadipate	Amino Acid	0.741724	0.593186	0.0712139	TRUE	FALSE
Liver	34419	100001395	1-linoleoyl-GPC (18:2)	Lipid	Muscle	38347	92	2-oxoadipate	Amino Acid	0.64458	0.0595737	0.0712139	FALSE	FALSE
Liver	52673	100009002	1-(1-enyl-palmitoyl)-2-arachidonoyl-GPE (P-16:0/20:4)*	Lipid	Muscle	38347	92	2-oxoadipate	Amino Acid	-0.616175	0.527107	0.0712139	TRUE	FALSE
Liver	54967	100010930	palmitoleoyl-linoleoyl-glycerol (16:1/18:2) [1]*	Lipid	Muscle	38347	92	2-oxoadipate	Amino Acid	0.627318	0.148256	0.0712139	FALSE	FALSE
Liver	33422	100000491	gamma-glutamylphenylalanine	Peptide	Muscle	1549	111	3-hydroxyisobutyrate	Amino Acid	0.650202	0.19016	0.19155	FALSE	FALSE
Liver	485	50	spermidine	Amino Acid	Muscle	531	112	3-hydroxy-3-methylglutarate	Lipid	-0.645481	0.947187	0.0811549	FALSE	FALSE
Liver	34398	100001258	glycylleucine	Peptide	Muscle	531	112	3-hydroxy-3-methylglutarate	Lipid	0.646186	-0.290937	0.0811549	FALSE	FALSE
Liver	48885	100006430	arabitol/xylitol	Carbohydrate	Muscle	531	112	3-hydroxy-3-methylglutarate	Lipid	-0.619165	1.79761	0.0811549	TRUE	FALSE
Liver	1105	180	linoleate (18:2n6)	Lipid	Muscle	1414	132	3-phosphoglycerate	Carbohydrate	-0.63596	-2.12257	3.8675	TRUE	TRUE
Liver	19263	1526	1-palmitoyl-2-oleoyl-GPE (16:0/18:1)	Lipid	Muscle	1414	132	3-phosphoglycerate	Carbohydrate	0.725285	0.580374	3.8675	TRUE	TRUE
Liver	52461	1539	1-palmitoyl-2-oleoyl-GPC (16:0/18:1)	Lipid	Muscle	1414	132	3-phosphoglycerate	Carbohydrate	0.630651	0.52641	3.8675	TRUE	TRUE
Liver	15765	2054	ethylmalonate	Amino Acid	Muscle	1414	132	3-phosphoglycerate	Carbohydrate	0.661713	0.122506	3.8675	FALSE	TRUE
Liver	22185	100000787	N-acetylaspartate (NAA)	Amino Acid	Muscle	1414	132	3-phosphoglycerate	Carbohydrate	-0.73566	-0.0331704	3.8675	FALSE	TRUE
Liver	32401	100001092	trigonelline (N'-methylnicotinate)	Cofactors and Vitamins	Muscle	1414	132	3-phosphoglycerate	Carbohydrate	0.68913	0.453695	3.8675	TRUE	TRUE
Liver	34035	100001337	linolenate [alpha or gamma; (18:3n3 or 6)]	Lipid	Muscle	1414	132	3-phosphoglycerate	Carbohydrate	-0.619595	-1.81528	3.8675	TRUE	TRUE
Liver	61868	100001668	1-ribosyl-imidazoleacetate*	Amino Acid	Muscle	1414	132	3-phosphoglycerate	Carbohydrate	0.607469	1.73833	3.8675	TRUE	TRUE
Liver	42449	100001870	1-palmitoyl-2-linoleoyl-GPE (16:0/18:2)	Lipid	Muscle	1414	132	3-phosphoglycerate	Carbohydrate	0.605407	0.848719	3.8675	TRUE	TRUE
Liver	55072	100002784	2-oxoarginine*	Amino Acid	Muscle	1414	132	3-phosphoglycerate	Carbohydrate	0.660895	0.374014	3.8675	TRUE	TRUE
Liver	46798	100002989	oleoyl-linoleoyl-glycerol (18:1/18:2) [1]	Lipid	Muscle	1414	132	3-phosphoglycerate	Carbohydrate	-0.639748	0.491171	3.8675	FALSE	TRUE
Liver	40406	100003397	trimethylamine N-oxide	Lipid	Muscle	1414	132	3-phosphoglycerate	Carbohydrate	0.641265	0.00268643	3.8675	FALSE	TRUE
Liver	62860	100003415	N6-methyllysine	Amino Acid	Muscle	1414	132	3-phosphoglycerate	Carbohydrate	0.623645	0.244947	3.8675	FALSE	TRUE
Liver	52464	100008990	1-palmitoyl-2-arachidonoyl-GPE (16:0/20:4)*	Lipid	Muscle	1414	132	3-phosphoglycerate	Carbohydrate	0.64974	0.768463	3.8675	TRUE	TRUE
Liver	52944	100009233	palmitoylcholine	Lipid	Muscle	1414	132	3-phosphoglycerate	Carbohydrate	-0.65053	-3.92462	3.8675	TRUE	TRUE
Liver	53260	100009331	oleoylcholine	Lipid	Muscle	1414	132	3-phosphoglycerate	Carbohydrate	-0.67071	-3.15441	3.8675	TRUE	TRUE
Liver	57652	100009394	hexadecadienoate (16:2n6)	Lipid	Muscle	1414	132	3-phosphoglycerate	Carbohydrate	-0.699012	-1.19235	3.8675	TRUE	TRUE
Liver	54950	100010929	linoleoyl-docosahexaenoyl-glycerol (18:2/22:6) [2]*	Lipid	Muscle	1414	132	3-phosphoglycerate	Carbohydrate	-0.669464	2.34335	3.8675	TRUE	TRUE
Liver	54968	100010941	linoleoyl-linoleoyl-glycerol (18:2/18:2) [1]*	Lipid	Muscle	1414	132	3-phosphoglycerate	Carbohydrate	-0.726395	1.21146	3.8675	TRUE	TRUE
Liver	57463	100015760	linoleoylcholine*	Lipid	Muscle	1414	132	3-phosphoglycerate	Carbohydrate	-0.722197	-4.94385	3.8675	TRUE	TRUE
Liver	62850	100020343	tetradecadienoate (14:2)*	Lipid	Muscle	1414	132	3-phosphoglycerate	Carbohydrate	-0.633081	-0.377564	3.8675	TRUE	TRUE
Liver	1105	180	linoleate (18:2n6)	Lipid	Muscle	3127	171	hypoxanthine	Nucleotide	0.675727	-2.12257	3.28823	TRUE	FALSE
Liver	36738	331	gamma-glutamylglutamate	Peptide	Muscle	3127	171	hypoxanthine	Nucleotide	-0.648961	-0.0798943	3.28823	FALSE	FALSE
Liver	15650	1242	N1-methyladenosine	Nucleotide	Muscle	3127	171	hypoxanthine	Nucleotide	0.71558	-0.313563	3.28823	FALSE	FALSE
Liver	19263	1526	1-palmitoyl-2-oleoyl-GPE (16:0/18:1)	Lipid	Muscle	3127	171	hypoxanthine	Nucleotide	-0.650392	0.580374	3.28823	TRUE	FALSE
Liver	15681	100000096	4-guanidinobutanoate	Amino Acid	Muscle	3127	171	hypoxanthine	Nucleotide	-0.614231	1.64204	3.28823	TRUE	FALSE
Liver	44675	100000665	docosahexaenoate (DHA; 22:6n3)	Lipid	Muscle	3127	171	hypoxanthine	Nucleotide	0.64843	-2.80828	3.28823	TRUE	FALSE
Liver	22185	100000787	N-acetylaspartate (NAA)	Amino Acid	Muscle	3127	171	hypoxanthine	Nucleotide	0.633972	-0.0331704	3.28823	FALSE	FALSE
Liver	32401	100001092	trigonelline (N'-methylnicotinate)	Cofactors and Vitamins	Muscle	3127	171	hypoxanthine	Nucleotide	-0.661634	0.453695	3.28823	TRUE	FALSE
Liver	33953	100001266	N-acetylarginine	Amino Acid	Muscle	3127	171	hypoxanthine	Nucleotide	-0.726085	0.257247	3.28823	FALSE	FALSE
Liver	33013	100001310	nicotinamide riboside	Cofactors and Vitamins	Muscle	3127	171	hypoxanthine	Nucleotide	-0.626183	1.52707	3.28823	TRUE	FALSE
Liver	34035	100001337	linolenate [alpha or gamma; (18:3n3 or 6)]	Lipid	Muscle	3127	171	hypoxanthine	Nucleotide	0.622069	-1.81528	3.28823	TRUE	FALSE
Liver	35153	100001481	1-docosahexaenoylglycerol (22:6)	Lipid	Muscle	3127	171	hypoxanthine	Nucleotide	0.634654	0.482018	3.28823	FALSE	FALSE
Liver	37478	100001580	docosapentaenoate (n6 DPA; 22:5n6)	Lipid	Muscle	3127	171	hypoxanthine	Nucleotide	0.631833	-2.66568	3.28823	TRUE	FALSE
Liver	61868	100001668	1-ribosyl-imidazoleacetate*	Amino Acid	Muscle	3127	171	hypoxanthine	Nucleotide	-0.670917	1.73833	3.28823	TRUE	FALSE
Liver	42449	100001870	1-palmitoyl-2-linoleoyl-GPE (16:0/18:2)	Lipid	Muscle	3127	171	hypoxanthine	Nucleotide	-0.68338	0.848719	3.28823	TRUE	FALSE
Liver	55072	100002784	2-oxoarginine*	Amino Acid	Muscle	3127	171	hypoxanthine	Nucleotide	-0.71029	0.374014	3.28823	TRUE	FALSE
Liver	39577	100003152	N-methyl-GABA	Amino Acid	Muscle	3127	171	hypoxanthine	Nucleotide	-0.720863	1.97524	3.28823	TRUE	FALSE
Liver	40406	100003397	trimethylamine N-oxide	Lipid	Muscle	3127	171	hypoxanthine	Nucleotide	-0.734252	0.00268643	3.28823	FALSE	FALSE
Liver	52944	100009233	palmitoylcholine	Lipid	Muscle	3127	171	hypoxanthine	Nucleotide	0.7458	-3.92462	3.28823	TRUE	FALSE
Liver	53260	100009331	oleoylcholine	Lipid	Muscle	3127	171	hypoxanthine	Nucleotide	0.675967	-3.15441	3.28823	TRUE	FALSE
Liver	57652	100009394	hexadecadienoate (16:2n6)	Lipid	Muscle	3127	171	hypoxanthine	Nucleotide	0.676238	-1.19235	3.28823	TRUE	FALSE
Liver	54956	100010923	linoleoyl-arachidonoyl-glycerol (18:2/20:4) [2]*	Lipid	Muscle	3127	171	hypoxanthine	Nucleotide	0.622769	1.60467	3.28823	TRUE	FALSE
Liver	54968	100010941	linoleoyl-linoleoyl-glycerol (18:2/18:2) [1]*	Lipid	Muscle	3127	171	hypoxanthine	Nucleotide	0.620878	1.21146	3.28823	TRUE	FALSE
Liver	57463	100015760	linoleoylcholine*	Lipid	Muscle	3127	171	hypoxanthine	Nucleotide	0.692708	-4.94385	3.28823	TRUE	FALSE
Liver	62850	100020343	tetradecadienoate (14:2)*	Lipid	Muscle	3127	171	hypoxanthine	Nucleotide	0.660207	-0.377564	3.28823	TRUE	FALSE
Liver	32306	1001	trans-4-hydroxyproline	Amino Acid	Muscle	1498	189	N6,N6,N6-trimethyllysine	Amino Acid	0.640866	-0.259871	0.705635	FALSE	FALSE
Liver	1419	212	5-methylthioadenosine (MTA)	Amino Acid	Muscle	42382	197	S-adenosylhomocysteine (SAH)	Amino Acid	0.648403	0.356553	0.925488	FALSE	TRUE
Liver	42398	100001461	1-stearoyl-GPE (18:0)	Lipid	Muscle	42382	197	S-adenosylhomocysteine (SAH)	Amino Acid	-0.62686	-0.0458405	0.925488	FALSE	TRUE
Liver	2132	391	citrulline	Amino Acid	Muscle	15497	232	argininosuccinate	Amino Acid	-0.654821	-0.146336	0.348766	FALSE	FALSE
Liver	1302	415	methionine	Amino Acid	Muscle	15497	232	argininosuccinate	Amino Acid	-0.623946	-0.611902	0.348766	FALSE	FALSE
Liver	52988	100006614	adipoylcarnitine (C6-DC)	Lipid	Muscle	15497	232	argininosuccinate	Amino Acid	0.665859	1.72482	0.348766	TRUE	FALSE
Liver	1105	180	linoleate (18:2n6)	Lipid	Muscle	443	234	aspartate	Amino Acid	0.643315	-2.12257	0.279306	TRUE	FALSE
Liver	19263	1526	1-palmitoyl-2-oleoyl-GPE (16:0/18:1)	Lipid	Muscle	443	234	aspartate	Amino Acid	-0.64328	0.580374	0.279306	TRUE	FALSE
Liver	15765	2054	ethylmalonate	Amino Acid	Muscle	443	234	aspartate	Amino Acid	-0.605932	0.122506	0.279306	FALSE	FALSE
Liver	15681	100000096	4-guanidinobutanoate	Amino Acid	Muscle	443	234	aspartate	Amino Acid	-0.617184	1.64204	0.279306	TRUE	FALSE
Liver	15720	100000282	N-acetylglutamate	Amino Acid	Muscle	443	234	aspartate	Amino Acid	-0.619282	1.37428	0.279306	TRUE	FALSE
Liver	44675	100000665	docosahexaenoate (DHA; 22:6n3)	Lipid	Muscle	443	234	aspartate	Amino Acid	0.608669	-2.80828	0.279306	TRUE	FALSE
Liver	22185	100000787	N-acetylaspartate (NAA)	Amino Acid	Muscle	443	234	aspartate	Amino Acid	0.658523	-0.0331704	0.279306	FALSE	FALSE
Liver	32401	100001092	trigonelline (N'-methylnicotinate)	Cofactors and Vitamins	Muscle	443	234	aspartate	Amino Acid	-0.659163	0.453695	0.279306	TRUE	FALSE
Liver	35107	100001452	isovalerylglycine	Amino Acid	Muscle	443	234	aspartate	Amino Acid	-0.608621	1.7501	0.279306	TRUE	FALSE
Liver	55072	100002784	2-oxoarginine*	Amino Acid	Muscle	443	234	aspartate	Amino Acid	-0.674612	0.374014	0.279306	TRUE	FALSE
Liver	39577	100003152	N-methyl-GABA	Amino Acid	Muscle	443	234	aspartate	Amino Acid	-0.604316	1.97524	0.279306	TRUE	FALSE
Liver	62860	100003415	N6-methyllysine	Amino Acid	Muscle	443	234	aspartate	Amino Acid	-0.614326	0.244947	0.279306	FALSE	FALSE
Liver	54812	100009154	1-palmitoyl-2-gamma-linolenoyl-GPC (16:0/18:3n6)*	Lipid	Muscle	443	234	aspartate	Amino Acid	-0.616746	0.169466	0.279306	FALSE	FALSE
Liver	57652	100009394	hexadecadienoate (16:2n6)	Lipid	Muscle	443	234	aspartate	Amino Acid	0.607093	-1.19235	0.279306	TRUE	FALSE
Liver	33422	100000491	gamma-glutamylphenylalanine	Peptide	Muscle	32197	240	3-(4-hydroxyphenyl)lactate	Amino Acid	0.662186	0.19016	-0.379529	FALSE	TRUE
Liver	2829	194	N-formylmethionine	Amino Acid	Muscle	55	244	beta-alanine	Nucleotide	0.768163	0.894555	0.543118	TRUE	FALSE
Liver	1868	800	cysteine	Amino Acid	Muscle	55	244	beta-alanine	Nucleotide	-0.685078	1.80066	0.543118	TRUE	FALSE
Liver	1585	1110	N-acetylalanine	Amino Acid	Muscle	55	244	beta-alanine	Nucleotide	0.69576	0.717263	0.543118	TRUE	FALSE
Liver	38125	100002227	4-cholesten-3-one	Lipid	Muscle	55	244	beta-alanine	Nucleotide	0.667948	0.970852	0.543118	TRUE	FALSE
Liver	39378	100002912	tauroursodeoxycholate	Lipid	Muscle	55	244	beta-alanine	Nucleotide	-0.655571	-2.53282	0.543118	FALSE	FALSE
Liver	45428	100005463	N-acetylmethionine sulfoxide	Amino Acid	Muscle	55	244	beta-alanine	Nucleotide	0.671294	1.21651	0.543118	TRUE	FALSE
Liver	48782	100006379	C-glycosyltryptophan	Amino Acid	Muscle	55	244	beta-alanine	Nucleotide	0.635937	0.0582697	0.543118	FALSE	FALSE
Liver	48434	100001577	N-acetylcitrulline	Amino Acid	Muscle	1768	249	carnosine	Amino Acid	0.642771	0.532471	0.722081	TRUE	TRUE
Liver	39592	100002749	S-methylcysteine	Amino Acid	Muscle	1768	249	carnosine	Amino Acid	-0.628308	-0.465017	0.722081	FALSE	TRUE
Liver	542	254	3-hydroxybutyrate (BHBA)	Lipid	Muscle	542	254	3-hydroxybutyrate (BHBA)	Lipid	0.758143	0.772773	0.415294	TRUE	TRUE
Liver	1496	418	methylmalonate (MMA)	Lipid	Muscle	542	254	3-hydroxybutyrate (BHBA)	Lipid	-0.641835	0.393791	0.415294	TRUE	TRUE
Liver	1299	815	tyrosine	Amino Acid	Muscle	542	254	3-hydroxybutyrate (BHBA)	Lipid	-0.621769	0.27419	0.415294	FALSE	TRUE
Liver	32418	100001198	myristoleate (14:1n5)	Lipid	Muscle	542	254	3-hydroxybutyrate (BHBA)	Lipid	0.613492	-0.480091	0.415294	TRUE	TRUE
Liver	37058	100001948	succinylcarnitine (C4-DC)	Energy	Muscle	542	254	3-hydroxybutyrate (BHBA)	Lipid	-0.60773	3.75299	0.415294	TRUE	TRUE
Liver	48782	100006379	C-glycosyltryptophan	Amino Acid	Muscle	542	254	3-hydroxybutyrate (BHBA)	Lipid	-0.605635	0.0582697	0.415294	FALSE	TRUE
Liver	52988	100006614	adipoylcarnitine (C6-DC)	Lipid	Muscle	542	254	3-hydroxybutyrate (BHBA)	Lipid	0.617408	1.72482	0.415294	TRUE	TRUE
Liver	20488	572	glucose	Carbohydrate	Muscle	34396	267	choline phosphate	Lipid	-0.608682	1.56974	-0.0605317	TRUE	FALSE
Liver	577	878	fructose	Carbohydrate	Muscle	34396	267	choline phosphate	Lipid	-0.624726	-0.8424	-0.0605317	FALSE	FALSE
Liver	15745	2051	methylsuccinate	Amino Acid	Muscle	34396	267	choline phosphate	Lipid	-0.615493	1.02067	-0.0605317	TRUE	FALSE
Liver	40469	100001468	N1-Methyl-2-pyridone-5-carboxamide	Cofactors and Vitamins	Muscle	34396	267	choline phosphate	Lipid	-0.635622	0.0752805	-0.0605317	FALSE	FALSE
Liver	5983	272	corticosterone	Lipid	Muscle	5983	272	corticosterone	Lipid	0.930371	0.0929686	-0.279708	FALSE	FALSE
Liver	1496	418	methylmalonate (MMA)	Lipid	Muscle	5983	272	corticosterone	Lipid	-0.648794	0.393791	-0.279708	TRUE	FALSE
Liver	53	563	glutamine	Amino Acid	Muscle	5983	272	corticosterone	Lipid	-0.605902	1.21186	-0.279708	TRUE	FALSE
Liver	1126	811	alanine	Amino Acid	Muscle	5983	272	corticosterone	Lipid	-0.674238	-0.643426	-0.279708	FALSE	FALSE
Liver	1299	815	tyrosine	Amino Acid	Muscle	5983	272	corticosterone	Lipid	-0.758453	0.27419	-0.279708	FALSE	FALSE
Liver	33946	100001293	N-acetylhistidine	Amino Acid	Muscle	5983	272	corticosterone	Lipid	-0.630814	1.51813	-0.279708	TRUE	FALSE
Liver	36768	100001451	valerylglycine	Lipid	Muscle	5983	272	corticosterone	Lipid	0.612738	2.38265	-0.279708	TRUE	FALSE
Liver	35436	100001527	hexanoylglycine	Lipid	Muscle	5983	272	corticosterone	Lipid	0.615276	0.0204495	-0.279708	FALSE	FALSE
Liver	61789	100019816	isocaproylglycine	Lipid	Muscle	5983	272	corticosterone	Lipid	0.730085	1.43572	-0.279708	TRUE	FALSE
Liver	36594	100001778	1-linoleoyl-GPI (18:2)*	Lipid	Muscle	513	275	creatinine	Amino Acid	-0.612815	-2.56218	-0.120852	TRUE	FALSE
Liver	39592	100002749	S-methylcysteine	Amino Acid	Muscle	2372	282	cytidine 5'-monophosphate (5'-CMP)	Nucleotide	-0.646825	-0.465017	1.03172	FALSE	TRUE
Liver	15705	310	cystathionine	Amino Acid	Muscle	31260	291	glucose 6-phosphate	Carbohydrate	0.664072	0.469639	1.23294	TRUE	FALSE
Liver	36738	331	gamma-glutamylglutamate	Peptide	Muscle	31260	291	glucose 6-phosphate	Carbohydrate	0.673623	-0.0798943	1.23294	FALSE	FALSE
Liver	1651	491	pyridoxal	Cofactors and Vitamins	Muscle	31260	291	glucose 6-phosphate	Carbohydrate	0.617934	0.0292965	1.23294	FALSE	FALSE
Liver	15650	1242	N1-methyladenosine	Nucleotide	Muscle	31260	291	glucose 6-phosphate	Carbohydrate	-0.646147	-0.313563	1.23294	FALSE	FALSE
Liver	19263	1526	1-palmitoyl-2-oleoyl-GPE (16:0/18:1)	Lipid	Muscle	31260	291	glucose 6-phosphate	Carbohydrate	0.675171	0.580374	1.23294	TRUE	FALSE
Liver	52461	1539	1-palmitoyl-2-oleoyl-GPC (16:0/18:1)	Lipid	Muscle	31260	291	glucose 6-phosphate	Carbohydrate	0.6429	0.52641	1.23294	TRUE	FALSE
Liver	15745	2051	methylsuccinate	Amino Acid	Muscle	31260	291	glucose 6-phosphate	Carbohydrate	0.614062	1.02067	1.23294	TRUE	FALSE
Liver	22185	100000787	N-acetylaspartate (NAA)	Amino Acid	Muscle	31260	291	glucose 6-phosphate	Carbohydrate	-0.640874	-0.0331704	1.23294	FALSE	FALSE
Liver	32401	100001092	trigonelline (N'-methylnicotinate)	Cofactors and Vitamins	Muscle	31260	291	glucose 6-phosphate	Carbohydrate	0.672644	0.453695	1.23294	TRUE	FALSE
Liver	32349	100001207	4-imidazoleacetate	Amino Acid	Muscle	31260	291	glucose 6-phosphate	Carbohydrate	0.706961	-0.72633	1.23294	TRUE	FALSE
Liver	33953	100001266	N-acetylarginine	Amino Acid	Muscle	31260	291	glucose 6-phosphate	Carbohydrate	0.685626	0.257247	1.23294	FALSE	FALSE
Liver	33946	100001293	N-acetylhistidine	Amino Acid	Muscle	31260	291	glucose 6-phosphate	Carbohydrate	0.635101	1.51813	1.23294	TRUE	FALSE
Liver	33013	100001310	nicotinamide riboside	Cofactors and Vitamins	Muscle	31260	291	glucose 6-phosphate	Carbohydrate	0.631461	1.52707	1.23294	TRUE	FALSE
Liver	34035	100001337	linolenate [alpha or gamma; (18:3n3 or 6)]	Lipid	Muscle	31260	291	glucose 6-phosphate	Carbohydrate	-0.61414	-1.81528	1.23294	TRUE	FALSE
Liver	61833	100001425	5,6-dihydrouridine	Nucleotide	Muscle	31260	291	glucose 6-phosphate	Carbohydrate	-0.633983	0.590803	1.23294	TRUE	FALSE
Liver	61868	100001668	1-ribosyl-imidazoleacetate*	Amino Acid	Muscle	31260	291	glucose 6-phosphate	Carbohydrate	0.785479	1.73833	1.23294	TRUE	FALSE
Liver	42449	100001870	1-palmitoyl-2-linoleoyl-GPE (16:0/18:2)	Lipid	Muscle	31260	291	glucose 6-phosphate	Carbohydrate	0.639154	0.848719	1.23294	TRUE	FALSE
Liver	55072	100002784	2-oxoarginine*	Amino Acid	Muscle	31260	291	glucose 6-phosphate	Carbohydrate	0.6161	0.374014	1.23294	TRUE	FALSE
Liver	39577	100003152	N-methyl-GABA	Amino Acid	Muscle	31260	291	glucose 6-phosphate	Carbohydrate	0.655579	1.97524	1.23294	TRUE	FALSE
Liver	40406	100003397	trimethylamine N-oxide	Lipid	Muscle	31260	291	glucose 6-phosphate	Carbohydrate	0.691525	0.00268643	1.23294	FALSE	FALSE
Liver	52464	100008990	1-palmitoyl-2-arachidonoyl-GPE (16:0/20:4)*	Lipid	Muscle	31260	291	glucose 6-phosphate	Carbohydrate	0.64616	0.768463	1.23294	TRUE	FALSE
Liver	52944	100009233	palmitoylcholine	Lipid	Muscle	31260	291	glucose 6-phosphate	Carbohydrate	-0.716978	-3.92462	1.23294	TRUE	FALSE
Liver	53260	100009331	oleoylcholine	Lipid	Muscle	31260	291	glucose 6-phosphate	Carbohydrate	-0.70975	-3.15441	1.23294	TRUE	FALSE
Liver	57652	100009394	hexadecadienoate (16:2n6)	Lipid	Muscle	31260	291	glucose 6-phosphate	Carbohydrate	-0.687157	-1.19235	1.23294	TRUE	FALSE
Liver	54968	100010941	linoleoyl-linoleoyl-glycerol (18:2/18:2) [1]*	Lipid	Muscle	31260	291	glucose 6-phosphate	Carbohydrate	-0.714665	1.21146	1.23294	TRUE	FALSE
Liver	57463	100015760	linoleoylcholine*	Lipid	Muscle	31260	291	glucose 6-phosphate	Carbohydrate	-0.735051	-4.94385	1.23294	TRUE	FALSE
Liver	62850	100020343	tetradecadienoate (14:2)*	Lipid	Muscle	31260	291	glucose 6-phosphate	Carbohydrate	-0.683737	-0.377564	1.23294	TRUE	FALSE
Liver	31932	100001150	propionylglycine	Lipid	Muscle	17747	297	sphingosine	Lipid	-0.676688	1.12319	1.67442	TRUE	FALSE
Liver	52669	100009066	1-palmitoyl-2-oleoyl-GPI (16:0/18:1)*	Lipid	Muscle	17747	297	sphingosine	Lipid	-0.728123	-0.452605	1.67442	FALSE	FALSE
Liver	17769	313	sphinganine	Lipid	Muscle	15522	309	dihydroxyacetone phosphate (DHAP)	Carbohydrate	-0.610278	3.65024	2.2813	TRUE	TRUE
Liver	3141	799	betaine	Amino Acid	Muscle	15522	309	dihydroxyacetone phosphate (DHAP)	Carbohydrate	0.650148	0.607844	2.2813	TRUE	TRUE
Liver	57810	100015785	nisinate (24:6n3)	Lipid	Muscle	15522	309	dihydroxyacetone phosphate (DHAP)	Carbohydrate	-0.608032	-2.15183	2.2813	TRUE	TRUE
Liver	1417	98	kynurenate	Amino Acid	Muscle	396	339	glutarate (C5-DC)	Lipid	0.640079	1.14479	0.0559693	TRUE	FALSE
Liver	39592	100002749	S-methylcysteine	Amino Acid	Muscle	2849	347	guanosine 5'-monophosphate (5'-GMP)	Nucleotide	-0.632155	-0.465017	0.234996	FALSE	FALSE
Liver	485	50	spermidine	Amino Acid	Muscle	1574	354	histamine	Amino Acid	-0.611972	0.947187	1.41251	FALSE	TRUE
Liver	33942	100001257	N-acetylasparagine	Amino Acid	Muscle	590	358	hypotaurine	Amino Acid	0.60381	0.734531	1.33004	TRUE	TRUE
Liver	19263	1526	1-palmitoyl-2-oleoyl-GPE (16:0/18:1)	Lipid	Muscle	1123	361	inosine	Nucleotide	-0.6358	0.580374	-0.108535	TRUE	FALSE
Liver	44675	100000665	docosahexaenoate (DHA; 22:6n3)	Lipid	Muscle	1123	361	inosine	Nucleotide	0.608188	-2.80828	-0.108535	TRUE	FALSE
Liver	42449	100001870	1-palmitoyl-2-linoleoyl-GPE (16:0/18:2)	Lipid	Muscle	1123	361	inosine	Nucleotide	-0.720077	0.848719	-0.108535	TRUE	FALSE
Liver	39577	100003152	N-methyl-GABA	Amino Acid	Muscle	1123	361	inosine	Nucleotide	-0.626458	1.97524	-0.108535	TRUE	FALSE
Liver	48130	100001664	N6-succinyladenosine	Nucleotide	Muscle	2133	362	inosine 5'-monophosphate (IMP)	Nucleotide	-0.620786	0.866178	3.53388	FALSE	FALSE
Liver	1124	363	myo-inositol	Lipid	Muscle	1124	363	myo-inositol	Lipid	0.62506	0.479612	-0.404756	TRUE	FALSE
Liver	1105	180	linoleate (18:2n6)	Lipid	Muscle	1125	376	isoleucine	Amino Acid	0.616712	-2.12257	-0.428884	TRUE	TRUE
Liver	15650	1242	N1-methyladenosine	Nucleotide	Muscle	1125	376	isoleucine	Amino Acid	0.691893	-0.313563	-0.428884	FALSE	TRUE
Liver	15681	100000096	4-guanidinobutanoate	Amino Acid	Muscle	1125	376	isoleucine	Amino Acid	-0.60287	1.64204	-0.428884	TRUE	TRUE
Liver	44675	100000665	docosahexaenoate (DHA; 22:6n3)	Lipid	Muscle	1125	376	isoleucine	Amino Acid	0.631411	-2.80828	-0.428884	TRUE	TRUE
Liver	22185	100000787	N-acetylaspartate (NAA)	Amino Acid	Muscle	1125	376	isoleucine	Amino Acid	0.639513	-0.0331704	-0.428884	FALSE	TRUE
Liver	32401	100001092	trigonelline (N'-methylnicotinate)	Cofactors and Vitamins	Muscle	1125	376	isoleucine	Amino Acid	-0.65924	0.453695	-0.428884	TRUE	TRUE
Liver	33953	100001266	N-acetylarginine	Amino Acid	Muscle	1125	376	isoleucine	Amino Acid	-0.66648	0.257247	-0.428884	FALSE	TRUE
Liver	33013	100001310	nicotinamide riboside	Cofactors and Vitamins	Muscle	1125	376	isoleucine	Amino Acid	-0.611646	1.52707	-0.428884	TRUE	TRUE
Liver	34214	100001654	1-arachidonoyl-GPI (20:4)*	Lipid	Muscle	1125	376	isoleucine	Amino Acid	0.63272	-2.74461	-0.428884	TRUE	TRUE
Liver	61868	100001668	1-ribosyl-imidazoleacetate*	Amino Acid	Muscle	1125	376	isoleucine	Amino Acid	-0.656045	1.73833	-0.428884	TRUE	TRUE
Liver	37058	100001948	succinylcarnitine (C4-DC)	Energy	Muscle	1125	376	isoleucine	Amino Acid	-0.614867	3.75299	-0.428884	TRUE	TRUE
Liver	55072	100002784	2-oxoarginine*	Amino Acid	Muscle	1125	376	isoleucine	Amino Acid	-0.623766	0.374014	-0.428884	TRUE	TRUE
Liver	39577	100003152	N-methyl-GABA	Amino Acid	Muscle	1125	376	isoleucine	Amino Acid	-0.615242	1.97524	-0.428884	TRUE	TRUE
Liver	40406	100003397	trimethylamine N-oxide	Lipid	Muscle	1125	376	isoleucine	Amino Acid	-0.646151	0.00268643	-0.428884	FALSE	TRUE
Liver	52944	100009233	palmitoylcholine	Lipid	Muscle	1125	376	isoleucine	Amino Acid	0.677128	-3.92462	-0.428884	TRUE	TRUE
Liver	53260	100009331	oleoylcholine	Lipid	Muscle	1125	376	isoleucine	Amino Acid	0.673549	-3.15441	-0.428884	TRUE	TRUE
Liver	57463	100015760	linoleoylcholine*	Lipid	Muscle	1125	376	isoleucine	Amino Acid	0.684909	-4.94385	-0.428884	TRUE	TRUE
Liver	62850	100020343	tetradecadienoate (14:2)*	Lipid	Muscle	1125	376	isoleucine	Amino Acid	0.67097	-0.377564	-0.428884	TRUE	TRUE
Liver	19263	1526	1-palmitoyl-2-oleoyl-GPE (16:0/18:1)	Lipid	Muscle	1302	415	methionine	Amino Acid	-0.714156	0.580374	0.31451	TRUE	FALSE
Liver	52450	1528	1-palmitoyl-2-linoleoyl-GPI (16:0/18:2)	Lipid	Muscle	1302	415	methionine	Amino Acid	-0.699054	-0.151766	0.31451	FALSE	FALSE
Liver	42448	100001856	1-stearoyl-2-oleoyl-GPE (18:0/18:1)	Lipid	Muscle	1302	415	methionine	Amino Acid	-0.632231	0.459881	0.31451	TRUE	FALSE
Liver	57461	100002769	argininate*	Amino Acid	Muscle	1302	415	methionine	Amino Acid	-0.616868	1.44097	0.31451	TRUE	FALSE
Liver	40406	100003397	trimethylamine N-oxide	Lipid	Muscle	1302	415	methionine	Amino Acid	-0.630818	0.00268643	0.31451	FALSE	FALSE
Liver	52470	100008984	1-palmitoyl-2-palmitoleoyl-GPC (16:0/16:1)*	Lipid	Muscle	1302	415	methionine	Amino Acid	-0.733487	0.313876	0.31451	TRUE	FALSE
Liver	52669	100009066	1-palmitoyl-2-oleoyl-GPI (16:0/18:1)*	Lipid	Muscle	1302	415	methionine	Amino Acid	-0.802127	-0.452605	0.31451	FALSE	FALSE
Liver	57341	100009204	1,2-dipalmitoyl-GPE (16:0/16:0)*	Lipid	Muscle	1302	415	methionine	Amino Acid	-0.60571	0.951807	0.31451	FALSE	FALSE
Liver	39592	100002749	S-methylcysteine	Amino Acid	Muscle	594	432	nicotinamide	Cofactors and Vitamins	-0.708214	-0.465017	-0.781752	FALSE	FALSE
Liver	1105	180	linoleate (18:2n6)	Lipid	Muscle	1493	444	ornithine	Amino Acid	-0.650311	-2.12257	-0.478806	TRUE	TRUE
Liver	2132	391	citrulline	Amino Acid	Muscle	1493	444	ornithine	Amino Acid	0.609594	-0.146336	-0.478806	FALSE	TRUE
Liver	1496	418	methylmalonate (MMA)	Lipid	Muscle	1493	444	ornithine	Amino Acid	0.60809	0.393791	-0.478806	TRUE	TRUE
Liver	1505	445	orotate	Nucleotide	Muscle	1493	444	ornithine	Amino Acid	0.643871	0.10682	-0.478806	FALSE	TRUE
Liver	3141	799	betaine	Amino Acid	Muscle	1493	444	ornithine	Amino Acid	0.672228	0.607844	-0.478806	TRUE	TRUE
Liver	584	803	mannose	Carbohydrate	Muscle	1493	444	ornithine	Amino Acid	0.632169	0.9768	-0.478806	TRUE	TRUE
Liver	15650	1242	N1-methyladenosine	Nucleotide	Muscle	1493	444	ornithine	Amino Acid	-0.611714	-0.313563	-0.478806	FALSE	TRUE
Liver	52461	1539	1-palmitoyl-2-oleoyl-GPC (16:0/18:1)	Lipid	Muscle	1493	444	ornithine	Amino Acid	0.606785	0.52641	-0.478806	TRUE	TRUE
Liver	15745	2051	methylsuccinate	Amino Acid	Muscle	1493	444	ornithine	Amino Acid	0.716225	1.02067	-0.478806	TRUE	TRUE
Liver	15765	2054	ethylmalonate	Amino Acid	Muscle	1493	444	ornithine	Amino Acid	0.631039	0.122506	-0.478806	FALSE	TRUE
Liver	15681	100000096	4-guanidinobutanoate	Amino Acid	Muscle	1493	444	ornithine	Amino Acid	0.813457	1.64204	-0.478806	TRUE	TRUE
Liver	15720	100000282	N-acetylglutamate	Amino Acid	Muscle	1493	444	ornithine	Amino Acid	0.680212	1.37428	-0.478806	TRUE	TRUE
Liver	22185	100000787	N-acetylaspartate (NAA)	Amino Acid	Muscle	1493	444	ornithine	Amino Acid	-0.727711	-0.0331704	-0.478806	FALSE	TRUE
Liver	27710	100001006	N-acetylglycine	Amino Acid	Muscle	1493	444	ornithine	Amino Acid	-0.706151	0.593186	-0.478806	TRUE	TRUE
Liver	32401	100001092	trigonelline (N'-methylnicotinate)	Cofactors and Vitamins	Muscle	1493	444	ornithine	Amino Acid	0.861357	0.453695	-0.478806	TRUE	TRUE
Liver	32418	100001198	myristoleate (14:1n5)	Lipid	Muscle	1493	444	ornithine	Amino Acid	-0.675173	-0.480091	-0.478806	TRUE	TRUE
Liver	32349	100001207	4-imidazoleacetate	Amino Acid	Muscle	1493	444	ornithine	Amino Acid	0.679711	-0.72633	-0.478806	TRUE	TRUE
Liver	33953	100001266	N-acetylarginine	Amino Acid	Muscle	1493	444	ornithine	Amino Acid	0.818286	0.257247	-0.478806	FALSE	TRUE
Liver	33946	100001293	N-acetylhistidine	Amino Acid	Muscle	1493	444	ornithine	Amino Acid	0.608194	1.51813	-0.478806	TRUE	TRUE
Liver	33013	100001310	nicotinamide riboside	Cofactors and Vitamins	Muscle	1493	444	ornithine	Amino Acid	0.686619	1.52707	-0.478806	TRUE	TRUE
Liver	34035	100001337	linolenate [alpha or gamma; (18:3n3 or 6)]	Lipid	Muscle	1493	444	ornithine	Amino Acid	-0.675041	-1.81528	-0.478806	TRUE	TRUE
Liver	34419	100001395	1-linoleoyl-GPC (18:2)	Lipid	Muscle	1493	444	ornithine	Amino Acid	-0.610306	0.0595737	-0.478806	FALSE	TRUE
Liver	35153	100001481	1-docosahexaenoylglycerol (22:6)	Lipid	Muscle	1493	444	ornithine	Amino Acid	-0.638267	0.482018	-0.478806	FALSE	TRUE
Liver	48434	100001577	N-acetylcitrulline	Amino Acid	Muscle	1493	444	ornithine	Amino Acid	0.70227	0.532471	-0.478806	TRUE	TRUE
Liver	61868	100001668	1-ribosyl-imidazoleacetate*	Amino Acid	Muscle	1493	444	ornithine	Amino Acid	0.798446	1.73833	-0.478806	TRUE	TRUE
Liver	36594	100001778	1-linoleoyl-GPI (18:2)*	Lipid	Muscle	1493	444	ornithine	Amino Acid	-0.625834	-2.56218	-0.478806	TRUE	TRUE
Liver	42449	100001870	1-palmitoyl-2-linoleoyl-GPE (16:0/18:2)	Lipid	Muscle	1493	444	ornithine	Amino Acid	0.615509	0.848719	-0.478806	TRUE	TRUE
Liver	37058	100001948	succinylcarnitine (C4-DC)	Energy	Muscle	1493	444	ornithine	Amino Acid	0.651675	3.75299	-0.478806	TRUE	TRUE
Liver	55072	100002784	2-oxoarginine*	Amino Acid	Muscle	1493	444	ornithine	Amino Acid	0.770347	0.374014	-0.478806	TRUE	TRUE
Liver	46798	100002989	oleoyl-linoleoyl-glycerol (18:1/18:2) [1]	Lipid	Muscle	1493	444	ornithine	Amino Acid	-0.700036	0.491171	-0.478806	FALSE	TRUE
Liver	46799	100002990	oleoyl-linoleoyl-glycerol (18:1/18:2) [2]	Lipid	Muscle	1493	444	ornithine	Amino Acid	-0.612515	0.985128	-0.478806	TRUE	TRUE
Liver	39577	100003152	N-methyl-GABA	Amino Acid	Muscle	1493	444	ornithine	Amino Acid	0.671716	1.97524	-0.478806	TRUE	TRUE
Liver	40406	100003397	trimethylamine N-oxide	Lipid	Muscle	1493	444	ornithine	Amino Acid	0.671969	0.00268643	-0.478806	FALSE	TRUE
Liver	62860	100003415	N6-methyllysine	Amino Acid	Muscle	1493	444	ornithine	Amino Acid	0.627898	0.244947	-0.478806	FALSE	TRUE
Liver	52447	100008977	1-stearoyl-2-arachidonoyl-GPE (18:0/20:4)	Lipid	Muscle	1493	444	ornithine	Amino Acid	0.618096	0.51382	-0.478806	TRUE	TRUE
Liver	52464	100008990	1-palmitoyl-2-arachidonoyl-GPE (16:0/20:4)*	Lipid	Muscle	1493	444	ornithine	Amino Acid	0.610311	0.768463	-0.478806	TRUE	TRUE
Liver	54812	100009154	1-palmitoyl-2-gamma-linolenoyl-GPC (16:0/18:3n6)*	Lipid	Muscle	1493	444	ornithine	Amino Acid	0.620557	0.169466	-0.478806	FALSE	TRUE
Liver	52944	100009233	palmitoylcholine	Lipid	Muscle	1493	444	ornithine	Amino Acid	-0.768286	-3.92462	-0.478806	TRUE	TRUE
Liver	53260	100009331	oleoylcholine	Lipid	Muscle	1493	444	ornithine	Amino Acid	-0.759802	-3.15441	-0.478806	TRUE	TRUE
Liver	57652	100009394	hexadecadienoate (16:2n6)	Lipid	Muscle	1493	444	ornithine	Amino Acid	-0.717829	-1.19235	-0.478806	TRUE	TRUE
Liver	54955	100010922	linoleoyl-arachidonoyl-glycerol (18:2/20:4) [1]*	Lipid	Muscle	1493	444	ornithine	Amino Acid	-0.702283	0.860568	-0.478806	TRUE	TRUE
Liver	54956	100010923	linoleoyl-arachidonoyl-glycerol (18:2/20:4) [2]*	Lipid	Muscle	1493	444	ornithine	Amino Acid	-0.662752	1.60467	-0.478806	TRUE	TRUE
Liver	54964	100010927	linoleoyl-linolenoyl-glycerol (18:2/18:3) [2]*	Lipid	Muscle	1493	444	ornithine	Amino Acid	-0.628529	2.01175	-0.478806	TRUE	TRUE
Liver	54950	100010929	linoleoyl-docosahexaenoyl-glycerol (18:2/22:6) [2]*	Lipid	Muscle	1493	444	ornithine	Amino Acid	-0.662948	2.34335	-0.478806	TRUE	TRUE
Liver	54967	100010930	palmitoleoyl-linoleoyl-glycerol (16:1/18:2) [1]*	Lipid	Muscle	1493	444	ornithine	Amino Acid	-0.656897	0.148256	-0.478806	FALSE	TRUE
Liver	54968	100010941	linoleoyl-linoleoyl-glycerol (18:2/18:2) [1]*	Lipid	Muscle	1493	444	ornithine	Amino Acid	-0.611539	1.21146	-0.478806	TRUE	TRUE
Liver	57463	100015760	linoleoylcholine*	Lipid	Muscle	1493	444	ornithine	Amino Acid	-0.739398	-4.94385	-0.478806	TRUE	TRUE
Liver	62850	100020343	tetradecadienoate (14:2)*	Lipid	Muscle	1493	444	ornithine	Amino Acid	-0.756418	-0.377564	-0.478806	TRUE	TRUE
Liver	62959	100021123	hydroxy-N6,N6,N6-trimethyllysine*	Amino Acid	Muscle	1493	444	ornithine	Amino Acid	-0.610484	0.0846491	-0.478806	FALSE	TRUE
Liver	43255	100004299	N-acetyl-1-methylhistidine*	Amino Acid	Muscle	1505	445	orotate	Nucleotide	-0.690508	2.16941	0.863144	TRUE	TRUE
Liver	52669	100009066	1-palmitoyl-2-oleoyl-GPI (16:0/18:1)*	Lipid	Muscle	1505	445	orotate	Nucleotide	0.609591	-0.452605	0.863144	FALSE	TRUE
Liver	53209	100009220	1-oleoyl-2-docosahexaenoyl-GPE (18:1/22:6)*	Lipid	Muscle	1505	445	orotate	Nucleotide	-0.650655	0.840404	0.863144	TRUE	TRUE
Liver	57814	100016038	(N(1) + N(8))-acetylspermidine	Amino Acid	Muscle	1505	445	orotate	Nucleotide	-0.652403	1.48838	0.863144	TRUE	TRUE
Liver	18476	342	glycocholate	Lipid	Muscle	33447	452	palmitoleate (16:1n7)	Lipid	0.605928		1.00151	FALSE	FALSE
Liver	22185	100000787	N-acetylaspartate (NAA)	Amino Acid	Muscle	33447	452	palmitoleate (16:1n7)	Lipid	0.65661	-0.0331704	1.00151	FALSE	FALSE
Liver	27738	100001022	threonate	Cofactors and Vitamins	Muscle	33447	452	palmitoleate (16:1n7)	Lipid	-0.607164	0.158781	1.00151	FALSE	FALSE
Liver	32401	100001092	trigonelline (N'-methylnicotinate)	Cofactors and Vitamins	Muscle	33447	452	palmitoleate (16:1n7)	Lipid	-0.639792	0.453695	1.00151	TRUE	FALSE
Liver	48434	100001577	N-acetylcitrulline	Amino Acid	Muscle	33447	452	palmitoleate (16:1n7)	Lipid	-0.645481	0.532471	1.00151	TRUE	FALSE
Liver	36594	100001778	1-linoleoyl-GPI (18:2)*	Lipid	Muscle	33447	452	palmitoleate (16:1n7)	Lipid	0.603183	-2.56218	1.00151	TRUE	FALSE
Liver	54964	100010927	linoleoyl-linolenoyl-glycerol (18:2/18:3) [2]*	Lipid	Muscle	33447	452	palmitoleate (16:1n7)	Lipid	0.610408	2.01175	1.00151	TRUE	FALSE
Liver	54967	100010930	palmitoleoyl-linoleoyl-glycerol (16:1/18:2) [1]*	Lipid	Muscle	33447	452	palmitoleate (16:1n7)	Lipid	0.608147	0.148256	1.00151	FALSE	FALSE
Liver	1110	229	arachidonate (20:4n6)	Lipid	Muscle	64	460	phenylalanine	Amino Acid	0.63725	-2.88573	-0.165057	TRUE	FALSE
Liver	41220	100003901	2-stearoyl-GPE (18:0)*	Lipid	Muscle	64	460	phenylalanine	Amino Acid	0.609413	-0.521055	-0.165057	FALSE	FALSE
Liver	48130	100001664	N6-succinyladenosine	Nucleotide	Muscle	42109	461	phosphate	Energy	-0.618414	0.866178	0.304954	FALSE	FALSE
Liver	39592	100002749	S-methylcysteine	Amino Acid	Muscle	42109	461	phosphate	Energy	-0.748653	-0.465017	0.304954	FALSE	FALSE
Liver	1105	180	linoleate (18:2n6)	Lipid	Muscle	597	463	phosphoenolpyruvate (PEP)	Carbohydrate	-0.613875	-2.12257	4.73322	TRUE	TRUE
Liver	19263	1526	1-palmitoyl-2-oleoyl-GPE (16:0/18:1)	Lipid	Muscle	597	463	phosphoenolpyruvate (PEP)	Carbohydrate	0.717091	0.580374	4.73322	TRUE	TRUE
Liver	52461	1539	1-palmitoyl-2-oleoyl-GPC (16:0/18:1)	Lipid	Muscle	597	463	phosphoenolpyruvate (PEP)	Carbohydrate	0.612313	0.52641	4.73322	TRUE	TRUE
Liver	15765	2054	ethylmalonate	Amino Acid	Muscle	597	463	phosphoenolpyruvate (PEP)	Carbohydrate	0.639678	0.122506	4.73322	FALSE	TRUE
Liver	22185	100000787	N-acetylaspartate (NAA)	Amino Acid	Muscle	597	463	phosphoenolpyruvate (PEP)	Carbohydrate	-0.718675	-0.0331704	4.73322	FALSE	TRUE
Liver	32401	100001092	trigonelline (N'-methylnicotinate)	Cofactors and Vitamins	Muscle	597	463	phosphoenolpyruvate (PEP)	Carbohydrate	0.670567	0.453695	4.73322	TRUE	TRUE
Liver	42449	100001870	1-palmitoyl-2-linoleoyl-GPE (16:0/18:2)	Lipid	Muscle	597	463	phosphoenolpyruvate (PEP)	Carbohydrate	0.604455	0.848719	4.73322	TRUE	TRUE
Liver	55072	100002784	2-oxoarginine*	Amino Acid	Muscle	597	463	phosphoenolpyruvate (PEP)	Carbohydrate	0.64761	0.374014	4.73322	TRUE	TRUE
Liver	40406	100003397	trimethylamine N-oxide	Lipid	Muscle	597	463	phosphoenolpyruvate (PEP)	Carbohydrate	0.644869	0.00268643	4.73322	FALSE	TRUE
Liver	52464	100008990	1-palmitoyl-2-arachidonoyl-GPE (16:0/20:4)*	Lipid	Muscle	597	463	phosphoenolpyruvate (PEP)	Carbohydrate	0.625585	0.768463	4.73322	TRUE	TRUE
Liver	52944	100009233	palmitoylcholine	Lipid	Muscle	597	463	phosphoenolpyruvate (PEP)	Carbohydrate	-0.621767	-3.92462	4.73322	TRUE	TRUE
Liver	53260	100009331	oleoylcholine	Lipid	Muscle	597	463	phosphoenolpyruvate (PEP)	Carbohydrate	-0.652409	-3.15441	4.73322	TRUE	TRUE
Liver	57652	100009394	hexadecadienoate (16:2n6)	Lipid	Muscle	597	463	phosphoenolpyruvate (PEP)	Carbohydrate	-0.655695	-1.19235	4.73322	TRUE	TRUE
Liver	54950	100010929	linoleoyl-docosahexaenoyl-glycerol (18:2/22:6) [2]*	Lipid	Muscle	597	463	phosphoenolpyruvate (PEP)	Carbohydrate	-0.640504	2.34335	4.73322	TRUE	TRUE
Liver	54968	100010941	linoleoyl-linoleoyl-glycerol (18:2/18:2) [1]*	Lipid	Muscle	597	463	phosphoenolpyruvate (PEP)	Carbohydrate	-0.697356	1.21146	4.73322	TRUE	TRUE
Liver	57463	100015760	linoleoylcholine*	Lipid	Muscle	597	463	phosphoenolpyruvate (PEP)	Carbohydrate	-0.705935	-4.94385	4.73322	TRUE	TRUE
Liver	62850	100020343	tetradecadienoate (14:2)*	Lipid	Muscle	597	463	phosphoenolpyruvate (PEP)	Carbohydrate	-0.602799	-0.377564	4.73322	TRUE	TRUE
Liver	1868	800	cysteine	Amino Acid	Muscle	1898	480	proline	Amino Acid	-0.605547	1.80066	-0.00946996	TRUE	FALSE
Liver	58	340	glycine	Amino Acid	Muscle	527	482	lactate	Carbohydrate	0.625335	-0.951926	0.16357	TRUE	FALSE
Liver	594	432	nicotinamide	Cofactors and Vitamins	Muscle	527	482	lactate	Carbohydrate	0.604737	1.50719	0.16357	TRUE	FALSE
Liver	15745	2051	methylsuccinate	Amino Acid	Muscle	527	482	lactate	Carbohydrate	0.699208	1.02067	0.16357	TRUE	FALSE
Liver	32349	100001207	4-imidazoleacetate	Amino Acid	Muscle	527	482	lactate	Carbohydrate	0.610619	-0.72633	0.16357	TRUE	FALSE
Liver	33946	100001293	N-acetylhistidine	Amino Acid	Muscle	527	482	lactate	Carbohydrate	0.612053	1.51813	0.16357	TRUE	FALSE
Liver	61868	100001668	1-ribosyl-imidazoleacetate*	Amino Acid	Muscle	527	482	lactate	Carbohydrate	0.714124	1.73833	0.16357	TRUE	FALSE
Liver	36594	100001778	1-linoleoyl-GPI (18:2)*	Lipid	Muscle	527	482	lactate	Carbohydrate	-0.622181	-2.56218	0.16357	TRUE	FALSE
Liver	39592	100002749	S-methylcysteine	Amino Acid	Muscle	527	482	lactate	Carbohydrate	-0.612792	-0.465017	0.16357	FALSE	FALSE
Liver	52464	100008990	1-palmitoyl-2-arachidonoyl-GPE (16:0/20:4)*	Lipid	Muscle	527	482	lactate	Carbohydrate	0.61657	0.768463	0.16357	TRUE	FALSE
Liver	52944	100009233	palmitoylcholine	Lipid	Muscle	527	482	lactate	Carbohydrate	-0.620886	-3.92462	0.16357	TRUE	FALSE
Liver	57652	100009394	hexadecadienoate (16:2n6)	Lipid	Muscle	527	482	lactate	Carbohydrate	-0.607566	-1.19235	0.16357	TRUE	FALSE
Liver	54956	100010923	linoleoyl-arachidonoyl-glycerol (18:2/20:4) [2]*	Lipid	Muscle	527	482	lactate	Carbohydrate	-0.631941	1.60467	0.16357	TRUE	FALSE
Liver	57461	100002769	argininate*	Amino Acid	Muscle	1670	533	urea	Amino Acid	0.652285	1.44097	-0.237179	TRUE	TRUE
Liver	52669	100009066	1-palmitoyl-2-oleoyl-GPI (16:0/18:1)*	Lipid	Muscle	1670	533	urea	Amino Acid	0.74263	-0.452605	-0.237179	FALSE	TRUE
Liver	1105	180	linoleate (18:2n6)	Lipid	Muscle	606	535	uridine	Nucleotide	0.673568	-2.12257	0.00762353	TRUE	FALSE
Liver	36738	331	gamma-glutamylglutamate	Peptide	Muscle	606	535	uridine	Nucleotide	-0.652733	-0.0798943	0.00762353	FALSE	FALSE
Liver	15650	1242	N1-methyladenosine	Nucleotide	Muscle	606	535	uridine	Nucleotide	0.62482	-0.313563	0.00762353	FALSE	FALSE
Liver	19263	1526	1-palmitoyl-2-oleoyl-GPE (16:0/18:1)	Lipid	Muscle	606	535	uridine	Nucleotide	-0.726082	0.580374	0.00762353	TRUE	FALSE
Liver	52461	1539	1-palmitoyl-2-oleoyl-GPC (16:0/18:1)	Lipid	Muscle	606	535	uridine	Nucleotide	-0.613232	0.52641	0.00762353	TRUE	FALSE
Liver	44675	100000665	docosahexaenoate (DHA; 22:6n3)	Lipid	Muscle	606	535	uridine	Nucleotide	0.631752	-2.80828	0.00762353	TRUE	FALSE
Liver	22185	100000787	N-acetylaspartate (NAA)	Amino Acid	Muscle	606	535	uridine	Nucleotide	0.658696	-0.0331704	0.00762353	FALSE	FALSE
Liver	32401	100001092	trigonelline (N'-methylnicotinate)	Cofactors and Vitamins	Muscle	606	535	uridine	Nucleotide	-0.659675	0.453695	0.00762353	TRUE	FALSE
Liver	33953	100001266	N-acetylarginine	Amino Acid	Muscle	606	535	uridine	Nucleotide	-0.641575	0.257247	0.00762353	FALSE	FALSE
Liver	33013	100001310	nicotinamide riboside	Cofactors and Vitamins	Muscle	606	535	uridine	Nucleotide	-0.611208	1.52707	0.00762353	TRUE	FALSE
Liver	34035	100001337	linolenate [alpha or gamma; (18:3n3 or 6)]	Lipid	Muscle	606	535	uridine	Nucleotide	0.604446	-1.81528	0.00762353	TRUE	FALSE
Liver	35153	100001481	1-docosahexaenoylglycerol (22:6)	Lipid	Muscle	606	535	uridine	Nucleotide	0.616295	0.482018	0.00762353	FALSE	FALSE
Liver	61868	100001668	1-ribosyl-imidazoleacetate*	Amino Acid	Muscle	606	535	uridine	Nucleotide	-0.640735	1.73833	0.00762353	TRUE	FALSE
Liver	42449	100001870	1-palmitoyl-2-linoleoyl-GPE (16:0/18:2)	Lipid	Muscle	606	535	uridine	Nucleotide	-0.684872	0.848719	0.00762353	TRUE	FALSE
Liver	57461	100002769	argininate*	Amino Acid	Muscle	606	535	uridine	Nucleotide	-0.616807	1.44097	0.00762353	TRUE	FALSE
Liver	55072	100002784	2-oxoarginine*	Amino Acid	Muscle	606	535	uridine	Nucleotide	-0.711833	0.374014	0.00762353	TRUE	FALSE
Liver	39577	100003152	N-methyl-GABA	Amino Acid	Muscle	606	535	uridine	Nucleotide	-0.722858	1.97524	0.00762353	TRUE	FALSE
Liver	40406	100003397	trimethylamine N-oxide	Lipid	Muscle	606	535	uridine	Nucleotide	-0.72125	0.00268643	0.00762353	FALSE	FALSE
Liver	52464	100008990	1-palmitoyl-2-arachidonoyl-GPE (16:0/20:4)*	Lipid	Muscle	606	535	uridine	Nucleotide	-0.616123	0.768463	0.00762353	TRUE	FALSE
Liver	52944	100009233	palmitoylcholine	Lipid	Muscle	606	535	uridine	Nucleotide	0.696373	-3.92462	0.00762353	TRUE	FALSE
Liver	53260	100009331	oleoylcholine	Lipid	Muscle	606	535	uridine	Nucleotide	0.636357	-3.15441	0.00762353	TRUE	FALSE
Liver	57652	100009394	hexadecadienoate (16:2n6)	Lipid	Muscle	606	535	uridine	Nucleotide	0.685021	-1.19235	0.00762353	TRUE	FALSE
Liver	54956	100010923	linoleoyl-arachidonoyl-glycerol (18:2/20:4) [2]*	Lipid	Muscle	606	535	uridine	Nucleotide	0.607137	1.60467	0.00762353	TRUE	FALSE
Liver	54950	100010929	linoleoyl-docosahexaenoyl-glycerol (18:2/22:6) [2]*	Lipid	Muscle	606	535	uridine	Nucleotide	0.620158	2.34335	0.00762353	TRUE	FALSE
Liver	54968	100010941	linoleoyl-linoleoyl-glycerol (18:2/18:2) [1]*	Lipid	Muscle	606	535	uridine	Nucleotide	0.639424	1.21146	0.00762353	TRUE	FALSE
Liver	57463	100015760	linoleoylcholine*	Lipid	Muscle	606	535	uridine	Nucleotide	0.666678	-4.94385	0.00762353	TRUE	FALSE
Liver	1591	1084	N-acetylvaline	Amino Acid	Muscle	57	561	glutamate	Amino Acid	-0.63814	1.19065	0.70586	TRUE	FALSE
Liver	15500	100000007	carnitine	Lipid	Muscle	57	561	glutamate	Amino Acid	-0.602935	-0.0287093	0.70586	FALSE	FALSE
Liver	52633	100009052	palmitoyl-linoleoyl-glycerol (16:0/18:2) [1]*	Lipid	Muscle	57	561	glutamate	Amino Acid	0.613674	0.932046	0.70586	FALSE	FALSE
Liver	32349	100001207	4-imidazoleacetate	Amino Acid	Muscle	54	565	tryptophan	Amino Acid	-0.619924	-0.72633	0.0492956	TRUE	FALSE
Liver	33946	100001293	N-acetylhistidine	Amino Acid	Muscle	54	565	tryptophan	Amino Acid	-0.632599	1.51813	0.0492956	TRUE	FALSE
Liver	53195	100009139	1-myristoyl-2-arachidonoyl-GPC (14:0/20:4)*	Lipid	Muscle	1649	566	valine	Amino Acid	-0.665078	-0.178512	-0.223189	FALSE	TRUE
Liver	17769	313	sphinganine	Lipid	Muscle	3141	799	betaine	Amino Acid	-0.623679	3.65024	-0.258694	TRUE	TRUE
Liver	3141	799	betaine	Amino Acid	Muscle	3141	799	betaine	Amino Acid	0.730743	0.607844	-0.258694	TRUE	TRUE
Liver	15720	100000282	N-acetylglutamate	Amino Acid	Muscle	3141	799	betaine	Amino Acid	0.616316	1.37428	-0.258694	TRUE	TRUE
Liver	22185	100000787	N-acetylaspartate (NAA)	Amino Acid	Muscle	3141	799	betaine	Amino Acid	-0.693893	-0.0331704	-0.258694	FALSE	TRUE
Liver	32401	100001092	trigonelline (N'-methylnicotinate)	Cofactors and Vitamins	Muscle	3141	799	betaine	Amino Acid	0.728164	0.453695	-0.258694	TRUE	TRUE
Liver	32349	100001207	4-imidazoleacetate	Amino Acid	Muscle	3141	799	betaine	Amino Acid	0.624817	-0.72633	-0.258694	TRUE	TRUE
Liver	33942	100001257	N-acetylasparagine	Amino Acid	Muscle	3141	799	betaine	Amino Acid	0.610593	0.734531	-0.258694	TRUE	TRUE
Liver	33953	100001266	N-acetylarginine	Amino Acid	Muscle	3141	799	betaine	Amino Acid	0.604939	0.257247	-0.258694	FALSE	TRUE
Liver	34035	100001337	linolenate [alpha or gamma; (18:3n3 or 6)]	Lipid	Muscle	3141	799	betaine	Amino Acid	-0.613435	-1.81528	-0.258694	TRUE	TRUE
Liver	48434	100001577	N-acetylcitrulline	Amino Acid	Muscle	3141	799	betaine	Amino Acid	0.686812	0.532471	-0.258694	TRUE	TRUE
Liver	61868	100001668	1-ribosyl-imidazoleacetate*	Amino Acid	Muscle	3141	799	betaine	Amino Acid	0.648861	1.73833	-0.258694	TRUE	TRUE
Liver	53260	100009331	oleoylcholine	Lipid	Muscle	3141	799	betaine	Amino Acid	-0.697187	-3.15441	-0.258694	TRUE	TRUE
Liver	57652	100009394	hexadecadienoate (16:2n6)	Lipid	Muscle	3141	799	betaine	Amino Acid	-0.625656	-1.19235	-0.258694	TRUE	TRUE
Liver	54968	100010941	linoleoyl-linoleoyl-glycerol (18:2/18:2) [1]*	Lipid	Muscle	3141	799	betaine	Amino Acid	-0.60306	1.21146	-0.258694	TRUE	TRUE
Liver	57463	100015760	linoleoylcholine*	Lipid	Muscle	3141	799	betaine	Amino Acid	-0.691149	-4.94385	-0.258694	TRUE	TRUE
Liver	15136	100000299	xanthosine	Nucleotide	Muscle	1868	800	cysteine	Amino Acid	0.603667	4.92481	-1.51775	TRUE	TRUE
Liver	35669	100001613	tetradecanedioate (C14-DC)	Lipid	Muscle	1868	800	cysteine	Amino Acid	-0.661021	0.356324	-1.51775	FALSE	TRUE
Liver	48433	100006056	N-formylphenylalanine	Amino Acid	Muscle	1868	800	cysteine	Amino Acid	0.638951	0.241293	-1.51775	FALSE	TRUE
Liver	52669	100009066	1-palmitoyl-2-oleoyl-GPI (16:0/18:1)*	Lipid	Muscle	1868	800	cysteine	Amino Acid	-0.608791	-0.452605	-1.51775	FALSE	TRUE
Liver	1105	180	linoleate (18:2n6)	Lipid	Muscle	584	803	mannose	Carbohydrate	-0.660671	-2.12257	-0.648541	TRUE	FALSE
Liver	2132	391	citrulline	Amino Acid	Muscle	584	803	mannose	Carbohydrate	0.624574	-0.146336	-0.648541	FALSE	FALSE
Liver	3141	799	betaine	Amino Acid	Muscle	584	803	mannose	Carbohydrate	0.652773	0.607844	-0.648541	TRUE	FALSE
Liver	19263	1526	1-palmitoyl-2-oleoyl-GPE (16:0/18:1)	Lipid	Muscle	584	803	mannose	Carbohydrate	0.647924	0.580374	-0.648541	TRUE	FALSE
Liver	52461	1539	1-palmitoyl-2-oleoyl-GPC (16:0/18:1)	Lipid	Muscle	584	803	mannose	Carbohydrate	0.637462	0.52641	-0.648541	TRUE	FALSE
Liver	15745	2051	methylsuccinate	Amino Acid	Muscle	584	803	mannose	Carbohydrate	0.685584	1.02067	-0.648541	TRUE	FALSE
Liver	15765	2054	ethylmalonate	Amino Acid	Muscle	584	803	mannose	Carbohydrate	0.614307	0.122506	-0.648541	FALSE	FALSE
Liver	15681	100000096	4-guanidinobutanoate	Amino Acid	Muscle	584	803	mannose	Carbohydrate	0.625259	1.64204	-0.648541	TRUE	FALSE
Liver	22185	100000787	N-acetylaspartate (NAA)	Amino Acid	Muscle	584	803	mannose	Carbohydrate	-0.658389	-0.0331704	-0.648541	FALSE	FALSE
Liver	27710	100001006	N-acetylglycine	Amino Acid	Muscle	584	803	mannose	Carbohydrate	-0.680926	0.593186	-0.648541	TRUE	FALSE
Liver	32401	100001092	trigonelline (N'-methylnicotinate)	Cofactors and Vitamins	Muscle	584	803	mannose	Carbohydrate	0.689869	0.453695	-0.648541	TRUE	FALSE
Liver	32349	100001207	4-imidazoleacetate	Amino Acid	Muscle	584	803	mannose	Carbohydrate	0.620577	-0.72633	-0.648541	TRUE	FALSE
Liver	33953	100001266	N-acetylarginine	Amino Acid	Muscle	584	803	mannose	Carbohydrate	0.659765	0.257247	-0.648541	FALSE	FALSE
Liver	33013	100001310	nicotinamide riboside	Cofactors and Vitamins	Muscle	584	803	mannose	Carbohydrate	0.603641	1.52707	-0.648541	TRUE	FALSE
Liver	34035	100001337	linolenate [alpha or gamma; (18:3n3 or 6)]	Lipid	Muscle	584	803	mannose	Carbohydrate	-0.678163	-1.81528	-0.648541	TRUE	FALSE
Liver	34419	100001395	1-linoleoyl-GPC (18:2)	Lipid	Muscle	584	803	mannose	Carbohydrate	-0.67421	0.0595737	-0.648541	FALSE	FALSE
Liver	61833	100001425	5,6-dihydrouridine	Nucleotide	Muscle	584	803	mannose	Carbohydrate	-0.636131	0.590803	-0.648541	TRUE	FALSE
Liver	36600	100001570	1-linoleoyl-GPE (18:2)*	Lipid	Muscle	584	803	mannose	Carbohydrate	-0.608129	-0.660066	-0.648541	TRUE	FALSE
Liver	61868	100001668	1-ribosyl-imidazoleacetate*	Amino Acid	Muscle	584	803	mannose	Carbohydrate	0.67452	1.73833	-0.648541	TRUE	FALSE
Liver	55072	100002784	2-oxoarginine*	Amino Acid	Muscle	584	803	mannose	Carbohydrate	0.650848	0.374014	-0.648541	TRUE	FALSE
Liver	46798	100002989	oleoyl-linoleoyl-glycerol (18:1/18:2) [1]	Lipid	Muscle	584	803	mannose	Carbohydrate	-0.685171	0.491171	-0.648541	FALSE	FALSE
Liver	39577	100003152	N-methyl-GABA	Amino Acid	Muscle	584	803	mannose	Carbohydrate	0.636762	1.97524	-0.648541	TRUE	FALSE
Liver	40406	100003397	trimethylamine N-oxide	Lipid	Muscle	584	803	mannose	Carbohydrate	0.69788	0.00268643	-0.648541	FALSE	FALSE
Liver	62860	100003415	N6-methyllysine	Amino Acid	Muscle	584	803	mannose	Carbohydrate	0.739318	0.244947	-0.648541	FALSE	FALSE
Liver	52464	100008990	1-palmitoyl-2-arachidonoyl-GPE (16:0/20:4)*	Lipid	Muscle	584	803	mannose	Carbohydrate	0.647243	0.768463	-0.648541	TRUE	FALSE
Liver	52633	100009052	palmitoyl-linoleoyl-glycerol (16:0/18:2) [1]*	Lipid	Muscle	584	803	mannose	Carbohydrate	-0.623437	0.932046	-0.648541	FALSE	FALSE
Liver	54812	100009154	1-palmitoyl-2-gamma-linolenoyl-GPC (16:0/18:3n6)*	Lipid	Muscle	584	803	mannose	Carbohydrate	0.610074	0.169466	-0.648541	FALSE	FALSE
Liver	52944	100009233	palmitoylcholine	Lipid	Muscle	584	803	mannose	Carbohydrate	-0.767278	-3.92462	-0.648541	TRUE	FALSE
Liver	53260	100009331	oleoylcholine	Lipid	Muscle	584	803	mannose	Carbohydrate	-0.717121	-3.15441	-0.648541	TRUE	FALSE
Liver	57652	100009394	hexadecadienoate (16:2n6)	Lipid	Muscle	584	803	mannose	Carbohydrate	-0.755798	-1.19235	-0.648541	TRUE	FALSE
Liver	54956	100010923	linoleoyl-arachidonoyl-glycerol (18:2/20:4) [2]*	Lipid	Muscle	584	803	mannose	Carbohydrate	-0.608657	1.60467	-0.648541	TRUE	FALSE
Liver	54964	100010927	linoleoyl-linolenoyl-glycerol (18:2/18:3) [2]*	Lipid	Muscle	584	803	mannose	Carbohydrate	-0.624776	2.01175	-0.648541	TRUE	FALSE
Liver	54950	100010929	linoleoyl-docosahexaenoyl-glycerol (18:2/22:6) [2]*	Lipid	Muscle	584	803	mannose	Carbohydrate	-0.690087	2.34335	-0.648541	TRUE	FALSE
Liver	54967	100010930	palmitoleoyl-linoleoyl-glycerol (16:1/18:2) [1]*	Lipid	Muscle	584	803	mannose	Carbohydrate	-0.631011	0.148256	-0.648541	FALSE	FALSE
Liver	54968	100010941	linoleoyl-linoleoyl-glycerol (18:2/18:2) [1]*	Lipid	Muscle	584	803	mannose	Carbohydrate	-0.704596	1.21146	-0.648541	TRUE	FALSE
Liver	57463	100015760	linoleoylcholine*	Lipid	Muscle	584	803	mannose	Carbohydrate	-0.719747	-4.94385	-0.648541	TRUE	FALSE
Liver	62850	100020343	tetradecadienoate (14:2)*	Lipid	Muscle	584	803	mannose	Carbohydrate	-0.650763	-0.377564	-0.648541	TRUE	FALSE
Liver	33942	100001257	N-acetylasparagine	Amino Acid	Muscle	5086	806	dimethylglycine	Amino Acid	0.604156	0.734531	-0.256909	TRUE	TRUE
Liver	20488	572	glucose	Carbohydrate	Muscle	33442	821	pseudouridine	Nucleotide	-0.618895	1.56974	-0.23192	TRUE	FALSE
Liver	584	803	mannose	Carbohydrate	Muscle	33442	821	pseudouridine	Nucleotide	-0.723021	0.9768	-0.23192	TRUE	FALSE
Liver	577	878	fructose	Carbohydrate	Muscle	33442	821	pseudouridine	Nucleotide	-0.67759	-0.8424	-0.23192	FALSE	FALSE
Liver	27710	100001006	N-acetylglycine	Amino Acid	Muscle	33442	821	pseudouridine	Nucleotide	0.693307	0.593186	-0.23192	TRUE	FALSE
Liver	53237	100002619	sedoheptulose	Carbohydrate	Muscle	33442	821	pseudouridine	Nucleotide	-0.611413	0.832422	-0.23192	TRUE	FALSE
Liver	52944	100009233	palmitoylcholine	Lipid	Muscle	33442	821	pseudouridine	Nucleotide	0.714259	-3.92462	-0.23192	TRUE	FALSE
Liver	53260	100009331	oleoylcholine	Lipid	Muscle	33442	821	pseudouridine	Nucleotide	0.613707	-3.15441	-0.23192	TRUE	FALSE
Liver	32418	100001198	myristoleate (14:1n5)	Lipid	Muscle	48990	823	pyruvate	Carbohydrate	-0.611624	-0.480091	0.837277	TRUE	TRUE
Liver	34035	100001337	linolenate [alpha or gamma; (18:3n3 or 6)]	Lipid	Muscle	48990	823	pyruvate	Carbohydrate	-0.611232	-1.81528	0.837277	TRUE	TRUE
Liver	36738	331	gamma-glutamylglutamate	Peptide	Muscle	605	825	uracil	Nucleotide	-0.619544	-0.0798943	-0.42327	FALSE	FALSE
Liver	2132	391	citrulline	Amino Acid	Muscle	605	825	uracil	Nucleotide	-0.637359	-0.146336	-0.42327	FALSE	FALSE
Liver	20488	572	glucose	Carbohydrate	Muscle	605	825	uracil	Nucleotide	-0.641419	1.56974	-0.42327	TRUE	FALSE
Liver	19263	1526	1-palmitoyl-2-oleoyl-GPE (16:0/18:1)	Lipid	Muscle	605	825	uracil	Nucleotide	-0.646072	0.580374	-0.42327	TRUE	FALSE
Liver	52461	1539	1-palmitoyl-2-oleoyl-GPC (16:0/18:1)	Lipid	Muscle	605	825	uracil	Nucleotide	-0.603587	0.52641	-0.42327	TRUE	FALSE
Liver	15745	2051	methylsuccinate	Amino Acid	Muscle	605	825	uracil	Nucleotide	-0.682023	1.02067	-0.42327	TRUE	FALSE
Liver	15765	2054	ethylmalonate	Amino Acid	Muscle	605	825	uracil	Nucleotide	-0.61118	0.122506	-0.42327	FALSE	FALSE
Liver	32401	100001092	trigonelline (N'-methylnicotinate)	Cofactors and Vitamins	Muscle	605	825	uracil	Nucleotide	-0.610629	0.453695	-0.42327	TRUE	FALSE
Liver	33939	100001274	N-acetylthreonine	Amino Acid	Muscle	605	825	uracil	Nucleotide	-0.65967	0.498741	-0.42327	FALSE	FALSE
Liver	34419	100001395	1-linoleoyl-GPC (18:2)	Lipid	Muscle	605	825	uracil	Nucleotide	0.682488	0.0595737	-0.42327	FALSE	FALSE
Liver	55072	100002784	2-oxoarginine*	Amino Acid	Muscle	605	825	uracil	Nucleotide	-0.631864	0.374014	-0.42327	TRUE	FALSE
Liver	46798	100002989	oleoyl-linoleoyl-glycerol (18:1/18:2) [1]	Lipid	Muscle	605	825	uracil	Nucleotide	0.614605	0.491171	-0.42327	FALSE	FALSE
Liver	40406	100003397	trimethylamine N-oxide	Lipid	Muscle	605	825	uracil	Nucleotide	-0.628606	0.00268643	-0.42327	FALSE	FALSE
Liver	52464	100008990	1-palmitoyl-2-arachidonoyl-GPE (16:0/20:4)*	Lipid	Muscle	605	825	uracil	Nucleotide	-0.680087	0.768463	-0.42327	TRUE	FALSE
Liver	54812	100009154	1-palmitoyl-2-gamma-linolenoyl-GPC (16:0/18:3n6)*	Lipid	Muscle	605	825	uracil	Nucleotide	-0.605386	0.169466	-0.42327	FALSE	FALSE
Liver	52944	100009233	palmitoylcholine	Lipid	Muscle	605	825	uracil	Nucleotide	0.696605	-3.92462	-0.42327	TRUE	FALSE
Liver	57652	100009394	hexadecadienoate (16:2n6)	Lipid	Muscle	605	825	uracil	Nucleotide	0.671828	-1.19235	-0.42327	TRUE	FALSE
Liver	55015	100010901	gamma-glutamyl-alpha-lysine	Peptide	Muscle	605	825	uracil	Nucleotide	0.61877	-0.127463	-0.42327	FALSE	FALSE
Liver	54950	100010929	linoleoyl-docosahexaenoyl-glycerol (18:2/22:6) [2]*	Lipid	Muscle	605	825	uracil	Nucleotide	0.642995	2.34335	-0.42327	TRUE	FALSE
Liver	54968	100010941	linoleoyl-linoleoyl-glycerol (18:2/18:2) [1]*	Lipid	Muscle	605	825	uracil	Nucleotide	0.630067	1.21146	-0.42327	TRUE	FALSE
Liver	57463	100015760	linoleoylcholine*	Lipid	Muscle	605	825	uracil	Nucleotide	0.627108	-4.94385	-0.42327	TRUE	FALSE
Liver	1105	180	linoleate (18:2n6)	Lipid	Muscle	514	827	cytidine	Nucleotide	0.659686	-2.12257	0.361638	TRUE	FALSE
Liver	36738	331	gamma-glutamylglutamate	Peptide	Muscle	514	827	cytidine	Nucleotide	-0.71016	-0.0798943	0.361638	FALSE	FALSE
Liver	554	880	adenine	Nucleotide	Muscle	514	827	cytidine	Nucleotide	-0.603284	2.56161	0.361638	TRUE	FALSE
Liver	15650	1242	N1-methyladenosine	Nucleotide	Muscle	514	827	cytidine	Nucleotide	0.661137	-0.313563	0.361638	FALSE	FALSE
Liver	19263	1526	1-palmitoyl-2-oleoyl-GPE (16:0/18:1)	Lipid	Muscle	514	827	cytidine	Nucleotide	-0.646997	0.580374	0.361638	TRUE	FALSE
Liver	52461	1539	1-palmitoyl-2-oleoyl-GPC (16:0/18:1)	Lipid	Muscle	514	827	cytidine	Nucleotide	-0.631769	0.52641	0.361638	TRUE	FALSE
Liver	15745	2051	methylsuccinate	Amino Acid	Muscle	514	827	cytidine	Nucleotide	-0.696376	1.02067	0.361638	TRUE	FALSE
Liver	15681	100000096	4-guanidinobutanoate	Amino Acid	Muscle	514	827	cytidine	Nucleotide	-0.644098	1.64204	0.361638	TRUE	FALSE
Liver	44675	100000665	docosahexaenoate (DHA; 22:6n3)	Lipid	Muscle	514	827	cytidine	Nucleotide	0.608152	-2.80828	0.361638	TRUE	FALSE
Liver	32401	100001092	trigonelline (N'-methylnicotinate)	Cofactors and Vitamins	Muscle	514	827	cytidine	Nucleotide	-0.644494	0.453695	0.361638	TRUE	FALSE
Liver	33953	100001266	N-acetylarginine	Amino Acid	Muscle	514	827	cytidine	Nucleotide	-0.705159	0.257247	0.361638	FALSE	FALSE
Liver	33013	100001310	nicotinamide riboside	Cofactors and Vitamins	Muscle	514	827	cytidine	Nucleotide	-0.640246	1.52707	0.361638	TRUE	FALSE
Liver	34035	100001337	linolenate [alpha or gamma; (18:3n3 or 6)]	Lipid	Muscle	514	827	cytidine	Nucleotide	0.63963	-1.81528	0.361638	TRUE	FALSE
Liver	61868	100001668	1-ribosyl-imidazoleacetate*	Amino Acid	Muscle	514	827	cytidine	Nucleotide	-0.648903	1.73833	0.361638	TRUE	FALSE
Liver	42449	100001870	1-palmitoyl-2-linoleoyl-GPE (16:0/18:2)	Lipid	Muscle	514	827	cytidine	Nucleotide	-0.623505	0.848719	0.361638	TRUE	FALSE
Liver	55072	100002784	2-oxoarginine*	Amino Acid	Muscle	514	827	cytidine	Nucleotide	-0.683707	0.374014	0.361638	TRUE	FALSE
Liver	39577	100003152	N-methyl-GABA	Amino Acid	Muscle	514	827	cytidine	Nucleotide	-0.739065	1.97524	0.361638	TRUE	FALSE
Liver	40406	100003397	trimethylamine N-oxide	Lipid	Muscle	514	827	cytidine	Nucleotide	-0.790612	0.00268643	0.361638	FALSE	FALSE
Liver	62860	100003415	N6-methyllysine	Amino Acid	Muscle	514	827	cytidine	Nucleotide	-0.614411	0.244947	0.361638	FALSE	FALSE
Liver	52464	100008990	1-palmitoyl-2-arachidonoyl-GPE (16:0/20:4)*	Lipid	Muscle	514	827	cytidine	Nucleotide	-0.647404	0.768463	0.361638	TRUE	FALSE
Liver	52944	100009233	palmitoylcholine	Lipid	Muscle	514	827	cytidine	Nucleotide	0.76452	-3.92462	0.361638	TRUE	FALSE
Liver	53260	100009331	oleoylcholine	Lipid	Muscle	514	827	cytidine	Nucleotide	0.678607	-3.15441	0.361638	TRUE	FALSE
Liver	57652	100009394	hexadecadienoate (16:2n6)	Lipid	Muscle	514	827	cytidine	Nucleotide	0.705801	-1.19235	0.361638	TRUE	FALSE
Liver	54956	100010923	linoleoyl-arachidonoyl-glycerol (18:2/20:4) [2]*	Lipid	Muscle	514	827	cytidine	Nucleotide	0.646736	1.60467	0.361638	TRUE	FALSE
Liver	54950	100010929	linoleoyl-docosahexaenoyl-glycerol (18:2/22:6) [2]*	Lipid	Muscle	514	827	cytidine	Nucleotide	0.60866	2.34335	0.361638	TRUE	FALSE
Liver	57463	100015760	linoleoylcholine*	Lipid	Muscle	514	827	cytidine	Nucleotide	0.679564	-4.94385	0.361638	TRUE	FALSE
Liver	62850	100020343	tetradecadienoate (14:2)*	Lipid	Muscle	514	827	cytidine	Nucleotide	0.720689	-0.377564	0.361638	TRUE	FALSE
Liver	20488	572	glucose	Carbohydrate	Muscle	2183	872	thymidine	Nucleotide	-0.658517	1.56974	0.532861	TRUE	TRUE
Liver	2132	391	citrulline	Amino Acid	Muscle	577	878	fructose	Carbohydrate	0.647145	-0.146336	-1.02178	FALSE	FALSE
Liver	3141	799	betaine	Amino Acid	Muscle	577	878	fructose	Carbohydrate	0.662177	0.607844	-1.02178	TRUE	FALSE
Liver	19263	1526	1-palmitoyl-2-oleoyl-GPE (16:0/18:1)	Lipid	Muscle	577	878	fructose	Carbohydrate	0.612344	0.580374	-1.02178	TRUE	FALSE
Liver	52461	1539	1-palmitoyl-2-oleoyl-GPC (16:0/18:1)	Lipid	Muscle	577	878	fructose	Carbohydrate	0.611546	0.52641	-1.02178	TRUE	FALSE
Liver	15745	2051	methylsuccinate	Amino Acid	Muscle	577	878	fructose	Carbohydrate	0.659359	1.02067	-1.02178	TRUE	FALSE
Liver	22185	100000787	N-acetylaspartate (NAA)	Amino Acid	Muscle	577	878	fructose	Carbohydrate	-0.608511	-0.0331704	-1.02178	FALSE	FALSE
Liver	27710	100001006	N-acetylglycine	Amino Acid	Muscle	577	878	fructose	Carbohydrate	-0.642477	0.593186	-1.02178	TRUE	FALSE
Liver	32401	100001092	trigonelline (N'-methylnicotinate)	Cofactors and Vitamins	Muscle	577	878	fructose	Carbohydrate	0.633701	0.453695	-1.02178	TRUE	FALSE
Liver	34035	100001337	linolenate [alpha or gamma; (18:3n3 or 6)]	Lipid	Muscle	577	878	fructose	Carbohydrate	-0.646675	-1.81528	-1.02178	TRUE	FALSE
Liver	34419	100001395	1-linoleoyl-GPC (18:2)	Lipid	Muscle	577	878	fructose	Carbohydrate	-0.636346	0.0595737	-1.02178	FALSE	FALSE
Liver	36600	100001570	1-linoleoyl-GPE (18:2)*	Lipid	Muscle	577	878	fructose	Carbohydrate	-0.608022	-0.660066	-1.02178	TRUE	FALSE
Liver	61868	100001668	1-ribosyl-imidazoleacetate*	Amino Acid	Muscle	577	878	fructose	Carbohydrate	0.636661	1.73833	-1.02178	TRUE	FALSE
Liver	46798	100002989	oleoyl-linoleoyl-glycerol (18:1/18:2) [1]	Lipid	Muscle	577	878	fructose	Carbohydrate	-0.664131	0.491171	-1.02178	FALSE	FALSE
Liver	40406	100003397	trimethylamine N-oxide	Lipid	Muscle	577	878	fructose	Carbohydrate	0.6173	0.00268643	-1.02178	FALSE	FALSE
Liver	62860	100003415	N6-methyllysine	Amino Acid	Muscle	577	878	fructose	Carbohydrate	0.684189	0.244947	-1.02178	FALSE	FALSE
Liver	52462	100008914	1-palmitoyl-2-arachidonoyl-GPC (16:0/20:4n6)	Lipid	Muscle	577	878	fructose	Carbohydrate	0.652313	0.534732	-1.02178	TRUE	FALSE
Liver	52464	100008990	1-palmitoyl-2-arachidonoyl-GPE (16:0/20:4)*	Lipid	Muscle	577	878	fructose	Carbohydrate	0.632272	0.768463	-1.02178	TRUE	FALSE
Liver	52633	100009052	palmitoyl-linoleoyl-glycerol (16:0/18:2) [1]*	Lipid	Muscle	577	878	fructose	Carbohydrate	-0.64194	0.932046	-1.02178	FALSE	FALSE
Liver	52944	100009233	palmitoylcholine	Lipid	Muscle	577	878	fructose	Carbohydrate	-0.711024	-3.92462	-1.02178	TRUE	FALSE
Liver	53260	100009331	oleoylcholine	Lipid	Muscle	577	878	fructose	Carbohydrate	-0.668436	-3.15441	-1.02178	TRUE	FALSE
Liver	57652	100009394	hexadecadienoate (16:2n6)	Lipid	Muscle	577	878	fructose	Carbohydrate	-0.719466	-1.19235	-1.02178	TRUE	FALSE
Liver	54964	100010927	linoleoyl-linolenoyl-glycerol (18:2/18:3) [2]*	Lipid	Muscle	577	878	fructose	Carbohydrate	-0.650331	2.01175	-1.02178	TRUE	FALSE
Liver	54950	100010929	linoleoyl-docosahexaenoyl-glycerol (18:2/22:6) [2]*	Lipid	Muscle	577	878	fructose	Carbohydrate	-0.66127	2.34335	-1.02178	TRUE	FALSE
Liver	54967	100010930	palmitoleoyl-linoleoyl-glycerol (16:1/18:2) [1]*	Lipid	Muscle	577	878	fructose	Carbohydrate	-0.639657	0.148256	-1.02178	FALSE	FALSE
Liver	54968	100010941	linoleoyl-linoleoyl-glycerol (18:2/18:2) [1]*	Lipid	Muscle	577	878	fructose	Carbohydrate	-0.701755	1.21146	-1.02178	TRUE	FALSE
Liver	57463	100015760	linoleoylcholine*	Lipid	Muscle	577	878	fructose	Carbohydrate	-0.679445	-4.94385	-1.02178	TRUE	FALSE
Liver	62850	100020343	tetradecadienoate (14:2)*	Lipid	Muscle	577	878	fructose	Carbohydrate	-0.604839	-0.377564	-1.02178	TRUE	FALSE
Liver	20488	572	glucose	Carbohydrate	Muscle	554	880	adenine	Nucleotide	-0.628465	1.56974	-1.01234	TRUE	TRUE
Liver	54970	100010944	oleoyl-linolenoyl-glycerol (18:1/18:3) [2]*	Lipid	Muscle	1121	891	margarate (17:0)	Lipid	-0.620335	1.05992	0.00355055	TRUE	FALSE
Liver	54961	100010937	oleoyl-arachidonoyl-glycerol (18:1/20:4) [2]*	Lipid	Muscle	1356	892	nonadecanoate (19:0)	Lipid	-0.693837	1.08482	-0.851537	TRUE	FALSE
Liver	54970	100010944	oleoyl-linolenoyl-glycerol (18:1/18:3) [2]*	Lipid	Muscle	1356	892	nonadecanoate (19:0)	Lipid	-0.630734	1.05992	-0.851537	TRUE	FALSE
Liver	52449	100000616	1-stearoyl-2-arachidonoyl-GPI (18:0/20:4)	Lipid	Muscle	1118	893	arachidate (20:0)	Lipid	0.628456	0.255836	-0.528096	TRUE	FALSE
Liver	36594	100001778	1-linoleoyl-GPI (18:2)*	Lipid	Muscle	1118	893	arachidate (20:0)	Lipid	-0.694004	-2.56218	-0.528096	TRUE	FALSE
Liver	52697	100009130	1-oleoyl-2-docosahexaenoyl-GPC (18:1/22:6)*	Lipid	Muscle	1118	893	arachidate (20:0)	Lipid	0.61896	0.438015	-0.528096	TRUE	FALSE
Liver	55041	100009219	1-oleoyl-2-arachidonoyl-GPE (18:1/20:4)*	Lipid	Muscle	1118	893	arachidate (20:0)	Lipid	0.612618	0.93207	-0.528096	TRUE	FALSE
Liver	15772	100000406	ribitol	Carbohydrate	Muscle	1471	914	ribose	Carbohydrate	0.657681	0.903055	0.742393	TRUE	FALSE
Liver	42398	100001461	1-stearoyl-GPE (18:0)	Lipid	Muscle	1471	914	ribose	Carbohydrate	0.657064	-0.0458405	0.742393	FALSE	FALSE
Liver	46142	100001740	mannitol/sorbitol	Carbohydrate	Muscle	1471	914	ribose	Carbohydrate	0.655769	1.29648	0.742393	TRUE	FALSE
Liver	53237	100002619	sedoheptulose	Carbohydrate	Muscle	1471	914	ribose	Carbohydrate	0.646056	0.832422	0.742393	TRUE	FALSE
Liver	46223	100003151	linoleoylcarnitine (C18:2)*	Lipid	Muscle	1471	914	ribose	Carbohydrate	-0.618857	-0.629147	0.742393	TRUE	FALSE
Liver	57518	100015837	arachidonoylcarnitine (C20:4)	Lipid	Muscle	1471	914	ribose	Carbohydrate	-0.65344	-0.837389	0.742393	TRUE	FALSE
Liver	2829	194	N-formylmethionine	Amino Acid	Muscle	32306	1001	trans-4-hydroxyproline	Amino Acid	0.807414	0.894555	0.0209839	TRUE	FALSE
Liver	2856	869	uridine 5'-monophosphate (UMP)	Nucleotide	Muscle	32306	1001	trans-4-hydroxyproline	Amino Acid	0.663109	-1.73888	0.0209839	FALSE	FALSE
Liver	1585	1110	N-acetylalanine	Amino Acid	Muscle	32306	1001	trans-4-hydroxyproline	Amino Acid	0.628977	0.717263	0.0209839	TRUE	FALSE
Liver	33942	100001257	N-acetylasparagine	Amino Acid	Muscle	32306	1001	trans-4-hydroxyproline	Amino Acid	0.65933	0.734531	0.0209839	TRUE	FALSE
Liver	48434	100001577	N-acetylcitrulline	Amino Acid	Muscle	32306	1001	trans-4-hydroxyproline	Amino Acid	0.692488	0.532471	0.0209839	TRUE	FALSE
Liver	39378	100002912	tauroursodeoxycholate	Lipid	Muscle	32306	1001	trans-4-hydroxyproline	Amino Acid	-0.631549	-2.53282	0.0209839	FALSE	FALSE
Liver	45428	100005463	N-acetylmethionine sulfoxide	Amino Acid	Muscle	32306	1001	trans-4-hydroxyproline	Amino Acid	0.704235	1.21651	0.0209839	TRUE	FALSE
Liver	43493	100002500	formiminoglutamate	Amino Acid	Muscle	1107	1002	allantoin	Nucleotide	-0.606062	0.775866	-0.292367	TRUE	FALSE
Liver	36738	331	gamma-glutamylglutamate	Peptide	Muscle	3147	1004	xanthine	Nucleotide	-0.618782	-0.0798943	3.24166	FALSE	TRUE
Liver	554	880	adenine	Nucleotide	Muscle	3147	1004	xanthine	Nucleotide	-0.634701	2.56161	3.24166	TRUE	TRUE
Liver	19263	1526	1-palmitoyl-2-oleoyl-GPE (16:0/18:1)	Lipid	Muscle	3147	1004	xanthine	Nucleotide	-0.625421	0.580374	3.24166	TRUE	TRUE
Liver	42449	100001870	1-palmitoyl-2-linoleoyl-GPE (16:0/18:2)	Lipid	Muscle	3147	1004	xanthine	Nucleotide	-0.617307	0.848719	3.24166	TRUE	TRUE
Liver	55072	100002784	2-oxoarginine*	Amino Acid	Muscle	3147	1004	xanthine	Nucleotide	-0.612911	0.374014	3.24166	TRUE	TRUE
Liver	39577	100003152	N-methyl-GABA	Amino Acid	Muscle	3147	1004	xanthine	Nucleotide	-0.616621	1.97524	3.24166	TRUE	TRUE
Liver	40406	100003397	trimethylamine N-oxide	Lipid	Muscle	3147	1004	xanthine	Nucleotide	-0.638095	0.00268643	3.24166	FALSE	TRUE
Liver	52464	100008990	1-palmitoyl-2-arachidonoyl-GPE (16:0/20:4)*	Lipid	Muscle	3147	1004	xanthine	Nucleotide	-0.614312	0.768463	3.24166	TRUE	TRUE
Liver	52687	100009078	1-oleoyl-2-linoleoyl-GPE (18:1/18:2)*	Lipid	Muscle	3147	1004	xanthine	Nucleotide	-0.606873	0.972115	3.24166	TRUE	TRUE
Liver	57463	100015760	linoleoylcholine*	Lipid	Muscle	3147	1004	xanthine	Nucleotide	0.618784	-4.94385	3.24166	TRUE	TRUE
Liver	22185	100000787	N-acetylaspartate (NAA)	Amino Acid	Muscle	1516	1023	sarcosine	Amino Acid	-0.619059	-0.0331704	0.239051	FALSE	FALSE
Liver	36751	100001721	N2-acetyllysine	Amino Acid	Muscle	1516	1023	sarcosine	Amino Acid	0.611284	-0.272957	0.239051	TRUE	FALSE
Liver	52433	100006314	sphingomyelin (d17:1/16:0, d18:1/15:0, d16:1/17:0)*	Lipid	Muscle	1508	1024	pantothenate	Cofactors and Vitamins	0.640441	0.256578	0.413543	TRUE	TRUE
Liver	1105	180	linoleate (18:2n6)	Lipid	Muscle	1572	1052	glycerate	Carbohydrate	-0.640025	-2.12257	0.1518	TRUE	FALSE
Liver	3141	799	betaine	Amino Acid	Muscle	1572	1052	glycerate	Carbohydrate	0.639597	0.607844	0.1518	TRUE	FALSE
Liver	19263	1526	1-palmitoyl-2-oleoyl-GPE (16:0/18:1)	Lipid	Muscle	1572	1052	glycerate	Carbohydrate	0.684884	0.580374	0.1518	TRUE	FALSE
Liver	52461	1539	1-palmitoyl-2-oleoyl-GPC (16:0/18:1)	Lipid	Muscle	1572	1052	glycerate	Carbohydrate	0.630462	0.52641	0.1518	TRUE	FALSE
Liver	15745	2051	methylsuccinate	Amino Acid	Muscle	1572	1052	glycerate	Carbohydrate	0.605536	1.02067	0.1518	TRUE	FALSE
Liver	15765	2054	ethylmalonate	Amino Acid	Muscle	1572	1052	glycerate	Carbohydrate	0.669073	0.122506	0.1518	FALSE	FALSE
Liver	22185	100000787	N-acetylaspartate (NAA)	Amino Acid	Muscle	1572	1052	glycerate	Carbohydrate	-0.69938	-0.0331704	0.1518	FALSE	FALSE
Liver	32401	100001092	trigonelline (N'-methylnicotinate)	Cofactors and Vitamins	Muscle	1572	1052	glycerate	Carbohydrate	0.673658	0.453695	0.1518	TRUE	FALSE
Liver	33953	100001266	N-acetylarginine	Amino Acid	Muscle	1572	1052	glycerate	Carbohydrate	0.636879	0.257247	0.1518	FALSE	FALSE
Liver	33013	100001310	nicotinamide riboside	Cofactors and Vitamins	Muscle	1572	1052	glycerate	Carbohydrate	0.611897	1.52707	0.1518	TRUE	FALSE
Liver	34035	100001337	linolenate [alpha or gamma; (18:3n3 or 6)]	Lipid	Muscle	1572	1052	glycerate	Carbohydrate	-0.624402	-1.81528	0.1518	TRUE	FALSE
Liver	35153	100001481	1-docosahexaenoylglycerol (22:6)	Lipid	Muscle	1572	1052	glycerate	Carbohydrate	-0.639581	0.482018	0.1518	FALSE	FALSE
Liver	61868	100001668	1-ribosyl-imidazoleacetate*	Amino Acid	Muscle	1572	1052	glycerate	Carbohydrate	0.640251	1.73833	0.1518	TRUE	FALSE
Liver	42449	100001870	1-palmitoyl-2-linoleoyl-GPE (16:0/18:2)	Lipid	Muscle	1572	1052	glycerate	Carbohydrate	0.623553	0.848719	0.1518	TRUE	FALSE
Liver	55072	100002784	2-oxoarginine*	Amino Acid	Muscle	1572	1052	glycerate	Carbohydrate	0.634384	0.374014	0.1518	TRUE	FALSE
Liver	46798	100002989	oleoyl-linoleoyl-glycerol (18:1/18:2) [1]	Lipid	Muscle	1572	1052	glycerate	Carbohydrate	-0.635779	0.491171	0.1518	FALSE	FALSE
Liver	40406	100003397	trimethylamine N-oxide	Lipid	Muscle	1572	1052	glycerate	Carbohydrate	0.613828	0.00268643	0.1518	FALSE	FALSE
Liver	62860	100003415	N6-methyllysine	Amino Acid	Muscle	1572	1052	glycerate	Carbohydrate	0.664832	0.244947	0.1518	FALSE	FALSE
Liver	52464	100008990	1-palmitoyl-2-arachidonoyl-GPE (16:0/20:4)*	Lipid	Muscle	1572	1052	glycerate	Carbohydrate	0.662348	0.768463	0.1518	TRUE	FALSE
Liver	54812	100009154	1-palmitoyl-2-gamma-linolenoyl-GPC (16:0/18:3n6)*	Lipid	Muscle	1572	1052	glycerate	Carbohydrate	0.613811	0.169466	0.1518	FALSE	FALSE
Liver	52944	100009233	palmitoylcholine	Lipid	Muscle	1572	1052	glycerate	Carbohydrate	-0.680597	-3.92462	0.1518	TRUE	FALSE
Liver	53260	100009331	oleoylcholine	Lipid	Muscle	1572	1052	glycerate	Carbohydrate	-0.686824	-3.15441	0.1518	TRUE	FALSE
Liver	57652	100009394	hexadecadienoate (16:2n6)	Lipid	Muscle	1572	1052	glycerate	Carbohydrate	-0.70317	-1.19235	0.1518	TRUE	FALSE
Liver	54950	100010929	linoleoyl-docosahexaenoyl-glycerol (18:2/22:6) [2]*	Lipid	Muscle	1572	1052	glycerate	Carbohydrate	-0.659412	2.34335	0.1518	TRUE	FALSE
Liver	54968	100010941	linoleoyl-linoleoyl-glycerol (18:2/18:2) [1]*	Lipid	Muscle	1572	1052	glycerate	Carbohydrate	-0.747361	1.21146	0.1518	TRUE	FALSE
Liver	57463	100015760	linoleoylcholine*	Lipid	Muscle	1572	1052	glycerate	Carbohydrate	-0.716829	-4.94385	0.1518	TRUE	FALSE
Liver	62850	100020343	tetradecadienoate (14:2)*	Lipid	Muscle	1572	1052	glycerate	Carbohydrate	-0.638938	-0.377564	0.1518	TRUE	FALSE
Liver	15705	310	cystathionine	Amino Acid	Muscle	1587	1082	N-acetylleucine	Amino Acid	0.665391	0.469639	-0.588838	TRUE	TRUE
Liver	15720	100000282	N-acetylglutamate	Amino Acid	Muscle	1587	1082	N-acetylleucine	Amino Acid	0.63769	1.37428	-0.588838	TRUE	TRUE
Liver	22185	100000787	N-acetylaspartate (NAA)	Amino Acid	Muscle	1587	1082	N-acetylleucine	Amino Acid	-0.677883	-0.0331704	-0.588838	FALSE	TRUE
Liver	55072	100002784	2-oxoarginine*	Amino Acid	Muscle	1587	1082	N-acetylleucine	Amino Acid	0.642764	0.374014	-0.588838	TRUE	TRUE
Liver	19263	1526	1-palmitoyl-2-oleoyl-GPE (16:0/18:1)	Lipid	Muscle	1573	1099	guanosine	Nucleotide	-0.745167	0.580374	-0.383201	TRUE	FALSE
Liver	52461	1539	1-palmitoyl-2-oleoyl-GPC (16:0/18:1)	Lipid	Muscle	1573	1099	guanosine	Nucleotide	-0.686846	0.52641	-0.383201	TRUE	FALSE
Liver	15765	2054	ethylmalonate	Amino Acid	Muscle	1573	1099	guanosine	Nucleotide	-0.620328	0.122506	-0.383201	FALSE	FALSE
Liver	22185	100000787	N-acetylaspartate (NAA)	Amino Acid	Muscle	1573	1099	guanosine	Nucleotide	0.650107	-0.0331704	-0.383201	FALSE	FALSE
Liver	32401	100001092	trigonelline (N'-methylnicotinate)	Cofactors and Vitamins	Muscle	1573	1099	guanosine	Nucleotide	-0.662597	0.453695	-0.383201	TRUE	FALSE
Liver	33013	100001310	nicotinamide riboside	Cofactors and Vitamins	Muscle	1573	1099	guanosine	Nucleotide	-0.607441	1.52707	-0.383201	TRUE	FALSE
Liver	35153	100001481	1-docosahexaenoylglycerol (22:6)	Lipid	Muscle	1573	1099	guanosine	Nucleotide	0.661987	0.482018	-0.383201	FALSE	FALSE
Liver	61868	100001668	1-ribosyl-imidazoleacetate*	Amino Acid	Muscle	1573	1099	guanosine	Nucleotide	-0.663336	1.73833	-0.383201	TRUE	FALSE
Liver	42448	100001856	1-stearoyl-2-oleoyl-GPE (18:0/18:1)	Lipid	Muscle	1573	1099	guanosine	Nucleotide	-0.608204	0.459881	-0.383201	TRUE	FALSE
Liver	42449	100001870	1-palmitoyl-2-linoleoyl-GPE (16:0/18:2)	Lipid	Muscle	1573	1099	guanosine	Nucleotide	-0.770357	0.848719	-0.383201	TRUE	FALSE
Liver	57461	100002769	argininate*	Amino Acid	Muscle	1573	1099	guanosine	Nucleotide	-0.635672	1.44097	-0.383201	TRUE	FALSE
Liver	55072	100002784	2-oxoarginine*	Amino Acid	Muscle	1573	1099	guanosine	Nucleotide	-0.650161	0.374014	-0.383201	TRUE	FALSE
Liver	46798	100002989	oleoyl-linoleoyl-glycerol (18:1/18:2) [1]	Lipid	Muscle	1573	1099	guanosine	Nucleotide	0.611024	0.491171	-0.383201	FALSE	FALSE
Liver	39577	100003152	N-methyl-GABA	Amino Acid	Muscle	1573	1099	guanosine	Nucleotide	-0.722374	1.97524	-0.383201	TRUE	FALSE
Liver	52470	100008984	1-palmitoyl-2-palmitoleoyl-GPC (16:0/16:1)*	Lipid	Muscle	1573	1099	guanosine	Nucleotide	-0.613903	0.313876	-0.383201	TRUE	FALSE
Liver	52464	100008990	1-palmitoyl-2-arachidonoyl-GPE (16:0/20:4)*	Lipid	Muscle	1573	1099	guanosine	Nucleotide	-0.660214	0.768463	-0.383201	TRUE	FALSE
Liver	52467	100008993	1-palmitoyl-2-arachidonoyl-GPI (16:0/20:4)*	Lipid	Muscle	1573	1099	guanosine	Nucleotide	-0.646876	-0.0623226	-0.383201	FALSE	FALSE
Liver	52669	100009066	1-palmitoyl-2-oleoyl-GPI (16:0/18:1)*	Lipid	Muscle	1573	1099	guanosine	Nucleotide	-0.648487	-0.452605	-0.383201	FALSE	FALSE
Liver	54812	100009154	1-palmitoyl-2-gamma-linolenoyl-GPC (16:0/18:3n6)*	Lipid	Muscle	1573	1099	guanosine	Nucleotide	-0.646597	0.169466	-0.383201	FALSE	FALSE
Liver	57652	100009394	hexadecadienoate (16:2n6)	Lipid	Muscle	1573	1099	guanosine	Nucleotide	0.636499	-1.19235	-0.383201	TRUE	FALSE
Liver	54950	100010929	linoleoyl-docosahexaenoyl-glycerol (18:2/22:6) [2]*	Lipid	Muscle	1573	1099	guanosine	Nucleotide	0.682956	2.34335	-0.383201	TRUE	FALSE
Liver	54968	100010941	linoleoyl-linoleoyl-glycerol (18:2/18:2) [1]*	Lipid	Muscle	1573	1099	guanosine	Nucleotide	0.638217	1.21146	-0.383201	TRUE	FALSE
Liver	1110	229	arachidonate (20:4n6)	Lipid	Muscle	1585	1110	N-acetylalanine	Amino Acid	0.681915	-2.88573	-0.132079	TRUE	TRUE
Liver	15650	1242	N1-methyladenosine	Nucleotide	Muscle	1585	1110	N-acetylalanine	Amino Acid	0.706289	-0.313563	-0.132079	FALSE	TRUE
Liver	35137	100001412	N2,N2-dimethylguanosine	Nucleotide	Muscle	1585	1110	N-acetylalanine	Amino Acid	0.717378	-0.99571	-0.132079	TRUE	TRUE
Liver	17769	313	sphinganine	Lipid	Muscle	1564	1124	citrate	Energy	0.646718	3.65024	-0.0426141	TRUE	FALSE
Liver	3141	799	betaine	Amino Acid	Muscle	1564	1124	citrate	Energy	-0.613117	0.607844	-0.0426141	TRUE	FALSE
Liver	62860	100003415	N6-methyllysine	Amino Acid	Muscle	1564	1124	citrate	Energy	-0.670739	0.244947	-0.0426141	FALSE	FALSE
Liver	53260	100009331	oleoylcholine	Lipid	Muscle	1564	1124	citrate	Energy	0.624885	-3.15441	-0.0426141	TRUE	FALSE
Liver	57463	100015760	linoleoylcholine*	Lipid	Muscle	1564	1124	citrate	Energy	0.656335	-4.94385	-0.0426141	TRUE	FALSE
Liver	1649	566	valine	Amino Acid	Muscle	38102	1137	oleoyl ethanolamide	Lipid	0.606971	0.332988	-0.341812	FALSE	FALSE
Liver	15650	1242	N1-methyladenosine	Nucleotide	Muscle	38102	1137	oleoyl ethanolamide	Lipid	0.620924	-0.313563	-0.341812	FALSE	FALSE
Liver	61868	100001668	1-ribosyl-imidazoleacetate*	Amino Acid	Muscle	38102	1137	oleoyl ethanolamide	Lipid	-0.680735	1.73833	-0.341812	TRUE	FALSE
Liver	37070	100001805	methylphosphate	Nucleotide	Muscle	32377	1162	N-acetylneuraminate	Carbohydrate	-0.614072	0.514626	-0.427227	FALSE	TRUE
Liver	39592	100002749	S-methylcysteine	Amino Acid	Muscle	27718	1221	creatine	Amino Acid	-0.645266	-0.465017	0.396749	FALSE	FALSE
Liver	48493	100006295	sphingomyelin (d18:1/22:1, d18:2/22:0, d16:1/24:1)*	Lipid	Muscle	17805	1231	dihomo-linoleate (20:2n6)	Lipid	-0.622177	0.109234	-0.157315	FALSE	FALSE
Liver	52464	100008990	1-palmitoyl-2-arachidonoyl-GPE (16:0/20:4)*	Lipid	Muscle	15650	1242	N1-methyladenosine	Nucleotide	-0.606744	0.768463	-0.175462	TRUE	FALSE
Liver	1105	180	linoleate (18:2n6)	Lipid	Muscle	15506	1256	choline	Lipid	0.672106	-2.12257	-0.100157	TRUE	FALSE
Liver	1505	445	orotate	Nucleotide	Muscle	15506	1256	choline	Lipid	-0.688266	0.10682	-0.100157	FALSE	FALSE
Liver	27727	448	glutathione, oxidized (GSSG)	Amino Acid	Muscle	15506	1256	choline	Lipid	-0.606497	9.12258	-0.100157	TRUE	FALSE
Liver	20488	572	glucose	Carbohydrate	Muscle	15506	1256	choline	Lipid	-0.652795	1.56974	-0.100157	TRUE	FALSE
Liver	584	803	mannose	Carbohydrate	Muscle	15506	1256	choline	Lipid	-0.72492	0.9768	-0.100157	TRUE	FALSE
Liver	577	878	fructose	Carbohydrate	Muscle	15506	1256	choline	Lipid	-0.645288	-0.8424	-0.100157	FALSE	FALSE
Liver	19263	1526	1-palmitoyl-2-oleoyl-GPE (16:0/18:1)	Lipid	Muscle	15506	1256	choline	Lipid	-0.63102	0.580374	-0.100157	TRUE	FALSE
Liver	52461	1539	1-palmitoyl-2-oleoyl-GPC (16:0/18:1)	Lipid	Muscle	15506	1256	choline	Lipid	-0.651538	0.52641	-0.100157	TRUE	FALSE
Liver	15765	2054	ethylmalonate	Amino Acid	Muscle	15506	1256	choline	Lipid	-0.7201	0.122506	-0.100157	FALSE	FALSE
Liver	15500	100000007	carnitine	Lipid	Muscle	15506	1256	choline	Lipid	-0.648084	-0.0287093	-0.100157	FALSE	FALSE
Liver	15681	100000096	4-guanidinobutanoate	Amino Acid	Muscle	15506	1256	choline	Lipid	-0.725327	1.64204	-0.100157	TRUE	FALSE
Liver	15704	100000101	pimelate (C7-DC)	Lipid	Muscle	15506	1256	choline	Lipid	-0.646777	1.16035	-0.100157	TRUE	FALSE
Liver	19258	100000672	1-myristoyl-2-palmitoyl-GPC (14:0/16:0)	Lipid	Muscle	15506	1256	choline	Lipid	-0.645299	0.336243	-0.100157	TRUE	FALSE
Liver	22185	100000787	N-acetylaspartate (NAA)	Amino Acid	Muscle	15506	1256	choline	Lipid	0.614132	-0.0331704	-0.100157	FALSE	FALSE
Liver	27710	100001006	N-acetylglycine	Amino Acid	Muscle	15506	1256	choline	Lipid	0.634082	0.593186	-0.100157	TRUE	FALSE
Liver	32405	100001083	indolepropionate	Amino Acid	Muscle	15506	1256	choline	Lipid	-0.62533	-0.103858	-0.100157	FALSE	FALSE
Liver	32401	100001092	trigonelline (N'-methylnicotinate)	Cofactors and Vitamins	Muscle	15506	1256	choline	Lipid	-0.708235	0.453695	-0.100157	TRUE	FALSE
Liver	33953	100001266	N-acetylarginine	Amino Acid	Muscle	15506	1256	choline	Lipid	-0.664663	0.257247	-0.100157	FALSE	FALSE
Liver	33013	100001310	nicotinamide riboside	Cofactors and Vitamins	Muscle	15506	1256	choline	Lipid	-0.646368	1.52707	-0.100157	TRUE	FALSE
Liver	34419	100001395	1-linoleoyl-GPC (18:2)	Lipid	Muscle	15506	1256	choline	Lipid	0.748341	0.0595737	-0.100157	FALSE	FALSE
Liver	35153	100001481	1-docosahexaenoylglycerol (22:6)	Lipid	Muscle	15506	1256	choline	Lipid	0.686123	0.482018	-0.100157	FALSE	FALSE
Liver	36600	100001570	1-linoleoyl-GPE (18:2)*	Lipid	Muscle	15506	1256	choline	Lipid	0.621861	-0.660066	-0.100157	TRUE	FALSE
Liver	55072	100002784	2-oxoarginine*	Amino Acid	Muscle	15506	1256	choline	Lipid	-0.755233	0.374014	-0.100157	TRUE	FALSE
Liver	46798	100002989	oleoyl-linoleoyl-glycerol (18:1/18:2) [1]	Lipid	Muscle	15506	1256	choline	Lipid	0.607707	0.491171	-0.100157	FALSE	FALSE
Liver	39577	100003152	N-methyl-GABA	Amino Acid	Muscle	15506	1256	choline	Lipid	-0.6509	1.97524	-0.100157	TRUE	FALSE
Liver	40406	100003397	trimethylamine N-oxide	Lipid	Muscle	15506	1256	choline	Lipid	-0.690073	0.00268643	-0.100157	FALSE	FALSE
Liver	62860	100003415	N6-methyllysine	Amino Acid	Muscle	15506	1256	choline	Lipid	-0.704292	0.244947	-0.100157	FALSE	FALSE
Liver	52464	100008990	1-palmitoyl-2-arachidonoyl-GPE (16:0/20:4)*	Lipid	Muscle	15506	1256	choline	Lipid	-0.637216	0.768463	-0.100157	TRUE	FALSE
Liver	54812	100009154	1-palmitoyl-2-gamma-linolenoyl-GPC (16:0/18:3n6)*	Lipid	Muscle	15506	1256	choline	Lipid	-0.672995	0.169466	-0.100157	FALSE	FALSE
Liver	52944	100009233	palmitoylcholine	Lipid	Muscle	15506	1256	choline	Lipid	0.800416	-3.92462	-0.100157	TRUE	FALSE
Liver	53260	100009331	oleoylcholine	Lipid	Muscle	15506	1256	choline	Lipid	0.700594	-3.15441	-0.100157	TRUE	FALSE
Liver	57652	100009394	hexadecadienoate (16:2n6)	Lipid	Muscle	15506	1256	choline	Lipid	0.66848	-1.19235	-0.100157	TRUE	FALSE
Liver	54950	100010929	linoleoyl-docosahexaenoyl-glycerol (18:2/22:6) [2]*	Lipid	Muscle	15506	1256	choline	Lipid	0.729286	2.34335	-0.100157	TRUE	FALSE
Liver	57463	100015760	linoleoylcholine*	Lipid	Muscle	15506	1256	choline	Lipid	0.713672	-4.94385	-0.100157	TRUE	FALSE
Liver	1649	566	valine	Amino Acid	Muscle	38165	1489	palmitoyl ethanolamide	Lipid	0.603691	0.332988	0.223119	FALSE	TRUE
Liver	15140	100000265	kynurenine	Amino Acid	Muscle	38165	1489	palmitoyl ethanolamide	Lipid	0.611172	-0.363497	0.223119	FALSE	TRUE
Liver	61868	100001668	1-ribosyl-imidazoleacetate*	Amino Acid	Muscle	44877	1518	N-palmitoyl-sphingosine (d18:1/16:0)	Lipid	-0.62117	1.73833	0.23812	TRUE	FALSE
Liver	40406	100003397	trimethylamine N-oxide	Lipid	Muscle	44877	1518	N-palmitoyl-sphingosine (d18:1/16:0)	Lipid	-0.610419	0.00268643	0.23812	FALSE	FALSE
Liver	48434	100001577	N-acetylcitrulline	Amino Acid	Muscle	42446	1537	1-palmitoyl-2-linoleoyl-GPC (16:0/18:2)	Lipid	0.676819	0.532471	-0.101447	TRUE	FALSE
Liver	39592	100002749	S-methylcysteine	Amino Acid	Muscle	42446	1537	1-palmitoyl-2-linoleoyl-GPC (16:0/18:2)	Lipid	-0.607058	-0.465017	-0.101447	FALSE	FALSE
Liver	33939	100001274	N-acetylthreonine	Amino Acid	Muscle	19503	1538	stearoyl sphingomyelin (d18:1/18:0)	Lipid	0.704874	0.498741	0.0375373	FALSE	FALSE
Liver	48434	100001577	N-acetylcitrulline	Amino Acid	Muscle	19503	1538	stearoyl sphingomyelin (d18:1/18:0)	Lipid	0.653228	0.532471	0.0375373	TRUE	FALSE
Liver	54964	100010927	linoleoyl-linolenoyl-glycerol (18:2/18:3) [2]*	Lipid	Muscle	19503	1538	stearoyl sphingomyelin (d18:1/18:0)	Lipid	-0.656465	2.01175	0.0375373	TRUE	FALSE
Liver	39592	100002749	S-methylcysteine	Amino Acid	Muscle	52461	1539	1-palmitoyl-2-oleoyl-GPC (16:0/18:1)	Lipid	-0.660516	-0.465017	-0.164705	FALSE	FALSE
Liver	33943	100001253	N-acetylglutamine	Amino Acid	Muscle	18497	1648	taurocholate	Lipid	-0.615625	1.96472	0.0738175	TRUE	FALSE
Liver	31260	291	glucose 6-phosphate	Carbohydrate	Muscle	12261	1668	taurodeoxycholate	Lipid	0.716739	2.70433	-0.376203	TRUE	FALSE
Liver	58	340	glycine	Amino Acid	Muscle	15500	100000007	carnitine	Lipid	0.604962	-0.951926	-0.0466341	TRUE	FALSE
Liver	34035	100001337	linolenate [alpha or gamma; (18:3n3 or 6)]	Lipid	Muscle	15500	100000007	carnitine	Lipid	-0.621101	-1.81528	-0.0466341	TRUE	FALSE
Liver	36594	100001778	1-linoleoyl-GPI (18:2)*	Lipid	Muscle	15500	100000007	carnitine	Lipid	-0.699399	-2.56218	-0.0466341	TRUE	FALSE
Liver	39592	100002749	S-methylcysteine	Amino Acid	Muscle	15500	100000007	carnitine	Lipid	-0.613826	-0.465017	-0.0466341	FALSE	FALSE
Liver	52447	100008977	1-stearoyl-2-arachidonoyl-GPE (18:0/20:4)	Lipid	Muscle	15500	100000007	carnitine	Lipid	0.606351	0.51382	-0.0466341	TRUE	FALSE
Liver	53260	100009331	oleoylcholine	Lipid	Muscle	15500	100000007	carnitine	Lipid	-0.619855	-3.15441	-0.0466341	TRUE	FALSE
Liver	54955	100010922	linoleoyl-arachidonoyl-glycerol (18:2/20:4) [1]*	Lipid	Muscle	15500	100000007	carnitine	Lipid	-0.649324	0.860568	-0.0466341	TRUE	FALSE
Liver	39835	100003239	N-palmitoyltaurine	Lipid	Muscle	18374	100000039	methionine sulfoxide	Amino Acid	0.608031	-2.61936	0.514882	TRUE	TRUE
Liver	584	803	mannose	Carbohydrate	Muscle	15677	100000042	3-methylhistidine	Amino Acid	-0.627022	0.9768	-0.0884206	TRUE	FALSE
Liver	19263	1526	1-palmitoyl-2-oleoyl-GPE (16:0/18:1)	Lipid	Muscle	15677	100000042	3-methylhistidine	Amino Acid	-0.609561	0.580374	-0.0884206	TRUE	FALSE
Liver	15681	100000096	4-guanidinobutanoate	Amino Acid	Muscle	15677	100000042	3-methylhistidine	Amino Acid	-0.620023	1.64204	-0.0884206	TRUE	FALSE
Liver	55072	100002784	2-oxoarginine*	Amino Acid	Muscle	15677	100000042	3-methylhistidine	Amino Acid	-0.692881	0.374014	-0.0884206	TRUE	FALSE
Liver	40406	100003397	trimethylamine N-oxide	Lipid	Muscle	15677	100000042	3-methylhistidine	Amino Acid	-0.691607	0.00268643	-0.0884206	FALSE	FALSE
Liver	43255	100004299	N-acetyl-1-methylhistidine*	Amino Acid	Muscle	15677	100000042	3-methylhistidine	Amino Acid	0.754537	2.16941	-0.0884206	TRUE	FALSE
Liver	54812	100009154	1-palmitoyl-2-gamma-linolenoyl-GPC (16:0/18:3n6)*	Lipid	Muscle	15677	100000042	3-methylhistidine	Amino Acid	-0.64441	0.169466	-0.0884206	FALSE	FALSE
Liver	57814	100016038	(N(1) + N(8))-acetylspermidine	Amino Acid	Muscle	15677	100000042	3-methylhistidine	Amino Acid	0.65752	1.48838	-0.0884206	TRUE	FALSE
Liver	33939	100001274	N-acetylthreonine	Amino Acid	Muscle	15747	100000044	anserine	Amino Acid	0.625232	0.498741	0.7422	FALSE	TRUE
Liver	39592	100002749	S-methylcysteine	Amino Acid	Muscle	15747	100000044	anserine	Amino Acid	-0.624342	-0.465017	0.7422	FALSE	TRUE
Liver	43493	100002500	formiminoglutamate	Amino Acid	Muscle	43847	100000258	glycerol 3-phosphate	Lipid	-0.607977	0.775866	-0.311826	TRUE	FALSE
Liver	36602	100001777	1-oleoyl-GPI (18:1)	Lipid	Muscle	15990	100000269	glycerophosphorylcholine (GPC)	Lipid	0.666834	-3.58596	-0.0351231	TRUE	FALSE
Liver	53209	100009220	1-oleoyl-2-docosahexaenoyl-GPE (18:1/22:6)*	Lipid	Muscle	15990	100000269	glycerophosphorylcholine (GPC)	Lipid	0.604606	0.840404	-0.0351231	TRUE	FALSE
Liver	555	798	adenosine	Nucleotide	Muscle	15136	100000299	xanthosine	Nucleotide	-0.68685	-4.35309	2.84207	TRUE	FALSE
Liver	37059	100001526	malonylcarnitine	Lipid	Muscle	15136	100000299	xanthosine	Nucleotide	-0.698981	3.89253	2.84207	TRUE	FALSE
Liver	52466	100008992	1-stearoyl-2-docosahexaenoyl-GPE (18:0/22:6)*	Lipid	Muscle	15136	100000299	xanthosine	Nucleotide	0.617528	1.53428	2.84207	TRUE	FALSE
Liver	39592	100002749	S-methylcysteine	Amino Acid	Muscle	15772	100000406	ribitol	Carbohydrate	-0.644605	-0.465017	-0.286529	FALSE	TRUE
Liver	1591	1084	N-acetylvaline	Amino Acid	Muscle	18319	100000454	5-aminovalerate	Amino Acid	-0.63947	1.19065	0.10931	TRUE	FALSE
Liver	42398	100001461	1-stearoyl-GPE (18:0)	Lipid	Muscle	18319	100000454	5-aminovalerate	Amino Acid	-0.607894	-0.0458405	0.10931	FALSE	FALSE
Liver	52235	100001872	1-stearoyl-2-arachidonoyl-GPS (18:0/20:4)	Lipid	Muscle	18319	100000454	5-aminovalerate	Amino Acid	-0.659229	1.41579	0.10931	TRUE	FALSE
Liver	39609	100002953	16-hydroxypalmitate	Lipid	Muscle	18319	100000454	5-aminovalerate	Amino Acid	-0.667066	-0.153078	0.10931	FALSE	FALSE
Liver	46798	100002989	oleoyl-linoleoyl-glycerol (18:1/18:2) [1]	Lipid	Muscle	18319	100000454	5-aminovalerate	Amino Acid	0.672288	0.491171	0.10931	FALSE	FALSE
Liver	46799	100002990	oleoyl-linoleoyl-glycerol (18:1/18:2) [2]	Lipid	Muscle	18319	100000454	5-aminovalerate	Amino Acid	0.614616	0.985128	0.10931	TRUE	FALSE
Liver	52611	100008916	1-stearoyl-2-docosahexaenoyl-GPC (18:0/22:6)	Lipid	Muscle	18319	100000454	5-aminovalerate	Amino Acid	-0.620409	0.591584	0.10931	TRUE	FALSE
Liver	52616	100008921	1-palmitoyl-2-stearoyl-GPC (16:0/18:0)	Lipid	Muscle	18319	100000454	5-aminovalerate	Amino Acid	-0.604855	0.31746	0.10931	TRUE	FALSE
Liver	52633	100009052	palmitoyl-linoleoyl-glycerol (16:0/18:2) [1]*	Lipid	Muscle	18319	100000454	5-aminovalerate	Amino Acid	0.709306	0.932046	0.10931	FALSE	FALSE
Liver	54964	100010927	linoleoyl-linolenoyl-glycerol (18:2/18:3) [2]*	Lipid	Muscle	18319	100000454	5-aminovalerate	Amino Acid	0.603175	2.01175	0.10931	TRUE	FALSE
Liver	54967	100010930	palmitoleoyl-linoleoyl-glycerol (16:1/18:2) [1]*	Lipid	Muscle	18319	100000454	5-aminovalerate	Amino Acid	0.717199	0.148256	0.10931	FALSE	FALSE
Liver	54966	100010940	diacylglycerol (16:1/18:2 [2], 16:0/18:3 [1])*	Lipid	Muscle	18319	100000454	5-aminovalerate	Amino Acid	0.643678	1.53989	0.10931	TRUE	FALSE
Liver	54968	100010941	linoleoyl-linoleoyl-glycerol (18:2/18:2) [1]*	Lipid	Muscle	18319	100000454	5-aminovalerate	Amino Acid	0.644677	1.21146	0.10931	TRUE	FALSE
Liver	1301	407	lysine	Amino Acid	Muscle	18349	100000463	indolelactate	Amino Acid	-0.605	0.180879	-0.317719	FALSE	FALSE
Liver	1299	815	tyrosine	Amino Acid	Muscle	18349	100000463	indolelactate	Amino Acid	-0.704256	0.27419	-0.317719	FALSE	FALSE
Liver	33422	100000491	gamma-glutamylphenylalanine	Peptide	Muscle	18349	100000463	indolelactate	Amino Acid	0.700309	0.19016	-0.317719	FALSE	FALSE
Liver	53209	100009220	1-oleoyl-2-docosahexaenoyl-GPE (18:1/22:6)*	Lipid	Muscle	18349	100000463	indolelactate	Amino Acid	-0.745507	0.840404	-0.317719	TRUE	FALSE
Liver	43802	344	guanidinoacetate	Amino Acid	Muscle	27672	100000467	3-indoxyl sulfate	Amino Acid	0.61191	-1.99818	-0.405652	TRUE	TRUE
Liver	27727	448	glutathione, oxidized (GSSG)	Amino Acid	Muscle	27672	100000467	3-indoxyl sulfate	Amino Acid	0.620255	9.12258	-0.405652	TRUE	TRUE
Liver	15681	100000096	4-guanidinobutanoate	Amino Acid	Muscle	27672	100000467	3-indoxyl sulfate	Amino Acid	0.64586	1.64204	-0.405652	TRUE	TRUE
Liver	27672	100000467	3-indoxyl sulfate	Amino Acid	Muscle	27672	100000467	3-indoxyl sulfate	Amino Acid	0.888845	0.202787	-0.405652	TRUE	TRUE
Liver	55072	100002784	2-oxoarginine*	Amino Acid	Muscle	27672	100000467	3-indoxyl sulfate	Amino Acid	0.701935	0.374014	-0.405652	TRUE	TRUE
Liver	40730	100003434	imidazole propionate	Amino Acid	Muscle	27672	100000467	3-indoxyl sulfate	Amino Acid	0.633064	0.0928592	-0.405652	FALSE	TRUE
Liver	53223	100009406	palmitoleoylcarnitine (C16:1)*	Lipid	Muscle	27672	100000467	3-indoxyl sulfate	Amino Acid	-0.653455	-0.376199	-0.405652	TRUE	TRUE
Liver	39835	100003239	N-palmitoyltaurine	Lipid	Muscle	52449	100000616	1-stearoyl-2-arachidonoyl-GPI (18:0/20:4)	Lipid	0.672531	-2.61936	-0.151001	TRUE	FALSE
Liver	19263	1526	1-palmitoyl-2-oleoyl-GPE (16:0/18:1)	Lipid	Muscle	44675	100000665	docosahexaenoate (DHA; 22:6n3)	Lipid	-0.627428	0.580374	-0.671615	TRUE	FALSE
Liver	52461	1539	1-palmitoyl-2-oleoyl-GPC (16:0/18:1)	Lipid	Muscle	44675	100000665	docosahexaenoate (DHA; 22:6n3)	Lipid	-0.630255	0.52641	-0.671615	TRUE	FALSE
Liver	52470	100008984	1-palmitoyl-2-palmitoleoyl-GPC (16:0/16:1)*	Lipid	Muscle	44675	100000665	docosahexaenoate (DHA; 22:6n3)	Lipid	-0.633619	0.313876	-0.671615	TRUE	FALSE
Liver	57341	100009204	1,2-dipalmitoyl-GPE (16:0/16:0)*	Lipid	Muscle	44675	100000665	docosahexaenoate (DHA; 22:6n3)	Lipid	-0.612591	0.951807	-0.671615	FALSE	FALSE
Liver	39592	100002749	S-methylcysteine	Amino Acid	Muscle	19258	100000672	1-myristoyl-2-palmitoyl-GPC (14:0/16:0)	Lipid	-0.723124	-0.465017	-0.248558	FALSE	FALSE
Liver	39592	100002749	S-methylcysteine	Amino Acid	Muscle	20676	100000707	maleate	Lipid	-0.648854	-0.465017	-0.126025	FALSE	FALSE
Liver	15681	100000096	4-guanidinobutanoate	Amino Acid	Muscle	22130	100000774	phenyllactate (PLA)	Amino Acid	0.619291	1.64204	-0.200822	TRUE	FALSE
Liver	27672	100000467	3-indoxyl sulfate	Amino Acid	Muscle	22130	100000774	phenyllactate (PLA)	Amino Acid	0.633223	0.202787	-0.200822	TRUE	FALSE
Liver	32401	100001092	trigonelline (N'-methylnicotinate)	Cofactors and Vitamins	Muscle	22130	100000774	phenyllactate (PLA)	Amino Acid	0.665959	0.453695	-0.200822	TRUE	FALSE
Liver	33953	100001266	N-acetylarginine	Amino Acid	Muscle	44681	100000776	palmitoylcarnitine (C16)	Lipid	-0.628433	0.257247	-0.148742	FALSE	FALSE
Liver	33013	100001310	nicotinamide riboside	Cofactors and Vitamins	Muscle	44681	100000776	palmitoylcarnitine (C16)	Lipid	-0.626512	1.52707	-0.148742	TRUE	FALSE
Liver	40406	100003397	trimethylamine N-oxide	Lipid	Muscle	44681	100000776	palmitoylcarnitine (C16)	Lipid	-0.631779	0.00268643	-0.148742	FALSE	FALSE
Liver	3141	799	betaine	Amino Acid	Muscle	32328	100000781	hexanoylcarnitine (C6)	Lipid	-0.692613	0.607844	1.43977	TRUE	TRUE
Liver	15681	100000096	4-guanidinobutanoate	Amino Acid	Muscle	32328	100000781	hexanoylcarnitine (C6)	Lipid	-0.643849	1.64204	1.43977	TRUE	TRUE
Liver	15720	100000282	N-acetylglutamate	Amino Acid	Muscle	32328	100000781	hexanoylcarnitine (C6)	Lipid	-0.61903	1.37428	1.43977	TRUE	TRUE
Liver	33953	100001266	N-acetylarginine	Amino Acid	Muscle	32328	100000781	hexanoylcarnitine (C6)	Lipid	-0.60978	0.257247	1.43977	FALSE	TRUE
Liver	34419	100001395	1-linoleoyl-GPC (18:2)	Lipid	Muscle	32328	100000781	hexanoylcarnitine (C6)	Lipid	0.696282	0.0595737	1.43977	FALSE	TRUE
Liver	36600	100001570	1-linoleoyl-GPE (18:2)*	Lipid	Muscle	32328	100000781	hexanoylcarnitine (C6)	Lipid	0.660315	-0.660066	1.43977	TRUE	TRUE
Liver	46798	100002989	oleoyl-linoleoyl-glycerol (18:1/18:2) [1]	Lipid	Muscle	32328	100000781	hexanoylcarnitine (C6)	Lipid	0.6212	0.491171	1.43977	FALSE	TRUE
Liver	46799	100002990	oleoyl-linoleoyl-glycerol (18:1/18:2) [2]	Lipid	Muscle	32328	100000781	hexanoylcarnitine (C6)	Lipid	0.622532	0.985128	1.43977	TRUE	TRUE
Liver	62860	100003415	N6-methyllysine	Amino Acid	Muscle	32328	100000781	hexanoylcarnitine (C6)	Lipid	-0.707768	0.244947	1.43977	FALSE	TRUE
Liver	52683	100009075	1-palmitoleoyl-2-linoleoyl-GPC (16:1/18:2)*	Lipid	Muscle	32328	100000781	hexanoylcarnitine (C6)	Lipid	0.759405	0.232487	1.43977	TRUE	TRUE
Liver	53176	100009343	1-linoleoyl-2-linolenoyl-GPC (18:2/18:3)*	Lipid	Muscle	32328	100000781	hexanoylcarnitine (C6)	Lipid	0.627599	0.116598	1.43977	FALSE	TRUE
Liver	57652	100009394	hexadecadienoate (16:2n6)	Lipid	Muscle	32328	100000781	hexanoylcarnitine (C6)	Lipid	0.632767	-1.19235	1.43977	TRUE	TRUE
Liver	54964	100010927	linoleoyl-linolenoyl-glycerol (18:2/18:3) [2]*	Lipid	Muscle	32328	100000781	hexanoylcarnitine (C6)	Lipid	0.629835	2.01175	1.43977	TRUE	TRUE
Liver	54950	100010929	linoleoyl-docosahexaenoyl-glycerol (18:2/22:6) [2]*	Lipid	Muscle	32328	100000781	hexanoylcarnitine (C6)	Lipid	0.666287	2.34335	1.43977	TRUE	TRUE
Liver	54967	100010930	palmitoleoyl-linoleoyl-glycerol (16:1/18:2) [1]*	Lipid	Muscle	32328	100000781	hexanoylcarnitine (C6)	Lipid	0.621288	0.148256	1.43977	FALSE	TRUE
Liver	594	432	nicotinamide	Cofactors and Vitamins	Muscle	22185	100000787	N-acetylaspartate (NAA)	Amino Acid	0.70385	1.50719	-0.0721115	TRUE	FALSE
Liver	554	880	adenine	Nucleotide	Muscle	22185	100000787	N-acetylaspartate (NAA)	Amino Acid	0.626331	2.56161	-0.0721115	TRUE	FALSE
Liver	1105	180	linoleate (18:2n6)	Lipid	Muscle	44526	100000936	3-methyl-2-oxobutyrate	Amino Acid	-0.656273	-2.12257	1.6547	TRUE	TRUE
Liver	15500	100000007	carnitine	Lipid	Muscle	44526	100000936	3-methyl-2-oxobutyrate	Amino Acid	0.657553	-0.0287093	1.6547	FALSE	TRUE
Liver	32401	100001092	trigonelline (N'-methylnicotinate)	Cofactors and Vitamins	Muscle	44526	100000936	3-methyl-2-oxobutyrate	Amino Acid	0.63839	0.453695	1.6547	TRUE	TRUE
Liver	34035	100001337	linolenate [alpha or gamma; (18:3n3 or 6)]	Lipid	Muscle	44526	100000936	3-methyl-2-oxobutyrate	Amino Acid	-0.653206	-1.81528	1.6547	TRUE	TRUE
Liver	35153	100001481	1-docosahexaenoylglycerol (22:6)	Lipid	Muscle	44526	100000936	3-methyl-2-oxobutyrate	Amino Acid	-0.621053	0.482018	1.6547	FALSE	TRUE
Liver	61868	100001668	1-ribosyl-imidazoleacetate*	Amino Acid	Muscle	44526	100000936	3-methyl-2-oxobutyrate	Amino Acid	0.669469	1.73833	1.6547	TRUE	TRUE
Liver	36594	100001778	1-linoleoyl-GPI (18:2)*	Lipid	Muscle	44526	100000936	3-methyl-2-oxobutyrate	Amino Acid	-0.649107	-2.56218	1.6547	TRUE	TRUE
Liver	55072	100002784	2-oxoarginine*	Amino Acid	Muscle	44526	100000936	3-methyl-2-oxobutyrate	Amino Acid	0.611757	0.374014	1.6547	TRUE	TRUE
Liver	52464	100008990	1-palmitoyl-2-arachidonoyl-GPE (16:0/20:4)*	Lipid	Muscle	44526	100000936	3-methyl-2-oxobutyrate	Amino Acid	0.611708	0.768463	1.6547	TRUE	TRUE
Liver	54812	100009154	1-palmitoyl-2-gamma-linolenoyl-GPC (16:0/18:3n6)*	Lipid	Muscle	44526	100000936	3-methyl-2-oxobutyrate	Amino Acid	0.619663	0.169466	1.6547	FALSE	TRUE
Liver	52944	100009233	palmitoylcholine	Lipid	Muscle	44526	100000936	3-methyl-2-oxobutyrate	Amino Acid	-0.718569	-3.92462	1.6547	TRUE	TRUE
Liver	57652	100009394	hexadecadienoate (16:2n6)	Lipid	Muscle	44526	100000936	3-methyl-2-oxobutyrate	Amino Acid	-0.679649	-1.19235	1.6547	TRUE	TRUE
Liver	37752	100002196	13-HODE + 9-HODE	Lipid	Muscle	22137	100000961	homoarginine	Amino Acid	0.610298	-0.182587	-0.0607201	FALSE	FALSE
Liver	37752	100002196	13-HODE + 9-HODE	Lipid	Muscle	22053	100000997	3-hydroxydecanoate	Lipid	0.69501	-0.182587	1.99901	FALSE	TRUE
Liver	48885	100006430	arabitol/xylitol	Carbohydrate	Muscle	22053	100000997	3-hydroxydecanoate	Lipid	-0.61341	1.79761	1.99901	TRUE	TRUE
Liver	584	803	mannose	Carbohydrate	Muscle	27710	100001006	N-acetylglycine	Amino Acid	-0.644664	0.9768	-0.140036	TRUE	FALSE
Liver	15500	100000007	carnitine	Lipid	Muscle	27710	100001006	N-acetylglycine	Amino Acid	-0.657571	-0.0287093	-0.140036	FALSE	FALSE
Liver	15681	100000096	4-guanidinobutanoate	Amino Acid	Muscle	27710	100001006	N-acetylglycine	Amino Acid	-0.608702	1.64204	-0.140036	TRUE	FALSE
Liver	27710	100001006	N-acetylglycine	Amino Acid	Muscle	27710	100001006	N-acetylglycine	Amino Acid	0.733523	0.593186	-0.140036	TRUE	FALSE
Liver	32401	100001092	trigonelline (N'-methylnicotinate)	Cofactors and Vitamins	Muscle	27710	100001006	N-acetylglycine	Amino Acid	-0.627778	0.453695	-0.140036	TRUE	FALSE
Liver	34035	100001337	linolenate [alpha or gamma; (18:3n3 or 6)]	Lipid	Muscle	27710	100001006	N-acetylglycine	Amino Acid	0.628297	-1.81528	-0.140036	TRUE	FALSE
Liver	34419	100001395	1-linoleoyl-GPC (18:2)	Lipid	Muscle	27710	100001006	N-acetylglycine	Amino Acid	0.637047	0.0595737	-0.140036	FALSE	FALSE
Liver	52447	100008977	1-stearoyl-2-arachidonoyl-GPE (18:0/20:4)	Lipid	Muscle	27710	100001006	N-acetylglycine	Amino Acid	-0.633339	0.51382	-0.140036	TRUE	FALSE
Liver	52633	100009052	palmitoyl-linoleoyl-glycerol (16:0/18:2) [1]*	Lipid	Muscle	27710	100001006	N-acetylglycine	Amino Acid	0.630264	0.932046	-0.140036	FALSE	FALSE
Liver	52944	100009233	palmitoylcholine	Lipid	Muscle	27710	100001006	N-acetylglycine	Amino Acid	0.693326	-3.92462	-0.140036	TRUE	FALSE
Liver	2183	872	thymidine	Nucleotide	Muscle	27731	100001007	ribonate	Carbohydrate	-0.663918	-1.10431	-0.762584	TRUE	TRUE
Liver	37070	100001805	methylphosphate	Nucleotide	Muscle	27731	100001007	ribonate	Carbohydrate	-0.639603	0.514626	-0.762584	FALSE	TRUE
Liver	57521	100015840	dihomo-linolenoylcarnitine (C20:3n3 or 6)*	Lipid	Muscle	27738	100001022	threonate	Cofactors and Vitamins	0.609643	-0.490849	-1.19256	FALSE	TRUE
Liver	1299	815	tyrosine	Amino Acid	Muscle	27447	100001040	1-linoleoylglycerol (18:2)	Lipid	0.638614	0.27419	-1.37388	FALSE	TRUE
Liver	20694	100000841	oxalate (ethanedioate)	Cofactors and Vitamins	Muscle	30460	100001051	1-methylhistidine	Amino Acid	0.603752	0.751508	-0.713343	TRUE	FALSE
Liver	30460	100001051	1-methylhistidine	Amino Acid	Muscle	30460	100001051	1-methylhistidine	Amino Acid	0.632125	0.355421	-0.713343	FALSE	FALSE
Liver	32418	100001198	myristoleate (14:1n5)	Lipid	Muscle	33441	100001055	isobutyrylcarnitine (C4)	Amino Acid	-0.618173	-0.480091	-0.340238	TRUE	FALSE
Liver	1105	180	linoleate (18:2n6)	Lipid	Muscle	32401	100001092	trigonelline (N'-methylnicotinate)	Cofactors and Vitamins	-0.639295	-2.12257	-0.285579	TRUE	FALSE
Liver	15705	310	cystathionine	Amino Acid	Muscle	32401	100001092	trigonelline (N'-methylnicotinate)	Cofactors and Vitamins	0.65969	0.469639	-0.285579	TRUE	FALSE
Liver	27727	448	glutathione, oxidized (GSSG)	Amino Acid	Muscle	32401	100001092	trigonelline (N'-methylnicotinate)	Cofactors and Vitamins	0.624102	9.12258	-0.285579	TRUE	FALSE
Liver	1651	491	pyridoxal	Cofactors and Vitamins	Muscle	32401	100001092	trigonelline (N'-methylnicotinate)	Cofactors and Vitamins	0.618941	0.0292965	-0.285579	FALSE	FALSE
Liver	19263	1526	1-palmitoyl-2-oleoyl-GPE (16:0/18:1)	Lipid	Muscle	32401	100001092	trigonelline (N'-methylnicotinate)	Cofactors and Vitamins	0.735623	0.580374	-0.285579	TRUE	FALSE
Liver	52461	1539	1-palmitoyl-2-oleoyl-GPC (16:0/18:1)	Lipid	Muscle	32401	100001092	trigonelline (N'-methylnicotinate)	Cofactors and Vitamins	0.711459	0.52641	-0.285579	TRUE	FALSE
Liver	15745	2051	methylsuccinate	Amino Acid	Muscle	32401	100001092	trigonelline (N'-methylnicotinate)	Cofactors and Vitamins	0.642073	1.02067	-0.285579	TRUE	FALSE
Liver	15765	2054	ethylmalonate	Amino Acid	Muscle	32401	100001092	trigonelline (N'-methylnicotinate)	Cofactors and Vitamins	0.663477	0.122506	-0.285579	FALSE	FALSE
Liver	15681	100000096	4-guanidinobutanoate	Amino Acid	Muscle	32401	100001092	trigonelline (N'-methylnicotinate)	Cofactors and Vitamins	0.782507	1.64204	-0.285579	TRUE	FALSE
Liver	15720	100000282	N-acetylglutamate	Amino Acid	Muscle	32401	100001092	trigonelline (N'-methylnicotinate)	Cofactors and Vitamins	0.671558	1.37428	-0.285579	TRUE	FALSE
Liver	27672	100000467	3-indoxyl sulfate	Amino Acid	Muscle	32401	100001092	trigonelline (N'-methylnicotinate)	Cofactors and Vitamins	0.700219	0.202787	-0.285579	TRUE	FALSE
Liver	44675	100000665	docosahexaenoate (DHA; 22:6n3)	Lipid	Muscle	32401	100001092	trigonelline (N'-methylnicotinate)	Cofactors and Vitamins	-0.670357	-2.80828	-0.285579	TRUE	FALSE
Liver	22185	100000787	N-acetylaspartate (NAA)	Amino Acid	Muscle	32401	100001092	trigonelline (N'-methylnicotinate)	Cofactors and Vitamins	-0.810307	-0.0331704	-0.285579	FALSE	FALSE
Liver	32405	100001083	indolepropionate	Amino Acid	Muscle	32401	100001092	trigonelline (N'-methylnicotinate)	Cofactors and Vitamins	0.602916	-0.103858	-0.285579	FALSE	FALSE
Liver	32401	100001092	trigonelline (N'-methylnicotinate)	Cofactors and Vitamins	Muscle	32401	100001092	trigonelline (N'-methylnicotinate)	Cofactors and Vitamins	0.838679	0.453695	-0.285579	TRUE	FALSE
Liver	32349	100001207	4-imidazoleacetate	Amino Acid	Muscle	32401	100001092	trigonelline (N'-methylnicotinate)	Cofactors and Vitamins	0.613126	-0.72633	-0.285579	TRUE	FALSE
Liver	33953	100001266	N-acetylarginine	Amino Acid	Muscle	32401	100001092	trigonelline (N'-methylnicotinate)	Cofactors and Vitamins	0.796897	0.257247	-0.285579	FALSE	FALSE
Liver	33013	100001310	nicotinamide riboside	Cofactors and Vitamins	Muscle	32401	100001092	trigonelline (N'-methylnicotinate)	Cofactors and Vitamins	0.691651	1.52707	-0.285579	TRUE	FALSE
Liver	48434	100001577	N-acetylcitrulline	Amino Acid	Muscle	32401	100001092	trigonelline (N'-methylnicotinate)	Cofactors and Vitamins	0.615204	0.532471	-0.285579	TRUE	FALSE
Liver	61868	100001668	1-ribosyl-imidazoleacetate*	Amino Acid	Muscle	32401	100001092	trigonelline (N'-methylnicotinate)	Cofactors and Vitamins	0.794281	1.73833	-0.285579	TRUE	FALSE
Liver	42449	100001870	1-palmitoyl-2-linoleoyl-GPE (16:0/18:2)	Lipid	Muscle	32401	100001092	trigonelline (N'-methylnicotinate)	Cofactors and Vitamins	0.711689	0.848719	-0.285579	TRUE	FALSE
Liver	57461	100002769	argininate*	Amino Acid	Muscle	32401	100001092	trigonelline (N'-methylnicotinate)	Cofactors and Vitamins	0.685235	1.44097	-0.285579	TRUE	FALSE
Liver	55072	100002784	2-oxoarginine*	Amino Acid	Muscle	32401	100001092	trigonelline (N'-methylnicotinate)	Cofactors and Vitamins	0.809841	0.374014	-0.285579	TRUE	FALSE
Liver	39577	100003152	N-methyl-GABA	Amino Acid	Muscle	32401	100001092	trigonelline (N'-methylnicotinate)	Cofactors and Vitamins	0.806461	1.97524	-0.285579	TRUE	FALSE
Liver	40406	100003397	trimethylamine N-oxide	Lipid	Muscle	32401	100001092	trigonelline (N'-methylnicotinate)	Cofactors and Vitamins	0.813825	0.00268643	-0.285579	FALSE	FALSE
Liver	62860	100003415	N6-methyllysine	Amino Acid	Muscle	32401	100001092	trigonelline (N'-methylnicotinate)	Cofactors and Vitamins	0.673504	0.244947	-0.285579	FALSE	FALSE
Liver	52470	100008984	1-palmitoyl-2-palmitoleoyl-GPC (16:0/16:1)*	Lipid	Muscle	32401	100001092	trigonelline (N'-methylnicotinate)	Cofactors and Vitamins	0.61323	0.313876	-0.285579	TRUE	FALSE
Liver	52464	100008990	1-palmitoyl-2-arachidonoyl-GPE (16:0/20:4)*	Lipid	Muscle	32401	100001092	trigonelline (N'-methylnicotinate)	Cofactors and Vitamins	0.647046	0.768463	-0.285579	TRUE	FALSE
Liver	52467	100008993	1-palmitoyl-2-arachidonoyl-GPI (16:0/20:4)*	Lipid	Muscle	32401	100001092	trigonelline (N'-methylnicotinate)	Cofactors and Vitamins	0.667051	-0.0623226	-0.285579	FALSE	FALSE
Liver	54812	100009154	1-palmitoyl-2-gamma-linolenoyl-GPC (16:0/18:3n6)*	Lipid	Muscle	32401	100001092	trigonelline (N'-methylnicotinate)	Cofactors and Vitamins	0.641756	0.169466	-0.285579	FALSE	FALSE
Liver	52944	100009233	palmitoylcholine	Lipid	Muscle	32401	100001092	trigonelline (N'-methylnicotinate)	Cofactors and Vitamins	-0.71544	-3.92462	-0.285579	TRUE	FALSE
Liver	53260	100009331	oleoylcholine	Lipid	Muscle	32401	100001092	trigonelline (N'-methylnicotinate)	Cofactors and Vitamins	-0.723844	-3.15441	-0.285579	TRUE	FALSE
Liver	57652	100009394	hexadecadienoate (16:2n6)	Lipid	Muscle	32401	100001092	trigonelline (N'-methylnicotinate)	Cofactors and Vitamins	-0.728674	-1.19235	-0.285579	TRUE	FALSE
Liver	54956	100010923	linoleoyl-arachidonoyl-glycerol (18:2/20:4) [2]*	Lipid	Muscle	32401	100001092	trigonelline (N'-methylnicotinate)	Cofactors and Vitamins	-0.661067	1.60467	-0.285579	TRUE	FALSE
Liver	54950	100010929	linoleoyl-docosahexaenoyl-glycerol (18:2/22:6) [2]*	Lipid	Muscle	32401	100001092	trigonelline (N'-methylnicotinate)	Cofactors and Vitamins	-0.718191	2.34335	-0.285579	TRUE	FALSE
Liver	54968	100010941	linoleoyl-linoleoyl-glycerol (18:2/18:2) [1]*	Lipid	Muscle	32401	100001092	trigonelline (N'-methylnicotinate)	Cofactors and Vitamins	-0.636377	1.21146	-0.285579	TRUE	FALSE
Liver	57463	100015760	linoleoylcholine*	Lipid	Muscle	32401	100001092	trigonelline (N'-methylnicotinate)	Cofactors and Vitamins	-0.752572	-4.94385	-0.285579	TRUE	FALSE
Liver	62850	100020343	tetradecadienoate (14:2)*	Lipid	Muscle	32401	100001092	trigonelline (N'-methylnicotinate)	Cofactors and Vitamins	-0.705607	-0.377564	-0.285579	TRUE	FALSE
Liver	2132	391	citrulline	Amino Acid	Muscle	32457	100001112	3-hydroxylaurate	Lipid	-0.607748	-0.146336	1.78602	FALSE	TRUE
Liver	36600	100001570	1-linoleoyl-GPE (18:2)*	Lipid	Muscle	32457	100001112	3-hydroxylaurate	Lipid	0.629571	-0.660066	1.78602	TRUE	TRUE
Liver	62860	100003415	N6-methyllysine	Amino Acid	Muscle	32457	100001112	3-hydroxylaurate	Lipid	-0.632995	0.244947	1.78602	FALSE	TRUE
Liver	54950	100010929	linoleoyl-docosahexaenoyl-glycerol (18:2/22:6) [2]*	Lipid	Muscle	32457	100001112	3-hydroxylaurate	Lipid	0.664623	2.34335	1.78602	TRUE	TRUE
Liver	30460	100001051	1-methylhistidine	Amino Acid	Muscle	31850	100001151	butyrylglycine	Lipid	-0.606958	0.355421	-0.30517	FALSE	FALSE
Liver	35137	100001412	N2,N2-dimethylguanosine	Nucleotide	Muscle	32452	100001162	propionylcarnitine (C3)	Lipid	-0.615342	-0.99571	0.39654	TRUE	TRUE
Liver	19263	1526	1-palmitoyl-2-oleoyl-GPE (16:0/18:1)	Lipid	Muscle	32504	100001181	docosapentaenoate (n3 DPA; 22:5n3)	Lipid	-0.661923	0.580374	-0.0537493	TRUE	FALSE
Liver	52461	1539	1-palmitoyl-2-oleoyl-GPC (16:0/18:1)	Lipid	Muscle	32504	100001181	docosapentaenoate (n3 DPA; 22:5n3)	Lipid	-0.622206	0.52641	-0.0537493	TRUE	FALSE
Liver	57461	100002769	argininate*	Amino Acid	Muscle	32504	100001181	docosapentaenoate (n3 DPA; 22:5n3)	Lipid	-0.613223	1.44097	-0.0537493	TRUE	FALSE
Liver	52470	100008984	1-palmitoyl-2-palmitoleoyl-GPC (16:0/16:1)*	Lipid	Muscle	32504	100001181	docosapentaenoate (n3 DPA; 22:5n3)	Lipid	-0.67185	0.313876	-0.0537493	TRUE	FALSE
Liver	52669	100009066	1-palmitoyl-2-oleoyl-GPI (16:0/18:1)*	Lipid	Muscle	32504	100001181	docosapentaenoate (n3 DPA; 22:5n3)	Lipid	-0.653155	-0.452605	-0.0537493	FALSE	FALSE
Liver	57341	100009204	1,2-dipalmitoyl-GPE (16:0/16:0)*	Lipid	Muscle	32504	100001181	docosapentaenoate (n3 DPA; 22:5n3)	Lipid	-0.625289	0.951807	-0.0537493	FALSE	FALSE
Liver	1105	180	linoleate (18:2n6)	Lipid	Muscle	32418	100001198	myristoleate (14:1n5)	Lipid	0.673631	-2.12257	1.24002	TRUE	TRUE
Liver	2132	391	citrulline	Amino Acid	Muscle	32418	100001198	myristoleate (14:1n5)	Lipid	-0.607747	-0.146336	1.24002	FALSE	TRUE
Liver	3141	799	betaine	Amino Acid	Muscle	32418	100001198	myristoleate (14:1n5)	Lipid	-0.604425	0.607844	1.24002	TRUE	TRUE
Liver	15745	2051	methylsuccinate	Amino Acid	Muscle	32418	100001198	myristoleate (14:1n5)	Lipid	-0.624631	1.02067	1.24002	TRUE	TRUE
Liver	15500	100000007	carnitine	Lipid	Muscle	32418	100001198	myristoleate (14:1n5)	Lipid	-0.618828	-0.0287093	1.24002	FALSE	TRUE
Liver	22185	100000787	N-acetylaspartate (NAA)	Amino Acid	Muscle	32418	100001198	myristoleate (14:1n5)	Lipid	0.702754	-0.0331704	1.24002	FALSE	TRUE
Liver	32401	100001092	trigonelline (N'-methylnicotinate)	Cofactors and Vitamins	Muscle	32418	100001198	myristoleate (14:1n5)	Lipid	-0.726593	0.453695	1.24002	TRUE	TRUE
Liver	33939	100001274	N-acetylthreonine	Amino Acid	Muscle	32418	100001198	myristoleate (14:1n5)	Lipid	-0.622646	0.498741	1.24002	FALSE	TRUE
Liver	34035	100001337	linolenate [alpha or gamma; (18:3n3 or 6)]	Lipid	Muscle	32418	100001198	myristoleate (14:1n5)	Lipid	0.724708	-1.81528	1.24002	TRUE	TRUE
Liver	34419	100001395	1-linoleoyl-GPC (18:2)	Lipid	Muscle	32418	100001198	myristoleate (14:1n5)	Lipid	0.634058	0.0595737	1.24002	FALSE	TRUE
Liver	36600	100001570	1-linoleoyl-GPE (18:2)*	Lipid	Muscle	32418	100001198	myristoleate (14:1n5)	Lipid	0.619047	-0.660066	1.24002	TRUE	TRUE
Liver	48434	100001577	N-acetylcitrulline	Amino Acid	Muscle	32418	100001198	myristoleate (14:1n5)	Lipid	-0.639274	0.532471	1.24002	TRUE	TRUE
Liver	36751	100001721	N2-acetyllysine	Amino Acid	Muscle	32418	100001198	myristoleate (14:1n5)	Lipid	-0.614991	-0.272957	1.24002	TRUE	TRUE
Liver	36594	100001778	1-linoleoyl-GPI (18:2)*	Lipid	Muscle	32418	100001198	myristoleate (14:1n5)	Lipid	0.605201	-2.56218	1.24002	TRUE	TRUE
Liver	46798	100002989	oleoyl-linoleoyl-glycerol (18:1/18:2) [1]	Lipid	Muscle	32418	100001198	myristoleate (14:1n5)	Lipid	0.655281	0.491171	1.24002	FALSE	TRUE
Liver	62860	100003415	N6-methyllysine	Amino Acid	Muscle	32418	100001198	myristoleate (14:1n5)	Lipid	-0.695204	0.244947	1.24002	FALSE	TRUE
Liver	52944	100009233	palmitoylcholine	Lipid	Muscle	32418	100001198	myristoleate (14:1n5)	Lipid	0.604072	-3.92462	1.24002	TRUE	TRUE
Liver	57652	100009394	hexadecadienoate (16:2n6)	Lipid	Muscle	32418	100001198	myristoleate (14:1n5)	Lipid	0.748867	-1.19235	1.24002	TRUE	TRUE
Liver	54964	100010927	linoleoyl-linolenoyl-glycerol (18:2/18:3) [2]*	Lipid	Muscle	32418	100001198	myristoleate (14:1n5)	Lipid	0.683596	2.01175	1.24002	TRUE	TRUE
Liver	54950	100010929	linoleoyl-docosahexaenoyl-glycerol (18:2/22:6) [2]*	Lipid	Muscle	32418	100001198	myristoleate (14:1n5)	Lipid	0.691965	2.34335	1.24002	TRUE	TRUE
Liver	54967	100010930	palmitoleoyl-linoleoyl-glycerol (16:1/18:2) [1]*	Lipid	Muscle	32418	100001198	myristoleate (14:1n5)	Lipid	0.644281	0.148256	1.24002	FALSE	TRUE
Liver	54968	100010941	linoleoyl-linoleoyl-glycerol (18:2/18:2) [1]*	Lipid	Muscle	32418	100001198	myristoleate (14:1n5)	Lipid	0.671802	1.21146	1.24002	TRUE	TRUE
Liver	57463	100015760	linoleoylcholine*	Lipid	Muscle	32418	100001198	myristoleate (14:1n5)	Lipid	0.612494	-4.94385	1.24002	TRUE	TRUE
Liver	1105	180	linoleate (18:2n6)	Lipid	Muscle	43831	100001204	1-methylhistamine	Amino Acid	0.610052	-2.12257	-0.386494	TRUE	FALSE
Liver	15720	100000282	N-acetylglutamate	Amino Acid	Muscle	43831	100001204	1-methylhistamine	Amino Acid	-0.604166	1.37428	-0.386494	TRUE	FALSE
Liver	18319	100000454	5-aminovalerate	Amino Acid	Muscle	43831	100001204	1-methylhistamine	Amino Acid	-0.636999	-2.25509	-0.386494	TRUE	FALSE
Liver	27672	100000467	3-indoxyl sulfate	Amino Acid	Muscle	43831	100001204	1-methylhistamine	Amino Acid	-0.6077	0.202787	-0.386494	TRUE	FALSE
Liver	27710	100001006	N-acetylglycine	Amino Acid	Muscle	43831	100001204	1-methylhistamine	Amino Acid	0.634076	0.593186	-0.386494	TRUE	FALSE
Liver	33953	100001266	N-acetylarginine	Amino Acid	Muscle	43831	100001204	1-methylhistamine	Amino Acid	-0.684548	0.257247	-0.386494	FALSE	FALSE
Liver	55072	100002784	2-oxoarginine*	Amino Acid	Muscle	43831	100001204	1-methylhistamine	Amino Acid	-0.654349	0.374014	-0.386494	TRUE	FALSE
Liver	39577	100003152	N-methyl-GABA	Amino Acid	Muscle	43831	100001204	1-methylhistamine	Amino Acid	-0.6149	1.97524	-0.386494	TRUE	FALSE
Liver	40406	100003397	trimethylamine N-oxide	Lipid	Muscle	43831	100001204	1-methylhistamine	Amino Acid	-0.617892	0.00268643	-0.386494	FALSE	FALSE
Liver	62860	100003415	N6-methyllysine	Amino Acid	Muscle	43831	100001204	1-methylhistamine	Amino Acid	-0.628624	0.244947	-0.386494	FALSE	FALSE
Liver	46227	100005373	fructosyllysine	Amino Acid	Muscle	43831	100001204	1-methylhistamine	Amino Acid	0.627763	0.757609	-0.386494	TRUE	FALSE
Liver	52944	100009233	palmitoylcholine	Lipid	Muscle	43831	100001204	1-methylhistamine	Amino Acid	0.708192	-3.92462	-0.386494	TRUE	FALSE
Liver	53260	100009331	oleoylcholine	Lipid	Muscle	43831	100001204	1-methylhistamine	Amino Acid	0.667752	-3.15441	-0.386494	TRUE	FALSE
Liver	57652	100009394	hexadecadienoate (16:2n6)	Lipid	Muscle	43831	100001204	1-methylhistamine	Amino Acid	0.603667	-1.19235	-0.386494	TRUE	FALSE
Liver	57463	100015760	linoleoylcholine*	Lipid	Muscle	43831	100001204	1-methylhistamine	Amino Acid	0.617357	-4.94385	-0.386494	TRUE	FALSE
Liver	62850	100020343	tetradecadienoate (14:2)*	Lipid	Muscle	43831	100001204	1-methylhistamine	Amino Acid	0.632938	-0.377564	-0.386494	TRUE	FALSE
Liver	15681	100000096	4-guanidinobutanoate	Amino Acid	Muscle	33936	100001247	octanoylcarnitine (C8)	Lipid	-0.610947	1.64204	1.70391	TRUE	TRUE
Liver	36600	100001570	1-linoleoyl-GPE (18:2)*	Lipid	Muscle	33936	100001247	octanoylcarnitine (C8)	Lipid	0.609159	-0.660066	1.70391	TRUE	TRUE
Liver	52603	100008903	1,2-dilinoleoyl-GPC (18:2/18:2)	Lipid	Muscle	33936	100001247	octanoylcarnitine (C8)	Lipid	0.614522	0.341687	1.70391	TRUE	TRUE
Liver	52683	100009075	1-palmitoleoyl-2-linoleoyl-GPC (16:1/18:2)*	Lipid	Muscle	33936	100001247	octanoylcarnitine (C8)	Lipid	0.727897	0.232487	1.70391	TRUE	TRUE
Liver	53174	100009217	1,2-dilinoleoyl-GPE (18:2/18:2)*	Lipid	Muscle	33936	100001247	octanoylcarnitine (C8)	Lipid	0.618931	0.985022	1.70391	FALSE	TRUE
Liver	53176	100009343	1-linoleoyl-2-linolenoyl-GPC (18:2/18:3)*	Lipid	Muscle	33936	100001247	octanoylcarnitine (C8)	Lipid	0.625452	0.116598	1.70391	FALSE	TRUE
Liver	53195	100009139	1-myristoyl-2-arachidonoyl-GPC (14:0/20:4)*	Lipid	Muscle	33943	100001253	N-acetylglutamine	Amino Acid	-0.615362	-0.178512	-0.417155	FALSE	TRUE
Liver	48187	100005466	N-acetyltaurine	Amino Acid	Muscle	34398	100001258	glycylleucine	Peptide	-0.610677	2.11493	0.794477	TRUE	FALSE
Liver	39835	100003239	N-palmitoyltaurine	Lipid	Muscle	33955	100001263	1-palmitoyl-GPC (16:0)	Lipid	0.660619	-2.61936	-0.166634	TRUE	FALSE
Liver	48885	100006430	arabitol/xylitol	Carbohydrate	Muscle	33955	100001263	1-palmitoyl-GPC (16:0)	Lipid	0.642242	1.79761	-0.166634	TRUE	FALSE
Liver	33013	100001310	nicotinamide riboside	Cofactors and Vitamins	Muscle	33952	100001270	myristoylcarnitine (C14)	Lipid	-0.6076	1.52707	0.113253	TRUE	FALSE
Liver	40406	100003397	trimethylamine N-oxide	Lipid	Muscle	33952	100001270	myristoylcarnitine (C14)	Lipid	-0.612368	0.00268643	0.113253	FALSE	FALSE
Liver	54956	100010923	linoleoyl-arachidonoyl-glycerol (18:2/20:4) [2]*	Lipid	Muscle	33952	100001270	myristoylcarnitine (C14)	Lipid	0.614312	1.60467	0.113253	TRUE	FALSE
Liver	1110	229	arachidonate (20:4n6)	Lipid	Muscle	33961	100001271	1-stearoyl-GPC (18:0)	Lipid	0.64607	-2.88573	-0.152068	TRUE	TRUE
Liver	1110	229	arachidonate (20:4n6)	Lipid	Muscle	48258	100001272	1-oleoyl-GPC (18:1)	Lipid	0.652429	-2.88573	-0.198272	TRUE	FALSE
Liver	33945	100001275	phenylacetylglycine	Peptide	Muscle	33945	100001275	phenylacetylglycine	Peptide	0.726721	0.474799	-0.331362	FALSE	TRUE
Liver	32553	100001510	phenol sulfate	Amino Acid	Muscle	33945	100001275	phenylacetylglycine	Peptide	0.756927	0.268348	-0.331362	FALSE	TRUE
Liver	39582	100002763	nicotinamide N-oxide	Cofactors and Vitamins	Muscle	33945	100001275	phenylacetylglycine	Peptide	-0.65648	-1.77392	-0.331362	TRUE	TRUE
Liver	443	234	aspartate	Amino Acid	Muscle	42420	100001320	erythronate*	Carbohydrate	-0.606263	-1.54858	-0.208627	TRUE	FALSE
Liver	1125	376	isoleucine	Amino Acid	Muscle	42420	100001320	erythronate*	Carbohydrate	-0.663966	1.30654	-0.208627	TRUE	FALSE
Liver	2132	391	citrulline	Amino Acid	Muscle	42420	100001320	erythronate*	Carbohydrate	-0.698522	-0.146336	-0.208627	FALSE	FALSE
Liver	1301	407	lysine	Amino Acid	Muscle	42420	100001320	erythronate*	Carbohydrate	-0.652907	0.180879	-0.208627	FALSE	FALSE
Liver	1302	415	methionine	Amino Acid	Muscle	42420	100001320	erythronate*	Carbohydrate	-0.6082	-0.611902	-0.208627	FALSE	FALSE
Liver	1493	444	ornithine	Amino Acid	Muscle	42420	100001320	erythronate*	Carbohydrate	-0.697282	0.05325	-0.208627	FALSE	FALSE
Liver	1898	480	proline	Amino Acid	Muscle	42420	100001320	erythronate*	Carbohydrate	-0.623376	-0.754088	-0.208627	TRUE	FALSE
Liver	1648	503	serine	Amino Acid	Muscle	42420	100001320	erythronate*	Carbohydrate	-0.673697	-0.402735	-0.208627	FALSE	FALSE
Liver	1284	564	threonine	Amino Acid	Muscle	42420	100001320	erythronate*	Carbohydrate	-0.689968	-0.556604	-0.208627	TRUE	FALSE
Liver	1126	811	alanine	Amino Acid	Muscle	42420	100001320	erythronate*	Carbohydrate	-0.624366	-0.643426	-0.208627	FALSE	FALSE
Liver	577	878	fructose	Carbohydrate	Muscle	42420	100001320	erythronate*	Carbohydrate	-0.61623	-0.8424	-0.208627	FALSE	FALSE
Liver	15122	1254	glycerol	Lipid	Muscle	42420	100001320	erythronate*	Carbohydrate	0.681677	1.01551	-0.208627	TRUE	FALSE
Liver	15949	100000125	2'-deoxycytidine	Nucleotide	Muscle	42420	100001320	erythronate*	Carbohydrate	-0.662536	-0.974651	-0.208627	TRUE	FALSE
Liver	43847	100000258	glycerol 3-phosphate	Lipid	Muscle	42420	100001320	erythronate*	Carbohydrate	0.606012	2.12814	-0.208627	TRUE	FALSE
Liver	18319	100000454	5-aminovalerate	Amino Acid	Muscle	42420	100001320	erythronate*	Carbohydrate	-0.687917	-2.25509	-0.208627	TRUE	FALSE
Liver	27710	100001006	N-acetylglycine	Amino Acid	Muscle	42420	100001320	erythronate*	Carbohydrate	0.654749	0.593186	-0.208627	TRUE	FALSE
Liver	31555	100001121	pyridoxate	Cofactors and Vitamins	Muscle	42420	100001320	erythronate*	Carbohydrate	-0.624161	1.04714	-0.208627	TRUE	FALSE
Liver	32418	100001198	myristoleate (14:1n5)	Lipid	Muscle	42420	100001320	erythronate*	Carbohydrate	0.635597	-0.480091	-0.208627	TRUE	FALSE
Liver	33971	100001278	10-heptadecenoate (17:1n7)	Lipid	Muscle	42420	100001320	erythronate*	Carbohydrate	0.618476	-1.47311	-0.208627	TRUE	FALSE
Liver	34035	100001337	linolenate [alpha or gamma; (18:3n3 or 6)]	Lipid	Muscle	42420	100001320	erythronate*	Carbohydrate	0.618262	-1.81528	-0.208627	TRUE	FALSE
Liver	34419	100001395	1-linoleoyl-GPC (18:2)	Lipid	Muscle	42420	100001320	erythronate*	Carbohydrate	0.648742	0.0595737	-0.208627	FALSE	FALSE
Liver	37092	100001502	gamma-glutamyl-2-aminobutyrate	Peptide	Muscle	42420	100001320	erythronate*	Carbohydrate	-0.677465	1.59997	-0.208627	TRUE	FALSE
Liver	554	880	adenine	Nucleotide	Muscle	34409	100001391	stearoylcarnitine (C18)	Lipid	-0.63428	2.56161	0.0139795	TRUE	FALSE
Liver	32349	100001207	4-imidazoleacetate	Amino Acid	Muscle	34409	100001391	stearoylcarnitine (C18)	Lipid	-0.620349	-0.72633	0.0139795	TRUE	FALSE
Liver	33953	100001266	N-acetylarginine	Amino Acid	Muscle	34409	100001391	stearoylcarnitine (C18)	Lipid	-0.685874	0.257247	0.0139795	FALSE	FALSE
Liver	33946	100001293	N-acetylhistidine	Amino Acid	Muscle	34409	100001391	stearoylcarnitine (C18)	Lipid	-0.603037	1.51813	0.0139795	TRUE	FALSE
Liver	33013	100001310	nicotinamide riboside	Cofactors and Vitamins	Muscle	34409	100001391	stearoylcarnitine (C18)	Lipid	-0.668435	1.52707	0.0139795	TRUE	FALSE
Liver	40406	100003397	trimethylamine N-oxide	Lipid	Muscle	34409	100001391	stearoylcarnitine (C18)	Lipid	-0.630947	0.00268643	0.0139795	FALSE	FALSE
Liver	54956	100010923	linoleoyl-arachidonoyl-glycerol (18:2/20:4) [2]*	Lipid	Muscle	34409	100001391	stearoylcarnitine (C18)	Lipid	0.612034	1.60467	0.0139795	TRUE	FALSE
Liver	62850	100020343	tetradecadienoate (14:2)*	Lipid	Muscle	34409	100001391	stearoylcarnitine (C18)	Lipid	0.642914	-0.377564	0.0139795	TRUE	FALSE
Liver	62736	100020632	4-methylhexanoylglycine	Lipid	Muscle	34409	100001391	stearoylcarnitine (C18)	Lipid	0.61377	0.852763	0.0139795	TRUE	FALSE
Liver	32349	100001207	4-imidazoleacetate	Amino Acid	Muscle	34534	100001392	laurylcarnitine (C12)	Lipid	-0.644322	-0.72633	0.792977	TRUE	TRUE
Liver	32418	100001198	myristoleate (14:1n5)	Lipid	Muscle	34407	100001393	isovalerylcarnitine (C5)	Amino Acid	-0.653762	-0.480091	0.727183	TRUE	TRUE
Liver	2183	872	thymidine	Nucleotide	Muscle	35172	100001416	orotidine	Nucleotide	-0.630874	-1.10431	-0.228067	TRUE	FALSE
Liver	37070	100001805	methylphosphate	Nucleotide	Muscle	35172	100001416	orotidine	Nucleotide	-0.682005	0.514626	-0.228067	FALSE	FALSE
Liver	1114	302	deoxycholate	Lipid	Muscle	35159	100001437	cysteine-glutathione disulfide	Amino Acid	0.631569	-7.09747	0.172241	TRUE	FALSE
Liver	43802	344	guanidinoacetate	Amino Acid	Muscle	35159	100001437	cysteine-glutathione disulfide	Amino Acid	-0.62353	-1.99818	0.172241	TRUE	FALSE
Liver	27727	448	glutathione, oxidized (GSSG)	Amino Acid	Muscle	35159	100001437	cysteine-glutathione disulfide	Amino Acid	-0.608144	9.12258	0.172241	TRUE	FALSE
Liver	1651	491	pyridoxal	Cofactors and Vitamins	Muscle	35159	100001437	cysteine-glutathione disulfide	Amino Acid	-0.71777	0.0292965	0.172241	FALSE	FALSE
Liver	554	880	adenine	Nucleotide	Muscle	35159	100001437	cysteine-glutathione disulfide	Amino Acid	-0.624431	2.56161	0.172241	TRUE	FALSE
Liver	19263	1526	1-palmitoyl-2-oleoyl-GPE (16:0/18:1)	Lipid	Muscle	35159	100001437	cysteine-glutathione disulfide	Amino Acid	-0.606906	0.580374	0.172241	TRUE	FALSE
Liver	12261	1668	taurodeoxycholate	Lipid	Muscle	35159	100001437	cysteine-glutathione disulfide	Amino Acid	0.627342	-5.53728	0.172241	TRUE	FALSE
Liver	15765	2054	ethylmalonate	Amino Acid	Muscle	35159	100001437	cysteine-glutathione disulfide	Amino Acid	-0.605883	0.122506	0.172241	FALSE	FALSE
Liver	15681	100000096	4-guanidinobutanoate	Amino Acid	Muscle	35159	100001437	cysteine-glutathione disulfide	Amino Acid	-0.633194	1.64204	0.172241	TRUE	FALSE
Liver	33013	100001310	nicotinamide riboside	Cofactors and Vitamins	Muscle	35159	100001437	cysteine-glutathione disulfide	Amino Acid	-0.689661	1.52707	0.172241	TRUE	FALSE
Liver	57461	100002769	argininate*	Amino Acid	Muscle	35159	100001437	cysteine-glutathione disulfide	Amino Acid	-0.62849	1.44097	0.172241	TRUE	FALSE
Liver	55072	100002784	2-oxoarginine*	Amino Acid	Muscle	35159	100001437	cysteine-glutathione disulfide	Amino Acid	-0.736126	0.374014	0.172241	TRUE	FALSE
Liver	39577	100003152	N-methyl-GABA	Amino Acid	Muscle	35159	100001437	cysteine-glutathione disulfide	Amino Acid	-0.736033	1.97524	0.172241	TRUE	FALSE
Liver	40406	100003397	trimethylamine N-oxide	Lipid	Muscle	35159	100001437	cysteine-glutathione disulfide	Amino Acid	-0.79663	0.00268643	0.172241	FALSE	FALSE
Liver	52944	100009233	palmitoylcholine	Lipid	Muscle	35159	100001437	cysteine-glutathione disulfide	Amino Acid	0.656994	-3.92462	0.172241	TRUE	FALSE
Liver	590	358	hypotaurine	Amino Acid	Muscle	35107	100001452	isovalerylglycine	Amino Acid	0.638183	-1.40467	-1.16558	FALSE	TRUE
Liver	1110	229	arachidonate (20:4n6)	Lipid	Muscle	42398	100001461	1-stearoyl-GPE (18:0)	Lipid	0.681422	-2.88573	-0.261225	TRUE	FALSE
Liver	15772	100000406	ribitol	Carbohydrate	Muscle	42398	100001461	1-stearoyl-GPE (18:0)	Lipid	0.678229	0.903055	-0.261225	TRUE	FALSE
Liver	35137	100001412	N2,N2-dimethylguanosine	Nucleotide	Muscle	42398	100001461	1-stearoyl-GPE (18:0)	Lipid	0.644687	-0.99571	-0.261225	TRUE	FALSE
Liver	39835	100003239	N-palmitoyltaurine	Lipid	Muscle	42398	100001461	1-stearoyl-GPE (18:0)	Lipid	0.63031	-2.61936	-0.261225	TRUE	FALSE
Liver	1605	1135	ursodeoxycholate	Lipid	Muscle	35174	100001472	mead acid (20:3n9)	Lipid	0.615414	-7.00819	-0.481337	TRUE	FALSE
Liver	40406	100003397	trimethylamine N-oxide	Lipid	Muscle	35160	100001501	oleoylcarnitine (C18:1)	Lipid	-0.603982	0.00268643	0.10965	FALSE	FALSE
Liver	61862	100019975	hexadecenedioate (C16:1-DC)*	Lipid	Muscle	34585	100001507	4-hydroxybutyrate (GHB)	Lipid	0.642297	-0.0694495	0.118247	FALSE	FALSE
Liver	2132	391	citrulline	Amino Acid	Muscle	32553	100001510	phenol sulfate	Amino Acid	-0.610455	-0.146336	-0.294519	FALSE	FALSE
Liver	33945	100001275	phenylacetylglycine	Peptide	Muscle	32553	100001510	phenol sulfate	Amino Acid	0.656479	0.474799	-0.294519	FALSE	FALSE
Liver	32553	100001510	phenol sulfate	Amino Acid	Muscle	32553	100001510	phenol sulfate	Amino Acid	0.91729	0.268348	-0.294519	FALSE	FALSE
Liver	39582	100002763	nicotinamide N-oxide	Cofactors and Vitamins	Muscle	32553	100001510	phenol sulfate	Amino Acid	-0.644169	-1.77392	-0.294519	TRUE	FALSE
Liver	52747	100006679	phenol glucuronide	Amino Acid	Muscle	32553	100001510	phenol sulfate	Amino Acid	0.723006	-0.431103	-0.294519	FALSE	FALSE
Liver	1110	229	arachidonate (20:4n6)	Lipid	Muscle	33230	100001511	1-palmitoleoyl-GPC (16:1)*	Lipid	0.655197	-2.88573	-0.296249	TRUE	FALSE
Liver	38102	1137	oleoyl ethanolamide	Lipid	Muscle	33230	100001511	1-palmitoleoyl-GPC (16:1)*	Lipid	0.643955	-2.06572	-0.296249	TRUE	FALSE
Liver	39835	100003239	N-palmitoyltaurine	Lipid	Muscle	33230	100001511	1-palmitoleoyl-GPC (16:1)*	Lipid	0.626044	-2.61936	-0.296249	TRUE	FALSE
Liver	48885	100006430	arabitol/xylitol	Carbohydrate	Muscle	33230	100001511	1-palmitoleoyl-GPC (16:1)*	Lipid	0.607072	1.79761	-0.296249	TRUE	FALSE
Liver	2132	391	citrulline	Amino Acid	Muscle	35436	100001527	hexanoylglycine	Lipid	-0.657451	-0.146336	0.391276	FALSE	TRUE
Liver	3141	799	betaine	Amino Acid	Muscle	35436	100001527	hexanoylglycine	Lipid	-0.765767	0.607844	0.391276	TRUE	TRUE
Liver	15745	2051	methylsuccinate	Amino Acid	Muscle	35436	100001527	hexanoylglycine	Lipid	-0.606127	1.02067	0.391276	TRUE	TRUE
Liver	15500	100000007	carnitine	Lipid	Muscle	35436	100001527	hexanoylglycine	Lipid	-0.607098	-0.0287093	0.391276	FALSE	TRUE
Liver	15720	100000282	N-acetylglutamate	Amino Acid	Muscle	35436	100001527	hexanoylglycine	Lipid	-0.621624	1.37428	0.391276	TRUE	TRUE
Liver	27710	100001006	N-acetylglycine	Amino Acid	Muscle	35436	100001527	hexanoylglycine	Lipid	0.680783	0.593186	0.391276	TRUE	TRUE
Liver	32401	100001092	trigonelline (N'-methylnicotinate)	Cofactors and Vitamins	Muscle	35436	100001527	hexanoylglycine	Lipid	-0.622031	0.453695	0.391276	TRUE	TRUE
Liver	32349	100001207	4-imidazoleacetate	Amino Acid	Muscle	35436	100001527	hexanoylglycine	Lipid	-0.630277	-0.72633	0.391276	TRUE	TRUE
Liver	33946	100001293	N-acetylhistidine	Amino Acid	Muscle	35436	100001527	hexanoylglycine	Lipid	-0.713739	1.51813	0.391276	TRUE	TRUE
Liver	34035	100001337	linolenate [alpha or gamma; (18:3n3 or 6)]	Lipid	Muscle	35436	100001527	hexanoylglycine	Lipid	0.705127	-1.81528	0.391276	TRUE	TRUE
Liver	34419	100001395	1-linoleoyl-GPC (18:2)	Lipid	Muscle	35436	100001527	hexanoylglycine	Lipid	0.646717	0.0595737	0.391276	FALSE	TRUE
Liver	36594	100001778	1-linoleoyl-GPI (18:2)*	Lipid	Muscle	35436	100001527	hexanoylglycine	Lipid	0.627467	-2.56218	0.391276	TRUE	TRUE
Liver	37058	100001948	succinylcarnitine (C4-DC)	Energy	Muscle	35436	100001527	hexanoylglycine	Lipid	-0.621667	3.75299	0.391276	TRUE	TRUE
Liver	46798	100002989	oleoyl-linoleoyl-glycerol (18:1/18:2) [1]	Lipid	Muscle	35436	100001527	hexanoylglycine	Lipid	0.711566	0.491171	0.391276	FALSE	TRUE
Liver	52988	100006614	adipoylcarnitine (C6-DC)	Lipid	Muscle	35436	100001527	hexanoylglycine	Lipid	0.680804	1.72482	0.391276	TRUE	TRUE
Liver	52673	100009002	1-(1-enyl-palmitoyl)-2-arachidonoyl-GPE (P-16:0/20:4)*	Lipid	Muscle	35436	100001527	hexanoylglycine	Lipid	-0.608891	0.527107	0.391276	TRUE	TRUE
Liver	52633	100009052	palmitoyl-linoleoyl-glycerol (16:0/18:2) [1]*	Lipid	Muscle	35436	100001527	hexanoylglycine	Lipid	0.743077	0.932046	0.391276	FALSE	TRUE
Liver	52944	100009233	palmitoylcholine	Lipid	Muscle	35436	100001527	hexanoylglycine	Lipid	0.681614	-3.92462	0.391276	TRUE	TRUE
Liver	53260	100009331	oleoylcholine	Lipid	Muscle	35436	100001527	hexanoylglycine	Lipid	0.717461	-3.15441	0.391276	TRUE	TRUE
Liver	57652	100009394	hexadecadienoate (16:2n6)	Lipid	Muscle	35436	100001527	hexanoylglycine	Lipid	0.698765	-1.19235	0.391276	TRUE	TRUE
Liver	54955	100010922	linoleoyl-arachidonoyl-glycerol (18:2/20:4) [1]*	Lipid	Muscle	35436	100001527	hexanoylglycine	Lipid	0.632399	0.860568	0.391276	TRUE	TRUE
Liver	54964	100010927	linoleoyl-linolenoyl-glycerol (18:2/18:3) [2]*	Lipid	Muscle	35436	100001527	hexanoylglycine	Lipid	0.705091	2.01175	0.391276	TRUE	TRUE
Liver	54967	100010930	palmitoleoyl-linoleoyl-glycerol (16:1/18:2) [1]*	Lipid	Muscle	35436	100001527	hexanoylglycine	Lipid	0.723892	0.148256	0.391276	FALSE	TRUE
Liver	54966	100010940	diacylglycerol (16:1/18:2 [2], 16:0/18:3 [1])*	Lipid	Muscle	35436	100001527	hexanoylglycine	Lipid	0.607514	1.53989	0.391276	TRUE	TRUE
Liver	54968	100010941	linoleoyl-linoleoyl-glycerol (18:2/18:2) [1]*	Lipid	Muscle	35436	100001527	hexanoylglycine	Lipid	0.665441	1.21146	0.391276	TRUE	TRUE
Liver	57463	100015760	linoleoylcholine*	Lipid	Muscle	35436	100001527	hexanoylglycine	Lipid	0.705344	-4.94385	0.391276	TRUE	TRUE
Liver	62850	100020343	tetradecadienoate (14:2)*	Lipid	Muscle	35436	100001527	hexanoylglycine	Lipid	0.733187	-0.377564	0.391276	TRUE	TRUE
Liver	37070	100001805	methylphosphate	Nucleotide	Muscle	35253	100001562	2-palmitoyl-GPC (16:0)*	Lipid	0.662071	0.514626	-0.898396	FALSE	FALSE
Liver	33997	100001269	campesterol	Lipid	Muscle	35631	100001567	1-palmitoyl-GPE (16:0)	Lipid	0.604878	-0.247608	-0.302489	FALSE	TRUE
Liver	48885	100006430	arabitol/xylitol	Carbohydrate	Muscle	35631	100001567	1-palmitoyl-GPE (16:0)	Lipid	0.64773	1.79761	-0.302489	TRUE	TRUE
Liver	32306	1001	trans-4-hydroxyproline	Amino Acid	Muscle	35628	100001569	1-oleoyl-GPE (18:1)	Lipid	-0.637604	-0.259871	-0.371078	FALSE	TRUE
Liver	19263	1526	1-palmitoyl-2-oleoyl-GPE (16:0/18:1)	Lipid	Muscle	37478	100001580	docosapentaenoate (n6 DPA; 22:5n6)	Lipid	-0.705135	0.580374	-0.501234	TRUE	FALSE
Liver	52461	1539	1-palmitoyl-2-oleoyl-GPC (16:0/18:1)	Lipid	Muscle	37478	100001580	docosapentaenoate (n6 DPA; 22:5n6)	Lipid	-0.693689	0.52641	-0.501234	TRUE	FALSE
Liver	42448	100001856	1-stearoyl-2-oleoyl-GPE (18:0/18:1)	Lipid	Muscle	37478	100001580	docosapentaenoate (n6 DPA; 22:5n6)	Lipid	-0.621459	0.459881	-0.501234	TRUE	FALSE
Liver	57461	100002769	argininate*	Amino Acid	Muscle	37478	100001580	docosapentaenoate (n6 DPA; 22:5n6)	Lipid	-0.620287	1.44097	-0.501234	TRUE	FALSE
Liver	55072	100002784	2-oxoarginine*	Amino Acid	Muscle	37478	100001580	docosapentaenoate (n6 DPA; 22:5n6)	Lipid	-0.655786	0.374014	-0.501234	TRUE	FALSE
Liver	52470	100008984	1-palmitoyl-2-palmitoleoyl-GPC (16:0/16:1)*	Lipid	Muscle	37478	100001580	docosapentaenoate (n6 DPA; 22:5n6)	Lipid	-0.744182	0.313876	-0.501234	TRUE	FALSE
Liver	52669	100009066	1-palmitoyl-2-oleoyl-GPI (16:0/18:1)*	Lipid	Muscle	37478	100001580	docosapentaenoate (n6 DPA; 22:5n6)	Lipid	-0.659342	-0.452605	-0.501234	FALSE	FALSE
Liver	37070	100001805	methylphosphate	Nucleotide	Muscle	46957	100001586	gulonate*	Cofactors and Vitamins	-0.655643	0.514626	-0.616375	FALSE	TRUE
Liver	1591	1084	N-acetylvaline	Amino Acid	Muscle	35665	100001612	N-acetyl-aspartyl-glutamate (NAAG)	Amino Acid	-0.606584	1.19065	-0.310476	TRUE	TRUE
Liver	33471	100001316	nicotinate ribonucleoside	Cofactors and Vitamins	Muscle	48857	100001619	glycerophosphoglycerol	Lipid	-0.651079	0.886238	-0.588661	TRUE	TRUE
Liver	3127	171	hypoxanthine	Nucleotide	Muscle	37455	100001620	glycerophosphoethanolamine	Lipid	0.639356	1.45365	0.277438	FALSE	FALSE
Liver	52697	100009130	1-oleoyl-2-docosahexaenoyl-GPC (18:1/22:6)*	Lipid	Muscle	37455	100001620	glycerophosphoethanolamine	Lipid	0.691981	0.438015	0.277438	TRUE	FALSE
Liver	17769	313	sphinganine	Lipid	Muscle	35649	100001628	sedoheptulose-7-phosphate	Carbohydrate	0.617954	3.65024	3.78769	TRUE	TRUE
Liver	3141	799	betaine	Amino Acid	Muscle	35649	100001628	sedoheptulose-7-phosphate	Carbohydrate	-0.688419	0.607844	3.78769	TRUE	TRUE
Liver	35159	100001437	cysteine-glutathione disulfide	Amino Acid	Muscle	35649	100001628	sedoheptulose-7-phosphate	Carbohydrate	-0.628156	4.0377	3.78769	TRUE	TRUE
Liver	62860	100003415	N6-methyllysine	Amino Acid	Muscle	35649	100001628	sedoheptulose-7-phosphate	Carbohydrate	-0.6716	0.244947	3.78769	FALSE	TRUE
Liver	52683	100009075	1-palmitoleoyl-2-linoleoyl-GPC (16:1/18:2)*	Lipid	Muscle	35649	100001628	sedoheptulose-7-phosphate	Carbohydrate	0.638378	0.232487	3.78769	TRUE	TRUE
Liver	57810	100015785	nisinate (24:6n3)	Lipid	Muscle	35649	100001628	sedoheptulose-7-phosphate	Carbohydrate	0.614321	-2.15183	3.78769	TRUE	TRUE
Liver	15949	100000125	2'-deoxycytidine	Nucleotide	Muscle	46142	100001740	mannitol/sorbitol	Carbohydrate	-0.638184	-0.974651	-0.65246	TRUE	FALSE
Liver	35136	100001446	5-methyluridine (ribothymidine)	Nucleotide	Muscle	46142	100001740	mannitol/sorbitol	Carbohydrate	-0.633365	-0.222424	-0.65246	FALSE	FALSE
Liver	43493	100002500	formiminoglutamate	Amino Acid	Muscle	46142	100001740	mannitol/sorbitol	Carbohydrate	-0.61355	0.775866	-0.65246	TRUE	FALSE
Liver	39835	100003239	N-palmitoyltaurine	Lipid	Muscle	36602	100001777	1-oleoyl-GPI (18:1)	Lipid	0.63281	-2.61936	-0.881467	TRUE	FALSE
Liver	1589	1083	N-acetylmethionine	Amino Acid	Muscle	37070	100001805	methylphosphate	Nucleotide	0.630801	0.720514	0.865216	FALSE	TRUE
Liver	15650	1242	N1-methyladenosine	Nucleotide	Muscle	37070	100001805	methylphosphate	Nucleotide	-0.602798	-0.313563	0.865216	FALSE	TRUE
Liver	57404	100015666	glycerophosphoserine*	Lipid	Muscle	37070	100001805	methylphosphate	Nucleotide	0.611604	1.15123	0.865216	TRUE	TRUE
Liver	42382	197	S-adenosylhomocysteine (SAH)	Amino Acid	Muscle	36808	100001810	dimethylarginine (SDMA + ADMA)	Amino Acid	-0.608784	1.67682	-0.364971	TRUE	TRUE
Liver	2132	391	citrulline	Amino Acid	Muscle	36808	100001810	dimethylarginine (SDMA + ADMA)	Amino Acid	-0.612779	-0.146336	-0.364971	FALSE	TRUE
Liver	20488	572	glucose	Carbohydrate	Muscle	36808	100001810	dimethylarginine (SDMA + ADMA)	Amino Acid	-0.674767	1.56974	-0.364971	TRUE	TRUE
Liver	19263	1526	1-palmitoyl-2-oleoyl-GPE (16:0/18:1)	Lipid	Muscle	36808	100001810	dimethylarginine (SDMA + ADMA)	Amino Acid	-0.661662	0.580374	-0.364971	TRUE	TRUE
Liver	52461	1539	1-palmitoyl-2-oleoyl-GPC (16:0/18:1)	Lipid	Muscle	36808	100001810	dimethylarginine (SDMA + ADMA)	Amino Acid	-0.614578	0.52641	-0.364971	TRUE	TRUE
Liver	52464	100008990	1-palmitoyl-2-arachidonoyl-GPE (16:0/20:4)*	Lipid	Muscle	36808	100001810	dimethylarginine (SDMA + ADMA)	Amino Acid	-0.64737	0.768463	-0.364971	TRUE	TRUE
Liver	37070	100001805	methylphosphate	Nucleotide	Muscle	37076	100001851	N-acetylserine	Amino Acid	-0.648324	0.514626	-0.452886	FALSE	TRUE
Liver	61868	100001668	1-ribosyl-imidazoleacetate*	Amino Acid	Muscle	37112	100001859	chiro-inositol	Lipid	0.68604	1.73833	-0.377891	TRUE	FALSE
Liver	1827	500	riboflavin (Vitamin B2)	Cofactors and Vitamins	Muscle	37253	100002070	2-hydroxyglutarate	Lipid	-0.670542	3.22393	0.0791271	TRUE	FALSE
Liver	52450	1528	1-palmitoyl-2-linoleoyl-GPI (16:0/18:2)	Lipid	Muscle	37253	100002070	2-hydroxyglutarate	Lipid	0.612533	-0.151766	0.0791271	FALSE	FALSE
Liver	31932	100001150	propionylglycine	Lipid	Muscle	37253	100002070	2-hydroxyglutarate	Lipid	0.615465	1.12319	0.0791271	TRUE	FALSE
Liver	57461	100002769	argininate*	Amino Acid	Muscle	37253	100002070	2-hydroxyglutarate	Lipid	0.666607	1.44097	0.0791271	TRUE	FALSE
Liver	55072	100002784	2-oxoarginine*	Amino Acid	Muscle	37253	100002070	2-hydroxyglutarate	Lipid	0.623833	0.374014	0.0791271	TRUE	FALSE
Liver	40406	100003397	trimethylamine N-oxide	Lipid	Muscle	37253	100002070	2-hydroxyglutarate	Lipid	0.646527	0.00268643	0.0791271	FALSE	FALSE
Liver	52669	100009066	1-palmitoyl-2-oleoyl-GPI (16:0/18:1)*	Lipid	Muscle	37253	100002070	2-hydroxyglutarate	Lipid	0.745511	-0.452605	0.0791271	FALSE	FALSE
Liver	58	340	glycine	Amino Acid	Muscle	37529	100002106	sphingomyelin (d18:1/18:1, d18:2/18:0)	Lipid	0.60434	-0.951926	-0.198811	TRUE	FALSE
Liver	2132	391	citrulline	Amino Acid	Muscle	37529	100002106	sphingomyelin (d18:1/18:1, d18:2/18:0)	Lipid	0.643644	-0.146336	-0.198811	FALSE	FALSE
Liver	52449	100000616	1-stearoyl-2-arachidonoyl-GPI (18:0/20:4)	Lipid	Muscle	37529	100002106	sphingomyelin (d18:1/18:1, d18:2/18:0)	Lipid	0.620923	0.255836	-0.198811	TRUE	FALSE
Liver	33939	100001274	N-acetylthreonine	Amino Acid	Muscle	37529	100002106	sphingomyelin (d18:1/18:1, d18:2/18:0)	Lipid	0.650653	0.498741	-0.198811	FALSE	FALSE
Liver	34035	100001337	linolenate [alpha or gamma; (18:3n3 or 6)]	Lipid	Muscle	37529	100002106	sphingomyelin (d18:1/18:1, d18:2/18:0)	Lipid	-0.635783	-1.81528	-0.198811	TRUE	FALSE
Liver	36594	100001778	1-linoleoyl-GPI (18:2)*	Lipid	Muscle	37529	100002106	sphingomyelin (d18:1/18:1, d18:2/18:0)	Lipid	-0.656815	-2.56218	-0.198811	TRUE	FALSE
Liver	39592	100002749	S-methylcysteine	Amino Acid	Muscle	37529	100002106	sphingomyelin (d18:1/18:1, d18:2/18:0)	Lipid	-0.675689	-0.465017	-0.198811	FALSE	FALSE
Liver	52462	100008914	1-palmitoyl-2-arachidonoyl-GPC (16:0/20:4n6)	Lipid	Muscle	37529	100002106	sphingomyelin (d18:1/18:1, d18:2/18:0)	Lipid	0.611762	0.534732	-0.198811	TRUE	FALSE
Liver	52447	100008977	1-stearoyl-2-arachidonoyl-GPE (18:0/20:4)	Lipid	Muscle	37529	100002106	sphingomyelin (d18:1/18:1, d18:2/18:0)	Lipid	0.617207	0.51382	-0.198811	TRUE	FALSE
Liver	52697	100009130	1-oleoyl-2-docosahexaenoyl-GPC (18:1/22:6)*	Lipid	Muscle	37529	100002106	sphingomyelin (d18:1/18:1, d18:2/18:0)	Lipid	0.67436	0.438015	-0.198811	TRUE	FALSE
Liver	57652	100009394	hexadecadienoate (16:2n6)	Lipid	Muscle	37529	100002106	sphingomyelin (d18:1/18:1, d18:2/18:0)	Lipid	-0.646432	-1.19235	-0.198811	TRUE	FALSE
Liver	54964	100010927	linoleoyl-linolenoyl-glycerol (18:2/18:3) [2]*	Lipid	Muscle	37529	100002106	sphingomyelin (d18:1/18:1, d18:2/18:0)	Lipid	-0.611742	2.01175	-0.198811	TRUE	FALSE
Liver	3127	171	hypoxanthine	Nucleotide	Muscle	37506	100002107	palmitoyl sphingomyelin (d18:1/16:0)	Lipid	0.617038	1.45365	-0.13935	FALSE	FALSE
Liver	36738	331	gamma-glutamylglutamate	Peptide	Muscle	37536	100002167	12-HETE	Lipid	-0.626829	-0.0798943	-0.489777	FALSE	FALSE
Liver	15650	1242	N1-methyladenosine	Nucleotide	Muscle	37536	100002167	12-HETE	Lipid	0.617947	-0.313563	-0.489777	FALSE	FALSE
Liver	37070	100001805	methylphosphate	Nucleotide	Muscle	38125	100002227	4-cholesten-3-one	Lipid	0.651944	0.514626	0.011861	FALSE	FALSE
Liver	43802	344	guanidinoacetate	Amino Acid	Muscle	57747	100002458	3-methylglutaconate	Amino Acid	0.60661	-1.99818	-0.316541	TRUE	FALSE
Liver	1505	445	orotate	Nucleotide	Muscle	57747	100002458	3-methylglutaconate	Amino Acid	0.628619	0.10682	-0.316541	FALSE	FALSE
Liver	27727	448	glutathione, oxidized (GSSG)	Amino Acid	Muscle	57747	100002458	3-methylglutaconate	Amino Acid	0.604268	9.12258	-0.316541	TRUE	FALSE
Liver	15681	100000096	4-guanidinobutanoate	Amino Acid	Muscle	57747	100002458	3-methylglutaconate	Amino Acid	0.757381	1.64204	-0.316541	TRUE	FALSE
Liver	15720	100000282	N-acetylglutamate	Amino Acid	Muscle	57747	100002458	3-methylglutaconate	Amino Acid	0.668748	1.37428	-0.316541	TRUE	FALSE
Liver	27672	100000467	3-indoxyl sulfate	Amino Acid	Muscle	57747	100002458	3-methylglutaconate	Amino Acid	0.619706	0.202787	-0.316541	TRUE	FALSE
Liver	22185	100000787	N-acetylaspartate (NAA)	Amino Acid	Muscle	57747	100002458	3-methylglutaconate	Amino Acid	-0.622346	-0.0331704	-0.316541	FALSE	FALSE
Liver	32401	100001092	trigonelline (N'-methylnicotinate)	Cofactors and Vitamins	Muscle	57747	100002458	3-methylglutaconate	Amino Acid	0.674779	0.453695	-0.316541	TRUE	FALSE
Liver	33953	100001266	N-acetylarginine	Amino Acid	Muscle	57747	100002458	3-methylglutaconate	Amino Acid	0.724126	0.257247	-0.316541	FALSE	FALSE
Liver	55072	100002784	2-oxoarginine*	Amino Acid	Muscle	57747	100002458	3-methylglutaconate	Amino Acid	0.739269	0.374014	-0.316541	TRUE	FALSE
Liver	39577	100003152	N-methyl-GABA	Amino Acid	Muscle	57747	100002458	3-methylglutaconate	Amino Acid	0.602878	1.97524	-0.316541	TRUE	FALSE
Liver	40406	100003397	trimethylamine N-oxide	Lipid	Muscle	57747	100002458	3-methylglutaconate	Amino Acid	0.605651	0.00268643	-0.316541	FALSE	FALSE
Liver	57341	100009204	1,2-dipalmitoyl-GPE (16:0/16:0)*	Lipid	Muscle	57747	100002458	3-methylglutaconate	Amino Acid	0.609027	0.951807	-0.316541	FALSE	FALSE
Liver	52944	100009233	palmitoylcholine	Lipid	Muscle	57747	100002458	3-methylglutaconate	Amino Acid	-0.609762	-3.92462	-0.316541	TRUE	FALSE
Liver	53260	100009331	oleoylcholine	Lipid	Muscle	57747	100002458	3-methylglutaconate	Amino Acid	-0.62528	-3.15441	-0.316541	TRUE	FALSE
Liver	54955	100010922	linoleoyl-arachidonoyl-glycerol (18:2/20:4) [1]*	Lipid	Muscle	57747	100002458	3-methylglutaconate	Amino Acid	-0.643797	0.860568	-0.316541	TRUE	FALSE
Liver	54956	100010923	linoleoyl-arachidonoyl-glycerol (18:2/20:4) [2]*	Lipid	Muscle	57747	100002458	3-methylglutaconate	Amino Acid	-0.623962	1.60467	-0.316541	TRUE	FALSE
Liver	54950	100010929	linoleoyl-docosahexaenoyl-glycerol (18:2/22:6) [2]*	Lipid	Muscle	57747	100002458	3-methylglutaconate	Amino Acid	-0.613481	2.34335	-0.316541	TRUE	FALSE
Liver	3141	799	betaine	Amino Acid	Muscle	39582	100002763	nicotinamide N-oxide	Cofactors and Vitamins	0.690085	0.607844	0.885979	TRUE	TRUE
Liver	33943	100001253	N-acetylglutamine	Amino Acid	Muscle	39582	100002763	nicotinamide N-oxide	Cofactors and Vitamins	0.664391	1.96472	0.885979	TRUE	TRUE
Liver	33942	100001257	N-acetylasparagine	Amino Acid	Muscle	39582	100002763	nicotinamide N-oxide	Cofactors and Vitamins	0.616175	0.734531	0.885979	TRUE	TRUE
Liver	33946	100001293	N-acetylhistidine	Amino Acid	Muscle	39582	100002763	nicotinamide N-oxide	Cofactors and Vitamins	0.65619	1.51813	0.885979	TRUE	TRUE
Liver	48434	100001577	N-acetylcitrulline	Amino Acid	Muscle	39582	100002763	nicotinamide N-oxide	Cofactors and Vitamins	0.64584	0.532471	0.885979	TRUE	TRUE
Liver	36594	100001778	1-linoleoyl-GPI (18:2)*	Lipid	Muscle	39582	100002763	nicotinamide N-oxide	Cofactors and Vitamins	-0.605381	-2.56218	0.885979	TRUE	TRUE
Liver	62850	100020343	tetradecadienoate (14:2)*	Lipid	Muscle	39582	100002763	nicotinamide N-oxide	Cofactors and Vitamins	-0.613938	-0.377564	0.885979	TRUE	TRUE
Liver	15747	100000044	anserine	Amino Acid	Muscle	49617	100002873	1-lignoceroyl-GPC (24:0)	Lipid	-0.60903	0.908973	-0.322231	TRUE	FALSE
Liver	1110	229	arachidonate (20:4n6)	Lipid	Muscle	52474	100002875	1-(1-enyl-palmitoyl)-GPC (P-16:0)*	Lipid	0.632045	-2.88573	-0.0975516	TRUE	FALSE
Liver	48434	100001577	N-acetylcitrulline	Amino Acid	Muscle	46798	100002989	oleoyl-linoleoyl-glycerol (18:1/18:2) [1]	Lipid	-0.617536	0.532471	-0.00964112	TRUE	FALSE
Liver	48187	100005466	N-acetyltaurine	Amino Acid	Muscle	46799	100002990	oleoyl-linoleoyl-glycerol (18:1/18:2) [2]	Lipid	-0.655598	2.11493	0.0452965	TRUE	FALSE
Liver	1505	445	orotate	Nucleotide	Muscle	39732	100003119	N-oleoyltaurine	Lipid	-0.637458	0.10682	0.0834261	FALSE	FALSE
Liver	15681	100000096	4-guanidinobutanoate	Amino Acid	Muscle	39732	100003119	N-oleoyltaurine	Lipid	-0.798042	1.64204	0.0834261	TRUE	FALSE
Liver	15720	100000282	N-acetylglutamate	Amino Acid	Muscle	39732	100003119	N-oleoyltaurine	Lipid	-0.621505	1.37428	0.0834261	TRUE	FALSE
Liver	27672	100000467	3-indoxyl sulfate	Amino Acid	Muscle	39732	100003119	N-oleoyltaurine	Lipid	-0.62394	0.202787	0.0834261	TRUE	FALSE
Liver	19258	100000672	1-myristoyl-2-palmitoyl-GPC (14:0/16:0)	Lipid	Muscle	39732	100003119	N-oleoyltaurine	Lipid	-0.660666	0.336243	0.0834261	TRUE	FALSE
Liver	22185	100000787	N-acetylaspartate (NAA)	Amino Acid	Muscle	39732	100003119	N-oleoyltaurine	Lipid	0.674261	-0.0331704	0.0834261	FALSE	FALSE
Liver	27710	100001006	N-acetylglycine	Amino Acid	Muscle	39732	100003119	N-oleoyltaurine	Lipid	0.607422	0.593186	0.0834261	TRUE	FALSE
Liver	32401	100001092	trigonelline (N'-methylnicotinate)	Cofactors and Vitamins	Muscle	39732	100003119	N-oleoyltaurine	Lipid	-0.741802	0.453695	0.0834261	TRUE	FALSE
Liver	31934	100001153	2-hydroxyadipate	Lipid	Muscle	39732	100003119	N-oleoyltaurine	Lipid	-0.609158	1.31081	0.0834261	TRUE	FALSE
Liver	33953	100001266	N-acetylarginine	Amino Acid	Muscle	39732	100003119	N-oleoyltaurine	Lipid	-0.676319	0.257247	0.0834261	FALSE	FALSE
Liver	55072	100002784	2-oxoarginine*	Amino Acid	Muscle	39732	100003119	N-oleoyltaurine	Lipid	-0.704164	0.374014	0.0834261	TRUE	FALSE
Liver	62860	100003415	N6-methyllysine	Amino Acid	Muscle	39732	100003119	N-oleoyltaurine	Lipid	-0.622916	0.244947	0.0834261	FALSE	FALSE
Liver	52944	100009233	palmitoylcholine	Lipid	Muscle	39732	100003119	N-oleoyltaurine	Lipid	0.760278	-3.92462	0.0834261	TRUE	FALSE
Liver	53260	100009331	oleoylcholine	Lipid	Muscle	39732	100003119	N-oleoyltaurine	Lipid	0.67335	-3.15441	0.0834261	TRUE	FALSE
Liver	54950	100010929	linoleoyl-docosahexaenoyl-glycerol (18:2/22:6) [2]*	Lipid	Muscle	39732	100003119	N-oleoyltaurine	Lipid	0.648681	2.34335	0.0834261	TRUE	FALSE
Liver	57463	100015760	linoleoylcholine*	Lipid	Muscle	39732	100003119	N-oleoyltaurine	Lipid	0.668817	-4.94385	0.0834261	TRUE	FALSE
Liver	43256	100002204	N-acetyl-3-methylhistidine*	Amino Acid	Muscle	39730	100003240	N-stearoyltaurine	Lipid	0.61383	1.74685	-0.347563	TRUE	FALSE
Liver	43255	100004299	N-acetyl-1-methylhistidine*	Amino Acid	Muscle	39730	100003240	N-stearoyltaurine	Lipid	0.7045	2.16941	-0.347563	TRUE	FALSE
Liver	15705	310	cystathionine	Amino Acid	Muscle	40406	100003397	trimethylamine N-oxide	Lipid	0.662458	0.469639	-0.774843	TRUE	TRUE
Liver	27727	448	glutathione, oxidized (GSSG)	Amino Acid	Muscle	40406	100003397	trimethylamine N-oxide	Lipid	0.675496	9.12258	-0.774843	TRUE	TRUE
Liver	15650	1242	N1-methyladenosine	Nucleotide	Muscle	40406	100003397	trimethylamine N-oxide	Lipid	-0.608793	-0.313563	-0.774843	FALSE	TRUE
Liver	33953	100001266	N-acetylarginine	Amino Acid	Muscle	40406	100003397	trimethylamine N-oxide	Lipid	0.604718	0.257247	-0.774843	FALSE	TRUE
Liver	55072	100002784	2-oxoarginine*	Amino Acid	Muscle	40406	100003397	trimethylamine N-oxide	Lipid	0.656107	0.374014	-0.774843	TRUE	TRUE
Liver	39577	100003152	N-methyl-GABA	Amino Acid	Muscle	40406	100003397	trimethylamine N-oxide	Lipid	0.718736	1.97524	-0.774843	TRUE	TRUE
Liver	40406	100003397	trimethylamine N-oxide	Lipid	Muscle	40406	100003397	trimethylamine N-oxide	Lipid	0.7294	0.00268643	-0.774843	FALSE	TRUE
Liver	36752	100001734	N6-acetyllysine	Amino Acid	Muscle	40730	100003434	imidazole propionate	Amino Acid	-0.611626	-0.0432025	0.18756	FALSE	FALSE
Liver	40730	100003434	imidazole propionate	Amino Acid	Muscle	40730	100003434	imidazole propionate	Amino Acid	0.798461	0.0928592	0.18756	FALSE	FALSE
Liver	61861	100019978	octadecenedioate (C18:1-DC)	Lipid	Muscle	40730	100003434	imidazole propionate	Amino Acid	0.619515	-0.604358	0.18756	FALSE	FALSE
Liver	1589	1083	N-acetylmethionine	Amino Acid	Muscle	40703	100003674	prolylglycine	Peptide	-0.635334	0.720514	-0.657884	FALSE	TRUE
Liver	15745	2051	methylsuccinate	Amino Acid	Muscle	40703	100003674	prolylglycine	Peptide	-0.681917	1.02067	-0.657884	TRUE	TRUE
Liver	32349	100001207	4-imidazoleacetate	Amino Acid	Muscle	40703	100003674	prolylglycine	Peptide	-0.627848	-0.72633	-0.657884	TRUE	TRUE
Liver	2125	512	taurine	Amino Acid	Muscle	41220	100003901	2-stearoyl-GPE (18:0)*	Lipid	0.616702	0.29922	-0.637296	FALSE	FALSE
Liver	542	254	3-hydroxybutyrate (BHBA)	Lipid	Muscle	43264	100003926	(R)-3-hydroxybutyrylcarnitine	Lipid	0.653433	0.772773	0.383404	TRUE	FALSE
Liver	1496	418	methylmalonate (MMA)	Lipid	Muscle	43264	100003926	(R)-3-hydroxybutyrylcarnitine	Lipid	-0.605227	0.393791	0.383404	TRUE	FALSE
Liver	33946	100001293	N-acetylhistidine	Amino Acid	Muscle	43264	100003926	(R)-3-hydroxybutyrylcarnitine	Lipid	-0.623923	1.51813	0.383404	TRUE	FALSE
Liver	52988	100006614	adipoylcarnitine (C6-DC)	Lipid	Muscle	43264	100003926	(R)-3-hydroxybutyrylcarnitine	Lipid	0.726211	1.72482	0.383404	TRUE	FALSE
Liver	32349	100001207	4-imidazoleacetate	Amino Acid	Muscle	57512	100004054	margaroylcarnitine (C17)*	Lipid	-0.678514	-0.72633	-0.168986	TRUE	FALSE
Liver	33953	100001266	N-acetylarginine	Amino Acid	Muscle	57512	100004054	margaroylcarnitine (C17)*	Lipid	-0.6537	0.257247	-0.168986	FALSE	FALSE
Liver	33946	100001293	N-acetylhistidine	Amino Acid	Muscle	57512	100004054	margaroylcarnitine (C17)*	Lipid	-0.628941	1.51813	-0.168986	TRUE	FALSE
Liver	33013	100001310	nicotinamide riboside	Cofactors and Vitamins	Muscle	57512	100004054	margaroylcarnitine (C17)*	Lipid	-0.631249	1.52707	-0.168986	TRUE	FALSE
Liver	40406	100003397	trimethylamine N-oxide	Lipid	Muscle	57512	100004054	margaroylcarnitine (C17)*	Lipid	-0.602932	0.00268643	-0.168986	FALSE	FALSE
Liver	62850	100020343	tetradecadienoate (14:2)*	Lipid	Muscle	57512	100004054	margaroylcarnitine (C17)*	Lipid	0.632126	-0.377564	-0.168986	TRUE	FALSE
Liver	62736	100020632	4-methylhexanoylglycine	Lipid	Muscle	57512	100004054	margaroylcarnitine (C17)*	Lipid	0.639156	0.852763	-0.168986	TRUE	FALSE
Liver	39592	100002749	S-methylcysteine	Amino Acid	Muscle	43549	100004561	N-formylanthranilic acid	Amino Acid	-0.614915	-0.465017	0.63593	FALSE	FALSE
Liver	52450	1528	1-palmitoyl-2-linoleoyl-GPI (16:0/18:2)	Lipid	Muscle	44878	100004635	methionine sulfone	Amino Acid	0.61184	-0.151766	-0.316464	FALSE	FALSE
Liver	52669	100009066	1-palmitoyl-2-oleoyl-GPI (16:0/18:1)*	Lipid	Muscle	44878	100004635	methionine sulfone	Amino Acid	0.637893	-0.452605	-0.316464	FALSE	FALSE
Liver	15990	100000269	glycerophosphorylcholine (GPC)	Lipid	Muscle	45428	100005463	N-acetylmethionine sulfoxide	Amino Acid	-0.638025	0.668343	0.653876	TRUE	FALSE
Liver	22119	100000763	5-methylcytidine	Nucleotide	Muscle	45428	100005463	N-acetylmethionine sulfoxide	Amino Acid	0.608248	-0.947153	0.653876	TRUE	FALSE
Liver	17769	313	sphinganine	Lipid	Muscle	48187	100005466	N-acetyltaurine	Amino Acid	-0.614085	3.65024	-0.446465	TRUE	TRUE
Liver	61868	100001668	1-ribosyl-imidazoleacetate*	Amino Acid	Muscle	48187	100005466	N-acetyltaurine	Amino Acid	0.6066	1.73833	-0.446465	TRUE	TRUE
Liver	32349	100001207	4-imidazoleacetate	Amino Acid	Muscle	48182	100006051	myristoleoylcarnitine (C14:1)*	Lipid	-0.625602	-0.72633	0.525486	TRUE	TRUE
Liver	33013	100001310	nicotinamide riboside	Cofactors and Vitamins	Muscle	48182	100006051	myristoleoylcarnitine (C14:1)*	Lipid	-0.61487	1.52707	0.525486	TRUE	TRUE
Liver	40406	100003397	trimethylamine N-oxide	Lipid	Muscle	48182	100006051	myristoleoylcarnitine (C14:1)*	Lipid	-0.646616	0.00268643	0.525486	FALSE	TRUE
Liver	2183	872	thymidine	Nucleotide	Muscle	48255	100006115	arabonate/xylonate	Carbohydrate	-0.676082	-1.10431	-0.319783	TRUE	FALSE
Liver	37070	100001805	methylphosphate	Nucleotide	Muscle	48255	100006115	arabonate/xylonate	Carbohydrate	-0.603004	0.514626	-0.319783	FALSE	FALSE
Liver	15720	100000282	N-acetylglutamate	Amino Acid	Muscle	53230	100006367	3-hydroxyhexanoate	Lipid	-0.616873	1.37428	0.882237	TRUE	TRUE
Liver	34035	100001337	linolenate [alpha or gamma; (18:3n3 or 6)]	Lipid	Muscle	53230	100006367	3-hydroxyhexanoate	Lipid	0.640239	-1.81528	0.882237	TRUE	TRUE
Liver	34419	100001395	1-linoleoyl-GPC (18:2)	Lipid	Muscle	53230	100006367	3-hydroxyhexanoate	Lipid	0.636087	0.0595737	0.882237	FALSE	TRUE
Liver	46798	100002989	oleoyl-linoleoyl-glycerol (18:1/18:2) [1]	Lipid	Muscle	53230	100006367	3-hydroxyhexanoate	Lipid	0.67946	0.491171	0.882237	FALSE	TRUE
Liver	46799	100002990	oleoyl-linoleoyl-glycerol (18:1/18:2) [2]	Lipid	Muscle	53230	100006367	3-hydroxyhexanoate	Lipid	0.630306	0.985128	0.882237	TRUE	TRUE
Liver	43586	100004488	N-monomethylarginine	Amino Acid	Muscle	53230	100006367	3-hydroxyhexanoate	Lipid	-0.612264	-0.419656	0.882237	FALSE	TRUE
Liver	52633	100009052	palmitoyl-linoleoyl-glycerol (16:0/18:2) [1]*	Lipid	Muscle	53230	100006367	3-hydroxyhexanoate	Lipid	0.664819	0.932046	0.882237	FALSE	TRUE
Liver	52944	100009233	palmitoylcholine	Lipid	Muscle	53230	100006367	3-hydroxyhexanoate	Lipid	0.618344	-3.92462	0.882237	TRUE	TRUE
Liver	57652	100009394	hexadecadienoate (16:2n6)	Lipid	Muscle	53230	100006367	3-hydroxyhexanoate	Lipid	0.618032	-1.19235	0.882237	TRUE	TRUE
Liver	53223	100009406	palmitoleoylcarnitine (C16:1)*	Lipid	Muscle	53230	100006367	3-hydroxyhexanoate	Lipid	0.615408	-0.376199	0.882237	TRUE	TRUE
Liver	54967	100010930	palmitoleoyl-linoleoyl-glycerol (16:1/18:2) [1]*	Lipid	Muscle	53230	100006367	3-hydroxyhexanoate	Lipid	0.684974	0.148256	0.882237	FALSE	TRUE
Liver	54966	100010940	diacylglycerol (16:1/18:2 [2], 16:0/18:3 [1])*	Lipid	Muscle	53230	100006367	3-hydroxyhexanoate	Lipid	0.616911	1.53989	0.882237	TRUE	TRUE
Liver	39592	100002749	S-methylcysteine	Amino Acid	Muscle	52608	100006726	linoleoyl ethanolamide	Lipid	0.611165	-0.465017	0.0312153	FALSE	FALSE
Liver	15306	100000092	2-ketogulonate	Carbohydrate	Muscle	52603	100008903	1,2-dilinoleoyl-GPC (18:2/18:2)	Lipid	0.617423	1.28202	-0.194566	TRUE	FALSE
Liver	48434	100001577	N-acetylcitrulline	Amino Acid	Muscle	52603	100008903	1,2-dilinoleoyl-GPC (18:2/18:2)	Lipid	0.697948	0.532471	-0.194566	TRUE	FALSE
Liver	36751	100001721	N2-acetyllysine	Amino Acid	Muscle	52603	100008903	1,2-dilinoleoyl-GPC (18:2/18:2)	Lipid	0.629102	-0.272957	-0.194566	TRUE	FALSE
Liver	54970	100010944	oleoyl-linolenoyl-glycerol (18:1/18:3) [2]*	Lipid	Muscle	52611	100008916	1-stearoyl-2-docosahexaenoyl-GPC (18:0/22:6)	Lipid	-0.674477	1.05992	-0.147585	TRUE	FALSE
Liver	5983	272	corticosterone	Lipid	Muscle	52281	100008928	2-hydroxybutyrate/2-hydroxyisobutyrate	Amino Acid	0.661989	0.0929686	-0.0711384	FALSE	FALSE
Liver	1299	815	tyrosine	Amino Acid	Muscle	52281	100008928	2-hydroxybutyrate/2-hydroxyisobutyrate	Amino Acid	-0.687789	0.27419	-0.0711384	FALSE	FALSE
Liver	52281	100008928	2-hydroxybutyrate/2-hydroxyisobutyrate	Amino Acid	Muscle	52281	100008928	2-hydroxybutyrate/2-hydroxyisobutyrate	Amino Acid	0.730921	1.36241	-0.0711384	TRUE	FALSE
Liver	37455	100001620	glycerophosphoethanolamine	Lipid	Muscle	52938	100008933	3-hydroxystearate	Lipid	-0.633331	0.154997	0.366922	FALSE	FALSE
Liver	15990	100000269	glycerophosphorylcholine (GPC)	Lipid	Muscle	52432	100008953	2-palmitoleoylglycerol (16:1)*	Lipid	0.618716	0.668343	-0.106479	TRUE	FALSE
Liver	39609	100002953	16-hydroxypalmitate	Lipid	Muscle	52432	100008953	2-palmitoleoylglycerol (16:1)*	Lipid	-0.611127	-0.153078	-0.106479	FALSE	FALSE
Liver	39835	100003239	N-palmitoyltaurine	Lipid	Muscle	52447	100008977	1-stearoyl-2-arachidonoyl-GPE (18:0/20:4)	Lipid	0.625757	-2.61936	-0.366606	TRUE	TRUE
Liver	48434	100001577	N-acetylcitrulline	Amino Acid	Muscle	52453	100008981	1-oleoyl-2-linoleoyl-GPC (18:1/18:2)*	Lipid	0.679218	0.532471	0.0722871	TRUE	FALSE
Liver	54968	100010941	linoleoyl-linoleoyl-glycerol (18:2/18:2) [1]*	Lipid	Muscle	52453	100008981	1-oleoyl-2-linoleoyl-GPC (18:1/18:2)*	Lipid	-0.631511	1.21146	0.0722871	TRUE	FALSE
Liver	39592	100002749	S-methylcysteine	Amino Acid	Muscle	52470	100008984	1-palmitoyl-2-palmitoleoyl-GPC (16:0/16:1)*	Lipid	-0.700843	-0.465017	-0.256081	FALSE	TRUE
Liver	48493	100006295	sphingomyelin (d18:1/22:1, d18:2/22:0, d16:1/24:1)*	Lipid	Muscle	52470	100008984	1-palmitoyl-2-palmitoleoyl-GPC (16:0/16:1)*	Lipid	0.654953	0.109234	-0.256081	FALSE	TRUE
Liver	15990	100000269	glycerophosphorylcholine (GPC)	Lipid	Muscle	57331	100009026	behenoyl dihydrosphingomyelin (d18:0/22:0)*	Lipid	0.60683	0.668343	-0.248341	TRUE	FALSE
Liver	15140	100000265	kynurenine	Amino Acid	Muscle	52604	100009028	N-palmitoyl-sphinganine (d18:0/16:0)	Lipid	0.616567	-0.363497	0.22678	FALSE	FALSE
Liver	61868	100001668	1-ribosyl-imidazoleacetate*	Amino Acid	Muscle	52604	100009028	N-palmitoyl-sphinganine (d18:0/16:0)	Lipid	-0.621687	1.73833	0.22678	TRUE	FALSE
Liver	577	878	fructose	Carbohydrate	Muscle	52634	100009055	palmitoyl-linoleoyl-glycerol (16:0/18:2) [2]*	Lipid	0.612018	-0.8424	-0.0901022	FALSE	FALSE
Liver	52449	100000616	1-stearoyl-2-arachidonoyl-GPI (18:0/20:4)	Lipid	Muscle	57341	100009204	1,2-dipalmitoyl-GPE (16:0/16:0)*	Lipid	-0.627936	0.255836	1.36459	TRUE	FALSE
Liver	27738	100001022	threonate	Cofactors and Vitamins	Muscle	57341	100009204	1,2-dipalmitoyl-GPE (16:0/16:0)*	Lipid	-0.610749	0.158781	1.36459	FALSE	FALSE
Liver	35172	100001416	orotidine	Nucleotide	Muscle	57341	100009204	1,2-dipalmitoyl-GPE (16:0/16:0)*	Lipid	0.632083	0.162859	1.36459	FALSE	FALSE
Liver	27665	55	1-methylnicotinamide	Cofactors and Vitamins	Muscle	55041	100009219	1-oleoyl-2-arachidonoyl-GPE (18:1/20:4)*	Lipid	-0.614064	2.94121	-0.105556	TRUE	FALSE
Liver	39835	100003239	N-palmitoyltaurine	Lipid	Muscle	55041	100009219	1-oleoyl-2-arachidonoyl-GPE (18:1/20:4)*	Lipid	0.627297	-2.61936	-0.105556	TRUE	FALSE
Liver	39835	100003239	N-palmitoyltaurine	Lipid	Muscle	53209	100009220	1-oleoyl-2-docosahexaenoyl-GPE (18:1/22:6)*	Lipid	0.611097	-2.61936	0.0031689	TRUE	FALSE
Liver	15650	1242	N1-methyladenosine	Nucleotide	Muscle	54885	100009227	1-linoleoyl-GPG (18:2)*	Lipid	0.683482	-0.313563	-0.47243	FALSE	FALSE
Liver	40406	100003397	trimethylamine N-oxide	Lipid	Muscle	54885	100009227	1-linoleoyl-GPG (18:2)*	Lipid	-0.644585	0.00268643	-0.47243	FALSE	FALSE
Liver	35107	100001452	isovalerylglycine	Amino Acid	Muscle	53013	100009272	glycosyl-N-palmitoyl-sphingosine (d18:1/16:0)	Lipid	-0.619462	1.7501	-0.282509	TRUE	FALSE
Liver	1105	180	linoleate (18:2n6)	Lipid	Muscle	53176	100009343	1-linoleoyl-2-linolenoyl-GPC (18:2/18:3)*	Lipid	-0.66418	-2.12257	-0.507279	TRUE	FALSE
Liver	19263	1526	1-palmitoyl-2-oleoyl-GPE (16:0/18:1)	Lipid	Muscle	53176	100009343	1-linoleoyl-2-linolenoyl-GPC (18:2/18:3)*	Lipid	0.670409	0.580374	-0.507279	TRUE	FALSE
Liver	52450	1528	1-palmitoyl-2-linoleoyl-GPI (16:0/18:2)	Lipid	Muscle	53176	100009343	1-linoleoyl-2-linolenoyl-GPC (18:2/18:3)*	Lipid	0.630265	-0.151766	-0.507279	FALSE	FALSE
Liver	15765	2054	ethylmalonate	Amino Acid	Muscle	53176	100009343	1-linoleoyl-2-linolenoyl-GPC (18:2/18:3)*	Lipid	0.643058	0.122506	-0.507279	FALSE	FALSE
Liver	15306	100000092	2-ketogulonate	Carbohydrate	Muscle	53176	100009343	1-linoleoyl-2-linolenoyl-GPC (18:2/18:3)*	Lipid	0.669336	1.28202	-0.507279	TRUE	FALSE
Liver	22185	100000787	N-acetylaspartate (NAA)	Amino Acid	Muscle	53176	100009343	1-linoleoyl-2-linolenoyl-GPC (18:2/18:3)*	Lipid	-0.65301	-0.0331704	-0.507279	FALSE	FALSE
Liver	32401	100001092	trigonelline (N'-methylnicotinate)	Cofactors and Vitamins	Muscle	53176	100009343	1-linoleoyl-2-linolenoyl-GPC (18:2/18:3)*	Lipid	0.688159	0.453695	-0.507279	TRUE	FALSE
Liver	33953	100001266	N-acetylarginine	Amino Acid	Muscle	53176	100009343	1-linoleoyl-2-linolenoyl-GPC (18:2/18:3)*	Lipid	0.64371	0.257247	-0.507279	FALSE	FALSE
Liver	35107	100001452	isovalerylglycine	Amino Acid	Muscle	53176	100009343	1-linoleoyl-2-linolenoyl-GPC (18:2/18:3)*	Lipid	0.608736	1.7501	-0.507279	TRUE	FALSE
Liver	35153	100001481	1-docosahexaenoylglycerol (22:6)	Lipid	Muscle	53176	100009343	1-linoleoyl-2-linolenoyl-GPC (18:2/18:3)*	Lipid	-0.650506	0.482018	-0.507279	FALSE	FALSE
Liver	48434	100001577	N-acetylcitrulline	Amino Acid	Muscle	53176	100009343	1-linoleoyl-2-linolenoyl-GPC (18:2/18:3)*	Lipid	0.703615	0.532471	-0.507279	TRUE	FALSE
Liver	46957	100001586	gulonate*	Cofactors and Vitamins	Muscle	53176	100009343	1-linoleoyl-2-linolenoyl-GPC (18:2/18:3)*	Lipid	0.654299	2.08278	-0.507279	TRUE	FALSE
Liver	42449	100001870	1-palmitoyl-2-linoleoyl-GPE (16:0/18:2)	Lipid	Muscle	53176	100009343	1-linoleoyl-2-linolenoyl-GPC (18:2/18:3)*	Lipid	0.689108	0.848719	-0.507279	TRUE	FALSE
Liver	57461	100002769	argininate*	Amino Acid	Muscle	53176	100009343	1-linoleoyl-2-linolenoyl-GPC (18:2/18:3)*	Lipid	0.622153	1.44097	-0.507279	TRUE	FALSE
Liver	55072	100002784	2-oxoarginine*	Amino Acid	Muscle	53176	100009343	1-linoleoyl-2-linolenoyl-GPC (18:2/18:3)*	Lipid	0.630028	0.374014	-0.507279	TRUE	FALSE
Liver	46798	100002989	oleoyl-linoleoyl-glycerol (18:1/18:2) [1]	Lipid	Muscle	53176	100009343	1-linoleoyl-2-linolenoyl-GPC (18:2/18:3)*	Lipid	-0.637068	0.491171	-0.507279	FALSE	FALSE
Liver	62860	100003415	N6-methyllysine	Amino Acid	Muscle	53176	100009343	1-linoleoyl-2-linolenoyl-GPC (18:2/18:3)*	Lipid	0.661711	0.244947	-0.507279	FALSE	FALSE
Liver	52467	100008993	1-palmitoyl-2-arachidonoyl-GPI (16:0/20:4)*	Lipid	Muscle	53176	100009343	1-linoleoyl-2-linolenoyl-GPC (18:2/18:3)*	Lipid	0.642467	-0.0623226	-0.507279	FALSE	FALSE
Liver	54812	100009154	1-palmitoyl-2-gamma-linolenoyl-GPC (16:0/18:3n6)*	Lipid	Muscle	53176	100009343	1-linoleoyl-2-linolenoyl-GPC (18:2/18:3)*	Lipid	0.606447	0.169466	-0.507279	FALSE	FALSE
Liver	57652	100009394	hexadecadienoate (16:2n6)	Lipid	Muscle	53176	100009343	1-linoleoyl-2-linolenoyl-GPC (18:2/18:3)*	Lipid	-0.633116	-1.19235	-0.507279	TRUE	FALSE
Liver	54968	100010941	linoleoyl-linoleoyl-glycerol (18:2/18:2) [1]*	Lipid	Muscle	53176	100009343	1-linoleoyl-2-linolenoyl-GPC (18:2/18:3)*	Lipid	-0.616983	1.21146	-0.507279	TRUE	FALSE
Liver	19263	1526	1-palmitoyl-2-oleoyl-GPE (16:0/18:1)	Lipid	Muscle	53180	100009345	1-palmitoleoyl-2-linolenoyl-GPC (16:1/18:3)*	Lipid	0.645076	0.580374	-0.328358	TRUE	FALSE
Liver	42449	100001870	1-palmitoyl-2-linoleoyl-GPE (16:0/18:2)	Lipid	Muscle	53180	100009345	1-palmitoleoyl-2-linolenoyl-GPC (16:1/18:3)*	Lipid	0.639243	0.848719	-0.328358	TRUE	FALSE
Liver	52470	100008984	1-palmitoyl-2-palmitoleoyl-GPC (16:0/16:1)*	Lipid	Muscle	53180	100009345	1-palmitoleoyl-2-linolenoyl-GPC (16:1/18:3)*	Lipid	0.607354	0.313876	-0.328358	TRUE	FALSE
Liver	52467	100008993	1-palmitoyl-2-arachidonoyl-GPI (16:0/20:4)*	Lipid	Muscle	53180	100009345	1-palmitoleoyl-2-linolenoyl-GPC (16:1/18:3)*	Lipid	0.62835	-0.0623226	-0.328358	FALSE	FALSE
Liver	15681	100000096	4-guanidinobutanoate	Amino Acid	Muscle	53223	100009406	palmitoleoylcarnitine (C16:1)*	Lipid	-0.665831	1.64204	0.214558	TRUE	TRUE
Liver	15720	100000282	N-acetylglutamate	Amino Acid	Muscle	53223	100009406	palmitoleoylcarnitine (C16:1)*	Lipid	-0.610719	1.37428	0.214558	TRUE	TRUE
Liver	32401	100001092	trigonelline (N'-methylnicotinate)	Cofactors and Vitamins	Muscle	53223	100009406	palmitoleoylcarnitine (C16:1)*	Lipid	-0.607771	0.453695	0.214558	TRUE	TRUE
Liver	32349	100001207	4-imidazoleacetate	Amino Acid	Muscle	53223	100009406	palmitoleoylcarnitine (C16:1)*	Lipid	-0.604672	-0.72633	0.214558	TRUE	TRUE
Liver	33953	100001266	N-acetylarginine	Amino Acid	Muscle	53223	100009406	palmitoleoylcarnitine (C16:1)*	Lipid	-0.677192	0.257247	0.214558	FALSE	TRUE
Liver	33013	100001310	nicotinamide riboside	Cofactors and Vitamins	Muscle	53223	100009406	palmitoleoylcarnitine (C16:1)*	Lipid	-0.627458	1.52707	0.214558	TRUE	TRUE
Liver	40406	100003397	trimethylamine N-oxide	Lipid	Muscle	53223	100009406	palmitoleoylcarnitine (C16:1)*	Lipid	-0.65694	0.00268643	0.214558	FALSE	TRUE
Liver	54956	100010923	linoleoyl-arachidonoyl-glycerol (18:2/20:4) [2]*	Lipid	Muscle	53223	100009406	palmitoleoylcarnitine (C16:1)*	Lipid	0.60907	1.60467	0.214558	TRUE	TRUE
Liver	62850	100020343	tetradecadienoate (14:2)*	Lipid	Muscle	53223	100009406	palmitoleoylcarnitine (C16:1)*	Lipid	0.608839	-0.377564	0.214558	TRUE	TRUE
Liver	62736	100020632	4-methylhexanoylglycine	Lipid	Muscle	53223	100009406	palmitoleoylcarnitine (C16:1)*	Lipid	0.632173	0.852763	0.214558	TRUE	TRUE
Liver	48187	100005466	N-acetyltaurine	Amino Acid	Muscle	54964	100010927	linoleoyl-linolenoyl-glycerol (18:2/18:3) [2]*	Lipid	-0.67168	2.11493	-0.474979	TRUE	FALSE
Liver	33950	100001256	N-acetylphenylalanine	Amino Acid	Muscle	54950	100010929	linoleoyl-docosahexaenoyl-glycerol (18:2/22:6) [2]*	Lipid	0.610282	-0.323965	-0.13113	FALSE	FALSE
Liver	15745	2051	methylsuccinate	Amino Acid	Muscle	54967	100010930	palmitoleoyl-linoleoyl-glycerol (16:1/18:2) [1]*	Lipid	-0.639698	1.02067	-0.426003	TRUE	FALSE
Liver	32401	100001092	trigonelline (N'-methylnicotinate)	Cofactors and Vitamins	Muscle	54967	100010930	palmitoleoyl-linoleoyl-glycerol (16:1/18:2) [1]*	Lipid	-0.611525	0.453695	-0.426003	TRUE	FALSE
Liver	33230	100001511	1-palmitoleoyl-GPC (16:1)*	Lipid	Muscle	54967	100010930	palmitoleoyl-linoleoyl-glycerol (16:1/18:2) [1]*	Lipid	0.615055	-0.0662857	-0.426003	FALSE	FALSE
Liver	48434	100001577	N-acetylcitrulline	Amino Acid	Muscle	54967	100010930	palmitoleoyl-linoleoyl-glycerol (16:1/18:2) [1]*	Lipid	-0.639197	0.532471	-0.426003	TRUE	FALSE
Liver	38125	100002227	4-cholesten-3-one	Lipid	Muscle	54967	100010930	palmitoleoyl-linoleoyl-glycerol (16:1/18:2) [1]*	Lipid	-0.605167	0.970852	-0.426003	TRUE	FALSE
Liver	46798	100002989	oleoyl-linoleoyl-glycerol (18:1/18:2) [1]	Lipid	Muscle	54967	100010930	palmitoleoyl-linoleoyl-glycerol (16:1/18:2) [1]*	Lipid	0.663232	0.491171	-0.426003	FALSE	FALSE
Liver	46799	100002990	oleoyl-linoleoyl-glycerol (18:1/18:2) [2]	Lipid	Muscle	54967	100010930	palmitoleoyl-linoleoyl-glycerol (16:1/18:2) [1]*	Lipid	0.682805	0.985128	-0.426003	TRUE	FALSE
Liver	52633	100009052	palmitoyl-linoleoyl-glycerol (16:0/18:2) [1]*	Lipid	Muscle	54967	100010930	palmitoleoyl-linoleoyl-glycerol (16:1/18:2) [1]*	Lipid	0.620336	0.932046	-0.426003	FALSE	FALSE
Liver	54964	100010927	linoleoyl-linolenoyl-glycerol (18:2/18:3) [2]*	Lipid	Muscle	54967	100010930	palmitoleoyl-linoleoyl-glycerol (16:1/18:2) [1]*	Lipid	0.673568	2.01175	-0.426003	TRUE	FALSE
Liver	54967	100010930	palmitoleoyl-linoleoyl-glycerol (16:1/18:2) [1]*	Lipid	Muscle	54967	100010930	palmitoleoyl-linoleoyl-glycerol (16:1/18:2) [1]*	Lipid	0.712851	0.148256	-0.426003	FALSE	FALSE
Liver	54966	100010940	diacylglycerol (16:1/18:2 [2], 16:0/18:3 [1])*	Lipid	Muscle	54967	100010930	palmitoleoyl-linoleoyl-glycerol (16:1/18:2) [1]*	Lipid	0.695697	1.53989	-0.426003	TRUE	FALSE
Liver	54970	100010944	oleoyl-linolenoyl-glycerol (18:1/18:3) [2]*	Lipid	Muscle	54967	100010930	palmitoleoyl-linoleoyl-glycerol (16:1/18:2) [1]*	Lipid	0.673826	1.05992	-0.426003	TRUE	FALSE
Liver	33950	100001256	N-acetylphenylalanine	Amino Acid	Muscle	54961	100010937	oleoyl-arachidonoyl-glycerol (18:1/20:4) [2]*	Lipid	0.637491	-0.323965	-0.177453	FALSE	FALSE
Liver	48187	100005466	N-acetyltaurine	Amino Acid	Muscle	54966	100010940	diacylglycerol (16:1/18:2 [2], 16:0/18:3 [1])*	Lipid	-0.630798	2.11493	-0.29638	TRUE	FALSE
Liver	39592	100002749	S-methylcysteine	Amino Acid	Muscle	57450	100010949	stearoyl-arachidonoyl-glycerol (18:0/20:4) [1]*	Lipid	0.634679	-0.465017	-0.243838	FALSE	FALSE
Liver	54968	100010941	linoleoyl-linoleoyl-glycerol (18:2/18:2) [1]*	Lipid	Muscle	57450	100010949	stearoyl-arachidonoyl-glycerol (18:0/20:4) [1]*	Lipid	0.612885	1.21146	-0.243838	TRUE	FALSE
Liver	555	798	adenosine	Nucleotide	Muscle	57443	100015744	ceramide (d18:2/24:1, d18:1/24:2)*	Lipid	-0.644754	-4.35309	-0.0824389	TRUE	FALSE
Liver	2183	872	thymidine	Nucleotide	Muscle	57443	100015744	ceramide (d18:2/24:1, d18:1/24:2)*	Lipid	0.616253	-1.10431	-0.0824389	TRUE	FALSE
Liver	19263	1526	1-palmitoyl-2-oleoyl-GPE (16:0/18:1)	Lipid	Muscle	57443	100015744	ceramide (d18:2/24:1, d18:1/24:2)*	Lipid	-0.612525	0.580374	-0.0824389	TRUE	FALSE
Liver	52461	1539	1-palmitoyl-2-oleoyl-GPC (16:0/18:1)	Lipid	Muscle	57443	100015744	ceramide (d18:2/24:1, d18:1/24:2)*	Lipid	-0.621145	0.52641	-0.0824389	TRUE	FALSE
Liver	61868	100001668	1-ribosyl-imidazoleacetate*	Amino Acid	Muscle	57443	100015744	ceramide (d18:2/24:1, d18:1/24:2)*	Lipid	-0.702118	1.73833	-0.0824389	TRUE	FALSE
Liver	42449	100001870	1-palmitoyl-2-linoleoyl-GPE (16:0/18:2)	Lipid	Muscle	57443	100015744	ceramide (d18:2/24:1, d18:1/24:2)*	Lipid	-0.602799	0.848719	-0.0824389	TRUE	FALSE
Liver	52467	100008993	1-palmitoyl-2-arachidonoyl-GPI (16:0/20:4)*	Lipid	Muscle	57443	100015744	ceramide (d18:2/24:1, d18:1/24:2)*	Lipid	-0.653701	-0.0623226	-0.0824389	FALSE	FALSE
Liver	52470	100008984	1-palmitoyl-2-palmitoleoyl-GPC (16:0/16:1)*	Lipid	Muscle	57810	100015785	nisinate (24:6n3)	Lipid	-0.61572	0.313876	-0.676935	TRUE	FALSE
Liver	37070	100001805	methylphosphate	Nucleotide	Muscle	57511	100015831	linolenoylcarnitine (C18:3)*	Lipid	-0.609195	0.514626	0.552938	FALSE	TRUE
Liver	1651	491	pyridoxal	Cofactors and Vitamins	Muscle	57513	100015833	arachidoylcarnitine (C20)*	Lipid	-0.621059	0.0292965	-0.111853	FALSE	FALSE
Liver	15681	100000096	4-guanidinobutanoate	Amino Acid	Muscle	57513	100015833	arachidoylcarnitine (C20)*	Lipid	-0.618064	1.64204	-0.111853	TRUE	FALSE
Liver	33953	100001266	N-acetylarginine	Amino Acid	Muscle	57513	100015833	arachidoylcarnitine (C20)*	Lipid	-0.68824	0.257247	-0.111853	FALSE	FALSE
Liver	33946	100001293	N-acetylhistidine	Amino Acid	Muscle	57513	100015833	arachidoylcarnitine (C20)*	Lipid	-0.631761	1.51813	-0.111853	TRUE	FALSE
Liver	33013	100001310	nicotinamide riboside	Cofactors and Vitamins	Muscle	57513	100015833	arachidoylcarnitine (C20)*	Lipid	-0.732008	1.52707	-0.111853	TRUE	FALSE
Liver	39577	100003152	N-methyl-GABA	Amino Acid	Muscle	57513	100015833	arachidoylcarnitine (C20)*	Lipid	-0.609518	1.97524	-0.111853	TRUE	FALSE
Liver	43502	100003940	N-octanoylglycine	Lipid	Muscle	57513	100015833	arachidoylcarnitine (C20)*	Lipid	0.604863	-0.332933	-0.111853	FALSE	FALSE
Liver	62850	100020343	tetradecadienoate (14:2)*	Lipid	Muscle	57513	100015833	arachidoylcarnitine (C20)*	Lipid	0.603546	-0.377564	-0.111853	TRUE	FALSE
Liver	594	432	nicotinamide	Cofactors and Vitamins	Muscle	57518	100015837	arachidonoylcarnitine (C20:4)	Lipid	-0.608476	1.50719	0.343789	TRUE	TRUE
Liver	15681	100000096	4-guanidinobutanoate	Amino Acid	Muscle	57519	100015838	eicosenoylcarnitine (C20:1)*	Lipid	-0.650224	1.64204	-0.11371	TRUE	FALSE
Liver	15720	100000282	N-acetylglutamate	Amino Acid	Muscle	57519	100015838	eicosenoylcarnitine (C20:1)*	Lipid	-0.607507	1.37428	-0.11371	TRUE	FALSE
Liver	33953	100001266	N-acetylarginine	Amino Acid	Muscle	57519	100015838	eicosenoylcarnitine (C20:1)*	Lipid	-0.707807	0.257247	-0.11371	FALSE	FALSE
Liver	33013	100001310	nicotinamide riboside	Cofactors and Vitamins	Muscle	57519	100015838	eicosenoylcarnitine (C20:1)*	Lipid	-0.708143	1.52707	-0.11371	TRUE	FALSE
Liver	40406	100003397	trimethylamine N-oxide	Lipid	Muscle	57519	100015838	eicosenoylcarnitine (C20:1)*	Lipid	-0.604553	0.00268643	-0.11371	FALSE	FALSE
Liver	43502	100003940	N-octanoylglycine	Lipid	Muscle	57519	100015838	eicosenoylcarnitine (C20:1)*	Lipid	0.636447	-0.332933	-0.11371	FALSE	FALSE
Liver	15681	100000096	4-guanidinobutanoate	Amino Acid	Muscle	57520	100015839	dihomo-linoleoylcarnitine (C20:2)*	Lipid	-0.62304	1.64204	-0.160413	TRUE	FALSE
Liver	33953	100001266	N-acetylarginine	Amino Acid	Muscle	57520	100015839	dihomo-linoleoylcarnitine (C20:2)*	Lipid	-0.684732	0.257247	-0.160413	FALSE	FALSE
Liver	33013	100001310	nicotinamide riboside	Cofactors and Vitamins	Muscle	57520	100015839	dihomo-linoleoylcarnitine (C20:2)*	Lipid	-0.675985	1.52707	-0.160413	TRUE	FALSE
Liver	43502	100003940	N-octanoylglycine	Lipid	Muscle	57520	100015839	dihomo-linoleoylcarnitine (C20:2)*	Lipid	0.634961	-0.332933	-0.160413	FALSE	FALSE
Liver	594	432	nicotinamide	Cofactors and Vitamins	Muscle	57521	100015840	dihomo-linolenoylcarnitine (C20:3n3 or 6)*	Lipid	-0.603562	1.50719	0.144944	TRUE	FALSE
Liver	554	880	adenine	Nucleotide	Muscle	57521	100015840	dihomo-linolenoylcarnitine (C20:3n3 or 6)*	Lipid	-0.64322	2.56161	0.144944	TRUE	FALSE
Liver	40406	100003397	trimethylamine N-oxide	Lipid	Muscle	57521	100015840	dihomo-linolenoylcarnitine (C20:3n3 or 6)*	Lipid	-0.611052	0.00268643	0.144944	FALSE	FALSE
Liver	54956	100010923	linoleoyl-arachidonoyl-glycerol (18:2/20:4) [2]*	Lipid	Muscle	57522	100015842	pentadecanoylcarnitine (C15)*	Lipid	0.605346	1.60467	-0.2238	TRUE	TRUE
Liver	57687	100015962	N,N,N-trimethyl-5-aminovalerate	Amino Acid	Muscle	57687	100015962	N,N,N-trimethyl-5-aminovalerate	Amino Acid	0.687857	0.21611	-0.0781952	FALSE	FALSE

## Sheet: 6E_CircosLinkTable_zt15_sed
CorrTiss_1	COMP_ID_1	CHEM_ID_1	CHEMICAL_NAME_1	SUPER_PATHWAY_1	CorrTiss_2	COMP_ID_2	CHEM_ID_2	CHEMICAL_NAME_2	SUPER_PATHWAY_2	CorrCoef	FC_lvr_zt15_sed	FC_msc_zt15_sed	ISSIG_lvr_zt15_sed	ISSIG_msc_zt15_sed
Liver	37496	192	N-acetylputrescine	Amino Acid	Muscle	1408	49	putrescine	Amino Acid	0.624204	0.057012	1.29013	FALSE	FALSE
Liver	42382	197	S-adenosylhomocysteine (SAH)	Amino Acid	Muscle	485	50	spermidine	Amino Acid	-0.620995	3.59835	1.12662	TRUE	FALSE
Liver	32350	100001208	1-methyl-4-imidazoleacetate	Amino Acid	Muscle	485	50	spermidine	Amino Acid	0.607208	-0.248846	1.12662	TRUE	FALSE
Liver	40406	100003397	trimethylamine N-oxide	Lipid	Muscle	485	50	spermidine	Amino Acid	0.676757	-0.136409	1.12662	FALSE	FALSE
Liver	57450	100010949	stearoyl-arachidonoyl-glycerol (18:0/20:4) [1]*	Lipid	Muscle	485	50	spermidine	Amino Acid	-0.640731	2.56025	1.12662	TRUE	FALSE
Liver	57457	100015730	glycosyl ceramide (d16:1/24:1, d18:1/22:1)*	Lipid	Muscle	485	50	spermidine	Amino Acid	-0.635059	-0.595037	1.12662	TRUE	FALSE
Liver	555	798	adenosine	Nucleotide	Muscle	27665	55	1-methylnicotinamide	Cofactors and Vitamins	-0.614873	-8.89889	-0.80412	TRUE	FALSE
Liver	15745	2051	methylsuccinate	Amino Acid	Muscle	38347	92	2-oxoadipate	Amino Acid	-0.639153	0.71666	0.0697044	TRUE	FALSE
Liver	48493	100006295	sphingomyelin (d18:1/22:1, d18:2/22:0, d16:1/24:1)*	Lipid	Muscle	38347	92	2-oxoadipate	Amino Acid	0.660939	-0.182932	0.0697044	FALSE	FALSE
Liver	57477	100006296	sphingomyelin (d18:1/22:2, d18:2/22:1, d16:1/24:2)*	Lipid	Muscle	38347	92	2-oxoadipate	Amino Acid	0.624481	-0.101729	0.0697044	FALSE	FALSE
Liver	54994	100010951	1-oleoyl-2-arachidonoyl-GPI (18:1/20:4)*	Lipid	Muscle	38347	92	2-oxoadipate	Amino Acid	0.655394	-0.294382	0.0697044	TRUE	FALSE
Liver	57457	100015730	glycosyl ceramide (d16:1/24:1, d18:1/22:1)*	Lipid	Muscle	38347	92	2-oxoadipate	Amino Acid	0.616604	-0.595037	0.0697044	TRUE	FALSE
Liver	396	339	glutarate (C5-DC)	Lipid	Muscle	1549	111	3-hydroxyisobutyrate	Amino Acid	0.603067	-0.0121218	-0.434965	FALSE	FALSE
Liver	18349	100000463	indolelactate	Amino Acid	Muscle	1549	111	3-hydroxyisobutyrate	Amino Acid	0.715017	0.101871	-0.434965	FALSE	FALSE
Liver	33953	100001266	N-acetylarginine	Amino Acid	Muscle	1549	111	3-hydroxyisobutyrate	Amino Acid	0.625311	0.323946	-0.434965	TRUE	FALSE
Liver	33961	100001271	1-stearoyl-GPC (18:0)	Lipid	Muscle	1549	111	3-hydroxyisobutyrate	Amino Acid	-0.6266	-0.235312	-0.434965	FALSE	FALSE
Liver	53013	100009272	glycosyl-N-palmitoyl-sphingosine (d18:1/16:0)	Lipid	Muscle	1549	111	3-hydroxyisobutyrate	Amino Acid	-0.630113	-0.35673	-0.434965	TRUE	FALSE
Liver	59	355	histidine	Amino Acid	Muscle	531	112	3-hydroxy-3-methylglutarate	Lipid	-0.614678	0.553752	0.431333	TRUE	FALSE
Liver	36594	100001778	1-linoleoyl-GPI (18:2)*	Lipid	Muscle	531	112	3-hydroxy-3-methylglutarate	Lipid	-0.60556	-1.48548	0.431333	FALSE	FALSE
Liver	1827	500	riboflavin (Vitamin B2)	Cofactors and Vitamins	Muscle	1414	132	3-phosphoglycerate	Carbohydrate	-0.692704	2.45077	2.53793	TRUE	FALSE
Liver	54979	1547	N-stearoyl-sphingosine (d18:1/18:0)*	Lipid	Muscle	1414	132	3-phosphoglycerate	Carbohydrate	-0.603478	-0.0532837	2.53793	FALSE	FALSE
Liver	35137	100001412	N2,N2-dimethylguanosine	Nucleotide	Muscle	1414	132	3-phosphoglycerate	Carbohydrate	-0.766871	-0.798986	2.53793	TRUE	FALSE
Liver	15681	100000096	4-guanidinobutanoate	Amino Acid	Muscle	22842	136	cholate	Lipid	-0.61886	1.03866	0.490331	TRUE	FALSE
Liver	1827	500	riboflavin (Vitamin B2)	Cofactors and Vitamins	Muscle	3127	171	hypoxanthine	Nucleotide	0.752784	2.45077	-0.28571	TRUE	FALSE
Liver	52602	536	2'-deoxyuridine	Nucleotide	Muscle	3127	171	hypoxanthine	Nucleotide	0.670446	-0.804338	-0.28571	TRUE	FALSE
Liver	1508	1024	pantothenate	Cofactors and Vitamins	Muscle	3127	171	hypoxanthine	Nucleotide	0.710124	0.641002	-0.28571	TRUE	FALSE
Liver	1604	1134	urate	Nucleotide	Muscle	3127	171	hypoxanthine	Nucleotide	0.620298	2.25305	-0.28571	TRUE	FALSE
Liver	15650	1242	N1-methyladenosine	Nucleotide	Muscle	3127	171	hypoxanthine	Nucleotide	0.646418	-0.259814	-0.28571	FALSE	FALSE
Liver	15772	100000406	ribitol	Carbohydrate	Muscle	3127	171	hypoxanthine	Nucleotide	0.73361	0.905385	-0.28571	TRUE	FALSE
Liver	31555	100001121	pyridoxate	Cofactors and Vitamins	Muscle	3127	171	hypoxanthine	Nucleotide	0.615801	0.357261	-0.28571	FALSE	FALSE
Liver	35137	100001412	N2,N2-dimethylguanosine	Nucleotide	Muscle	3127	171	hypoxanthine	Nucleotide	0.604491	-0.798986	-0.28571	TRUE	FALSE
Liver	57655	100010896	2'-O-methyluridine	Nucleotide	Muscle	3127	171	hypoxanthine	Nucleotide	0.615294	0.958202	-0.28571	TRUE	FALSE
Liver	40469	100001468	N1-Methyl-2-pyridone-5-carboxamide	Cofactors and Vitamins	Muscle	1105	180	linoleate (18:2n6)	Lipid	0.687009	-0.137281	-0.309636	FALSE	FALSE
Liver	52432	100008953	2-palmitoleoylglycerol (16:1)*	Lipid	Muscle	1105	180	linoleate (18:2n6)	Lipid	-0.623035	-0.0638085	-0.309636	FALSE	FALSE
Liver	33230	100001511	1-palmitoleoyl-GPC (16:1)*	Lipid	Muscle	1498	189	N6,N6,N6-trimethyllysine	Amino Acid	-0.634939	-0.213897	0.0683659	TRUE	FALSE
Liver	54961	100010937	oleoyl-arachidonoyl-glycerol (18:1/20:4) [2]*	Lipid	Muscle	1498	189	N6,N6,N6-trimethyllysine	Amino Acid	-0.6314	0.859736	0.0683659	TRUE	FALSE
Liver	32452	100001162	propionylcarnitine (C3)	Lipid	Muscle	42382	197	S-adenosylhomocysteine (SAH)	Amino Acid	0.609816	1.5433	-0.171298	TRUE	FALSE
Liver	43802	344	guanidinoacetate	Amino Acid	Muscle	1638	231	arginine	Amino Acid	0.708006	-0.261785	0.191277	FALSE	FALSE
Liver	606	535	uridine	Nucleotide	Muscle	1638	231	arginine	Amino Acid	0.698947	3.44246	0.191277	TRUE	FALSE
Liver	20488	572	glucose	Carbohydrate	Muscle	1638	231	arginine	Amino Acid	0.631517	1.03255	0.191277	TRUE	FALSE
Liver	40406	100003397	trimethylamine N-oxide	Lipid	Muscle	1638	231	arginine	Amino Acid	0.657897	-0.136409	0.191277	FALSE	FALSE
Liver	48493	100006295	sphingomyelin (d18:1/22:1, d18:2/22:0, d16:1/24:1)*	Lipid	Muscle	1638	231	arginine	Amino Acid	-0.620366	-0.182932	0.191277	FALSE	FALSE
Liver	52616	100008921	1-palmitoyl-2-stearoyl-GPC (16:0/18:0)	Lipid	Muscle	1638	231	arginine	Amino Acid	-0.691352	-0.0567257	0.191277	FALSE	FALSE
Liver	53195	100009139	1-myristoyl-2-arachidonoyl-GPC (14:0/20:4)*	Lipid	Muscle	1638	231	arginine	Amino Acid	-0.649298	-0.505237	0.191277	TRUE	FALSE
Liver	37496	192	N-acetylputrescine	Amino Acid	Muscle	15497	232	argininosuccinate	Amino Acid	0.6064	0.057012	0.341259	FALSE	FALSE
Liver	32489	926	caproate (6:0)	Lipid	Muscle	15497	232	argininosuccinate	Amino Acid	0.629848	0.377158	0.341259	FALSE	FALSE
Liver	32350	100001208	1-methyl-4-imidazoleacetate	Amino Acid	Muscle	15497	232	argininosuccinate	Amino Acid	0.656241	-0.248846	0.341259	TRUE	FALSE
Liver	48258	100001272	1-oleoyl-GPC (18:1)	Lipid	Muscle	15497	232	argininosuccinate	Amino Acid	-0.631693	-0.212389	0.341259	FALSE	FALSE
Liver	34592	100001311	ophthalmate	Amino Acid	Muscle	15497	232	argininosuccinate	Amino Acid	0.662656	3.95425	0.341259	TRUE	FALSE
Liver	33364	100001314	gamma-glutamylthreonine	Peptide	Muscle	15497	232	argininosuccinate	Amino Acid	0.632083	0.18859	0.341259	FALSE	FALSE
Liver	33230	100001511	1-palmitoleoyl-GPC (16:1)*	Lipid	Muscle	15497	232	argininosuccinate	Amino Acid	-0.638784	-0.213897	0.341259	TRUE	FALSE
Liver	38625	100002254	stearoyl ethanolamide	Lipid	Muscle	15497	232	argininosuccinate	Amino Acid	-0.653151	-0.67219	0.341259	TRUE	FALSE
Liver	53195	100009139	1-myristoyl-2-arachidonoyl-GPC (14:0/20:4)*	Lipid	Muscle	15497	232	argininosuccinate	Amino Acid	-0.658645	-0.505237	0.341259	TRUE	FALSE
Liver	52944	100009233	palmitoylcholine	Lipid	Muscle	15497	232	argininosuccinate	Amino Acid	-0.611265	-3.49206	0.341259	TRUE	FALSE
Liver	57514	100015832	behenoylcarnitine (C22)*	Lipid	Muscle	15497	232	argininosuccinate	Amino Acid	0.63513	-0.422229	0.341259	FALSE	FALSE
Liver	57515	100015834	lignoceroylcarnitine (C24)*	Lipid	Muscle	15497	232	argininosuccinate	Amino Acid	0.660852	-0.370083	0.341259	FALSE	FALSE
Liver	1827	500	riboflavin (Vitamin B2)	Cofactors and Vitamins	Muscle	443	234	aspartate	Amino Acid	0.648955	2.45077	0.0785246	TRUE	FALSE
Liver	38102	1137	oleoyl ethanolamide	Lipid	Muscle	443	234	aspartate	Amino Acid	0.605051	-0.964228	0.0785246	FALSE	FALSE
Liver	15772	100000406	ribitol	Carbohydrate	Muscle	443	234	aspartate	Amino Acid	0.65051	0.905385	0.0785246	TRUE	FALSE
Liver	35137	100001412	N2,N2-dimethylguanosine	Nucleotide	Muscle	443	234	aspartate	Amino Acid	0.637516	-0.798986	0.0785246	TRUE	FALSE
Liver	52281	100008928	2-hydroxybutyrate/2-hydroxyisobutyrate	Amino Acid	Muscle	55	244	beta-alanine	Nucleotide	0.620219	1.21054	0.704623	TRUE	TRUE
Liver	52281	100008928	2-hydroxybutyrate/2-hydroxyisobutyrate	Amino Acid	Muscle	1768	249	carnosine	Amino Acid	0.610856	1.21054	0.426582	TRUE	FALSE
Liver	542	254	3-hydroxybutyrate (BHBA)	Lipid	Muscle	542	254	3-hydroxybutyrate (BHBA)	Lipid	0.679579	0.751708	0.550595	TRUE	FALSE
Liver	54968	100010941	linoleoyl-linoleoyl-glycerol (18:2/18:2) [1]*	Lipid	Muscle	542	254	3-hydroxybutyrate (BHBA)	Lipid	0.640471	1.58463	0.550595	TRUE	FALSE
Liver	20488	572	glucose	Carbohydrate	Muscle	34396	267	choline phosphate	Lipid	-0.614889	1.03255	-0.188645	TRUE	FALSE
Liver	584	803	mannose	Carbohydrate	Muscle	34396	267	choline phosphate	Lipid	-0.622927	0.382809	-0.188645	FALSE	FALSE
Liver	577	878	fructose	Carbohydrate	Muscle	34396	267	choline phosphate	Lipid	-0.640997	-1.50374	-0.188645	FALSE	FALSE
Liver	5983	272	corticosterone	Lipid	Muscle	5983	272	corticosterone	Lipid	0.866148	0.270424	-0.857536	FALSE	TRUE
Liver	52432	100008953	2-palmitoleoylglycerol (16:1)*	Lipid	Muscle	513	275	creatinine	Amino Acid	0.649141	-0.0638085	0.195737	FALSE	FALSE
Liver	35137	100001412	N2,N2-dimethylguanosine	Nucleotide	Muscle	2372	282	cytidine 5'-monophosphate (5'-CMP)	Nucleotide	-0.615084	-0.798986	0.101623	TRUE	FALSE
Liver	1827	500	riboflavin (Vitamin B2)	Cofactors and Vitamins	Muscle	31260	291	glucose 6-phosphate	Carbohydrate	-0.721706	2.45077	0.256975	TRUE	FALSE
Liver	606	535	uridine	Nucleotide	Muscle	31260	291	glucose 6-phosphate	Carbohydrate	0.646336	3.44246	0.256975	TRUE	FALSE
Liver	52602	536	2'-deoxyuridine	Nucleotide	Muscle	31260	291	glucose 6-phosphate	Carbohydrate	-0.750766	-0.804338	0.256975	TRUE	FALSE
Liver	605	825	uracil	Nucleotide	Muscle	31260	291	glucose 6-phosphate	Carbohydrate	-0.697564	3.78257	0.256975	TRUE	FALSE
Liver	15650	1242	N1-methyladenosine	Nucleotide	Muscle	31260	291	glucose 6-phosphate	Carbohydrate	-0.615746	-0.259814	0.256975	FALSE	FALSE
Liver	15136	100000299	xanthosine	Nucleotide	Muscle	31260	291	glucose 6-phosphate	Carbohydrate	-0.663044	4.54109	0.256975	TRUE	FALSE
Liver	32350	100001208	1-methyl-4-imidazoleacetate	Amino Acid	Muscle	31260	291	glucose 6-phosphate	Carbohydrate	0.6539	-0.248846	0.256975	TRUE	FALSE
Liver	36747	100001662	deoxycarnitine	Lipid	Muscle	31260	291	glucose 6-phosphate	Carbohydrate	0.610767	-0.174759	0.256975	FALSE	FALSE
Liver	40406	100003397	trimethylamine N-oxide	Lipid	Muscle	31260	291	glucose 6-phosphate	Carbohydrate	0.731679	-0.136409	0.256975	FALSE	FALSE
Liver	39577	100003152	N-methyl-GABA	Amino Acid	Muscle	1114	302	deoxycholate	Lipid	-0.614555	1.41206	0.117194	TRUE	FALSE
Liver	33013	100001310	nicotinamide riboside	Cofactors and Vitamins	Muscle	1643	330	fumarate	Energy	0.736001	1.1518	0.172978	TRUE	FALSE
Liver	35137	100001412	N2,N2-dimethylguanosine	Nucleotide	Muscle	1643	330	fumarate	Energy	-0.612782	-0.798986	0.172978	TRUE	FALSE
Liver	42109	461	phosphate	Energy	Muscle	396	339	glutarate (C5-DC)	Lipid	-0.603415	2.45149	0.187762	TRUE	FALSE
Liver	57	561	glutamate	Amino Acid	Muscle	396	339	glutarate (C5-DC)	Lipid	0.610971	-0.930206	0.187762	FALSE	FALSE
Liver	15522	309	dihydroxyacetone phosphate (DHAP)	Carbohydrate	Muscle	58	340	glycine	Amino Acid	-0.637085	1.11636	0.285562	TRUE	TRUE
Liver	584	803	mannose	Carbohydrate	Muscle	58	340	glycine	Amino Acid	-0.685358	0.382809	0.285562	FALSE	TRUE
Liver	1419	212	5-methylthioadenosine (MTA)	Amino Acid	Muscle	1574	354	histamine	Amino Acid	0.660362	0.717375	1.79076	TRUE	FALSE
Liver	37506	100002107	palmitoyl sphingomyelin (d18:1/16:0)	Lipid	Muscle	1574	354	histamine	Amino Acid	0.649538	0.0109939	1.79076	FALSE	FALSE
Liver	1827	500	riboflavin (Vitamin B2)	Cofactors and Vitamins	Muscle	1123	361	inosine	Nucleotide	0.660753	2.45077	0.768528	TRUE	FALSE
Liver	1508	1024	pantothenate	Cofactors and Vitamins	Muscle	1123	361	inosine	Nucleotide	0.610912	0.641002	0.768528	TRUE	FALSE
Liver	15772	100000406	ribitol	Carbohydrate	Muscle	1123	361	inosine	Nucleotide	0.68991	0.905385	0.768528	TRUE	FALSE
Liver	35137	100001412	N2,N2-dimethylguanosine	Nucleotide	Muscle	1123	361	inosine	Nucleotide	0.620034	-0.798986	0.768528	TRUE	FALSE
Liver	18357	100000487	glycylvaline	Peptide	Muscle	2133	362	inosine 5'-monophosphate (IMP)	Nucleotide	0.619488	-0.270133	0.653957	FALSE	FALSE
Liver	57518	100015837	arachidonoylcarnitine (C20:4)	Lipid	Muscle	2133	362	inosine 5'-monophosphate (IMP)	Nucleotide	0.645869	-0.222653	0.653957	FALSE	FALSE
Liver	1124	363	myo-inositol	Lipid	Muscle	1124	363	myo-inositol	Lipid	0.715254	0.26213	-0.564046	TRUE	FALSE
Liver	52602	536	2'-deoxyuridine	Nucleotide	Muscle	1125	376	isoleucine	Amino Acid	0.60848	-0.804338	-0.0570467	TRUE	FALSE
Liver	15772	100000406	ribitol	Carbohydrate	Muscle	1125	376	isoleucine	Amino Acid	0.690884	0.905385	-0.0570467	TRUE	FALSE
Liver	1508	1024	pantothenate	Cofactors and Vitamins	Muscle	60	397	leucine	Amino Acid	0.611484	0.641002	-0.00944033	TRUE	FALSE
Liver	1564	1124	citrate	Energy	Muscle	60	397	leucine	Amino Acid	-0.614422	0.182243	-0.00944033	FALSE	FALSE
Liver	15772	100000406	ribitol	Carbohydrate	Muscle	60	397	leucine	Amino Acid	0.731529	0.905385	-0.00944033	TRUE	FALSE
Liver	62862	100020417	N6,N6-dimethyllysine	Amino Acid	Muscle	60	397	leucine	Amino Acid	0.604566	0.000210387	-0.00944033	FALSE	FALSE
Liver	513	275	creatinine	Amino Acid	Muscle	1301	407	lysine	Amino Acid	0.638329	0.135397	0.195707	TRUE	FALSE
Liver	20488	572	glucose	Carbohydrate	Muscle	1301	407	lysine	Amino Acid	0.668265	1.03255	0.195707	TRUE	FALSE
Liver	577	878	fructose	Carbohydrate	Muscle	1301	407	lysine	Amino Acid	0.63305	-1.50374	0.195707	FALSE	FALSE
Liver	61868	100001668	1-ribosyl-imidazoleacetate*	Amino Acid	Muscle	1301	407	lysine	Amino Acid	0.669542	1.02595	0.195707	TRUE	FALSE
Liver	57514	100015832	behenoylcarnitine (C22)*	Lipid	Muscle	1301	407	lysine	Amino Acid	0.619974	-0.422229	0.195707	FALSE	FALSE
Liver	33013	100001310	nicotinamide riboside	Cofactors and Vitamins	Muscle	1303	409	malate	Energy	0.656492	1.1518	0.247233	TRUE	FALSE
Liver	35137	100001412	N2,N2-dimethylguanosine	Nucleotide	Muscle	1303	409	malate	Energy	-0.643159	-0.798986	0.247233	TRUE	FALSE
Liver	52432	100008953	2-palmitoleoylglycerol (16:1)*	Lipid	Muscle	594	432	nicotinamide	Cofactors and Vitamins	0.659672	-0.0638085	-0.849204	FALSE	FALSE
Liver	43802	344	guanidinoacetate	Amino Acid	Muscle	1493	444	ornithine	Amino Acid	0.606608	-0.261785	-0.404226	FALSE	FALSE
Liver	1505	445	orotate	Nucleotide	Muscle	1493	444	ornithine	Amino Acid	0.750202	-0.364182	-0.404226	TRUE	FALSE
Liver	52683	100009075	1-palmitoleoyl-2-linoleoyl-GPC (16:1/18:2)*	Lipid	Muscle	1493	444	ornithine	Amino Acid	-0.641404	-0.0324487	-0.404226	FALSE	FALSE
Liver	57443	100015744	ceramide (d18:2/24:1, d18:1/24:2)*	Lipid	Muscle	1493	444	ornithine	Amino Acid	-0.644629	-0.51791	-0.404226	TRUE	FALSE
Liver	15772	100000406	ribitol	Carbohydrate	Muscle	64	460	phenylalanine	Amino Acid	0.638702	0.905385	0.0332901	TRUE	FALSE
Liver	62862	100020417	N6,N6-dimethyllysine	Amino Acid	Muscle	64	460	phenylalanine	Amino Acid	0.625257	0.000210387	0.0332901	FALSE	FALSE
Liver	62959	100021123	hydroxy-N6,N6,N6-trimethyllysine*	Amino Acid	Muscle	42109	461	phosphate	Energy	0.629336	0.0936316	0.647254	FALSE	FALSE
Liver	1827	500	riboflavin (Vitamin B2)	Cofactors and Vitamins	Muscle	597	463	phosphoenolpyruvate (PEP)	Carbohydrate	-0.678071	2.45077	3.17364	TRUE	FALSE
Liver	35137	100001412	N2,N2-dimethylguanosine	Nucleotide	Muscle	597	463	phosphoenolpyruvate (PEP)	Carbohydrate	-0.784225	-0.798986	3.17364	TRUE	FALSE
Liver	18349	100000463	indolelactate	Amino Acid	Muscle	1670	533	urea	Amino Acid	0.614631	0.101871	-0.406424	FALSE	FALSE
Liver	396	339	glutarate (C5-DC)	Lipid	Muscle	606	535	uridine	Nucleotide	-0.660701	-0.0121218	0.558963	FALSE	FALSE
Liver	1827	500	riboflavin (Vitamin B2)	Cofactors and Vitamins	Muscle	606	535	uridine	Nucleotide	0.635746	2.45077	0.558963	TRUE	FALSE
Liver	1508	1024	pantothenate	Cofactors and Vitamins	Muscle	606	535	uridine	Nucleotide	0.632812	0.641002	0.558963	TRUE	FALSE
Liver	15772	100000406	ribitol	Carbohydrate	Muscle	606	535	uridine	Nucleotide	0.609501	0.905385	0.558963	TRUE	FALSE
Liver	52669	100009066	1-palmitoyl-2-oleoyl-GPI (16:0/18:1)*	Lipid	Muscle	52602	536	2'-deoxyuridine	Nucleotide	-0.637855	-1.04797	0.246713	TRUE	FALSE
Liver	1564	1124	citrate	Energy	Muscle	54	565	tryptophan	Amino Acid	-0.657007	0.182243	0.404325	FALSE	FALSE
Liver	15140	100000265	kynurenine	Amino Acid	Muscle	54	565	tryptophan	Amino Acid	0.630789	-0.848511	0.404325	TRUE	FALSE
Liver	15772	100000406	ribitol	Carbohydrate	Muscle	54	565	tryptophan	Amino Acid	0.679324	0.905385	0.404325	TRUE	FALSE
Liver	46173	100001359	aconitate [cis or trans]	Energy	Muscle	54	565	tryptophan	Amino Acid	-0.6408	0.224898	0.404325	TRUE	FALSE
Liver	1670	533	urea	Amino Acid	Muscle	1649	566	valine	Amino Acid	0.616251	-0.385666	-0.188702	TRUE	FALSE
Liver	40469	100001468	N1-Methyl-2-pyridone-5-carboxamide	Cofactors and Vitamins	Muscle	555	798	adenosine	Nucleotide	-0.61401	-0.137281	-0.0767656	FALSE	FALSE
Liver	1827	500	riboflavin (Vitamin B2)	Cofactors and Vitamins	Muscle	584	803	mannose	Carbohydrate	-0.647813	2.45077	-0.502985	TRUE	FALSE
Liver	606	535	uridine	Nucleotide	Muscle	584	803	mannose	Carbohydrate	0.648453	3.44246	-0.502985	TRUE	FALSE
Liver	52602	536	2'-deoxyuridine	Nucleotide	Muscle	584	803	mannose	Carbohydrate	-0.635928	-0.804338	-0.502985	TRUE	FALSE
Liver	605	825	uracil	Nucleotide	Muscle	584	803	mannose	Carbohydrate	-0.655977	3.78257	-0.502985	TRUE	FALSE
Liver	40406	100003397	trimethylamine N-oxide	Lipid	Muscle	584	803	mannose	Carbohydrate	0.67752	-0.136409	-0.502985	FALSE	FALSE
Liver	1898	480	proline	Amino Acid	Muscle	2856	869	uridine 5'-monophosphate (UMP)	Nucleotide	-0.65907	-0.717858	0.211944	TRUE	FALSE
Liver	1471	914	ribose	Carbohydrate	Muscle	2856	869	uridine 5'-monophosphate (UMP)	Nucleotide	0.631616	-0.830782	0.211944	FALSE	FALSE
Liver	1508	1024	pantothenate	Cofactors and Vitamins	Muscle	2856	869	uridine 5'-monophosphate (UMP)	Nucleotide	-0.678764	0.641002	0.211944	TRUE	FALSE
Liver	1573	1099	guanosine	Nucleotide	Muscle	2856	869	uridine 5'-monophosphate (UMP)	Nucleotide	-0.614935	-2.28146	0.211944	FALSE	FALSE
Liver	15949	100000125	2'-deoxycytidine	Nucleotide	Muscle	2856	869	uridine 5'-monophosphate (UMP)	Nucleotide	-0.604887	-0.919085	0.211944	TRUE	FALSE
Liver	15772	100000406	ribitol	Carbohydrate	Muscle	2856	869	uridine 5'-monophosphate (UMP)	Nucleotide	-0.606159	0.905385	0.211944	TRUE	FALSE
Liver	37070	100001805	methylphosphate	Nucleotide	Muscle	2856	869	uridine 5'-monophosphate (UMP)	Nucleotide	-0.670695	0.373164	0.211944	FALSE	FALSE
Liver	57518	100015837	arachidonoylcarnitine (C20:4)	Lipid	Muscle	2856	869	uridine 5'-monophosphate (UMP)	Nucleotide	0.627285	-0.222653	0.211944	FALSE	FALSE
Liver	606	535	uridine	Nucleotide	Muscle	554	880	adenine	Nucleotide	-0.642294	3.44246	-0.223031	TRUE	FALSE
Liver	15136	100000299	xanthosine	Nucleotide	Muscle	554	880	adenine	Nucleotide	0.619295	4.54109	-0.223031	TRUE	FALSE
Liver	57406	100015681	palmitoleoyl-arachidonoyl-glycerol (16:1/20:4) [2]*	Lipid	Muscle	554	880	adenine	Nucleotide	-0.609504	0.958792	-0.223031	FALSE	FALSE
Liver	57521	100015840	dihomo-linolenoylcarnitine (C20:3n3 or 6)*	Lipid	Muscle	1356	892	nonadecanoate (19:0)	Lipid	-0.640183	-0.0847677	0.0997737	FALSE	FALSE
Liver	1419	212	5-methylthioadenosine (MTA)	Amino Acid	Muscle	1471	914	ribose	Carbohydrate	-0.633513	0.717375	0.987786	TRUE	FALSE
Liver	1508	1024	pantothenate	Cofactors and Vitamins	Muscle	1471	914	ribose	Carbohydrate	0.628578	0.641002	0.987786	TRUE	FALSE
Liver	22119	100000763	5-methylcytidine	Nucleotide	Muscle	1471	914	ribose	Carbohydrate	0.674864	-0.333592	0.987786	TRUE	FALSE
Liver	35137	100001412	N2,N2-dimethylguanosine	Nucleotide	Muscle	1471	914	ribose	Carbohydrate	0.605792	-0.798986	0.987786	TRUE	FALSE
Liver	57655	100010896	2'-O-methyluridine	Nucleotide	Muscle	1471	914	ribose	Carbohydrate	0.606999	0.958202	0.987786	TRUE	FALSE
Liver	15730	100000016	suberate (C8-DC)	Lipid	Muscle	1361	980	pentadecanoate (15:0)	Lipid	-0.610637	0.668872	0.0114304	FALSE	FALSE
Liver	58	340	glycine	Amino Acid	Muscle	3147	1004	xanthine	Nucleotide	0.610781	-0.437903	0.210758	TRUE	FALSE
Liver	1827	500	riboflavin (Vitamin B2)	Cofactors and Vitamins	Muscle	3147	1004	xanthine	Nucleotide	0.687115	2.45077	0.210758	TRUE	FALSE
Liver	52602	536	2'-deoxyuridine	Nucleotide	Muscle	3147	1004	xanthine	Nucleotide	0.624983	-0.804338	0.210758	TRUE	FALSE
Liver	512	917	asparagine	Amino Acid	Muscle	3147	1004	xanthine	Nucleotide	0.633143	-1.28835	0.210758	TRUE	FALSE
Liver	1508	1024	pantothenate	Cofactors and Vitamins	Muscle	3147	1004	xanthine	Nucleotide	0.717113	0.641002	0.210758	TRUE	FALSE
Liver	31555	100001121	pyridoxate	Cofactors and Vitamins	Muscle	3147	1004	xanthine	Nucleotide	0.631586	0.357261	0.210758	FALSE	FALSE
Liver	46539	100006435	N-acetylglucosamine/N-acetylgalactosamine	Carbohydrate	Muscle	3147	1004	xanthine	Nucleotide	0.614762	0.186265	0.210758	FALSE	FALSE
Liver	57404	100015666	glycerophosphoserine*	Lipid	Muscle	3147	1004	xanthine	Nucleotide	0.627559	0.766079	0.210758	TRUE	FALSE
Liver	1573	1099	guanosine	Nucleotide	Muscle	1494	1021	5-oxoproline	Amino Acid	0.722714	-2.28146	0.959838	FALSE	FALSE
Liver	27719	100001026	galactonate	Carbohydrate	Muscle	1494	1021	5-oxoproline	Amino Acid	-0.606546	1.11847	0.959838	TRUE	FALSE
Liver	37070	100001805	methylphosphate	Nucleotide	Muscle	1494	1021	5-oxoproline	Amino Acid	0.730792	0.373164	0.959838	FALSE	FALSE
Liver	584	803	mannose	Carbohydrate	Muscle	1516	1023	sarcosine	Amino Acid	-0.655989	0.382809	0.215742	FALSE	FALSE
Liver	36768	100001451	valerylglycine	Lipid	Muscle	1516	1023	sarcosine	Amino Acid	0.62793	2.85337	0.215742	TRUE	FALSE
Liver	61868	100001668	1-ribosyl-imidazoleacetate*	Amino Acid	Muscle	1516	1023	sarcosine	Amino Acid	-0.616258	1.02595	0.215742	TRUE	FALSE
Liver	1827	500	riboflavin (Vitamin B2)	Cofactors and Vitamins	Muscle	1572	1052	glycerate	Carbohydrate	-0.690257	2.45077	-0.0883043	TRUE	FALSE
Liver	32350	100001208	1-methyl-4-imidazoleacetate	Amino Acid	Muscle	1572	1052	glycerate	Carbohydrate	0.617344	-0.248846	-0.0883043	TRUE	FALSE
Liver	35137	100001412	N2,N2-dimethylguanosine	Nucleotide	Muscle	1572	1052	glycerate	Carbohydrate	-0.611751	-0.798986	-0.0883043	TRUE	FALSE
Liver	37496	192	N-acetylputrescine	Amino Acid	Muscle	3155	1053	3-ureidopropionate	Nucleotide	0.604507	0.057012	-0.350252	FALSE	FALSE
Liver	34592	100001311	ophthalmate	Amino Acid	Muscle	3155	1053	3-ureidopropionate	Nucleotide	0.693457	3.95425	-0.350252	TRUE	FALSE
Liver	37431	100001956	N-methylproline	Amino Acid	Muscle	3155	1053	3-ureidopropionate	Nucleotide	0.670428	-0.385562	-0.350252	FALSE	FALSE
Liver	53195	100009139	1-myristoyl-2-arachidonoyl-GPC (14:0/20:4)*	Lipid	Muscle	3155	1053	3-ureidopropionate	Nucleotide	-0.728166	-0.505237	-0.350252	TRUE	FALSE
Liver	53224	100009407	pimeloylcarnitine/3-methyladipoylcarnitine (C7-DC)	Lipid	Muscle	3155	1053	3-ureidopropionate	Nucleotide	0.696408	1.49433	-0.350252	TRUE	FALSE
Liver	57482	100015791	sphingomyelin (d18:2/23:1)*	Lipid	Muscle	3155	1053	3-ureidopropionate	Nucleotide	-0.698739	-0.803445	-0.350252	TRUE	FALSE
Liver	27665	55	1-methylnicotinamide	Cofactors and Vitamins	Muscle	1587	1082	N-acetylleucine	Amino Acid	-0.651452	2.62273	-0.247225	TRUE	FALSE
Liver	1670	533	urea	Amino Acid	Muscle	1587	1082	N-acetylleucine	Amino Acid	0.61076	-0.385666	-0.247225	TRUE	FALSE
Liver	1444	1025	pipecolate	Amino Acid	Muscle	1587	1082	N-acetylleucine	Amino Acid	0.667376	-0.277201	-0.247225	TRUE	FALSE
Liver	15681	100000096	4-guanidinobutanoate	Amino Acid	Muscle	1587	1082	N-acetylleucine	Amino Acid	0.669049	1.03866	-0.247225	TRUE	FALSE
Liver	15720	100000282	N-acetylglutamate	Amino Acid	Muscle	1587	1082	N-acetylleucine	Amino Acid	0.693852	0.744284	-0.247225	TRUE	FALSE
Liver	18349	100000463	indolelactate	Amino Acid	Muscle	1587	1082	N-acetylleucine	Amino Acid	0.729664	0.101871	-0.247225	FALSE	FALSE
Liver	33953	100001266	N-acetylarginine	Amino Acid	Muscle	1587	1082	N-acetylleucine	Amino Acid	0.702256	0.323946	-0.247225	TRUE	FALSE
Liver	48434	100001577	N-acetylcitrulline	Amino Acid	Muscle	1587	1082	N-acetylleucine	Amino Acid	0.73386	0.651565	-0.247225	TRUE	FALSE
Liver	57461	100002769	argininate*	Amino Acid	Muscle	1587	1082	N-acetylleucine	Amino Acid	0.679054	0.663674	-0.247225	TRUE	FALSE
Liver	62860	100003415	N6-methyllysine	Amino Acid	Muscle	1587	1082	N-acetylleucine	Amino Acid	0.629063	0.102239	-0.247225	FALSE	FALSE
Liver	36738	331	gamma-glutamylglutamate	Peptide	Muscle	1589	1083	N-acetylmethionine	Amino Acid	-0.622284	0.022478	-0.0315439	FALSE	FALSE
Liver	1564	1124	citrate	Energy	Muscle	1589	1083	N-acetylmethionine	Amino Acid	-0.680405	0.182243	-0.0315439	FALSE	FALSE
Liver	15772	100000406	ribitol	Carbohydrate	Muscle	1589	1083	N-acetylmethionine	Amino Acid	0.608885	0.905385	-0.0315439	TRUE	FALSE
Liver	32452	100001162	propionylcarnitine (C3)	Lipid	Muscle	1589	1083	N-acetylmethionine	Amino Acid	-0.68769	1.5433	-0.0315439	TRUE	FALSE
Liver	46173	100001359	aconitate [cis or trans]	Energy	Muscle	1589	1083	N-acetylmethionine	Amino Acid	-0.673837	0.224898	-0.0315439	TRUE	FALSE
Liver	52984	100009271	(S)-3-hydroxybutyrylcarnitine	Lipid	Muscle	1589	1083	N-acetylmethionine	Amino Acid	-0.608057	0.975217	-0.0315439	TRUE	FALSE
Liver	1827	500	riboflavin (Vitamin B2)	Cofactors and Vitamins	Muscle	1573	1099	guanosine	Nucleotide	0.608875	2.45077	0.827834	TRUE	FALSE
Liver	35137	100001412	N2,N2-dimethylguanosine	Nucleotide	Muscle	1573	1099	guanosine	Nucleotide	0.612349	-0.798986	0.827834	TRUE	FALSE
Liver	38102	1137	oleoyl ethanolamide	Lipid	Muscle	1585	1110	N-acetylalanine	Amino Acid	0.623002	-0.964228	-0.145786	FALSE	FALSE
Liver	54979	1547	N-stearoyl-sphingosine (d18:1/18:0)*	Lipid	Muscle	1585	1110	N-acetylalanine	Amino Acid	0.651319	-0.0532837	-0.145786	FALSE	FALSE
Liver	33946	100001293	N-acetylhistidine	Amino Acid	Muscle	1585	1110	N-acetylalanine	Amino Acid	-0.63087	1.19665	-0.145786	TRUE	FALSE
Liver	35137	100001412	N2,N2-dimethylguanosine	Nucleotide	Muscle	1585	1110	N-acetylalanine	Amino Acid	0.661941	-0.798986	-0.145786	TRUE	FALSE
Liver	53230	100006367	3-hydroxyhexanoate	Lipid	Muscle	1585	1110	N-acetylalanine	Amino Acid	-0.653142	0.419667	-0.145786	FALSE	FALSE
Liver	52984	100009271	(S)-3-hydroxybutyrylcarnitine	Lipid	Muscle	1585	1110	N-acetylalanine	Amino Acid	-0.612633	0.975217	-0.145786	TRUE	FALSE
Liver	57443	100015744	ceramide (d18:2/24:1, d18:1/24:2)*	Lipid	Muscle	1585	1110	N-acetylalanine	Amino Acid	0.66413	-0.51791	-0.145786	TRUE	FALSE
Liver	15730	100000016	suberate (C8-DC)	Lipid	Muscle	1604	1134	urate	Nucleotide	0.6167	0.668872	0.632815	FALSE	FALSE
Liver	40406	100003397	trimethylamine N-oxide	Lipid	Muscle	38102	1137	oleoyl ethanolamide	Lipid	-0.609676	-0.136409	0.401587	FALSE	FALSE
Liver	57554	100010895	2'-O-methylcytidine	Nucleotide	Muscle	38102	1137	oleoyl ethanolamide	Lipid	0.608831	0.118083	0.401587	FALSE	FALSE
Liver	1589	1083	N-acetylmethionine	Amino Acid	Muscle	32377	1162	N-acetylneuraminate	Carbohydrate	-0.662858	0.354448	-0.330397	TRUE	FALSE
Liver	22001	100000773	3-hydroxyoctanoate	Lipid	Muscle	32377	1162	N-acetylneuraminate	Carbohydrate	-0.61005	-0.390161	-0.330397	FALSE	FALSE
Liver	46227	100005373	fructosyllysine	Amino Acid	Muscle	32377	1162	N-acetylneuraminate	Carbohydrate	0.651495	0.763564	-0.330397	TRUE	FALSE
Liver	52281	100008928	2-hydroxybutyrate/2-hydroxyisobutyrate	Amino Acid	Muscle	15650	1242	N1-methyladenosine	Nucleotide	-0.676747	1.21054	-0.0594197	TRUE	FALSE
Liver	43802	344	guanidinoacetate	Amino Acid	Muscle	15506	1256	choline	Lipid	-0.616204	-0.261785	-0.0262814	FALSE	FALSE
Liver	52602	536	2'-deoxyuridine	Nucleotide	Muscle	15506	1256	choline	Lipid	0.610525	-0.804338	-0.0262814	TRUE	FALSE
Liver	20488	572	glucose	Carbohydrate	Muscle	15506	1256	choline	Lipid	-0.619897	1.03255	-0.0262814	TRUE	FALSE
Liver	577	878	fructose	Carbohydrate	Muscle	15506	1256	choline	Lipid	-0.605053	-1.50374	-0.0262814	FALSE	FALSE
Liver	33230	100001511	1-palmitoleoyl-GPC (16:1)*	Lipid	Muscle	15506	1256	choline	Lipid	0.640008	-0.213897	-0.0262814	TRUE	FALSE
Liver	40406	100003397	trimethylamine N-oxide	Lipid	Muscle	15506	1256	choline	Lipid	-0.73118	-0.136409	-0.0262814	FALSE	FALSE
Liver	42450	100001869	1-stearoyl-2-arachidonoyl-GPC (18:0/20:4)	Lipid	Muscle	18369	1268	gamma-glutamylleucine	Peptide	-0.607308	0.0430454	0.273609	FALSE	FALSE
Liver	1827	500	riboflavin (Vitamin B2)	Cofactors and Vitamins	Muscle	38165	1489	palmitoyl ethanolamide	Lipid	0.630942	2.45077	0.681027	TRUE	FALSE
Liver	15772	100000406	ribitol	Carbohydrate	Muscle	38165	1489	palmitoyl ethanolamide	Lipid	0.634674	0.905385	0.681027	TRUE	FALSE
Liver	36747	100001662	deoxycarnitine	Lipid	Muscle	38165	1489	palmitoyl ethanolamide	Lipid	-0.619538	-0.174759	0.681027	FALSE	FALSE
Liver	1302	415	methionine	Amino Acid	Muscle	44877	1518	N-palmitoyl-sphingosine (d18:1/16:0)	Lipid	0.642889	-0.492127	-0.0992198	TRUE	FALSE
Liver	1827	500	riboflavin (Vitamin B2)	Cofactors and Vitamins	Muscle	44877	1518	N-palmitoyl-sphingosine (d18:1/16:0)	Lipid	0.642921	2.45077	-0.0992198	TRUE	FALSE
Liver	52602	536	2'-deoxyuridine	Nucleotide	Muscle	44877	1518	N-palmitoyl-sphingosine (d18:1/16:0)	Lipid	0.631497	-0.804338	-0.0992198	TRUE	FALSE
Liver	512	917	asparagine	Amino Acid	Muscle	44877	1518	N-palmitoyl-sphingosine (d18:1/16:0)	Lipid	0.656122	-1.28835	-0.0992198	TRUE	FALSE
Liver	1508	1024	pantothenate	Cofactors and Vitamins	Muscle	44877	1518	N-palmitoyl-sphingosine (d18:1/16:0)	Lipid	0.696158	0.641002	-0.0992198	TRUE	FALSE
Liver	15650	1242	N1-methyladenosine	Nucleotide	Muscle	44877	1518	N-palmitoyl-sphingosine (d18:1/16:0)	Lipid	0.650593	-0.259814	-0.0992198	FALSE	FALSE
Liver	15772	100000406	ribitol	Carbohydrate	Muscle	44877	1518	N-palmitoyl-sphingosine (d18:1/16:0)	Lipid	0.793942	0.905385	-0.0992198	TRUE	FALSE
Liver	33441	100001055	isobutyrylcarnitine (C4)	Amino Acid	Muscle	44877	1518	N-palmitoyl-sphingosine (d18:1/16:0)	Lipid	-0.606482	1.38628	-0.0992198	TRUE	FALSE
Liver	46539	100006435	N-acetylglucosamine/N-acetylgalactosamine	Carbohydrate	Muscle	44877	1518	N-palmitoyl-sphingosine (d18:1/16:0)	Lipid	0.668441	0.186265	-0.0992198	FALSE	FALSE
Liver	52990	100006627	suberoylcarnitine (C8-DC)	Lipid	Muscle	44877	1518	N-palmitoyl-sphingosine (d18:1/16:0)	Lipid	-0.611888	-0.19548	-0.0992198	FALSE	FALSE
Liver	61840	100019801	3-hydroxyoleoylcarnitine	Lipid	Muscle	44877	1518	N-palmitoyl-sphingosine (d18:1/16:0)	Lipid	-0.642491	-0.0526297	-0.0992198	FALSE	FALSE
Liver	48493	100006295	sphingomyelin (d18:1/22:1, d18:2/22:0, d16:1/24:1)*	Lipid	Muscle	19263	1526	1-palmitoyl-2-oleoyl-GPE (16:0/18:1)	Lipid	0.635651	-0.182932	0.0794208	FALSE	FALSE
Liver	54961	100010937	oleoyl-arachidonoyl-glycerol (18:1/20:4) [2]*	Lipid	Muscle	19263	1526	1-palmitoyl-2-oleoyl-GPE (16:0/18:1)	Lipid	0.640526	0.859736	0.0794208	TRUE	FALSE
Liver	59	355	histidine	Amino Acid	Muscle	42446	1537	1-palmitoyl-2-linoleoyl-GPC (16:0/18:2)	Lipid	0.665697	0.553752	0.105094	TRUE	FALSE
Liver	18369	1268	gamma-glutamylleucine	Peptide	Muscle	42446	1537	1-palmitoyl-2-linoleoyl-GPC (16:0/18:2)	Lipid	-0.658501	0.0651934	0.105094	FALSE	FALSE
Liver	33949	100001294	gamma-glutamylglycine	Peptide	Muscle	42446	1537	1-palmitoyl-2-linoleoyl-GPC (16:0/18:2)	Lipid	-0.713985	0.190117	0.105094	FALSE	FALSE
Liver	34592	100001311	ophthalmate	Amino Acid	Muscle	42446	1537	1-palmitoyl-2-linoleoyl-GPC (16:0/18:2)	Lipid	-0.760332	3.95425	0.105094	TRUE	FALSE
Liver	33364	100001314	gamma-glutamylthreonine	Peptide	Muscle	42446	1537	1-palmitoyl-2-linoleoyl-GPC (16:0/18:2)	Lipid	-0.729703	0.18859	0.105094	FALSE	FALSE
Liver	37431	100001956	N-methylproline	Amino Acid	Muscle	42446	1537	1-palmitoyl-2-linoleoyl-GPC (16:0/18:2)	Lipid	-0.619469	-0.385562	0.105094	FALSE	FALSE
Liver	57514	100015832	behenoylcarnitine (C22)*	Lipid	Muscle	42446	1537	1-palmitoyl-2-linoleoyl-GPC (16:0/18:2)	Lipid	-0.645647	-0.422229	0.105094	FALSE	FALSE
Liver	57515	100015834	lignoceroylcarnitine (C24)*	Lipid	Muscle	42446	1537	1-palmitoyl-2-linoleoyl-GPC (16:0/18:2)	Lipid	-0.630116	-0.370083	0.105094	FALSE	FALSE
Liver	48492	100006294	behenoyl sphingomyelin (d18:1/22:0)*	Lipid	Muscle	19503	1538	stearoyl sphingomyelin (d18:1/18:0)	Lipid	-0.630727	-0.511378	0.000388496	TRUE	FALSE
Liver	52432	100008953	2-palmitoleoylglycerol (16:1)*	Lipid	Muscle	19503	1538	stearoyl sphingomyelin (d18:1/18:0)	Lipid	0.628038	-0.0638085	0.000388496	FALSE	FALSE
Liver	57513	100015833	arachidoylcarnitine (C20)*	Lipid	Muscle	19503	1538	stearoyl sphingomyelin (d18:1/18:0)	Lipid	-0.646964	-0.987349	0.000388496	FALSE	FALSE
Liver	1806	498	retinol (Vitamin A)	Cofactors and Vitamins	Muscle	52461	1539	1-palmitoyl-2-oleoyl-GPC (16:0/18:1)	Lipid	0.606265	-0.727559	0.116641	TRUE	FALSE
Liver	1494	1021	5-oxoproline	Amino Acid	Muscle	52461	1539	1-palmitoyl-2-oleoyl-GPC (16:0/18:1)	Lipid	-0.635104	1.17662	0.116641	TRUE	FALSE
Liver	18369	1268	gamma-glutamylleucine	Peptide	Muscle	52461	1539	1-palmitoyl-2-oleoyl-GPC (16:0/18:1)	Lipid	-0.632152	0.0651934	0.116641	FALSE	FALSE
Liver	33949	100001294	gamma-glutamylglycine	Peptide	Muscle	52461	1539	1-palmitoyl-2-oleoyl-GPC (16:0/18:1)	Lipid	-0.611959	0.190117	0.116641	FALSE	FALSE
Liver	34592	100001311	ophthalmate	Amino Acid	Muscle	52461	1539	1-palmitoyl-2-oleoyl-GPC (16:0/18:1)	Lipid	-0.639474	3.95425	0.116641	TRUE	FALSE
Liver	33364	100001314	gamma-glutamylthreonine	Peptide	Muscle	52461	1539	1-palmitoyl-2-oleoyl-GPC (16:0/18:1)	Lipid	-0.621688	0.18859	0.116641	FALSE	FALSE
Liver	52432	100008953	2-palmitoleoylglycerol (16:1)*	Lipid	Muscle	52461	1539	1-palmitoyl-2-oleoyl-GPC (16:0/18:1)	Lipid	0.611918	-0.0638085	0.116641	FALSE	FALSE
Liver	53224	100009407	pimeloylcarnitine/3-methyladipoylcarnitine (C7-DC)	Lipid	Muscle	52461	1539	1-palmitoyl-2-oleoyl-GPC (16:0/18:1)	Lipid	-0.643351	1.49433	0.116641	TRUE	FALSE
Liver	54961	100010937	oleoyl-arachidonoyl-glycerol (18:1/20:4) [2]*	Lipid	Muscle	52461	1539	1-palmitoyl-2-oleoyl-GPC (16:0/18:1)	Lipid	0.649555	0.859736	0.116641	TRUE	FALSE
Liver	57515	100015834	lignoceroylcarnitine (C24)*	Lipid	Muscle	52461	1539	1-palmitoyl-2-oleoyl-GPC (16:0/18:1)	Lipid	-0.630697	-0.370083	0.116641	FALSE	FALSE
Liver	1302	415	methionine	Amino Acid	Muscle	54979	1547	N-stearoyl-sphingosine (d18:1/18:0)*	Lipid	0.605192	-0.492127	0.227593	TRUE	FALSE
Liver	1573	1099	guanosine	Nucleotide	Muscle	54979	1547	N-stearoyl-sphingosine (d18:1/18:0)*	Lipid	0.684723	-2.28146	0.227593	FALSE	FALSE
Liver	15730	100000016	suberate (C8-DC)	Lipid	Muscle	54979	1547	N-stearoyl-sphingosine (d18:1/18:0)*	Lipid	-0.67951	0.668872	0.227593	FALSE	FALSE
Liver	44681	100000776	palmitoylcarnitine (C16)	Lipid	Muscle	54979	1547	N-stearoyl-sphingosine (d18:1/18:0)*	Lipid	-0.608887	-0.1634	0.227593	FALSE	FALSE
Liver	34409	100001391	stearoylcarnitine (C18)	Lipid	Muscle	54979	1547	N-stearoyl-sphingosine (d18:1/18:0)*	Lipid	-0.664601	-0.0625892	0.227593	FALSE	FALSE
Liver	34397	100001433	1-arachidonylglycerol (20:4)	Lipid	Muscle	54979	1547	N-stearoyl-sphingosine (d18:1/18:0)*	Lipid	0.747853	0.528987	0.227593	FALSE	FALSE
Liver	37070	100001805	methylphosphate	Nucleotide	Muscle	54979	1547	N-stearoyl-sphingosine (d18:1/18:0)*	Lipid	0.780882	0.373164	0.227593	FALSE	FALSE
Liver	15677	100000042	3-methylhistidine	Amino Acid	Muscle	15677	100000042	3-methylhistidine	Amino Acid	0.641373	-1.74473	-0.722336	TRUE	FALSE
Liver	32405	100001083	indolepropionate	Amino Acid	Muscle	15677	100000042	3-methylhistidine	Amino Acid	-0.629112	-0.280007	-0.722336	TRUE	FALSE
Liver	35160	100001501	oleoylcarnitine (C18:1)	Lipid	Muscle	15677	100000042	3-methylhistidine	Amino Acid	0.694959	-0.156618	-0.722336	FALSE	FALSE
Liver	48857	100001619	glycerophosphoglycerol	Lipid	Muscle	15677	100000042	3-methylhistidine	Amino Acid	0.603599	1.07622	-0.722336	TRUE	FALSE
Liver	43256	100002204	N-acetyl-3-methylhistidine*	Amino Acid	Muscle	15677	100000042	3-methylhistidine	Amino Acid	0.633799	1.49216	-0.722336	FALSE	FALSE
Liver	46223	100003151	linoleoylcarnitine (C18:2)*	Lipid	Muscle	15677	100000042	3-methylhistidine	Amino Acid	0.606194	-0.181053	-0.722336	FALSE	FALSE
Liver	43255	100004299	N-acetyl-1-methylhistidine*	Amino Acid	Muscle	15677	100000042	3-methylhistidine	Amino Acid	0.781764	1.31206	-0.722336	TRUE	FALSE
Liver	37059	100001526	malonylcarnitine	Lipid	Muscle	15747	100000044	anserine	Amino Acid	0.603141	3.24894	0.417255	TRUE	FALSE
Liver	35137	100001412	N2,N2-dimethylguanosine	Nucleotide	Muscle	43847	100000258	glycerol 3-phosphate	Lipid	-0.680894	-0.798986	-0.315725	TRUE	FALSE
Liver	52984	100009271	(S)-3-hydroxybutyrylcarnitine	Lipid	Muscle	43847	100000258	glycerol 3-phosphate	Lipid	0.645525	0.975217	-0.315725	TRUE	FALSE
Liver	32342	209	adenosine 5'-monophosphate (AMP)	Nucleotide	Muscle	15716	100000263	imidazole lactate	Amino Acid	0.60483	-8.85933	0.24296	TRUE	FALSE
Liver	15522	309	dihydroxyacetone phosphate (DHAP)	Carbohydrate	Muscle	15716	100000263	imidazole lactate	Amino Acid	-0.635845	1.11636	0.24296	TRUE	FALSE
Liver	15136	100000299	xanthosine	Nucleotide	Muscle	15716	100000263	imidazole lactate	Amino Acid	0.650215	4.54109	0.24296	TRUE	FALSE
Liver	43255	100004299	N-acetyl-1-methylhistidine*	Amino Acid	Muscle	15716	100000263	imidazole lactate	Amino Acid	0.636268	1.31206	0.24296	TRUE	FALSE
Liver	59	355	histidine	Amino Acid	Muscle	15990	100000269	glycerophosphorylcholine (GPC)	Lipid	0.642546	0.553752	-0.0337577	TRUE	FALSE
Liver	555	798	adenosine	Nucleotide	Muscle	15136	100000299	xanthosine	Nucleotide	-0.612735	-8.89889	1.6543	TRUE	FALSE
Liver	512	917	asparagine	Amino Acid	Muscle	15136	100000299	xanthosine	Nucleotide	0.639972	-1.28835	1.6543	TRUE	FALSE
Liver	1508	1024	pantothenate	Cofactors and Vitamins	Muscle	15136	100000299	xanthosine	Nucleotide	0.799535	0.641002	1.6543	TRUE	FALSE
Liver	15949	100000125	2'-deoxycytidine	Nucleotide	Muscle	15136	100000299	xanthosine	Nucleotide	0.648952	-0.919085	1.6543	TRUE	FALSE
Liver	15772	100000406	ribitol	Carbohydrate	Muscle	15136	100000299	xanthosine	Nucleotide	0.70756	0.905385	1.6543	TRUE	FALSE
Liver	22119	100000763	5-methylcytidine	Nucleotide	Muscle	15136	100000299	xanthosine	Nucleotide	0.683193	-0.333592	1.6543	TRUE	FALSE
Liver	32452	100001162	propionylcarnitine (C3)	Lipid	Muscle	15136	100000299	xanthosine	Nucleotide	-0.663145	1.5433	1.6543	TRUE	FALSE
Liver	35137	100001412	N2,N2-dimethylguanosine	Nucleotide	Muscle	15136	100000299	xanthosine	Nucleotide	0.658443	-0.798986	1.6543	TRUE	FALSE
Liver	57655	100010896	2'-O-methyluridine	Nucleotide	Muscle	15136	100000299	xanthosine	Nucleotide	0.697484	0.958202	1.6543	TRUE	FALSE
Liver	57518	100015837	arachidonoylcarnitine (C20:4)	Lipid	Muscle	15136	100000299	xanthosine	Nucleotide	-0.660827	-0.222653	1.6543	FALSE	FALSE
Liver	61840	100019801	3-hydroxyoleoylcarnitine	Lipid	Muscle	15136	100000299	xanthosine	Nucleotide	-0.618897	-0.0526297	1.6543	FALSE	FALSE
Liver	21184	100000924	1-oleoylglycerol (18:1)	Lipid	Muscle	18319	100000454	5-aminovalerate	Amino Acid	-0.604491	-0.107503	0.0664644	FALSE	FALSE
Liver	27727	448	glutathione, oxidized (GSSG)	Amino Acid	Muscle	18349	100000463	indolelactate	Amino Acid	0.606824	7.6761	-0.407402	TRUE	FALSE
Liver	18349	100000463	indolelactate	Amino Acid	Muscle	18349	100000463	indolelactate	Amino Acid	0.655896	0.101871	-0.407402	FALSE	FALSE
Liver	27672	100000467	3-indoxyl sulfate	Amino Acid	Muscle	27672	100000467	3-indoxyl sulfate	Amino Acid	0.786925	-0.245369	-0.238082	FALSE	FALSE
Liver	32553	100001510	phenol sulfate	Amino Acid	Muscle	27672	100000467	3-indoxyl sulfate	Amino Acid	0.629462	-0.232143	-0.238082	FALSE	FALSE
Liver	22119	100000763	5-methylcytidine	Nucleotide	Muscle	18357	100000487	glycylvaline	Peptide	0.677935	-0.333592	0.114255	TRUE	FALSE
Liver	42382	197	S-adenosylhomocysteine (SAH)	Amino Acid	Muscle	52449	100000616	1-stearoyl-2-arachidonoyl-GPI (18:0/20:4)	Lipid	0.603587	3.59835	-0.0134866	TRUE	FALSE
Liver	33441	100001055	isobutyrylcarnitine (C4)	Amino Acid	Muscle	52449	100000616	1-stearoyl-2-arachidonoyl-GPI (18:0/20:4)	Lipid	-0.606943	1.38628	-0.0134866	TRUE	FALSE
Liver	34397	100001433	1-arachidonylglycerol (20:4)	Lipid	Muscle	52449	100000616	1-stearoyl-2-arachidonoyl-GPI (18:0/20:4)	Lipid	0.645862	0.528987	-0.0134866	FALSE	FALSE
Liver	54961	100010937	oleoyl-arachidonoyl-glycerol (18:1/20:4) [2]*	Lipid	Muscle	52449	100000616	1-stearoyl-2-arachidonoyl-GPI (18:0/20:4)	Lipid	0.604975	0.859736	-0.0134866	TRUE	FALSE
Liver	57514	100015832	behenoylcarnitine (C22)*	Lipid	Muscle	52449	100000616	1-stearoyl-2-arachidonoyl-GPI (18:0/20:4)	Lipid	-0.602995	-0.422229	-0.0134866	FALSE	FALSE
Liver	57513	100015833	arachidoylcarnitine (C20)*	Lipid	Muscle	52449	100000616	1-stearoyl-2-arachidonoyl-GPI (18:0/20:4)	Lipid	-0.633508	-0.987349	-0.0134866	FALSE	FALSE
Liver	1494	1021	5-oxoproline	Amino Acid	Muscle	19130	100000657	1,2-dipalmitoyl-GPC (16:0/16:0)	Lipid	-0.650944	1.17662	0.103327	TRUE	FALSE
Liver	27718	1221	creatine	Amino Acid	Muscle	19130	100000657	1,2-dipalmitoyl-GPC (16:0/16:0)	Lipid	-0.664168	1.77122	0.103327	TRUE	FALSE
Liver	18369	1268	gamma-glutamylleucine	Peptide	Muscle	19130	100000657	1,2-dipalmitoyl-GPC (16:0/16:0)	Lipid	-0.608168	0.0651934	0.103327	FALSE	FALSE
Liver	35127	100001167	pro-hydroxy-pro	Amino Acid	Muscle	19130	100000657	1,2-dipalmitoyl-GPC (16:0/16:0)	Lipid	-0.618711	0.468518	0.103327	TRUE	FALSE
Liver	33949	100001294	gamma-glutamylglycine	Peptide	Muscle	19130	100000657	1,2-dipalmitoyl-GPC (16:0/16:0)	Lipid	-0.694671	0.190117	0.103327	FALSE	FALSE
Liver	35153	100001481	1-docosahexaenoylglycerol (22:6)	Lipid	Muscle	19130	100000657	1,2-dipalmitoyl-GPC (16:0/16:0)	Lipid	0.654935	0.958838	0.103327	FALSE	FALSE
Liver	48492	100006294	behenoyl sphingomyelin (d18:1/22:0)*	Lipid	Muscle	19130	100000657	1,2-dipalmitoyl-GPC (16:0/16:0)	Lipid	-0.636108	-0.511378	0.103327	TRUE	FALSE
Liver	52432	100008953	2-palmitoleoylglycerol (16:1)*	Lipid	Muscle	19130	100000657	1,2-dipalmitoyl-GPC (16:0/16:0)	Lipid	0.698709	-0.0638085	0.103327	FALSE	FALSE
Liver	52633	100009052	palmitoyl-linoleoyl-glycerol (16:0/18:2) [1]*	Lipid	Muscle	19130	100000657	1,2-dipalmitoyl-GPC (16:0/16:0)	Lipid	0.641893	0.00980535	0.103327	FALSE	FALSE
Liver	57514	100015832	behenoylcarnitine (C22)*	Lipid	Muscle	19130	100000657	1,2-dipalmitoyl-GPC (16:0/16:0)	Lipid	-0.655101	-0.422229	0.103327	FALSE	FALSE
Liver	57513	100015833	arachidoylcarnitine (C20)*	Lipid	Muscle	19130	100000657	1,2-dipalmitoyl-GPC (16:0/16:0)	Lipid	-0.621556	-0.987349	0.103327	FALSE	FALSE
Liver	57515	100015834	lignoceroylcarnitine (C24)*	Lipid	Muscle	19130	100000657	1,2-dipalmitoyl-GPC (16:0/16:0)	Lipid	-0.617807	-0.370083	0.103327	FALSE	FALSE
Liver	1806	498	retinol (Vitamin A)	Cofactors and Vitamins	Muscle	19258	100000672	1-myristoyl-2-palmitoyl-GPC (14:0/16:0)	Lipid	0.607419	-0.727559	0.135681	TRUE	FALSE
Liver	34398	100001258	glycylleucine	Peptide	Muscle	19258	100000672	1-myristoyl-2-palmitoyl-GPC (14:0/16:0)	Lipid	0.616214	0.385978	0.135681	FALSE	FALSE
Liver	40703	100003674	prolylglycine	Peptide	Muscle	19258	100000672	1-myristoyl-2-palmitoyl-GPC (14:0/16:0)	Lipid	0.639311	-0.256793	0.135681	FALSE	FALSE
Liver	52432	100008953	2-palmitoleoylglycerol (16:1)*	Lipid	Muscle	19258	100000672	1-myristoyl-2-palmitoyl-GPC (14:0/16:0)	Lipid	0.620324	-0.0638085	0.135681	FALSE	FALSE
Liver	53224	100009407	pimeloylcarnitine/3-methyladipoylcarnitine (C7-DC)	Lipid	Muscle	19258	100000672	1-myristoyl-2-palmitoyl-GPC (14:0/16:0)	Lipid	-0.633501	1.49433	0.135681	TRUE	FALSE
Liver	15720	100000282	N-acetylglutamate	Amino Acid	Muscle	22130	100000774	phenyllactate (PLA)	Amino Acid	0.639234	0.744284	-0.235344	TRUE	FALSE
Liver	33953	100001266	N-acetylarginine	Amino Acid	Muscle	22130	100000774	phenyllactate (PLA)	Amino Acid	0.692366	0.323946	-0.235344	TRUE	FALSE
Liver	32342	209	adenosine 5'-monophosphate (AMP)	Nucleotide	Muscle	22185	100000787	N-acetylaspartate (NAA)	Amino Acid	0.617045	-8.85933	0.139594	TRUE	FALSE
Liver	1419	212	5-methylthioadenosine (MTA)	Amino Acid	Muscle	22185	100000787	N-acetylaspartate (NAA)	Amino Acid	0.60523	0.717375	0.139594	TRUE	FALSE
Liver	1123	361	inosine	Nucleotide	Muscle	22185	100000787	N-acetylaspartate (NAA)	Amino Acid	0.628426	-0.801694	0.139594	FALSE	FALSE
Liver	22119	100000763	5-methylcytidine	Nucleotide	Muscle	22185	100000787	N-acetylaspartate (NAA)	Amino Acid	-0.679679	-0.333592	0.139594	TRUE	FALSE
Liver	52435	100008956	sphingomyelin (d18:2/23:0, d18:1/23:1, d17:1/24:1)*	Lipid	Muscle	22185	100000787	N-acetylaspartate (NAA)	Amino Acid	0.608545	-0.493652	0.139594	TRUE	FALSE
Liver	1806	498	retinol (Vitamin A)	Cofactors and Vitamins	Muscle	20694	100000841	oxalate (ethanedioate)	Cofactors and Vitamins	0.627463	-0.727559	-0.15454	TRUE	FALSE
Liver	20488	572	glucose	Carbohydrate	Muscle	20694	100000841	oxalate (ethanedioate)	Cofactors and Vitamins	-0.62028	1.03255	-0.15454	TRUE	FALSE
Liver	48341	100006121	1-dihomo-linolenylglycerol (20:3)	Lipid	Muscle	20694	100000841	oxalate (ethanedioate)	Cofactors and Vitamins	0.675639	0.129126	-0.15454	FALSE	FALSE
Liver	42420	100001320	erythronate*	Carbohydrate	Muscle	21184	100000924	1-oleoylglycerol (18:1)	Lipid	0.604504	0.216331	-0.883102	FALSE	FALSE
Liver	27665	55	1-methylnicotinamide	Cofactors and Vitamins	Muscle	22137	100000961	homoarginine	Amino Acid	0.675348	2.62273	-1.11324	TRUE	FALSE
Liver	513	275	creatinine	Amino Acid	Muscle	22137	100000961	homoarginine	Amino Acid	0.673413	0.135397	-1.11324	TRUE	FALSE
Liver	20488	572	glucose	Carbohydrate	Muscle	22137	100000961	homoarginine	Amino Acid	0.647884	1.03255	-1.11324	TRUE	FALSE
Liver	577	878	fructose	Carbohydrate	Muscle	22137	100000961	homoarginine	Amino Acid	0.633232	-1.50374	-1.11324	FALSE	FALSE
Liver	61868	100001668	1-ribosyl-imidazoleacetate*	Amino Acid	Muscle	22137	100000961	homoarginine	Amino Acid	0.606827	1.02595	-1.11324	TRUE	FALSE
Liver	52452	100008980	1-stearoyl-2-linoleoyl-GPC (18:0/18:2)*	Lipid	Muscle	22137	100000961	homoarginine	Amino Acid	0.718356	0.0492518	-1.11324	FALSE	FALSE
Liver	57514	100015832	behenoylcarnitine (C22)*	Lipid	Muscle	22137	100000961	homoarginine	Amino Acid	0.649006	-0.422229	-1.11324	FALSE	FALSE
Liver	513	275	creatinine	Amino Acid	Muscle	32506	100000987	2-linoleoylglycerol (18:2)	Lipid	0.602973	0.135397	-1.01115	TRUE	FALSE
Liver	20488	572	glucose	Carbohydrate	Muscle	32506	100000987	2-linoleoylglycerol (18:2)	Lipid	0.613219	1.03255	-1.01115	TRUE	FALSE
Liver	33441	100001055	isobutyrylcarnitine (C4)	Amino Acid	Muscle	32506	100000987	2-linoleoylglycerol (18:2)	Lipid	0.623885	1.38628	-1.01115	TRUE	FALSE
Liver	57514	100015832	behenoylcarnitine (C22)*	Lipid	Muscle	32506	100000987	2-linoleoylglycerol (18:2)	Lipid	0.649877	-0.422229	-1.01115	FALSE	FALSE
Liver	1419	212	5-methylthioadenosine (MTA)	Amino Acid	Muscle	22053	100000997	3-hydroxydecanoate	Lipid	0.68333	0.717375	0.872356	TRUE	TRUE
Liver	1591	1084	N-acetylvaline	Amino Acid	Muscle	22053	100000997	3-hydroxydecanoate	Lipid	-0.658463	1.00521	0.872356	TRUE	TRUE
Liver	15650	1242	N1-methyladenosine	Nucleotide	Muscle	22053	100000997	3-hydroxydecanoate	Lipid	-0.678135	-0.259814	0.872356	FALSE	TRUE
Liver	15140	100000265	kynurenine	Amino Acid	Muscle	22053	100000997	3-hydroxydecanoate	Lipid	-0.703979	-0.848511	0.872356	TRUE	TRUE
Liver	15772	100000406	ribitol	Carbohydrate	Muscle	22053	100000997	3-hydroxydecanoate	Lipid	-0.695294	0.905385	0.872356	TRUE	TRUE
Liver	3127	171	hypoxanthine	Nucleotide	Muscle	27731	100001007	ribonate	Carbohydrate	0.721312	2.64218	-1.17494	FALSE	FALSE
Liver	1898	480	proline	Amino Acid	Muscle	27731	100001007	ribonate	Carbohydrate	-0.720963	-0.717858	-1.17494	TRUE	FALSE
Liver	2183	872	thymidine	Nucleotide	Muscle	27731	100001007	ribonate	Carbohydrate	-0.642832	-0.638972	-1.17494	TRUE	FALSE
Liver	1471	914	ribose	Carbohydrate	Muscle	27731	100001007	ribonate	Carbohydrate	0.682802	-0.830782	-1.17494	FALSE	FALSE
Liver	37070	100001805	methylphosphate	Nucleotide	Muscle	27731	100001007	ribonate	Carbohydrate	-0.708784	0.373164	-1.17494	FALSE	FALSE
Liver	46223	100003151	linoleoylcarnitine (C18:2)*	Lipid	Muscle	27731	100001007	ribonate	Carbohydrate	0.650815	-0.181053	-1.17494	FALSE	FALSE
Liver	57518	100015837	arachidonoylcarnitine (C20:4)	Lipid	Muscle	27731	100001007	ribonate	Carbohydrate	0.615456	-0.222653	-1.17494	FALSE	FALSE
Liver	15949	100000125	2'-deoxycytidine	Nucleotide	Muscle	27738	100001022	threonate	Cofactors and Vitamins	-0.604184	-0.919085	-0.552047	TRUE	FALSE
Liver	36808	100001810	dimethylarginine (SDMA + ADMA)	Amino Acid	Muscle	27738	100001022	threonate	Cofactors and Vitamins	-0.631136	-0.508147	-0.552047	TRUE	FALSE
Liver	57518	100015837	arachidonoylcarnitine (C20:4)	Lipid	Muscle	27738	100001022	threonate	Cofactors and Vitamins	0.638468	-0.222653	-0.552047	FALSE	FALSE
Liver	57521	100015840	dihomo-linolenoylcarnitine (C20:3n3 or 6)*	Lipid	Muscle	27738	100001022	threonate	Cofactors and Vitamins	0.676492	-0.0847677	-0.552047	FALSE	FALSE
Liver	54956	100010923	linoleoyl-arachidonoyl-glycerol (18:2/20:4) [2]*	Lipid	Muscle	27447	100001040	1-linoleoylglycerol (18:2)	Lipid	-0.604307	0.513447	-0.639529	TRUE	FALSE
Liver	38102	1137	oleoyl ethanolamide	Lipid	Muscle	33419	100001048	2-palmitoylglycerol (16:0)	Lipid	-0.617246	-0.964228	0.423944	FALSE	FALSE
Liver	32350	100001208	1-methyl-4-imidazoleacetate	Amino Acid	Muscle	33419	100001048	2-palmitoylglycerol (16:0)	Lipid	0.634074	-0.248846	0.423944	TRUE	FALSE
Liver	33946	100001293	N-acetylhistidine	Amino Acid	Muscle	33419	100001048	2-palmitoylglycerol (16:0)	Lipid	0.624923	1.19665	0.423944	TRUE	FALSE
Liver	35137	100001412	N2,N2-dimethylguanosine	Nucleotide	Muscle	33419	100001048	2-palmitoylglycerol (16:0)	Lipid	-0.606354	-0.798986	0.423944	TRUE	FALSE
Liver	43255	100004299	N-acetyl-1-methylhistidine*	Amino Acid	Muscle	30460	100001051	1-methylhistidine	Amino Acid	0.741946	1.31206	-0.00583465	TRUE	FALSE
Liver	15720	100000282	N-acetylglutamate	Amino Acid	Muscle	33441	100001055	isobutyrylcarnitine (C4)	Amino Acid	0.608615	0.744284	0.354596	TRUE	FALSE
Liver	33953	100001266	N-acetylarginine	Amino Acid	Muscle	33441	100001055	isobutyrylcarnitine (C4)	Amino Acid	0.696655	0.323946	0.354596	TRUE	FALSE
Liver	48434	100001577	N-acetylcitrulline	Amino Acid	Muscle	33441	100001055	isobutyrylcarnitine (C4)	Amino Acid	0.616156	0.651565	0.354596	TRUE	FALSE
Liver	52234	100001882	glycosyl-N-stearoyl-sphingosine (d18:1/18:0)	Lipid	Muscle	33441	100001055	isobutyrylcarnitine (C4)	Amino Acid	-0.653246	-0.692957	0.354596	FALSE	FALSE
Liver	55072	100002784	2-oxoarginine*	Amino Acid	Muscle	33441	100001055	isobutyrylcarnitine (C4)	Amino Acid	0.612306	0.152983	0.354596	FALSE	FALSE
Liver	43586	100004488	N-monomethylarginine	Amino Acid	Muscle	33441	100001055	isobutyrylcarnitine (C4)	Amino Acid	0.610931	-0.522561	0.354596	TRUE	FALSE
Liver	1110	229	arachidonate (20:4n6)	Lipid	Muscle	32457	100001112	3-hydroxylaurate	Lipid	-0.610946	-1.4839	1.49639	TRUE	FALSE
Liver	1123	361	inosine	Nucleotide	Muscle	32452	100001162	propionylcarnitine (C3)	Lipid	0.663594	-0.801694	0.658845	FALSE	FALSE
Liver	44877	1518	N-palmitoyl-sphingosine (d18:1/16:0)	Lipid	Muscle	32452	100001162	propionylcarnitine (C3)	Lipid	-0.638707	-0.456001	0.658845	TRUE	FALSE
Liver	1827	500	riboflavin (Vitamin B2)	Cofactors and Vitamins	Muscle	43831	100001204	1-methylhistamine	Amino Acid	0.678141	2.45077	0.00136956	TRUE	FALSE
Liver	52602	536	2'-deoxyuridine	Nucleotide	Muscle	43831	100001204	1-methylhistamine	Amino Acid	0.696427	-0.804338	0.00136956	TRUE	FALSE
Liver	605	825	uracil	Nucleotide	Muscle	43831	100001204	1-methylhistamine	Amino Acid	0.619438	3.78257	0.00136956	TRUE	FALSE
Liver	40406	100003397	trimethylamine N-oxide	Lipid	Muscle	43831	100001204	1-methylhistamine	Amino Acid	-0.626118	-0.136409	0.00136956	FALSE	FALSE
Liver	42382	197	S-adenosylhomocysteine (SAH)	Amino Acid	Muscle	33969	100001229	stearidonate (18:4n3)	Lipid	-0.653668	3.59835	0.0100456	TRUE	FALSE
Liver	40469	100001468	N1-Methyl-2-pyridone-5-carboxamide	Cofactors and Vitamins	Muscle	33969	100001229	stearidonate (18:4n3)	Lipid	0.68369	-0.137281	0.0100456	FALSE	FALSE
Liver	52452	100008980	1-stearoyl-2-linoleoyl-GPC (18:0/18:2)*	Lipid	Muscle	33969	100001229	stearidonate (18:4n3)	Lipid	0.615532	0.0492518	0.0100456	FALSE	FALSE
Liver	53224	100009407	pimeloylcarnitine/3-methyladipoylcarnitine (C7-DC)	Lipid	Muscle	33969	100001229	stearidonate (18:4n3)	Lipid	0.615461	1.49433	0.0100456	TRUE	FALSE
Liver	32306	1001	trans-4-hydroxyproline	Amino Acid	Muscle	33943	100001253	N-acetylglutamine	Amino Acid	0.693487	-0.216395	-0.665188	TRUE	FALSE
Liver	19503	1538	stearoyl sphingomyelin (d18:1/18:0)	Lipid	Muscle	33942	100001257	N-acetylasparagine	Amino Acid	-0.61546	0.20295	-0.594536	FALSE	TRUE
Liver	35137	100001412	N2,N2-dimethylguanosine	Nucleotide	Muscle	33955	100001263	1-palmitoyl-GPC (16:0)	Lipid	0.602803	-0.798986	0.0201549	TRUE	FALSE
Liver	33961	100001271	1-stearoyl-GPC (18:0)	Lipid	Muscle	33952	100001270	myristoylcarnitine (C14)	Lipid	0.626312	-0.235312	0.0846543	FALSE	FALSE
Liver	48258	100001272	1-oleoyl-GPC (18:1)	Lipid	Muscle	33952	100001270	myristoylcarnitine (C14)	Lipid	0.617691	-0.212389	0.0846543	FALSE	FALSE
Liver	1589	1083	N-acetylmethionine	Amino Acid	Muscle	48258	100001272	1-oleoyl-GPC (18:1)	Lipid	-0.636613	0.354448	-0.0565011	TRUE	FALSE
Liver	22119	100000763	5-methylcytidine	Nucleotide	Muscle	48258	100001272	1-oleoyl-GPC (18:1)	Lipid	0.61542	-0.333592	-0.0565011	TRUE	FALSE
Liver	35137	100001412	N2,N2-dimethylguanosine	Nucleotide	Muscle	48258	100001272	1-oleoyl-GPC (18:1)	Lipid	0.728756	-0.798986	-0.0565011	TRUE	FALSE
Liver	33945	100001275	phenylacetylglycine	Peptide	Muscle	33945	100001275	phenylacetylglycine	Peptide	0.700134	-0.277336	-0.580122	FALSE	TRUE
Liver	33949	100001294	gamma-glutamylglycine	Peptide	Muscle	33945	100001275	phenylacetylglycine	Peptide	0.615588	0.190117	-0.580122	FALSE	TRUE
Liver	40469	100001468	N1-Methyl-2-pyridone-5-carboxamide	Cofactors and Vitamins	Muscle	33945	100001275	phenylacetylglycine	Peptide	0.645814	-0.137281	-0.580122	FALSE	TRUE
Liver	32553	100001510	phenol sulfate	Amino Acid	Muscle	33945	100001275	phenylacetylglycine	Peptide	0.710369	-0.232143	-0.580122	FALSE	TRUE
Liver	52747	100006679	phenol glucuronide	Amino Acid	Muscle	33945	100001275	phenylacetylglycine	Peptide	0.611101	-0.52166	-0.580122	TRUE	TRUE
Liver	53224	100009407	pimeloylcarnitine/3-methyladipoylcarnitine (C7-DC)	Lipid	Muscle	33945	100001275	phenylacetylglycine	Peptide	0.614415	1.49433	-0.580122	TRUE	TRUE
Liver	57515	100015834	lignoceroylcarnitine (C24)*	Lipid	Muscle	33945	100001275	phenylacetylglycine	Peptide	0.608764	-0.370083	-0.580122	FALSE	TRUE
Liver	48990	823	pyruvate	Carbohydrate	Muscle	33972	100001277	10-nonadecenoate (19:1n9)	Lipid	0.603809	-0.948745	-0.0186907	TRUE	FALSE
Liver	40469	100001468	N1-Methyl-2-pyridone-5-carboxamide	Cofactors and Vitamins	Muscle	34035	100001337	linolenate [alpha or gamma; (18:3n3 or 6)]	Lipid	0.615286	-0.137281	-0.39873	FALSE	FALSE
Liver	38102	1137	oleoyl ethanolamide	Lipid	Muscle	34534	100001392	laurylcarnitine (C12)	Lipid	0.699351	-0.964228	0.771409	FALSE	TRUE
Liver	48258	100001272	1-oleoyl-GPC (18:1)	Lipid	Muscle	34534	100001392	laurylcarnitine (C12)	Lipid	0.65745	-0.212389	0.771409	FALSE	TRUE
Liver	33953	100001266	N-acetylarginine	Amino Acid	Muscle	34407	100001393	isovalerylcarnitine (C5)	Amino Acid	0.618803	0.323946	0.999509	TRUE	TRUE
Liver	52234	100001882	glycosyl-N-stearoyl-sphingosine (d18:1/18:0)	Lipid	Muscle	34407	100001393	isovalerylcarnitine (C5)	Amino Acid	-0.627833	-0.692957	0.999509	FALSE	TRUE
Liver	1589	1083	N-acetylmethionine	Amino Acid	Muscle	34419	100001395	1-linoleoyl-GPC (18:2)	Lipid	-0.606895	0.354448	-0.0285223	TRUE	FALSE
Liver	3127	171	hypoxanthine	Nucleotide	Muscle	35172	100001416	orotidine	Nucleotide	0.607287	2.64218	-0.220787	FALSE	FALSE
Liver	1898	480	proline	Amino Acid	Muscle	35172	100001416	orotidine	Nucleotide	-0.683778	-0.717858	-0.220787	TRUE	FALSE
Liver	1573	1099	guanosine	Nucleotide	Muscle	35172	100001416	orotidine	Nucleotide	-0.757775	-2.28146	-0.220787	FALSE	FALSE
Liver	37070	100001805	methylphosphate	Nucleotide	Muscle	35172	100001416	orotidine	Nucleotide	-0.819116	0.373164	-0.220787	FALSE	FALSE
Liver	22001	100000773	3-hydroxyoctanoate	Lipid	Muscle	34397	100001433	1-arachidonylglycerol (20:4)	Lipid	0.632069	-0.390161	-1.20926	FALSE	FALSE
Liver	1508	1024	pantothenate	Cofactors and Vitamins	Muscle	42398	100001461	1-stearoyl-GPE (18:0)	Lipid	0.652821	0.641002	-0.115938	TRUE	FALSE
Liver	15650	1242	N1-methyladenosine	Nucleotide	Muscle	42398	100001461	1-stearoyl-GPE (18:0)	Lipid	0.621778	-0.259814	-0.115938	FALSE	FALSE
Liver	22119	100000763	5-methylcytidine	Nucleotide	Muscle	42398	100001461	1-stearoyl-GPE (18:0)	Lipid	0.65881	-0.333592	-0.115938	TRUE	FALSE
Liver	35137	100001412	N2,N2-dimethylguanosine	Nucleotide	Muscle	42398	100001461	1-stearoyl-GPE (18:0)	Lipid	0.771059	-0.798986	-0.115938	TRUE	FALSE
Liver	52984	100009271	(S)-3-hydroxybutyrylcarnitine	Lipid	Muscle	42398	100001461	1-stearoyl-GPE (18:0)	Lipid	-0.622289	0.975217	-0.115938	TRUE	FALSE
Liver	57655	100010896	2'-O-methyluridine	Nucleotide	Muscle	42398	100001461	1-stearoyl-GPE (18:0)	Lipid	0.614268	0.958202	-0.115938	TRUE	FALSE
Liver	513	275	creatinine	Amino Acid	Muscle	40469	100001468	N1-Methyl-2-pyridone-5-carboxamide	Cofactors and Vitamins	0.604068	0.135397	-0.420275	TRUE	FALSE
Liver	527	482	lactate	Carbohydrate	Muscle	40469	100001468	N1-Methyl-2-pyridone-5-carboxamide	Cofactors and Vitamins	0.62895	1.03351	-0.420275	TRUE	FALSE
Liver	15500	100000007	carnitine	Lipid	Muscle	40469	100001468	N1-Methyl-2-pyridone-5-carboxamide	Cofactors and Vitamins	0.615715	-0.125139	-0.420275	FALSE	FALSE
Liver	15716	100000263	imidazole lactate	Amino Acid	Muscle	40469	100001468	N1-Methyl-2-pyridone-5-carboxamide	Cofactors and Vitamins	0.66854	-0.00768178	-0.420275	FALSE	FALSE
Liver	32350	100001208	1-methyl-4-imidazoleacetate	Amino Acid	Muscle	40469	100001468	N1-Methyl-2-pyridone-5-carboxamide	Cofactors and Vitamins	0.678228	-0.248846	-0.420275	TRUE	FALSE
Liver	61868	100001668	1-ribosyl-imidazoleacetate*	Amino Acid	Muscle	40469	100001468	N1-Methyl-2-pyridone-5-carboxamide	Cofactors and Vitamins	0.704519	1.02595	-0.420275	TRUE	FALSE
Liver	43256	100002204	N-acetyl-3-methylhistidine*	Amino Acid	Muscle	40469	100001468	N1-Methyl-2-pyridone-5-carboxamide	Cofactors and Vitamins	0.619504	1.49216	-0.420275	FALSE	FALSE
Liver	52944	100009233	palmitoylcholine	Lipid	Muscle	40469	100001468	N1-Methyl-2-pyridone-5-carboxamide	Cofactors and Vitamins	-0.622271	-3.49206	-0.420275	TRUE	FALSE
Liver	52984	100009271	(S)-3-hydroxybutyrylcarnitine	Lipid	Muscle	40469	100001468	N1-Methyl-2-pyridone-5-carboxamide	Cofactors and Vitamins	0.664503	0.975217	-0.420275	TRUE	FALSE
Liver	62947	100020217	N,N,N-trimethyl-alanylproline betaine (TMAP)	Amino Acid	Muscle	40469	100001468	N1-Methyl-2-pyridone-5-carboxamide	Cofactors and Vitamins	0.737107	2.04344	-0.420275	TRUE	FALSE
Liver	22001	100000773	3-hydroxyoctanoate	Lipid	Muscle	35153	100001481	1-docosahexaenoylglycerol (22:6)	Lipid	0.697777	-0.390161	-0.642056	FALSE	FALSE
Liver	1512	1022	picolinate	Amino Acid	Muscle	34585	100001507	4-hydroxybutyrate (GHB)	Lipid	0.650789	0.0233259	-0.00854466	FALSE	FALSE
Liver	1564	1124	citrate	Energy	Muscle	34585	100001507	4-hydroxybutyrate (GHB)	Lipid	-0.617822	0.182243	-0.00854466	FALSE	FALSE
Liver	61868	100001668	1-ribosyl-imidazoleacetate*	Amino Acid	Muscle	34585	100001507	4-hydroxybutyrate (GHB)	Lipid	-0.610597	1.02595	-0.00854466	TRUE	FALSE
Liver	1670	533	urea	Amino Acid	Muscle	45095	100001509	2-methylbutyrylcarnitine (C5)	Amino Acid	0.656283	-0.385666	0.741626	TRUE	FALSE
Liver	19263	1526	1-palmitoyl-2-oleoyl-GPE (16:0/18:1)	Lipid	Muscle	45095	100001509	2-methylbutyrylcarnitine (C5)	Amino Acid	0.629193	-0.078149	0.741626	FALSE	FALSE
Liver	33953	100001266	N-acetylarginine	Amino Acid	Muscle	45095	100001509	2-methylbutyrylcarnitine (C5)	Amino Acid	0.666061	0.323946	0.741626	TRUE	FALSE
Liver	55072	100002784	2-oxoarginine*	Amino Acid	Muscle	45095	100001509	2-methylbutyrylcarnitine (C5)	Amino Acid	0.608725	0.152983	0.741626	FALSE	FALSE
Liver	52669	100009066	1-palmitoyl-2-oleoyl-GPI (16:0/18:1)*	Lipid	Muscle	45095	100001509	2-methylbutyrylcarnitine (C5)	Amino Acid	0.623137	-1.04797	0.741626	TRUE	FALSE
Liver	513	275	creatinine	Amino Acid	Muscle	32553	100001510	phenol sulfate	Amino Acid	0.625325	0.135397	-0.285115	TRUE	FALSE
Liver	59	355	histidine	Amino Acid	Muscle	32553	100001510	phenol sulfate	Amino Acid	-0.614286	0.553752	-0.285115	TRUE	FALSE
Liver	27718	1221	creatine	Amino Acid	Muscle	32553	100001510	phenol sulfate	Amino Acid	0.613737	1.77122	-0.285115	TRUE	FALSE
Liver	33945	100001275	phenylacetylglycine	Peptide	Muscle	32553	100001510	phenol sulfate	Amino Acid	0.678062	-0.277336	-0.285115	FALSE	FALSE
Liver	32553	100001510	phenol sulfate	Amino Acid	Muscle	32553	100001510	phenol sulfate	Amino Acid	0.939029	-0.232143	-0.285115	FALSE	FALSE
Liver	38625	100002254	stearoyl ethanolamide	Lipid	Muscle	32553	100001510	phenol sulfate	Amino Acid	-0.61849	-0.67219	-0.285115	TRUE	FALSE
Liver	52747	100006679	phenol glucuronide	Amino Acid	Muscle	32553	100001510	phenol sulfate	Amino Acid	0.837589	-0.52166	-0.285115	TRUE	FALSE
Liver	57514	100015832	behenoylcarnitine (C22)*	Lipid	Muscle	32553	100001510	phenol sulfate	Amino Acid	0.635745	-0.422229	-0.285115	FALSE	FALSE
Liver	57515	100015834	lignoceroylcarnitine (C24)*	Lipid	Muscle	32553	100001510	phenol sulfate	Amino Acid	0.623136	-0.370083	-0.285115	FALSE	FALSE
Liver	1589	1083	N-acetylmethionine	Amino Acid	Muscle	33230	100001511	1-palmitoleoyl-GPC (16:1)*	Lipid	-0.683154	0.354448	-0.295847	TRUE	FALSE
Liver	38102	1137	oleoyl ethanolamide	Lipid	Muscle	33230	100001511	1-palmitoleoyl-GPC (16:1)*	Lipid	0.641007	-0.964228	-0.295847	FALSE	FALSE
Liver	15990	100000269	glycerophosphorylcholine (GPC)	Lipid	Muscle	33230	100001511	1-palmitoleoyl-GPC (16:1)*	Lipid	-0.604545	0.463317	-0.295847	TRUE	FALSE
Liver	1505	445	orotate	Nucleotide	Muscle	35436	100001527	hexanoylglycine	Lipid	-0.631022	-0.364182	0.239648	TRUE	FALSE
Liver	53260	100009331	oleoylcholine	Lipid	Muscle	35436	100001527	hexanoylglycine	Lipid	0.615805	-3.14306	0.239648	TRUE	FALSE
Liver	34397	100001433	1-arachidonylglycerol (20:4)	Lipid	Muscle	35253	100001562	2-palmitoyl-GPC (16:0)*	Lipid	0.613209	0.528987	-1.19002	FALSE	FALSE
Liver	38102	1137	oleoyl ethanolamide	Lipid	Muscle	35631	100001567	1-palmitoyl-GPE (16:0)	Lipid	0.614858	-0.964228	-0.161822	FALSE	FALSE
Liver	35137	100001412	N2,N2-dimethylguanosine	Nucleotide	Muscle	35631	100001567	1-palmitoyl-GPE (16:0)	Lipid	0.626913	-0.798986	-0.161822	TRUE	FALSE
Liver	15990	100000269	glycerophosphorylcholine (GPC)	Lipid	Muscle	36600	100001570	1-linoleoyl-GPE (18:2)*	Lipid	-0.642169	0.463317	0.0256624	TRUE	FALSE
Liver	15772	100000406	ribitol	Carbohydrate	Muscle	35675	100001579	2-hydroxypalmitate	Lipid	0.616863	0.905385	-0.226983	TRUE	FALSE
Liver	35137	100001412	N2,N2-dimethylguanosine	Nucleotide	Muscle	35675	100001579	2-hydroxypalmitate	Lipid	0.613379	-0.798986	-0.226983	TRUE	FALSE
Liver	1573	1099	guanosine	Nucleotide	Muscle	46957	100001586	gulonate*	Cofactors and Vitamins	-0.740119	-2.28146	-0.779579	FALSE	TRUE
Liver	37070	100001805	methylphosphate	Nucleotide	Muscle	46957	100001586	gulonate*	Cofactors and Vitamins	-0.753443	0.373164	-0.779579	FALSE	TRUE
Liver	15677	100000042	3-methylhistidine	Amino Acid	Muscle	35665	100001612	N-acetyl-aspartyl-glutamate (NAAG)	Amino Acid	0.61064	-1.74473	-0.343184	TRUE	FALSE
Liver	35159	100001437	cysteine-glutathione disulfide	Amino Acid	Muscle	35665	100001612	N-acetyl-aspartyl-glutamate (NAAG)	Amino Acid	-0.689081	4.26008	-0.343184	TRUE	FALSE
Liver	35160	100001501	oleoylcarnitine (C18:1)	Lipid	Muscle	35665	100001612	N-acetyl-aspartyl-glutamate (NAAG)	Amino Acid	0.626295	-0.156618	-0.343184	FALSE	FALSE
Liver	47153	100005986	sphingomyelin (d18:1/24:1, d18:2/24:0)*	Lipid	Muscle	35665	100001612	N-acetyl-aspartyl-glutamate (NAAG)	Amino Acid	0.646199	-0.832013	-0.343184	TRUE	FALSE
Liver	48493	100006295	sphingomyelin (d18:1/22:1, d18:2/22:0, d16:1/24:1)*	Lipid	Muscle	35665	100001612	N-acetyl-aspartyl-glutamate (NAAG)	Amino Acid	0.655167	-0.182932	-0.343184	FALSE	FALSE
Liver	52435	100008956	sphingomyelin (d18:2/23:0, d18:1/23:1, d17:1/24:1)*	Lipid	Muscle	35665	100001612	N-acetyl-aspartyl-glutamate (NAAG)	Amino Acid	0.616839	-0.493652	-0.343184	TRUE	FALSE
Liver	57448	100015751	glycosyl ceramide (d18:1/23:1, d17:1/24:1)*	Lipid	Muscle	35665	100001612	N-acetyl-aspartyl-glutamate (NAAG)	Amino Acid	0.677058	-0.324809	-0.343184	FALSE	FALSE
Liver	37070	100001805	methylphosphate	Nucleotide	Muscle	48857	100001619	glycerophosphoglycerol	Lipid	-0.722496	0.373164	-0.481127	FALSE	FALSE
Liver	1573	1099	guanosine	Nucleotide	Muscle	37455	100001620	glycerophosphoethanolamine	Lipid	-0.605227	-2.28146	0.111781	FALSE	FALSE
Liver	22001	100000773	3-hydroxyoctanoate	Lipid	Muscle	37455	100001620	glycerophosphoethanolamine	Lipid	-0.612743	-0.390161	0.111781	FALSE	FALSE
Liver	1356	892	nonadecanoate (19:0)	Lipid	Muscle	35649	100001628	sedoheptulose-7-phosphate	Carbohydrate	-0.662358	-1.29224	1.58664	TRUE	FALSE
Liver	52984	100009271	(S)-3-hydroxybutyrylcarnitine	Lipid	Muscle	35305	100001655	1-palmitoyl-GPI (16:0)	Lipid	-0.604183	0.975217	0.186814	TRUE	FALSE
Liver	42382	197	S-adenosylhomocysteine (SAH)	Amino Acid	Muscle	36747	100001662	deoxycarnitine	Lipid	0.606833	3.59835	0.372409	TRUE	FALSE
Liver	32349	100001207	4-imidazoleacetate	Amino Acid	Muscle	36713	100001768	N6-carboxymethyllysine	Carbohydrate	0.609864	-0.934313	0.140262	TRUE	FALSE
Liver	52984	100009271	(S)-3-hydroxybutyrylcarnitine	Lipid	Muscle	36602	100001777	1-oleoyl-GPI (18:1)	Lipid	-0.664944	0.975217	0.210434	TRUE	FALSE
Liver	1589	1083	N-acetylmethionine	Amino Acid	Muscle	37070	100001805	methylphosphate	Nucleotide	0.737663	0.354448	0.238845	TRUE	FALSE
Liver	38102	1137	oleoyl ethanolamide	Lipid	Muscle	37070	100001805	methylphosphate	Nucleotide	-0.669567	-0.964228	0.238845	FALSE	FALSE
Liver	54979	1547	N-stearoyl-sphingosine (d18:1/18:0)*	Lipid	Muscle	37070	100001805	methylphosphate	Nucleotide	-0.632184	-0.0532837	0.238845	FALSE	FALSE
Liver	15140	100000265	kynurenine	Amino Acid	Muscle	37070	100001805	methylphosphate	Nucleotide	-0.64187	-0.848511	0.238845	TRUE	FALSE
Liver	35137	100001412	N2,N2-dimethylguanosine	Nucleotide	Muscle	37070	100001805	methylphosphate	Nucleotide	-0.670019	-0.798986	0.238845	TRUE	FALSE
Liver	57443	100015744	ceramide (d18:2/24:1, d18:1/24:2)*	Lipid	Muscle	37070	100001805	methylphosphate	Nucleotide	-0.672619	-0.51791	0.238845	TRUE	FALSE
Liver	27665	55	1-methylnicotinamide	Cofactors and Vitamins	Muscle	36808	100001810	dimethylarginine (SDMA + ADMA)	Amino Acid	0.617442	2.62273	-0.0432928	TRUE	FALSE
Liver	42382	197	S-adenosylhomocysteine (SAH)	Amino Acid	Muscle	36808	100001810	dimethylarginine (SDMA + ADMA)	Amino Acid	-0.685954	3.59835	-0.0432928	TRUE	FALSE
Liver	513	275	creatinine	Amino Acid	Muscle	36808	100001810	dimethylarginine (SDMA + ADMA)	Amino Acid	0.658773	0.135397	-0.0432928	TRUE	FALSE
Liver	40469	100001468	N1-Methyl-2-pyridone-5-carboxamide	Cofactors and Vitamins	Muscle	36808	100001810	dimethylarginine (SDMA + ADMA)	Amino Acid	0.632221	-0.137281	-0.0432928	FALSE	FALSE
Liver	52452	100008980	1-stearoyl-2-linoleoyl-GPC (18:0/18:2)*	Lipid	Muscle	36808	100001810	dimethylarginine (SDMA + ADMA)	Amino Acid	0.659846	0.0492518	-0.0432928	FALSE	FALSE
Liver	57341	100009204	1,2-dipalmitoyl-GPE (16:0/16:0)*	Lipid	Muscle	36808	100001810	dimethylarginine (SDMA + ADMA)	Amino Acid	-0.64695	-0.508326	-0.0432928	FALSE	FALSE
Liver	57514	100015832	behenoylcarnitine (C22)*	Lipid	Muscle	36808	100001810	dimethylarginine (SDMA + ADMA)	Amino Acid	0.633097	-0.422229	-0.0432928	FALSE	FALSE
Liver	57513	100015833	arachidoylcarnitine (C20)*	Lipid	Muscle	36808	100001810	dimethylarginine (SDMA + ADMA)	Amino Acid	0.607345	-0.987349	-0.0432928	FALSE	FALSE
Liver	1573	1099	guanosine	Nucleotide	Muscle	37076	100001851	N-acetylserine	Amino Acid	-0.642772	-2.28146	-0.330513	FALSE	FALSE
Liver	37070	100001805	methylphosphate	Nucleotide	Muscle	37076	100001851	N-acetylserine	Amino Acid	-0.705795	0.373164	-0.330513	FALSE	FALSE
Liver	34397	100001433	1-arachidonylglycerol (20:4)	Lipid	Muscle	42450	100001869	1-stearoyl-2-arachidonoyl-GPC (18:0/20:4)	Lipid	0.627529	0.528987	-0.027066	FALSE	FALSE
Liver	57514	100015832	behenoylcarnitine (C22)*	Lipid	Muscle	42450	100001869	1-stearoyl-2-arachidonoyl-GPC (18:0/20:4)	Lipid	-0.63174	-0.422229	-0.027066	FALSE	FALSE
Liver	57515	100015834	lignoceroylcarnitine (C24)*	Lipid	Muscle	42450	100001869	1-stearoyl-2-arachidonoyl-GPC (18:0/20:4)	Lipid	-0.6281	-0.370083	-0.027066	FALSE	FALSE
Liver	59	355	histidine	Amino Acid	Muscle	42449	100001870	1-palmitoyl-2-linoleoyl-GPE (16:0/18:2)	Lipid	0.632451	0.553752	-0.0903819	TRUE	FALSE
Liver	34592	100001311	ophthalmate	Amino Acid	Muscle	42449	100001870	1-palmitoyl-2-linoleoyl-GPE (16:0/18:2)	Lipid	-0.606359	3.95425	-0.0903819	TRUE	FALSE
Liver	54956	100010923	linoleoyl-arachidonoyl-glycerol (18:2/20:4) [2]*	Lipid	Muscle	42449	100001870	1-palmitoyl-2-linoleoyl-GPE (16:0/18:2)	Lipid	0.613416	0.513447	-0.0903819	TRUE	FALSE
Liver	54961	100010937	oleoyl-arachidonoyl-glycerol (18:1/20:4) [2]*	Lipid	Muscle	42449	100001870	1-palmitoyl-2-linoleoyl-GPE (16:0/18:2)	Lipid	0.658415	0.859736	-0.0903819	TRUE	FALSE
Liver	57450	100010949	stearoyl-arachidonoyl-glycerol (18:0/20:4) [1]*	Lipid	Muscle	42449	100001870	1-palmitoyl-2-linoleoyl-GPE (16:0/18:2)	Lipid	0.63693	2.56025	-0.0903819	TRUE	FALSE
Liver	57514	100015832	behenoylcarnitine (C22)*	Lipid	Muscle	42449	100001870	1-palmitoyl-2-linoleoyl-GPE (16:0/18:2)	Lipid	-0.605287	-0.422229	-0.0903819	FALSE	FALSE
Liver	57513	100015833	arachidoylcarnitine (C20)*	Lipid	Muscle	42449	100001870	1-palmitoyl-2-linoleoyl-GPE (16:0/18:2)	Lipid	-0.616973	-0.987349	-0.0903819	FALSE	FALSE
Liver	57515	100015834	lignoceroylcarnitine (C24)*	Lipid	Muscle	42449	100001870	1-palmitoyl-2-linoleoyl-GPE (16:0/18:2)	Lipid	-0.621884	-0.370083	-0.0903819	FALSE	FALSE
Liver	39577	100003152	N-methyl-GABA	Amino Acid	Muscle	37058	100001948	succinylcarnitine (C4-DC)	Energy	0.605551	1.41206	-0.334267	TRUE	FALSE
Liver	52616	100008921	1-palmitoyl-2-stearoyl-GPC (16:0/18:0)	Lipid	Muscle	37058	100001948	succinylcarnitine (C4-DC)	Energy	-0.613364	-0.0567257	-0.334267	FALSE	FALSE
Liver	52435	100008956	sphingomyelin (d18:2/23:0, d18:1/23:1, d17:1/24:1)*	Lipid	Muscle	37058	100001948	succinylcarnitine (C4-DC)	Energy	-0.608186	-0.493652	-0.334267	TRUE	FALSE
Liver	52437	100008957	sphingomyelin (d18:2/24:1, d18:1/24:2)*	Lipid	Muscle	37058	100001948	succinylcarnitine (C4-DC)	Energy	-0.678803	-0.245993	-0.334267	TRUE	FALSE
Liver	53195	100009139	1-myristoyl-2-arachidonoyl-GPC (14:0/20:4)*	Lipid	Muscle	37058	100001948	succinylcarnitine (C4-DC)	Energy	-0.629684	-0.505237	-0.334267	TRUE	FALSE
Liver	54994	100010951	1-oleoyl-2-arachidonoyl-GPI (18:1/20:4)*	Lipid	Muscle	37058	100001948	succinylcarnitine (C4-DC)	Energy	-0.619968	-0.294382	-0.334267	TRUE	FALSE
Liver	57448	100015751	glycosyl ceramide (d18:1/23:1, d17:1/24:1)*	Lipid	Muscle	37058	100001948	succinylcarnitine (C4-DC)	Energy	-0.64822	-0.324809	-0.334267	FALSE	FALSE
Liver	57482	100015791	sphingomyelin (d18:2/23:1)*	Lipid	Muscle	37058	100001948	succinylcarnitine (C4-DC)	Energy	-0.672892	-0.803445	-0.334267	TRUE	FALSE
Liver	57521	100015840	dihomo-linolenoylcarnitine (C20:3n3 or 6)*	Lipid	Muscle	37058	100001948	succinylcarnitine (C4-DC)	Energy	-0.608977	-0.0847677	-0.334267	FALSE	FALSE
Liver	62103	100002466	cysteinylglycine disulfide*	Amino Acid	Muscle	37253	100002070	2-hydroxyglutarate	Lipid	-0.612808	-0.996603	0.043363	TRUE	FALSE
Liver	40469	100001468	N1-Methyl-2-pyridone-5-carboxamide	Cofactors and Vitamins	Muscle	37529	100002106	sphingomyelin (d18:1/18:1, d18:2/18:0)	Lipid	-0.638586	-0.137281	0.359675	FALSE	FALSE
Liver	57514	100015832	behenoylcarnitine (C22)*	Lipid	Muscle	37529	100002106	sphingomyelin (d18:1/18:1, d18:2/18:0)	Lipid	-0.631978	-0.422229	0.359675	FALSE	FALSE
Liver	57515	100015834	lignoceroylcarnitine (C24)*	Lipid	Muscle	37529	100002106	sphingomyelin (d18:1/18:1, d18:2/18:0)	Lipid	-0.61844	-0.370083	0.359675	FALSE	FALSE
Liver	62959	100021123	hydroxy-N6,N6,N6-trimethyllysine*	Amino Acid	Muscle	37529	100002106	sphingomyelin (d18:1/18:1, d18:2/18:0)	Lipid	0.616404	0.0936316	0.359675	FALSE	FALSE
Liver	1827	500	riboflavin (Vitamin B2)	Cofactors and Vitamins	Muscle	37536	100002167	12-HETE	Lipid	0.641318	2.45077	-0.353907	TRUE	FALSE
Liver	1508	1024	pantothenate	Cofactors and Vitamins	Muscle	37536	100002167	12-HETE	Lipid	0.632175	0.641002	-0.353907	TRUE	FALSE
Liver	44877	1518	N-palmitoyl-sphingosine (d18:1/16:0)	Lipid	Muscle	37536	100002167	12-HETE	Lipid	0.6207	-0.456001	-0.353907	TRUE	FALSE
Liver	54979	1547	N-stearoyl-sphingosine (d18:1/18:0)*	Lipid	Muscle	37536	100002167	12-HETE	Lipid	0.719709	-0.0532837	-0.353907	FALSE	FALSE
Liver	15140	100000265	kynurenine	Amino Acid	Muscle	37536	100002167	12-HETE	Lipid	0.609863	-0.848511	-0.353907	TRUE	FALSE
Liver	15772	100000406	ribitol	Carbohydrate	Muscle	37536	100002167	12-HETE	Lipid	0.675194	0.905385	-0.353907	TRUE	FALSE
Liver	22119	100000763	5-methylcytidine	Nucleotide	Muscle	37536	100002167	12-HETE	Lipid	0.647873	-0.333592	-0.353907	TRUE	FALSE
Liver	32349	100001207	4-imidazoleacetate	Amino Acid	Muscle	37536	100002167	12-HETE	Lipid	-0.624075	-0.934313	-0.353907	TRUE	FALSE
Liver	35137	100001412	N2,N2-dimethylguanosine	Nucleotide	Muscle	37536	100002167	12-HETE	Lipid	0.790941	-0.798986	-0.353907	TRUE	FALSE
Liver	42398	100001461	1-stearoyl-GPE (18:0)	Lipid	Muscle	37536	100002167	12-HETE	Lipid	0.662921	-0.432945	-0.353907	TRUE	FALSE
Liver	52984	100009271	(S)-3-hydroxybutyrylcarnitine	Lipid	Muscle	37536	100002167	12-HETE	Lipid	-0.642587	0.975217	-0.353907	TRUE	FALSE
Liver	57443	100015744	ceramide (d18:2/24:1, d18:1/24:2)*	Lipid	Muscle	37536	100002167	12-HETE	Lipid	0.645654	-0.51791	-0.353907	TRUE	FALSE
Liver	1573	1099	guanosine	Nucleotide	Muscle	38125	100002227	4-cholesten-3-one	Lipid	0.620441	-2.28146	-0.374858	FALSE	FALSE
Liver	37070	100001805	methylphosphate	Nucleotide	Muscle	38125	100002227	4-cholesten-3-one	Lipid	0.739945	0.373164	-0.374858	FALSE	FALSE
Liver	1505	445	orotate	Nucleotide	Muscle	57747	100002458	3-methylglutaconate	Amino Acid	0.67521	-0.364182	-0.269982	TRUE	FALSE
Liver	15681	100000096	4-guanidinobutanoate	Amino Acid	Muscle	57747	100002458	3-methylglutaconate	Amino Acid	0.664943	1.03866	-0.269982	TRUE	FALSE
Liver	15720	100000282	N-acetylglutamate	Amino Acid	Muscle	57747	100002458	3-methylglutaconate	Amino Acid	0.670916	0.744284	-0.269982	TRUE	FALSE
Liver	18349	100000463	indolelactate	Amino Acid	Muscle	57747	100002458	3-methylglutaconate	Amino Acid	0.658073	0.101871	-0.269982	FALSE	FALSE
Liver	22185	100000787	N-acetylaspartate (NAA)	Amino Acid	Muscle	57747	100002458	3-methylglutaconate	Amino Acid	-0.678925	0.380416	-0.269982	FALSE	FALSE
Liver	33953	100001266	N-acetylarginine	Amino Acid	Muscle	57747	100002458	3-methylglutaconate	Amino Acid	0.731304	0.323946	-0.269982	TRUE	FALSE
Liver	48434	100001577	N-acetylcitrulline	Amino Acid	Muscle	57747	100002458	3-methylglutaconate	Amino Acid	0.620426	0.651565	-0.269982	TRUE	FALSE
Liver	55072	100002784	2-oxoarginine*	Amino Acid	Muscle	57747	100002458	3-methylglutaconate	Amino Acid	0.734287	0.152983	-0.269982	FALSE	FALSE
Liver	44877	1518	N-palmitoyl-sphingosine (d18:1/16:0)	Lipid	Muscle	53237	100002619	sedoheptulose	Carbohydrate	0.64128	-0.456001	0.0904389	TRUE	FALSE
Liver	54979	1547	N-stearoyl-sphingosine (d18:1/18:0)*	Lipid	Muscle	53237	100002619	sedoheptulose	Carbohydrate	0.630515	-0.0532837	0.0904389	FALSE	FALSE
Liver	22119	100000763	5-methylcytidine	Nucleotide	Muscle	53237	100002619	sedoheptulose	Carbohydrate	0.644052	-0.333592	0.0904389	TRUE	FALSE
Liver	35137	100001412	N2,N2-dimethylguanosine	Nucleotide	Muscle	53237	100002619	sedoheptulose	Carbohydrate	0.604739	-0.798986	0.0904389	TRUE	FALSE
Liver	43256	100002204	N-acetyl-3-methylhistidine*	Amino Acid	Muscle	39582	100002763	nicotinamide N-oxide	Cofactors and Vitamins	0.606512	1.49216	0.627884	FALSE	TRUE
Liver	35137	100001412	N2,N2-dimethylguanosine	Nucleotide	Muscle	52474	100002875	1-(1-enyl-palmitoyl)-GPC (P-16:0)*	Lipid	0.655484	-0.798986	0.00100723	TRUE	FALSE
Liver	33969	100001229	stearidonate (18:4n3)	Lipid	Muscle	46798	100002989	oleoyl-linoleoyl-glycerol (18:1/18:2) [1]	Lipid	-0.622111	-0.227847	-0.159878	FALSE	FALSE
Liver	33949	100001294	gamma-glutamylglycine	Peptide	Muscle	46798	100002989	oleoyl-linoleoyl-glycerol (18:1/18:2) [1]	Lipid	0.719724	0.190117	-0.159878	FALSE	FALSE
Liver	513	275	creatinine	Amino Acid	Muscle	46799	100002990	oleoyl-linoleoyl-glycerol (18:1/18:2) [2]	Lipid	0.661468	0.135397	-0.0932974	TRUE	FALSE
Liver	59	355	histidine	Amino Acid	Muscle	46799	100002990	oleoyl-linoleoyl-glycerol (18:1/18:2) [2]	Lipid	-0.605525	0.553752	-0.0932974	TRUE	FALSE
Liver	33949	100001294	gamma-glutamylglycine	Peptide	Muscle	46799	100002990	oleoyl-linoleoyl-glycerol (18:1/18:2) [2]	Lipid	0.75221	0.190117	-0.0932974	FALSE	FALSE
Liver	33364	100001314	gamma-glutamylthreonine	Peptide	Muscle	46799	100002990	oleoyl-linoleoyl-glycerol (18:1/18:2) [2]	Lipid	0.632876	0.18859	-0.0932974	FALSE	FALSE
Liver	52473	100008998	gamma-tocopherol/beta-tocopherol	Cofactors and Vitamins	Muscle	46799	100002990	oleoyl-linoleoyl-glycerol (18:1/18:2) [2]	Lipid	-0.624634	-0.0542427	-0.0932974	FALSE	FALSE
Liver	57514	100015832	behenoylcarnitine (C22)*	Lipid	Muscle	46799	100002990	oleoyl-linoleoyl-glycerol (18:1/18:2) [2]	Lipid	0.659185	-0.422229	-0.0932974	FALSE	FALSE
Liver	35137	100001412	N2,N2-dimethylguanosine	Nucleotide	Muscle	39270	100003000	1-(1-enyl-palmitoyl)-GPE (P-16:0)*	Lipid	0.689165	-0.798986	-0.623202	TRUE	FALSE
Liver	52984	100009271	(S)-3-hydroxybutyrylcarnitine	Lipid	Muscle	39270	100003000	1-(1-enyl-palmitoyl)-GPE (P-16:0)*	Lipid	-0.61117	0.975217	-0.623202	TRUE	FALSE
Liver	1493	444	ornithine	Amino Acid	Muscle	39732	100003119	N-oleoyltaurine	Lipid	-0.624708	0.567855	0.00118602	FALSE	FALSE
Liver	15681	100000096	4-guanidinobutanoate	Amino Acid	Muscle	39732	100003119	N-oleoyltaurine	Lipid	-0.607557	1.03866	0.00118602	TRUE	FALSE
Liver	22185	100000787	N-acetylaspartate (NAA)	Amino Acid	Muscle	39732	100003119	N-oleoyltaurine	Lipid	0.65289	0.380416	0.00118602	FALSE	FALSE
Liver	62860	100003415	N6-methyllysine	Amino Acid	Muscle	39732	100003119	N-oleoyltaurine	Lipid	-0.606196	0.102239	0.00118602	FALSE	FALSE
Liver	57477	100006296	sphingomyelin (d18:1/22:2, d18:2/22:1, d16:1/24:2)*	Lipid	Muscle	39732	100003119	N-oleoyltaurine	Lipid	0.604722	-0.101729	0.00118602	FALSE	FALSE
Liver	54812	100009154	1-palmitoyl-2-gamma-linolenoyl-GPC (16:0/18:3n6)*	Lipid	Muscle	39732	100003119	N-oleoyltaurine	Lipid	-0.616931	-0.0984758	0.00118602	FALSE	FALSE
Liver	52461	1539	1-palmitoyl-2-oleoyl-GPC (16:0/18:1)	Lipid	Muscle	39730	100003240	N-stearoyltaurine	Lipid	-0.640007	-0.022274	-0.452632	FALSE	FALSE
Liver	15681	100000096	4-guanidinobutanoate	Amino Acid	Muscle	39730	100003240	N-stearoyltaurine	Lipid	-0.611376	1.03866	-0.452632	TRUE	FALSE
Liver	32401	100001092	trigonelline (N'-methylnicotinate)	Cofactors and Vitamins	Muscle	39730	100003240	N-stearoyltaurine	Lipid	-0.615172	0.102069	-0.452632	FALSE	FALSE
Liver	52467	100008993	1-palmitoyl-2-arachidonoyl-GPI (16:0/20:4)*	Lipid	Muscle	39730	100003240	N-stearoyltaurine	Lipid	-0.619079	-0.24261	-0.452632	TRUE	FALSE
Liver	54812	100009154	1-palmitoyl-2-gamma-linolenoyl-GPC (16:0/18:3n6)*	Lipid	Muscle	39730	100003240	N-stearoyltaurine	Lipid	-0.69552	-0.0984758	-0.452632	FALSE	FALSE
Liver	40730	100003434	imidazole propionate	Amino Acid	Muscle	40730	100003434	imidazole propionate	Amino Acid	0.795004	0.604408	-0.186921	TRUE	FALSE
Liver	1508	1024	pantothenate	Cofactors and Vitamins	Muscle	40703	100003674	prolylglycine	Peptide	0.669131	0.641002	-0.155104	TRUE	FALSE
Liver	54964	100010927	linoleoyl-linolenoyl-glycerol (18:2/18:3) [2]*	Lipid	Muscle	43264	100003926	(R)-3-hydroxybutyrylcarnitine	Lipid	0.635096	0.758756	0.603063	FALSE	FALSE
Liver	54968	100010941	linoleoyl-linoleoyl-glycerol (18:2/18:2) [1]*	Lipid	Muscle	43264	100003926	(R)-3-hydroxybutyrylcarnitine	Lipid	0.639585	1.58463	0.603063	TRUE	FALSE
Liver	35628	100001569	1-oleoyl-GPE (18:1)	Lipid	Muscle	57512	100004054	margaroylcarnitine (C17)*	Lipid	0.627645	-0.629663	-0.0354309	TRUE	FALSE
Liver	21239	100000956	8-hydroxyoctanoate	Lipid	Muscle	42489	100004089	2-hydroxydecanoate	Lipid	-0.613959	-0.2052	0.686873	FALSE	FALSE
Liver	42382	197	S-adenosylhomocysteine (SAH)	Amino Acid	Muscle	43586	100004488	N-monomethylarginine	Amino Acid	-0.611384	3.59835	0.413264	TRUE	FALSE
Liver	43802	344	guanidinoacetate	Amino Acid	Muscle	43586	100004488	N-monomethylarginine	Amino Acid	0.636078	-0.261785	0.413264	FALSE	FALSE
Liver	33230	100001511	1-palmitoleoyl-GPC (16:1)*	Lipid	Muscle	43586	100004488	N-monomethylarginine	Amino Acid	-0.694577	-0.213897	0.413264	TRUE	FALSE
Liver	48493	100006295	sphingomyelin (d18:1/22:1, d18:2/22:0, d16:1/24:1)*	Lipid	Muscle	43586	100004488	N-monomethylarginine	Amino Acid	-0.617145	-0.182932	0.413264	FALSE	FALSE
Liver	57477	100006296	sphingomyelin (d18:1/22:2, d18:2/22:1, d16:1/24:2)*	Lipid	Muscle	43586	100004488	N-monomethylarginine	Amino Acid	-0.665957	-0.101729	0.413264	FALSE	FALSE
Liver	52446	100008976	1-stearoyl-2-linoleoyl-GPE (18:0/18:2)*	Lipid	Muscle	43586	100004488	N-monomethylarginine	Amino Acid	0.60339	-0.0461223	0.413264	FALSE	FALSE
Liver	53195	100009139	1-myristoyl-2-arachidonoyl-GPC (14:0/20:4)*	Lipid	Muscle	43586	100004488	N-monomethylarginine	Amino Acid	-0.657059	-0.505237	0.413264	TRUE	FALSE
Liver	57457	100015730	glycosyl ceramide (d16:1/24:1, d18:1/22:1)*	Lipid	Muscle	43586	100004488	N-monomethylarginine	Amino Acid	-0.704367	-0.595037	0.413264	TRUE	FALSE
Liver	57443	100015744	ceramide (d18:2/24:1, d18:1/24:2)*	Lipid	Muscle	44878	100004635	methionine sulfone	Amino Acid	-0.659125	-0.51791	-0.13266	TRUE	FALSE
Liver	1419	212	5-methylthioadenosine (MTA)	Amino Acid	Muscle	45428	100005463	N-acetylmethionine sulfoxide	Amino Acid	-0.641095	0.717375	0.293192	TRUE	FALSE
Liver	52984	100009271	(S)-3-hydroxybutyrylcarnitine	Lipid	Muscle	45428	100005463	N-acetylmethionine sulfoxide	Amino Acid	-0.643059	0.975217	0.293192	TRUE	FALSE
Liver	22119	100000763	5-methylcytidine	Nucleotide	Muscle	45968	100005716	1-oleoyl-GPG (18:1)*	Lipid	0.639531	-0.333592	-0.454194	TRUE	FALSE
Liver	1508	1024	pantothenate	Cofactors and Vitamins	Muscle	45970	100005717	1-palmitoyl-GPG (16:0)*	Lipid	0.671855	0.641002	-0.561703	TRUE	FALSE
Liver	22119	100000763	5-methylcytidine	Nucleotide	Muscle	45970	100005717	1-palmitoyl-GPG (16:0)*	Lipid	0.732394	-0.333592	-0.561703	TRUE	FALSE
Liver	35137	100001412	N2,N2-dimethylguanosine	Nucleotide	Muscle	45970	100005717	1-palmitoyl-GPG (16:0)*	Lipid	0.656015	-0.798986	-0.561703	TRUE	FALSE
Liver	57655	100010896	2'-O-methyluridine	Nucleotide	Muscle	45970	100005717	1-palmitoyl-GPG (16:0)*	Lipid	0.606928	0.958202	-0.561703	TRUE	FALSE
Liver	38102	1137	oleoyl ethanolamide	Lipid	Muscle	48182	100006051	myristoleoylcarnitine (C14:1)*	Lipid	0.648439	-0.964228	0.613835	FALSE	FALSE
Liver	48258	100001272	1-oleoyl-GPC (18:1)	Lipid	Muscle	48182	100006051	myristoleoylcarnitine (C14:1)*	Lipid	0.656111	-0.212389	0.613835	FALSE	FALSE
Liver	52616	100008921	1-palmitoyl-2-stearoyl-GPC (16:0/18:0)	Lipid	Muscle	48182	100006051	myristoleoylcarnitine (C14:1)*	Lipid	0.617734	-0.0567257	0.613835	FALSE	FALSE
Liver	39592	100002749	S-methylcysteine	Amino Acid	Muscle	48433	100006056	N-formylphenylalanine	Amino Acid	-0.604926	-0.516888	0.51948	FALSE	FALSE
Liver	52988	100006614	adipoylcarnitine (C6-DC)	Lipid	Muscle	48433	100006056	N-formylphenylalanine	Amino Acid	-0.60565	1.76945	0.51948	TRUE	FALSE
Liver	1302	415	methionine	Amino Acid	Muscle	48255	100006115	arabonate/xylonate	Carbohydrate	-0.604062	-0.492127	-0.45998	TRUE	FALSE
Liver	64	460	phenylalanine	Amino Acid	Muscle	48255	100006115	arabonate/xylonate	Carbohydrate	-0.639833	0.903607	-0.45998	TRUE	FALSE
Liver	1898	480	proline	Amino Acid	Muscle	48255	100006115	arabonate/xylonate	Carbohydrate	-0.77035	-0.717858	-0.45998	TRUE	FALSE
Liver	1284	564	threonine	Amino Acid	Muscle	48255	100006115	arabonate/xylonate	Carbohydrate	-0.623414	-0.227779	-0.45998	TRUE	FALSE
Liver	1471	914	ribose	Carbohydrate	Muscle	48255	100006115	arabonate/xylonate	Carbohydrate	0.627224	-0.830782	-0.45998	FALSE	FALSE
Liver	1573	1099	guanosine	Nucleotide	Muscle	48255	100006115	arabonate/xylonate	Carbohydrate	-0.687378	-2.28146	-0.45998	FALSE	FALSE
Liver	15949	100000125	2'-deoxycytidine	Nucleotide	Muscle	48255	100006115	arabonate/xylonate	Carbohydrate	-0.70276	-0.919085	-0.45998	TRUE	FALSE
Liver	37070	100001805	methylphosphate	Nucleotide	Muscle	48255	100006115	arabonate/xylonate	Carbohydrate	-0.700945	0.373164	-0.45998	FALSE	FALSE
Liver	38159	100002300	5-methyl-2'-deoxycytidine	Nucleotide	Muscle	48255	100006115	arabonate/xylonate	Carbohydrate	-0.656916	-0.851474	-0.45998	FALSE	FALSE
Liver	1498	189	N6,N6,N6-trimethyllysine	Amino Acid	Muscle	48885	100006430	arabitol/xylitol	Carbohydrate	-0.657211	0.19485	-0.643595	FALSE	FALSE
Liver	1125	376	isoleucine	Amino Acid	Muscle	48885	100006430	arabitol/xylitol	Carbohydrate	-0.621464	0.914545	-0.643595	TRUE	FALSE
Liver	60	397	leucine	Amino Acid	Muscle	48885	100006430	arabitol/xylitol	Carbohydrate	-0.616436	0.749887	-0.643595	TRUE	FALSE
Liver	1302	415	methionine	Amino Acid	Muscle	48885	100006430	arabitol/xylitol	Carbohydrate	-0.659886	-0.492127	-0.643595	TRUE	FALSE
Liver	1648	503	serine	Amino Acid	Muscle	48885	100006430	arabitol/xylitol	Carbohydrate	-0.619013	-0.406897	-0.643595	TRUE	FALSE
Liver	1284	564	threonine	Amino Acid	Muscle	48885	100006430	arabitol/xylitol	Carbohydrate	-0.609651	-0.227779	-0.643595	TRUE	FALSE
Liver	15949	100000125	2'-deoxycytidine	Nucleotide	Muscle	48885	100006430	arabitol/xylitol	Carbohydrate	-0.633933	-0.919085	-0.643595	TRUE	FALSE
Liver	57655	100010896	2'-O-methyluridine	Nucleotide	Muscle	52608	100006726	linoleoyl ethanolamide	Lipid	0.608559	0.958202	0.586472	TRUE	FALSE
Liver	59	355	histidine	Amino Acid	Muscle	52462	100008914	1-palmitoyl-2-arachidonoyl-GPC (16:0/20:4n6)	Lipid	0.633256	0.553752	0.0655188	TRUE	FALSE
Liver	1494	1021	5-oxoproline	Amino Acid	Muscle	52462	100008914	1-palmitoyl-2-arachidonoyl-GPC (16:0/20:4n6)	Lipid	-0.668929	1.17662	0.0655188	TRUE	FALSE
Liver	18369	1268	gamma-glutamylleucine	Peptide	Muscle	52462	100008914	1-palmitoyl-2-arachidonoyl-GPC (16:0/20:4n6)	Lipid	-0.672437	0.0651934	0.0655188	FALSE	FALSE
Liver	43829	100001126	gamma-glutamylvaline	Peptide	Muscle	52462	100008914	1-palmitoyl-2-arachidonoyl-GPC (16:0/20:4n6)	Lipid	-0.609921	0.361776	0.0655188	FALSE	FALSE
Liver	33949	100001294	gamma-glutamylglycine	Peptide	Muscle	52462	100008914	1-palmitoyl-2-arachidonoyl-GPC (16:0/20:4n6)	Lipid	-0.698008	0.190117	0.0655188	FALSE	FALSE
Liver	34592	100001311	ophthalmate	Amino Acid	Muscle	52462	100008914	1-palmitoyl-2-arachidonoyl-GPC (16:0/20:4n6)	Lipid	-0.692056	3.95425	0.0655188	TRUE	FALSE
Liver	33364	100001314	gamma-glutamylthreonine	Peptide	Muscle	52462	100008914	1-palmitoyl-2-arachidonoyl-GPC (16:0/20:4n6)	Lipid	-0.675964	0.18859	0.0655188	FALSE	FALSE
Liver	52432	100008953	2-palmitoleoylglycerol (16:1)*	Lipid	Muscle	52462	100008914	1-palmitoyl-2-arachidonoyl-GPC (16:0/20:4n6)	Lipid	0.638071	-0.0638085	0.0655188	FALSE	FALSE
Liver	54961	100010937	oleoyl-arachidonoyl-glycerol (18:1/20:4) [2]*	Lipid	Muscle	52462	100008914	1-palmitoyl-2-arachidonoyl-GPC (16:0/20:4n6)	Lipid	0.607108	0.859736	0.0655188	TRUE	FALSE
Liver	57514	100015832	behenoylcarnitine (C22)*	Lipid	Muscle	52462	100008914	1-palmitoyl-2-arachidonoyl-GPC (16:0/20:4n6)	Lipid	-0.659945	-0.422229	0.0655188	FALSE	FALSE
Liver	57515	100015834	lignoceroylcarnitine (C24)*	Lipid	Muscle	52462	100008914	1-palmitoyl-2-arachidonoyl-GPC (16:0/20:4n6)	Lipid	-0.656076	-0.370083	0.0655188	FALSE	FALSE
Liver	1564	1124	citrate	Energy	Muscle	52614	100008919	1-(1-enyl-stearoyl)-2-oleoyl-GPE (P-18:0/18:1)	Lipid	0.609018	0.182243	-0.00841195	FALSE	FALSE
Liver	35159	100001437	cysteine-glutathione disulfide	Amino Acid	Muscle	52614	100008919	1-(1-enyl-stearoyl)-2-oleoyl-GPE (P-18:0/18:1)	Lipid	-0.6087	4.26008	-0.00841195	TRUE	FALSE
Liver	62947	100020217	N,N,N-trimethyl-alanylproline betaine (TMAP)	Amino Acid	Muscle	52615	100008920	sphingomyelin (d18:1/17:0, d17:1/18:0, d19:1/16:0)	Lipid	-0.642775	2.04344	-0.0903005	TRUE	FALSE
Liver	34397	100001433	1-arachidonylglycerol (20:4)	Lipid	Muscle	52616	100008921	1-palmitoyl-2-stearoyl-GPC (16:0/18:0)	Lipid	0.64684	0.528987	-0.0789006	FALSE	FALSE
Liver	52281	100008928	2-hydroxybutyrate/2-hydroxyisobutyrate	Amino Acid	Muscle	52281	100008928	2-hydroxybutyrate/2-hydroxyisobutyrate	Amino Acid	0.676369	1.21054	-0.0861189	TRUE	FALSE
Liver	33471	100001316	nicotinate ribonucleoside	Cofactors and Vitamins	Muscle	52282	100008929	2-methylcitrate/homocitrate	Energy	0.632346	1.79933	0.00816469	TRUE	FALSE
Liver	42420	100001320	erythronate*	Carbohydrate	Muscle	52285	100008930	oleate/vaccenate (18:1)	Lipid	0.643022	0.216331	-0.204175	FALSE	FALSE
Liver	62947	100020217	N,N,N-trimethyl-alanylproline betaine (TMAP)	Amino Acid	Muscle	52938	100008933	3-hydroxystearate	Lipid	-0.60789	2.04344	-0.547285	TRUE	FALSE
Liver	34397	100001433	1-arachidonylglycerol (20:4)	Lipid	Muscle	52436	100008955	tricosanoyl sphingomyelin (d18:1/23:0)*	Lipid	0.604116	0.528987	-0.355226	FALSE	FALSE
Liver	37506	100002107	palmitoyl sphingomyelin (d18:1/16:0)	Lipid	Muscle	52437	100008957	sphingomyelin (d18:2/24:1, d18:1/24:2)*	Lipid	0.619887	0.0109939	0.00399654	FALSE	FALSE
Liver	48490	100006290	sphingomyelin (d18:1/20:0, d16:1/22:0)*	Lipid	Muscle	52437	100008957	sphingomyelin (d18:2/24:1, d18:1/24:2)*	Lipid	0.631087	-0.0551038	0.00399654	FALSE	FALSE
Liver	52615	100008920	sphingomyelin (d18:1/17:0, d17:1/18:0, d19:1/16:0)	Lipid	Muscle	52437	100008957	sphingomyelin (d18:2/24:1, d18:1/24:2)*	Lipid	0.604011	-0.219761	0.00399654	TRUE	FALSE
Liver	52473	100008998	gamma-tocopherol/beta-tocopherol	Cofactors and Vitamins	Muscle	52437	100008957	sphingomyelin (d18:2/24:1, d18:1/24:2)*	Lipid	-0.610473	-0.0542427	0.00399654	FALSE	FALSE
Liver	34397	100001433	1-arachidonylglycerol (20:4)	Lipid	Muscle	52447	100008977	1-stearoyl-2-arachidonoyl-GPE (18:0/20:4)	Lipid	0.618165	0.528987	-0.214058	FALSE	FALSE
Liver	57514	100015832	behenoylcarnitine (C22)*	Lipid	Muscle	52447	100008977	1-stearoyl-2-arachidonoyl-GPE (18:0/20:4)	Lipid	-0.674606	-0.422229	-0.214058	FALSE	FALSE
Liver	57513	100015833	arachidoylcarnitine (C20)*	Lipid	Muscle	52447	100008977	1-stearoyl-2-arachidonoyl-GPE (18:0/20:4)	Lipid	-0.643242	-0.987349	-0.214058	FALSE	FALSE
Liver	57515	100015834	lignoceroylcarnitine (C24)*	Lipid	Muscle	52447	100008977	1-stearoyl-2-arachidonoyl-GPE (18:0/20:4)	Lipid	-0.652236	-0.370083	-0.214058	FALSE	FALSE
Liver	57531	100015846	nervonoylcarnitine (C24:1)*	Lipid	Muscle	52447	100008977	1-stearoyl-2-arachidonoyl-GPE (18:0/20:4)	Lipid	-0.617718	-0.432625	-0.214058	TRUE	FALSE
Liver	34592	100001311	ophthalmate	Amino Acid	Muscle	52452	100008980	1-stearoyl-2-linoleoyl-GPC (18:0/18:2)*	Lipid	-0.652455	3.95425	0.0776274	TRUE	FALSE
Liver	1806	498	retinol (Vitamin A)	Cofactors and Vitamins	Muscle	52470	100008984	1-palmitoyl-2-palmitoleoyl-GPC (16:0/16:1)*	Lipid	0.621126	-0.727559	0.0573601	TRUE	FALSE
Liver	1561	1105	alpha-tocopherol	Cofactors and Vitamins	Muscle	52470	100008984	1-palmitoyl-2-palmitoleoyl-GPC (16:0/16:1)*	Lipid	0.627056	-0.139247	0.0573601	FALSE	FALSE
Liver	18357	100000487	glycylvaline	Peptide	Muscle	52470	100008984	1-palmitoyl-2-palmitoleoyl-GPC (16:0/16:1)*	Lipid	0.612253	-0.270133	0.0573601	FALSE	FALSE
Liver	34398	100001258	glycylleucine	Peptide	Muscle	52470	100008984	1-palmitoyl-2-palmitoleoyl-GPC (16:0/16:1)*	Lipid	0.631269	0.385978	0.0573601	FALSE	FALSE
Liver	40469	100001468	N1-Methyl-2-pyridone-5-carboxamide	Cofactors and Vitamins	Muscle	52470	100008984	1-palmitoyl-2-palmitoleoyl-GPC (16:0/16:1)*	Lipid	-0.60893	-0.137281	0.0573601	FALSE	FALSE
Liver	40703	100003674	prolylglycine	Peptide	Muscle	52470	100008984	1-palmitoyl-2-palmitoleoyl-GPC (16:0/16:1)*	Lipid	0.665469	-0.256793	0.0573601	FALSE	FALSE
Liver	52432	100008953	2-palmitoleoylglycerol (16:1)*	Lipid	Muscle	52470	100008984	1-palmitoyl-2-palmitoleoyl-GPC (16:0/16:1)*	Lipid	0.657424	-0.0638085	0.0573601	FALSE	FALSE
Liver	53224	100009407	pimeloylcarnitine/3-methyladipoylcarnitine (C7-DC)	Lipid	Muscle	52470	100008984	1-palmitoyl-2-palmitoleoyl-GPC (16:0/16:1)*	Lipid	-0.6469	1.49433	0.0573601	TRUE	FALSE
Liver	54961	100010937	oleoyl-arachidonoyl-glycerol (18:1/20:4) [2]*	Lipid	Muscle	52470	100008984	1-palmitoyl-2-palmitoleoyl-GPC (16:0/16:1)*	Lipid	0.656193	0.859736	0.0573601	TRUE	FALSE
Liver	57515	100015834	lignoceroylcarnitine (C24)*	Lipid	Muscle	52470	100008984	1-palmitoyl-2-palmitoleoyl-GPC (16:0/16:1)*	Lipid	-0.622365	-0.370083	0.0573601	FALSE	FALSE
Liver	57518	100015837	arachidonoylcarnitine (C20:4)	Lipid	Muscle	52470	100008984	1-palmitoyl-2-palmitoleoyl-GPC (16:0/16:1)*	Lipid	0.612145	-0.222653	0.0573601	FALSE	FALSE
Liver	27665	55	1-methylnicotinamide	Cofactors and Vitamins	Muscle	52454	100008985	1-palmitoyl-2-dihomo-linolenoyl-GPC (16:0/20:3n3 or 6)*	Lipid	-0.61003	2.62273	-0.0119482	TRUE	FALSE
Liver	42382	197	S-adenosylhomocysteine (SAH)	Amino Acid	Muscle	52454	100008985	1-palmitoyl-2-dihomo-linolenoyl-GPC (16:0/20:3n3 or 6)*	Lipid	0.618345	3.59835	-0.0119482	TRUE	FALSE
Liver	59	355	histidine	Amino Acid	Muscle	52454	100008985	1-palmitoyl-2-dihomo-linolenoyl-GPC (16:0/20:3n3 or 6)*	Lipid	0.747861	0.553752	-0.0119482	TRUE	FALSE
Liver	20488	572	glucose	Carbohydrate	Muscle	52454	100008985	1-palmitoyl-2-dihomo-linolenoyl-GPC (16:0/20:3n3 or 6)*	Lipid	-0.663889	1.03255	-0.0119482	TRUE	FALSE
Liver	584	803	mannose	Carbohydrate	Muscle	52454	100008985	1-palmitoyl-2-dihomo-linolenoyl-GPC (16:0/20:3n3 or 6)*	Lipid	-0.610765	0.382809	-0.0119482	FALSE	FALSE
Liver	577	878	fructose	Carbohydrate	Muscle	52454	100008985	1-palmitoyl-2-dihomo-linolenoyl-GPC (16:0/20:3n3 or 6)*	Lipid	-0.648138	-1.50374	-0.0119482	FALSE	FALSE
Liver	33949	100001294	gamma-glutamylglycine	Peptide	Muscle	52454	100008985	1-palmitoyl-2-dihomo-linolenoyl-GPC (16:0/20:3n3 or 6)*	Lipid	-0.636006	0.190117	-0.0119482	FALSE	FALSE
Liver	34592	100001311	ophthalmate	Amino Acid	Muscle	52454	100008985	1-palmitoyl-2-dihomo-linolenoyl-GPC (16:0/20:3n3 or 6)*	Lipid	-0.60916	3.95425	-0.0119482	TRUE	FALSE
Liver	57514	100015832	behenoylcarnitine (C22)*	Lipid	Muscle	52454	100008985	1-palmitoyl-2-dihomo-linolenoyl-GPC (16:0/20:3n3 or 6)*	Lipid	-0.744458	-0.422229	-0.0119482	FALSE	FALSE
Liver	57513	100015833	arachidoylcarnitine (C20)*	Lipid	Muscle	52454	100008985	1-palmitoyl-2-dihomo-linolenoyl-GPC (16:0/20:3n3 or 6)*	Lipid	-0.612849	-0.987349	-0.0119482	FALSE	FALSE
Liver	57515	100015834	lignoceroylcarnitine (C24)*	Lipid	Muscle	52454	100008985	1-palmitoyl-2-dihomo-linolenoyl-GPC (16:0/20:3n3 or 6)*	Lipid	-0.683306	-0.370083	-0.0119482	FALSE	FALSE
Liver	57531	100015846	nervonoylcarnitine (C24:1)*	Lipid	Muscle	52454	100008985	1-palmitoyl-2-dihomo-linolenoyl-GPC (16:0/20:3n3 or 6)*	Lipid	-0.662258	-0.432625	-0.0119482	TRUE	FALSE
Liver	59	355	histidine	Amino Acid	Muscle	52464	100008990	1-palmitoyl-2-arachidonoyl-GPE (16:0/20:4)*	Lipid	0.644156	0.553752	-0.00388368	TRUE	FALSE
Liver	33441	100001055	isobutyrylcarnitine (C4)	Amino Acid	Muscle	52464	100008990	1-palmitoyl-2-arachidonoyl-GPE (16:0/20:4)*	Lipid	-0.610797	1.38628	-0.00388368	TRUE	FALSE
Liver	34592	100001311	ophthalmate	Amino Acid	Muscle	52464	100008990	1-palmitoyl-2-arachidonoyl-GPE (16:0/20:4)*	Lipid	-0.610452	3.95425	-0.00388368	TRUE	FALSE
Liver	54961	100010937	oleoyl-arachidonoyl-glycerol (18:1/20:4) [2]*	Lipid	Muscle	52464	100008990	1-palmitoyl-2-arachidonoyl-GPE (16:0/20:4)*	Lipid	0.66197	0.859736	-0.00388368	TRUE	FALSE
Liver	57514	100015832	behenoylcarnitine (C22)*	Lipid	Muscle	52464	100008990	1-palmitoyl-2-arachidonoyl-GPE (16:0/20:4)*	Lipid	-0.699053	-0.422229	-0.00388368	FALSE	FALSE
Liver	57513	100015833	arachidoylcarnitine (C20)*	Lipid	Muscle	52464	100008990	1-palmitoyl-2-arachidonoyl-GPE (16:0/20:4)*	Lipid	-0.637461	-0.987349	-0.00388368	FALSE	FALSE
Liver	57515	100015834	lignoceroylcarnitine (C24)*	Lipid	Muscle	52464	100008990	1-palmitoyl-2-arachidonoyl-GPE (16:0/20:4)*	Lipid	-0.687377	-0.370083	-0.00388368	FALSE	FALSE
Liver	40703	100003674	prolylglycine	Peptide	Muscle	52465	100008991	1-palmitoyl-2-docosahexaenoyl-GPE (16:0/22:6)*	Lipid	0.602819	-0.256793	-0.156977	FALSE	FALSE
Liver	1494	1021	5-oxoproline	Amino Acid	Muscle	52466	100008992	1-stearoyl-2-docosahexaenoyl-GPE (18:0/22:6)*	Lipid	-0.620322	1.17662	0.00894161	TRUE	FALSE
Liver	34397	100001433	1-arachidonylglycerol (20:4)	Lipid	Muscle	52466	100008992	1-stearoyl-2-docosahexaenoyl-GPE (18:0/22:6)*	Lipid	0.660128	0.528987	0.00894161	FALSE	FALSE
Liver	34397	100001433	1-arachidonylglycerol (20:4)	Lipid	Muscle	52467	100008993	1-palmitoyl-2-arachidonoyl-GPI (16:0/20:4)*	Lipid	0.605218	0.528987	-0.0615554	FALSE	FALSE
Liver	54961	100010937	oleoyl-arachidonoyl-glycerol (18:1/20:4) [2]*	Lipid	Muscle	52467	100008993	1-palmitoyl-2-arachidonoyl-GPI (16:0/20:4)*	Lipid	0.606136	0.859736	-0.0615554	TRUE	FALSE
Liver	57514	100015832	behenoylcarnitine (C22)*	Lipid	Muscle	52467	100008993	1-palmitoyl-2-arachidonoyl-GPI (16:0/20:4)*	Lipid	-0.605087	-0.422229	-0.0615554	FALSE	FALSE
Liver	57513	100015833	arachidoylcarnitine (C20)*	Lipid	Muscle	52467	100008993	1-palmitoyl-2-arachidonoyl-GPI (16:0/20:4)*	Lipid	-0.644028	-0.987349	-0.0615554	FALSE	FALSE
Liver	33441	100001055	isobutyrylcarnitine (C4)	Amino Acid	Muscle	52468	100008994	1-stearoyl-2-linoleoyl-GPI (18:0/18:2)	Lipid	-0.61288	1.38628	-0.281298	TRUE	FALSE
Liver	584	803	mannose	Carbohydrate	Muscle	52673	100009002	1-(1-enyl-palmitoyl)-2-arachidonoyl-GPE (P-16:0/20:4)*	Lipid	-0.628324	0.382809	-0.100461	FALSE	FALSE
Liver	42446	1537	1-palmitoyl-2-linoleoyl-GPC (16:0/18:2)	Lipid	Muscle	52673	100009002	1-(1-enyl-palmitoyl)-2-arachidonoyl-GPE (P-16:0/20:4)*	Lipid	-0.656963	0.00480324	-0.100461	FALSE	FALSE
Liver	33441	100001055	isobutyrylcarnitine (C4)	Amino Acid	Muscle	52673	100009002	1-(1-enyl-palmitoyl)-2-arachidonoyl-GPE (P-16:0/20:4)*	Lipid	-0.749834	1.38628	-0.100461	TRUE	FALSE
Liver	61868	100001668	1-ribosyl-imidazoleacetate*	Amino Acid	Muscle	52673	100009002	1-(1-enyl-palmitoyl)-2-arachidonoyl-GPE (P-16:0/20:4)*	Lipid	-0.622461	1.02595	-0.100461	TRUE	FALSE
Liver	38625	100002254	stearoyl ethanolamide	Lipid	Muscle	52673	100009002	1-(1-enyl-palmitoyl)-2-arachidonoyl-GPE (P-16:0/20:4)*	Lipid	0.654448	-0.67219	-0.100461	TRUE	FALSE
Liver	52990	100006627	suberoylcarnitine (C8-DC)	Lipid	Muscle	52673	100009002	1-(1-enyl-palmitoyl)-2-arachidonoyl-GPE (P-16:0/20:4)*	Lipid	-0.652197	-0.19548	-0.100461	FALSE	FALSE
Liver	54961	100010937	oleoyl-arachidonoyl-glycerol (18:1/20:4) [2]*	Lipid	Muscle	52673	100009002	1-(1-enyl-palmitoyl)-2-arachidonoyl-GPE (P-16:0/20:4)*	Lipid	0.709038	0.859736	-0.100461	TRUE	FALSE
Liver	57450	100010949	stearoyl-arachidonoyl-glycerol (18:0/20:4) [1]*	Lipid	Muscle	52673	100009002	1-(1-enyl-palmitoyl)-2-arachidonoyl-GPE (P-16:0/20:4)*	Lipid	0.662581	2.56025	-0.100461	TRUE	FALSE
Liver	57514	100015832	behenoylcarnitine (C22)*	Lipid	Muscle	52673	100009002	1-(1-enyl-palmitoyl)-2-arachidonoyl-GPE (P-16:0/20:4)*	Lipid	-0.712918	-0.422229	-0.100461	FALSE	FALSE
Liver	57515	100015834	lignoceroylcarnitine (C24)*	Lipid	Muscle	52673	100009002	1-(1-enyl-palmitoyl)-2-arachidonoyl-GPE (P-16:0/20:4)*	Lipid	-0.688325	-0.370083	-0.100461	FALSE	FALSE
Liver	48493	100006295	sphingomyelin (d18:1/22:1, d18:2/22:0, d16:1/24:1)*	Lipid	Muscle	52477	100009005	1-(1-enyl-palmitoyl)-2-oleoyl-GPE (P-16:0/18:1)*	Lipid	0.674945	-0.182932	0.0744784	FALSE	FALSE
Liver	57477	100006296	sphingomyelin (d18:1/22:2, d18:2/22:1, d16:1/24:2)*	Lipid	Muscle	52477	100009005	1-(1-enyl-palmitoyl)-2-oleoyl-GPE (P-16:0/18:1)*	Lipid	0.6487	-0.101729	0.0744784	FALSE	FALSE
Liver	34397	100001433	1-arachidonylglycerol (20:4)	Lipid	Muscle	52682	100009009	1-(1-enyl-palmitoyl)-2-linoleoyl-GPC (P-16:0/18:2)*	Lipid	0.6323	0.528987	0.10007	FALSE	FALSE
Liver	1302	415	methionine	Amino Acid	Muscle	52604	100009028	N-palmitoyl-sphinganine (d18:0/16:0)	Lipid	0.612704	-0.492127	-0.173381	TRUE	FALSE
Liver	1898	480	proline	Amino Acid	Muscle	52604	100009028	N-palmitoyl-sphinganine (d18:0/16:0)	Lipid	0.635519	-0.717858	-0.173381	TRUE	FALSE
Liver	52602	536	2'-deoxyuridine	Nucleotide	Muscle	52604	100009028	N-palmitoyl-sphinganine (d18:0/16:0)	Lipid	0.619224	-0.804338	-0.173381	TRUE	FALSE
Liver	512	917	asparagine	Amino Acid	Muscle	52604	100009028	N-palmitoyl-sphinganine (d18:0/16:0)	Lipid	0.687512	-1.28835	-0.173381	TRUE	FALSE
Liver	1508	1024	pantothenate	Cofactors and Vitamins	Muscle	52604	100009028	N-palmitoyl-sphinganine (d18:0/16:0)	Lipid	0.733555	0.641002	-0.173381	TRUE	FALSE
Liver	1573	1099	guanosine	Nucleotide	Muscle	52604	100009028	N-palmitoyl-sphinganine (d18:0/16:0)	Lipid	0.614896	-2.28146	-0.173381	FALSE	FALSE
Liver	15772	100000406	ribitol	Carbohydrate	Muscle	52604	100009028	N-palmitoyl-sphinganine (d18:0/16:0)	Lipid	0.751946	0.905385	-0.173381	TRUE	FALSE
Liver	37070	100001805	methylphosphate	Nucleotide	Muscle	52604	100009028	N-palmitoyl-sphinganine (d18:0/16:0)	Lipid	0.6441	0.373164	-0.173381	FALSE	FALSE
Liver	46223	100003151	linoleoylcarnitine (C18:2)*	Lipid	Muscle	52604	100009028	N-palmitoyl-sphinganine (d18:0/16:0)	Lipid	-0.658891	-0.181053	-0.173381	FALSE	FALSE
Liver	57655	100010896	2'-O-methyluridine	Nucleotide	Muscle	52604	100009028	N-palmitoyl-sphinganine (d18:0/16:0)	Lipid	0.649754	0.958202	-0.173381	TRUE	FALSE
Liver	61840	100019801	3-hydroxyoleoylcarnitine	Lipid	Muscle	52604	100009028	N-palmitoyl-sphinganine (d18:0/16:0)	Lipid	-0.622551	-0.0526297	-0.173381	FALSE	FALSE
Liver	43829	100001126	gamma-glutamylvaline	Peptide	Muscle	52633	100009052	palmitoyl-linoleoyl-glycerol (16:0/18:2) [1]*	Lipid	0.624911	0.361776	-0.480974	FALSE	FALSE
Liver	34456	100001485	gamma-glutamylisoleucine*	Peptide	Muscle	52633	100009052	palmitoyl-linoleoyl-glycerol (16:0/18:2) [1]*	Lipid	0.626674	0.00640646	-0.480974	FALSE	FALSE
Liver	42382	197	S-adenosylhomocysteine (SAH)	Amino Acid	Muscle	52677	100009069	1-(1-enyl-palmitoyl)-2-linoleoyl-GPE (P-16:0/18:2)*	Lipid	0.68578	3.59835	0.277361	TRUE	FALSE
Liver	584	803	mannose	Carbohydrate	Muscle	52677	100009069	1-(1-enyl-palmitoyl)-2-linoleoyl-GPE (P-16:0/18:2)*	Lipid	-0.631165	0.382809	0.277361	FALSE	FALSE
Liver	59	355	histidine	Amino Acid	Muscle	52687	100009078	1-oleoyl-2-linoleoyl-GPE (18:1/18:2)*	Lipid	0.607932	0.553752	-0.0029344	TRUE	FALSE
Liver	40406	100003397	trimethylamine N-oxide	Lipid	Muscle	52687	100009078	1-oleoyl-2-linoleoyl-GPE (18:1/18:2)*	Lipid	-0.638412	-0.136409	-0.0029344	FALSE	FALSE
[truncated: 109 more rows]

## Sheet: 6E_CircosLinkTable_zt15_exe
CorrTiss_1	COMP_ID_1	CHEM_ID_1	CHEMICAL_NAME_1	SUPER_PATHWAY_1	CorrTiss_2	COMP_ID_2	CHEM_ID_2	CHEMICAL_NAME_2	SUPER_PATHWAY_2	CorrCoef	FC_lvr_zt15_exe	FC_msc_zt15_exe	ISSIG_lvr_zt15_exe	ISSIG_msc_zt15_exe
[truncated: 1,534 more rows]
