# Supplementary material for: Atlas of exercise metabolism reveals time-dependent signatures of metabolic homeostasis
Source: Cell Metab. Author manuscript; Available in PMC 2026 May 20. (PMC13189211; doi:10.1016/j.cmet.2021.12.016)
Supplement: Data_S1 [file NIHMS2168542-supplement-Data_S1.zip › Data S1_Original datasource used to create all graphs and uncropped western blot images (Related to Figure 1-7)/Orig Data Fig 6D.xlsx]

## Sheet: AV_padj_liver
CHEM_ID	SUPER_PATHWAY	SUB_PATHWAY	CHEMICAL_NAME	padj_AV_lvr_sed_zt3	FC_lvr_sed_zt3	padj_AV_lvr_exe_zt3	FC_lvr_exe_zt3	padj_AV_lvr_sed_zt15	FC_lvr_sed_zt15	padj_AV_lvr_exe_zt15	FC_lvr_exe_zt15
30	Lipid	Mevalonate Metabolism	mevalonate	0.0189841	-0.832495	0.0267264	-0.52314	0.0113958	-0.462021	0.370776	-0.205302
35	Amino Acid	Glutamate Metabolism	S-1-pyrroline-5-carboxylate	0.875115	0.442156	0.558477	0.422164	0.32545	0.714919	0.06067	1.16574
49	Amino Acid	Polyamine Metabolism	putrescine	0.0560956	2.31869	0.00197657	1.29824	0.00156224	2.15306	0.0216379	2.55859
50	Amino Acid	Polyamine Metabolism	spermidine	0.0485506	2.08142	0.129797	0.867665	0.0052542	1.61061	0.103121	1.63481
55	Cofactors and Vitamins	Nicotinate and Nicotinamide Metabolism	1-methylnicotinamide	0.0189841	3.22298	0.000631816	2.85594	0.000592038	2.63917	0.0138038	1.233
62	Lipid	Fatty Acid, Dihydroxy	12,13-DiHOME	0.451286	1.90878	0.658305	-0.336419	0.82541	0.741355	0.927965	0.385325
71	Amino Acid	Tryptophan Metabolism	5-hydroxyindoleacetate	0.846159	-0.112554	0.751425	0.0318153	0.0585785	-0.38672	0.357635	-0.201339
92	Amino Acid	Lysine Metabolism	2-oxoadipate	0.387625	0.319453	0.694348	0.150916	0.122913	0.211745	0.0255033	-1.03645
93	Energy	TCA Cycle	alpha-ketoglutarate	0.025037	-1.20785	0.000278635	-1.64441	0.0016754	-1.4356	0.0313174	-1.83281
98	Amino Acid	Tryptophan Metabolism	kynurenate	0.0190689	0.844334	0.00064271	1.11888	0.00350877	0.643595	0.223866	0.499483
111	Amino Acid	Leucine, Isoleucine and Valine Metabolism	3-hydroxyisobutyrate	0.527862	0.243273	0.661703	0.10851	0.499816	0.235434	0.569109	-0.673176
112	Lipid	Mevalonate Metabolism	3-hydroxy-3-methylglutarate	0.067119	0.971783	0.00111815	0.634164	0.0049413	0.727294	0.164546	0.246883
132	Carbohydrate	Glycolysis, Gluconeogenesis, and Pyruvate Metabolism	3-phosphoglycerate	0.27283	0.268513	0.10776	0.61287	0.0858612	1.91544	0.0340223	2.67176
136	Lipid	Primary Bile Acid Metabolism	cholate	0.0189841	-7.2001	0.000133404	-8.15507	0.0118238	-5.44424	0.457885	-0.292342
144	Amino Acid	Phenylalanine Metabolism	4-hydroxyphenylacetate	0.672394	-0.154101	0.930797	-0.134067	0.0819097	-0.47975	0.188378	-0.12898
158	Nucleotide	Pyrimidine Metabolism, Thymine containing	5,6-dihydrothymine	0.024779	-1.55584	0.00764892	-2.00642	0.617385	-0.144219	0.0611327	-1.82921
171	Nucleotide	Purine Metabolism, (Hypo)Xanthine/Inosine containing	hypoxanthine	0.0931564	1.96039	0.415822	1.31944	0.267725	2.47932	0.607807	0.549927
180	Lipid	Long Chain Polyunsaturated Fatty Acid (n3 and n6)	linoleate (18:2n6)	0.0211488	-1.45395	0.000571317	-2.06298	0.0532321	-0.548102	0.0860825	-0.731068
181	Lipid	Medium Chain Fatty Acid	laurate (12:0)	0.420459	0.482895	0.370922	0.298426	0.00987451	0.549987	0.0100558	0.826934
182	Cofactors and Vitamins	Nicotinate and Nicotinamide Metabolism	quinolinate	0.0764206	0.340905	0.159507	0.182228	0.458914	-0.0159229	0.436418	0.0339989
189	Amino Acid	Lysine Metabolism	N6,N6,N6-trimethyllysine	0.119957	0.685112	0.0773601	0.198566	0.16768	0.214994	0.230345	0.171826
192	Amino Acid	Polyamine Metabolism	N-acetylputrescine	0.0817506	0.655914	0.0645788	0.179715	0.444682	0.0872976	0.294087	0.0359298
194	Amino Acid	Methionine, Cysteine, SAM and Taurine Metabolism	N-formylmethionine	0.0278322	0.71005	0.0243518	0.822918	0.0237797	0.383432	0.0166174	0.421775
197	Amino Acid	Methionine, Cysteine, SAM and Taurine Metabolism	S-adenosylhomocysteine (SAH)	0.0327372	1.39745	0.0131796	1.65331	0.0341656	3.26542	0.0334967	2.81038
203	Xenobiotics	Chemical	glycolate (hydroxyacetate)	0.0671376	-1.51778	0.0035484	-1.81725	0.0137702	-1.96559	0.0232103	-1.25924
209	Nucleotide	Purine Metabolism, Adenine containing	adenosine 5'-monophosphate (AMP)	0.0477636	-7.58899	0.0139307	-5.63605	0.00225206	-8.33515	0.00357823	-9.67829
212	Amino Acid	Polyamine Metabolism	5-methylthioadenosine (MTA)	0.169996	0.463153	0.168775	0.245076	0.0080363	0.747548	0.0216379	0.704458
218	Nucleotide	Purine Metabolism, (Hypo)Xanthine/Inosine containing	allantoic acid	0.511889	0.311544	0.00232847	-3.27042	0.236656	-0.588754	0.00785471	-3.47151
219	Carbohydrate	Pentose Phosphate Pathway	ribose 1-phosphate	0.451496	0.39006	0.379492	-0.988517	0.192837	0.407693	0.15828	1.34023
229	Lipid	Long Chain Polyunsaturated Fatty Acid (n3 and n6)	arachidonate (20:4n6)	0.0189841	-2.02138	0.000802275	-2.94012	0.0137702	-1.48917	0.254315	-0.999922
231	Amino Acid	Urea cycle; Arginine and Proline Metabolism	arginine	0.227525	0.165993	0.37527	0.479648	0.730653	0.063085	0.78948	0.358735
232	Amino Acid	Urea cycle; Arginine and Proline Metabolism	argininosuccinate	0.0693973	0.810638	0.0114624	1.64285	0.00611866	1.08602	0.0493229	0.871109
234	Amino Acid	Alanine and Aspartate Metabolism	aspartate	0.0339068	-0.988261	0.0433463	-1.48047	0.554172	-0.412977	0.187486	-0.44683
235	Amino Acid	Phenylalanine Metabolism	2-hydroxyphenylacetate	0.256081	0.295076	0.136231	0.185877	0.0895758	-0.455978	0.29264	0.481882
240	Amino Acid	Tyrosine Metabolism	3-(4-hydroxyphenyl)lactate	0.0189841	0.840657	0.00441509	0.89519	0.00130303	0.987492	0.0655304	0.26378
241	Amino Acid	Phenylalanine Metabolism	phenylpyruvate	0.841641	-0.134182	0.313699	0.228986	0.148615	0.195909	0.897118	0.24521
244	Nucleotide	Pyrimidine Metabolism, Uracil containing	beta-alanine	0.649453	0.00834613	0.560963	0.388569	0.286667	0.155222	0.734388	-0.405481
249	Amino Acid	Histidine Metabolism	carnosine	0.0342904	0.661368	0.00575234	0.809128	0.00312887	0.75301	0.0549634	0.707913
250	Cofactors and Vitamins	Hemoglobin and Porphyrin Metabolism	biliverdin	0.266907	0.284117	0.297416	0.486605	0.266	0.441312	0.0235472	0.864168
251	Cofactors and Vitamins	Biotin Metabolism	biotin	0.430789	-0.497402	0.284083	0.199446	0.031886	1.46147	0.0549308	1.50033
252	Energy	TCA Cycle	succinate	0.0212876	2.29421	0.000317809	3.04318	0.000123128	2.69173	0.000681748	2.36643
254	Lipid	Ketone Bodies	3-hydroxybutyrate (BHBA)	0.0342904	1.28767	0.0185122	0.704543	0.00262583	0.760337	0.349383	-0.552428
266	Lipid	Sterol	cholesterol	0.804426	-0.0795837	0.386864	-0.045615	0.0749194	-0.26402	0.0181471	-0.484281
267	Lipid	Phospholipid Metabolism	choline phosphate	0.0363252	1.39418	0.00309715	1.15627	0.00332908	1.53725	0.00508994	1.4081
272	Lipid	Corticosteroids	corticosterone	0.106399	0.600492	0.770684	0.0333002	0.202233	0.264488	0.142657	-0.45062
275	Amino Acid	Creatine Metabolism	creatinine	0.0222896	0.351493	0.00121422	0.347264	0.00465617	0.173518	0.423282	0.0979199
279	Amino Acid	Methionine, Cysteine, SAM and Taurine Metabolism	cystine	0.879181	-0.106501	0.729218	-0.120662	0.449582	0.196957	0.114902	-0.75051
282	Nucleotide	Pyrimidine Metabolism, Cytidine containing	cytidine 5'-monophosphate (5'-CMP)	0.596868	-0.230945	0.775752	-0.0504667	0.974222	-0.297705	0.894645	0.0165456
291	Carbohydrate	Glycolysis, Gluconeogenesis, and Pyruvate Metabolism	glucose 6-phosphate	0.025037	2.80503	0.000571317	2.71605	0.00332908	3.019	0.0479519	2.58325
297	Lipid	Sphingosines	sphingosine	0.0189841	3.9597	0.00165053	3.3592	0.000670783	3.48422	0.00546523	2.42804
302	Lipid	Secondary Bile Acid Metabolism	deoxycholate	0.0189841	-7.25164	0.000133404	-6.79374	0.00225206	-6.33449	0.0211945	-3.85833
309	Carbohydrate	Glycolysis, Gluconeogenesis, and Pyruvate Metabolism	dihydroxyacetone phosphate (DHAP)	0.067119	1.02095	0.0398889	0.915683	0.0266175	1.12145	0.0133724	1.24515
310	Amino Acid	Methionine, Cysteine, SAM and Taurine Metabolism	cystathionine	0.0510831	0.601086	0.0383163	0.442716	0.143166	0.376817	0.10909	0.569444
313	Lipid	Sphingolipid Synthesis	sphinganine	0.0189841	3.53098	0.00145184	3.20264	0.000670783	3.37793	0.00357823	2.48098
330	Energy	TCA Cycle	fumarate	0.221801	0.316989	0.0160229	0.522534	0.024002	0.533652	0.0216379	0.752759
331	Peptide	Gamma-glutamyl Amino Acid	gamma-glutamylglutamate	0.464889	0.268659	0.906734	-0.0824467	0.811066	0.0843123	0.483555	0.183418
338	Xenobiotics	Food Component/Plant	gluconate	0.694285	0.0903035	0.658305	0.316963	0.869127	-0.421597	0.892123	0.410212
339	Lipid	Fatty Acid, Dicarboxylate	glutarate (C5-DC)	0.454014	0.271165	0.00553193	1.12993	0.666827	0.111472	0.0106424	0.815183
340	Amino Acid	Glycine, Serine and Threonine Metabolism	glycine	0.0189841	-1.05018	0.0149014	-0.940399	0.0137702	-0.371837	0.0133724	-1.36221
344	Amino Acid	Creatine Metabolism	guanidinoacetate	0.0937462	-1.33832	0.0247856	-1.89453	0.49032	-0.221059	0.792997	0.399706
347	Nucleotide	Purine Metabolism, Guanine containing	guanosine 5'-monophosphate (5'-GMP)	0.0900382	-3.66606	0.0248894	-2.39	0.0061729	-4.22912	0.00655406	-4.05295
354	Amino Acid	Histidine Metabolism	histamine	0.16119	0.323256	0.594215	-0.549153	0.0296515	0.813467	0.313108	0.943481
355	Amino Acid	Histidine Metabolism	histidine	0.0284038	0.881599	0.0303702	0.773611	0.00931048	0.58638	0.569109	0.296725
358	Amino Acid	Methionine, Cysteine, SAM and Taurine Metabolism	hypotaurine	0.049693	-0.567316	0.0709909	-1.37194	0.574376	0.276822	0.907917	0.522294
361	Nucleotide	Purine Metabolism, (Hypo)Xanthine/Inosine containing	inosine	0.116843	-3.43915	0.105242	-1.88912	0.213273	-0.76188	0.357635	-1.48425
362	Nucleotide	Purine Metabolism, (Hypo)Xanthine/Inosine containing	inosine 5'-monophosphate (IMP)	0.66751	0.195276	0.840542	-0.674151	0.115269	-1.37701	0.704412	-1.10712
363	Lipid	Inositol Metabolism	myo-inositol	0.0791138	0.428405	0.0173813	0.358511	0.00777907	0.268514	0.342822	0.160988
376	Amino Acid	Leucine, Isoleucine and Valine Metabolism	isoleucine	0.0483899	0.680149	0.00135541	1.24533	0.00383958	0.856336	0.0357785	0.939819
381	Amino Acid	Lysine Metabolism	2-aminoadipate	0.158595	0.212292	0.00452277	0.530409	0.00987451	0.365798	0.0799604	0.964079
391	Amino Acid	Urea cycle; Arginine and Proline Metabolism	citrulline	0.271842	-0.126328	0.327275	-0.161244	0.0531431	-0.523127	0.36027	-0.174769
397	Amino Acid	Leucine, Isoleucine and Valine Metabolism	leucine	0.0204414	0.690211	0.00220619	0.848165	0.00680258	0.719361	0.323772	0.225936
407	Amino Acid	Lysine Metabolism	lysine	0.180531	0.176552	0.279863	0.154169	0.0296515	0.406454	0.357307	0.370426
409	Energy	TCA Cycle	malate	0.197668	0.266188	0.00608471	0.482991	0.00867806	0.674784	0.0325187	0.596924
415	Amino Acid	Methionine, Cysteine, SAM and Taurine Metabolism	methionine	0.0505666	-0.747078	0.115323	-0.591715	0.0488062	-0.440871	0.10949	-0.571748
418	Lipid	Fatty Acid Metabolism (also BCAA Metabolism)	methylmalonate (MMA)	0.118402	0.25496	0.0306385	0.329626	0.0919295	0.194628	0.546741	0.0428473
424	Lipid	Long Chain Saturated Fatty Acid	palmitate (16:0)	0.0483899	-1.03426	0.00121422	-1.2797	0.115056	-0.420137	0.432594	-0.427274
432	Cofactors and Vitamins	Nicotinate and Nicotinamide Metabolism	nicotinamide	0.020079	1.36805	0.0012596	1.39492	0.00216991	1.18334	0.0505086	0.78055
437	Lipid	Medium Chain Fatty Acid	pelargonate (9:0)	0.952171	-0.094998	0.0626328	1.26621	0.202233	0.657596	0.0130107	1.69433
439	Lipid	Long Chain Saturated Fatty Acid	stearate (18:0)	0.522262	-0.619987	0.0691627	-0.573722	0.184027	-0.217976	0.953744	0.214213
444	Amino Acid	Urea cycle; Arginine and Proline Metabolism	ornithine	0.531706	0.21087	0.799549	0.0131179	0.0757189	0.539991	0.0893265	0.965898
445	Nucleotide	Pyrimidine Metabolism, Orotate containing	orotate	0.102451	-0.0986043	0.968903	0.0613109	0.036863	-0.292358	0.142657	-0.44022
448	Amino Acid	Glutathione Metabolism	glutathione, oxidized (GSSG)	0.0189841	7.51753	0.000424155	8.87132	0.000256295	7.27706	0.00263224	7.02966
452	Lipid	Long Chain Monounsaturated Fatty Acid	palmitoleate (16:1n7)	0.025037	-1.30725	0.0026253	-1.57696	0.263716	-0.11602	0.270172	-0.627802
460	Amino Acid	Phenylalanine Metabolism	phenylalanine	0.0189841	0.734072	0.00326158	0.842359	0.00452426	0.867096	0.0611327	0.626517
461	Energy	Oxidative Phosphorylation	phosphate	0.0323113	1.70349	0.00126978	2.13649	0.00361536	2.42042	0.0102544	2.29022
463	Carbohydrate	Glycolysis, Gluconeogenesis, and Pyruvate Metabolism	phosphoenolpyruvate (PEP)	0.0485506	2.27553	0.00592209	3.09109	0.00470045	3.54819	0.0198109	2.99166
480	Amino Acid	Urea cycle; Arginine and Proline Metabolism	proline	0.0212388	-0.58232	0.0240943	-0.697994	0.00275573	-0.655332	0.0273046	-0.704205
482	Carbohydrate	Glycolysis, Gluconeogenesis, and Pyruvate Metabolism	lactate	0.0478389	0.976366	0.00111815	1.37196	0.00706042	1.06329	0.181514	0.46976
491	Cofactors and Vitamins	Vitamin B6 Metabolism	pyridoxal	0.385579	0.18187	0.640812	-0.0209777	0.876369	0.0234077	0.385024	-0.171193
498	Cofactors and Vitamins	Vitamin A Metabolism	retinol (Vitamin A)	0.94683	0.289176	0.0742387	-0.320829	0.0271562	-0.617511	0.040342	-1.06861
500	Cofactors and Vitamins	Riboflavin Metabolism	riboflavin (Vitamin B2)	0.0560956	1.48104	0.0183202	2.92836	0.0057677	2.27646	0.0179789	2.59475
501	Xenobiotics	Drug - Topical Agents	salicylate	0.200746	0.507084	0.135731	0.320002	0.876369	-0.0845213	0.856667	-0.00365475
503	Amino Acid	Glycine, Serine and Threonine Metabolism	serine	0.0189841	-0.714	0.172578	-0.47211	0.0313443	-0.35822	0.0238824	-0.918832
504	Amino Acid	Tryptophan Metabolism	serotonin	0.829908	0.419916	0.356439	-0.111607	0.117049	-0.673489	0.25807	-0.293117
512	Amino Acid	Methionine, Cysteine, SAM and Taurine Metabolism	taurine	0.400374	0.277334	0.0920842	0.278616	0.0536496	0.375192	0.532692	0.068435
519	Lipid	Long Chain Saturated Fatty Acid	myristate (14:0)	0.1272	-0.558344	0.00290302	-0.829198	0.906653	0.169451	0.882535	-0.0539532
533	Amino Acid	Urea cycle; Arginine and Proline Metabolism	urea	0.805297	0.0277971	0.0208935	-0.180519	0.0171387	-0.333854	0.0200318	-0.46982
535	Nucleotide	Pyrimidine Metabolism, Uracil containing	uridine	0.0212388	3.09253	0.00018841	3.21059	0.000233989	3.39841	0.00357823	2.86006
536	Nucleotide	Pyrimidine Metabolism, Uracil containing	2'-deoxyuridine	0.04108	-0.835791	0.000646918	-0.881148	0.00300319	-0.761416	0.0196654	-1.33499
537	Amino Acid	Histidine Metabolism	trans-urocanate	0.931011	-0.290814	0.643641	-0.107127	0.0630617	-0.456493	0.380884	-0.207604
561	Amino Acid	Glutamate Metabolism	glutamate	0.0189841	-1.18131	0.00238988	-1.26806	0.255202	-0.788301	0.113281	-1.27183
563	Amino Acid	Glutamate Metabolism	glutamine	0.0204414	0.73175	1.13861e-05	1.17993	0.00106882	0.994064	0.00750864	0.704035
564	Amino Acid	Glycine, Serine and Threonine Metabolism	threonine	0.029375	-0.511489	0.031077	-0.594303	0.0488062	-0.179408	0.0129389	-1.16275
565	Amino Acid	Tryptophan Metabolism	tryptophan	0.6037	0.0228956	0.121281	0.21983	0.124376	0.167952	0.481659	0.0759367
566	Amino Acid	Leucine, Isoleucine and Valine Metabolism	valine	0.0284038	0.393006	0.0787293	0.317086	0.0191705	0.873816	0.455126	-0.0765224
568	Cofactors and Vitamins	Vitamin B6 Metabolism	pyridoxamine	0.299898	0.932107	0.0125636	1.20042	0.0253338	1.54084	0.07005	0.71001
572	Carbohydrate	Glycolysis, Gluconeogenesis, and Pyruvate Metabolism	glucose	0.0343604	1.17476	0.000133404	1.61064	0.00402065	1.05172	0.929823	0.344802
798	Nucleotide	Purine Metabolism, Adenine containing	adenosine	0.0510831	-7.92861	0.0195049	-3.65	0.00426365	-8.35511	0.0138038	-7.25052
799	Amino Acid	Glycine, Serine and Threonine Metabolism	betaine	0.0670589	0.288054	0.00364561	0.532004	0.00300319	0.518462	0.513555	-0.127972
800	Amino Acid	Methionine, Cysteine, SAM and Taurine Metabolism	cysteine	0.0189841	1.98222	0.000133404	1.66011	0.00287841	1.7197	0.0486309	1.40135
803	Carbohydrate	Fructose, Mannose and Galactose Metabolism	mannose	0.221301	0.288559	0.00318984	0.864926	0.162252	0.377447	0.727031	0.589985
806	Amino Acid	Glycine, Serine and Threonine Metabolism	dimethylglycine	0.0222896	0.50986	0.00151774	0.646161	0.00230309	0.315889	0.173023	0.173117
811	Amino Acid	Alanine and Aspartate Metabolism	alanine	0.067119	-0.48229	0.201167	-0.666362	0.00351855	-0.639241	0.0325187	-1.42658
815	Amino Acid	Tyrosine Metabolism	tyrosine	0.0810669	0.299102	0.244859	0.254203	0.0459319	0.745398	0.449332	-0.308291
818	Lipid	Fatty Acid Synthesis	malonate	0.118528	0.731827	0.0308465	0.972902	0.201904	0.0894608	0.411511	0.227978
821	Nucleotide	Pyrimidine Metabolism, Uracil containing	pseudouridine	0.730968	0.161287	0.267347	-0.139064	0.11627	-0.100644	0.156204	-0.201907
823	Carbohydrate	Glycolysis, Gluconeogenesis, and Pyruvate Metabolism	pyruvate	0.0222896	-0.767835	0.0022657	-1.16033	0.0455266	-0.903459	0.106315	-1.33777
825	Nucleotide	Pyrimidine Metabolism, Uracil containing	uracil	0.0226074	2.09214	0.000631816	2.04857	0.000123128	3.76714	0.000770966	3.10718
826	Carbohydrate	Pentose Metabolism	xylose	0.245215	-1.53596	0.661122	0.148637	0.356262	0.84373	0.197664	1.42722
827	Nucleotide	Pyrimidine Metabolism, Cytidine containing	cytidine	0.0346831	1.52805	0.00264983	1.27074	0.000179538	2.27662	0.00226789	2.38148
869	Nucleotide	Pyrimidine Metabolism, Uracil containing	uridine 5'-monophosphate (UMP)	0.0713184	-3.86123	0.180007	-1.6292	0.00241323	-3.39133	0.00835907	-4.10307
872	Nucleotide	Pyrimidine Metabolism, Thymine containing	thymidine	0.024779	-0.724952	0.000990824	-1.11307	0.0313443	-0.5987	0.0988525	-1.3713
878	Carbohydrate	Fructose, Mannose and Galactose Metabolism	fructose	0.067119	-1.30919	0.193852	-0.795539	0.0700637	-1.42426	0.0105244	-1.89187
880	Nucleotide	Purine Metabolism, Adenine containing	adenine	0.0189841	2.64077	0.000913021	2.49045	0.00146109	2.7448	0.0520591	2.84449
881	Nucleotide	Pyrimidine Metabolism, Cytidine containing	cytosine	0.126543	0.213575	0.93574	0.0615118	0.20155	-0.172542	0.819219	0.0412
888	Lipid	Medium Chain Fatty Acid	caprate (10:0)	0.414352	0.331866	0.0176797	0.639248	0.031787	0.695325	0.0107459	1.49283
891	Lipid	Long Chain Saturated Fatty Acid	margarate (17:0)	0.0560956	-1.13366	0.00274612	-1.46971	0.0465643	-0.425872	0.219324	-0.581255
892	Lipid	Long Chain Saturated Fatty Acid	nonadecanoate (19:0)	0.0485506	-1.71903	0.00240754	-1.78543	0.0115144	-1.14882	0.150554	-0.71497
893	Lipid	Long Chain Saturated Fatty Acid	arachidate (20:0)	0.185512	-0.524781	0.0624037	-1.06583	0.797795	-0.202701	0.492092	0.668256
914	Carbohydrate	Pentose Metabolism	ribose	0.349936	-0.618527	0.68372	-0.0556775	0.0749194	-0.686894	0.518957	0.225193
917	Amino Acid	Alanine and Aspartate Metabolism	asparagine	0.0157521	-1.60156	0.00523485	-1.61702	0.00225206	-1.20697	0.00666457	-2.02946
923	Nucleotide	Pyrimidine Metabolism, Orotate containing	dihydroorotate	0.437125	1.16122	0.0555556	0.631637	0.0175573	0.86467	0.816678	0.364561
925	Lipid	Medium Chain Fatty Acid	heptanoate (7:0)	0.400374	0.313058	0.0167652	1.08316	0.188399	0.626364	0.150554	1.1113
926	Lipid	Medium Chain Fatty Acid	caproate (6:0)	0.819157	-0.294208	0.0710136	0.619568	0.0951922	0.419015	0.0579871	0.966656
932	Lipid	Medium Chain Fatty Acid	caprylate (8:0)	0.746971	0.0261158	0.00960333	1.00929	0.313128	0.57698	0.0543608	1.61765
935	Carbohydrate	Disaccharides and Oligosaccharides	sucrose	0.520223	0.119081	0.0128208	1.8647	0.916771	0.529173	0.976991	-0.0410486
980	Lipid	Long Chain Saturated Fatty Acid	pentadecanoate (15:0)	0.0285705	-0.823914	0.0175919	-0.964432	0.77338	0.0153485	0.473227	0.12244
1001	Amino Acid	Urea cycle; Arginine and Proline Metabolism	trans-4-hydroxyproline	0.0189841	-0.566412	0.17027	-0.30664	0.0186866	-0.235933	0.481659	-0.446671
1002	Nucleotide	Purine Metabolism, (Hypo)Xanthine/Inosine containing	allantoin	0.0453793	0.459685	0.00111473	0.613615	0.0532074	0.294591	0.150984	0.39262
1004	Nucleotide	Purine Metabolism, (Hypo)Xanthine/Inosine containing	xanthine	0.621905	1.14329	0.840542	0.552777	0.0532074	2.81913	0.0478834	1.78319
1021	Amino Acid	Glutathione Metabolism	5-oxoproline	0.0189841	1.66033	0.00149845	1.10117	0.00239283	1.17906	0.00226859	1.69789
1022	Amino Acid	Tryptophan Metabolism	picolinate	0.029375	0.347898	0.00987716	0.265972	0.382058	0.0498237	0.0952198	-0.391035
1023	Amino Acid	Glycine, Serine and Threonine Metabolism	sarcosine	0.694285	0.188727	0.00422938	0.774394	0.00481036	0.805034	0.0133724	0.993758
1024	Cofactors and Vitamins	Pantothenate and CoA Metabolism	pantothenate	0.274115	0.108946	0.0173813	0.34309	0.00825286	0.667401	0.396637	0.183807
1025	Amino Acid	Lysine Metabolism	pipecolate	0.100426	-0.188165	0.238387	-0.039476	0.0179324	-0.203903	0.348151	-0.155503
1026	Lipid	Phospholipid Metabolism	phosphoethanolamine	0.0327372	1.6205	0.00292786	1.66929	0.00778299	2.02039	7.60506e-05	1.51281
1052	Carbohydrate	Glycolysis, Gluconeogenesis, and Pyruvate Metabolism	glycerate	0.0622608	0.315065	0.00233294	0.468971	0.00393646	0.503859	0.150554	0.380182
1053	Nucleotide	Pyrimidine Metabolism, Uracil containing	3-ureidopropionate	0.0189841	1.39344	0.000210801	1.56292	0.00156224	1.92506	0.00578076	1.82008
1082	Amino Acid	Leucine, Isoleucine and Valine Metabolism	N-acetylleucine	0.0189841	1.35319	0.00151043	1.46572	0.00481036	1.0929	0.210212	0.630054
1083	Amino Acid	Methionine, Cysteine, SAM and Taurine Metabolism	N-acetylmethionine	0.0849152	0.738595	0.0808802	0.538103	0.0232031	0.406875	0.2858	0.0284991
1084	Amino Acid	Leucine, Isoleucine and Valine Metabolism	N-acetylvaline	0.0568226	0.923353	0.000571317	1.06491	0.00503128	1.05128	0.119182	0.787277
1087	Lipid	Long Chain Monounsaturated Fatty Acid	erucate (22:1n9)	0.0189841	-1.77946	0.00326158	-1.99356	0.0344872	-0.676657	0.358486	-0.689012
1090	Cofactors and Vitamins	Hemoglobin and Porphyrin Metabolism	bilirubin (Z,Z)	0.145634	-0.941462	0.00844673	-1.68192	0.0586426	-1.30402	0.0140558	-2.09189
1094	Amino Acid	Tyrosine Metabolism	thyroxine	0.0189841	-0.96955	0.00686736	-2.19158	0.0680445	-0.589647	0.254384	0.484724
1099	Nucleotide	Purine Metabolism, Guanine containing	guanosine	0.0730177	-4.32289	0.307744	-0.346656	0.118911	-1.96406	0.881912	0.0712962
1102	Peptide	Gamma-glutamyl Amino Acid	gamma-glutamyltyrosine	0.616839	-0.104068	0.103583	-0.294049	0.255202	0.117561	0.175931	-0.378923
1104	Xenobiotics	Food Component/Plant	methyl indole-3-acetate	0.471558	-0.13971	0.201667	0.396318	0.831017	-0.0615975	0.439667	1.11875
1105	Cofactors and Vitamins	Tocopherol Metabolism	alpha-tocopherol	0.682018	0.12674	0.389029	0.0967227	0.16524	-0.112157	0.753635	-0.132171
1108	Nucleotide	Pyrimidine Metabolism, Orotate containing	N-carbamoylaspartate	0.111559	1.33989	0.655367	-0.25101	0.439797	-0.588988	0.291229	0.453319
1110	Amino Acid	Alanine and Aspartate Metabolism	N-acetylalanine	0.0190689	0.836849	0.000254071	0.64617	0.00350877	0.563158	0.0211945	0.469582
1113	Amino Acid	Polyamine Metabolism	4-acetamidobutanoate	0.366117	0.368961	0.184192	0.642233	0.00809479	-0.581148	0.374763	-0.0807521
1114	Nucleotide	Pyrimidine Metabolism, Thymine containing	3-aminoisobutyrate	0.288092	0.334833	0.0819012	0.676169	0.728055	0.3074	0.28799	-0.371439
1124	Energy	TCA Cycle	citrate	0.0604057	0.385038	0.0118656	0.771103	0.188399	0.225596	0.0728134	0.877245
1125	Nucleotide	Pyrimidine Metabolism, Uracil containing	5,6-dihydrouracil	0.223531	-0.695875	0.774208	-0.0267539	0.00350877	2.01009	0.0300331	1.27771
1128	Amino Acid	Glutathione Metabolism	2-aminobutyrate	0.509073	0.0417733	0.113054	0.28262	0.103301	0.229365	0.436418	0.202194
1134	Nucleotide	Purine Metabolism, (Hypo)Xanthine/Inosine containing	urate	0.0212388	1.93361	1.61758e-05	2.35569	7.05643e-06	2.17534	0.00496116	2.16522
1135	Lipid	Secondary Bile Acid Metabolism	ursodeoxycholate	0.0189841	-6.57674	0.000631816	-6.41096	0.231739	-2.16009	0.129328	-3.89159
1136	Lipid	Short Chain Fatty Acid	valerate (5:0)	0.0189841	-5.84092	0.000571317	-4.61607	0.00106882	-6.06999	0.0176236	-3.42112
1137	Lipid	Endocannabinoid	oleoyl ethanolamide	0.0242375	-2.54946	0.00233294	-1.90873	0.101773	-0.917299	0.658053	-0.586598
1140	Peptide	Gamma-glutamyl Amino Acid	gamma-glutamylglutamine	0.0522436	-0.767031	0.164075	-0.3925	0.0224018	-0.814971	0.164546	-0.751939
1141	Amino Acid	Tyrosine Metabolism	4-hydroxyphenylpyruvate	0.631516	0.440982	0.00740401	1.3899	0.0148157	1.52031	0.929823	-0.224283
1143	Lipid	Short Chain Fatty Acid	butyrate/isobutyrate (4:0)	0.0210976	-4.99642	0.00064271	-5.54382	0.00100528	-7.54425	0.0138038	-4.41303
1161	Amino Acid	Leucine, Isoleucine and Valine Metabolism	tigloylglycine	0.0212388	3.80957	4.42883e-05	4.09783	0.00100528	3.76107	0.0155447	2.40185
1162	Carbohydrate	Aminosugar Metabolism	N-acetylneuraminate	0.0343737	0.62332	0.0762038	0.229151	0.00778299	0.576243	0.741958	0.137385
1215	Carbohydrate	Aminosugar Metabolism	N-acetylglucosaminylasparagine	0.0252146	0.895348	0.000424155	0.648109	0.00239283	0.940005	0.0487166	0.64564
1221	Amino Acid	Creatine Metabolism	creatine	0.02841	1.0333	0.00081506	1.32565	0.00102754	1.78491	0.0167404	1.11257
1231	Lipid	Long Chain Polyunsaturated Fatty Acid (n3 and n6)	dihomo-linoleate (20:2n6)	0.0190689	-1.72119	0.000646918	-2.13373	0.0139366	-0.840194	0.135906	-1.11584
1235	Peptide	Gamma-glutamyl Amino Acid	gamma-glutamylhistidine	0.889181	-0.129178	0.111169	0.384437	0.108155	0.493917	0.728018	0.391562
1239	Lipid	Fatty Acid, Monohydroxy	2-hydroxystearate	0.025037	-1.98422	0.000657801	-2.585	0.00680258	-1.93113	0.0652969	-1.62315
1242	Nucleotide	Purine Metabolism, Adenine containing	N1-methyladenosine	0.332341	-0.323658	0.0644055	-0.341668	0.21728	-0.24664	0.06067	-0.428598
1254	Lipid	Glycerolipid Metabolism	glycerol	0.03061	1.70709	0.00524799	0.982639	0.00216991	2.00593	0.0588374	0.825151
1256	Lipid	Phospholipid Metabolism	choline	0.0343604	0.615578	0.000990824	0.898526	0.0112343	0.661068	0.0107561	0.756159
1258	Amino Acid	Tryptophan Metabolism	anthranilate	0.0189841	-0.489173	0.105242	-0.407934	0.065493	-0.461545	0.261786	-0.18536
1259	Xenobiotics	Food Component/Plant	cinnamate	0.023864	1.5209	0.00762241	1.28461	0.0061729	0.929586	0.011565	1.29293
1261	Lipid	Eicosanoid	12-HHTrE	0.0636049	-1.68001	0.0128208	-1.54949	0.00100528	-2.19155	0.0139115	-1.66892
1268	Peptide	Gamma-glutamyl Amino Acid	gamma-glutamylleucine	0.029375	0.559599	0.0193039	0.268556	0.112719	0.101349	0.0858107	-0.333365
1276	Xenobiotics	Benzoate Metabolism	p-hydroxybenzaldehyde	0.0891078	-0.971571	0.0462931	-0.83606	0.0526072	-1.07156	0.0998611	-2.08235
1342	Amino Acid	Tyrosine Metabolism	3-methoxytyrosine	0.762237	0.0183837	0.450254	-0.111675	0.839913	-0.00871094	0.546941	-0.434561
1442	Amino Acid	Leucine, Isoleucine and Valine Metabolism	beta-hydroxyisovalerate	0.517852	0.333113	0.0398889	0.601262	0.0556893	0.983594	0.575848	0.555551
1489	Lipid	Endocannabinoid	palmitoyl ethanolamide	0.225808	-0.309756	0.213697	-0.10135	0.127871	-0.161283	0.421422	-0.458303
1492	Lipid	Fatty Acid, Amide	linoleamide (18:2n6)	0.846273	-0.0683566	0.475623	-0.154819	0.0121702	-0.550168	0.0652969	-0.886743
1504	Lipid	Fatty Acid, Amide	oleamide	0.904683	0.00172862	0.533563	-0.118628	0.0061729	-0.523307	0.0623773	-0.930839
1518	Lipid	Ceramides	N-palmitoyl-sphingosine (d18:1/16:0)	0.769947	-0.0801606	0.643641	0.00279516	0.00688273	-0.380009	0.702854	-0.658346
1526	Lipid	Phosphatidylethanolamine (PE)	1-palmitoyl-2-oleoyl-GPE (16:0/18:1)	0.0275974	0.438271	0.0212349	0.491838	0.985964	-0.00466759	0.314327	-0.420571
1528	Lipid	Phosphatidylinositol (PI)	1-palmitoyl-2-linoleoyl-GPI (16:0/18:2)	0.771252	0.0299921	0.144297	-0.191552	0.725525	-0.0156003	0.0543608	-0.363783
1537	Lipid	Phosphatidylcholine (PC)	1-palmitoyl-2-linoleoyl-GPC (16:0/18:2)	0.0831485	0.450599	0.0289351	0.603148	0.168809	0.0565382	0.47712	0.267938
1538	Lipid	Sphingomyelins	stearoyl sphingomyelin (d18:1/18:0)	0.157124	0.448178	0.0385472	0.500363	0.104853	0.233512	0.492092	0.0500764
1539	Lipid	Phosphatidylcholine (PC)	1-palmitoyl-2-oleoyl-GPC (16:0/18:1)	0.0671376	0.401147	0.0306385	0.488297	0.250313	0.0251562	0.562677	0.155137
1547	Lipid	Ceramides	N-stearoyl-sphingosine (d18:1/18:0)*	0.409925	0.812163	0.974459	0.277067	0.361296	0.11464	0.816678	-0.372292
1548	Cofactors and Vitamins	Tetrahydrobiopterin Metabolism	biopterin	0.0190689	0.595372	0.29336	0.0546328	0.00987451	0.469321	0.66595	-0.371159
1629	Lipid	Primary Bile Acid Metabolism	taurochenodeoxycholate	0.081805	-6.65541	0.00119228	-5.52419	0.0049413	-6.59812	0.00357823	-5.82037
1648	Lipid	Primary Bile Acid Metabolism	taurocholate	0.138567	-6.56022	0.0111154	-6.93035	0.0167517	-7.16337	0.00305559	-7.61235
1668	Lipid	Secondary Bile Acid Metabolism	taurodeoxycholate	0.161241	-4.64997	0.00220619	-5.09741	0.00384367	-5.42129	0.00226789	-4.39893
1869	Xenobiotics	Benzoate Metabolism	2-hydroxyhippurate (salicylurate)	0.118402	1.21643	0.00686736	3.10869	0.07691	-0.775013	0.0778648	0.871602
2029	Lipid	Fatty Acid, Dicarboxylate	azelate (C9-DC)	0.6037	0.181036	0.00597344	0.590886	0.702257	0.173349	0.456693	0.245581
2050	Lipid	Long Chain Polyunsaturated Fatty Acid (n3 and n6)	eicosapentaenoate (EPA; 20:5n3)	0.0189841	-1.79922	0.00227239	-2.16831	0.0411648	-1.06798	0.920984	-0.24458
2051	Amino Acid	Leucine, Isoleucine and Valine Metabolism	methylsuccinate	0.0212289	0.78946	0.00250533	0.932566	0.00777907	0.72303	0.0179789	0.64255
2054	Amino Acid	Leucine, Isoleucine and Valine Metabolism	ethylmalonate	0.320537	0.0760762	0.84692	0.0890861	0.027297	0.421026	0.852041	0.0533427
100000007	Lipid	Carnitine Metabolism	carnitine	0.0573391	-0.559072	0.367879	-0.121237	0.24213	-0.0632855	0.894645	0.0523201
100000008	Xenobiotics	Benzoate Metabolism	benzoate	0.0832495	0.679319	0.0190372	1.03398	0.0685653	0.687654	0.0548929	1.17972
100000010	Xenobiotics	Benzoate Metabolism	3-phenylpropionate (hydrocinnamate)	0.140219	-0.977958	0.0249359	-1.18359	0.0016754	-2.26641	0.173525	-1.27838
100000011	Amino Acid	Phenylalanine Metabolism	phenylacetate	0.0343604	-2.16193	0.00271766	-2.45547	0.0140632	-1.32384	0.787078	0.201496
100000014	Xenobiotics	Benzoate Metabolism	hippurate	0.025037	0.557088	0.0473394	0.438666	0.1343	-0.234817	0.521376	-0.123684
100000015	Amino Acid	Tryptophan Metabolism	xanthurenate	0.0537492	0.37688	0.0246286	0.363358	0.461807	-0.0682416	0.927965	0.0312017
100000016	Lipid	Fatty Acid, Dicarboxylate	suberate (C8-DC)	0.0375348	0.626997	0.00172598	1.54917	0.0464837	0.692154	0.0325187	1.13119
100000036	Amino Acid	Leucine, Isoleucine and Valine Metabolism	3-methyl-2-oxovalerate	0.03061	-1.94651	0.00155829	-1.97708	0.00324038	-1.24905	0.0372637	-2.36443
100000039	Amino Acid	Methionine, Cysteine, SAM and Taurine Metabolism	methionine sulfoxide	0.869433	0.0114231	0.193852	0.320463	0.540182	-0.212398	0.604978	-0.349492
100000042	Amino Acid	Histidine Metabolism	3-methylhistidine	0.0693973	-1.88341	0.000716857	-1.61545	0.00100528	-1.92906	0.00942104	-1.45326
100000044	Amino Acid	Histidine Metabolism	anserine	0.0339068	0.748422	0.00502497	0.730247	0.00270621	0.794104	0.0730075	0.844013
100000054	Amino Acid	Lysine Metabolism	5-hydroxylysine	0.812491	0.121253	0.442885	0.0624674	0.917106	0.0165369	0.456327	-0.481657
100000092	Carbohydrate	Fructose, Mannose and Galactose Metabolism	2-ketogulonate	0.0189841	1.74759	0.0105244	1.23427	0.00194262	2.02436	0.422173	0.260993
100000096	Amino Acid	Guanidino and Acetamido Metabolism	4-guanidinobutanoate	0.0190689	1.23414	0.000278635	1.60971	0.00216991	1.14117	0.00552877	1.02707
100000101	Lipid	Fatty Acid, Dicarboxylate	pimelate (C7-DC)	0.0327372	1.25939	0.00222451	1.15265	0.111311	0.459058	0.408185	0.0811228
100000125	Nucleotide	Pyrimidine Metabolism, Cytidine containing	2'-deoxycytidine	0.025037	-0.684269	0.000990824	-0.933963	0.00186932	-0.839334	0.103446	-1.20146
100000257	Carbohydrate	Aminosugar Metabolism	glucuronate	0.0212388	1.53361	0.000133404	1.44693	0.00102754	1.22435	0.0406889	0.633804
100000258	Lipid	Glycerolipid Metabolism	glycerol 3-phosphate	0.0189841	1.97579	0.000133404	2.03797	1.68419e-05	2.08417	0.00271047	1.26997
100000263	Amino Acid	Histidine Metabolism	imidazole lactate	0.383359	0.096572	0.515306	0.039734	0.305586	0.0391179	0.856897	0.155805
100000265	Amino Acid	Tryptophan Metabolism	kynurenine	0.0190689	-0.62923	0.104623	-0.376262	0.00104702	-0.790494	0.00496116	-0.793233
100000269	Lipid	Phospholipid Metabolism	glycerophosphorylcholine (GPC)	0.0343604	0.573022	0.000813179	0.620615	0.00806663	0.491068	0.0453843	0.460437
100000282	Amino Acid	Glutamate Metabolism	N-acetylglutamate	0.0210976	1.30664	0.000424155	1.26691	0.0103647	0.780313	0.0218881	0.900231
100000299	Nucleotide	Purine Metabolism, (Hypo)Xanthine/Inosine containing	xanthosine	0.0276294	3.67038	0.00690881	4.49318	0.00161903	4.28118	0.00496116	3.81134
100000406	Carbohydrate	Pentose Metabolism	ribitol	0.0931564	0.879176	0.00237512	0.796171	0.00239283	0.91295	0.321827	0.561249
100000409	Xenobiotics	Food Component/Plant	2-isopropylmalate	0.020079	-1.61481	0.0137857	-1.71269	0.179486	-0.590558	0.368971	-0.609218
100000442	Xenobiotics	Food Component/Plant	quinate	0.812491	0.111709	0.53748	-0.255686	0.810863	-0.242152	0.0652969	-0.716888
100000454	Amino Acid	Lysine Metabolism	5-aminovalerate	0.0318107	-1.81038	0.00326158	-2.17931	0.628289	-1.97773	0.826663	-0.903488
100000463	Amino Acid	Tryptophan Metabolism	indolelactate	0.0305464	0.421603	0.0472514	0.171853	0.127887	0.12171	0.035304	-0.473271
100000467	Amino Acid	Tryptophan Metabolism	3-indoxyl sulfate	0.158595	0.0969876	0.042461	0.182641	0.103045	-0.168788	0.670904	-0.12281
100000487	Peptide	Dipeptide	glycylvaline	0.542748	0.376801	0.911438	-0.417673	0.969363	-0.216924	0.834566	-0.152304
100000491	Peptide	Gamma-glutamyl Amino Acid	gamma-glutamylphenylalanine	0.179076	0.151233	0.215361	0.125217	0.799317	-0.0836843	0.371518	-0.157681
100000551	Amino Acid	Leucine, Isoleucine and Valine Metabolism	4-methyl-2-oxopentanoate	0.0573391	-1.50156	0.00111815	-1.76267	0.00611866	-1.05406	0.0479519	-2.45903
100000580	Carbohydrate	Glycolysis, Gluconeogenesis, and Pyruvate Metabolism	1,5-anhydroglucitol (1,5-AG)	0.463156	-0.157178	0.5145	0.053067	0.034347	-0.263622	0.978267	-0.0844466
100000584	Lipid	Monoacylglycerol	2-arachidonoylglycerol (20:4)	0.739887	-0.0366131	0.627708	0.138978	0.391891	0.700911	0.621956	1.19876
100000616	Lipid	Phosphatidylinositol (PI)	1-stearoyl-2-arachidonoyl-GPI (18:0/20:4)	0.0787003	0.17776	0.0072003	0.176271	0.361296	-0.0951705	0.157548	-0.128855
100000626	Lipid	Sphingosines	sphingosine 1-phosphate	0.0212388	0.515966	0.00575234	0.628108	0.00161903	0.499318	0.78948	0.160597
100000656	Lipid	Lysophospholipid	1-stearoyl-GPI (18:0)	0.0522291	-2.09119	0.000396905	-3.56393	0.00832015	-1.73573	0.0487166	-2.341
100000657	Lipid	Phosphatidylcholine (PC)	1,2-dipalmitoyl-GPC (16:0/16:0)	0.0693973	0.499586	0.041689	0.507116	0.198393	0.0288958	0.518957	0.212335
100000665	Lipid	Long Chain Polyunsaturated Fatty Acid (n3 and n6)	docosahexaenoate (DHA; 22:6n3)	0.0190689	-2.15186	0.000917127	-2.72	0.0240735	-1.49869	0.666421	-0.705423
100000672	Lipid	Phosphatidylcholine (PC)	1-myristoyl-2-palmitoyl-GPC (14:0/16:0)	0.258849	0.350761	0.0710136	0.322683	0.839913	-0.0666602	0.856897	-0.0254677
100000706	Amino Acid	Leucine, Isoleucine and Valine Metabolism	alpha-hydroxyisocaproate	0.0846856	-0.313562	0.0242295	-0.317105	0.0858612	-0.181844	0.0500134	-0.716347
100000707	Lipid	Fatty Acid, Dicarboxylate	maleate	0.0485506	0.821257	0.00293238	1.23379	0.434985	0.245365	0.0358924	0.99713
100000708	Amino Acid	Leucine, Isoleucine and Valine Metabolism	isovalerate (i5:0)	0.0342904	-2.63433	0.000631816	-3.57598	0.00161903	-2.87199	0.342822	-0.907378
100000711	Xenobiotics	Benzoate Metabolism	4-acetylphenol sulfate	0.468407	0.632726	0.0817293	1.21831	0.0369534	-0.426672	0.633496	0.0599739
100000715	Amino Acid	Guanidino and Acetamido Metabolism	1-methylguanidine	0.856122	0.32521	0.282947	0.226435	0.899897	0.22069	0.153948	1.52926
100000743	Lipid	Fatty Acid, Monohydroxy	2-hydroxyoctanoate	0.41867	0.106055	0.76519	0.399903	0.71443	0.218253	0.625855	0.135175
100000763	Nucleotide	Pyrimidine Metabolism, Cytidine containing	5-methylcytidine	0.0211488	-1.08782	0.000975327	-1.04476	0.045115	-0.323317	0.0565834	-1.19622
100000772	Lipid	Mevalonate Metabolism	mevalonolactone	0.496187	0.941477	0.647912	0.309029	0.934463	-0.438264	0.920913	0.146381
100000773	Lipid	Fatty Acid, Monohydroxy	3-hydroxyoctanoate	0.0210976	-1.23454	0.00136214	-0.680377	0.0788055	-0.330409	0.0864116	-0.39043
100000774	Amino Acid	Phenylalanine Metabolism	phenyllactate (PLA)	0.687925	0.184687	0.915525	-0.00461081	0.149637	0.111223	0.338414	-0.0991607
100000776	Lipid	Fatty Acid Metabolism (Acyl Carnitine, Long Chain Saturated)	palmitoylcarnitine (C16)	0.225395	-0.2007	0.00953786	-0.242819	0.125776	-0.189952	0.00666457	-0.594731
100000781	Lipid	Fatty Acid Metabolism (Acyl Carnitine, Medium Chain)	hexanoylcarnitine (C6)	0.317318	0.947432	0.170065	-0.201526	0.0301192	3.64155	0.0924623	-1.79631
100000787	Amino Acid	Alanine and Aspartate Metabolism	N-acetylaspartate (NAA)	0.793889	0.0662984	0.652613	-0.0312841	0.0585785	0.421696	0.135377	-0.523579
100000800	Amino Acid	Tryptophan Metabolism	indoleacrylate	0.835658	0.00949451	0.00717916	-0.566845	0.232974	-0.17636	0.0062072	-1.05117
100000802	Lipid	Fatty Acid Metabolism (Acyl Carnitine, Short Chain)	acetylcarnitine (C2)	0.739887	0.063007	0.0762038	0.299838	0.1343	0.461314	0.286939	-0.761856
100000808	Amino Acid	Methionine, Cysteine, SAM and Taurine Metabolism	cysteine s-sulfate	0.020079	-2.66598	0.00597344	-2.89757	0.00239283	-3.22655	0.0169044	-2.12933
100000827	Lipid	Monoacylglycerol	1-palmitoylglycerol (16:0)	0.763223	-0.0962616	0.318791	-0.428429	0.740977	-0.0351725	0.412946	0.109336
100000840	Xenobiotics	Food Component/Plant	tartronate (hydroxymalonate)	0.0211488	1.13248	0.011001	0.893467	0.00181827	1.17115	0.156621	1.1093
100000841	Cofactors and Vitamins	Ascorbate and Aldarate Metabolism	oxalate (ethanedioate)	0.0278322	0.794715	0.0012685	0.718296	0.00225206	0.919409	0.0500134	0.52339
100000846	Xenobiotics	Food Component/Plant	erythritol	0.355607	0.394293	0.152319	0.315366	0.77338	-0.0784272	0.621956	-0.180565
100000882	Lipid	Fatty Acid, Monohydroxy	3-hydroxymyristate	0.883794	0.0964686	0.0449177	-0.492323	0.273782	0.41372	0.145144	0.704987
100000924	Lipid	Monoacylglycerol	1-oleoylglycerol (18:1)	0.395653	-0.537353	0.110177	-0.624401	0.709607	0.0469718	0.907917	-0.399358
100000936	Amino Acid	Leucine, Isoleucine and Valine Metabolism	3-methyl-2-oxobutyrate	0.025037	-2.80824	0.000219622	-2.68256	0.00131006	-2.21943	0.0350401	-3.13611
100000943	Lipid	Monoacylglycerol	2-oleoylglycerol (18:1)	0.466886	-0.311353	0.743919	-0.0974629	0.115784	0.966227	0.403905	-0.77598
100000956	Lipid	Fatty Acid, Monohydroxy	8-hydroxyoctanoate	0.720115	-0.296749	0.378159	0.358434	0.499816	-0.161169	0.0116603	0.752405
100000961	Amino Acid	Urea cycle; Arginine and Proline Metabolism	homoarginine	0.87236	0.0848849	0.655367	0.0273389	0.0249931	0.932091	0.354569	0.0439251
100000963	Amino Acid	Urea cycle; Arginine and Proline Metabolism	homocitrulline	0.373221	0.0963826	0.282905	0.119158	0.869127	0.0378337	0.151805	-0.398158
100000987	Lipid	Monoacylglycerol	2-linoleoylglycerol (18:2)	0.955552	-0.00436849	0.370922	-0.373605	0.60045	0.094081	0.665242	-0.724689
100000997	Lipid	Fatty Acid, Monohydroxy	3-hydroxydecanoate	0.176465	0.531156	0.262917	0.126522	0.319581	0.169694	0.283329	0.492945
100001006	Amino Acid	Glycine, Serine and Threonine Metabolism	N-acetylglycine	0.0384974	0.321729	0.0459804	0.59782	0.0928905	0.198301	0.856897	0.0544603
100001007	Carbohydrate	Pentose Metabolism	ribonate	0.0723562	1.04044	0.46243	0.492351	0.568281	-0.0163939	0.38793	-0.617515
100001022	Cofactors and Vitamins	Ascorbate and Aldarate Metabolism	threonate	0.0929155	0.311195	0.313699	0.118788	0.129481	0.199441	0.399651	-0.414183
100001026	Carbohydrate	Fructose, Mannose and Galactose Metabolism	galactonate	0.0284038	1.18633	0.000486985	1.07635	0.0138674	1.16397	0.0233893	0.523743
100001033	Lipid	Sterol	beta-sitosterol	0.201789	-0.2556	0.00495343	-0.554498	0.333539	-0.40807	0.0146382	-0.937971
100001034	Amino Acid	Tryptophan Metabolism	indoleacetate	0.296774	-0.141475	0.132899	-0.389588	0.00131006	-0.742721	0.0166174	-0.577611
100001040	Lipid	Monoacylglycerol	1-linoleoylglycerol (18:2)	0.873199	-0.212358	0.519753	-0.0720266	0.730775	0.177043	0.97121	0.561539
100001048	Lipid	Monoacylglycerol	2-palmitoylglycerol (16:0)	0.150929	-0.467625	0.44321	-1.04876	0.739222	-0.178085	0.178827	0.852743
100001051	Amino Acid	Histidine Metabolism	1-methylhistidine	0.940394	-0.119484	0.161284	0.362537	0.906017	0.227275	0.271127	-0.418196
100001054	Lipid	Fatty Acid Metabolism (also BCAA Metabolism)	butyrylcarnitine (C4)	0.0343604	2.67377	0.000133404	2.40143	0.00825286	3.38682	0.103253	0.98655
100001055	Amino Acid	Leucine, Isoleucine and Valine Metabolism	isobutyrylcarnitine (C4)	0.0485438	2.249	0.00432834	1.51425	0.00506077	1.36737	0.00176012	1.15321
100001063	Lipid	Secondary Bile Acid Metabolism	7-ketodeoxycholate	0.0222896	-6.46272	0.000631816	-6.83223	0.00470174	-2.29635	0.601639	2.33525
100001066	Lipid	Primary Bile Acid Metabolism	beta-muricholate	0.0189841	-6.52488	0.000133404	-5.98754	0.00350877	-5.21162	0.432594	-1.778
100001081	Amino Acid	Glutamate Metabolism	2-pyrrolidinone	0.170798	0.125731	0.145659	-0.217096	0.130392	-0.334205	0.867194	-0.305167
100001083	Amino Acid	Tryptophan Metabolism	indolepropionate	0.800219	-0.0262871	0.263799	-0.0873799	0.01115	-0.235891	0.0180786	-0.56337
100001086	Xenobiotics	Food Component/Plant	N-(2-furoyl)glycine	0.225808	1.14966	0.165748	0.694461	0.0318295	-0.741849	0.785764	0.0584276
100001092	Cofactors and Vitamins	Nicotinate and Nicotinamide Metabolism	trigonelline (N'-methylnicotinate)	0.0619041	0.218356	0.0425239	0.472207	0.277097	0.183284	0.907917	0.0135137
100001102	Lipid	Fatty Acid, Dicarboxylate	dodecanedioate (C12-DC)	0.0342247	-1.89044	0.0135705	-1.41936	0.141842	-0.392167	0.492092	-0.122841
100001104	Amino Acid	Tyrosine Metabolism	N-acetyltyrosine	0.306191	-0.263702	0.0342666	-1.04228	0.583437	0.0781686	0.354569	-0.412527
100001112	Lipid	Fatty Acid, Monohydroxy	3-hydroxylaurate	0.024779	-2.03205	0.000922051	-1.07948	0.122913	-0.546871	0.571687	0.135695
100001121	Cofactors and Vitamins	Vitamin B6 Metabolism	pyridoxate	0.03061	1.00167	0.000317809	0.98583	0.0232031	0.388071	0.00552196	0.828992
100001126	Peptide	Gamma-glutamyl Amino Acid	gamma-glutamylvaline	0.0222896	0.559269	0.00597344	0.299422	0.0444268	0.37939	0.0561697	-0.297111
100001148	Lipid	Fatty Acid, Monohydroxy	5-hydroxyhexanoate	0.216767	0.238866	0.365002	0.181827	0.730653	0.0631756	0.509677	-0.589686
100001149	Amino Acid	Leucine, Isoleucine and Valine Metabolism	3-methylcrotonylglycine	0.0189841	1.30268	0.000493542	1.26139	0.0111729	0.689302	0.0124296	1.54126
100001150	Lipid	Fatty Acid Metabolism (also BCAA Metabolism)	propionylglycine	0.0211488	1.6247	0.00326158	1.06181	0.0131052	0.863248	0.0116603	0.735544
100001151	Lipid	Fatty Acid Metabolism (also BCAA Metabolism)	butyrylglycine	0.0288208	2.65733	0.000424155	2.15558	0.0049413	2.58445	0.0157712	1.47373
100001153	Lipid	Fatty Acid, Dicarboxylate	2-hydroxyadipate	0.024779	1.42884	0.00149845	1.26302	0.00389748	0.819242	0.0166174	1.04092
100001155	Amino Acid	Leucine, Isoleucine and Valine Metabolism	2-methylbutyrylglycine	0.0485506	1.80095	0.00142807	2.02194	0.0377866	1.69299	0.01565	1.79336
100001162	Lipid	Fatty Acid Metabolism (also BCAA Metabolism)	propionylcarnitine (C3)	0.096868	1.02362	0.00149845	1.26807	0.00273703	1.5315	0.00357823	0.942255
100001167	Amino Acid	Urea cycle; Arginine and Proline Metabolism	pro-hydroxy-pro	0.0189841	0.445758	0.00136214	0.427171	0.00485669	0.47693	0.0327428	0.58327
100001170	Amino Acid	Leucine, Isoleucine and Valine Metabolism	3-hydroxy-2-ethylpropionate	0.577764	0.00726854	0.122084	-0.233997	0.616387	0.312604	0.708961	-0.155639
100001181	Lipid	Long Chain Polyunsaturated Fatty Acid (n3 and n6)	docosapentaenoate (n3 DPA; 22:5n3)	0.0190689	-1.87069	0.00063327	-2.38083	0.0320768	-0.787683	0.533275	-0.884789
100001182	Lipid	Long Chain Polyunsaturated Fatty Acid (n3 and n6)	docosadienoate (22:2n6)	0.106124	-1.42121	0.000986498	-1.78345	0.0152467	-0.690709	0.187423	-0.942736
100001193	Lipid	Long Chain Polyunsaturated Fatty Acid (n3 and n6)	adrenate (22:4n6)	0.0189841	-2.64582	0.000571317	-2.95568	0.0167517	-1.12266	0.466236	-1.22755
100001195	Lipid	Long Chain Polyunsaturated Fatty Acid (n3 and n6)	docosatrienoate (22:3n3)	0.0509702	-1.20148	0.00663978	-1.96577	0.11592	-0.345123	0.50963	-0.719775
100001197	Lipid	Medium Chain Fatty Acid	10-undecenoate (11:1n1)	0.228994	0.413859	0.0516533	0.595891	0.52067	0.330906	0.0154697	1.39317
100001198	Lipid	Long Chain Monounsaturated Fatty Acid	myristoleate (14:1n5)	0.0597824	-0.359125	0.0072003	-0.514762	0.13114	0.463345	0.0302999	0.498682
100001204	Amino Acid	Histidine Metabolism	1-methylhistamine	0.281066	0.399444	0.284083	0.151251	0.77338	0.0621273	0.504161	0.00387454
100001207	Amino Acid	Histidine Metabolism	4-imidazoleacetate	0.0189841	-0.867886	0.00939719	-0.735367	0.00214529	-0.788275	0.06067	-0.567037
100001208	Amino Acid	Histidine Metabolism	1-methyl-4-imidazoleacetate	0.0290238	-0.409889	0.867903	0.040535	0.0820053	-0.193837	0.445446	-0.214413
100001211	Lipid	Fatty Acid, Dicarboxylate	sebacate (C10-DC)	0.321366	0.443281	0.00583355	0.77818	0.333364	0.577988	0.0133724	0.283537
100001212	Amino Acid	Guanidino and Acetamido Metabolism	guanidinosuccinate	0.024779	1.18978	0.00290302	1.0282	0.00161903	1.11564	0.145466	0.412966
100001219	Xenobiotics	Food Component/Plant	daidzein	0.24186	0.743379	0.868999	-0.377139	0.00300319	-1.10369	0.860839	-0.695893
100001229	Lipid	Long Chain Polyunsaturated Fatty Acid (n3 and n6)	stearidonate (18:4n3)	0.0348458	-0.747971	0.0513328	-0.25398	0.770224	-0.210665	0.173525	0.299368
100001247	Lipid	Fatty Acid Metabolism (Acyl Carnitine, Medium Chain)	octanoylcarnitine (C8)	0.117041	-0.385691	0.0432457	-0.561972	0.313243	0.565305	0.17178	-1.61374
100001250	Lipid	Primary Bile Acid Metabolism	tauro-beta-muricholate	0.13049	-7.17218	0.00520964	-6.03379	0.0238797	-7.28551	0.00212974	-7.12203
100001251	Lipid	Fatty Acid Metabolism (Acyl Carnitine, Medium Chain)	decanoylcarnitine (C10)	0.784035	0.156307	0.175301	0.209069	0.579766	-0.198753	0.320412	-0.546705
100001253	Amino Acid	Glutamate Metabolism	N-acetylglutamine	0.020079	1.81793	0.00167352	1.84332	0.00131006	1.61098	0.00947299	1.59185
100001254	Amino Acid	Tryptophan Metabolism	N-acetyltryptophan	0.103028	0.431394	0.470926	-0.175133	0.00680258	0.458407	0.401053	-0.100967
100001256	Amino Acid	Phenylalanine Metabolism	N-acetylphenylalanine	0.151283	0.363571	0.545435	-0.328787	0.0183871	0.888152	0.25864	0.512337
100001257	Amino Acid	Alanine and Aspartate Metabolism	N-acetylasparagine	0.0278322	0.943354	0.0033172	0.70191	0.00503128	0.930496	0.99335	-0.20698
100001258	Peptide	Dipeptide	glycylleucine	0.288092	-0.742677	0.531069	-0.286418	0.32512	0.417153	0.990174	0.499246
100001262	Peptide	Gamma-glutamyl Amino Acid	gamma-glutamyl-epsilon-lysine	0.217274	1.09799	0.0308627	1.57069	0.0348288	1.05384	0.282182	0.711453
100001263	Lipid	Lysophospholipid	1-palmitoyl-GPC (16:0)	0.311598	0.0772652	0.313699	0.0471137	0.453254	-0.196839	0.323381	-0.202238
100001266	Amino Acid	Urea cycle; Arginine and Proline Metabolism	N-acetylarginine	0.111324	0.238366	0.198372	0.237618	0.0206681	0.353802	0.776386	0.0226224
100001269	Lipid	Sterol	campesterol	0.641861	-0.0457235	0.0787947	-0.25372	0.00628737	-0.374507	0.0211945	-0.649059
100001270	Lipid	Fatty Acid Metabolism (Acyl Carnitine, Long Chain Saturated)	myristoylcarnitine (C14)	0.0536022	-0.468363	0.0169561	-0.469998	0.0238062	-0.283373	0.00331425	-0.965831
100001271	Lipid	Lysophospholipid	1-stearoyl-GPC (18:0)	0.407315	0.0917958	0.522823	2.323e-05	0.176245	-0.189113	0.0566743	-0.235286
100001272	Lipid	Lysophospholipid	1-oleoyl-GPC (18:1)	0.665775	0.0255191	0.661136	0.0330723	0.356252	-0.16245	0.329188	-0.104531
100001274	Amino Acid	Glycine, Serine and Threonine Metabolism	N-acetylthreonine	0.025037	1.0791	0.183092	0.456807	0.0658602	0.589872	0.386557	0.102205
100001275	Peptide	Acetylated Peptides	phenylacetylglycine	0.111321	0.60512	0.253968	0.472276	0.501984	-0.232523	0.00357823	0.88517
100001276	Amino Acid	Leucine, Isoleucine and Valine Metabolism	N-acetylisoleucine	0.0239338	0.985084	0.00263251	1.0898	0.00503128	0.771459	0.0590981	0.857822
100001277	Lipid	Long Chain Monounsaturated Fatty Acid	10-nonadecenoate (19:1n9)	0.0211488	-1.50798	0.000486985	-1.95941	0.0237315	-0.594262	0.0233893	-1.55744
100001278	Lipid	Long Chain Monounsaturated Fatty Acid	10-heptadecenoate (17:1n7)	0.029375	-1.17103	0.0010341	-1.4374	0.128962	-0.329436	0.157548	-0.832655
100001293	Amino Acid	Histidine Metabolism	N-acetylhistidine	0.0189841	1.80659	0.000560544	1.3987	0.00239283	1.26936	0.0265318	0.797529
100001294	Peptide	Gamma-glutamyl Amino Acid	gamma-glutamylglycine	0.0571604	0.427512	0.0392613	0.225614	0.0669543	0.203693	0.907917	-0.0054325
100001295	Peptide	Gamma-glutamyl Amino Acid	gamma-glutamyltryptophan	0.662732	0.162501	0.409819	-0.166958	0.59333	-0.00262328	0.492693	-0.00672359
100001296	Xenobiotics	Food Component/Plant	stachydrine	0.0405212	-0.506332	0.00768419	-0.279564	0.00106882	-0.407479	0.0474072	-1.019
100001300	Amino Acid	Leucine, Isoleucine and Valine Metabolism	alpha-hydroxyisovalerate	0.0252146	-0.3145	0.00837796	-0.381189	0.00194262	-0.41884	0.0452092	-0.4081
100001310	Cofactors and Vitamins	Nicotinate and Nicotinamide Metabolism	nicotinamide riboside	0.0322736	1.59726	0.000424155	1.38987	0.00611866	1.10688	0.00739563	1.24249
100001311	Amino Acid	Glutathione Metabolism	ophthalmate	0.0189841	3.75202	0.000486985	3.83141	0.000190089	3.86891	0.00226859	3.50887
100001313	Peptide	Gamma-glutamyl Amino Acid	gamma-glutamylmethionine	0.0968304	-1.92901	0.175635	-0.85979	0.0249931	-2.12929	0.0711251	-2.49989
100001314	Peptide	Gamma-glutamyl Amino Acid	gamma-glutamylthreonine	0.025037	0.578762	0.210546	0.154699	0.0819097	0.198478	0.403923	-0.208836
100001315	Xenobiotics	Benzoate Metabolism	p-cresol sulfate	0.485916	0.0214713	0.901268	-0.179221	0.0376978	-0.391966	0.792997	-0.235458
100001316	Cofactors and Vitamins	Nicotinate and Nicotinamide Metabolism	nicotinate ribonucleoside	0.025037	1.06724	0.0699437	0.875105	0.00300319	1.68417	0.0498764	1.51423
100001320	Carbohydrate	Aminosugar Metabolism	erythronate*	0.028155	0.166434	0.0507182	0.122158	0.0341656	0.254931	0.928606	-0.0599068
100001326	Peptide	Polypeptide	XHWESASXXR*	0.522737	-0.174101	0.715582	-0.292026	0.64913	-0.183707	0.0411874	-1.49211
100001335	Lipid	Long Chain Monounsaturated Fatty Acid	eicosenoate (20:1)	0.113087	-1.40967	0.00432834	-1.96429	0.0139096	-0.841663	0.0811727	-1.03667
100001337	Lipid	Long Chain Polyunsaturated Fatty Acid (n3 and n6)	linolenate [alpha or gamma; (18:3n3 or 6)]	0.0213305	-1.4775	0.000956535	-1.77235	0.156408	-0.318749	0.354858	-0.562522
100001359	Energy	TCA Cycle	aconitate [cis or trans]	0.0248225	0.420667	0.297151	0.285252	0.0285057	0.256299	0.781912	-0.0839834
100001386	Cofactors and Vitamins	Hemoglobin and Porphyrin Metabolism	heme	0.216989	0.759241	0.0355509	1.94379	0.119804	1.34044	0.0941327	2.12456
100001391	Lipid	Fatty Acid Metabolism (Acyl Carnitine, Long Chain Saturated)	stearoylcarnitine (C18)	0.858223	-0.072596	0.259249	-0.165202	0.740977	-0.0137566	0.0590981	-0.581805
100001392	Lipid	Fatty Acid Metabolism (Acyl Carnitine, Medium Chain)	laurylcarnitine (C12)	0.029375	-0.962596	0.00309246	-0.703069	0.0591259	-0.393097	0.0133724	-1.52055
100001393	Amino Acid	Leucine, Isoleucine and Valine Metabolism	isovalerylcarnitine (C5)	0.0189841	-1.75162	0.00711405	-0.994866	0.00316223	-1.46088	0.15828	-0.812726
100001395	Lipid	Lysophospholipid	1-linoleoyl-GPC (18:2)	0.792563	0.0294747	0.757019	0.0105872	0.0157492	-0.187531	0.150984	-0.185747
100001409	Nucleotide	Purine Metabolism, (Hypo)Xanthine/Inosine containing	N1-methylinosine	0.466886	0.0451483	0.799579	-0.0176038	0.433104	0.099007	0.926528	0.0589357
100001412	Nucleotide	Purine Metabolism, Guanine containing	N2,N2-dimethylguanosine	0.139309	-1.12994	0.0342116	-1.10336	0.0113986	-0.6923	0.15706	-1.14464
100001413	Nucleotide	Pyrimidine Metabolism, Cytidine containing	N4-acetylcytidine	0.780787	0.043833	0.570816	-0.117577	0.00936926	0.332781	0.272548	0.744867
100001415	Nucleotide	Purine Metabolism, Adenine containing	N6-carbamoylthreonyladenosine	0.722019	-0.0532955	0.579021	-0.013994	0.176245	0.521364	0.60232	0.169355
100001416	Nucleotide	Pyrimidine Metabolism, Orotate containing	orotidine	0.400374	0.133466	0.486087	0.0951823	0.204916	0.216514	0.122329	-0.153137
100001423	Xenobiotics	Benzoate Metabolism	4-hydroxyhippurate	0.03582	1.25578	0.00528869	1.0964	0.109943	0.545221	0.0516931	0.578199
100001425	Nucleotide	Pyrimidine Metabolism, Uracil containing	5,6-dihydrouridine	0.574598	0.0618234	0.00483235	0.459067	0.32036	0.189716	0.283329	0.312163
100001431	Lipid	Monoacylglycerol	1-pentadecanoylglycerol (15:0)	0.64113	0.303597	0.317583	0.552302	0.0598821	-0.834687	0.841929	0.175018
100001433	Lipid	Monoacylglycerol	1-arachidonylglycerol (20:4)	0.602898	0.606135	0.500564	0.326741	0.126561	0.556524	0.768612	0.290187
100001435	Lipid	Monoacylglycerol	1-linolenoylglycerol (18:3)	0.696726	-0.249865	0.412725	-0.480789	0.770224	-0.223008	0.665637	-0.231272
100001437	Amino Acid	Glutathione Metabolism	cysteine-glutathione disulfide	0.0187368	3.49216	0.00240754	3.67626	0.00225206	3.87258	0.00226859	3.20319
100001445	Lipid	Lysophospholipid	1-palmitoyl-GPA (16:0)	0.65951	-0.846122	0.89289	1.49987	0.810863	-1.47965	0.233042	2.54569
100001446	Nucleotide	Pyrimidine Metabolism, Uracil containing	5-methyluridine (ribothymidine)	0.269741	-0.697615	0.215361	-0.213414	0.1343	0.675495	0.10949	0.973068
100001451	Lipid	Fatty Acid Metabolism (Acyl Glycine)	valerylglycine	0.0341138	2.21134	0.00322194	2.24147	0.00350877	2.93843	0.0154697	1.5145
100001452	Amino Acid	Leucine, Isoleucine and Valine Metabolism	isovalerylglycine	0.0189841	1.41234	0.000486985	1.62398	0.0354648	0.641796	0.0116603	1.46534
100001454	Lipid	Fatty Acid, Dicarboxylate	3-hydroxydodecanedioate*	0.79321	-0.0226518	0.211048	0.843357	0.491453	0.324226	0.396083	0.707829
100001456	Nucleotide	Purine Metabolism, Guanine containing	7-methylguanine	0.54531	0.0894123	0.532748	-0.097438	0.594266	-0.0014261	0.908286	-0.265267
100001461	Lipid	Lysophospholipid	1-stearoyl-GPE (18:0)	0.551778	-0.0702326	0.16432	-0.0953312	0.003492	-0.373764	0.0162583	-0.399601
100001466	Nucleotide	Pyrimidine Metabolism, Cytidine containing	3-methylcytidine	0.899409	0.560246	0.094625	-1.24195	0.77338	0.205923	0.817492	-0.411231
100001468	Cofactors and Vitamins	Nicotinate and Nicotinamide Metabolism	N1-Methyl-2-pyridone-5-carboxamide	0.144473	0.227061	0.355205	0.0496936	0.791068	-0.043897	0.978821	0.145307
100001472	Lipid	Long Chain Polyunsaturated Fatty Acid (n3 and n6)	mead acid (20:3n9)	0.020079	-1.73079	0.00510061	-3.00784	0.00506077	-1.70414	0.150984	-0.594169
100001481	Lipid	Monoacylglycerol	1-docosahexaenoylglycerol (22:6)	0.601013	0.572434	0.253887	0.379245	0.0667511	0.911758	0.173017	1.27739
100001483	Lipid	Monoacylglycerol	1-dihomo-linoleoylglycerol (20:2)	0.616839	0.10427	0.110177	-0.634901	0.32036	-0.890178	0.330967	-0.699746
100001485	Peptide	Gamma-glutamyl Amino Acid	gamma-glutamylisoleucine*	0.0801792	0.231324	0.755726	0.0105721	0.514774	0.0158676	0.0357785	-0.208078
100001491	Carbohydrate	Aminosugar Metabolism	N-glycolylneuraminate	0.0190689	1.17794	0.000654661	1.0455	0.000165201	1.09556	0.0496674	0.860086
100001501	Lipid	Fatty Acid Metabolism (Acyl Carnitine, Monounsaturated)	oleoylcarnitine (C18:1)	0.208775	-0.192973	0.0432457	-0.148429	0.318993	-0.149982	0.017066	-0.450061
100001502	Peptide	Gamma-glutamyl Amino Acid	gamma-glutamyl-2-aminobutyrate	0.167369	2.14321	0.0143536	1.54476	0.00100528	1.73912	0.8474	0.848808
100001506	Cofactors and Vitamins	Tetrahydrobiopterin Metabolism	dihydrobiopterin	0.074903	1.25488	0.100461	0.522888	0.0627149	1.60456	0.481659	-0.525293
100001507	Lipid	Fatty Acid, Monohydroxy	4-hydroxybutyrate (GHB)	0.121634	2.17114	0.00110157	2.20176	6.04921e-05	2.5403	0.00835907	2.17219
100001509	Amino Acid	Leucine, Isoleucine and Valine Metabolism	2-methylbutyrylcarnitine (C5)	0.519948	-0.0628884	0.738906	-0.104124	0.172862	0.439914	0.0636791	-0.692034
100001510	Amino Acid	Tyrosine Metabolism	phenol sulfate	0.096868	0.270704	0.0753794	0.259816	0.443972	-0.134285	0.465904	0.0464744
100001511	Lipid	Lysophospholipid	1-palmitoleoyl-GPC (16:1)*	0.527681	-0.0892625	0.213697	-0.123314	0.0228919	-0.167362	0.0235472	-0.294921
100001526	Lipid	Fatty Acid Synthesis	malonylcarnitine	0.0327372	2.48509	0.000631816	3.83526	0.000158776	3.32002	0.000941045	3.21795
100001527	Lipid	Fatty Acid Metabolism (Acyl Glycine)	hexanoylglycine	0.194353	0.559211	0.869179	0.00520404	0.0680445	1.37066	0.370776	-0.552656
100001540	Partially Characterized Molecules	Partially Characterized Molecules	glutamine_degradant*	0.0827506	0.26586	0.00736675	0.8058	0.77338	0.0228702	0.785764	0.228205
100001541	Amino Acid	Leucine, Isoleucine and Valine Metabolism	2-hydroxy-3-methylvalerate	0.0485506	-0.291358	0.0392613	-0.363087	0.00296016	-0.339368	0.00958567	-0.443391
100001542	Xenobiotics	Food Component/Plant	ferulate	0.464285	0.173931	0.617045	-0.0829906	0.031787	-1.16088	0.241066	-2.11449
100001550	Xenobiotics	Food Component/Plant	homostachydrine*	0.102631	-0.437019	0.0117638	-0.392595	0.00244001	-0.330454	0.0923986	-1.08674
100001551	Lipid	Lysophospholipid	1-arachidonoyl-GPC (20:4n6)*	0.904683	0.0346252	0.532029	-0.0893592	0.104251	-0.0808778	0.24353	-0.0482313
100001561	Lipid	Lysophospholipid	2-palmitoleoyl-GPC (16:1)*	0.498823	-0.46257	0.0242295	-1.76842	0.961665	0.0119533	0.0619132	1.57283
100001562	Lipid	Lysophospholipid	2-palmitoyl-GPC (16:0)*	0.0189841	-0.875065	0.0460163	-1.12458	0.650814	-0.175767	0.973613	-0.136366
100001567	Lipid	Lysophospholipid	1-palmitoyl-GPE (16:0)	0.839841	0.0163047	0.353352	-0.0603002	0.00825286	-0.271142	0.0636791	-0.419267
100001569	Lipid	Lysophospholipid	1-oleoyl-GPE (18:1)	0.0477636	-0.361013	0.00495343	-0.264795	0.00270621	-0.57706	0.0165209	-0.503338
100001570	Lipid	Lysophospholipid	1-linoleoyl-GPE (18:2)*	0.0548364	-0.916026	0.000424155	-0.648921	0.00239283	-0.785804	0.0667594	-0.447909
100001571	Lipid	Lysophospholipid	1-arachidonoyl-GPE (20:4n6)*	0.0343604	-0.876493	0.000317809	-0.594198	0.00638632	-0.889237	0.307458	-0.043091
100001577	Amino Acid	Urea cycle; Arginine and Proline Metabolism	N-acetylcitrulline	0.194353	0.756772	0.0400289	0.52173	0.00545109	0.732322	0.888473	0.153709
100001579	Lipid	Fatty Acid, Monohydroxy	2-hydroxypalmitate	0.0268534	-2.15308	0.00151882	-2.25803	0.0203596	-1.43837	0.271127	-0.82714
100001580	Lipid	Long Chain Polyunsaturated Fatty Acid (n3 and n6)	docosapentaenoate (n6 DPA; 22:5n6)	0.0189841	-2.05044	0.00104831	-2.67655	0.0137702	-1.31209	0.330967	-0.768222
100001586	Cofactors and Vitamins	Ascorbate and Aldarate Metabolism	gulonate*	0.025037	2.12032	0.000231926	2.00738	0.00312887	1.67997	0.0498764	0.743493
100001590	Amino Acid	Leucine, Isoleucine and Valine Metabolism	isobutyrylglycine	0.0995536	0.526981	0.0557584	0.520943	0.288425	0.426281	0.000770966	1.61051
100001591	Xenobiotics	Benzoate Metabolism	phenylpropionylglycine	0.0226074	3.24179	0.00382823	2.66058	0.0152467	1.45264	0.0276008	2.02321
100001593	Amino Acid	Lysine Metabolism	glutarylcarnitine (C5-DC)	0.0189841	2.64922	0.000231926	1.96155	0.00548158	1.67354	0.0590981	1.83853
100001594	Amino Acid	Leucine, Isoleucine and Valine Metabolism	beta-hydroxyisovaleroylcarnitine	0.0555605	-0.340587	0.638217	-0.062329	0.417589	0.116525	0.851017	-0.423195
100001597	Amino Acid	Leucine, Isoleucine and Valine Metabolism	tiglylcarnitine (C5:1-DC)	0.17406	-0.336911	0.93574	-0.252963	0.629991	-0.0226229	0.670904	-0.165099
100001604	Xenobiotics	Drug - Topical Agents	hydroquinone sulfate	0.0948833	1.64974	0.0544802	0.91842	0.597489	-0.208356	0.532615	0.0357838
100001605	Xenobiotics	Benzoate Metabolism	catechol sulfate	0.155198	0.174797	0.43546	0.0449848	0.0630617	-0.333219	0.0211945	-0.226083
100001606	Lipid	Sterol	cholesterol sulfate	0.400374	0.283431	0.0900791	0.311123	0.590783	0.0809458	0.13738	-0.184967
100001609	Lipid	Sterol	7-alpha-hydroxy-3-oxo-4-cholestenoate (7-Hoca)	0.0858267	-1.2043	0.164767	-0.683458	0.403268	-0.373453	0.380884	-0.80058
100001612	Amino Acid	Glutamate Metabolism	N-acetyl-aspartyl-glutamate (NAAG)	0.0342904	0.523501	0.00325377	0.618537	0.000936403	0.563699	0.0543608	0.847594
100001613	Lipid	Fatty Acid, Dicarboxylate	tetradecanedioate (C14-DC)	0.586044	-0.176259	0.12715	0.356937	0.0411648	0.543459	0.0435547	1.60367
100001614	Lipid	Fatty Acid, Dicarboxylate	hexadecanedioate (C16-DC)	0.739481	0.250886	0.168775	0.409504	0.00244001	0.823602	0.0054839	1.75045
100001617	Lipid	Fatty Acid, Dicarboxylate	undecanedioate (C11-DC)	0.671007	-0.161514	0.0462931	1.00999	0.811066	0.144761	0.0804634	0.94221
100001618	Lipid	Monoacylglycerol	1-myristoylglycerol (14:0)	0.42735	0.809576	0.511883	1.05182	0.831017	-0.118952	0.432594	0.456109
100001619	Lipid	Glycerolipid Metabolism	glycerophosphoglycerol	0.034637	1.09164	0.00265968	1.0818	0.00455991	1.07345	0.354569	0.165754
100001620	Lipid	Phospholipid Metabolism	glycerophosphoethanolamine	0.0825291	0.405718	0.946049	0.125757	0.655011	0.00475169	0.953744	-0.139351
100001621	Lipid	Phospholipid Metabolism	glycerophosphoinositol*	0.0189841	0.613998	0.00121422	0.672867	0.00350877	0.484974	0.0325187	0.544693
100001622	Xenobiotics	Benzoate Metabolism	2-(4-hydroxyphenyl)propionate	0.0941382	-0.356839	0.0805736	-0.444482	0.0086403	-0.587607	0.0351796	-0.378907
100001624	Xenobiotics	Benzoate Metabolism	3-(3-hydroxyphenyl)propionate	0.538366	-1.33789	0.94353	-0.534739	0.00282811	-2.38055	0.0106869	-1.74959
100001628	Carbohydrate	Pentose Phosphate Pathway	sedoheptulose-7-phosphate	0.0596823	1.18595	0.00711405	2.04705	0.0330781	2.06599	0.0173281	3.28994
100001635	Xenobiotics	Chemical	ectoine	0.759911	-0.293234	0.25185	-1.38884	0.00618911	-0.719565	0.338924	-0.73258
100001654	Lipid	Lysophospholipid	1-arachidonoyl-GPI (20:4)*	0.0264791	-2.08956	0.000631816	-2.78489	0.0612686	-1.51781	0.739758	0.939186
100001655	Lipid	Lysophospholipid	1-palmitoyl-GPI (16:0)	0.034637	-2.77069	0.000231926	-3.93664	0.00832015	-2.88836	0.145466	-1.31256
100001662	Lipid	Carnitine Metabolism	deoxycarnitine	0.0328951	-0.412661	0.609102	-0.00547644	0.940172	-0.127705	0.36027	-0.732321
100001664	Nucleotide	Purine Metabolism, Adenine containing	N6-succinyladenosine	0.842255	0.314456	0.379492	0.783162	0.524254	0.594911	0.201194	0.714309
100001668	Amino Acid	Histidine Metabolism	1-ribosyl-imidazoleacetate*	0.0252146	1.79391	0.000759159	1.74486	0.00225206	1.03826	0.0389919	1.19264
100001670	Lipid	Lysophospholipid	1-stearoyl-GPA (18:0)	0.629216	1.03594	0.758147	0.197764	0.0686547	-0.530824	0.040342	1.63583
100001675	Xenobiotics	Food Component/Plant	4-hydroxycinnamate	0.711835	0.0824747	0.850469	-0.0144463	0.0115541	-0.796747	0.0561697	-0.9562
100001721	Amino Acid	Lysine Metabolism	N2-acetyllysine	0.940993	-0.0655243	0.0293157	-0.277946	0.122214	-0.134606	0.271165	-0.191641
100001730	Lipid	Fatty Acid, Dihydroxy	3,4-dihydroxybutyrate	0.0384974	-0.586275	0.00904428	-0.488081	0.0103647	-0.50462	0.359833	-0.381427
100001734	Amino Acid	Lysine Metabolism	N6-acetyllysine	0.770446	-0.0204344	0.293102	-0.152238	0.708616	0.0630211	0.113281	-0.189837
100001739	Lipid	Long Chain Polyunsaturated Fatty Acid (n3 and n6)	dihomo-linolenate (20:3n3 or n6)	0.0190689	-1.95257	0.000424155	-2.42793	0.0360173	-0.963666	0.621956	-0.681909
100001740	Carbohydrate	Fructose, Mannose and Galactose Metabolism	mannitol/sorbitol	0.0779347	0.718637	0.00612318	1.1794	0.000936403	1.021	0.0357785	0.563282
100001755	Xenobiotics	Benzoate Metabolism	4-vinylphenol sulfate	0.0555605	0.179483	0.393098	-0.026525	0.0897968	-0.307377	0.00679045	-0.68478
100001756	Xenobiotics	Benzoate Metabolism	4-ethylphenylsulfate	0.428281	0.308583	0.901268	0.28215	0.0633966	-0.39073	0.222351	-0.421421
100001757	Xenobiotics	Food Component/Plant	thymol sulfate	0.64113	0.615211	0.806863	0.361564	0.840966	0.0380763	0.150554	0.60728
100001765	Lipid	Fatty Acid, Dicarboxylate	3-methyladipate	0.0439382	1.67808	0.318683	0.808175	0.82541	-0.522987	0.79975	-0.117742
100001767	Xenobiotics	Food Component/Plant	pyrraline	0.925092	0.0693494	0.799549	-0.0124424	0.045742	-0.549658	0.0988525	-0.354213
100001768	Carbohydrate	Advanced Glycation End-product	N6-carboxymethyllysine	0.0983544	1.00818	0.00326158	4.0272	0.017511	2.35953	0.0211945	3.87011
100001777	Lipid	Lysophospholipid	1-oleoyl-GPI (18:1)	0.04108	-2.17114	0.000211235	-3.35178	0.0231159	-2.08374	0.601639	-0.0712178
100001778	Lipid	Lysophospholipid	1-linoleoyl-GPI (18:2)*	0.0284038	-2.15654	0.000921587	-2.61475	0.0689595	-1.38249	0.867194	0.748537
100001801	Xenobiotics	Benzoate Metabolism	2-amino-p-cresol sulfate	0.624836	0.0493189	0.394244	-0.0070619	0.106529	-0.138348	0.860905	-0.000512652
100001805	Nucleotide	Purine and Pyrimidine Metabolism	methylphosphate	0.0564646	0.306641	0.1113	0.47447	0.164132	0.408863	0.254315	0.438619
100001806	Xenobiotics	Benzoate Metabolism	o-cresol sulfate	0.586044	-0.511722	0.38416	1.53312	0.839913	0.164073	0.571687	0.992033
100001810	Amino Acid	Urea cycle; Arginine and Proline Metabolism	dimethylarginine (SDMA + ADMA)	0.0917465	-0.381311	0.00575234	-0.545108	0.00225206	-0.464481	0.080492	-0.280015
100001843	Peptide	Gamma-glutamyl Amino Acid	gamma-glutamylalanine	0.117302	2.30551	0.0175919	3.36596	0.157364	1.31481	0.196688	3.34188
100001851	Amino Acid	Glycine, Serine and Threonine Metabolism	N-acetylserine	0.0389782	1.20835	0.00121422	1.31535	0.0049413	1.17005	0.0510234	0.984023
100001856	Lipid	Phosphatidylethanolamine (PE)	1-stearoyl-2-oleoyl-GPE (18:0/18:1)	0.110543	0.30287	0.0342996	0.320893	0.261677	-0.0980311	0.00679045	-0.486146
100001859	Lipid	Inositol Metabolism	chiro-inositol	0.551367	0.4093	0.901268	0.17891	0.990113	0.184766	0.999012	0.0758005
100001868	Xenobiotics	Food Component/Plant	4-allylphenol sulfate	0.0448468	-0.763752	0.542947	-0.431847	0.433419	-0.370623	0.753293	0.0639916
100001869	Lipid	Phosphatidylcholine (PC)	1-stearoyl-2-arachidonoyl-GPC (18:0/20:4)	0.0571604	0.338037	0.0193391	0.466653	0.235703	0.101042	0.785764	0.0470234
100001870	Lipid	Phosphatidylethanolamine (PE)	1-palmitoyl-2-linoleoyl-GPE (16:0/18:2)	0.0384974	0.603455	0.00411251	0.781976	0.105408	0.257171	0.856667	-0.0855117
100001872	Lipid	Phosphatidylserine (PS)	1-stearoyl-2-arachidonoyl-GPS (18:0/20:4)	0.0509702	1.50848	0.0118656	1.28718	0.159395	0.910972	0.396637	0.0367031
100001876	Lipid	Sphingolipid Synthesis	sphinganine-1-phosphate	0.0157521	1.07099	0.00271766	0.766547	0.000588357	0.766804	0.538183	0.574416
100001878	Lipid	Hexosylceramides (HCER)	glycosyl-N-nervonoyl-sphingosine (d18:1/24:1)*	0.460487	0.0334964	0.158958	-0.16892	0.146754	-0.121502	0.0071563	-0.533321
100001882	Lipid	Hexosylceramides (HCER)	glycosyl-N-stearoyl-sphingosine (d18:1/18:0)	0.40292	-0.542962	0.0109964	-1.73365	0.19905	-0.622979	0.129328	-0.712638
100001948	Energy	TCA Cycle	succinylcarnitine (C4-DC)	0.0190689	2.70911	0.000231926	3.60865	4.22821e-05	3.43971	0.00863933	3.47868
100001950	Cofactors and Vitamins	Hemoglobin and Porphyrin Metabolism	bilirubin (E,E)*	0.543727	-0.683274	0.0372036	-1.42146	0.110694	-1.65403	0.432594	-0.106573
100001956	Amino Acid	Urea cycle; Arginine and Proline Metabolism	N-methylproline	0.839918	-0.120336	0.775729	-0.0720923	0.136245	-0.333574	0.928859	0.0470236
100002070	Lipid	Fatty Acid, Dicarboxylate	2-hydroxyglutarate	0.0248225	0.78114	0.000210801	0.927741	0.00156224	0.804196	0.0583931	0.537277
100002102	Nucleotide	Pyrimidine Metabolism, Uracil containing	N-acetyl-beta-alanine	0.926641	-0.0133322	0.464676	-0.37166	0.824089	0.102851	0.403905	0.125505
100002103	Amino Acid	Methionine, Cysteine, SAM and Taurine Metabolism	5-methylthioribose**	0.0190689	-0.608999	0.129089	-0.578512	0.0105441	-0.607123	0.275839	-0.984111
100002106	Lipid	Sphingomyelins	sphingomyelin (d18:1/18:1, d18:2/18:0)	0.110543	0.208125	0.0201042	0.319087	0.779778	0.0344081	0.793889	0.113187
100002107	Lipid	Sphingomyelins	palmitoyl sphingomyelin (d18:1/16:0)	0.194353	0.231908	0.0437408	0.344622	0.630599	0.0640672	0.942984	0.116603
100002113	Amino Acid	Methionine, Cysteine, SAM and Taurine Metabolism	cysteine sulfinic acid	0.304737	-0.491945	0.0195049	-0.974118	0.0189981	-0.748959	0.0158483	-1.22861
100002154	Xenobiotics	Food Component/Plant	ergothioneine	0.460709	0.0864813	0.0169561	0.850351	0.0115797	1.04491	0.744636	0.439403
100002165	Lipid	Eicosanoid	12-HEPE	0.0226074	-1.37972	0.0094871	-2.26341	0.0114795	-1.87947	0.782245	0.346255
100002167	Lipid	Eicosanoid	12-HETE	0.0189841	-2.32391	0.00234728	-2.31905	0.000936403	-2.36748	0.0329792	-1.19417
100002183	Amino Acid	Methionine, Cysteine, SAM and Taurine Metabolism	S-methylmethionine	0.17406	0.707013	0.00598357	1.12871	0.00481036	1.28879	0.0837314	0.477438
100002185	Amino Acid	Tryptophan Metabolism	indole-3-carboxylate	0.0189841	-1.04257	0.0166318	-1.49079	0.216374	-0.740055	0.841929	0.0692728
100002196	Lipid	Fatty Acid, Monohydroxy	13-HODE + 9-HODE	0.460987	-0.156587	0.442338	-0.176566	0.862811	0.0718262	0.470906	-0.485598
100002204	Amino Acid	Histidine Metabolism	N-acetyl-3-methylhistidine*	0.0597782	1.22365	0.0332569	1.44187	0.0763413	1.5534	0.0513163	1.07264
100002227	Lipid	Sterol	4-cholesten-3-one	0.0454906	0.633919	0.00175563	0.943285	0.0491809	0.619729	0.674618	0.437715
100002250	Amino Acid	Tyrosine Metabolism	homovanillate sulfate	0.842436	0.284772	0.00780788	1.06565	0.676441	0.0297012	0.403905	0.535744
100002253	Xenobiotics	Food Component/Plant	cinnamoylglycine	0.0189841	1.42814	0.00608471	1.57785	0.0591259	0.373915	0.0105458	0.993651
100002254	Lipid	Endocannabinoid	stearoyl ethanolamide	0.209797	-0.594587	0.177034	-0.361985	0.00611866	-0.632893	0.472688	-0.594765
100002259	Lipid	Fatty Acid Metabolism (Acyl Carnitine, Monounsaturated)	cis-4-decenoylcarnitine (C10:1)	0.0222896	-1.13527	0.000944166	-1.27057	0.0375698	-0.953065	0.0318983	-1.63742
100002284	Lipid	Fatty Acid, Dihydroxy	2S,3R-dihydroxybutyrate	0.283097	-0.192528	0.447358	-0.014786	0.51979	-0.0521884	0.432594	-0.26727
100002300	Nucleotide	Pyrimidine Metabolism, Cytidine containing	5-methyl-2'-deoxycytidine	0.730968	-0.123501	0.00844673	-1.0651	0.202969	-0.794767	0.196197	-0.132083
100002324	Xenobiotics	Drug - Other	S-carboxymethyl-L-cysteine	0.355607	1.31001	0.0132018	0.869355	0.730493	-0.0779967	0.533275	0.0959744
100002356	Lipid	Fatty Acid, Branched	(16 or 17)-methylstearate (a19:0 or i19:0)	0.136468	-1.21879	0.00400995	-2.21559	0.0179489	-1.23098	0.0837314	-0.973621
100002367	Lipid	Fatty Acid, Dihydroxy	2R,3R-dihydroxybutyrate	0.391224	0.102874	0.728493	0.116173	0.416946	0.128415	0.492693	0.170516
100002390	Xenobiotics	Chemical	4-methylbenzenesulfonate	0.0211488	1.73694	0.000170262	3.29247	0.0749194	0.738366	0.000770966	3.28594
100002397	Amino Acid	Glutamate Metabolism	alpha-ketoglutaramate*	0.904683	0.284395	0.0144708	0.752703	0.0627705	0.399952	0.0629448	1.03077
100002417	Xenobiotics	Food Component/Plant	2,3-dihydroxyisovalerate	0.589125	0.158463	0.711138	-0.0302105	0.101773	-0.391307	0.851017	-0.067877
100002458	Amino Acid	Leucine, Isoleucine and Valine Metabolism	3-methylglutaconate	0.295228	0.208759	0.134576	0.145792	0.578592	0.0325146	0.205435	-0.199014
100002462	Amino Acid	Lysine Metabolism	5-(galactosylhydroxy)-L-lysine	0.277701	0.464347	0.00233294	0.685222	0.00987451	1.3687	0.667609	0.0121524
100002466	Amino Acid	Glutathione Metabolism	cysteinylglycine disulfide*	0.106399	-0.710819	0.33606	0.0428839	0.00221595	-0.93644	0.0358924	-1.60034
100002500	Amino Acid	Histidine Metabolism	formiminoglutamate	0.0252146	1.11664	0.00426676	0.803605	0.0240528	0.861315	0.252795	0.468833
100002514	Amino Acid	Histidine Metabolism	hydantoin-5-propionate	0.0572483	0.742903	0.0169561	0.847052	0.468835	0.0753324	0.621956	-0.16126
100002528	Xenobiotics	Chemical	sulfate*	0.150929	0.104252	0.262917	0.157953	0.744808	0.0104125	0.685807	0.220248
100002619	Carbohydrate	Pentose Metabolism	sedoheptulose	0.114609	1.01924	0.00902037	0.707332	0.157364	0.450485	0.175931	1.62863
100002749	Amino Acid	Methionine, Cysteine, SAM and Taurine Metabolism	S-methylcysteine	0.128585	-0.516541	0.633307	-0.314228	0.343104	-0.488764	0.142011	-0.439481
100002763	Cofactors and Vitamins	Nicotinate and Nicotinamide Metabolism	nicotinamide N-oxide	0.0189841	-2.33466	0.000654618	-1.7972	0.00100528	-1.99655	0.0279581	-2.59106
100002769	Amino Acid	Urea cycle; Arginine and Proline Metabolism	argininate*	0.0189841	1.20165	0.000147252	1.31995	0.00706042	0.703528	0.0988525	0.61472
100002784	Amino Acid	Urea cycle; Arginine and Proline Metabolism	2-oxoarginine*	0.235134	0.217995	0.00648633	0.312799	0.0376978	0.184634	0.973424	-0.211797
100002796	Lipid	Medium Chain Fatty Acid	cis-4-decenoate (10:1n6)*	0.0836084	1.88812	0.0214674	-1.06746	0.202959	-1.02355	0.00511663	-2.27888
100002849	Xenobiotics	Chemical	ethyl glucuronide	0.0190689	1.86331	0.00349156	2.31593	0.00262583	1.63099	0.0128607	1.4043
100002873	Lipid	Lysophospholipid	1-lignoceroyl-GPC (24:0)	0.178497	-0.228359	0.0710136	-0.115131	0.00516113	-0.326859	0.00496116	-0.513322
100002875	Lipid	Lysoplasmalogen	1-(1-enyl-palmitoyl)-GPC (P-16:0)*	0.0891078	-0.308874	0.00203723	-0.446202	0.0258486	-0.314657	0.0196654	-0.712747
100002910	Amino Acid	Histidine Metabolism	1-methyl-5-imidazoleacetate	0.0620517	0.553505	0.0117638	0.900273	0.173728	0.422402	0.0995876	0.634103
100002912	Lipid	Secondary Bile Acid Metabolism	tauroursodeoxycholate	0.344166	-3.63573	0.0432457	-3.31013	0.0343518	-3.34222	0.00863933	-3.59711
100002914	Xenobiotics	Benzoate Metabolism	3-(4-hydroxyphenyl)propionate	0.259305	-0.286232	0.199588	0.918564	0.00230309	-0.791918	0.49528	0.192992
100002927	Amino Acid	Methionine, Cysteine, SAM and Taurine Metabolism	S-methylcysteine sulfoxide	0.291604	-0.564511	0.351362	-0.785792	0.188523	-0.342665	0.481659	-0.435119
100002945	Lipid	Fatty Acid, Branched	(14 or 15)-methylpalmitate (a17:0 or i17:0)	0.0778873	-0.958669	0.00522527	-1.45809	0.0585785	-0.423141	0.113281	-0.559802
100002951	Lipid	Fatty Acid, Dicarboxylate	eicosanedioate (C20-DC)	0.119957	-0.405811	0.727152	0.210662	0.898323	-0.0204534	0.907917	-0.0682315
100002952	Lipid	Fatty Acid, Dicarboxylate	docosadioate (C22-DC)	0.745792	0.0347097	0.152319	-1.13608	0.276983	-0.286222	0.97121	0.0382782
100002953	Lipid	Fatty Acid, Monohydroxy	16-hydroxypalmitate	0.974365	-0.0290074	0.266068	-0.171307	0.276983	0.219203	0.481659	0.478815
100002989	Lipid	Diacylglycerol	oleoyl-linoleoyl-glycerol (18:1/18:2) [1]	0.128038	0.749643	0.503212	0.469459	0.00426365	0.413769	0.12018	-0.508732
100002990	Lipid	Diacylglycerol	oleoyl-linoleoyl-glycerol (18:1/18:2) [2]	0.0263499	1.06931	0.00350333	0.87471	0.0207397	0.705551	0.481659	0.148131
100003000	Lipid	Lysoplasmalogen	1-(1-enyl-palmitoyl)-GPE (P-16:0)*	0.215168	-0.385071	0.00686736	-1.22543	0.0101635	-1.08631	0.00947299	-1.21391
100003001	Lipid	Lysoplasmalogen	1-(1-enyl-stearoyl)-GPE (P-18:0)*	0.0825291	-0.414022	0.00119228	-1.45997	0.00225206	-1.46405	0.00357823	-1.20974
100003109	Xenobiotics	Food Component/Plant	2-oxindole-3-acetate	0.582604	-0.366425	0.35508	-0.150704	0.16524	-0.113551	0.885265	-0.0918619
100003119	Lipid	Endocannabinoid	N-oleoyltaurine	0.0339068	-2.11698	0.0281925	-1.35372	0.31608	-0.379005	0.768612	-0.57039
100003151	Lipid	Fatty Acid Metabolism (Acyl Carnitine, Polyunsaturated)	linoleoylcarnitine (C18:2)*	0.024729	-0.578445	0.00134529	-0.640554	0.0938523	-0.188192	0.00226789	-0.987839
100003152	Amino Acid	Glutamate Metabolism	N-methyl-GABA	0.025037	1.00827	0.00136214	1.82242	0.00312887	1.47696	0.0619132	1.31777
100003239	Lipid	Endocannabinoid	N-palmitoyltaurine	0.137224	-2.72976	0.0169561	-2.35415	0.0585785	-1.13424	0.456327	0.675875
100003240	Lipid	Endocannabinoid	N-stearoyltaurine	0.0211488	-1.70971	0.00841616	-2.4342	0.00161903	-1.37159	0.916405	0.098102
100003258	Cofactors and Vitamins	Ascorbate and Aldarate Metabolism	2-O-methylascorbic acid	0.373221	0.391276	0.170696	0.313223	0.133238	0.483209	0.8678	-0.125191
100003260	Amino Acid	Glutamate Metabolism	carboxyethyl-GABA	0.079962	0.659575	0.000486985	0.664328	0.065493	0.752915	0.0339501	1.04487
100003263	Xenobiotics	Chemical	1-(3-aminopropyl)-2-pyrrolidone	0.923829	-0.17827	0.970914	-0.0581138	0.0455558	0.142888	0.273139	0.181179
100003365	Cofactors and Vitamins	Thiamine Metabolism	hydroxymethylpyrimidine	0.025037	1.18639	4.42883e-05	1.25697	0.00105682	0.758492	0.0224467	0.70426
100003397	Lipid	Phospholipid Metabolism	trimethylamine N-oxide	0.211095	0.280647	0.799548	-0.0210807	0.405401	-0.0701731	0.293923	-0.249637
100003415	Amino Acid	Lysine Metabolism	N6-methyllysine	0.070603	0.277705	0.0710136	0.231283	0.403268	0.131626	0.604978	0.0990842
100003429	Xenobiotics	Food Component/Plant	equol sulfate	0.216989	-0.236689	0.0215829	-0.535985	0.597117	-0.192783	0.0636467	1.30105
100003432	Xenobiotics	Food Component/Plant	dihydroferulate	0.551367	0.0209843	0.444315	-0.38431	0.0105798	-1.31992	0.988315	0.295117
100003434	Amino Acid	Histidine Metabolism	imidazole propionate	0.442263	0.233925	0.906183	0.131866	0.0139366	0.593776	0.0788572	0.885956
100003674	Peptide	Dipeptide	prolylglycine	0.589125	-0.0918244	0.0786601	-0.578543	0.272578	-0.149678	0.0720411	-0.691589
100003695	Xenobiotics	Food Component/Plant	mannonate*	0.385035	0.38322	0.293102	0.372759	0.065493	0.429746	0.1235	0.14739
100003869	Lipid	Secondary Bile Acid Metabolism	taurohyodeoxycholic acid	0.0990658	-7.13618	0.0213378	-3.38694	0.0183471	-6.37868	0.00357823	-4.53142
100003892	Amino Acid	Methionine, Cysteine, SAM and Taurine Metabolism	lanthionine	0.758092	0.188025	0.947987	0.000999021	0.176288	-0.317422	0.150952	-0.355682
100003895	Xenobiotics	Food Component/Plant	equol glucuronide	0.185512	0.100792	0.64097	-0.121598	0.0189981	-0.473946	0.621956	0.0628962
100003901	Lipid	Lysophospholipid	2-stearoyl-GPE (18:0)*	0.301083	-0.67081	0.523333	-0.504837	0.523401	-0.734242	0.904161	-0.196919
100003915	Lipid	Fatty Acid, Amide	palmitamide (16:0)	0.904683	-0.0780863	0.32812	-0.38013	0.00383958	-0.621292	0.0566743	-1.102
100003926	Lipid	Fatty Acid Metabolism (Acyl Carnitine, Hydroxy)	(R)-3-hydroxybutyrylcarnitine	0.730968	-0.519089	0.0800772	0.872784	0.0704168	1.42317	0.438984	-0.513495
100003940	Lipid	Fatty Acid Metabolism (Acyl Glycine)	N-octanoylglycine	0.617425	0.280902	0.268185	-0.3113	0.108975	0.675137	0.273139	-0.28081
100004046	Amino Acid	Histidine Metabolism	N-acetylcarnosine	0.205031	0.577241	0.849893	-0.28228	0.0757189	0.411071	0.320412	0.424551
100004054	Lipid	Fatty Acid Metabolism (Acyl Carnitine, Long Chain Saturated)	margaroylcarnitine (C17)*	0.674643	0.0249508	0.050618	-0.22869	0.0321338	-0.75824	0.0355446	-1.38968
100004059	Xenobiotics	Food Component/Plant	histidine betaine (hercynine)*	0.553964	-0.17834	0.289011	0.628661	0.839913	0.502841	0.767653	-0.323855
100004089	Lipid	Fatty Acid, Monohydroxy	2-hydroxydecanoate	0.0252146	-0.857706	0.00597344	-0.6619	0.103031	-0.34351	0.888473	-0.0492083
100004111	Xenobiotics	Benzoate Metabolism	4-methylcatechol sulfate	0.804426	-0.146736	0.533563	-0.062968	0.0107575	-0.5319	0.180607	-0.244686
100004112	Xenobiotics	Benzoate Metabolism	3-methyl catechol sulfate (1)	0.0411269	1.15878	0.0513328	2.19694	0.00658747	-0.832384	0.196197	0.448305
100004195	Lipid	Fatty Acid Metabolism (Acyl Glycine)	heptanoyl glycine	0.0343604	3.28104	0.00263251	2.78117	0.00350877	4.40337	0.0899225	1.90987
100004208	Xenobiotics	Benzoate Metabolism	guaiacol sulfate	0.221226	0.360038	0.799579	0.012162	0.182587	-0.255667	0.194402	-0.288327
100004227	Lipid	Fatty Acid, Amino	2-aminooctanoate	0.568566	0.836526	0.85921	-0.280019	0.330382	0.268663	0.432594	-0.524457
100004284	Xenobiotics	Chemical	dimethyl sulfone	0.102631	0.588583	0.183901	-0.544513	0.298714	0.310134	0.589062	1.36231
100004295	Xenobiotics	Food Component/Plant	2-piperidinone	0.249267	0.827507	0.00426676	3.00839	0.791068	0.659186	0.118375	1.60029
100004299	Amino Acid	Histidine Metabolism	N-acetyl-1-methylhistidine*	0.1755	1.15893	0.00305687	2.1273	0.00802993	1.46661	0.00357823	1.95945
100004318	Xenobiotics	Food Component/Plant	indolin-2-one	0.615029	-0.192172	0.636904	-0.0978525	0.0100443	-0.342624	0.739758	-0.0822615
100004321	Xenobiotics	Food Component/Plant	2,8-quinolinediol sulfate	0.811814	-0.111684	0.471219	0.0366499	0.0292854	-0.311661	0.602658	0.0550341
100004322	Xenobiotics	Food Component/Plant	2-aminophenol sulfate	0.283097	0.172888	0.865104	-0.24603	0.0371236	-0.374504	0.0207038	-0.259107
100004326	Xenobiotics	Chemical	3-acetylphenol sulfate	0.032256	0.578269	0.40374	0.209908	0.675019	-0.336149	0.111958	0.600324
100004328	Lipid	Sphingomyelins	sphingomyelin (d18:1/14:0, d16:1/16:0)*	0.528315	-0.137314	0.142426	-0.0892381	0.000786986	-0.279009	0.0100558	-0.682538
100004329	Lipid	Sphingomyelins	sphingomyelin (d18:2/16:0, d18:1/16:1)*	0.747406	-0.0202657	0.229121	-0.0724592	0.00654826	-0.197309	0.00357823	-0.429985
100004396	Lipid	Fatty Acid, Dicarboxylate	3-hydroxyadipate	0.0212388	2.73562	0.000346691	2.78383	0.00332908	2.01973	0.0837314	0.828818
100004442	Lipid	Lysophospholipid	1-arachidonoyl-GPA (20:4)	0.538382	-0.831595	0.353352	0.331803	0.472977	-0.617777	0.0623773	2.84298
100004488	Amino Acid	Urea cycle; Arginine and Proline Metabolism	N-monomethylarginine	0.124842	-0.404543	0.143395	-0.474649	0.013726	-0.469234	0.510263	-0.426368
100004499	Amino Acid	Lysine Metabolism	6-oxopiperidine-2-carboxylate	0.802607	0.278807	0.321574	-0.545067	0.388512	-0.235781	0.921501	0.0607296
100004523	Amino Acid	Urea cycle; Arginine and Proline Metabolism	N-delta-acetylornithine	0.061607	0.441735	0.139759	0.0574384	0.368928	0.0917692	0.967738	-0.11789
100004542	Lipid	Fatty Acid, Amino	2-aminoheptanoate	0.925092	-0.0654196	0.272531	0.370066	0.616647	-0.13238	0.28799	-0.140137
100004561	Amino Acid	Tryptophan Metabolism	N-formylanthranilic acid	0.417908	0.533067	0.329391	0.111668	0.176689	-0.328165	0.967738	0.239591
100004568	Xenobiotics	Chemical	S-(3-hydroxypropyl)mercapturic acid (HPMA)	0.383897	0.231215	0.441501	0.467367	0.702257	0.0929148	0.195068	0.319975
100004575	Amino Acid	Urea cycle; Arginine and Proline Metabolism	N2,N5-diacetylornithine	0.0744466	0.592189	0.418669	0.131255	0.118991	0.202501	0.96212	0.174649
100004606	Lipid	Lysophospholipid	1-linoleoyl-GPS (18:2)*	0.981038	0.103467	0.452671	-0.41707	0.88662	-0.372316	0.405766	-0.812312
100004635	Amino Acid	Methionine, Cysteine, SAM and Taurine Metabolism	methionine sulfone	0.730968	0.00322613	0.0734463	0.286214	0.491592	-0.140411	0.377798	-0.327265
100005350	Lipid	Lysophospholipid	1-linolenoyl-GPC (18:3)*	0.527959	-0.0625106	0.267122	-0.0564632	0.0144074	-0.176957	0.128625	-0.280744
100005372	Lipid	Lysoplasmalogen	1-(1-enyl-oleoyl)-GPE (P-18:1)*	0.178916	-0.528643	0.00326158	-1.99994	0.00713001	-1.55656	0.00511663	-1.93932
100005373	Amino Acid	Lysine Metabolism	fructosyllysine	0.451142	0.176617	0.0149856	0.633471	0.00326787	0.780003	0.524171	-0.268879
100005384	Xenobiotics	Chemical	O-sulfo-L-tyrosine	0.224777	0.619649	0.529373	0.137364	0.862782	-0.0384541	0.948014	0.00334524
100005389	Xenobiotics	Food Component/Plant	ferulic acid 4-sulfate	0.128585	0.859358	0.19282	0.232221	0.780051	0.00372163	0.184593	0.435934
100005391	Xenobiotics	Benzoate Metabolism	3-(3-hydroxyphenyl)propionate sulfate	0.346453	0.214048	0.394264	-0.113848	0.14248	-0.415578	0.354569	-0.180303
100005463	Amino Acid	Methionine, Cysteine, SAM and Taurine Metabolism	N-acetylmethionine sulfoxide	0.0343737	1.18378	0.00305687	1.16588	0.0157322	0.892106	0.287597	1.36607
100005466	Amino Acid	Methionine, Cysteine, SAM and Taurine Metabolism	N-acetyltaurine	0.0189841	1.51629	0.000571317	1.98227	0.000262746	1.642	0.00357823	1.3152
100005716	Lipid	Lysophospholipid	1-oleoyl-GPG (18:1)*	0.025037	-2.18203	0.0425239	-1.3932	0.0828118	-0.884883	0.313108	1.45243
100005717	Lipid	Lysophospholipid	1-palmitoyl-GPG (16:0)*	0.118528	-0.907359	0.0206587	-1.6679	0.595872	0.338327	0.539951	-0.266517
100005814	Lipid	Endocannabinoid	N-linoleoyltaurine*	0.0268534	-1.97799	0.00902037	-1.41755	0.170602	-0.388068	0.963572	-0.802933
100005864	Xenobiotics	Food Component/Plant	methyl glucopyranoside (alpha + beta)	0.914583	0.0953826	0.235166	-0.124637	0.284526	-0.180987	0.120209	-0.285859
100005946	Xenobiotics	Food Component/Plant	2-keto-3-deoxy-gluconate	0.149248	-0.908036	0.198483	-0.703691	0.920776	-0.487656	0.897118	0.203676
100005985	Lipid	Sphingomyelins	sphingomyelin (d18:2/14:0, d18:1/14:1)*	0.582884	0.0934619	0.0183296	-0.77486	0.78955	-0.0575065	0.110427	0.690597
100005986	Lipid	Sphingomyelins	sphingomyelin (d18:1/24:1, d18:2/24:0)*	0.436312	-0.319607	0.268185	-0.203999	0.00759675	-0.737642	0.0124246	-0.776592
100005996	Lipid	Fatty Acid Metabolism (Acyl Carnitine, Dicarboxylate)	octadecenedioylcarnitine (C18:1-DC)*	0.100426	-1.40518	0.00397399	-0.858165	0.125776	-0.461046	0.393744	-0.367195
100006051	Lipid	Fatty Acid Metabolism (Acyl Carnitine, Monounsaturated)	myristoleoylcarnitine (C14:1)*	0.0343604	-0.873815	0.00126596	-0.849319	0.0234186	-0.538005	0.00947299	-1.53935
100006056	Amino Acid	Tyrosine Metabolism	N-formylphenylalanine	0.0744466	-1.94257	0.416855	0.24784	0.819516	-0.336129	0.0340223	1.90594
100006094	Xenobiotics	Food Component/Plant	3-hydroxycinnamate sulfate	0.305266	0.613366	0.486087	0.0670448	0.82745	0.101544	0.165709	0.650162
100006095	Amino Acid	Tyrosine Metabolism	4-hydroxycinnamate sulfate	0.166979	0.816115	0.0342996	2.14613	0.564598	-0.677506	0.357307	0.295425
100006098	Xenobiotics	Chemical	3-hydroxypyridine sulfate	0.116318	0.540159	0.0680191	0.376875	0.0753067	-0.546631	0.874718	-0.14341
100006115	Carbohydrate	Pentose Metabolism	arabonate/xylonate	0.551367	0.264663	0.320122	0.0430435	0.605731	-0.182602	0.524171	-0.197817
100006120	Xenobiotics	Food Component/Plant	N-acetylpyrraline	0.0957127	-0.563118	0.0955362	-0.271118	0.0276664	-0.940146	0.338924	-0.182734
100006121	Lipid	Monoacylglycerol	1-dihomo-linolenylglycerol (20:3)	0.890375	0.025583	0.694288	0.0660081	0.77743	0.240782	0.25544	1.49727
100006122	Carbohydrate	Pentose Metabolism	ribulose/xylulose	0.020079	2.05436	0.000716857	2.05137	0.0110194	1.20649	0.0353534	1.30412
100006124	Amino Acid	Lysine Metabolism	N2,N6-diacetyllysine	0.0819198	0.268185	0.0551409	0.304456	0.779617	-0.00400001	0.737671	-0.0417234
100006129	Amino Acid	Tyrosine Metabolism	vanillactate	0.0881907	0.729822	0.0118656	1.47076	0.928551	-0.225031	0.150554	0.633031
100006191	Amino Acid	Tyrosine Metabolism	p-cresol glucuronide*	0.11403	-0.894206	0.0860894	-0.763472	0.0101635	-0.827125	0.813934	-0.397805
100006260	Xenobiotics	Chemical	6-hydroxyindole sulfate	0.419856	0.514608	0.658305	0.181621	0.695516	-0.159835	0.188378	-0.322964
100006262	Amino Acid	Tyrosine Metabolism	4-methoxyphenol sulfate	0.989548	0.862765	0.0618305	2.0165	0.284526	0.317827	0.0778648	1.07595
100006290	Lipid	Sphingomyelins	sphingomyelin (d18:1/20:0, d16:1/22:0)*	0.479573	0.0882616	0.355705	0.0905594	0.766953	-0.0268604	0.233174	-0.368947
100006292	Lipid	Sphingomyelins	sphingomyelin (d18:1/20:1, d18:2/20:0)*	0.335398	0.378958	0.0226616	0.465628	0.719546	0.104859	0.492092	0.0622226
100006294	Lipid	Sphingomyelins	behenoyl sphingomyelin (d18:1/22:0)*	0.603543	-0.143219	0.471364	0.0102302	0.0361092	-0.435735	0.00357823	-0.491158
100006295	Lipid	Sphingomyelins	sphingomyelin (d18:1/22:1, d18:2/22:0, d16:1/24:1)*	0.191188	0.0827633	0.242511	0.105042	0.146754	-0.13646	0.0255911	-0.355033
100006296	Lipid	Sphingomyelins	sphingomyelin (d18:1/22:2, d18:2/22:1, d16:1/24:2)*	0.0189841	0.315802	0.00935111	0.270524	0.738234	-0.025393	0.819219	0.0521445
100006298	Lipid	Sphingomyelins	lignoceroyl sphingomyelin (d18:1/24:0)	0.586044	-0.134416	0.082998	-0.188695	0.0107575	-0.370908	0.00331425	-0.625956
100006314	Lipid	Sphingomyelins	sphingomyelin (d17:1/16:0, d18:1/15:0, d16:1/17:0)*	0.0833256	0.101852	0.0496676	0.21564	0.231302	-0.139886	0.173023	-0.186231
100006363	Xenobiotics	Food Component/Plant	daidzein sulfate (2)	0.0585909	-1.87145	0.0187803	-1.71799	0.00503128	-1.28701	0.907917	0.178869
100006367	Lipid	Fatty Acid, Monohydroxy	3-hydroxyhexanoate	0.469651	-0.30823	0.0112967	-0.650391	0.0686547	0.473291	0.929823	-0.0880781
100006376	Xenobiotics	Benzoate Metabolism	3-methoxycatechol sulfate (2)	0.14086	1.24948	0.134825	0.851721	0.00893215	-0.550454	0.994658	-0.338916
100006378	Amino Acid	Tryptophan Metabolism	N-acetylkynurenine (2)	0.13654	-0.287256	0.0295908	-0.470753	0.00903006	-0.53251	0.0864116	-0.372224
100006379	Amino Acid	Tryptophan Metabolism	C-glycosyltryptophan	0.268019	0.109734	0.696831	0.00621387	0.656734	0.176334	0.538183	0.310917
100006430	Carbohydrate	Pentose Metabolism	arabitol/xylitol	0.0190689	1.57772	0.000133404	1.59755	0.00225206	1.71778	0.00357823	1.46353
100006435	Carbohydrate	Aminosugar Metabolism	N-acetylglucosamine/N-acetylgalactosamine	0.110543	0.383286	0.00502497	0.590952	0.101773	0.211719	0.103253	0.796654
100006438	Energy	TCA Cycle	citraconate/glutaconate	0.589125	0.00639001	0.050618	0.551973	0.657728	-0.198331	0.683373	0.0132617
100006614	Lipid	Fatty Acid Metabolism (Acyl Carnitine, Dicarboxylate)	adipoylcarnitine (C6-DC)	0.0445248	1.50653	0.000249305	1.43883	0.00131006	1.71867	0.0167404	1.35691
100006620	Lipid	Fatty Acid Metabolism (Acyl Carnitine, Medium Chain)	nonanoylcarnitine (C9)	0.599673	0.478882	0.242511	1.2624	0.361296	1.30455	0.66595	-0.0423925
100006627	Lipid	Fatty Acid Metabolism (Acyl Carnitine, Dicarboxylate)	suberoylcarnitine (C8-DC)	0.589125	-0.33489	0.743919	0.19674	0.899467	-0.196846	0.331479	0.209549
100006633	Amino Acid	Tyrosine Metabolism	4-hydroxyphenylacetate sulfate	0.0363252	1.10154	0.00597344	1.47637	0.00345638	1.07884	0.0100558	2.08557
100006634	Amino Acid	Tyrosine Metabolism	3-hydroxyphenylacetate sulfate	0.507042	0.236523	0.206531	1.19417	0.855434	-0.0771564	0.132781	1.28573
100006679	Amino Acid	Tyrosine Metabolism	phenol glucuronide	0.6037	-0.0984797	0.360559	-0.393622	0.00689957	-0.44281	0.80004	-0.021887
100006726	Lipid	Endocannabinoid	linoleoyl ethanolamide	0.0604057	-2.3654	0.0185122	-2.17744	0.0860499	-0.895678	0.702349	-1.07062
100006730	Amino Acid	Tryptophan Metabolism	indoleacetylglycine	0.0406365	0.995021	0.0121754	0.664269	0.714822	-0.0911553	0.1235	0.547705
100008903	Lipid	Phosphatidylcholine (PC)	1,2-dilinoleoyl-GPC (18:2/18:2)	0.147941	0.186592	0.0294691	0.302286	0.677573	-0.0313901	0.150554	-0.209555
100008904	Lipid	Phosphatidylcholine (PC)	1-stearoyl-2-oleoyl-GPC (18:0/18:1)	0.0801792	0.216226	0.0167652	0.260181	0.77338	-0.0831206	0.36027	-0.137911
100008914	Lipid	Phosphatidylcholine (PC)	1-palmitoyl-2-arachidonoyl-GPC (16:0/20:4n6)	0.0547635	0.329613	0.028998	0.499403	0.295142	0.00630863	0.829708	0.133943
100008915	Lipid	Phosphatidylcholine (PC)	1-palmitoyl-2-docosahexaenoyl-GPC (16:0/22:6)	0.0509702	0.287751	0.0279415	0.427651	0.32512	0.0291257	0.66137	0.141708
100008916	Lipid	Phosphatidylcholine (PC)	1-stearoyl-2-docosahexaenoyl-GPC (18:0/22:6)	0.0482739	0.424165	0.0212349	0.581354	0.256319	0.0948413	0.660027	0.0555838
100008919	Lipid	Plasmalogen	1-(1-enyl-stearoyl)-2-oleoyl-GPE (P-18:0/18:1)	0.480318	-0.0293112	0.1113	-0.198732	0.00312887	-0.41659	0.0217346	-0.361343
100008920	Lipid	Sphingomyelins	sphingomyelin (d18:1/17:0, d17:1/18:0, d19:1/16:0)	0.667067	0.15013	0.329391	-0.104118	0.0410228	-0.174402	0.00739563	-0.575284
100008921	Lipid	Phosphatidylcholine (PC)	1-palmitoyl-2-stearoyl-GPC (16:0/18:0)	0.0876612	0.231236	0.0142565	0.26373	0.649306	0.0180306	0.230689	-0.128347
100008928	Amino Acid	Glutathione Metabolism	2-hydroxybutyrate/2-hydroxyisobutyrate	0.022609	0.985495	0.000133404	1.19856	0.00181827	1.2011	0.150487	0.318607
100008929	Energy	TCA Cycle	2-methylcitrate/homocitrate	0.0925353	-0.704243	0.222709	-0.158994	0.0834235	-0.456355	0.210212	0.785176
100008930	Lipid	Long Chain Monounsaturated Fatty Acid	oleate/vaccenate (18:1)	0.0338328	-1.02523	0.000579587	-1.45274	0.179867	-0.387309	0.0941327	-0.799028
100008931	Amino Acid	Tryptophan Metabolism	indoxyl glucuronide	0.379119	-0.0946551	0.00425806	-0.423339	0.00611866	-0.420951	0.524432	-0.304367
100008932	Peptide	Acetylated Peptides	phenylacetyltaurine	0.0536022	0.827557	0.0784503	0.64102	0.383041	0.00472556	0.225067	0.955994
100008933	Lipid	Fatty Acid, Monohydroxy	3-hydroxystearate	0.0341138	-1.26402	0.00643989	-2.60939	0.0612686	-1.07305	0.164546	-1.24643
100008952	Lipid	Monoacylglycerol	1-palmitoleoylglycerol (16:1)*	0.819551	-0.433018	0.184369	-0.173898	0.985964	-0.252927	0.681328	-0.776613
100008953	Lipid	Monoacylglycerol	2-palmitoleoylglycerol (16:1)*	0.99971	-0.308651	0.810665	0.468817	0.924796	-0.0353148	0.621956	0.0327572
100008954	Lipid	Dihydrosphingomyelins	palmitoyl dihydrosphingomyelin (d18:0/16:0)*	0.316667	0.105801	0.998502	-0.013664	0.0152276	-0.151892	0.0258015	-0.425237
100008955	Lipid	Sphingomyelins	tricosanoyl sphingomyelin (d18:1/23:0)*	0.889181	-0.109591	0.260074	-0.944796	0.443977	0.723219	0.0305955	-1.48819
100008956	Lipid	Sphingomyelins	sphingomyelin (d18:2/23:0, d18:1/23:1, d17:1/24:1)*	0.122045	-0.213484	0.0165948	-0.692314	0.00672856	-0.40801	0.00357823	-0.644567
100008957	Lipid	Sphingomyelins	sphingomyelin (d18:2/24:1, d18:1/24:2)*	0.346453	0.0299815	0.84692	0.0112747	0.0167517	-0.168053	0.0162583	-0.437434
100008976	Lipid	Phosphatidylethanolamine (PE)	1-stearoyl-2-linoleoyl-GPE (18:0/18:2)*	0.0401096	0.447719	0.00661556	0.455914	0.735223	-0.000187228	0.0450016	-0.397227
100008977	Lipid	Phosphatidylethanolamine (PE)	1-stearoyl-2-arachidonoyl-GPE (18:0/20:4)	0.0548866	0.553867	0.00768419	0.470008	0.433104	0.160841	0.126889	-0.159131
100008980	Lipid	Phosphatidylcholine (PC)	1-stearoyl-2-linoleoyl-GPC (18:0/18:2)*	0.0755744	0.46198	0.0195049	0.525019	0.143166	0.0970192	0.564508	0.13673
100008981	Lipid	Phosphatidylcholine (PC)	1-oleoyl-2-linoleoyl-GPC (18:1/18:2)*	0.0564646	0.580156	0.0294691	0.875632	0.112222	0.343104	0.150984	0.535984
100008984	Lipid	Phosphatidylcholine (PC)	1-palmitoyl-2-palmitoleoyl-GPC (16:0/16:1)*	0.0832495	0.263512	0.0352881	0.321091	0.984156	-0.1126	0.882535	-0.0406116
100008985	Lipid	Phosphatidylcholine (PC)	1-palmitoyl-2-dihomo-linolenoyl-GPC (16:0/20:3n3 or 6)*	0.118402	0.181296	0.020708	0.329156	0.547451	-0.0391236	0.912097	-0.109797
100008990	Lipid	Phosphatidylethanolamine (PE)	1-palmitoyl-2-arachidonoyl-GPE (16:0/20:4)*	0.0343737	0.677188	0.00422938	0.631989	0.223791	0.228906	0.969888	-0.137351
100008991	Lipid	Phosphatidylethanolamine (PE)	1-palmitoyl-2-docosahexaenoyl-GPE (16:0/22:6)*	0.0809918	0.561684	0.0124618	0.748746	0.0612686	0.344306	0.978267	-0.0388771
100008992	Lipid	Phosphatidylethanolamine (PE)	1-stearoyl-2-docosahexaenoyl-GPE (18:0/22:6)*	0.0785788	1.02915	0.00502497	1.27815	0.110086	0.564931	0.481067	0.247836
100008993	Lipid	Phosphatidylinositol (PI)	1-palmitoyl-2-arachidonoyl-GPI (16:0/20:4)*	0.22133	0.0591611	0.383891	-0.0587088	0.0700637	-0.183394	0.00496116	-0.396391
100008994	Lipid	Phosphatidylinositol (PI)	1-stearoyl-2-linoleoyl-GPI (18:0/18:2)	0.140219	-0.146877	0.0920842	-0.22384	0.0467105	-0.376113	0.0128607	-0.624289
100008998	Cofactors and Vitamins	Tocopherol Metabolism	gamma-tocopherol/beta-tocopherol	0.743649	-0.0663922	0.802878	0.211245	0.937472	-0.0200716	0.849375	0.205288
100008999	Lipid	Plasmalogen	1-(1-enyl-stearoyl)-2-arachidonoyl-GPE (P-18:0/20:4)*	0.856122	0.0409188	0.942	0.0123718	0.0105685	-0.166764	0.0496674	-0.431387
100009002	Lipid	Plasmalogen	1-(1-enyl-palmitoyl)-2-arachidonoyl-GPE (P-16:0/20:4)*	0.0221381	0.433336	0.043417	0.480388	0.129812	0.170182	0.670904	0.122945
100009005	Lipid	Plasmalogen	1-(1-enyl-palmitoyl)-2-oleoyl-GPE (P-16:0/18:1)*	0.36676	0.298859	0.115323	0.169269	0.302324	-0.248236	0.606593	-0.115719
100009007	Lipid	Plasmalogen	1-(1-enyl-palmitoyl)-2-oleoyl-GPC (P-16:0/18:1)*	0.315547	0.359326	0.105242	0.343204	0.986228	-0.046178	0.81687	0.00992892
100009009	Lipid	Plasmalogen	1-(1-enyl-palmitoyl)-2-linoleoyl-GPC (P-16:0/18:2)*	0.124842	0.237273	0.260222	0.195227	0.655011	0.0417578	0.848854	-0.0482507
100009014	Lipid	Plasmalogen	1-(1-enyl-palmitoyl)-2-arachidonoyl-GPC (P-16:0/20:4)*	0.344609	0.255654	0.0220205	0.515667	0.928254	0.0165042	0.665658	0.296597
100009025	Lipid	Sphingomyelins	sphingomyelin (d18:1/21:0, d17:1/22:0, d16:1/23:0)*	0.392017	-0.418683	0.150807	-0.356755	0.00783141	-0.486559	0.00141242	-0.725723
100009026	Lipid	Dihydrosphingomyelins	behenoyl dihydrosphingomyelin (d18:0/22:0)*	0.316667	-1.03284	0.284083	-0.6926	0.0105441	-1.26936	0.0329792	-1.25543
100009027	Lipid	Dihydrosphingomyelins	sphingomyelin (d18:0/18:0, d19:0/17:0)*	0.156946	-0.631452	0.264654	-1.13652	0.0695345	-0.617469	0.135906	-0.518952
100009028	Lipid	Dihydroceramides	N-palmitoyl-sphinganine (d18:0/16:0)	0.586212	0.445606	0.205791	-0.83749	0.00100528	-0.957976	0.0133724	-1.33514
100009052	Lipid	Diacylglycerol	palmitoyl-linoleoyl-glycerol (16:0/18:2) [1]*	0.507174	-0.0925496	0.17027	1.46149	0.568281	0.0655577	0.621956	-0.625866
100009055	Lipid	Diacylglycerol	palmitoyl-linoleoyl-glycerol (16:0/18:2) [2]*	0.0432956	1.80918	0.00575234	1.16008	0.0136057	0.514431	0.938668	0.318209
100009066	Lipid	Phosphatidylinositol (PI)	1-palmitoyl-2-oleoyl-GPI (16:0/18:1)*	0.743924	0.113308	0.168775	-0.443048	0.00284918	-1.00704	0.145144	-0.757967
100009069	Lipid	Plasmalogen	1-(1-enyl-palmitoyl)-2-linoleoyl-GPE (P-16:0/18:2)*	0.124842	0.208729	0.116851	0.503857	0.811066	0.0271892	0.421422	0.245328
100009075	Lipid	Phosphatidylcholine (PC)	1-palmitoleoyl-2-linoleoyl-GPC (16:1/18:2)*	0.0899392	0.142762	0.0193039	0.229937	0.91044	0.0252261	0.178136	-0.196763
100009078	Lipid	Phosphatidylethanolamine (PE)	1-oleoyl-2-linoleoyl-GPE (18:1/18:2)*	0.0342904	0.676578	0.00271766	0.848658	0.0830858	0.387372	0.767653	0.00221728
100009082	Lipid	Lysophospholipid	1-linoleoyl-GPA (18:2)*	0.304962	-1.08435	0.977833	0.0108484	0.837816	-1.19101	0.110427	2.19944
100009130	Lipid	Phosphatidylcholine (PC)	1-oleoyl-2-docosahexaenoyl-GPC (18:1/22:6)*	0.029375	0.313375	0.0144708	0.402715	0.416946	-0.0494707	0.848854	0.0190173
100009131	Lipid	Phosphatidylcholine (PC)	1-linoleoyl-2-arachidonoyl-GPC (18:2/20:4n6)*	0.846159	-0.0121543	0.277581	-0.0652122	0.00332908	-0.25089	0.00552877	-0.434148
100009139	Lipid	Phosphatidylcholine (PC)	1-myristoyl-2-arachidonoyl-GPC (14:0/20:4)*	0.355607	-0.293538	0.202911	-0.207994	0.0080363	-0.402383	0.128625	-0.707252
100009154	Lipid	Phosphatidylcholine (PC)	1-palmitoyl-2-gamma-linolenoyl-GPC (16:0/18:3n6)*	0.0597782	0.304398	0.217694	0.166455	0.878975	-0.0572249	0.427397	-0.247078
100009162	Lipid	Plasmalogen	1-(1-enyl-palmitoyl)-2-palmitoyl-GPC (P-16:0/16:0)*	0.178497	0.19141	0.117848	0.128565	0.297221	-0.0847829	0.139041	-0.277016
100009204	Lipid	Phosphatidylethanolamine (PE)	1,2-dipalmitoyl-GPE (16:0/16:0)*	0.179743	0.354463	0.279863	0.926093	0.776032	-0.189499	0.150984	-0.920251
100009217	Lipid	Phosphatidylethanolamine (PE)	1,2-dilinoleoyl-GPE (18:2/18:2)*	0.237864	0.693912	0.208488	0.853278	0.786132	0.320703	0.851885	-0.400809
100009219	Lipid	Phosphatidylethanolamine (PE)	1-oleoyl-2-arachidonoyl-GPE (18:1/20:4)*	0.04108	0.777297	0.00309246	0.806357	0.0658602	0.335711	0.863877	0.144502
100009220	Lipid	Phosphatidylethanolamine (PE)	1-oleoyl-2-docosahexaenoyl-GPE (18:1/22:6)*	0.0505783	0.732614	0.0195591	0.694659	0.0631013	0.417838	0.532615	0.278673
100009222	Lipid	Phosphatidylethanolamine (PE)	1-linoleoyl-2-arachidonoyl-GPE (18:2/20:4)*	0.0363699	1.0805	0.00109945	0.960752	0.103926	0.243343	0.704412	-0.073783
100009225	Lipid	Plasmalogen	1-(1-enyl-stearoyl)-2-linoleoyl-GPE (P-18:0/18:2)*	0.77735	0.00360424	0.680327	0.030503	0.00545109	-0.212431	0.0211945	-0.496453
100009227	Lipid	Lysophospholipid	1-linoleoyl-GPG (18:2)*	0.0485438	-1.31469	0.00502497	-1.65602	0.0683687	-0.96989	0.439795	0.714636
100009231	Peptide	Gamma-glutamyl Amino Acid	gamma-glutamylserine	0.604295	-0.0564898	0.368674	-0.256389	0.659532	-0.0552707	0.0313174	-0.306371
100009232	Xenobiotics	Chemical	thioproline	0.0510831	0.795013	0.00227239	0.925131	0.0700637	0.701424	0.148614	0.632181
100009233	Lipid	Fatty Acid Metabolism (Acyl Choline)	palmitoylcholine	0.0356908	-3.09953	0.00135239	-4.31854	0.00181201	-3.1622	0.0182871	-1.96274
100009271	Lipid	Fatty Acid Metabolism (Acyl Carnitine, Hydroxy)	(S)-3-hydroxybutyrylcarnitine	0.564309	0.276082	0.0336271	0.751714	0.0381595	0.991323	0.548159	-0.185928
100009272	Lipid	Hexosylceramides (HCER)	glycosyl-N-palmitoyl-sphingosine (d18:1/16:0)	0.234444	-0.135051	0.174203	-0.400503	0.00642624	-0.307725	0.0062072	-0.519822
100009278	Lipid	Docosanoid	14-HDoHE/17-HDoHE	0.0286041	-1.34482	0.0249359	-2.22084	0.00550205	-1.44481	0.329188	0.169128
100009326	Amino Acid	Tyrosine Metabolism	catechol glucuronide	0.655828	0.174453	0.452652	0.146428	0.00131006	-0.84231	0.674332	-0.209651
100009329	Cofactors and Vitamins	Ascorbate and Aldarate Metabolism	ascorbic acid 2-sulfate	0.544183	-0.273741	0.012934	-1.02639	0.799717	-0.104064	0.103446	-1.42417
100009331	Lipid	Fatty Acid Metabolism (Acyl Choline)	oleoylcholine	0.0422803	-2.36611	0.0112727	-2.9634	0.00181827	-2.60129	0.0358924	-1.80699
100009332	Lipid	Fatty Acid Metabolism (Acyl Choline)	arachidonoylcholine	0.0485506	-2.11488	0.0453976	-1.69577	0.00470174	-2.8428	0.0325187	-2.19398
100009333	Lipid	Fatty Acid Metabolism (Acyl Choline)	docosahexaenoylcholine	0.0363252	-2.2385	0.0544962	-1.88809	0.00259444	-2.60125	0.0941327	-1.89799
100009337	Xenobiotics	Food Component/Plant	caffeic acid sulfate	0.0405212	-1.01831	0.00524799	-1.36461	0.00611866	-1.5705	0.0133724	-1.81447
100009343	Lipid	Phosphatidylcholine (PC)	1-linoleoyl-2-linolenoyl-GPC (18:2/18:3)*	0.915841	-0.136621	0.913724	0.0579108	0.0514006	-0.184863	0.0235472	-0.358325
100009345	Lipid	Phosphatidylcholine (PC)	1-palmitoleoyl-2-linolenoyl-GPC (16:1/18:3)*	0.856122	0.0321887	0.254569	-0.105017	0.0757189	-0.259045	0.126889	-0.680408
100009394	Lipid	Long Chain Polyunsaturated Fatty Acid (n3 and n6)	hexadecadienoate (16:2n6)	0.025037	-1.17119	0.00280543	-1.14313	0.799317	0.05188	0.427397	0.370476
100009406	Lipid	Fatty Acid Metabolism (Acyl Carnitine, Monounsaturated)	palmitoleoylcarnitine (C16:1)*	0.138252	-0.294729	0.00865601	-0.416817	0.151809	-0.107612	0.00455562	-1.01794
100009407	Lipid	Fatty Acid Metabolism (Acyl Carnitine, Dicarboxylate)	pimeloylcarnitine/3-methyladipoylcarnitine (C7-DC)	0.0405212	1.85005	0.000249305	1.76879	0.00383958	1.5133	0.0225546	1.12407
100009413	Xenobiotics	Chemical	4-acetamidobenzoate	0.965078	-0.297308	0.560963	-0.165001	0.0049413	-0.841791	0.305416	-0.489984
100010861	Lipid	Fatty Acid Metabolism (Acyl Glycine)	trans-3,4-methyleneheptanoylglycine	0.15287	-0.62791	0.00174375	-1.04323	0.0144074	-1.722	0.0216379	-1.16412
100010863	Amino Acid	Tryptophan Metabolism	indolepropionylglycine	0.194353	0.576532	0.0316352	0.823894	0.434985	0.0701029	0.515766	0.559735
100010869	Amino Acid	Leucine, Isoleucine and Valine Metabolism	2,3-dihydroxy-2-methylbutyrate	0.355697	0.465535	0.368837	-0.615738	0.97817	0.251108	0.661837	-0.474713
100010895	Nucleotide	Pyrimidine Metabolism, Cytidine containing	2'-O-methylcytidine	0.64113	-0.00410589	0.26101	-0.281795	0.335361	0.144332	0.116372	-0.104875
100010896	Nucleotide	Pyrimidine Metabolism, Uracil containing	2'-O-methyluridine	0.958587	-0.0636059	0.824227	0.11755	0.0119521	0.912582	0.093695	0.731336
100010901	Peptide	Gamma-glutamyl Amino Acid	gamma-glutamyl-alpha-lysine	0.743649	0.00936001	0.173395	-0.136339	0.398134	-0.220335	0.00835907	-0.415837
100010922	Lipid	Diacylglycerol	linoleoyl-arachidonoyl-glycerol (18:2/20:4) [1]*	0.276581	0.57568	0.00918958	0.81436	0.0104064	0.399406	0.287597	-0.500671
100010923	Lipid	Diacylglycerol	linoleoyl-arachidonoyl-glycerol (18:2/20:4) [2]*	0.0571604	0.934108	0.00284154	1.46118	0.020977	0.546261	0.996978	-0.45843
100010927	Lipid	Diacylglycerol	linoleoyl-linolenoyl-glycerol (18:2/18:3) [2]*	0.0212388	1.43693	0.0163654	1.8589	0.297043	0.715005	0.902745	0.061229
100010929	Lipid	Diacylglycerol	linoleoyl-docosahexaenoyl-glycerol (18:2/22:6) [2]*	0.0832495	1.18439	0.00562399	2.02499	0.0543723	1.72087	0.147987	0.418257
100010930	Lipid	Diacylglycerol	palmitoleoyl-linoleoyl-glycerol (16:1/18:2) [1]*	0.271842	0.836404	0.569192	0.0564686	0.161486	0.37274	0.664081	0.895945
100010936	Lipid	Diacylglycerol	oleoyl-arachidonoyl-glycerol (18:1/20:4) [1]*	0.0189841	1.04327	0.058505	0.58431	0.0390405	0.523061	0.270172	-0.434912
100010937	Lipid	Diacylglycerol	oleoyl-arachidonoyl-glycerol (18:1/20:4) [2]*	0.025037	1.25517	0.00637492	1.02373	0.0061729	0.879391	0.492092	0.27519
100010940	Lipid	Diacylglycerol	diacylglycerol (16:1/18:2 [2], 16:0/18:3 [1])*	0.0157521	1.69766	0.0249359	1.47358	0.0428945	0.901197	0.0358924	1.30718
100010941	Lipid	Diacylglycerol	linoleoyl-linoleoyl-glycerol (18:2/18:2) [1]*	0.0725454	0.976141	0.00326116	1.18219	0.017639	1.59791	0.849618	0.044852
100010944	Lipid	Diacylglycerol	oleoyl-linolenoyl-glycerol (18:1/18:3) [2]*	0.063977	0.704222	0.0212349	1.05765	0.620504	0.469387	0.60338	0.237769
100010949	Lipid	Diacylglycerol	stearoyl-arachidonoyl-glycerol (18:0/20:4) [1]*	0.0157521	2.71945	0.113054	1.76465	0.0113958	1.9378	0.0216379	1.59753
100010951	Lipid	Phosphatidylinositol (PI)	1-oleoyl-2-arachidonoyl-GPI (18:1/20:4)*	0.804426	0.0736916	0.643641	-0.00980137	0.0386827	-0.257761	0.00357823	-0.560501
100010955	Xenobiotics	Chemical	perfluorooctanesulfonate (PFOS)	0.0275974	0.526331	0.00524799	0.821756	0.00332908	1.00365	0.0577892	1.42161
100015624	Lipid	Ceramides	N-behenoyl-sphingadienine (d18:2/22:0)*	0.602898	-0.0589638	0.578652	0.0423041	0.367815	-0.249609	0.856667	-0.0242018
100015637	Lipid	Fatty Acid, Monohydroxy	2-hydroxybehenate	0.0765349	-1.64203	0.0201898	-1.22187	0.226824	-0.930674	0.354858	-1.19614
100015666	Lipid	Phospholipid Metabolism	glycerophosphoserine*	0.025037	0.928219	0.00400995	1.13677	0.000399885	0.762942	0.0211945	0.639621
100015681	Lipid	Diacylglycerol	palmitoleoyl-arachidonoyl-glycerol (16:1/20:4) [2]*	0.366117	-0.0364848	0.901268	0.066356	0.216856	0.957867	0.281547	0.373224
100015727	Lipid	Ceramides	ceramide (d16:1/24:1, d18:1/22:1)*	0.842436	0.0182983	0.103551	-0.212547	0.183252	-0.382098	0.926528	-0.184865
100015730	Lipid	Hexosylceramides (HCER)	glycosyl ceramide (d16:1/24:1, d18:1/22:1)*	0.615029	0.0167306	0.198483	-0.157575	0.0117578	-0.528873	0.539121	-0.808061
100015744	Lipid	Ceramides	ceramide (d18:2/24:1, d18:1/24:2)*	0.506045	-0.0806592	0.127426	-0.0966697	0.00239283	-0.430076	0.910603	-0.1685
100015745	Lipid	Hexosylceramides (HCER)	glycosyl ceramide (d18:2/24:1, d18:1/24:2)*	0.495983	-0.0627348	0.0316748	-0.533017	0.00312887	-0.476493	0.0133724	-0.570187
100015751	Lipid	Hexosylceramides (HCER)	glycosyl ceramide (d18:1/23:1, d17:1/24:1)*	0.14086	-1.53622	0.080209	-0.733514	0.760968	-0.234257	0.126889	1.08801
100015755	Lipid	Ceramides	ceramide (d18:1/20:0, d16:1/22:0, d20:1/18:0)*	0.479573	-0.171238	0.157458	-0.161977	0.192837	-0.247475	0.722267	-0.641615
100015759	Lipid	Fatty Acid Metabolism (Acyl Choline)	stearoylcholine*	0.0535119	-2.337	0.0379596	-2.29189	0.00225206	-2.27433	0.0510234	-2.39085
100015760	Lipid	Fatty Acid Metabolism (Acyl Choline)	linoleoylcholine*	0.0284038	-2.45673	0.000424155	-4.98371	0.00284918	-3.12725	0.051753	-1.86031
100015762	Lipid	Long Chain Polyunsaturated Fatty Acid (n3 and n6)	docosatrienoate (22:3n6)*	0.0211488	-1.8689	0.00197639	-2.13099	0.0542831	-1.8561	0.150554	-1.22845
100015785	Lipid	Long Chain Polyunsaturated Fatty Acid (n3 and n6)	nisinate (24:6n3)	0.0189841	-2.11529	0.00172598	-2.08765	0.0313443	-0.880092	0.694999	-0.887036
100015787	Lipid	Sphingomyelins	sphingomyelin (d18:1/19:0, d19:1/18:0)*	0.464948	-0.0218186	0.0117638	-0.671403	0.00545109	-0.745813	0.0566743	-1.00808
100015788	Lipid	Sphingomyelins	sphingomyelin (d18:2/18:1)*	0.694285	0.0562747	0.320571	-0.135397	0.0582998	-0.248367	0.00859728	-0.745877
100015789	Lipid	Sphingomyelins	sphingomyelin (d18:2/24:2)*	0.0730177	0.385914	0.0986414	0.99282	0.302745	0.240923	0.752196	-0.124985
100015790	Lipid	Sphingomyelins	sphingomyelin (d18:2/21:0, d16:2/23:0)*	0.110543	-0.395882	0.0183296	-0.755715	0.00455991	-0.576722	0.0329792	-0.919048
100015791	Lipid	Sphingomyelins	sphingomyelin (d18:2/23:1)*	0.60037	-0.0373313	0.058505	-0.649198	0.00314312	-0.714145	0.00271047	-0.778733
100015831	Lipid	Fatty Acid Metabolism (Acyl Carnitine, Polyunsaturated)	linolenoylcarnitine (C18:3)*	0.191597	-0.462167	0.00613425	-0.89289	0.0765761	-0.64333	0.00679045	-0.974263
100015832	Lipid	Fatty Acid Metabolism (Acyl Carnitine, Long Chain Saturated)	behenoylcarnitine (C22)*	0.398602	0.279487	0.947102	0.0429528	0.586413	-0.433774	0.66595	-0.508516
100015833	Lipid	Fatty Acid Metabolism (Acyl Carnitine, Long Chain Saturated)	arachidoylcarnitine (C20)*	0.847939	-0.589136	0.268185	0.675318	0.108155	-0.896933	0.553567	0.265097
100015834	Lipid	Fatty Acid Metabolism (Acyl Carnitine, Long Chain Saturated)	lignoceroylcarnitine (C24)*	0.341984	-0.30361	0.242511	-0.183417	0.188523	-0.337797	0.0179789	-0.590118
100015837	Lipid	Fatty Acid Metabolism (Acyl Carnitine, Polyunsaturated)	arachidonoylcarnitine (C20:4)	0.0401096	-0.704246	0.00113817	-0.791883	0.0673045	-0.235993	0.013379	-0.703257
100015838	Lipid	Fatty Acid Metabolism (Acyl Carnitine, Monounsaturated)	eicosenoylcarnitine (C20:1)*	0.468092	-0.178858	0.0369953	-0.415132	0.183595	-0.245383	0.00357823	-0.58133
100015839	Lipid	Fatty Acid Metabolism (Acyl Carnitine, Polyunsaturated)	dihomo-linoleoylcarnitine (C20:2)*	0.319184	-0.210923	0.00740401	-0.66315	0.168989	-0.427572	0.0327428	-0.826483
100015840	Lipid	Fatty Acid Metabolism (Acyl Carnitine, Polyunsaturated)	dihomo-linolenoylcarnitine (C20:3n3 or 6)*	0.205031	-0.428125	0.0867449	-0.469703	0.839913	-0.175294	0.0273899	-1.36813
100015842	Lipid	Fatty Acid Metabolism (Acyl Carnitine, Long Chain Saturated)	pentadecanoylcarnitine (C15)*	0.0342904	-0.551191	0.606814	-0.349013	0.937885	0.0279043	0.00679045	-0.653793
100015846	Lipid	Fatty Acid Metabolism (Acyl Carnitine, Monounsaturated)	nervonoylcarnitine (C24:1)*	0.548612	-0.434813	0.164741	-0.486033	0.11102	-0.417404	0.867433	-0.0222661
100015882	Lipid	Hexosylceramides (HCER)	glycosyl ceramide (d18:1/20:0, d16:1/22:0)*	0.577764	-0.113828	0.0401649	-0.443913	0.0236631	-0.429411	0.0346848	-0.812291
100015962	Amino Acid	Lysine Metabolism	N,N,N-trimethyl-5-aminovalerate	0.616839	-0.108182	0.142603	0.173813	0.108328	0.137381	0.897118	-0.117595
100015965	Xenobiotics	Food Component/Plant	ethyl alpha-glucopyranoside	0.0485438	1.54584	0.00203362	1.35353	0.246743	0.165316	0.504161	0.238712
100015966	Cofactors and Vitamins	Vitamin A Metabolism	carotene diol (1)	0.375583	-0.563412	0.85066	-0.0257039	0.0125391	-0.428477	0.342727	-0.705144
100016038	Amino Acid	Polyamine Metabolism	(N(1) + N(8))-acetylspermidine	0.0311325	1.48572	0.000631816	1.31613	0.00648648	1.24034	0.132793	0.564474
100016069	Lipid	Fatty Acid Metabolism (Acyl Carnitine, Monounsaturated)	5-dodecenoylcarnitine (C12:1)	0.0715937	-0.690042	0.0114698	-0.962405	0.0251011	-0.912118	0.0202145	-1.28945
100016110	Lipid	Fatty Acid Metabolism (Acyl Glycine)	2-butenoylglycine	0.0284038	2.76286	0.000133404	2.63477	0.0016532	2.53806	0.0887077	1.20158
100019761	Lipid	Dihydroceramides	N-palmitoyl-phytosphingosine (t18:0/16:0)	0.919431	-0.0473537	0.107673	-1.2122	0.00489782	-0.897059	0.0487748	-1.30898
100019801	Lipid	Fatty Acid Metabolism (Acyl Carnitine, Hydroxy)	3-hydroxyoleoylcarnitine	0.651412	-0.109785	0.340242	0.107806	0.928551	-0.0904395	0.00658826	-0.39618
100019816	Lipid	Fatty Acid Metabolism (Acyl Glycine)	isocaproylglycine	0.0612827	1.70455	0.00441189	1.2487	0.0113958	1.60115	0.0604048	0.881921
100019884	Lipid	Fatty Acid Metabolism (Acyl Glycine)	trans-2-hexenoylglycine	0.0597782	0.651852	0.000631816	1.26203	0.168227	0.0759012	0.432594	0.351031
100019892	Lipid	Fatty Acid, Monohydroxy	2-hydroxyarachidate*	0.063977	-1.00127	0.0125636	-1.34953	0.545787	-0.400379	0.238029	-1.20631
100019953	Lipid	Fatty Acid, Branched	18-methylnonadecanoate (i20:0)	0.0190689	-2.59593	0.0118932	-2.91662	0.218206	-1.0747	0.275839	-0.922447
100019972	Lipid	Fatty Acid, Dicarboxylate	dodecenedioate (C12:1-DC)*	0.0252146	-2.7547	0.00109945	-2.97624	0.0606874	-1.27683	0.595313	0.307521
100019975	Lipid	Fatty Acid, Dicarboxylate	hexadecenedioate (C16:1-DC)*	0.108786	-0.730306	0.397956	-0.0438392	0.501984	0.626242	0.0216379	2.08209
100019978	Lipid	Fatty Acid, Dicarboxylate	octadecenedioate (C18:1-DC)	0.171629	-0.607812	0.0443862	-0.576981	0.503787	0.211056	0.0140482	1.31331
100020204	Lipid	Fatty Acid, Amino	N-acetyl-2-aminooctanoate*	0.0652654	0.339495	0.418669	0.477878	0.114399	0.25602	0.122744	0.772423
100020205	Amino Acid	Alanine and Aspartate Metabolism	hydroxyasparagine**	0.0284038	0.732508	0.000631816	0.632929	0.00225206	0.461212	0.0274089	0.497508
100020207	Xenobiotics	Food Component/Plant	genistein sulfate*	0.439774	-1.12803	0.00475322	-2.14117	0.00314312	-1.7114	0.253091	-0.489236
100020211	Lipid	Fatty Acid Metabolism (Acyl Glycine)	3-hydroxybutyroylglycine**	0.0212533	2.41313	0.000172616	1.99886	0.00324038	1.38215	0.0255033	0.81037
100020217	Amino Acid	Urea cycle; Arginine and Proline Metabolism	N,N,N-trimethyl-alanylproline betaine (TMAP)	0.0984853	1.1278	0.000571317	1.43699	0.00303876	2.01693	0.065736	0.922728
100020219	Xenobiotics	Food Component/Plant	3-formylindole	0.319184	0.140269	0.0284064	0.437797	0.741142	0.0374617	0.78948	-0.0441879
100020241	Peptide	Gamma-glutamyl Amino Acid	gamma-glutamylcitrulline*	0.083604	-1.39592	0.157458	-0.810238	0.0167517	-1.68702	0.148175	-1.90796
100020272	Xenobiotics	Food Component/Plant	dihydroferulic acid sulfate	0.415395	0.205875	0.310408	0.297193	0.266	0.303108	0.329188	0.643159
100020343	Lipid	Long Chain Polyunsaturated Fatty Acid (n3 and n6)	tetradecadienoate (14:2)*	0.029375	-0.70982	0.0278872	-0.417738	0.401232	0.00613331	0.0837231	0.580406
100020361	Amino Acid	Urea cycle; Arginine and Proline Metabolism	3-amino-2-piperidone	0.642156	0.0763202	0.524931	0.114482	0.391891	0.207967	0.196208	0.347624
100020371	Amino Acid	Alanine and Aspartate Metabolism	N,N-dimethylalanine	0.925446	0.0813448	0.821692	0.0635332	0.469225	-0.123606	0.978821	0.0418727
100020372	Xenobiotics	Food Component/Plant	3-indoleglyoxylic acid	0.025037	-1.02049	0.000424155	-1.43117	0.00140783	-1.19022	0.181514	-0.541653
100020377	Xenobiotics	Food Component/Plant	ethyl beta-glucopyranoside	0.0755744	0.90392	0.00222451	1.30349	0.0253445	0.645427	0.0361829	0.887436
100020407	Xenobiotics	Food Component/Plant	enterolactone sulfate	0.067119	-1.64232	0.150807	-0.573444	0.0774035	-1.12494	0.0989967	2.20933
100020409	Cofactors and Vitamins	Ascorbate and Aldarate Metabolism	ascorbic acid 3-sulfate*	0.0893429	0.293342	0.00187399	0.494719	0.00672856	0.692188	0.302566	0.0578214
100020417	Amino Acid	Lysine Metabolism	N6,N6-dimethyllysine	0.485916	0.153949	0.819304	0.173894	0.64913	0.0467441	0.438984	0.235465
100020478	Lipid	Fatty Acid, Dicarboxylate	dodecadienoate (12:2)*	0.025037	-1.22847	0.428433	-0.514098	0.443085	-0.703196	0.191588	-0.548539
100020513	Amino Acid	Urea cycle; Arginine and Proline Metabolism	N-acetylhomocitrulline	0.102451	0.538296	0.300187	0.155447	0.237836	0.247768	0.36027	-0.0745825
100020536	Xenobiotics	Benzoate Metabolism	4-ethylcatechol sulfate	0.673901	0.140516	0.442338	-0.13746	0.0106273	-0.41598	0.162047	-0.492046
100020545	Amino Acid	Lysine Metabolism	N2-acetyl,N6,N6-dimethyllysine	0.0846856	0.621267	0.0932065	0.316458	0.82541	-0.0347965	0.413272	0.217417
100020578	Xenobiotics	Benzoate Metabolism	4-allylcatechol sulfate	0.88947	0.00975674	0.262917	-0.334584	0.00319709	-0.442871	0.0924673	-0.318724
100020632	Lipid	Fatty Acid Metabolism (Acyl Glycine)	4-methylhexanoylglycine	0.243321	0.477201	0.0502629	0.795219	0.0428945	0.960174	0.105233	0.446165
100020633	Lipid	Fatty Acid Metabolism (Acyl Glycine)	3-hydroxyoctanoylglycine	0.114609	0.369218	0.00608471	0.704745	0.28376	0.265918	0.0619132	0.843895
100020753	Lipid	Fatty Acid, Amide	palmitoleamide (16:1)*	0.400374	-0.151432	0.187777	-0.463123	0.00465617	-0.738488	0.0358924	-1.18117
100020754	Lipid	Fatty Acid, Amide	myristamide (14:0)*	0.271981	-0.241156	0.149206	-0.602541	0.00674933	-0.827247	0.0357785	-1.42789
100020756	Lipid	Fatty Acid, Amide	myristoleamide (14:1)*	0.127694	-0.301699	0.130562	-0.514591	0.0152467	-0.743471	0.0182871	-1.57861
100020757	Lipid	Fatty Acid, Amide	pentadecanamide (15:0)*	0.0778873	-0.842153	0.256358	-0.641792	0.128962	-0.296018	0.06067	-1.30308
100020758	Lipid	Fatty Acid, Amide	margaramide (17:0)*	0.769947	-0.202515	0.171264	-0.727404	0.00312887	-0.929064	0.0611327	-1.3111
100020759	Lipid	Fatty Acid, Amide	heptadecenamide (17:1)*	0.626037	-0.130752	0.307123	-0.315221	0.00381258	-0.762208	0.0664983	-1.10483
100020760	Lipid	Fatty Acid, Amide	linolenamide (18:3)*	0.925092	-0.126249	0.914496	-0.247136	0.00825286	-0.613423	0.087332	-0.951652
100020762	Lipid	Fatty Acid, Amide	nonadecenamide (19:1)*	0.636344	-0.208381	0.198372	-0.565819	0.0049413	-0.935625	0.0510234	-1.33553
100020764	Lipid	Fatty Acid, Amide	eicosenamide (20:1)*	0.846273	0.116126	0.768803	-0.307048	0.433104	-0.59972	0.123563	-0.7598
100020765	Lipid	Fatty Acid, Amide	eicosadienamide (20:2)*	0.731788	-0.0419884	0.29336	-0.338442	0.00470045	-0.660061	0.0952198	-1.04032
100020769	Lipid	Monoacylglycerol	1-heptadecenoylglycerol (17:1)*	0.615029	-0.107001	0.963513	-0.113398	0.929437	0.0904279	0.856667	0.653912
100020822	Xenobiotics	Food Component/Plant	dihydrocaffeate sulfate (2)	0.184124	0.250629	0.71935	0.169964	0.394157	-0.195035	0.614752	-0.0478465
100020825	Lipid	Fatty Acid Metabolism (Acyl Carnitine, Hydroxy)	3-hydroxyhexanoylcarnitine (1)	0.158314	-0.67294	0.136231	-0.464813	0.108975	0.849627	0.8678	-0.416231
100020837	Xenobiotics	Drug - Topical Agents	2,6-dihydroxybenzoic acid	0.333103	0.196235	0.597713	-0.0615719	0.0296515	-0.397658	0.0274089	-0.484295
100020853	Xenobiotics	Food Component/Plant	4-acetylcatechol sulfate (1)	0.955552	-0.244276	0.542894	-0.111467	0.00616707	-0.741608	0.0893265	-0.54734
100020893	Amino Acid	Methionine, Cysteine, SAM and Taurine Metabolism	2,3-dihydroxy-5-methylthio-4-pentenoate (DMTPA)*	0.506074	-0.222555	0.389029	-0.0822552	0.0889021	-0.384117	0.704412	-0.176206
100020975	Xenobiotics	Chemical	3-hydroxy-2-methylpyridine sulfate	0.415567	0.52203	0.120921	0.565004	0.0113958	-0.594184	0.235796	0.430512
100021000	Lipid	Sphingomyelins	hydroxypalmitoyl sphingomyelin (d18:1/16:0(OH))**	0.171629	0.257494	0.114127	0.277788	0.172808	0.210363	0.890624	-0.021292
100021092	Xenobiotics	Food Component/Plant	glycitein sulfate (2)	0.858223	0.143773	0.776414	-0.491271	0.0289872	-0.727239	0.496521	0.77348
100021100	Lipid	Fatty Acid, Dicarboxylate	tetradecadienedioate (C14:2-DC)*	0.768763	-0.173942	0.560963	0.124086	0.00818971	0.770405	0.126889	1.42842
100021105	Lipid	Fatty Acid, Dicarboxylate	eicosenedioate (C20:1-DC)*	0.382189	-0.466765	0.161199	-0.336138	0.82541	0.636298	0.195068	0.331957
100021123	Amino Acid	Lysine Metabolism	hydroxy-N6,N6,N6-trimethyllysine*	0.83672	-0.0148056	0.937866	-0.011824	0.831017	0.107397	0.362402	-0.0776576
100021141	Lipid	Fatty Acid Metabolism (Acyl Carnitine, Hydroxy)	3-hydroxydecanoylcarnitine	0.77735	0.0449043	0.0102793	-0.637744	0.16524	-0.651355	0.145466	-0.772243
100021198	Lipid	Fatty Acid Metabolism (Acyl Glycine)	picolinoylglycine	0.274115	1.05912	0.0240618	0.687151	0.760968	-0.22515	0.16373	-0.313437
100021208	Xenobiotics	Benzoate Metabolism	4-vinylcatechol sulfate	0.820419	-0.0137736	0.116376	-0.48932	0.032129	-0.395326	0.48403	-0.547754
100021220	Amino Acid	Methionine, Cysteine, SAM and Taurine Metabolism	succinoyltaurine	0.341232	-0.244704	0.0340519	-1.48417	0.154745	0.754741	0.589062	-0.620732
100021261	Peptide	Dipeptide Derivative	leucylhydroxyproline*	0.341232	0.0159187	0.645442	0.0235812	0.0263406	0.276155	0.181322	0.0576445
100021262	Peptide	Dipeptide Derivative	isoleucylhydroxyproline*	0.171629	0.23854	0.638217	0.0871412	0.0673045	0.276673	0.785764	-0.0376093
100021324	Xenobiotics	Chemical	3,5-dichloro-2,6-dihydroxybenzoic acid	0.911222	-0.105991	0.32766	-0.165018	0.596502	-0.0825291	0.0573115	-0.940393
100021372	Amino Acid	Methionine, Cysteine, SAM and Taurine Metabolism	2-hydroxy-4-(methylthio)butanoic acid	0.0573391	-0.613076	0.00326158	-0.587358	0.0245258	-0.34249	0.0154697	-0.831492
100021467	Partially Characterized Molecules	Partially Characterized Molecules	pentose acid*	0.400374	0.802779	0.329241	0.279067	0.730653	0.0167049	0.157548	-0.312327
100021478	Amino Acid	Histidine Metabolism	1-methyl-5-imidazolelactate	0.0252146	1.48641	0.000657801	1.7032	0.00100528	0.90217	0.0105458	1.068
100021502	Lipid	Medium Chain Fatty Acid	(2 or 3)-decenoate (10:1n7 or n8)	0.102451	-0.832675	0.015078	-0.908328	0.739222	0.11282	0.0443756	-0.413293
100021673	Lipid	Fatty Acid, Branched	citronellic acid	0.0384974	1.60269	0.00263251	1.57584	0.000718564	1.82017	0.0183442	2.48753
100021680	Partially Characterized Molecules	Partially Characterized Molecules	glycine conjugate of C6H10O2 (2)*	0.0358708	1.41633	0.00072187	1.95506	0.00350877	0.915499	0.0261937	1.17589
100021711	Lipid	Fatty Acid, Dicarboxylate	decadienedioic acid (C10:2-DC)**	0.115244	0.324317	0.284989	0.119848	0.0376978	0.306805	0.328287	-0.173684
100021760	Amino Acid	Lysine Metabolism	N-acetyl-2-aminoadipate	0.0815572	1.12459	0.164638	0.388716	0.104853	0.650651	0.631771	0.554095
100021784	Xenobiotics	Chemical	4-chlorobenzoic acid	0.0700705	0.828608	0.00927523	1.31246	0.107866	0.773587	0.0196654	1.88955
100021839	Xenobiotics	Benzoate Metabolism	2-methoxyhydroquinone sulfate (1)	0.187461	0.542231	0.0423544	4.37132	0.34943	0.172024	0.893764	-0.160141
100021840	Xenobiotics	Benzoate Metabolism	2-methoxyhydroquinone sulfate (2)	0.730968	-0.159512	0.170065	-0.558348	0.0101635	-0.712313	0.0590981	-0.81859
100021918	Xenobiotics	Chemical	2,4-di-tert-butylphenol	0.0284038	-0.897561	0.00777201	-1.80232	0.129944	-0.384441	0.97121	-0.105824
100021990	Lipid	Fatty Acid Metabolism (Acyl Carnitine, Hydroxy)	3-hydroxyoctanoylcarnitine (1)	0.0819198	-0.8076	0.0212647	-0.628863	0.922884	0.0385153	0.29741	-1.65441
100021991	Lipid	Fatty Acid Metabolism (Acyl Carnitine, Hydroxy)	3-hydroxyoctanoylcarnitine (2)	0.812491	-0.155583	0.215361	-0.74043	0.718404	0.135776	0.957731	0.216159
100022006	Partially Characterized Molecules	Partially Characterized Molecules	bilirubin degradation product, C17H18N2O4 (2)**	0.102631	-1.11278	0.0776537	-1.15282	0.711331	0.0492964	0.187423	-2.15742
100022007	Partially Characterized Molecules	Partially Characterized Molecules	bilirubin degradation product, C17H18N2O4 (3)**	0.025037	-1.61991	0.00672847	-2.08021	0.00767739	-1.1537	0.266816	-2.35486
100022009	Partially Characterized Molecules	Partially Characterized Molecules	bilirubin degradation product, C17H20N2O5 (2)**	0.096765	-2.06976	0.00305687	-1.70223	0.00611866	-2.06814	0.930692	0.155741
100022041	Peptide	Modified Peptides	N,N-dimethyl-pro-pro	0.0439382	1.40149	0.00527037	1.13153	0.0178647	1.72172	0.103057	0.753557
100022120	Amino Acid	Tryptophan Metabolism	oxindolylalanine	0.0485438	1.07502	0.00483235	1.58483	0.012214	1.76689	0.0179789	1.38873

## Sheet: AV_padj_muscle
CHEM_ID	SUPER_PATHWAY	SUB_PATHWAY	CHEMICAL_NAME	padj_AV_msc_sed_zt3	FC_msc_sed_zt3	padj_AV_msc_exe_zt3	FC_msc_exe_zt3	padj_AV_msc_sed_zt15	FC_msc_sed_zt15	padj_AV_msc_exe_zt15	FC_msc_exe_zt15
30	Lipid	Mevalonate Metabolism	mevalonate	0.451798	-0.113811	0.666439	-0.135015	0.295308	0.379522	0.257369	-0.0400565
35	Amino Acid	Glutamate Metabolism	S-1-pyrroline-5-carboxylate	0.648944	0.594566	0.0701327	1.0907	0.368658	0.744826	0.00314541	1.28896
49	Amino Acid	Polyamine Metabolism	putrescine	0.00335469	0.808152	0.816464	0.158868	0.0855174	1.24846	0.803526	-0.000641271
50	Amino Acid	Polyamine Metabolism	spermidine	0.623694	0.350568	0.0208604	1.17604	0.140217	1.14384	0.00147819	2.11069
55	Cofactors and Vitamins	Nicotinate and Nicotinamide Metabolism	1-methylnicotinamide	0.00690812	-1.26908	0.0545455	-0.783867	0.128882	-0.713683	0.0231985	-0.521031
62	Lipid	Fatty Acid, Dihydroxy	12,13-DiHOME	0.585743	1.33984	0.0681769	2.32901	0.995094	0.598994	0.548457	1.38782
71	Amino Acid	Tryptophan Metabolism	5-hydroxyindoleacetate	0.0382901	-0.87191	0.0322927	-0.578883	0.0556961	-0.795297	0.0254204	-0.775591
92	Amino Acid	Lysine Metabolism	2-oxoadipate	0.13802	-0.525436	0.545818	0.0860334	0.668163	0.198222	0.0866581	0.395594
93	Energy	TCA Cycle	alpha-ketoglutarate	0.0202738	0.805185	0.00843196	0.684996	0.116623	1.68074	0.0627453	0.264586
98	Amino Acid	Tryptophan Metabolism	kynurenate	0.0211986	-0.506303	0.134816	-0.35854	0.704975	-0.202681	0.0197941	-0.45692
111	Amino Acid	Leucine, Isoleucine and Valine Metabolism	3-hydroxyisobutyrate	0.520996	-0.351677	0.220473	0.178841	0.995094	-0.36632	0.772829	0.226701
112	Lipid	Mevalonate Metabolism	3-hydroxy-3-methylglutarate	0.0665727	-0.312323	0.321032	0.149266	0.511722	0.49919	0.16216	0.205197
132	Carbohydrate	Glycolysis, Gluconeogenesis, and Pyruvate Metabolism	3-phosphoglycerate	0.0330211	4.31996	0.0198296	3.70063	0.197579	2.61432	0.00299237	4.42616
136	Lipid	Primary Bile Acid Metabolism	cholate	0.0430314	0.618605	0.264878	0.45122	0.992642	0.18326	0.356215	-0.548698
144	Amino Acid	Phenylalanine Metabolism	4-hydroxyphenylacetate	0.00672295	-1.25289	0.00953305	-1.06709	0.120964	-1.56792	0.0309684	-0.814695
158	Nucleotide	Pyrimidine Metabolism, Thymine containing	5,6-dihydrothymine	0.297825	0.0675251	0.939316	-0.000175185	0.628026	-0.0505101	0.61408	0.160884
171	Nucleotide	Purine Metabolism, (Hypo)Xanthine/Inosine containing	hypoxanthine	0.299273	2.53793	0.0405153	3.16963	0.432718	0.00177489	0.0141264	3.5139
180	Lipid	Long Chain Polyunsaturated Fatty Acid (n3 and n6)	linoleate (18:2n6)	0.556688	0.647653	0.504792	0.277338	0.683334	-0.267145	0.628115	0.698646
181	Lipid	Medium Chain Fatty Acid	laurate (12:0)	0.430363	0.387181	0.00347786	1.10095	0.1797	0.533881	0.00299237	0.866568
182	Cofactors and Vitamins	Nicotinate and Nicotinamide Metabolism	quinolinate	0.00696316	-0.640959	0.803951	-0.110798	0.659265	-0.00891663	0.221339	0.226825
189	Amino Acid	Lysine Metabolism	N6,N6,N6-trimethyllysine	0.310146	0.320245	0.067409	0.735897	0.718542	0.0972663	0.027983	0.927012
192	Amino Acid	Polyamine Metabolism	N-acetylputrescine	0.00335469	-1.18063	0.00705961	-1.15639	0.0949983	-0.746048	0.00593068	-0.754607
194	Amino Acid	Methionine, Cysteine, SAM and Taurine Metabolism	N-formylmethionine	0.0274757	-0.7619	0.137724	-0.348089	0.0299121	-0.433685	0.0114034	-0.419792
197	Amino Acid	Methionine, Cysteine, SAM and Taurine Metabolism	S-adenosylhomocysteine (SAH)	0.510947	0.417492	0.0212844	0.917627	0.893937	-0.013717	0.2906	0.470748
203	Xenobiotics	Chemical	glycolate (hydroxyacetate)	0.135341	0.186917	0.842073	0.217595	0.703313	-0.00942853	0.836746	0.233869
209	Nucleotide	Purine Metabolism, Adenine containing	adenosine 5'-monophosphate (AMP)	0.553421	1.39319	0.0808101	-1.09631	0.893937	0.125191	0.836746	-0.234227
212	Amino Acid	Polyamine Metabolism	5-methylthioadenosine (MTA)	0.122371	-0.634352	0.132727	-0.5254	0.266715	-0.442155	0.0286589	-0.448531
218	Nucleotide	Purine Metabolism, (Hypo)Xanthine/Inosine containing	allantoic acid	0.265463	-1.33337	0.187984	-1.51514	0.998593	-0.458855	0.0161588	-2.05114
219	Carbohydrate	Pentose Phosphate Pathway	ribose 1-phosphate	0.36218	1.12342	0.57361	-0.124535	0.495096	0.545469	0.473908	0.324224
229	Lipid	Long Chain Polyunsaturated Fatty Acid (n3 and n6)	arachidonate (20:4n6)	0.678338	-0.187395	0.190352	-1.10524	0.48869	-0.611304	0.0325348	-0.732925
231	Amino Acid	Urea cycle; Arginine and Proline Metabolism	arginine	0.0398732	0.187278	0.0656329	0.284995	0.195825	0.218082	0.0215887	0.372123
232	Amino Acid	Urea cycle; Arginine and Proline Metabolism	argininosuccinate	0.369925	0.45952	0.200999	0.336695	0.926961	0.390557	0.0146227	1.38053
234	Amino Acid	Alanine and Aspartate Metabolism	aspartate	0.0471999	0.996033	0.102157	0.3642	0.726832	0.144659	0.0268876	0.901877
235	Amino Acid	Phenylalanine Metabolism	2-hydroxyphenylacetate	0.130055	-0.446591	0.94424	-0.099093	0.329669	-0.880454	0.143719	-1.13357
240	Amino Acid	Tyrosine Metabolism	3-(4-hydroxyphenyl)lactate	0.0159378	-0.493692	0.0218659	-0.336637	0.0474262	-0.543068	0.0141264	-0.578654
241	Amino Acid	Phenylalanine Metabolism	phenylpyruvate	0.239078	0.340199	0.396311	0.47563	0.392707	0.123185	0.0440915	0.47143
244	Nucleotide	Pyrimidine Metabolism, Uracil containing	beta-alanine	0.171664	0.688095	0.081212	0.55255	0.0289522	0.731089	0.00510927	0.89349
249	Amino Acid	Histidine Metabolism	carnosine	0.126371	0.395528	0.0218659	0.741284	0.994999	0.472183	0.0391956	0.458133
250	Cofactors and Vitamins	Hemoglobin and Porphyrin Metabolism	biliverdin	0.0339999	1.32197	0.893315	-0.765287	0.406546	0.191994	0.235779	1.11982
251	Cofactors and Vitamins	Biotin Metabolism	biotin	0.576865	0.114966	0.537964	0.0359878	0.826386	-0.123525	0.0281318	-1.33355
252	Energy	TCA Cycle	succinate	0.265463	-0.513899	0.912299	0.0481798	0.810944	0.204298	0.0942383	-0.320739
254	Lipid	Ketone Bodies	3-hydroxybutyrate (BHBA)	0.772109	0.432134	0.00953305	0.464476	0.354743	0.575074	0.0611364	0.186532
266	Lipid	Sterol	cholesterol	0.679604	0.26103	0.0453166	-0.122373	0.60881	-0.179481	0.594132	-0.0742453
267	Lipid	Phospholipid Metabolism	choline phosphate	0.035456	-0.530132	0.799563	-0.00180836	0.717887	-0.150653	0.280709	0.385065
272	Lipid	Corticosteroids	corticosterone	0.0184854	-0.789267	0.105339	-0.240948	0.0487548	-0.791745	0.132956	-0.145747
275	Amino Acid	Creatine Metabolism	creatinine	0.0765405	-0.0548525	0.675537	-0.1006	0.28753	0.228949	0.35133	-0.182264
279	Amino Acid	Methionine, Cysteine, SAM and Taurine Metabolism	cystine	0.818671	0.593171	0.31453	-0.466999	0.511451	-0.7792	0.134794	-0.326105
282	Nucleotide	Pyrimidine Metabolism, Cytidine containing	cytidine 5'-monophosphate (5'-CMP)	0.297447	1.2039	0.0203803	1.05838	0.958154	0.126492	0.0526745	1.32006
291	Carbohydrate	Glycolysis, Gluconeogenesis, and Pyruvate Metabolism	glucose 6-phosphate	0.0357487	2.52827	0.0975896	1.16557	0.807146	0.2925	0.00904092	3.15138
297	Lipid	Sphingosines	sphingosine	0.343404	1.9462	0.184686	1.52534	0.971137	0.18438	0.0268719	2.08326
302	Lipid	Secondary Bile Acid Metabolism	deoxycholate	0.658322	0.567854	0.576753	-0.0780893	0.971286	0.121114	0.172192	-0.360798
309	Carbohydrate	Glycolysis, Gluconeogenesis, and Pyruvate Metabolism	dihydroxyacetone phosphate (DHAP)	0.178294	3.21567	0.012368	2.23447	0.48869	1.23076	0.00441585	2.93259
310	Amino Acid	Methionine, Cysteine, SAM and Taurine Metabolism	cystathionine	0.0144558	-0.604094	0.015805	-0.274228	0.340053	-0.332636	0.0381223	-0.378504
313	Lipid	Sphingolipid Synthesis	sphinganine	0.287687	1.76427	0.195868	1.30359	0.994999	-0.0803493	0.0265498	2.05163
330	Energy	TCA Cycle	fumarate	0.686097	0.00950579	0.0995145	0.196693	0.481619	0.218445	0.0141264	0.492816
331	Peptide	Gamma-glutamyl Amino Acid	gamma-glutamylglutamate	0.0177272	0.44377	0.00690919	0.614842	0.116873	0.76236	0.0440915	0.427477
338	Xenobiotics	Food Component/Plant	gluconate	0.750893	0.341611	0.57361	-0.294021	0.46444	-0.706417	0.501081	-0.435968
339	Lipid	Fatty Acid, Dicarboxylate	glutarate (C5-DC)	0.218094	-0.509581	0.489611	0.147938	0.563936	0.242223	0.720335	-0.0351059
340	Amino Acid	Glycine, Serine and Threonine Metabolism	glycine	0.138971	0.0659597	0.107942	0.112489	0.0299121	0.301684	0.013408	0.234314
344	Amino Acid	Creatine Metabolism	guanidinoacetate	0.018758	0.67817	0.0147055	0.633492	0.0731742	0.870627	0.135889	0.303008
347	Nucleotide	Purine Metabolism, Guanine containing	guanosine 5'-monophosphate (5'-GMP)	0.35372	0.883446	0.987706	0.258171	0.971137	0.166312	0.193534	0.854567
354	Amino Acid	Histidine Metabolism	histamine	0.108302	1.84921	0.00594872	1.41503	0.161459	1.81096	0.0180274	1.32488
355	Amino Acid	Histidine Metabolism	histidine	0.036266	-0.316841	0.329908	-0.103018	0.744888	-0.083168	0.983821	-0.0706819
358	Amino Acid	Methionine, Cysteine, SAM and Taurine Metabolism	hypotaurine	0.595756	1.06225	0.00874624	1.26826	0.12416	1.08172	0.12086	0.66753
361	Nucleotide	Purine Metabolism, (Hypo)Xanthine/Inosine containing	inosine	0.811048	-0.141504	0.39584	-0.103577	0.498477	0.795534	0.672185	0.0205848
362	Nucleotide	Purine Metabolism, (Hypo)Xanthine/Inosine containing	inosine 5'-monophosphate (IMP)	0.231797	3.3552	0.200273	3.44818	0.995094	0.67318	0.0470563	2.89805
363	Lipid	Inositol Metabolism	myo-inositol	0.0778961	-0.6201	0.0857332	-0.349536	0.146416	-0.50413	0.490239	-0.223501
376	Amino Acid	Leucine, Isoleucine and Valine Metabolism	isoleucine	0.00760304	-0.370203	0.0218659	-0.352645	0.876989	-0.0132592	0.596667	-0.19896
381	Amino Acid	Lysine Metabolism	2-aminoadipate	0.0492646	-0.478415	0.00925997	-0.317872	0.0111116	-0.325052	0.0123146	-0.335385
391	Amino Acid	Urea cycle; Arginine and Proline Metabolism	citrulline	0.0359939	-0.242046	0.622038	-0.0218553	0.992642	-0.10208	0.577774	-0.015686
397	Amino Acid	Leucine, Isoleucine and Valine Metabolism	leucine	0.037337	-0.244908	0.0144891	-0.289588	0.926961	0.0397547	0.815539	-0.102379
407	Amino Acid	Lysine Metabolism	lysine	0.32244	0.0180055	0.489142	0.038156	0.332051	0.226292	0.863418	-0.163557
409	Energy	TCA Cycle	malate	0.723581	0.202968	0.0718938	0.295406	0.253344	0.345885	0.0280719	0.395988
415	Amino Acid	Methionine, Cysteine, SAM and Taurine Metabolism	methionine	0.00738812	0.345225	0.0444335	0.344073	0.146416	0.233316	0.0413277	0.349299
418	Lipid	Fatty Acid Metabolism (also BCAA Metabolism)	methylmalonate (MMA)	0.0314344	-0.20314	0.00398174	-0.401232	0.181104	-0.223269	0.47788	-0.197534
424	Lipid	Long Chain Saturated Fatty Acid	palmitate (16:0)	0.607284	0.451187	0.875494	0.00384158	0.869401	-0.128895	0.904144	0.251149
432	Cofactors and Vitamins	Nicotinate and Nicotinamide Metabolism	nicotinamide	0.0166305	-1.06351	0.0857332	-0.682803	0.151335	-0.777464	0.672185	0.243798
437	Lipid	Medium Chain Fatty Acid	pelargonate (9:0)	0.607284	0.76583	0.139417	1.23784	0.923601	0.0733424	0.107884	0.99111
439	Lipid	Long Chain Saturated Fatty Acid	stearate (18:0)	0.678338	-0.00494077	0.846531	0.148094	0.689069	-0.318839	0.958859	0.0364325
444	Amino Acid	Urea cycle; Arginine and Proline Metabolism	ornithine	0.035456	-0.627867	0.016315	-0.385652	0.0709284	-0.324114	0.0283243	-0.464508
445	Nucleotide	Pyrimidine Metabolism, Orotate containing	orotate	0.0216505	0.357579	0.00323282	0.832902	0.0299121	0.684916	0.0161588	0.69412
448	Amino Acid	Glutathione Metabolism	glutathione, oxidized (GSSG)	0.442957	0.855401	0.107942	0.895241	0.412173	0.662289	0.0213841	2.77338
452	Lipid	Long Chain Monounsaturated Fatty Acid	palmitoleate (16:1n7)	0.14457	0.302359	0.134816	0.963876	0.865003	-0.312373	0.238596	1.01835
460	Amino Acid	Phenylalanine Metabolism	phenylalanine	0.614334	-0.110794	0.338251	-0.11289	0.765259	0.0687823	0.829909	0.0107385
461	Energy	Oxidative Phosphorylation	phosphate	0.0272881	0.888534	0.198403	0.372395	0.329669	0.661658	0.149464	0.361376
463	Carbohydrate	Glycolysis, Gluconeogenesis, and Pyruvate Metabolism	phosphoenolpyruvate (PEP)	0.0653421	6.86297	0.0359068	4.504	0.347807	3.29236	0.00222676	5.15136
480	Amino Acid	Urea cycle; Arginine and Proline Metabolism	proline	0.706313	0.0213909	0.552024	0.0383621	0.195574	0.162722	0.0459293	0.196124
482	Carbohydrate	Glycolysis, Gluconeogenesis, and Pyruvate Metabolism	lactate	0.917922	0.0967627	0.137724	0.197238	0.329669	0.236555	0.0171084	0.362046
491	Cofactors and Vitamins	Vitamin B6 Metabolism	pyridoxal	0.572823	0.171966	0.081212	0.198571	0.53355	0.13415	0.158285	0.266702
498	Cofactors and Vitamins	Vitamin A Metabolism	retinol (Vitamin A)	0.196085	-0.782217	0.0159862	-1.22544	0.481897	-0.316672	0.00441585	-1.56676
500	Cofactors and Vitamins	Riboflavin Metabolism	riboflavin (Vitamin B2)	0.297316	1.77171	0.0111018	2.27369	0.789168	-0.135191	0.0271175	1.56068
501	Xenobiotics	Drug - Topical Agents	salicylate	0.903771	-0.219198	0.613577	0.254961	0.437371	0.261967	0.620942	0.0528454
503	Amino Acid	Glycine, Serine and Threonine Metabolism	serine	0.00738812	0.463218	0.00660418	0.379171	0.0217787	0.667328	0.0089839	0.507828
504	Amino Acid	Tryptophan Metabolism	serotonin	0.568278	-1.61496	0.015805	-2.59335	0.352384	-0.948074	0.0381223	-1.85497
512	Amino Acid	Methionine, Cysteine, SAM and Taurine Metabolism	taurine	0.0248795	0.597801	0.0199385	0.589121	0.0619789	0.431775	0.0161588	0.658911
519	Lipid	Long Chain Saturated Fatty Acid	myristate (14:0)	0.141789	0.470059	0.194796	0.611207	0.912388	0.073729	0.452063	0.701462
533	Amino Acid	Urea cycle; Arginine and Proline Metabolism	urea	0.0132085	-0.438208	0.0543034	-0.179917	0.329669	-0.351683	0.0908864	-0.180206
535	Nucleotide	Pyrimidine Metabolism, Uracil containing	uridine	0.656387	0.511886	0.650265	0.0433861	0.477374	0.625438	0.817589	-0.0351289
536	Nucleotide	Pyrimidine Metabolism, Uracil containing	2'-deoxyuridine	0.326622	0.179555	0.206438	0.277203	0.116873	0.258075	0.470422	0.0998747
537	Amino Acid	Histidine Metabolism	trans-urocanate	0.950482	-0.217656	0.338492	0.23644	0.418729	0.264782	0.938957	0.0776966
561	Amino Acid	Glutamate Metabolism	glutamate	0.122371	0.924907	0.0897186	0.697571	0.569973	0.532775	0.00680774	1.16183
563	Amino Acid	Glutamate Metabolism	glutamine	0.311193	-0.0839158	0.0760958	-0.217911	0.902489	-0.0158118	0.019178	-0.212295
564	Amino Acid	Glycine, Serine and Threonine Metabolism	threonine	0.0263094	0.435931	0.0405153	0.128642	0.103924	0.219925	0.0219253	0.313176
565	Amino Acid	Tryptophan Metabolism	tryptophan	0.0214317	0.367167	0.259608	0.0939257	0.071791	0.445421	0.177718	0.12813
566	Amino Acid	Leucine, Isoleucine and Valine Metabolism	valine	0.0317633	-0.508449	0.0218659	-0.175264	0.955252	-0.137088	0.563549	0.107031
568	Cofactors and Vitamins	Vitamin B6 Metabolism	pyridoxamine	0.418943	0.256835	0.714244	-0.319647	0.310803	0.434986	0.550183	0.0553265
572	Carbohydrate	Glycolysis, Gluconeogenesis, and Pyruvate Metabolism	glucose	0.14695	-0.258248	0.00323282	-0.434709	0.393229	-0.156867	0.400335	-0.20458
798	Nucleotide	Purine Metabolism, Adenine containing	adenosine	0.778572	0.0686756	0.0656329	-1.09212	0.791027	-0.097123	0.325156	-0.584493
799	Amino Acid	Glycine, Serine and Threonine Metabolism	betaine	0.430363	-0.11007	0.0997369	-0.211068	0.995094	-0.00708128	0.541505	-0.159303
800	Amino Acid	Methionine, Cysteine, SAM and Taurine Metabolism	cysteine	0.0202738	-0.798175	0.00391466	-1.42532	0.997708	-0.323328	0.181306	-0.745063
803	Carbohydrate	Fructose, Mannose and Galactose Metabolism	mannose	0.467493	-0.43919	0.0753381	-0.552431	0.412173	-0.473012	0.818226	0.0600604
806	Amino Acid	Glycine, Serine and Threonine Metabolism	dimethylglycine	0.0371276	-0.224106	0.015805	-0.203026	0.985917	-0.0376022	0.274349	-0.18824
811	Amino Acid	Alanine and Aspartate Metabolism	alanine	0.430363	0.168544	0.104616	0.380837	0.121174	0.645151	0.0780244	0.299882
815	Amino Acid	Tyrosine Metabolism	tyrosine	0.413292	0.141655	0.191895	0.105192	0.327378	0.157774	0.0673699	0.178818
818	Lipid	Fatty Acid Synthesis	malonate	0.0150994	-0.595774	0.258409	-0.199486	0.912751	-0.108308	0.777777	-0.220617
821	Nucleotide	Pyrimidine Metabolism, Uracil containing	pseudouridine	0.0350202	-0.206156	0.163096	-0.189493	0.48869	-0.196108	0.252519	-0.263554
823	Carbohydrate	Glycolysis, Gluconeogenesis, and Pyruvate Metabolism	pyruvate	0.00789508	1.07799	0.00809238	0.817974	0.0616511	1.55481	0.52959	0.395201
825	Nucleotide	Pyrimidine Metabolism, Uracil containing	uracil	0.655513	0.239266	0.282395	-0.383438	0.828156	0.487586	0.207185	-0.331818
826	Carbohydrate	Pentose Metabolism	xylose	0.80045	0.702032	0.94424	-0.124779	0.591535	-0.0406587	0.87623	-0.114793
827	Nucleotide	Pyrimidine Metabolism, Cytidine containing	cytidine	0.601163	0.486291	0.510276	0.392077	0.175987	0.901688	0.512065	0.417139
869	Nucleotide	Pyrimidine Metabolism, Uracil containing	uridine 5'-monophosphate (UMP)	0.636456	0.412226	0.103234	-0.377422	0.879413	0.215395	0.65562	0.39143
872	Nucleotide	Pyrimidine Metabolism, Thymine containing	thymidine	0.0340139	0.615161	0.00209601	0.558603	0.0299121	0.892363	0.0255512	0.450054
878	Carbohydrate	Fructose, Mannose and Galactose Metabolism	fructose	0.643905	-0.479615	0.139417	-0.977309	0.195825	-1.41874	0.670122	-0.288917
880	Nucleotide	Purine Metabolism, Adenine containing	adenine	0.910958	0.341957	0.0197594	-0.919658	0.789776	-0.141858	0.0700717	-0.827799
881	Nucleotide	Pyrimidine Metabolism, Cytidine containing	cytosine	0.0805104	-0.293135	0.661352	-0.13182	0.740753	0.0889482	0.813725	-0.1193
888	Lipid	Medium Chain Fatty Acid	caprate (10:0)	0.229815	0.528246	0.0778225	1.08414	0.546761	0.196257	0.0204179	1.04882
891	Lipid	Long Chain Saturated Fatty Acid	margarate (17:0)	0.623694	0.360631	0.959552	0.0504489	0.893937	-0.100486	0.938957	0.15046
892	Lipid	Long Chain Saturated Fatty Acid	nonadecanoate (19:0)	0.344936	-0.018436	0.153112	-0.749197	0.893937	0.126493	0.171419	-0.207575
893	Lipid	Long Chain Saturated Fatty Acid	arachidate (20:0)	0.831346	0.406411	0.39584	-0.438569	0.919616	0.0881926	0.0625018	-0.707212
914	Carbohydrate	Pentose Metabolism	ribose	0.428707	1.00172	0.095121	0.748764	0.207227	0.940177	0.172192	0.447129
917	Amino Acid	Alanine and Aspartate Metabolism	asparagine	0.00968377	0.293251	0.120124	0.171896	0.0556961	0.566432	0.0161588	0.491199
923	Nucleotide	Pyrimidine Metabolism, Orotate containing	dihydroorotate	0.413292	-0.917569	0.0298125	-0.502577	0.995094	-0.268477	0.00756511	-1.21625
925	Lipid	Medium Chain Fatty Acid	heptanoate (7:0)	0.435331	0.727829	0.156206	0.449042	0.975663	-0.549838	0.123528	1.11693
926	Lipid	Medium Chain Fatty Acid	caproate (6:0)	0.0797897	0.905886	0.0759166	1.42029	0.352384	0.342822	0.0023424	1.05015
932	Lipid	Medium Chain Fatty Acid	caprylate (8:0)	0.257801	1.19178	0.0577994	1.78555	0.117982	1.17129	0.0508511	1.21351
935	Carbohydrate	Disaccharides and Oligosaccharides	sucrose	0.055533	-1.39439	0.923966	-0.11841	0.481897	-0.0959559	0.407595	-0.15231
980	Lipid	Long Chain Saturated Fatty Acid	pentadecanoate (15:0)	0.994428	0.152495	0.774373	0.200311	0.74511	0.00865868	0.878991	0.34639
1001	Amino Acid	Urea cycle; Arginine and Proline Metabolism	trans-4-hydroxyproline	0.0103351	0.274192	0.469831	0.0572071	0.130103	0.22082	0.0508511	0.223098
1002	Nucleotide	Purine Metabolism, (Hypo)Xanthine/Inosine containing	allantoin	0.0202738	-0.437643	0.0774476	-0.236363	0.344351	-0.322837	0.478089	-0.283358
1004	Nucleotide	Purine Metabolism, (Hypo)Xanthine/Inosine containing	xanthine	0.294781	1.6644	0.0212844	3.02864	0.363116	0.474308	0.0111799	2.79368
1021	Amino Acid	Glutathione Metabolism	5-oxoproline	0.90528	-0.148323	0.661352	0.0464368	0.130103	0.941736	0.470422	-0.252158
1022	Amino Acid	Tryptophan Metabolism	picolinate	0.0297327	-0.613464	0.032085	-0.219289	0.230874	-0.315078	0.123122	0.044876
1023	Amino Acid	Glycine, Serine and Threonine Metabolism	sarcosine	0.740197	0.0370616	0.134868	0.252781	0.195673	0.256778	0.158004	0.253321
1024	Cofactors and Vitamins	Pantothenate and CoA Metabolism	pantothenate	0.055443	0.373907	0.0268009	0.450893	0.0462949	0.455572	0.0123146	0.502378
1025	Amino Acid	Lysine Metabolism	pipecolate	0.32021	-0.249445	0.200999	-0.231086	0.807146	-0.07456	0.718928	-0.0216745
1026	Lipid	Phospholipid Metabolism	phosphoethanolamine	0.811048	0.0976968	0.200999	0.365461	0.879962	-0.0447934	0.129742	0.605842
1052	Carbohydrate	Glycolysis, Gluconeogenesis, and Pyruvate Metabolism	glycerate	0.80045	-0.202728	0.212302	0.173595	0.992642	-0.056441	0.34503	0.290493
1053	Nucleotide	Pyrimidine Metabolism, Uracil containing	3-ureidopropionate	0.00672295	-0.432635	0.0199385	-0.285447	0.295308	-0.29624	0.0429236	-0.539581
1082	Amino Acid	Leucine, Isoleucine and Valine Metabolism	N-acetylleucine	0.00335469	-0.768498	0.012368	-0.511737	0.189888	-0.197305	0.022047	-0.455753
1083	Amino Acid	Methionine, Cysteine, SAM and Taurine Metabolism	N-acetylmethionine	0.138622	-0.145869	0.129739	0.126699	0.297989	0.0732077	0.686653	0.140536
1084	Amino Acid	Leucine, Isoleucine and Valine Metabolism	N-acetylvaline	0.00481729	-0.59825	0.0409539	-0.412912	0.382686	-0.140682	0.075465	-0.520542
1087	Lipid	Long Chain Monounsaturated Fatty Acid	erucate (22:1n9)	0.944837	-0.174996	0.527149	-0.108076	0.786052	-0.115801	0.579497	0.0283628
1090	Cofactors and Vitamins	Hemoglobin and Porphyrin Metabolism	bilirubin (Z,Z)	0.454738	-0.421204	0.060312	-3.14566	0.932283	-0.100716	0.175539	-1.51168
1094	Amino Acid	Tyrosine Metabolism	thyroxine	0.172686	1.03363	0.825132	0.0575348	0.740753	0.418585	0.189943	0.420972
1099	Nucleotide	Purine Metabolism, Guanine containing	guanosine	0.915542	0.172784	0.309786	-0.334198	0.22808	0.837438	0.416483	-0.189009
1102	Peptide	Gamma-glutamyl Amino Acid	gamma-glutamyltyrosine	0.568278	0.0853376	0.346043	0.486316	0.481897	0.157268	0.171174	0.163169
1104	Xenobiotics	Food Component/Plant	methyl indole-3-acetate	0.00961306	3.10408	0.0872867	1.74816	0.659113	0.710658	0.0231985	3.10846
1105	Cofactors and Vitamins	Tocopherol Metabolism	alpha-tocopherol	0.265721	-0.568785	0.032085	-1.63117	0.477374	-0.401133	0.0233485	-2.08632
1108	Nucleotide	Pyrimidine Metabolism, Orotate containing	N-carbamoylaspartate	0.998668	0.35812	0.754827	0.0976696	0.810573	0.249181	0.385597	0.609998
1110	Amino Acid	Alanine and Aspartate Metabolism	N-acetylalanine	0.057267	-0.387601	0.075111	-0.075194	0.589984	-0.106966	0.815539	-0.0793659
1113	Amino Acid	Polyamine Metabolism	4-acetamidobutanoate	0.842103	-0.0948598	0.57361	-0.338066	0.336967	-0.473796	0.966402	-0.0672835
1114	Nucleotide	Pyrimidine Metabolism, Thymine containing	3-aminoisobutyrate	0.769171	0.221812	0.0676128	0.661512	0.879962	-0.10049	0.182346	-0.435812
1124	Energy	TCA Cycle	citrate	0.00481729	-0.275199	0.52611	-0.0225101	0.531453	0.0898438	0.797712	-0.0961957
1125	Nucleotide	Pyrimidine Metabolism, Uracil containing	5,6-dihydrouracil	0.430363	-0.0630131	0.224732	-0.532196	0.926961	-0.00830524	0.060786	-0.724907
1128	Amino Acid	Glutathione Metabolism	2-aminobutyrate	0.660313	0.0371928	0.364379	0.207736	0.272948	0.346319	0.132362	0.37545
1134	Nucleotide	Purine Metabolism, (Hypo)Xanthine/Inosine containing	urate	0.0530325	0.931553	0.878515	0.29642	0.35589	0.64958	0.65323	0.180889
1135	Lipid	Secondary Bile Acid Metabolism	ursodeoxycholate	0.595519	-0.324184	0.650265	0.2244	0.737609	-0.358072	0.171419	0.279485
1136	Lipid	Short Chain Fatty Acid	valerate (5:0)	0.455262	0.125298	0.0871921	1.36079	0.487818	0.185227	0.101998	1.28217
1137	Lipid	Endocannabinoid	oleoyl ethanolamide	0.189243	1.1975	0.690541	-0.314001	0.869401	0.422346	0.110512	-0.442862
1140	Peptide	Gamma-glutamyl Amino Acid	gamma-glutamylglutamine	0.0299511	0.526134	0.0702764	0.29226	0.181104	0.481745	0.30457	0.0971437
1141	Amino Acid	Tyrosine Metabolism	4-hydroxyphenylpyruvate	0.169111	-1.54296	0.209412	-0.75151	0.424569	-0.413779	0.603617	0.799136
1143	Lipid	Short Chain Fatty Acid	butyrate/isobutyrate (4:0)	0.0611403	0.793995	0.0795071	0.966274	0.933631	0.2242	0.0187019	0.910599
1161	Amino Acid	Leucine, Isoleucine and Valine Metabolism	tigloylglycine	0.055443	-1.04973	0.0218659	-0.740579	0.215019	-0.53122	0.0161588	-1.07273
1162	Carbohydrate	Aminosugar Metabolism	N-acetylneuraminate	0.0995587	-0.383502	0.000176564	-0.381763	0.0949983	-0.26914	0.565791	-0.25714
1215	Carbohydrate	Aminosugar Metabolism	N-acetylglucosaminylasparagine	0.39869	-0.15023	0.826473	0.0474	0.48869	-0.272303	0.0764192	0.357645
1221	Amino Acid	Creatine Metabolism	creatine	0.0429139	0.436593	0.126819	0.381493	0.299545	0.805966	0.0259652	0.527026
1231	Lipid	Long Chain Polyunsaturated Fatty Acid (n3 and n6)	dihomo-linoleate (20:2n6)	0.571127	0.678353	0.938532	-0.124925	0.862474	-0.113412	0.596667	0.673193
1235	Peptide	Gamma-glutamyl Amino Acid	gamma-glutamylhistidine	0.51564	1.31846	0.516397	-0.492972	0.662766	0.410842	0.0682926	1.13261
1239	Lipid	Fatty Acid, Monohydroxy	2-hydroxystearate	0.597993	-0.0453653	0.130494	-1.14816	0.737609	-0.268019	0.0271175	-1.3619
1242	Nucleotide	Purine Metabolism, Adenine containing	N1-methyladenosine	0.124218	-0.187656	0.107942	-0.147299	0.862474	-0.0150173	0.440464	-0.0616363
1254	Lipid	Glycerolipid Metabolism	glycerol	0.015755	1.32284	0.00323282	1.14926	0.106942	1.26612	0.156186	1.067
1256	Lipid	Phospholipid Metabolism	choline	0.0219427	-0.214642	0.619247	-0.0426116	0.80595	0.0139029	0.279595	0.207529
1258	Amino Acid	Tryptophan Metabolism	anthranilate	0.374334	0.0473098	0.169599	0.133533	0.48144	0.185646	0.810617	-0.00771148
1259	Xenobiotics	Food Component/Plant	cinnamate	0.15821	-0.539371	0.401612	-0.411149	0.517133	-0.339814	0.0271175	-0.503926
1261	Lipid	Eicosanoid	12-HHTrE	0.520996	0.687506	0.627383	0.481978	0.634655	-0.936213	0.191478	0.568241
1268	Peptide	Gamma-glutamyl Amino Acid	gamma-glutamylleucine	0.910557	-0.0258649	0.912337	0.0280442	0.231849	0.330012	0.127735	0.196097
1276	Xenobiotics	Benzoate Metabolism	p-hydroxybenzaldehyde	0.0603704	0.811161	0.013331	1.24853	0.470667	0.428803	0.00651096	2.03612
1342	Amino Acid	Tyrosine Metabolism	3-methoxytyrosine	0.989759	-0.0251783	0.307523	-0.104028	0.949529	-0.0295665	0.929772	-0.0540194
1442	Amino Acid	Leucine, Isoleucine and Valine Metabolism	beta-hydroxyisovalerate	0.648469	-0.169719	0.416567	-0.00949686	0.519507	-0.53405	0.787162	-0.106414
1489	Lipid	Endocannabinoid	palmitoyl ethanolamide	0.636456	-0.0278358	0.012368	0.26914	0.310803	0.662958	0.23665	0.136517
1492	Lipid	Fatty Acid, Amide	linoleamide (18:2n6)	0.253962	0.291097	0.381086	-0.665925	0.774194	-0.233667	0.181306	0.262122
1504	Lipid	Fatty Acid, Amide	oleamide	0.170268	0.307191	0.552884	-0.502933	0.987102	-0.0809907	0.0975139	0.353929
1518	Lipid	Ceramides	N-palmitoyl-sphingosine (d18:1/16:0)	0.643905	0.0542275	0.325016	0.279497	0.834878	-0.0261701	0.0440915	0.200266
1526	Lipid	Phosphatidylethanolamine (PE)	1-palmitoyl-2-oleoyl-GPE (16:0/18:1)	0.487028	-0.244903	0.841445	0.0254251	0.93016	0.022793	0.890721	-0.0763202
1528	Lipid	Phosphatidylinositol (PI)	1-palmitoyl-2-linoleoyl-GPI (16:0/18:2)	0.910557	-0.0362422	0.0774476	-0.378109	0.373196	0.255924	0.160212	-0.313139
1537	Lipid	Phosphatidylcholine (PC)	1-palmitoyl-2-linoleoyl-GPC (16:0/18:2)	0.72409	0.0518592	0.795558	-0.051402	0.518151	0.126588	0.712713	-0.0205369
1538	Lipid	Sphingomyelins	stearoyl sphingomyelin (d18:1/18:0)	0.663134	-0.12333	0.286355	0.0912122	0.563936	0.0345463	0.643337	-0.0223711
1539	Lipid	Phosphatidylcholine (PC)	1-palmitoyl-2-oleoyl-GPC (16:0/18:1)	0.574784	0.0460428	0.960891	-0.0853474	0.563936	0.133131	0.85718	-0.0514449
1547	Lipid	Ceramides	N-stearoyl-sphingosine (d18:1/18:0)*	0.679274	0.643516	0.261725	0.819439	0.907765	0.276888	0.319578	0.603835
1548	Cofactors and Vitamins	Tetrahydrobiopterin Metabolism	biopterin	0.936833	0.11362	0.336449	0.0708606	0.151335	-0.233259	0.500194	0.17842
1629	Lipid	Primary Bile Acid Metabolism	taurochenodeoxycholate	0.811048	1.35244	0.471093	0.0491184	0.995094	-0.0361322	0.310632	0.855899
1648	Lipid	Primary Bile Acid Metabolism	taurocholate	0.1221	0.306321	0.249599	0.183792	0.659387	0.58534	0.211615	0.540091
1668	Lipid	Secondary Bile Acid Metabolism	taurodeoxycholate	0.913565	0.185039	0.803951	-0.219447	0.834878	0.241186	0.929772	-0.154338
1869	Xenobiotics	Benzoate Metabolism	2-hydroxyhippurate (salicylurate)	0.205926	-0.703279	0.0379957	-0.983512	0.476277	-0.443835	0.077883	-0.798369
2029	Lipid	Fatty Acid, Dicarboxylate	azelate (C9-DC)	0.971172	0.00356239	0.0379957	1.34104	0.776776	0.344601	0.0611364	0.839976
2050	Lipid	Long Chain Polyunsaturated Fatty Acid (n3 and n6)	eicosapentaenoate (EPA; 20:5n3)	0.899108	-0.0264657	0.541326	-0.365266	0.635528	-0.398896	0.207743	-0.301121
2051	Amino Acid	Leucine, Isoleucine and Valine Metabolism	methylsuccinate	0.636456	-0.266315	0.713112	-0.0866147	0.862474	0.138204	0.0440915	0.491835
2054	Amino Acid	Leucine, Isoleucine and Valine Metabolism	ethylmalonate	0.0530866	-0.47767	0.0832974	-0.304955	0.243194	-0.237353	0.0344439	-0.255654
100000007	Lipid	Carnitine Metabolism	carnitine	0.189092	0.095454	0.799563	-0.0126746	0.737609	0.230149	0.823176	0.0218481
100000008	Xenobiotics	Benzoate Metabolism	benzoate	0.682936	0.988065	0.023782	1.83536	0.52379	0.940221	0.00680774	1.86291
100000010	Xenobiotics	Benzoate Metabolism	3-phenylpropionate (hydrocinnamate)	0.285325	0.517685	0.658686	-0.229213	0.585725	0.496249	0.356852	-0.222408
100000011	Amino Acid	Phenylalanine Metabolism	phenylacetate	0.285325	0.321762	0.146696	0.412509	0.336825	-1.85916	0.224283	0.485642
100000014	Xenobiotics	Benzoate Metabolism	hippurate	0.00481729	-0.656916	0.0409539	-0.373483	0.0145167	-0.451693	0.0290111	-0.382565
100000015	Amino Acid	Tryptophan Metabolism	xanthurenate	0.243302	-0.444941	0.338492	0.104839	0.643423	0.0965238	0.733292	-0.0241936
100000016	Lipid	Fatty Acid, Dicarboxylate	suberate (C8-DC)	0.935349	-0.206743	0.110604	0.495582	0.161459	0.807867	0.800432	0.043922
100000036	Amino Acid	Leucine, Isoleucine and Valine Metabolism	3-methyl-2-oxovalerate	0.00481729	2.21439	0.000183501	1.39387	0.0077319	1.86717	0.00405748	1.51874
100000039	Amino Acid	Methionine, Cysteine, SAM and Taurine Metabolism	methionine sulfoxide	0.426671	0.206457	0.0198296	0.513183	0.128324	0.344203	0.0120491	0.599454
100000042	Amino Acid	Histidine Metabolism	3-methylhistidine	0.656387	-0.113888	0.417689	-0.0355125	0.712475	-0.71336	0.143601	-0.383173
100000044	Amino Acid	Histidine Metabolism	anserine	0.125119	0.522229	0.0210124	0.710042	0.971137	0.481244	0.018267	0.620858
100000054	Amino Acid	Lysine Metabolism	5-hydroxylysine	0.774274	0.0269928	0.778223	-0.0936293	0.862474	-0.000135714	0.689488	0.0416645
100000092	Carbohydrate	Fructose, Mannose and Galactose Metabolism	2-ketogulonate	0.285325	-0.321115	0.414118	-0.543605	0.495096	-0.252002	0.0282822	-0.725712
100000096	Amino Acid	Guanidino and Acetamido Metabolism	4-guanidinobutanoate	0.162758	-0.310173	0.816464	-0.152013	0.332975	-0.343888	0.436945	-0.0537884
100000101	Lipid	Fatty Acid, Dicarboxylate	pimelate (C7-DC)	0.987146	0.071007	0.226037	0.406943	0.17348	0.467844	0.932345	0.114664
100000125	Nucleotide	Pyrimidine Metabolism, Cytidine containing	2'-deoxycytidine	0.225877	0.186023	0.0071701	0.292042	0.197579	0.198795	0.0099693	0.293736
100000257	Carbohydrate	Aminosugar Metabolism	glucuronate	0.0113632	-0.87205	0.00843196	-0.524503	0.071791	-0.486813	0.375108	-0.511388
100000258	Lipid	Glycerolipid Metabolism	glycerol 3-phosphate	0.0234379	-0.410564	0.154112	-0.262533	0.643423	-0.26941	0.703675	-0.120903
100000263	Amino Acid	Histidine Metabolism	imidazole lactate	0.414536	0.0338812	0.0904989	0.155041	0.327378	0.286353	0.135889	0.182834
100000265	Amino Acid	Tryptophan Metabolism	kynurenine	0.699895	0.00825853	0.196867	0.189072	0.765259	0.127842	0.124886	0.130426
100000269	Lipid	Phospholipid Metabolism	glycerophosphorylcholine (GPC)	0.944837	-0.00637177	0.669915	-0.00418945	0.995094	0.00716509	0.357895	0.160791
100000282	Amino Acid	Glutamate Metabolism	N-acetylglutamate	0.136047	-0.227826	0.262373	0.191339	0.647323	0.162652	0.458421	0.0617703
100000299	Nucleotide	Purine Metabolism, (Hypo)Xanthine/Inosine containing	xanthosine	0.244407	2.79356	0.0466077	2.70483	0.260261	1.61207	0.0216883	2.8592
100000406	Carbohydrate	Pentose Metabolism	ribitol	0.452761	-0.288518	0.0409539	-0.23368	0.862474	0.184349	0.910327	-0.0545192
100000409	Xenobiotics	Food Component/Plant	2-isopropylmalate	0.0687511	1.43153	0.163096	1.55516	0.649842	0.353781	0.0420712	0.803466
100000442	Xenobiotics	Food Component/Plant	quinate	0.00789508	-2.25991	0.187984	-0.571294	0.73878	-0.566292	0.19777	-0.295522
100000454	Amino Acid	Lysine Metabolism	5-aminovalerate	0.912215	0.0926249	0.248613	0.171831	0.546108	0.395608	0.488997	-0.435814
100000463	Amino Acid	Tryptophan Metabolism	indolelactate	0.0202738	-0.481559	0.103854	-0.282864	0.103306	-0.359189	0.0099693	-0.309305
100000467	Amino Acid	Tryptophan Metabolism	3-indoxyl sulfate	0.0429139	-0.354784	0.00843196	-0.348155	0.340053	-0.19983	0.00552346	-0.371483
100000487	Peptide	Dipeptide	glycylvaline	0.0935279	0.433117	0.331909	0.435108	0.437371	0.140939	0.13658	0.619076
100000491	Peptide	Gamma-glutamyl Amino Acid	gamma-glutamylphenylalanine	0.774274	-0.119708	0.998317	0.0288264	0.253344	0.190535	0.283831	0.129272
100000551	Amino Acid	Leucine, Isoleucine and Valine Metabolism	4-methyl-2-oxopentanoate	0.00335469	2.83623	0.000176564	2.15247	0.00979146	2.58886	0.00404541	2.1015
100000580	Carbohydrate	Glycolysis, Gluconeogenesis, and Pyruvate Metabolism	1,5-anhydroglucitol (1,5-AG)	0.238831	-0.122977	0.032085	-0.214257	0.793707	0.0633525	0.445754	-0.231597
100000584	Lipid	Monoacylglycerol	2-arachidonoylglycerol (20:4)	0.913565	1.60674	0.814091	-0.27839	0.437371	-0.784016	0.663899	0.95141
100000616	Lipid	Phosphatidylinositol (PI)	1-stearoyl-2-arachidonoyl-GPI (18:0/20:4)	0.325655	-0.0389428	0.568231	-0.099697	0.689069	0.0081401	0.448059	-0.126479
100000626	Lipid	Sphingosines	sphingosine 1-phosphate	0.975243	-0.0122792	0.318923	-0.219013	0.929721	-0.0109006	0.640247	-0.102706
100000656	Lipid	Lysophospholipid	1-stearoyl-GPI (18:0)	0.399952	0.339384	0.219378	-0.906565	0.495539	-0.352205	0.0443461	-1.30851
100000657	Lipid	Phosphatidylcholine (PC)	1,2-dipalmitoyl-GPC (16:0/16:0)	0.533719	-0.205095	0.149621	0.202745	0.354307	0.129991	0.172648	0.134316
100000665	Lipid	Long Chain Polyunsaturated Fatty Acid (n3 and n6)	docosahexaenoate (DHA; 22:6n3)	0.660313	0.0210418	0.452365	-0.607774	0.576792	-0.355465	0.216085	-0.255224
100000672	Lipid	Phosphatidylcholine (PC)	1-myristoyl-2-palmitoyl-GPC (14:0/16:0)	0.260966	-0.422044	0.264248	-0.168268	0.643423	0.153029	0.736197	0.0173667
100000706	Amino Acid	Leucine, Isoleucine and Valine Metabolism	alpha-hydroxyisocaproate	0.00968377	0.347161	0.0473178	0.433086	0.0485846	0.544852	0.267382	0.138461
100000707	Lipid	Fatty Acid, Dicarboxylate	maleate	0.129001	-0.291156	0.882868	-0.0834377	0.721833	0.282175	0.368893	-0.0686523
100000708	Amino Acid	Leucine, Isoleucine and Valine Metabolism	isovalerate (i5:0)	0.0559395	1.4921	0.0231056	1.17339	0.0850873	0.691855	0.0180274	1.1916
100000711	Xenobiotics	Benzoate Metabolism	4-acetylphenol sulfate	0.0184854	-1.69427	0.187016	-0.229354	0.157427	-0.753568	0.0561597	-0.611936
100000715	Amino Acid	Guanidino and Acetamido Metabolism	1-methylguanidine	0.705604	-0.109342	0.128555	0.342081	0.7516	0.303397	0.0172612	1.22441
100000743	Lipid	Fatty Acid, Monohydroxy	2-hydroxyoctanoate	0.467493	-0.659128	0.0651935	0.54294	0.902489	0.076922	0.736347	0.0932674
100000763	Nucleotide	Pyrimidine Metabolism, Cytidine containing	5-methylcytidine	0.597993	0.0218353	0.401193	0.223635	0.893937	-0.150208	0.70384	-0.0889246
100000772	Lipid	Mevalonate Metabolism	mevalonolactone	0.107672	-1.43903	0.456948	-0.477501	0.862474	0.0220673	0.264188	-0.523488
100000773	Lipid	Fatty Acid, Monohydroxy	3-hydroxyoctanoate	0.0166305	1.66116	0.000176564	1.64072	0.0296329	1.21154	0.0155846	1.34763
100000774	Amino Acid	Phenylalanine Metabolism	phenyllactate (PLA)	0.0818537	-0.451515	0.103125	-0.195472	0.286597	-0.19152	0.0161588	-0.266352
100000776	Lipid	Fatty Acid Metabolism (Acyl Carnitine, Long Chain Saturated)	palmitoylcarnitine (C16)	0.915459	-0.146283	0.522565	-0.110655	0.124884	0.12105	0.462567	0.031818
100000781	Lipid	Fatty Acid Metabolism (Acyl Carnitine, Medium Chain)	hexanoylcarnitine (C6)	0.00672295	1.24113	0.00392328	1.48415	0.175987	1.30214	0.0255183	0.982688
100000787	Amino Acid	Alanine and Aspartate Metabolism	N-acetylaspartate (NAA)	0.606539	-0.0496792	0.809835	-0.0197823	0.406546	0.174499	0.729809	-0.266774
100000800	Amino Acid	Tryptophan Metabolism	indoleacrylate	0.11219	0.26188	0.870235	-0.0732198	0.263423	0.131259	0.873672	0.0200538
100000802	Lipid	Fatty Acid Metabolism (Acyl Carnitine, Short Chain)	acetylcarnitine (C2)	0.057267	0.341793	0.0363704	0.312243	0.130103	0.245438	0.0211745	0.337475
100000808	Amino Acid	Methionine, Cysteine, SAM and Taurine Metabolism	cysteine s-sulfate	0.167033	-0.514282	0.174807	-0.499957	0.364363	-0.832096	0.0161588	-0.916106
100000827	Lipid	Monoacylglycerol	1-palmitoylglycerol (16:0)	0.643905	0.383492	0.421601	-0.450372	0.487818	-0.0479292	0.333856	-0.340706
100000840	Xenobiotics	Food Component/Plant	tartronate (hydroxymalonate)	0.679274	0.0791158	0.19434	0.341195	0.0944026	0.952458	0.609103	-0.295123
100000841	Cofactors and Vitamins	Ascorbate and Aldarate Metabolism	oxalate (ethanedioate)	0.0166319	-0.642622	0.00660418	-0.60843	0.462664	-0.128031	0.00680774	-0.61082
100000846	Xenobiotics	Food Component/Plant	erythritol	0.0550489	-0.46879	0.43035	-0.282005	0.354743	-0.338221	0.973966	0.0128033
100000882	Lipid	Fatty Acid, Monohydroxy	3-hydroxymyristate	0.97147	0.248795	0.00843196	0.962373	0.0712882	0.424112	0.0882873	0.635763
100000924	Lipid	Monoacylglycerol	1-oleoylglycerol (18:1)	0.570799	0.164204	0.431258	-0.687204	0.490291	-0.81069	0.571555	-0.0634797
100000936	Amino Acid	Leucine, Isoleucine and Valine Metabolism	3-methyl-2-oxobutyrate	0.00481729	2.04277	0.000176564	1.54179	0.00979146	1.9658	0.0141264	1.15754
100000943	Lipid	Monoacylglycerol	2-oleoylglycerol (18:1)	0.706313	1.30724	0.656132	-0.626547	0.664209	-0.187272	0.304779	-0.566955
100000956	Lipid	Fatty Acid, Monohydroxy	8-hydroxyoctanoate	0.485348	0.427413	0.265957	0.998226	0.674902	0.0214046	0.0237071	1.28749
100000961	Amino Acid	Urea cycle; Arginine and Proline Metabolism	homoarginine	0.385976	0.198543	0.480122	-0.0518378	0.0850873	-0.970746	0.85718	-0.0290557
100000963	Amino Acid	Urea cycle; Arginine and Proline Metabolism	homocitrulline	0.133312	-0.231525	0.0295044	-0.226687	0.753069	-0.0961533	0.777829	-0.0147152
100000987	Lipid	Monoacylglycerol	2-linoleoylglycerol (18:2)	0.852222	1.24604	0.358159	-0.729225	0.215019	-0.930206	0.808029	0.71994
100000997	Lipid	Fatty Acid, Monohydroxy	3-hydroxydecanoate	0.0398732	1.47251	0.00347786	1.89392	0.0305239	0.912323	0.00295887	1.51517
100001006	Amino Acid	Glycine, Serine and Threonine Metabolism	N-acetylglycine	0.386314	-0.15547	0.54271	-0.132702	0.971137	0.0276617	0.577214	-0.213457
100001007	Carbohydrate	Pentose Metabolism	ribonate	0.794475	-0.368705	0.0405153	-0.657142	0.110512	-1.03315	0.335602	-0.700544
100001022	Cofactors and Vitamins	Ascorbate and Aldarate Metabolism	threonate	0.119544	-0.897726	0.00843196	-1.10291	0.253344	-0.481649	0.00222676	-1.09481
100001026	Carbohydrate	Fructose, Mannose and Galactose Metabolism	galactonate	0.0261536	-0.354007	0.0824025	-0.600267	0.0540469	-0.652242	0.0161588	-0.551753
100001033	Lipid	Sterol	beta-sitosterol	0.233654	-0.133241	0.240394	-0.268059	0.371181	-0.335447	0.261173	-0.0810537
100001034	Amino Acid	Tryptophan Metabolism	indoleacetate	0.0532904	-0.663856	0.0135937	-0.424679	0.576496	-0.508676	0.0233485	-0.666827
100001040	Lipid	Monoacylglycerol	1-linoleoylglycerol (18:2)	0.439011	0.543692	0.0447165	-1.27703	0.340053	-0.561357	0.260235	-0.158854
100001048	Lipid	Monoacylglycerol	2-palmitoylglycerol (16:0)	0.899496	-0.162961	0.848311	0.0141894	0.938587	0.427153	0.171419	-0.79416
100001051	Amino Acid	Histidine Metabolism	1-methylhistidine	0.924238	0.538479	0.44817	-0.575499	0.734111	-0.00388544	0.212084	0.43768
100001054	Lipid	Fatty Acid Metabolism (also BCAA Metabolism)	butyrylcarnitine (C4)	0.0144365	0.299717	0.681318	0.241759	0.734936	0.423252	0.632809	-0.0922017
100001055	Amino Acid	Leucine, Isoleucine and Valine Metabolism	isobutyrylcarnitine (C4)	0.395789	-0.169127	0.17843	-0.262052	0.740753	0.38575	0.283831	-0.286736
100001063	Lipid	Secondary Bile Acid Metabolism	7-ketodeoxycholate	0.675159	0.0511562	0.529394	-0.129785	0.666819	-0.055986	0.885135	-0.059348
100001066	Lipid	Primary Bile Acid Metabolism	beta-muricholate	0.510608	0.161094	0.494286	-0.0718116	0.495096	-0.12511	0.599699	-0.412117
100001081	Amino Acid	Glutamate Metabolism	2-pyrrolidinone	0.0263094	-0.775115	0.00270447	-0.556605	0.120683	-0.590001	0.0210616	-0.499631
100001083	Amino Acid	Tryptophan Metabolism	indolepropionate	0.239078	-0.119605	0.138214	-0.247362	0.714163	-0.082662	0.025141	-0.195414
100001086	Xenobiotics	Food Component/Plant	N-(2-furoyl)glycine	0.0591794	-1.27356	0.730714	-0.162934	0.862474	-0.403117	0.148376	-0.616997
100001092	Cofactors and Vitamins	Nicotinate and Nicotinamide Metabolism	trigonelline (N'-methylnicotinate)	0.297447	-0.244907	0.353561	-0.195915	0.74511	-0.047293	0.961176	-0.0772934
100001102	Lipid	Fatty Acid, Dicarboxylate	dodecanedioate (C12-DC)	0.706313	0.0942049	0.0213162	0.765216	0.272948	0.820056	0.498029	0.311188
100001104	Amino Acid	Tyrosine Metabolism	N-acetyltyrosine	0.00481729	-0.833519	0.00490251	-0.685456	0.00979146	-0.640261	0.0102369	-0.426144
100001112	Lipid	Fatty Acid, Monohydroxy	3-hydroxylaurate	0.0601791	1.06341	0.00375257	1.77057	0.0616511	1.40764	0.0440157	1.6173
100001121	Cofactors and Vitamins	Vitamin B6 Metabolism	pyridoxate	0.229893	-0.457483	0.032085	-0.753912	0.0299121	-0.422318	0.0561795	-0.777178
100001126	Peptide	Gamma-glutamyl Amino Acid	gamma-glutamylvaline	0.135176	-0.41783	0.0359068	-0.23951	0.253344	-0.194501	0.0351281	-0.223819
100001148	Lipid	Fatty Acid, Monohydroxy	5-hydroxyhexanoate	0.637795	-0.415465	0.768048	-0.0883646	0.903107	0.239405	0.5227	0.0932522
100001149	Amino Acid	Leucine, Isoleucine and Valine Metabolism	3-methylcrotonylglycine	0.0166305	-0.812623	0.0218659	-0.307073	0.327378	-0.453235	0.0400597	-0.52239
100001150	Lipid	Fatty Acid Metabolism (also BCAA Metabolism)	propionylglycine	0.131308	-0.787352	0.268786	-0.267486	0.233572	-0.360247	0.0609031	-0.194789
100001151	Lipid	Fatty Acid Metabolism (also BCAA Metabolism)	butyrylglycine	0.0132085	-0.618736	0.186412	-0.230748	0.249388	-0.294835	0.0242142	-0.644484
100001153	Lipid	Fatty Acid, Dicarboxylate	2-hydroxyadipate	0.00517635	-0.741134	0.0432392	-0.367857	0.272948	-0.253714	0.0470563	-0.28207
100001155	Amino Acid	Leucine, Isoleucine and Valine Metabolism	2-methylbutyrylglycine	0.0263094	-1.07342	0.0187437	-0.836603	0.192081	-0.88012	0.00593068	-0.912003
100001162	Lipid	Fatty Acid Metabolism (also BCAA Metabolism)	propionylcarnitine (C3)	0.00335469	0.63003	0.00588517	0.454091	0.172305	0.666899	0.058711	0.497232
100001167	Amino Acid	Urea cycle; Arginine and Proline Metabolism	pro-hydroxy-pro	0.0193883	-0.456215	0.015805	-0.388562	0.329699	-0.284844	0.0772773	-0.307549
100001170	Amino Acid	Leucine, Isoleucine and Valine Metabolism	3-hydroxy-2-ethylpropionate	0.911062	-0.00318815	0.957559	-0.117889	0.958154	-0.217719	0.331738	-0.193737
100001181	Lipid	Long Chain Polyunsaturated Fatty Acid (n3 and n6)	docosapentaenoate (n3 DPA; 22:5n3)	0.614334	-0.0769195	0.896288	-0.0331013	0.704975	-0.0720554	0.736197	0.652874
100001182	Lipid	Long Chain Polyunsaturated Fatty Acid (n3 and n6)	docosadienoate (22:2n6)	0.162758	0.717706	0.418051	-0.518547	0.933631	0.384785	0.763361	0.0666101
100001193	Lipid	Long Chain Polyunsaturated Fatty Acid (n3 and n6)	adrenate (22:4n6)	0.679274	0.426106	0.67145	0.258866	0.820846	-0.712631	0.904144	0.241165
100001195	Lipid	Long Chain Polyunsaturated Fatty Acid (n3 and n6)	docosatrienoate (22:3n3)	0.672928	0.153669	0.324407	-0.558845	0.415438	-0.772839	0.87623	0.314576
100001197	Lipid	Medium Chain Fatty Acid	10-undecenoate (11:1n1)	0.154105	0.630955	0.0207638	0.732672	0.0296329	1.11168	0.0752232	0.843952
100001198	Lipid	Long Chain Monounsaturated Fatty Acid	myristoleate (14:1n5)	0.194979	0.596677	0.00296334	1.18839	0.197579	0.320108	0.0720408	0.737515
100001204	Amino Acid	Histidine Metabolism	1-methylhistamine	0.913565	-0.0593179	0.156206	-0.319546	0.715129	0.0255628	0.839951	-0.245719
100001207	Amino Acid	Histidine Metabolism	4-imidazoleacetate	0.632113	-0.168387	0.537088	0.043769	0.742892	0.258373	0.708475	-0.12497
100001208	Amino Acid	Histidine Metabolism	1-methyl-4-imidazoleacetate	0.182119	-0.212732	0.937249	-0.0405154	0.971286	0.043318	0.283831	0.152963
100001211	Lipid	Fatty Acid, Dicarboxylate	sebacate (C10-DC)	0.594727	-0.0787847	0.0241645	2.1971	0.189888	1.03314	0.0908864	1.21508
100001212	Amino Acid	Guanidino and Acetamido Metabolism	guanidinosuccinate	0.0601791	-0.938329	0.00953305	-0.677423	0.161459	-0.592832	0.0231985	-0.747176
100001219	Xenobiotics	Food Component/Plant	daidzein	0.231775	0.689191	0.737798	0.108134	0.993629	0.212897	0.810617	-0.0827653
100001229	Lipid	Long Chain Polyunsaturated Fatty Acid (n3 and n6)	stearidonate (18:4n3)	0.808691	-0.162065	0.00892465	0.699333	0.79604	0.000535249	0.219316	0.569975
100001247	Lipid	Fatty Acid Metabolism (Acyl Carnitine, Medium Chain)	octanoylcarnitine (C8)	0.0299813	1.326	0.00210345	1.59906	0.14526	1.48071	0.0237071	1.21567
100001250	Lipid	Primary Bile Acid Metabolism	tauro-beta-muricholate	0.00335469	0.566306	0.167364	0.585414	0.514864	0.645419	0.173435	0.81168
100001251	Lipid	Fatty Acid Metabolism (Acyl Carnitine, Medium Chain)	decanoylcarnitine (C10)	0.15376	1.76142	0.137744	0.593944	0.253344	1.07644	0.388441	-0.041883
100001253	Amino Acid	Glutamate Metabolism	N-acetylglutamine	0.00335469	-0.91679	0.0473178	-0.312422	0.394031	-0.619284	0.0765429	-0.691753
100001254	Amino Acid	Tryptophan Metabolism	N-acetyltryptophan	0.0464775	-0.195925	0.21875	-0.197761	0.912388	-0.027966	0.681468	0.017071
100001256	Amino Acid	Phenylalanine Metabolism	N-acetylphenylalanine	0.00743558	-0.556684	0.0025452	-0.724299	0.000213864	-0.654097	0.0237294	-0.460023
100001257	Amino Acid	Alanine and Aspartate Metabolism	N-acetylasparagine	0.00969434	-0.932888	0.00843196	-0.519602	0.0299121	-0.516848	0.00923757	-0.380807
100001258	Peptide	Dipeptide	glycylleucine	0.323669	-0.0359021	0.240749	0.731707	0.212023	1.15519	0.264188	0.85941
100001262	Peptide	Gamma-glutamyl Amino Acid	gamma-glutamyl-epsilon-lysine	0.713478	0.794483	0.893197	-0.19764	0.735845	0.239545	0.0868577	0.476237
100001263	Lipid	Lysophospholipid	1-palmitoyl-GPC (16:0)	0.834884	0.0228174	0.258409	-0.117481	0.643423	0.0524623	0.658959	-0.132551
100001266	Amino Acid	Urea cycle; Arginine and Proline Metabolism	N-acetylarginine	0.43546	-0.105354	0.122494	0.263466	0.754343	0.0648875	0.195095	0.087993
100001269	Lipid	Sterol	campesterol	0.94426	-0.12588	0.0365078	-0.235241	0.233572	-0.114706	0.743702	-0.193592
100001270	Lipid	Fatty Acid Metabolism (Acyl Carnitine, Long Chain Saturated)	myristoylcarnitine (C14)	0.194525	0.135371	0.134816	0.151938	0.272948	0.107471	0.0561597	0.186922
100001271	Lipid	Lysophospholipid	1-stearoyl-GPC (18:0)	0.636451	-0.0204144	0.0775675	-0.111945	0.732953	0.055858	0.357507	-0.177029
100001272	Lipid	Lysophospholipid	1-oleoyl-GPC (18:1)	0.520996	-0.136257	0.225157	-0.157753	0.986508	-0.0331561	0.211615	-0.201105
100001274	Amino Acid	Glycine, Serine and Threonine Metabolism	N-acetylthreonine	0.971172	-0.0161916	0.215623	-0.244785	0.103924	0.454234	0.0516071	-0.631155
100001275	Peptide	Acetylated Peptides	phenylacetylglycine	0.0184854	-0.729784	0.00323282	-0.317026	0.0119347	-0.508515	0.0161588	-0.638493
100001276	Amino Acid	Leucine, Isoleucine and Valine Metabolism	N-acetylisoleucine	0.00335469	-0.679417	0.00953305	-0.53465	0.10502	-0.304241	0.00581331	-0.617216
100001277	Lipid	Long Chain Monounsaturated Fatty Acid	10-nonadecenoate (19:1n9)	0.37268	0.638135	0.502275	0.389897	0.978571	0.00619939	0.216492	0.789578
100001278	Lipid	Long Chain Monounsaturated Fatty Acid	10-heptadecenoate (17:1n7)	0.244365	0.397481	0.197292	0.654361	0.9427	-0.0691374	0.264188	0.936178
100001293	Amino Acid	Histidine Metabolism	N-acetylhistidine	0.00495338	-0.817378	0.00323282	-0.45744	0.161459	-0.655961	0.0764192	-0.392165
100001294	Peptide	Gamma-glutamyl Amino Acid	gamma-glutamylglycine	0.331558	0.368893	0.258409	0.0314205	0.380403	0.27934	0.19777	0.332105
100001295	Peptide	Gamma-glutamyl Amino Acid	gamma-glutamyltryptophan	0.0245887	0.409112	0.0024933	0.527767	0.0496949	0.875403	0.0112397	0.600604
100001296	Xenobiotics	Food Component/Plant	stachydrine	0.0417156	-0.192444	0.15807	-0.197476	0.76913	-0.185714	0.731566	-0.00138958
100001300	Amino Acid	Leucine, Isoleucine and Valine Metabolism	alpha-hydroxyisovalerate	0.760193	0.0116569	0.730415	0.0223169	0.672256	0.00497206	0.356852	-0.082039
100001310	Cofactors and Vitamins	Nicotinate and Nicotinamide Metabolism	nicotinamide riboside	0.0184854	-0.814356	0.275462	-0.316184	0.882792	-0.124025	0.270191	-0.313703
100001311	Amino Acid	Glutathione Metabolism	ophthalmate	0.995408	-0.0672262	0.57361	0.0513762	0.806946	-0.0570686	0.352082	0.312553
100001313	Peptide	Gamma-glutamyl Amino Acid	gamma-glutamylmethionine	0.0933908	0.64112	0.562822	0.427167	0.360159	0.638069	0.910263	0.0974799
100001314	Peptide	Gamma-glutamyl Amino Acid	gamma-glutamylthreonine	0.760193	0.251406	0.99458	0.0472528	0.862474	0.0767196	0.493681	0.132417
100001315	Xenobiotics	Benzoate Metabolism	p-cresol sulfate	0.457679	-0.0813525	0.875494	-0.194461	0.128581	-0.386094	4.14383e-05	-0.256098
100001316	Cofactors and Vitamins	Nicotinate and Nicotinamide Metabolism	nicotinate ribonucleoside	0.0559395	1.21878	0.00625882	1.73017	0.0836074	1.11353	4.14383e-05	1.52407
100001320	Carbohydrate	Aminosugar Metabolism	erythronate*	0.157525	-0.342144	0.130649	-0.175836	0.253344	-0.290397	0.598654	-0.0543319
100001326	Peptide	Polypeptide	XHWESASXXR*	0.175112	1.98102	0.0291829	3.38652	0.132913	1.94946	0.0159152	3.19925
100001335	Lipid	Long Chain Monounsaturated Fatty Acid	eicosenoate (20:1)	0.987146	0.096985	0.902676	-0.356833	0.825765	0.258334	0.193534	0.883038
100001337	Lipid	Long Chain Polyunsaturated Fatty Acid (n3 and n6)	linolenate [alpha or gamma; (18:3n3 or 6)]	0.636456	0.253819	0.211827	0.586731	0.687898	-0.357492	0.438979	0.92206
100001359	Energy	TCA Cycle	aconitate [cis or trans]	0.62455	0.0244495	0.0448755	0.214564	0.396255	0.0476984	0.131068	0.211496
100001386	Cofactors and Vitamins	Hemoglobin and Porphyrin Metabolism	heme	0.0642361	3.86666	0.0146241	3.84832	0.151335	2.5881	0.00299237	4.32745
100001391	Lipid	Fatty Acid Metabolism (Acyl Carnitine, Long Chain Saturated)	stearoylcarnitine (C18)	0.94426	0.739153	0.919834	0.0492759	0.923601	-0.0481431	0.144657	0.288416
100001392	Lipid	Fatty Acid Metabolism (Acyl Carnitine, Medium Chain)	laurylcarnitine (C12)	0.0140807	0.780617	0.00165656	0.792329	0.0254987	0.797939	0.0082476	0.887314
100001393	Amino Acid	Leucine, Isoleucine and Valine Metabolism	isovalerylcarnitine (C5)	0.00481729	1.10805	0.0050038	0.73232	0.0111116	1.03076	0.0215887	0.772116
100001395	Lipid	Lysophospholipid	1-linoleoyl-GPC (18:2)	0.561695	-0.102489	0.353561	-0.154554	0.975663	-0.00919435	0.654712	-0.11815
100001409	Nucleotide	Purine Metabolism, (Hypo)Xanthine/Inosine containing	N1-methylinosine	0.0283142	-0.461937	0.25212	-0.169841	0.563183	-0.298367	0.655971	-0.159345
100001412	Nucleotide	Purine Metabolism, Guanine containing	N2,N2-dimethylguanosine	0.583998	0.721682	0.010236	0.805194	0.511451	0.700478	0.352082	0.356577
100001413	Nucleotide	Pyrimidine Metabolism, Cytidine containing	N4-acetylcytidine	0.843258	-0.0784634	0.699097	-0.210155	0.537204	-0.339417	0.823176	0.139174
100001415	Nucleotide	Purine Metabolism, Adenine containing	N6-carbamoylthreonyladenosine	0.0471999	-0.86895	0.0291824	-0.482137	0.398555	-0.605244	0.0440915	-0.427918
100001416	Nucleotide	Pyrimidine Metabolism, Orotate containing	orotidine	0.46305	-0.103156	0.0984964	-0.1725	0.412173	-0.183005	0.80517	0.0882218
100001423	Xenobiotics	Benzoate Metabolism	4-hydroxyhippurate	0.0144558	-1.55276	0.00665605	-0.739601	0.0684201	-0.702322	0.00593068	-1.16001
100001425	Nucleotide	Pyrimidine Metabolism, Uracil containing	5,6-dihydrouridine	0.32244	-0.0776208	0.887301	0.0543182	0.336825	-0.351568	0.0391956	0.253088
100001431	Lipid	Monoacylglycerol	1-pentadecanoylglycerol (15:0)	0.443442	0.227981	0.199488	-0.330041	0.672256	0.00195793	0.961176	-0.0247275
100001433	Lipid	Monoacylglycerol	1-arachidonylglycerol (20:4)	0.533719	1.32865	0.309164	-0.131318	0.17088	-1.08123	0.731566	0.695186
100001435	Lipid	Monoacylglycerol	1-linolenoylglycerol (18:3)	0.999366	-0.454109	0.132727	-0.613093	0.272948	-0.818846	0.325156	-0.378248
100001437	Amino Acid	Glutathione Metabolism	cysteine-glutathione disulfide	0.467493	-0.0665931	0.714244	0.186204	0.985917	-0.0882297	0.164171	0.668411
100001445	Lipid	Lysophospholipid	1-palmitoyl-GPA (16:0)	0.670896	-1.24691	0.212302	-0.0901413	0.905261	0.602729	0.540447	-0.341669
100001446	Nucleotide	Pyrimidine Metabolism, Uracil containing	5-methyluridine (ribothymidine)	0.0837967	0.581548	0.650265	0.209901	0.394202	0.328739	0.192916	0.442225
100001451	Lipid	Fatty Acid Metabolism (Acyl Glycine)	valerylglycine	0.00672295	-0.579569	0.100644	-0.23924	0.0829064	-0.611415	0.501081	-0.211728
100001452	Amino Acid	Leucine, Isoleucine and Valine Metabolism	isovalerylglycine	0.00335469	-1.1774	0.000176564	-1.05419	0.0145167	-0.945719	0.00826872	-0.843066
100001454	Lipid	Fatty Acid, Dicarboxylate	3-hydroxydodecanedioate*	0.88163	0.0165501	0.835191	-0.112561	0.871323	-0.23925	0.797712	-0.257093
100001456	Nucleotide	Purine Metabolism, Guanine containing	7-methylguanine	0.00784685	-0.633523	0.0322927	-0.25568	0.253344	-0.351976	0.00881483	-0.436889
100001461	Lipid	Lysophospholipid	1-stearoyl-GPE (18:0)	0.285325	-0.217094	0.0774476	-0.212353	0.572614	-0.0869225	0.0453655	-0.24642
100001466	Nucleotide	Pyrimidine Metabolism, Cytidine containing	3-methylcytidine	0.0577245	1.36585	0.11595	-0.687092	0.903149	0.0770033	0.455633	0.037284
100001468	Cofactors and Vitamins	Nicotinate and Nicotinamide Metabolism	N1-Methyl-2-pyridone-5-carboxamide	0.0216505	-0.805161	0.107942	-0.245176	0.120964	-0.35754	0.129613	-0.388886
100001472	Lipid	Long Chain Polyunsaturated Fatty Acid (n3 and n6)	mead acid (20:3n9)	0.865361	-0.288763	0.482001	-0.428393	0.903471	-0.245598	0.512753	0.0514503
100001481	Lipid	Monoacylglycerol	1-docosahexaenoylglycerol (22:6)	0.706313	1.6569	0.584774	-0.305943	0.295308	-0.573873	0.748883	0.384383
100001483	Lipid	Monoacylglycerol	1-dihomo-linoleoylglycerol (20:2)	0.633429	0.0995226	0.619247	0.230207	0.747334	-0.393797	0.577774	0.476986
100001485	Peptide	Gamma-glutamyl Amino Acid	gamma-glutamylisoleucine*	0.0208372	-0.345581	0.0839089	-0.230003	0.327378	-0.32748	0.0141264	-0.159435
100001491	Carbohydrate	Aminosugar Metabolism	N-glycolylneuraminate	0.155285	-0.215582	0.856694	-0.112141	0.52379	-0.098328	0.931986	-0.387182
100001501	Lipid	Fatty Acid Metabolism (Acyl Carnitine, Monounsaturated)	oleoylcarnitine (C18:1)	0.713478	-0.00781958	0.19434	0.146197	0.340053	0.143392	0.402163	0.0844592
100001502	Peptide	Gamma-glutamyl Amino Acid	gamma-glutamyl-2-aminobutyrate	0.343775	0.334038	0.142965	0.318423	0.161459	1.31345	0.207185	0.571983
100001506	Cofactors and Vitamins	Tetrahydrobiopterin Metabolism	dihydrobiopterin	0.346534	-1.15301	0.0953662	-0.501124	0.874925	-0.0652538	0.497311	-0.106036
100001507	Lipid	Fatty Acid, Monohydroxy	4-hydroxybutyrate (GHB)	0.90494	0.0455506	0.771394	0.150279	0.971137	0.0348095	0.253236	-0.55459
100001509	Amino Acid	Leucine, Isoleucine and Valine Metabolism	2-methylbutyrylcarnitine (C5)	0.0595192	0.696779	0.00735808	0.730789	0.0741988	0.73137	0.0508511	0.533681
100001510	Amino Acid	Tyrosine Metabolism	phenol sulfate	0.107672	-0.326868	0.190352	-0.255012	0.324063	-0.215058	0.0480546	-0.345434
100001511	Lipid	Lysophospholipid	1-palmitoleoyl-GPC (16:1)*	0.545395	-0.203539	0.0857332	-0.230897	0.647323	-0.243644	0.0627453	-0.135783
100001526	Lipid	Fatty Acid Synthesis	malonylcarnitine	0.857219	-0.0271649	0.737798	-0.0445616	0.67002	0.380661	0.134667	0.779485
100001527	Lipid	Fatty Acid Metabolism (Acyl Glycine)	hexanoylglycine	0.280712	0.0982975	0.00660418	0.399425	0.659387	0.318037	0.0315418	0.399197
100001540	Partially Characterized Molecules	Partially Characterized Molecules	glutamine_degradant*	0.65313	0.00516551	0.857564	-0.206298	0.363116	0.21736	0.668981	-0.0998716
100001541	Amino Acid	Leucine, Isoleucine and Valine Metabolism	2-hydroxy-3-methylvalerate	0.638853	-0.0271133	0.968066	0.0435151	0.704975	-0.130178	0.0381223	-0.197104
100001542	Xenobiotics	Food Component/Plant	ferulate	0.597993	0.783111	0.499726	-0.473396	0.791391	0.204484	0.721987	-0.155796
100001550	Xenobiotics	Food Component/Plant	homostachydrine*	0.080421	-0.198277	0.33431	-0.148791	0.628026	-0.255913	0.898228	0.0985389
100001551	Lipid	Lysophospholipid	1-arachidonoyl-GPC (20:4n6)*	0.32021	-0.226797	0.139417	-0.217458	0.537204	-0.18548	0.00856458	-0.205297
100001561	Lipid	Lysophospholipid	2-palmitoleoyl-GPC (16:1)*	0.528843	0.123801	0.902676	0.157281	0.674902	0.173636	0.128117	-0.947886
100001562	Lipid	Lysophospholipid	2-palmitoyl-GPC (16:0)*	0.467493	1.09633	0.57361	-0.782919	0.295308	-1.10388	0.191478	-0.479205
100001567	Lipid	Lysophospholipid	1-palmitoyl-GPE (16:0)	0.285325	-0.301353	0.0159862	-0.232467	0.167661	-0.147989	0.0480546	-0.274825
100001569	Lipid	Lysophospholipid	1-oleoyl-GPE (18:1)	0.067793	-0.362615	0.0730836	-0.282149	0.900644	-0.141784	0.422881	-0.103677
100001570	Lipid	Lysophospholipid	1-linoleoyl-GPE (18:2)*	0.200496	-0.187729	0.427422	-0.193019	0.495238	0.0837742	0.935289	-0.0170282
100001571	Lipid	Lysophospholipid	1-arachidonoyl-GPE (20:4n6)*	0.435331	-0.148978	0.828166	-0.172616	0.183115	0.176385	0.632809	0.0973566
100001577	Amino Acid	Urea cycle; Arginine and Proline Metabolism	N-acetylcitrulline	0.293222	-0.470852	0.905814	-0.178392	0.329699	-0.233871	0.029689	-0.323044
100001579	Lipid	Fatty Acid, Monohydroxy	2-hydroxypalmitate	0.571127	0.265822	0.25494	-0.924404	0.607716	-0.197701	0.0508511	-1.01357
100001580	Lipid	Long Chain Polyunsaturated Fatty Acid (n3 and n6)	docosapentaenoate (n6 DPA; 22:5n6)	0.656387	-0.148322	0.619247	-0.416843	0.789776	-0.339402	0.23616	-0.0676766
100001586	Cofactors and Vitamins	Ascorbate and Aldarate Metabolism	gulonate*	0.0350202	-0.90709	0.0071701	-0.555309	0.0172302	-0.703581	0.0440915	-0.534015
100001590	Amino Acid	Leucine, Isoleucine and Valine Metabolism	isobutyrylglycine	0.430363	-0.343794	0.309786	0.21394	0.766183	-0.0402079	0.563549	-0.1221
100001591	Xenobiotics	Benzoate Metabolism	phenylpropionylglycine	0.00789508	-1.01612	0.0405153	-0.767211	0.103306	-0.526775	0.0280719	-1.21874
100001593	Amino Acid	Lysine Metabolism	glutarylcarnitine (C5-DC)	0.343775	-0.0980179	0.0936001	-0.621476	0.0724145	-1.2481	0.156644	-0.192252
100001594	Amino Acid	Leucine, Isoleucine and Valine Metabolism	beta-hydroxyisovaleroylcarnitine	0.108841	0.0507996	0.330427	0.0555456	0.231849	0.194254	0.0526745	0.274028
100001597	Amino Acid	Leucine, Isoleucine and Valine Metabolism	tiglylcarnitine (C5:1-DC)	0.223211	0.225341	0.754827	0.22731	0.839379	-0.0621911	0.0293193	0.640429
100001604	Xenobiotics	Drug - Topical Agents	hydroquinone sulfate	0.0189884	-1.74932	0.778002	-0.294793	0.636912	-0.469961	0.00269026	-0.736447
100001605	Xenobiotics	Benzoate Metabolism	catechol sulfate	0.0202738	-0.695969	0.00690919	-0.454357	0.0556961	-0.421627	0.0816742	-0.284139
100001606	Lipid	Sterol	cholesterol sulfate	0.32021	-0.0852289	0.587973	0.0154782	0.490291	0.298772	0.916652	-0.235672
100001609	Lipid	Sterol	7-alpha-hydroxy-3-oxo-4-cholestenoate (7-Hoca)	0.116834	0.476353	0.0905313	0.607858	0.591535	0.160875	0.758467	0.153136
100001612	Amino Acid	Glutamate Metabolism	N-acetyl-aspartyl-glutamate (NAAG)	0.0194598	-0.378005	0.0310635	-0.260289	0.147971	-0.280613	0.211235	-0.383176
100001613	Lipid	Fatty Acid, Dicarboxylate	tetradecanedioate (C14-DC)	0.489158	0.554068	0.0440888	0.526602	0.903149	0.384523	0.80545	-0.125148
100001614	Lipid	Fatty Acid, Dicarboxylate	hexadecanedioate (C16-DC)	0.980063	0.359358	0.715131	0.177602	0.415404	0.759002	0.117666	-0.530769
100001617	Lipid	Fatty Acid, Dicarboxylate	undecanedioate (C11-DC)	0.987146	0.122796	0.200999	0.460079	0.478131	0.343105	0.0866581	0.803825
100001618	Lipid	Monoacylglycerol	1-myristoylglycerol (14:0)	0.862822	0.00929101	0.316501	0.0466601	0.978571	-0.0310255	0.168116	0.262875
100001619	Lipid	Glycerolipid Metabolism	glycerophosphoglycerol	0.00735234	-0.639548	0.0210124	-0.515221	0.0556961	-0.419431	0.779908	-0.0166735
100001620	Lipid	Phospholipid Metabolism	glycerophosphoethanolamine	0.982514	0.158597	0.0486105	0.316809	0.893937	0.142145	0.0210616	0.780344
100001621	Lipid	Phospholipid Metabolism	glycerophosphoinositol*	0.104681	-0.261853	0.690541	-0.177229	0.892763	0.0499457	0.687668	-0.0945307
100001622	Xenobiotics	Benzoate Metabolism	2-(4-hydroxyphenyl)propionate	0.00481729	-0.81983	0.0050038	-0.543266	0.051509	-0.350467	0.00856458	-0.481948
100001624	Xenobiotics	Benzoate Metabolism	3-(3-hydroxyphenyl)propionate	0.298518	0.206858	0.622038	-0.245567	0.837414	-0.156712	0.262289	0.0845204
100001628	Carbohydrate	Pentose Phosphate Pathway	sedoheptulose-7-phosphate	0.233036	2.95268	0.00843196	3.52947	0.363116	1.64277	0.00452356	3.77801
100001635	Xenobiotics	Chemical	ectoine	0.403829	-0.463841	0.587973	-0.017385	0.740753	-0.0982675	0.019178	-0.516374
100001654	Lipid	Lysophospholipid	1-arachidonoyl-GPI (20:4)*	0.957037	0.390117	0.156206	-1.06821	0.998593	0.06097	0.0141264	-2.28675
100001655	Lipid	Lysophospholipid	1-palmitoyl-GPI (16:0)	0.779064	0.456598	0.163096	-1.24575	0.978571	0.210948	0.0112397	-2.92501
100001662	Lipid	Carnitine Metabolism	deoxycarnitine	0.0949269	0.38305	0.0107475	0.502848	0.237069	0.398902	0.00581331	0.612936
100001664	Nucleotide	Purine Metabolism, Adenine containing	N6-succinyladenosine	0.792744	0.227881	0.0795071	0.56149	0.563936	0.336686	0.450667	0.106241
100001668	Amino Acid	Histidine Metabolism	1-ribosyl-imidazoleacetate*	0.0936693	-0.635513	0.209412	-0.279414	0.828156	-0.105398	0.294298	-0.25568
100001670	Lipid	Lysophospholipid	1-stearoyl-GPA (18:0)	0.391327	0.750518	0.53724	-0.561135	0.626923	1.23586	0.736197	-0.00232221
100001675	Xenobiotics	Food Component/Plant	4-hydroxycinnamate	0.36218	-0.127768	0.240394	-0.40505	0.607544	-0.0670061	0.0680009	-0.331305
100001721	Amino Acid	Lysine Metabolism	N2-acetyllysine	0.182082	-0.312772	0.269013	-0.135235	0.103924	-0.288649	0.878991	0.0231599
100001730	Lipid	Fatty Acid, Dihydroxy	3,4-dihydroxybutyrate	0.361455	-0.0699706	0.198403	-0.154881	0.253344	-0.581611	0.124564	-0.206764
100001734	Amino Acid	Lysine Metabolism	N6-acetyllysine	0.215275	-0.155844	0.572383	0.0266523	0.816838	-0.122328	0.893528	0.0853889
100001739	Lipid	Long Chain Polyunsaturated Fatty Acid (n3 and n6)	dihomo-linolenate (20:3n3 or n6)	0.595756	0.0876334	0.381086	-0.691175	0.597458	-0.359066	0.260001	-0.192531
100001740	Carbohydrate	Fructose, Mannose and Galactose Metabolism	mannitol/sorbitol	0.442097	-0.347502	0.0775675	-0.631308	0.710106	-0.306011	0.0673699	-0.451771
100001755	Xenobiotics	Benzoate Metabolism	4-vinylphenol sulfate	0.217414	-0.364688	0.248613	-0.134081	0.800587	-0.0442836	0.981593	-0.0383765
100001756	Xenobiotics	Benzoate Metabolism	4-ethylphenylsulfate	0.287687	-0.386856	0.285078	-0.422508	0.0731742	-0.451351	0.0141264	-0.469372
100001757	Xenobiotics	Food Component/Plant	thymol sulfate	0.636456	0.0718931	0.0795071	-0.491313	0.592364	-0.115016	0.997228	0.0121837
100001765	Lipid	Fatty Acid, Dicarboxylate	3-methyladipate	0.510351	-0.359435	0.778285	-0.109798	0.879413	0.0257455	0.0891066	-1.05155
100001767	Xenobiotics	Food Component/Plant	pyrraline	0.0375275	-0.465539	0.0199385	-0.377222	0.0969747	-0.44157	0.0516419	-0.229256
100001768	Carbohydrate	Advanced Glycation End-product	N6-carboxymethyllysine	0.944837	-0.0272228	0.529366	0.129804	0.368658	0.18285	0.444443	0.17034
100001777	Lipid	Lysophospholipid	1-oleoyl-GPI (18:1)	0.72409	0.308878	0.215961	-0.770063	0.989183	0.198918	0.0175685	-2.55841
100001778	Lipid	Lysophospholipid	1-linoleoyl-GPI (18:2)*	0.866828	0.484564	0.159723	-1.17259	0.926961	0.282425	0.0161588	-2.31471
100001801	Xenobiotics	Benzoate Metabolism	2-amino-p-cresol sulfate	0.0131536	-0.713505	0.109861	-0.551401	0.0836074	-0.481712	0.0023424	-0.855037
100001805	Nucleotide	Purine and Pyrimidine Metabolism	methylphosphate	0.659131	0.314388	0.00953305	0.856097	0.230482	0.233541	0.0598872	0.633848
100001806	Xenobiotics	Benzoate Metabolism	o-cresol sulfate	0.601163	-0.201891	0.816464	-0.125956	0.598597	-0.0662918	0.275407	-0.244277
100001810	Amino Acid	Urea cycle; Arginine and Proline Metabolism	dimethylarginine (SDMA + ADMA)	0.297316	-0.225003	0.00982177	-0.320128	0.862474	-0.0235688	0.253236	-0.0456108
100001843	Peptide	Gamma-glutamyl Amino Acid	gamma-glutamylalanine	0.182082	0.938629	0.287302	0.256098	0.230605	1.1448	0.124294	0.896846
100001851	Amino Acid	Glycine, Serine and Threonine Metabolism	N-acetylserine	0.0357338	-0.864677	0.00490251	-0.360937	0.272948	-0.275254	0.102382	-0.532201
100001856	Lipid	Phosphatidylethanolamine (PE)	1-stearoyl-2-oleoyl-GPE (18:0/18:1)	0.131167	-0.27959	0.3473	-0.245099	0.268768	-0.213146	0.381401	-0.055032
100001859	Lipid	Inositol Metabolism	chiro-inositol	0.15454	-0.708736	0.692862	-0.56693	0.726832	0.191051	0.922022	-0.105264
100001868	Xenobiotics	Food Component/Plant	4-allylphenol sulfate	0.0331494	-0.92267	0.57361	-0.110902	0.985305	0.182786	0.077883	-0.417082
100001869	Lipid	Phosphatidylcholine (PC)	1-stearoyl-2-arachidonoyl-GPC (18:0/20:4)	0.656387	0.0301252	0.594855	-0.131938	0.74511	0.00106741	0.898228	-0.0368965
100001870	Lipid	Phosphatidylethanolamine (PE)	1-palmitoyl-2-linoleoyl-GPE (16:0/18:2)	0.172686	-0.139499	0.0778225	-0.239618	0.993629	-0.0868816	0.185556	-0.223474
100001872	Lipid	Phosphatidylserine (PS)	1-stearoyl-2-arachidonoyl-GPS (18:0/20:4)	0.712936	0.568059	0.343365	1.40006	0.810944	-0.131082	0.0269511	1.67178
100001876	Lipid	Sphingolipid Synthesis	sphinganine-1-phosphate	0.866395	0.104199	0.381086	-0.371664	0.810598	0.0265034	0.221971	-0.169617
100001878	Lipid	Hexosylceramides (HCER)	glycosyl-N-nervonoyl-sphingosine (d18:1/24:1)*	0.890882	-0.0725841	0.888372	-0.0565659	0.592423	-0.147104	0.634014	0.02769
100001882	Lipid	Hexosylceramides (HCER)	glycosyl-N-stearoyl-sphingosine (d18:1/18:0)	0.636451	0.092355	0.939316	-0.0828671	0.862474	0.119141	0.6851	-0.0464208
100001948	Energy	TCA Cycle	succinylcarnitine (C4-DC)	0.858245	0.0875651	0.466475	0.344914	0.949529	-0.283166	0.123751	0.781004
100001950	Cofactors and Vitamins	Hemoglobin and Porphyrin Metabolism	bilirubin (E,E)*	0.113272	-1.87556	0.57059	-0.0379665	0.424569	-0.479677	0.207578	-0.0948359
100001956	Amino Acid	Urea cycle; Arginine and Proline Metabolism	N-methylproline	0.257801	0.472796	0.195868	-0.277073	0.392707	-0.139337	0.41595	-0.182846
100002070	Lipid	Fatty Acid, Dicarboxylate	2-hydroxyglutarate	0.236309	-0.089729	0.384539	0.125999	0.734111	0.0975478	0.239522	0.134489
100002102	Nucleotide	Pyrimidine Metabolism, Uracil containing	N-acetyl-beta-alanine	0.633117	-0.36257	0.52869	0.263616	0.733395	0.298713	0.755869	-0.180965
100002103	Amino Acid	Methionine, Cysteine, SAM and Taurine Metabolism	5-methylthioribose**	0.794475	0.184107	0.5276	0.216774	0.740753	0.233643	0.0886808	0.340463
100002106	Lipid	Sphingomyelins	sphingomyelin (d18:1/18:1, d18:2/18:0)	0.0208737	-0.192412	0.250204	-0.148374	0.253344	0.370422	0.940294	-0.0696731
100002107	Lipid	Sphingomyelins	palmitoyl sphingomyelin (d18:1/16:0)	0.0263094	-0.17784	0.31628	-0.0849931	0.415438	0.161951	0.69979	-0.0905211
100002113	Amino Acid	Methionine, Cysteine, SAM and Taurine Metabolism	cysteine sulfinic acid	0.105788	-1.0602	0.026318	-1.65254	0.275479	-1.03674	0.00441585	-1.44411
100002154	Xenobiotics	Food Component/Plant	ergothioneine	0.955078	0.0902433	0.156206	0.259947	0.505149	0.603028	0.785844	0.202173
100002165	Lipid	Eicosanoid	12-HEPE	0.328225	0.130542	0.209904	0.877162	0.93016	-0.139089	0.0729315	1.61308
100002167	Lipid	Eicosanoid	12-HETE	0.430363	0.873706	0.502843	-0.434919	0.563936	-0.317021	0.352082	0.729568
100002183	Amino Acid	Methionine, Cysteine, SAM and Taurine Metabolism	S-methylmethionine	0.265463	-0.214199	0.143581	-0.302404	0.302551	-0.441321	0.0391956	-0.329986
100002185	Amino Acid	Tryptophan Metabolism	indole-3-carboxylate	0.715582	0.0787229	0.593401	-0.108355	0.281834	0.206993	0.653496	-0.209807
100002196	Lipid	Fatty Acid, Monohydroxy	13-HODE + 9-HODE	0.520996	0.661801	0.0204517	1.38141	0.140217	0.533089	0.0332385	1.42374
100002204	Amino Acid	Histidine Metabolism	N-acetyl-3-methylhistidine*	0.00854187	-1.31774	0.318923	-0.190529	0.371181	-0.491039	0.0453655	-0.739867
100002227	Lipid	Sterol	4-cholesten-3-one	0.90528	-0.0944699	0.799178	0.0494636	0.902489	-0.328156	0.178551	0.319042
100002250	Amino Acid	Tyrosine Metabolism	homovanillate sulfate	0.168013	-0.593354	0.059504	-0.902834	0.124884	-0.978787	0.00299237	-1.56525
100002253	Xenobiotics	Food Component/Plant	cinnamoylglycine	0.0103351	-0.76956	0.0199385	-0.811498	0.0145167	-0.755616	0.00737033	-0.879291
100002254	Lipid	Endocannabinoid	stearoyl ethanolamide	0.956801	-0.0399809	0.578838	-0.102669	0.591535	0.221156	0.791419	-0.142541
100002259	Lipid	Fatty Acid Metabolism (Acyl Carnitine, Monounsaturated)	cis-4-decenoylcarnitine (C10:1)	0.0892381	0.921953	0.00843196	1.43874	0.153349	1.30652	0.0334341	0.835766
100002284	Lipid	Fatty Acid, Dihydroxy	2S,3R-dihydroxybutyrate	0.571127	-0.268737	0.181601	-0.250914	0.48869	-0.236924	0.318658	-0.142322
100002300	Nucleotide	Pyrimidine Metabolism, Cytidine containing	5-methyl-2'-deoxycytidine	0.868463	-0.31527	0.888372	-0.146754	0.591535	-0.368309	0.356852	0.00610491
100002324	Xenobiotics	Drug - Other	S-carboxymethyl-L-cysteine	0.00335469	-1.01346	0.013331	-0.724483	0.183115	-0.487903	0.191478	-0.394259
100002356	Lipid	Fatty Acid, Branched	(16 or 17)-methylstearate (a19:0 or i19:0)	0.64612	0.339989	0.730415	-0.461954	0.643423	-0.0676531	0.480637	0.308142
100002367	Lipid	Fatty Acid, Dihydroxy	2R,3R-dihydroxybutyrate	0.240166	-0.105883	0.209412	-0.223348	0.383042	-0.13864	0.539789	-0.182394
100002390	Xenobiotics	Chemical	4-methylbenzenesulfonate	0.372128	-0.268463	0.989825	-0.187739	0.704975	-0.138092	0.632139	-0.266894
100002397	Amino Acid	Glutamate Metabolism	alpha-ketoglutaramate*	0.170689	0.42644	0.0995145	0.231556	0.572614	0.230873	0.0141264	0.649389
100002417	Xenobiotics	Food Component/Plant	2,3-dihydroxyisovalerate	0.182082	-0.418385	0.0936001	-0.148208	0.59908	-0.147833	0.589981	-0.143646
100002458	Amino Acid	Leucine, Isoleucine and Valine Metabolism	3-methylglutaconate	0.0100432	-0.386286	0.0795071	-0.266433	0.514563	-0.225264	0.214128	-0.177497
100002462	Amino Acid	Lysine Metabolism	5-(galactosylhydroxy)-L-lysine	0.794475	0.684638	0.416567	-0.745504	0.862474	0.00414867	0.19777	0.374298
100002466	Amino Acid	Glutathione Metabolism	cysteinylglycine disulfide*	0.374334	-0.220722	0.258409	-0.535942	0.253344	-0.457795	0.218649	-0.417479
100002500	Amino Acid	Histidine Metabolism	formiminoglutamate	0.0826147	-0.5013	0.33438	-0.0258346	0.776067	-0.21156	0.736197	-0.043579
100002514	Amino Acid	Histidine Metabolism	hydantoin-5-propionate	0.0405315	-0.527767	0.300085	-0.324843	0.368871	-0.317778	0.109455	-0.487487
100002528	Xenobiotics	Chemical	sulfate*	0.135371	-0.0653972	0.937249	-0.0096486	0.689069	0.0665658	0.672185	-0.14628
100002619	Carbohydrate	Pentose Metabolism	sedoheptulose	0.213196	-0.235151	0.650265	0.102142	0.79604	0.129104	0.836746	0.0215057
100002749	Amino Acid	Methionine, Cysteine, SAM and Taurine Metabolism	S-methylcysteine	0.223583	-0.155021	0.839015	-0.0297092	0.393229	0.144521	0.780937	0.00762757
100002763	Cofactors and Vitamins	Nicotinate and Nicotinamide Metabolism	nicotinamide N-oxide	0.0886101	0.576013	0.013331	0.870646	0.0347641	0.650685	0.0111993	0.840236
100002769	Amino Acid	Urea cycle; Arginine and Proline Metabolism	argininate*	0.115554	-0.471612	0.0110198	-0.398615	0.201177	-0.323466	0.0141264	-0.444889
100002784	Amino Acid	Urea cycle; Arginine and Proline Metabolism	2-oxoarginine*	0.913565	0.104754	0.365131	0.207673	0.368871	0.155526	0.100185	0.110498
100002796	Lipid	Medium Chain Fatty Acid	cis-4-decenoate (10:1n6)*	0.161151	-1.13132	0.0760958	1.66066	0.902489	-0.0614597	0.353933	0.416314
100002849	Xenobiotics	Chemical	ethyl glucuronide	0.00738812	-2.6938	0.000217758	-2.12614	0.0172302	-1.99717	0.00762714	-1.89913
100002873	Lipid	Lysophospholipid	1-lignoceroyl-GPC (24:0)	0.300024	-0.0505559	0.138214	-0.239071	0.893937	-0.115942	0.140095	-0.148212
100002875	Lipid	Lysoplasmalogen	1-(1-enyl-palmitoyl)-GPC (P-16:0)*	0.154105	-0.166709	0.25212	-0.0594838	0.721833	0.017762	0.302549	-0.072829
100002910	Amino Acid	Histidine Metabolism	1-methyl-5-imidazoleacetate	0.0416289	-1.03131	0.0212844	-0.627543	0.455818	-0.467302	0.013408	-1.52239
100002912	Lipid	Secondary Bile Acid Metabolism	tauroursodeoxycholate	0.23471	0.423802	0.987706	-0.358606	0.47937	-0.670302	0.662395	-0.757897
100002914	Xenobiotics	Benzoate Metabolism	3-(4-hydroxyphenyl)propionate	0.105788	-0.883168	0.414118	0.0897876	0.926961	-0.011791	0.261486	0.366979
100002927	Amino Acid	Methionine, Cysteine, SAM and Taurine Metabolism	S-methylcysteine sulfoxide	0.0918287	1.09268	0.134816	0.271436	0.213032	0.548038	0.211958	0.721329
100002945	Lipid	Fatty Acid, Branched	(14 or 15)-methylpalmitate (a17:0 or i17:0)	0.325655	0.224148	0.400081	0.59733	0.893937	-0.414652	0.343026	0.492406
100002951	Lipid	Fatty Acid, Dicarboxylate	eicosanedioate (C20-DC)	0.0375275	1.21458	0.179103	0.765406	0.34309	0.30166	0.465588	0.169245
100002952	Lipid	Fatty Acid, Dicarboxylate	docosadioate (C22-DC)	0.678338	-0.372448	0.258409	0.439901	0.563936	-0.238801	0.228866	0.539702
100002953	Lipid	Fatty Acid, Monohydroxy	16-hydroxypalmitate	0.774274	0.523119	0.00889258	0.688713	0.310803	0.377538	0.306654	0.394928
100002989	Lipid	Diacylglycerol	oleoyl-linoleoyl-glycerol (18:1/18:2) [1]	0.206309	0.0686625	0.925781	0.0311815	0.415438	-0.147933	0.898228	0.132257
100002990	Lipid	Diacylglycerol	oleoyl-linoleoyl-glycerol (18:1/18:2) [2]	0.285325	0.238517	0.427422	0.0815172	0.67002	-0.0494432	0.755869	0.110125
100003000	Lipid	Lysoplasmalogen	1-(1-enyl-palmitoyl)-GPE (P-16:0)*	0.614334	0.386526	0.114012	-0.612757	0.355369	-0.571369	0.736347	0.262478
100003001	Lipid	Lysoplasmalogen	1-(1-enyl-stearoyl)-GPE (P-18:0)*	0.828376	0.00473689	0.0851801	-0.374358	0.393229	-0.405661	0.672185	-0.162952
100003109	Xenobiotics	Food Component/Plant	2-oxindole-3-acetate	0.00335469	-0.769366	0.00682538	-0.523693	0.0457997	-0.724183	0.0642444	-0.438129
100003119	Lipid	Endocannabinoid	N-oleoyltaurine	0.126371	1.60232	0.595152	0.126902	0.933631	-0.0148284	0.840471	0.32637
100003151	Lipid	Fatty Acid Metabolism (Acyl Carnitine, Polyunsaturated)	linoleoylcarnitine (C18:2)*	0.149068	0.273461	0.0448755	0.320964	0.108459	0.260661	0.0103886	0.294768
100003152	Amino Acid	Glutamate Metabolism	N-methyl-GABA	0.15376	0.889866	0.0945341	0.70118	0.118601	1.68514	0.491765	0.718309
100003239	Lipid	Endocannabinoid	N-palmitoyltaurine	0.0537376	1.61244	0.380546	0.353506	0.978571	-0.597446	0.827779	0.0606136
100003240	Lipid	Endocannabinoid	N-stearoyltaurine	0.154105	0.50365	0.816464	-0.250479	0.720787	-0.473593	0.63323	0.669274
100003258	Cofactors and Vitamins	Ascorbate and Aldarate Metabolism	2-O-methylascorbic acid	0.00481729	-0.801309	0.0291824	-0.53635	0.144533	-0.595301	0.0112397	-0.608593
100003260	Amino Acid	Glutamate Metabolism	carboxyethyl-GABA	0.191982	-0.166979	0.902676	-0.0889565	0.695213	-0.294666	0.736259	-0.0505577
100003263	Xenobiotics	Chemical	1-(3-aminopropyl)-2-pyrrolidone	0.0144558	-0.65118	0.100366	-0.376992	0.204812	-0.29368	0.0109258	-0.65887
100003365	Cofactors and Vitamins	Thiamine Metabolism	hydroxymethylpyrimidine	0.070392	-0.258244	0.896066	0.0275772	0.534234	-0.124804	0.596667	0.0647928
100003397	Lipid	Phospholipid Metabolism	trimethylamine N-oxide	0.0254405	-0.704828	0.00982177	-0.668831	0.161459	-0.467168	0.0120491	-0.889093
100003415	Amino Acid	Lysine Metabolism	N6-methyllysine	0.0460014	-0.337118	0.0122306	-0.182599	0.828156	-0.114071	0.693432	-0.187389
100003429	Xenobiotics	Food Component/Plant	equol sulfate	0.966563	-0.0419981	0.162873	-0.302064	0.668747	-0.00534208	0.0242142	-0.643988
100003432	Xenobiotics	Food Component/Plant	dihydroferulate	0.803525	0.40374	0.382982	0.282562	0.459048	0.11839	0.202637	0.404472
100003434	Amino Acid	Histidine Metabolism	imidazole propionate	0.373262	0.23908	0.075111	0.178312	0.949529	-0.150801	0.0720408	-0.434342
100003674	Peptide	Dipeptide	prolylglycine	0.182082	-0.596458	0.00982177	-0.563095	0.912388	-0.00676167	0.173435	-0.353287
100003695	Xenobiotics	Food Component/Plant	mannonate*	0.545395	-0.0676131	0.485292	-0.208376	0.397885	-0.427977	0.458421	-0.288077
100003869	Lipid	Secondary Bile Acid Metabolism	taurohyodeoxycholic acid	0.636456	-0.121956	0.990185	-0.218628	0.415438	0.392625	0.815539	-0.39341
100003892	Amino Acid	Methionine, Cysteine, SAM and Taurine Metabolism	lanthionine	0.0134369	-1.16603	0.0218659	-0.561233	0.070935	-0.678281	0.0326902	-0.315496
100003895	Xenobiotics	Food Component/Plant	equol glucuronide	0.00690812	-0.565161	0.0652809	-0.448345	0.0172302	-0.616584	0.00299237	-0.42169
100003901	Lipid	Lysophospholipid	2-stearoyl-GPE (18:0)*	0.678338	-0.0703846	0.298411	-0.631765	0.368871	-0.185138	0.00593068	-1.79854
100003915	Lipid	Fatty Acid, Amide	palmitamide (16:0)	0.1221	0.653332	0.769069	-0.187432	0.796991	0.121207	0.0888144	0.521513
100003926	Lipid	Fatty Acid Metabolism (Acyl Carnitine, Hydroxy)	(R)-3-hydroxybutyrylcarnitine	0.55078	0.21411	0.238643	0.367808	0.268768	0.631006	0.488997	-0.0518183
100003940	Lipid	Fatty Acid Metabolism (Acyl Glycine)	N-octanoylglycine	0.0314344	0.778024	0.010236	0.640136	0.36392	0.250183	0.149092	0.446456
100004046	Amino Acid	Histidine Metabolism	N-acetylcarnosine	0.964072	-0.401605	0.416567	0.25772	0.867865	-0.192503	0.23616	0.353543
100004054	Lipid	Fatty Acid Metabolism (Acyl Carnitine, Long Chain Saturated)	margaroylcarnitine (C17)*	0.528843	-0.0592435	0.497639	-0.132801	0.761887	-0.0142731	0.800501	0.132969
100004059	Xenobiotics	Food Component/Plant	histidine betaine (hercynine)*	0.468824	0.793839	0.0573231	3.61122	0.577521	0.193821	0.168186	1.86179
100004089	Lipid	Fatty Acid, Monohydroxy	2-hydroxydecanoate	0.135341	0.563882	0.00391466	0.7902	0.432718	0.714837	0.215917	0.330439
100004111	Xenobiotics	Benzoate Metabolism	4-methylcatechol sulfate	0.0297327	-0.72294	0.0245966	-0.632779	0.0540469	-0.587969	0.0208932	-0.475796
100004112	Xenobiotics	Benzoate Metabolism	3-methyl catechol sulfate (1)	0.0774389	-0.765181	0.571382	-0.0828466	0.591535	-0.365124	0.158285	-0.738491
100004195	Lipid	Fatty Acid Metabolism (Acyl Glycine)	heptanoyl glycine	0.467433	-0.156185	0.97576	0.101805	0.971137	0.177285	0.858522	0.247038
100004208	Xenobiotics	Benzoate Metabolism	guaiacol sulfate	0.00481729	-0.653085	0.0409539	-0.607632	0.071791	-0.344264	0.0233485	-0.426684
100004227	Lipid	Fatty Acid, Amino	2-aminooctanoate	0.741801	1.06468	0.799178	-0.0906495	0.14526	-0.978519	0.200914	0.210265
100004284	Xenobiotics	Chemical	dimethyl sulfone	0.931207	-0.545347	0.0309827	-1.48962	0.361331	0.997776	0.181306	-1.35787
100004295	Xenobiotics	Food Component/Plant	2-piperidinone	0.114111	-0.650926	0.537088	0.213951	0.489503	0.862728	0.410317	-0.229422
100004299	Amino Acid	Histidine Metabolism	N-acetyl-1-methylhistidine*	0.213196	-0.443772	0.561233	-0.6837	0.902489	0.15349	0.672185	0.228117
100004318	Xenobiotics	Food Component/Plant	indolin-2-one	0.0144365	-0.625877	0.00926594	-0.76714	0.959122	-0.194103	0.0283243	-0.85861
100004321	Xenobiotics	Food Component/Plant	2,8-quinolinediol sulfate	0.183474	-0.279401	0.0447165	-0.51481	0.336825	-0.700074	0.00441585	-0.730533
100004322	Xenobiotics	Food Component/Plant	2-aminophenol sulfate	0.00690812	-0.686164	0.0200363	-0.498254	0.110512	-0.290499	0.0521976	-0.330793
100004326	Xenobiotics	Chemical	3-acetylphenol sulfate	0.00743558	-1.56854	0.00323282	-1.72788	0.0485846	-1.65896	0.00726835	-1.66102
100004328	Lipid	Sphingomyelins	sphingomyelin (d18:1/14:0, d16:1/16:0)*	0.331897	-0.035382	0.0759166	-0.115289	0.34309	-0.186276	0.345786	-0.104037
100004329	Lipid	Sphingomyelins	sphingomyelin (d18:2/16:0, d18:1/16:1)*	0.374408	-0.140534	0.129739	-0.14798	0.272948	-0.143071	0.0293193	-0.160844
100004396	Lipid	Fatty Acid, Dicarboxylate	3-hydroxyadipate	0.0105287	-1.01764	0.00398394	-0.563857	0.715129	-0.364028	0.00907433	-0.596528
100004442	Lipid	Lysophospholipid	1-arachidonoyl-GPA (20:4)	0.994428	0.434475	0.310665	-0.811707	0.704975	1.08695	0.0410341	-3.12781
100004488	Amino Acid	Urea cycle; Arginine and Proline Metabolism	N-monomethylarginine	0.499118	-0.159353	0.820874	-0.0296032	0.070935	0.431812	0.997228	0.110891
100004499	Amino Acid	Lysine Metabolism	6-oxopiperidine-2-carboxylate	0.242742	-0.442873	0.08098	-0.512312	0.85049	-0.0367964	0.272184	-0.447231
100004523	Amino Acid	Urea cycle; Arginine and Proline Metabolism	N-delta-acetylornithine	0.468475	-0.0592484	0.241576	0.135059	0.766183	-0.00018249	0.548457	0.0756243
100004542	Lipid	Fatty Acid, Amino	2-aminoheptanoate	0.785557	-0.117848	0.773855	0.255406	0.733395	0.0310018	0.620942	-0.194104
100004561	Amino Acid	Tryptophan Metabolism	N-formylanthranilic acid	0.817592	-0.181355	0.153786	0.66119	0.531453	0.368141	0.445505	-0.0161507
100004568	Xenobiotics	Chemical	S-(3-hydroxypropyl)mercapturic acid (HPMA)	0.00690812	-0.850674	0.010236	-0.415983	0.0111116	-0.774275	0.00299237	-0.900982
100004575	Amino Acid	Urea cycle; Arginine and Proline Metabolism	N2,N5-diacetylornithine	0.0866576	-0.404315	0.131321	-0.464487	0.363116	-0.237207	0.0187019	-0.436369
100004606	Lipid	Lysophospholipid	1-linoleoyl-GPS (18:2)*	0.218094	0.162259	0.0778225	1.64943	0.620153	0.967966	0.158569	0.284711
100004635	Amino Acid	Methionine, Cysteine, SAM and Taurine Metabolism	methionine sulfone	0.223211	-0.194144	0.328749	-0.246339	0.48869	-0.117128	0.87623	-0.0387864
100005350	Lipid	Lysophospholipid	1-linolenoyl-GPC (18:3)*	0.205372	-0.322973	0.0896603	-0.30851	0.666819	-0.135481	0.00907433	-0.223706
100005372	Lipid	Lysoplasmalogen	1-(1-enyl-oleoyl)-GPE (P-18:1)*	0.489158	0.730649	0.08098	-0.810522	0.292508	-0.511327	0.779137	0.190875
100005373	Amino Acid	Lysine Metabolism	fructosyllysine	0.260836	-0.406709	0.489611	0.0442444	0.277053	-0.572483	0.66807	0.195651
100005384	Xenobiotics	Chemical	O-sulfo-L-tyrosine	0.608567	0.280671	0.529394	0.158713	0.628026	-0.239303	0.0457643	0.639235
100005389	Xenobiotics	Food Component/Plant	ferulic acid 4-sulfate	0.130055	-0.61646	0.346423	-0.551597	0.665905	-0.301338	0.029689	-0.752461
100005391	Xenobiotics	Benzoate Metabolism	3-(3-hydroxyphenyl)propionate sulfate	0.00494837	-0.872563	0.102151	-0.689155	0.0996245	-0.521231	0.0323792	-0.586497
100005463	Amino Acid	Methionine, Cysteine, SAM and Taurine Metabolism	N-acetylmethionine sulfoxide	0.682212	0.398501	0.060299	0.604262	0.322964	0.372195	0.00983584	1.09235
100005466	Amino Acid	Methionine, Cysteine, SAM and Taurine Metabolism	N-acetyltaurine	0.0407639	-0.811904	0.00490251	-0.356035	0.635528	-0.08905	0.109834	-0.350326
100005716	Lipid	Lysophospholipid	1-oleoyl-GPG (18:1)*	0.735966	0.346564	0.207926	-1.18881	0.776776	-0.398902	0.0293193	-1.33228
100005717	Lipid	Lysophospholipid	1-palmitoyl-GPG (16:0)*	0.96082	-0.416644	0.0356134	-1.37255	0.704975	-0.586255	0.207578	-0.357716
100005814	Lipid	Endocannabinoid	N-linoleoyltaurine*	0.0455224	1.57269	0.399777	0.135231	0.96905	0.0643028	0.863617	0.346258
100005864	Xenobiotics	Food Component/Plant	methyl glucopyranoside (alpha + beta)	0.00495338	-0.356848	0.164179	-0.241066	0.48869	-0.236361	0.0185084	-0.323569
100005946	Xenobiotics	Food Component/Plant	2-keto-3-deoxy-gluconate	0.148579	2.56244	0.831462	-0.317557	0.277053	0.565922	0.780937	-0.178821
100005985	Lipid	Sphingomyelins	sphingomyelin (d18:2/14:0, d18:1/14:1)*	0.196801	-0.568957	0.512055	-0.101201	0.329669	-0.16263	0.655971	-0.182058
100005986	Lipid	Sphingomyelins	sphingomyelin (d18:1/24:1, d18:2/24:0)*	0.575032	-0.631914	0.365131	0.0341708	0.975663	-0.150166	0.0378244	-0.848914
100005996	Lipid	Fatty Acid Metabolism (Acyl Carnitine, Dicarboxylate)	octadecenedioylcarnitine (C18:1-DC)*	0.712936	-0.00143595	0.148043	0.0682788	0.190221	0.60534	0.075465	0.494051
100006051	Lipid	Fatty Acid Metabolism (Acyl Carnitine, Monounsaturated)	myristoleoylcarnitine (C14:1)*	0.00500647	0.487108	0.00323282	0.522791	0.0496949	0.652013	0.0161588	0.483757
100006056	Amino Acid	Tyrosine Metabolism	N-formylphenylalanine	0.913565	0.112044	0.238643	0.116131	0.902489	0.406399	0.436945	0.774244
100006094	Xenobiotics	Food Component/Plant	3-hydroxycinnamate sulfate	0.0254405	-0.787076	0.177322	-0.600276	0.0180629	-0.428361	0.00314541	-1.04867
100006095	Amino Acid	Tyrosine Metabolism	4-hydroxycinnamate sulfate	0.205372	-1.16169	0.421373	-0.130954	0.859813	-0.163011	0.00593068	-2.0636
100006098	Xenobiotics	Chemical	3-hydroxypyridine sulfate	0.00481729	-0.800707	0.00209601	-0.870942	0.046875	-0.81505	0.00593068	-0.714791
100006115	Carbohydrate	Pentose Metabolism	arabonate/xylonate	0.507265	-0.486537	0.144068	-0.288364	0.268401	-0.397649	0.289279	-0.212085
100006120	Xenobiotics	Food Component/Plant	N-acetylpyrraline	0.0132085	-0.414731	0.595152	-0.0655678	0.14526	-0.20344	0.598654	0.0521311
100006121	Lipid	Monoacylglycerol	1-dihomo-linolenylglycerol (20:3)	0.94426	-0.664637	0.181013	-0.83915	0.659387	-0.263403	0.0216883	-1.58517
100006122	Carbohydrate	Pentose Metabolism	ribulose/xylulose	0.762325	-0.164433	0.884697	0.182086	0.971286	0.184501	0.748168	-0.0067333
100006124	Amino Acid	Lysine Metabolism	N2,N6-diacetyllysine	0.0168409	-0.440662	0.0493157	-0.274816	0.128882	-0.555486	0.0161588	-0.473727
100006129	Amino Acid	Tyrosine Metabolism	vanillactate	0.0866576	-1.08258	0.038998	-0.847394	0.0296329	-0.936522	0.017484	-1.34985
100006191	Amino Acid	Tyrosine Metabolism	p-cresol glucuronide*	0.23014	-0.558346	0.972886	-0.473241	0.083138	-0.282024	0.150725	-0.392225
100006260	Xenobiotics	Chemical	6-hydroxyindole sulfate	0.372128	-0.435314	0.57059	-0.481359	0.237069	-0.642489	0.109864	-0.597152
100006262	Amino Acid	Tyrosine Metabolism	4-methoxyphenol sulfate	0.0687511	-1.65884	0.0119168	-1.97223	0.195574	-0.570808	0.004826	-0.631325
100006290	Lipid	Sphingomyelins	sphingomyelin (d18:1/20:0, d16:1/22:0)*	0.560235	-0.0534117	0.141203	-0.110227	0.677549	-0.0595689	0.820337	-0.0240007
100006292	Lipid	Sphingomyelins	sphingomyelin (d18:1/20:1, d18:2/20:0)*	0.400027	-0.0547849	0.103234	0.222474	0.810573	0.0786434	0.70128	-0.11154
100006294	Lipid	Sphingomyelins	behenoyl sphingomyelin (d18:1/22:0)*	0.413292	-0.631783	0.403666	-0.107236	0.789776	-0.127028	0.0424721	-0.54002
100006295	Lipid	Sphingomyelins	sphingomyelin (d18:1/22:1, d18:2/22:0, d16:1/24:1)*	0.347218	-0.0797359	0.132919	-0.120116	0.995094	-0.033039	0.53887	-0.0567898
100006296	Lipid	Sphingomyelins	sphingomyelin (d18:1/22:2, d18:2/22:1, d16:1/24:2)*	0.0934515	-0.0924953	0.939316	-0.0367115	0.368658	0.0440333	0.53887	-0.243618
100006298	Lipid	Sphingomyelins	lignoceroyl sphingomyelin (d18:1/24:0)	0.285325	-0.12625	0.574664	-0.0859985	0.329669	-0.0950931	0.381401	-0.0689685
100006314	Lipid	Sphingomyelins	sphingomyelin (d17:1/16:0, d18:1/15:0, d16:1/17:0)*	0.623694	-0.0977578	0.314727	-0.0733602	0.66437	0.0936891	0.655971	-0.0753533
100006363	Xenobiotics	Food Component/Plant	daidzein sulfate (2)	0.0638909	-0.60229	0.387547	-0.295372	0.22808	-0.265732	0.0707574	-0.760671
100006367	Lipid	Fatty Acid, Monohydroxy	3-hydroxyhexanoate	0.0101721	0.871655	0.012368	0.851661	0.0850873	1.1816	0.302886	0.449848
100006376	Xenobiotics	Benzoate Metabolism	3-methoxycatechol sulfate (2)	0.0297327	-1.56704	0.156206	-1.00944	0.737609	-0.219873	0.0381891	-0.349777
100006378	Amino Acid	Tryptophan Metabolism	N-acetylkynurenine (2)	0.0416289	-0.5811	0.08098	-0.179689	0.0474262	-0.330203	0.299455	-0.0865731
100006379	Amino Acid	Tryptophan Metabolism	C-glycosyltryptophan	0.0196443	-0.500987	0.203449	-0.243766	0.329669	-0.247261	0.0684067	-0.414664
100006430	Carbohydrate	Pentose Metabolism	arabitol/xylitol	0.00481729	-0.816137	0.00323282	-0.638431	0.161459	-0.584703	0.0720408	-0.544962
100006435	Carbohydrate	Aminosugar Metabolism	N-acetylglucosamine/N-acetylgalactosamine	0.0243579	-0.307798	0.0271156	-0.276596	0.747334	-0.0974931	0.257946	-0.306397
100006438	Energy	TCA Cycle	citraconate/glutaconate	0.0356588	1.89548	0.0095105	1.83801	0.108459	0.592976	0.0334619	0.539626
100006614	Lipid	Fatty Acid Metabolism (Acyl Carnitine, Dicarboxylate)	adipoylcarnitine (C6-DC)	0.0166305	-0.554343	0.023782	-0.600449	0.335864	-0.25237	0.00826872	-0.77186
100006620	Lipid	Fatty Acid Metabolism (Acyl Carnitine, Medium Chain)	nonanoylcarnitine (C9)	0.369925	0.048237	0.936078	-0.503011	0.325967	0.627132	0.396867	0.158368
100006627	Lipid	Fatty Acid Metabolism (Acyl Carnitine, Dicarboxylate)	suberoylcarnitine (C8-DC)	0.907828	0.107765	0.2	-0.384751	0.893937	0.0232584	0.123645	-0.739571
100006633	Amino Acid	Tyrosine Metabolism	4-hydroxyphenylacetate sulfate	0.00517635	-1.61386	0.00210345	-1.43077	0.00979146	-2.31261	0.00299237	-2.16187
100006634	Amino Acid	Tyrosine Metabolism	3-hydroxyphenylacetate sulfate	0.00481729	-2.40169	0.138214	-1.37087	0.140217	-1.04665	0.0521976	-2.03422
100006679	Amino Acid	Tyrosine Metabolism	phenol glucuronide	0.173584	-0.844681	0.0652809	-0.367337	0.0874759	-0.436341	0.019178	-0.59292
100006726	Lipid	Endocannabinoid	linoleoyl ethanolamide	0.137833	1.35054	0.944568	0.0493385	0.893937	0.61125	0.778675	0.612309
100006730	Amino Acid	Tryptophan Metabolism	indoleacetylglycine	0.00335469	-0.879943	0.0218659	-0.745475	0.0254987	-0.673738	0.00726835	-0.748973
100008903	Lipid	Phosphatidylcholine (PC)	1,2-dilinoleoyl-GPC (18:2/18:2)	0.659082	0.140097	0.537088	-0.122919	0.975663	0.0459842	0.596667	0.0519734
100008904	Lipid	Phosphatidylcholine (PC)	1-stearoyl-2-oleoyl-GPC (18:0/18:1)	0.594727	0.0182293	0.343937	-0.0822408	0.949529	0.0696473	0.997228	-0.072385
100008914	Lipid	Phosphatidylcholine (PC)	1-palmitoyl-2-arachidonoyl-GPC (16:0/20:4n6)	0.614334	0.0601859	0.61121	-0.113096	0.626923	0.0899262	0.898228	-0.0905157
100008915	Lipid	Phosphatidylcholine (PC)	1-palmitoyl-2-docosahexaenoyl-GPC (16:0/22:6)	0.501579	0.0493792	0.622476	-0.0670966	0.649842	0.0321671	0.779908	-0.0665753
100008916	Lipid	Phosphatidylcholine (PC)	1-stearoyl-2-docosahexaenoyl-GPC (18:0/22:6)	0.426439	-0.0138099	0.480122	-0.116685	0.668163	0.0474168	0.670122	-0.158029
100008919	Lipid	Plasmalogen	1-(1-enyl-stearoyl)-2-oleoyl-GPE (P-18:0/18:1)	0.831346	-0.0316828	0.355455	-0.207227	0.893937	0.0481952	0.0330783	-0.184997
100008920	Lipid	Sphingomyelins	sphingomyelin (d18:1/17:0, d17:1/18:0, d19:1/16:0)	0.231775	-0.0514974	0.216635	-0.117593	0.368871	-0.0732151	0.147431	-0.12002
100008921	Lipid	Phosphatidylcholine (PC)	1-palmitoyl-2-stearoyl-GPC (16:0/18:0)	0.625226	-0.145676	0.248941	0.106952	0.92938	-0.0156405	0.159265	0.146041
100008928	Amino Acid	Glutathione Metabolism	2-hydroxybutyrate/2-hydroxyisobutyrate	0.0530866	-0.413803	0.790212	-0.0279198	0.933616	0.00660155	0.934185	0.031313
100008929	Energy	TCA Cycle	2-methylcitrate/homocitrate	0.244407	0.348465	0.0310635	0.742674	0.646246	0.0615376	0.105968	0.207249
100008930	Lipid	Long Chain Monounsaturated Fatty Acid	oleate/vaccenate (18:1)	0.244365	0.486267	0.290357	0.703235	0.998593	-0.201683	0.340417	0.7522
100008931	Amino Acid	Tryptophan Metabolism	indoxyl glucuronide	0.00335469	-0.630468	0.00650224	-0.642557	0.108459	-0.648926	0.00300118	-0.599056
100008932	Peptide	Acetylated Peptides	phenylacetyltaurine	0.913565	-0.466529	0.902676	-0.364779	0.634655	0.259665	0.191478	-0.996668
100008933	Lipid	Fatty Acid, Monohydroxy	3-hydroxystearate	0.865361	0.258969	0.684164	0.436203	0.195574	-0.508835	0.878991	-0.221783
100008952	Lipid	Monoacylglycerol	1-palmitoleoylglycerol (16:1)*	0.944837	0.203641	0.138214	-0.80475	0.170467	-1.21635	0.731566	0.107772
100008953	Lipid	Monoacylglycerol	2-palmitoleoylglycerol (16:1)*	0.732003	-0.0400899	0.449769	-0.102492	0.291129	-1.96332	0.770839	0.212094
100008954	Lipid	Dihydrosphingomyelins	palmitoyl dihydrosphingomyelin (d18:0/16:0)*	0.391327	-0.0577689	0.159723	-0.139479	0.402022	-0.0663629	0.891938	0.0271669
100008955	Lipid	Sphingomyelins	tricosanoyl sphingomyelin (d18:1/23:0)*	0.889881	2.3985	0.662692	0.0361878	0.431187	-0.296559	0.297994	0.388274
100008956	Lipid	Sphingomyelins	sphingomyelin (d18:2/23:0, d18:1/23:1, d17:1/24:1)*	0.669018	-0.194059	0.21875	-0.228744	0.340053	-0.203363	0.686653	-0.102824
100008957	Lipid	Sphingomyelins	sphingomyelin (d18:2/24:1, d18:1/24:2)*	0.413292	-0.0657068	0.172337	-0.135564	0.980024	0.0385439	0.546089	-0.0360628
100008976	Lipid	Phosphatidylethanolamine (PE)	1-stearoyl-2-linoleoyl-GPE (18:0/18:2)*	0.0888511	-0.264803	0.0602948	-0.230393	0.472863	-0.0552247	0.166047	-0.149199
100008977	Lipid	Phosphatidylethanolamine (PE)	1-stearoyl-2-arachidonoyl-GPE (18:0/20:4)	0.0443337	-0.183884	0.0212844	-0.2913	0.310803	-0.171224	0.0682926	-0.171016
100008980	Lipid	Phosphatidylcholine (PC)	1-stearoyl-2-linoleoyl-GPC (18:0/18:2)*	0.811048	0.102763	0.822713	-0.0693704	0.546108	0.101355	0.705656	-0.0606991
100008981	Lipid	Phosphatidylcholine (PC)	1-oleoyl-2-linoleoyl-GPC (18:1/18:2)*	0.789411	-0.00158592	0.48453	0.107723	0.48869	0.18549	0.546089	-0.0622346
100008984	Lipid	Phosphatidylcholine (PC)	1-palmitoyl-2-palmitoleoyl-GPC (16:0/16:1)*	0.0197096	-0.185001	0.0774476	-0.173622	0.741165	0.0810515	0.271992	-0.169392
100008985	Lipid	Phosphatidylcholine (PC)	1-palmitoyl-2-dihomo-linolenoyl-GPC (16:0/20:3n3 or 6)*	0.520996	-0.0581453	0.469921	-0.114379	0.740753	0.0459455	0.779908	-0.163934
100008990	Lipid	Phosphatidylethanolamine (PE)	1-palmitoyl-2-arachidonoyl-GPE (16:0/20:4)*	0.172686	-0.119768	0.0518803	-0.203949	0.978571	0.0181761	0.106851	-0.298874
100008991	Lipid	Phosphatidylethanolamine (PE)	1-palmitoyl-2-docosahexaenoyl-GPE (16:0/22:6)*	0.259193	-0.126041	0.0210124	-0.268893	0.628026	-0.107642	0.0332385	-0.338927
100008992	Lipid	Phosphatidylethanolamine (PE)	1-stearoyl-2-docosahexaenoyl-GPE (18:0/22:6)*	0.706313	-0.0861195	0.97576	-0.112785	0.993629	0.0430618	0.797428	-0.170548
100008993	Lipid	Phosphatidylinositol (PI)	1-palmitoyl-2-arachidonoyl-GPI (16:0/20:4)*	0.678338	-0.0308439	0.430078	-0.220499	0.860134	-0.0128256	0.632139	-0.109846
100008994	Lipid	Phosphatidylinositol (PI)	1-stearoyl-2-linoleoyl-GPI (18:0/18:2)	0.962293	-0.0541551	0.379209	-0.192238	0.52487	-0.233015	0.207185	-0.208782
100008998	Cofactors and Vitamins	Tocopherol Metabolism	gamma-tocopherol/beta-tocopherol	0.0118816	-0.630012	0.0291824	-0.971695	0.642793	-0.174244	0.00680774	-1.16013
100008999	Lipid	Plasmalogen	1-(1-enyl-stearoyl)-2-arachidonoyl-GPE (P-18:0/20:4)*	0.106019	-0.15207	0.248941	-0.110354	0.80577	-0.0946097	0.147604	-0.13449
100009002	Lipid	Plasmalogen	1-(1-enyl-palmitoyl)-2-arachidonoyl-GPE (P-16:0/20:4)*	0.17322	-0.125876	0.737798	0.0524699	0.83324	-0.0520257	0.548457	0.0882792
100009005	Lipid	Plasmalogen	1-(1-enyl-palmitoyl)-2-oleoyl-GPE (P-16:0/18:1)*	0.439011	0.0184436	0.510276	0.0707951	0.52379	0.100781	0.368893	0.115773
100009007	Lipid	Plasmalogen	1-(1-enyl-palmitoyl)-2-oleoyl-GPC (P-16:0/18:1)*	0.491644	-0.176892	0.603557	-0.0948483	0.646417	0.0559285	0.477651	-0.210192
100009009	Lipid	Plasmalogen	1-(1-enyl-palmitoyl)-2-linoleoyl-GPC (P-16:0/18:2)*	0.679274	-0.0548049	0.508554	-0.0343432	0.591535	0.108513	0.522261	-0.287424
100009014	Lipid	Plasmalogen	1-(1-enyl-palmitoyl)-2-arachidonoyl-GPC (P-16:0/20:4)*	0.499118	-0.0421015	0.347514	-0.233701	0.332051	0.193468	0.634372	0.138065
100009025	Lipid	Sphingomyelins	sphingomyelin (d18:1/21:0, d17:1/22:0, d16:1/23:0)*	0.556688	-0.0996006	0.174638	-0.294013	0.53355	-0.0228535	0.0508511	-0.165511
100009026	Lipid	Dihydrosphingomyelins	behenoyl dihydrosphingomyelin (d18:0/22:0)*	0.656387	-0.856295	0.319246	-0.228991	0.482819	-0.21236	0.10417	-0.743438
100009027	Lipid	Dihydrosphingomyelins	sphingomyelin (d18:0/18:0, d19:0/17:0)*	0.995408	-0.0250714	0.543165	-0.209651	0.43543	0.229736	0.312519	0.45233
100009028	Lipid	Dihydroceramides	N-palmitoyl-sphinganine (d18:0/16:0)	0.588627	-0.491026	0.929318	0.27585	0.919437	-0.160314	0.606339	0.0515102
100009052	Lipid	Diacylglycerol	palmitoyl-linoleoyl-glycerol (16:0/18:2) [1]*	0.357428	-1.00307	0.714244	-0.204105	0.336825	-0.442731	0.356852	0.220332
100009055	Lipid	Diacylglycerol	palmitoyl-linoleoyl-glycerol (16:0/18:2) [2]*	0.373262	-0.396545	0.872479	-0.0344195	0.412173	-0.484567	0.825032	0.297564
100009066	Lipid	Phosphatidylinositol (PI)	1-palmitoyl-2-oleoyl-GPI (16:0/18:1)*	0.803525	-0.207445	0.264842	-0.43646	0.893937	-0.096107	0.546089	-0.292089
100009069	Lipid	Plasmalogen	1-(1-enyl-palmitoyl)-2-linoleoyl-GPE (P-16:0/18:2)*	0.322868	0.0932826	0.826616	-0.0387131	0.48869	0.277467	0.135889	-0.305129
100009075	Lipid	Phosphatidylcholine (PC)	1-palmitoleoyl-2-linoleoyl-GPC (16:1/18:2)*	0.385791	-0.100294	0.089843	-0.154859	0.765259	-0.118634	0.32067	-0.110146
100009078	Lipid	Phosphatidylethanolamine (PE)	1-oleoyl-2-linoleoyl-GPE (18:1/18:2)*	0.243302	-0.246849	0.875494	-0.0356513	0.900644	0.0236741	0.914691	-0.159399
100009082	Lipid	Lysophospholipid	1-linoleoyl-GPA (18:2)*	0.414488	-4.86085	0.57361	-0.75139	0.636912	1.64607	0.019864	-4.40367
100009130	Lipid	Phosphatidylcholine (PC)	1-oleoyl-2-docosahexaenoyl-GPC (18:1/22:6)*	0.584766	0.00896014	0.449769	-0.0605363	0.563936	0.0809542	0.779908	-0.0868203
100009131	Lipid	Phosphatidylcholine (PC)	1-linoleoyl-2-arachidonoyl-GPC (18:2/20:4n6)*	0.745321	-0.135574	0.107942	-0.212218	0.340053	-0.14344	0.0237071	-0.16907
100009139	Lipid	Phosphatidylcholine (PC)	1-myristoyl-2-arachidonoyl-GPC (14:0/20:4)*	0.327753	-0.15572	0.0405153	-0.40015	0.360159	-0.134708	0.825098	0.0386543
100009154	Lipid	Phosphatidylcholine (PC)	1-palmitoyl-2-gamma-linolenoyl-GPC (16:0/18:3n6)*	0.723581	0.0433105	0.203458	-0.189263	0.902489	0.0820598	0.761733	-0.0872328
100009162	Lipid	Plasmalogen	1-(1-enyl-palmitoyl)-2-palmitoyl-GPC (P-16:0/16:0)*	0.489158	-0.176529	0.887301	0.0358683	0.678125	0.0156643	0.385597	-0.171967
100009204	Lipid	Phosphatidylethanolamine (PE)	1,2-dipalmitoyl-GPE (16:0/16:0)*	0.803525	0.512087	0.222783	1.3087	0.783418	0.247474	0.106851	0.605689
100009217	Lipid	Phosphatidylethanolamine (PE)	1,2-dilinoleoyl-GPE (18:2/18:2)*	0.348127	-0.322676	0.848311	0.0385367	0.902489	-0.222432	0.425411	-0.346631
100009219	Lipid	Phosphatidylethanolamine (PE)	1-oleoyl-2-arachidonoyl-GPE (18:1/20:4)*	0.655513	0.0488714	0.765272	-0.0483269	0.837414	-0.0238009	0.672185	-0.111994
100009220	Lipid	Phosphatidylethanolamine (PE)	1-oleoyl-2-docosahexaenoyl-GPE (18:1/22:6)*	0.679274	0.014278	0.754827	0.0595771	0.912388	0.0575474	0.390109	0.112218
100009222	Lipid	Phosphatidylethanolamine (PE)	1-linoleoyl-2-arachidonoyl-GPE (18:2/20:4)*	0.574524	0.457936	0.126819	0.706919	0.747334	0.0798887	0.0332521	0.865312
100009225	Lipid	Plasmalogen	1-(1-enyl-stearoyl)-2-linoleoyl-GPE (P-18:0/18:2)*	0.285325	-0.201313	0.139417	-0.130069	0.851281	0.0343134	0.0141264	-0.210923
100009227	Lipid	Lysophospholipid	1-linoleoyl-GPG (18:2)*	0.520996	0.718552	0.504792	-0.422372	0.871323	-0.494239	0.355211	-0.254266
100009231	Peptide	Gamma-glutamyl Amino Acid	gamma-glutamylserine	0.0936693	0.422397	0.0188139	0.311631	0.116873	0.571015	0.0478319	0.430495
100009232	Xenobiotics	Chemical	thioproline	0.0343344	-1.32242	0.00695258	-1.4987	0.48869	-0.532085	0.00404541	-1.49659
100009233	Lipid	Fatty Acid Metabolism (Acyl Choline)	palmitoylcholine	0.935345	-0.546227	0.401107	-0.439395	0.340053	-0.658447	0.170758	-0.732417
100009271	Lipid	Fatty Acid Metabolism (Acyl Carnitine, Hydroxy)	(S)-3-hydroxybutyrylcarnitine	0.890169	0.0706253	0.0213162	0.440664	0.098145	0.241467	0.0102209	0.266627
100009272	Lipid	Hexosylceramides (HCER)	glycosyl-N-palmitoyl-sphingosine (d18:1/16:0)	0.771947	0.0138081	0.122494	-0.211115	0.226395	-0.189587	0.548092	-0.0204078
100009278	Lipid	Docosanoid	14-HDoHE/17-HDoHE	0.25547	0.461543	0.032085	1.21549	0.971137	0.105215	0.101998	1.89723
100009326	Amino Acid	Tyrosine Metabolism	catechol glucuronide	0.205795	-0.765902	0.774373	-0.0947734	0.97263	-0.460723	0.0253953	-0.470995
100009329	Cofactors and Vitamins	Ascorbate and Aldarate Metabolism	ascorbic acid 2-sulfate	0.0543361	-1.03721	0.0697973	-0.703413	0.108459	-0.692728	0.0673699	-0.619993
100009331	Lipid	Fatty Acid Metabolism (Acyl Choline)	oleoylcholine	0.956801	-0.454998	0.875494	-0.38651	0.671625	-0.195754	0.148619	-0.790063
100009332	Lipid	Fatty Acid Metabolism (Acyl Choline)	arachidonoylcholine	0.96957	-0.2517	0.731895	-0.176593	0.659387	-0.360916	0.170758	-0.742607
100009333	Lipid	Fatty Acid Metabolism (Acyl Choline)	docosahexaenoylcholine	0.182082	-0.940786	0.57361	-0.156671	0.993629	-0.234112	0.140582	-0.625503
100009337	Xenobiotics	Food Component/Plant	caffeic acid sulfate	0.0497184	-0.588157	0.0619463	-0.833652	0.329669	-0.468293	0.150725	-0.524835
100009343	Lipid	Phosphatidylcholine (PC)	1-linoleoyl-2-linolenoyl-GPC (18:2/18:3)*	0.419984	-0.040522	0.159723	-0.442128	0.491439	-0.104472	0.777829	-0.300301
100009345	Lipid	Phosphatidylcholine (PC)	1-palmitoleoyl-2-linolenoyl-GPC (16:1/18:3)*	0.651786	0.0509639	0.355455	-0.262686	0.569351	-0.109391	0.104103	-0.38414
100009394	Lipid	Long Chain Polyunsaturated Fatty Acid (n3 and n6)	hexadecadienoate (16:2n6)	0.406371	0.101596	0.139417	0.846057	0.572614	0.0824486	0.0798007	0.935061
100009406	Lipid	Fatty Acid Metabolism (Acyl Carnitine, Monounsaturated)	palmitoleoylcarnitine (C16:1)*	0.175112	0.217546	0.0212844	0.212457	0.056155	0.341808	0.0578192	0.280289
100009407	Lipid	Fatty Acid Metabolism (Acyl Carnitine, Dicarboxylate)	pimeloylcarnitine/3-methyladipoylcarnitine (C7-DC)	0.17322	-0.689611	0.15401	-0.514483	0.0299121	-0.664227	0.00688775	-1.05393
100009413	Xenobiotics	Chemical	4-acetamidobenzoate	0.194525	-0.720391	0.647796	-0.325473	0.0329299	-0.675015	0.0161588	-0.491552
100010861	Lipid	Fatty Acid Metabolism (Acyl Glycine)	trans-3,4-methyleneheptanoylglycine	0.892575	0.251471	0.0778225	0.308559	0.747334	0.0506069	0.00726835	0.650674
100010863	Amino Acid	Tryptophan Metabolism	indolepropionylglycine	0.0132085	-1.06325	0.137744	-0.865681	0.148311	-0.346519	0.00841915	-1.17452
100010869	Amino Acid	Leucine, Isoleucine and Valine Metabolism	2,3-dihydroxy-2-methylbutyrate	0.301865	0.476209	0.799178	-0.272318	0.47937	-0.310071	0.775544	-0.406656
100010895	Nucleotide	Pyrimidine Metabolism, Cytidine containing	2'-O-methylcytidine	0.331897	-0.264851	0.0795071	-0.257205	0.445447	0.269491	0.797712	-0.221771
100010896	Nucleotide	Pyrimidine Metabolism, Uracil containing	2'-O-methyluridine	0.91983	0.0502233	0.251306	-0.244577	0.563936	0.205037	0.0405275	-1.03888
100010901	Peptide	Gamma-glutamyl Amino Acid	gamma-glutamyl-alpha-lysine	0.917922	-0.00288709	0.57361	-0.0543244	0.879413	0.0303573	0.0167026	-0.362082
100010922	Lipid	Diacylglycerol	linoleoyl-arachidonoyl-glycerol (18:2/20:4) [1]*	0.155285	-0.353818	0.822713	-0.279716	0.971137	0.225725	0.356846	0.0609717
100010923	Lipid	Diacylglycerol	linoleoyl-arachidonoyl-glycerol (18:2/20:4) [2]*	0.663134	0.279811	0.582693	0.0935947	0.48869	-0.0992481	0.450681	0.0595953
100010927	Lipid	Diacylglycerol	linoleoyl-linolenoyl-glycerol (18:2/18:3) [2]*	0.520996	-0.14593	0.246642	-0.423036	0.902489	-0.0232127	0.501081	-0.382535
100010929	Lipid	Diacylglycerol	linoleoyl-docosahexaenoyl-glycerol (18:2/22:6) [2]*	0.820234	-1.13284	0.605313	-0.115145	0.924865	0.0404246	0.176132	-0.467972
100010930	Lipid	Diacylglycerol	palmitoleoyl-linoleoyl-glycerol (16:1/18:2) [1]*	0.632113	0.293056	0.418051	-0.3678	0.61924	-0.529671	0.440464	0.202675
100010936	Lipid	Diacylglycerol	oleoyl-arachidonoyl-glycerol (18:1/20:4) [1]*	0.682936	-0.191575	0.659428	-0.0126748	0.415438	-0.0974366	0.758467	0.112995
100010937	Lipid	Diacylglycerol	oleoyl-arachidonoyl-glycerol (18:1/20:4) [2]*	0.408154	-0.410139	0.902676	-0.132382	0.916298	-0.0241096	0.294298	0.207584
100010940	Lipid	Diacylglycerol	diacylglycerol (16:1/18:2 [2], 16:0/18:3 [1])*	0.646561	0.476138	0.614737	-0.195667	0.816412	0.449918	0.686653	0.0195553
100010941	Lipid	Diacylglycerol	linoleoyl-linoleoyl-glycerol (18:2/18:2) [1]*	0.779064	0.170778	0.658686	0.0428923	0.932283	-0.113231	0.858522	0.497074
100010944	Lipid	Diacylglycerol	oleoyl-linolenoyl-glycerol (18:1/18:3) [2]*	0.974409	-0.0620291	0.314727	-0.328282	0.876989	0.214431	0.405354	-0.189354
100010949	Lipid	Diacylglycerol	stearoyl-arachidonoyl-glycerol (18:0/20:4) [1]*	0.2839	-0.528631	0.587973	-0.19483	0.987613	0.11737	0.898228	0.239211
100010951	Lipid	Phosphatidylinositol (PI)	1-oleoyl-2-arachidonoyl-GPI (18:1/20:4)*	0.779064	-0.164649	0.246642	-0.233919	0.978571	0.042514	0.97166	0.0646427
100010955	Xenobiotics	Chemical	perfluorooctanesulfonate (PFOS)	0.178744	-0.177195	0.0199385	-0.545226	0.103306	-0.373395	0.004826	-0.653546
100015624	Lipid	Ceramides	N-behenoyl-sphingadienine (d18:2/22:0)*	0.65313	-0.00768627	0.0599537	-0.183513	0.668163	-0.312062	0.577744	0.127598
100015637	Lipid	Fatty Acid, Monohydroxy	2-hydroxybehenate	0.712936	0.357784	0.925781	0.391887	0.893937	0.213036	0.30119	-1.03795
100015666	Lipid	Phospholipid Metabolism	glycerophosphoserine*	0.343404	-0.0911146	0.808696	-0.113354	0.893937	-0.0385774	0.297994	0.366789
100015681	Lipid	Diacylglycerol	palmitoleoyl-arachidonoyl-glycerol (16:1/20:4) [2]*	0.468475	-0.479258	0.282874	-0.234539	0.893937	0.0475668	0.0769258	0.525994
100015727	Lipid	Ceramides	ceramide (d16:1/24:1, d18:1/22:1)*	0.487962	-0.0690544	0.559632	-0.131635	0.721833	0.0811573	0.23616	-0.243165
100015730	Lipid	Hexosylceramides (HCER)	glycosyl ceramide (d16:1/24:1, d18:1/22:1)*	0.236309	-0.207318	0.930169	0.182413	0.93016	0.0435626	0.142116	0.28824
100015744	Lipid	Ceramides	ceramide (d18:2/24:1, d18:1/24:2)*	0.72409	-0.00848512	0.645946	-0.0487587	0.646417	-0.0386167	0.15382	-0.0709659
100015745	Lipid	Hexosylceramides (HCER)	glycosyl ceramide (d18:2/24:1, d18:1/24:2)*	0.543736	-0.130316	0.163096	-0.271365	0.893937	-0.0689013	0.133306	-0.198873
100015751	Lipid	Hexosylceramides (HCER)	glycosyl ceramide (d18:1/23:1, d17:1/24:1)*	0.32021	0.714181	0.998317	0.127578	0.684375	-0.214801	0.191478	-0.424332
100015755	Lipid	Ceramides	ceramide (d18:1/20:0, d16:1/22:0, d20:1/18:0)*	0.0801034	-0.140499	0.456948	-0.0703497	0.9427	0.0347829	0.299489	-0.0677392
100015759	Lipid	Fatty Acid Metabolism (Acyl Choline)	stearoylcholine*	0.270373	-0.532617	0.543641	-0.513449	0.930392	-0.260705	0.0611364	-1.50047
100015760	Lipid	Fatty Acid Metabolism (Acyl Choline)	linoleoylcholine*	0.949636	-0.47146	0.381086	-0.384611	0.591535	-0.329323	0.191478	-0.601513
100015762	Lipid	Long Chain Polyunsaturated Fatty Acid (n3 and n6)	docosatrienoate (22:3n6)*	0.780958	-0.00420858	0.976953	-0.0730874	0.893937	0.488036	0.972708	0.451357
100015785	Lipid	Long Chain Polyunsaturated Fatty Acid (n3 and n6)	nisinate (24:6n3)	0.94426	0.409363	0.400081	-0.608871	0.534234	-0.383376	0.634372	0.068661
100015787	Lipid	Sphingomyelins	sphingomyelin (d18:1/19:0, d19:1/18:0)*	0.300024	-0.0897912	0.44817	-0.325713	0.375056	-0.113593	0.40614	-0.0301914
100015788	Lipid	Sphingomyelins	sphingomyelin (d18:2/18:1)*	0.749253	0.0508186	0.209904	-0.0873006	0.335864	-0.149008	0.178594	-0.174363
100015789	Lipid	Sphingomyelins	sphingomyelin (d18:2/24:2)*	0.843258	-0.260838	0.187984	-0.239071	0.687898	0.0915863	0.758467	-0.229162
100015790	Lipid	Sphingomyelins	sphingomyelin (d18:2/21:0, d16:2/23:0)*	0.32021	-0.346396	0.262317	-0.0914966	0.588299	-0.0252712	0.540597	-0.151074
100015791	Lipid	Sphingomyelins	sphingomyelin (d18:2/23:1)*	0.297316	-0.36038	0.57059	-0.139813	0.291103	-0.213083	0.306654	-0.1647
100015831	Lipid	Fatty Acid Metabolism (Acyl Carnitine, Polyunsaturated)	linolenoylcarnitine (C18:3)*	0.00735234	0.389045	0.0310635	0.537478	0.902489	-0.15527	0.174966	0.341082
100015832	Lipid	Fatty Acid Metabolism (Acyl Carnitine, Long Chain Saturated)	behenoylcarnitine (C22)*	0.222905	-0.397401	0.650265	-0.157603	0.284394	-0.880976	0.0648621	-0.793759
100015833	Lipid	Fatty Acid Metabolism (Acyl Carnitine, Long Chain Saturated)	arachidoylcarnitine (C20)*	0.669018	-0.158687	0.937249	-0.0159423	0.993629	0.0916088	0.829909	-0.0143954
100015834	Lipid	Fatty Acid Metabolism (Acyl Carnitine, Long Chain Saturated)	lignoceroylcarnitine (C24)*	0.762455	-0.0496625	0.122199	-0.367249	0.741165	-0.0630601	0.376611	-0.370316
100015837	Lipid	Fatty Acid Metabolism (Acyl Carnitine, Polyunsaturated)	arachidonoylcarnitine (C20:4)	0.0184854	0.233734	0.0247609	0.366578	0.0507406	0.470472	0.0141264	0.348117
100015838	Lipid	Fatty Acid Metabolism (Acyl Carnitine, Monounsaturated)	eicosenoylcarnitine (C20:1)*	0.751795	0.167111	0.221899	-0.0932885	0.902489	-0.145021	0.763361	-0.026359
100015839	Lipid	Fatty Acid Metabolism (Acyl Carnitine, Polyunsaturated)	dihomo-linoleoylcarnitine (C20:2)*	0.794475	0.263407	0.659893	-0.140595	0.970696	0.036882	0.340896	0.255718
100015840	Lipid	Fatty Acid Metabolism (Acyl Carnitine, Polyunsaturated)	dihomo-linolenoylcarnitine (C20:3n3 or 6)*	0.246531	0.0884404	0.666298	0.159137	0.376896	0.25344	0.89359	-0.170566
100015842	Lipid	Fatty Acid Metabolism (Acyl Carnitine, Long Chain Saturated)	pentadecanoylcarnitine (C15)*	0.865361	-0.233104	0.0409539	-0.148029	0.329699	0.261983	0.257946	0.0979968
100015846	Lipid	Fatty Acid Metabolism (Acyl Carnitine, Monounsaturated)	nervonoylcarnitine (C24:1)*	0.520188	-0.0758593	0.502843	-0.185915	0.932283	0.176233	0.191478	-0.318296
100015882	Lipid	Hexosylceramides (HCER)	glycosyl ceramide (d18:1/20:0, d16:1/22:0)*	0.857219	0.101917	0.615705	-0.218434	0.415438	-0.173557	0.416483	-0.149296
100015962	Amino Acid	Lysine Metabolism	N,N,N-trimethyl-5-aminovalerate	0.298518	0.0548272	0.937249	-0.0502174	0.874925	0.0045683	0.606339	0.0635708
100015965	Xenobiotics	Food Component/Plant	ethyl alpha-glucopyranoside	0.0386977	-0.858225	0.00398174	-0.992506	0.161459	-0.471851	0.0927289	-0.742497
100015966	Cofactors and Vitamins	Vitamin A Metabolism	carotene diol (1)	0.132661	-0.418555	0.156206	-0.604435	0.329669	-0.501878	0.65323	0.0266871
100016038	Amino Acid	Polyamine Metabolism	(N(1) + N(8))-acetylspermidine	0.00335469	-1.24823	0.00548506	-1.22296	0.0386639	-1.25004	0.00299237	-1.04524
100016069	Lipid	Fatty Acid Metabolism (Acyl Carnitine, Monounsaturated)	5-dodecenoylcarnitine (C12:1)	0.055443	0.684602	0.000183501	0.92337	0.071791	1.12785	0.0720408	0.725373
100016110	Lipid	Fatty Acid Metabolism (Acyl Glycine)	2-butenoylglycine	0.00690812	-0.598368	0.0839089	-0.323997	0.35589	-0.339828	0.0141264	-0.581007
100019761	Lipid	Dihydroceramides	N-palmitoyl-phytosphingosine (t18:0/16:0)	0.561695	-0.334662	0.956443	0.130945	0.668163	0.196027	0.340896	0.149127
100019801	Lipid	Fatty Acid Metabolism (Acyl Carnitine, Hydroxy)	3-hydroxyoleoylcarnitine	0.489158	-0.0104978	0.690541	0.0527741	0.220742	0.1049	0.0994315	0.124332
100019816	Lipid	Fatty Acid Metabolism (Acyl Glycine)	isocaproylglycine	0.019053	-0.556803	0.265097	-0.152725	0.313749	-0.232529	0.183838	-0.373687
100019884	Lipid	Fatty Acid Metabolism (Acyl Glycine)	trans-2-hexenoylglycine	0.259193	-0.243083	0.650605	-0.00752283	0.902489	0.236742	0.582609	-0.124595
100019892	Lipid	Fatty Acid, Monohydroxy	2-hydroxyarachidate*	0.65313	0.327959	0.660334	-0.143442	0.340053	-0.269529	0.185556	-0.425715
100019953	Lipid	Fatty Acid, Branched	18-methylnonadecanoate (i20:0)	0.957037	0.0209652	0.31453	-0.655897	0.635776	-0.75902	0.0172612	-1.27813
100019972	Lipid	Fatty Acid, Dicarboxylate	dodecenedioate (C12:1-DC)*	0.94426	0.168838	0.400944	0.436695	0.666819	-0.0940384	0.814354	-0.0787698
100019975	Lipid	Fatty Acid, Dicarboxylate	hexadecenedioate (C16:1-DC)*	0.65105	0.00934211	0.258409	0.751626	0.612703	0.440061	0.761733	-0.161098
100019978	Lipid	Fatty Acid, Dicarboxylate	octadecenedioate (C18:1-DC)	0.625499	-0.264899	0.507428	-0.260301	0.994999	0.378361	0.0116924	-0.758912
100020204	Lipid	Fatty Acid, Amino	N-acetyl-2-aminooctanoate*	0.00599603	-0.786111	0.00982177	-0.459283	0.00979146	-0.542818	0.00762714	-0.681503
100020205	Amino Acid	Alanine and Aspartate Metabolism	hydroxyasparagine**	0.0263094	-0.185243	0.0291824	-0.19023	0.368871	-0.28541	0.23616	-0.146851
100020207	Xenobiotics	Food Component/Plant	genistein sulfate*	0.636456	-0.205255	0.536301	-0.382759	0.260261	-0.191488	0.188995	-0.285017
100020211	Lipid	Fatty Acid Metabolism (Acyl Glycine)	3-hydroxybutyroylglycine**	0.0707152	-0.918863	0.0199385	-0.591481	0.215019	-0.509588	0.0161588	-0.601711
100020217	Amino Acid	Urea cycle; Arginine and Proline Metabolism	N,N,N-trimethyl-alanylproline betaine (TMAP)	0.213196	-0.212308	0.584774	-0.0433569	0.431187	-0.261993	0.655971	-0.0177525
100020219	Xenobiotics	Food Component/Plant	3-formylindole	0.103099	0.436708	0.0159862	0.867951	0.591535	0.144704	0.00222676	1.31862
100020241	Peptide	Gamma-glutamyl Amino Acid	gamma-glutamylcitrulline*	0.119544	0.880511	0.0676128	0.492411	0.33597	0.426248	0.267143	0.346902
100020272	Xenobiotics	Food Component/Plant	dihydroferulic acid sulfate	0.00905536	-0.898419	0.0775675	-0.571344	0.332051	-0.576724	0.00299237	-1.0431
100020343	Lipid	Long Chain Polyunsaturated Fatty Acid (n3 and n6)	tetradecadienoate (14:2)*	0.595756	0.945234	0.00323282	0.872514	0.150822	1.0661	0.347886	0.353836
100020361	Amino Acid	Urea cycle; Arginine and Proline Metabolism	3-amino-2-piperidone	0.0347642	-0.366803	0.588858	-0.185017	0.971286	-0.067194	0.16216	-0.172088
100020371	Amino Acid	Alanine and Aspartate Metabolism	N,N-dimethylalanine	0.727094	-0.157321	0.0775675	-0.265662	0.253344	-0.228909	0.00756511	-0.316475
100020372	Xenobiotics	Food Component/Plant	3-indoleglyoxylic acid	0.636456	-0.430757	0.689134	-0.214088	0.538964	-0.369957	0.827779	0.00730233
100020377	Xenobiotics	Food Component/Plant	ethyl beta-glucopyranoside	0.162758	-0.890587	0.0602968	-0.446419	0.128882	-0.46357	0.0611364	-0.551468
100020407	Xenobiotics	Food Component/Plant	enterolactone sulfate	0.385976	0.399308	0.46633	0.466819	0.958154	-0.146102	0.762343	-0.101921
100020409	Cofactors and Vitamins	Ascorbate and Aldarate Metabolism	ascorbic acid 3-sulfate*	0.00511774	-1.06245	0.00808626	-0.806169	0.0180629	-0.812786	0.00299237	-1.07891
100020417	Amino Acid	Lysine Metabolism	N6,N6-dimethyllysine	0.0166305	-0.417899	0.0676128	-0.254301	0.505149	-0.0641934	0.0470563	-0.407911
100020478	Lipid	Fatty Acid, Dicarboxylate	dodecadienoate (12:2)*	0.36218	0.816937	0.00383371	1.33226	0.926115	-0.625129	0.00722639	1.46978
100020513	Amino Acid	Urea cycle; Arginine and Proline Metabolism	N-acetylhomocitrulline	0.0132085	-0.453452	0.017867	-0.284104	0.194052	-0.37233	0.0440915	-0.359048
100020536	Xenobiotics	Benzoate Metabolism	4-ethylcatechol sulfate	0.0196443	-0.490776	0.00171967	-0.625565	0.0556961	-0.616169	0.00737033	-0.412259
100020545	Amino Acid	Lysine Metabolism	N2-acetyl,N6,N6-dimethyllysine	0.0300817	-0.638198	0.0702764	-0.436713	0.874879	-0.349639	0.0280719	-0.234751
100020578	Xenobiotics	Benzoate Metabolism	4-allylcatechol sulfate	0.0910493	-0.503452	0.010236	-0.566856	0.0774425	-0.424303	0.00970711	-0.43067
100020632	Lipid	Fatty Acid Metabolism (Acyl Glycine)	4-methylhexanoylglycine	0.229883	0.127932	0.484333	0.0515372	0.959122	0.0809837	0.57017	-0.0302165
100020633	Lipid	Fatty Acid Metabolism (Acyl Glycine)	3-hydroxyoctanoylglycine	0.0405315	-0.299495	0.0403237	-0.239424	0.352384	-0.153614	0.0233485	-0.592073
100020753	Lipid	Fatty Acid, Amide	palmitoleamide (16:1)*	0.0228969	1.16427	0.212302	0.718706	0.993629	-0.493974	0.0516071	0.696172
100020754	Lipid	Fatty Acid, Amide	myristamide (14:0)*	0.0339999	1.08012	0.138214	1.35974	0.985917	-0.684595	0.0720408	0.990828
100020756	Lipid	Fatty Acid, Amide	myristoleamide (14:1)*	0.285325	1.38578	0.225157	1.02009	0.902489	-0.904665	0.124554	2.06907
100020757	Lipid	Fatty Acid, Amide	pentadecanamide (15:0)*	0.0908683	2.42234	0.0590616	5.25339	0.7516	-0.326103	0.0611364	4.10284
100020758	Lipid	Fatty Acid, Amide	margaramide (17:0)*	0.0144558	2.54552	0.100644	2.25177	0.932283	-0.350346	0.0315418	2.10455
100020759	Lipid	Fatty Acid, Amide	heptadecenamide (17:1)*	0.0199754	1.64148	0.128555	1.27367	0.907765	-0.257457	0.0470563	1.01248
100020760	Lipid	Fatty Acid, Amide	linolenamide (18:3)*	0.17162	0.278549	0.291295	0.300956	0.932283	-0.140824	0.0857268	0.501411
100020762	Lipid	Fatty Acid, Amide	nonadecenamide (19:1)*	0.0349071	1.76552	0.242533	0.909404	0.932283	-0.519343	0.0627453	0.685912
100020764	Lipid	Fatty Acid, Amide	eicosenamide (20:1)*	0.15821	0.871322	0.0795071	-1.05583	0.932283	-0.164	0.753974	0.167857
100020765	Lipid	Fatty Acid, Amide	eicosadienamide (20:2)*	0.373262	0.4692	0.750451	-0.475647	0.862474	-0.051032	0.213336	0.245222
100020769	Lipid	Monoacylglycerol	1-heptadecenoylglycerol (17:1)*	0.902404	0.272898	0.193681	-0.42499	0.912388	0.5137	0.0939464	-1.16476
100020822	Xenobiotics	Food Component/Plant	dihydrocaffeate sulfate (2)	0.124529	-0.483629	0.0602968	-0.640914	0.47937	-0.141239	0.0882873	-0.423488
100020825	Lipid	Fatty Acid Metabolism (Acyl Carnitine, Hydroxy)	3-hydroxyhexanoylcarnitine (1)	0.015995	0.771361	0.032085	0.531246	0.340053	0.329019	0.0441816	0.70059
100020837	Xenobiotics	Drug - Topical Agents	2,6-dihydroxybenzoic acid	0.218094	-0.280083	0.39584	-0.178754	0.534234	-0.133538	0.836746	-0.0586567
100020853	Xenobiotics	Food Component/Plant	4-acetylcatechol sulfate (1)	0.0208372	-1.26237	0.0904224	-0.645713	0.160363	-0.27947	0.0351231	-0.444323
100020893	Amino Acid	Methionine, Cysteine, SAM and Taurine Metabolism	2,3-dihydroxy-5-methylthio-4-pentenoate (DMTPA)*	0.298621	-0.880508	0.300085	-0.0818616	0.292508	-0.358944	0.0391956	-0.454134
100020975	Xenobiotics	Chemical	3-hydroxy-2-methylpyridine sulfate	0.0101721	-1.38697	0.120743	-1.04085	0.465493	-0.418598	0.08716	-0.803066
100021000	Lipid	Sphingomyelins	hydroxypalmitoyl sphingomyelin (d18:1/16:0(OH))**	0.387331	-0.215313	0.828166	-0.0732241	0.971286	-0.0548783	0.987409	-0.0564611
100021092	Xenobiotics	Food Component/Plant	glycitein sulfate (2)	0.257801	-0.518025	0.144722	-0.529248	0.363116	-0.158532	0.0949995	-0.689896
100021100	Lipid	Fatty Acid, Dicarboxylate	tetradecadienedioate (C14:2-DC)*	0.769171	-0.0817124	0.126819	0.993156	0.646246	0.582321	0.810617	-0.0231559
100021105	Lipid	Fatty Acid, Dicarboxylate	eicosenedioate (C20:1-DC)*	0.285325	0.685878	0.469831	-0.142067	0.819014	-0.267634	0.620942	-0.0769257
100021123	Amino Acid	Lysine Metabolism	hydroxy-N6,N6,N6-trimethyllysine*	0.0202738	-0.418657	0.0363704	-0.358234	0.0709284	-0.497283	0.00299237	-0.294898
100021141	Lipid	Fatty Acid Metabolism (Acyl Carnitine, Hydroxy)	3-hydroxydecanoylcarnitine	0.104681	1.40924	0.000608239	1.92914	0.531453	0.808159	0.0378244	1.45351
100021198	Lipid	Fatty Acid Metabolism (Acyl Glycine)	picolinoylglycine	0.116238	-1.78232	0.381703	-0.612926	0.0305239	-0.905799	0.00299237	-1.3071
100021208	Xenobiotics	Benzoate Metabolism	4-vinylcatechol sulfate	0.1221	-0.593845	0.0987087	-0.696228	0.48869	-0.305302	0.0114904	-0.593121
100021220	Amino Acid	Methionine, Cysteine, SAM and Taurine Metabolism	succinoyltaurine	0.80045	-0.112161	0.128781	-0.728721	0.685173	0.381661	0.352082	-0.266331
100021261	Peptide	Dipeptide Derivative	leucylhydroxyproline*	0.758452	0.180754	0.902676	-0.0104024	0.933631	0.0386407	0.0765429	0.107885
100021262	Peptide	Dipeptide Derivative	isoleucylhydroxyproline*	0.920955	-0.0852816	0.107942	-0.141334	0.675194	-0.205422	0.0638046	-0.332271
100021324	Xenobiotics	Chemical	3,5-dichloro-2,6-dihydroxybenzoic acid	0.598917	-0.211472	0.314554	-0.405194	0.949529	-0.0621138	0.579484	-0.00230727
100021372	Amino Acid	Methionine, Cysteine, SAM and Taurine Metabolism	2-hydroxy-4-(methylthio)butanoic acid	0.0274757	0.639829	0.00171967	0.508486	0.0616511	0.426977	0.0389922	0.258923
100021467	Partially Characterized Molecules	Partially Characterized Molecules	pentose acid*	0.0866576	-0.979116	0.207702	-0.229091	0.264571	-0.334706	0.617769	-0.135059
100021478	Amino Acid	Histidine Metabolism	1-methyl-5-imidazolelactate	0.00335469	-0.931181	0.0291824	-0.503244	0.213153	-0.305061	0.0457643	-0.511835
100021502	Lipid	Medium Chain Fatty Acid	(2 or 3)-decenoate (10:1n7 or n8)	0.357588	0.155316	0.00347786	2.14476	0.208907	0.412811	0.229049	0.89307
100021673	Lipid	Fatty Acid, Branched	citronellic acid	0.448722	-0.243719	0.406466	-0.190174	0.710106	0.639427	0.0765429	-0.887661
100021680	Partially Characterized Molecules	Partially Characterized Molecules	glycine conjugate of C6H10O2 (2)*	0.00335469	-0.762671	0.000608239	-0.803556	0.0485846	-0.748351	0.00114243	-0.756095
100021711	Lipid	Fatty Acid, Dicarboxylate	decadienedioic acid (C10:2-DC)**	0.307352	0.0397666	0.012368	0.220547	0.376896	0.186571	0.132956	0.149549
100021760	Amino Acid	Lysine Metabolism	N-acetyl-2-aminoadipate	0.568278	-0.366835	0.341012	-0.22203	0.0850873	-0.659929	0.404819	-0.332017
100021784	Xenobiotics	Chemical	4-chlorobenzoic acid	0.104534	0.654561	0.0602968	0.7841	0.654394	0.0216684	0.0171084	1.52375
100021839	Xenobiotics	Benzoate Metabolism	2-methoxyhydroquinone sulfate (1)	0.0464775	-1.183	0.0753381	-1.30906	0.668747	-0.155407	0.186272	-0.475691
100021840	Xenobiotics	Benzoate Metabolism	2-methoxyhydroquinone sulfate (2)	0.0199754	-0.769354	0.0681769	-0.338617	0.0731742	-0.317717	0.0233485	-0.575622
100021918	Xenobiotics	Chemical	2,4-di-tert-butylphenol	0.482213	0.38194	0.246642	-0.788056	0.48718	-0.251984	0.0326902	-1.30345
100021990	Lipid	Fatty Acid Metabolism (Acyl Carnitine, Hydroxy)	3-hydroxyoctanoylcarnitine (1)	0.682936	0.126721	0.0759166	0.552035	0.574891	0.637898	0.050168	0.289708
100021991	Lipid	Fatty Acid Metabolism (Acyl Carnitine, Hydroxy)	3-hydroxyoctanoylcarnitine (2)	0.539767	0.291709	0.666122	0.330265	0.120683	0.795211	0.66807	-0.390793
100022006	Partially Characterized Molecules	Partially Characterized Molecules	bilirubin degradation product, C17H18N2O4 (2)**	0.794475	-0.0795371	0.248035	-0.201173	0.633271	0.546184	0.333856	-1.54778
100022007	Partially Characterized Molecules	Partially Characterized Molecules	bilirubin degradation product, C17H18N2O4 (3)**	0.555554	0.517707	0.436167	-0.0274699	0.643423	0.656658	0.69979	-0.266942
100022009	Partially Characterized Molecules	Partially Characterized Molecules	bilirubin degradation product, C17H20N2O5 (2)**	0.0665727	1.41531	0.888372	-0.129097	0.0724438	1.51835	0.929772	-0.0305967
100022041	Peptide	Modified Peptides	N,N-dimethyl-pro-pro	0.0261536	-0.398817	0.902676	-0.0428888	0.496006	-0.0857472	0.977059	0.00726467
100022120	Amino Acid	Tryptophan Metabolism	oxindolylalanine	0.451331	0.988423	0.0365017	1.05899	0.215019	1.07766	0.171419	1.59434
