# Supplementary material for: Atlas of exercise metabolism reveals time-dependent signatures of metabolic homeostasis
Source: Cell Metab. Author manuscript; Available in PMC 2026 May 20. (PMC13189211; doi:10.1016/j.cmet.2021.12.016)
Supplement: Data_S1 [file NIHMS2168542-supplement-Data_S1.zip › Data S1_Original datasource used to create all graphs and uncropped western blot images (Related to Figure 1-7)/Orig Data Fig 1B, 1C, Fig 5A, 5C, Fig S1A, S1B, Fig S1F, S1G.xlsx]

## Sheet: BAT (normalized)
												CLIENT IDENTIFIER	B2	B4	B50	B52	B98	B100	B1	B3	B49	B51	B97	B99	B26	B28	B74	B76	B122	B124	B25	B27	B73	B75	B121	B123
												PARENT SAMPLE ID	6455621	6455623	6455629	6455631	6455637	6455639	6455620	6455622	6455628	6455630	6455636	6455638	6455625	6455627	6455633	6455635	6455641	6455643	6455624	6455626	6455632	6455634	6455640	6455642
												SAMPLE NAME	PD-UCIR-00109	PD-UCIR-00111	PD-UCIR-00117	PD-UCIR-00119	PD-UCIR-00125	PD-UCIR-00127	PD-UCIR-00108	PD-UCIR-00110	PD-UCIR-00116	PD-UCIR-00118	PD-UCIR-00124	PD-UCIR-00126	PD-UCIR-00113	PD-UCIR-00115	PD-UCIR-00121	PD-UCIR-00123	PD-UCIR-00129	PD-UCIR-00131	PD-UCIR-00112	PD-UCIR-00114	PD-UCIR-00120	PD-UCIR-00122	PD-UCIR-00128	PD-UCIR-00130
												GENDER	Male	Male	Male	Male	Male	Male	Male	Male	Male	Male	Male	Male	Male	Male	Male	Male	Male	Male	Male	Male	Male	Male	Male	Male
												MASS EXTRACTED HD4	20	20	20	20	19.6	14.3	20	20	20	20	20	20	20	20	20	20	20	15.3	20	20	20	20	20	20
												PHASE	Light	Light	Light	Light	Light	Light	Light	Light	Light	Light	Light	Light	Dark	Dark	Dark	Dark	Dark	Dark	Dark	Dark	Dark	Dark	Dark	Dark
												REPLICATE	1	2	3	4	5	6	1	2	3	4	5	6	1	2	3	4	5	6	1	2	3	4	5	6
												ROUND	1	1	2	2	3	3	1	1	2	2	3	3	1	1	2	2	3	3	1	1	2	2	3	3
												SAMPLE AMOUNT	31	27	36	28	21	15	29	36	35	35	23	24	41	42	32	38	23	17	29	43	47	45	26	25
												SAMPLE NUMBER	50	52	58	60	66	68	49	51	57	59	65	67	54	56	62	64	70	72	53	55	61	63	69	71
												SUBJECT OR ANIMAL ID	2	4	50	52	98	100	1	3	49	51	97	99	26	28	74	76	122	124	25	27	73	75	121	123
												TIME AFTER EXERCSE	0	0	0	0	0	0	0	0	0	0	0	0	0	0	0	0	0	0	0	0	0	0	0	0
												TIME POINT	4	4	4	4	4	4	4	4	4	4	4	4	16	16	16	16	16	16	16	16	16	16	16	16
												TISSUE TYPE	BAT	BAT	BAT	BAT	BAT	BAT	BAT	BAT	BAT	BAT	BAT	BAT	BAT	BAT	BAT	BAT	BAT	BAT	BAT	BAT	BAT	BAT	BAT	BAT
												TREATMENT	Sedentary	Sedentary	Sedentary	Sedentary	Sedentary	Sedentary	Exercise	Exercise	Exercise	Exercise	Exercise	Exercise	Sedentary	Sedentary	Sedentary	Sedentary	Sedentary	Sedentary	Exercise	Exercise	Exercise	Exercise	Exercise	Exercise
PATHWAY SORTORDER	BIOCHEMICAL	SUPER PATHWAY	SUB PATHWAY	COMP ID	PLATFORM	CHEMICAL ID	RI	MASS	PUBCHEM	CAS	KEGG	Group HMDB	Light phase Sedentary	Light phase Sedentary	Light phase Sedentary	Light phase Sedentary	Light phase Sedentary	Light phase Sedentary	Light phase Exercise	Light phase Exercise	Light phase Exercise	Light phase Exercise	Light phase Exercise	Light phase Exercise	Dark phase Sedentary	Dark phase Sedentary	Dark phase Sedentary	Dark phase Sedentary	Dark phase Sedentary	Dark phase Sedentary	Dark phase Exercise	Dark phase Exercise	Dark phase Exercise	Dark phase Exercise	Dark phase Exercise	Dark phase Exercise
1527	(14 or 15)-methylpalmitate (a17:0 or i17:0)	Lipid	Fatty Acid, Branched	38768	LC/MS Neg	100002945	5695	269.249					1.3328	0.9558	0.9227	0.7758	1.2703	1.2318	1.2027	1.0316	0.8244	0.8473	0.8709	1.2399	1.0627	0.9495	0.8143	0.7927	0.8	1.218	1.3665	0.6914	1.5309	1.1625	1.262	0.9684
1532	(16 or 17)-methylstearate (a19:0 or i19:0)	Lipid	Fatty Acid, Branched	38296	LC/MS Neg	100002356	5993	297.28	3083779	2724-59-6		HMDB37397	1.1479	0.758	0.7226	0.7811	1.364	1.5187	1.0566	1.1921	0.9203	0.6524	0.9888	0.9614	1.202	0.6696	0.7647	0.5377	0.7037	1.2636	1.5202	0.6407	1.8778	1.0176	1.0112	1.1357
1394	(2 or 3)-decenoate (10:1n7 or n8)	Lipid	Medium Chain Fatty Acid	63436	LC/MS Neg	100021502	4990	169.123					0.8215	1.2987	0.6804	0.9497	1.098	0.6804	1.0909	0.808	0.6804	0.6804	0.6804	1.0046	0.952	0.6804	0.9954	0.8648	0.7883	0.6804	1.021	0.935	1.0092	1.0113	1.3577	1.163
496	(N(1) + N(8))-acetylspermidine	Amino Acid	Polyamine Metabolism	57814	LC/MS Pos Early	100016038	3080	188.176					1.8183	0.7771	0.8809	1.7886	0.8416	1.1894	1.2357	1.53	0.749	1.2042	1.4633	1.1384	0.9966	1.4254	0.5887	1.3306	0.6177	0.7141	1.4327	0.8086	0.4872	0.7022	1.0034	0.7264
1761	(R)-3-hydroxybutyrylcarnitine	Lipid	Fatty Acid Metabolism (Acyl Carnitine, Hydroxy)	43264	LC/MS Pos Early	100003926	2400	248.149	53481617			HMDB13127	1.4716	0.8765	1.1207	1.8831	0.4488	0.7565	1.0765	1.0566	1.6859	1.446	0.8801	0.8487	0.6178	2.0202	0.6099	3.0291	1.9234	0.8052	0.7303	0.9291	0.9059	1.0206	1.3273	0.9794
1762	(S)-3-hydroxybutyrylcarnitine	Lipid	Fatty Acid Metabolism (Acyl Carnitine, Hydroxy)	52984	LC/MS Pos Early	100009271	2340	248.149					1.572	1.0576	1.4507	1.7903	0.5528	0.6107	0.6547	1.7031	0.9199	1.2032	0.8387	0.8443	0.9341	2.2705	0.9262	1.7698	1.4043	0.9806	0.5862	2.7467	1.0421	0.7052	1.0194	0.7365
2173	1,2-dilinoleoyl-GPC (18:2/18:2)	Lipid	Phosphatidylcholine (PC)	52603	LC/MS Pos Late	100008903	2006	782.569	5288075	998-06-1		HMDB08138	1.0561	0.976	0.7494	0.8827	1.3216	1.5436	1.0352	1.1344	0.8915	0.7702	1.4379	0.9199	0.852	1.1738	0.7186	0.9232	1.1066	1.4055	1.1582	1.0195	0.9805	0.8429	0.9507	1.2387
2255	1,2-dilinoleoyl-GPE (18:2/18:2)*	Lipid	Phosphatidylethanolamine (PE)	53174	LC/MS Pos Late	100009217	2083	740.523	9546812			HMDB09093	0.9782	0.9403	0.8353	1.0016	1.117	1.4544	1.2863	1.2923	1.0234	0.7989	1.5088	0.7565	0.9599	1.1945	0.6192	0.9896	1.0223	1.5536	0.9185	1.017	1.0309	0.7398	0.7492	0.9984
2095	1,2-dipalmitoyl-GPC (16:0/16:0)	Lipid	Phosphatidylcholine (PC)	19130	LC/MS Pos Late	100000657	2365	734.569	452110	63-89-8		HMDB00564	0.8424	0.7192	0.7241	0.7143	1.1523	1.411	0.9147	0.8796	0.9533	0.8109	1.3038	0.8909	0.9776	1.2821	0.7379	1.0552	1.101	1.4393	1.1638	1.1573	1.1424	0.7838	1.0224	1.3884
2216	1,2-dipalmitoyl-GPE (16:0/16:0)*	Lipid	Phosphatidylethanolamine (PE)	57341	LC/MS Pos Late	100009204	2498	692.523	445468			HMDB08923	0.4886	0.5349	0.5728	0.5575	1.0279	1.2801	1.1576	0.6594	0.9566	0.6212	1.1224	0.7404	0.9667	1.6843	0.5798	1.4343	1.6265	1.7532	0.9641	1.1759	1.2867	0.9794	1.0206	1.6216
1128	1,5-anhydroglucitol (1,5-AG)	Carbohydrate	Glycolysis, Gluconeogenesis, and Pyruvate Metabolism	20675	LC/MS Neg	100000580	802	163.061	64960	154-58-5	C07326	HMDB02712	0.731	0.6635	1.0714	0.9768	1.1111	1.2591	0.8259	1.1484	0.8267	0.9205	1.2822	1.074	0.8752	1.0192	0.9398	0.8267	0.8044	0.9171	1.0049	1.7213	1.0535	1.0093	0.9954	1.0046
2617	1-(1-enyl-oleoyl)-GPE (P-18:1)*	Lipid	Lysoplasmalogen	44621	LC/MS Neg	100005372	6250	462.299					1.5533	0.8546	0.7506	0.8928	1.1759	1.1667	0.9892	0.9023	0.8854	0.761	0.8648	1.446	1.1213	1.5259	0.679	1.0108	1.3795	1.648	1.1024	0.6523	0.9624	0.6228	1.3934	1.0449
2586	1-(1-enyl-palmitoyl)-2-arachidonoyl-GPE (P-16:0/20:4)*	Lipid	Plasmalogen	52673	LC/MS Pos Late	100009002	2270	724.528				HMDB11352	0.8178	0.8278	0.6174	0.7517	1.2423	1.5682	0.9646	0.8423	0.8356	0.6723	1.3176	0.819	0.9999	1.2888	0.6934	1.1624	1.302	1.6915	1.2114	1.1167	1.087	0.7862	1.0001	1.3055
2595	1-(1-enyl-palmitoyl)-2-linoleoyl-GPC (P-16:0/18:2)*	Lipid	Plasmalogen	52682	LC/MS Pos Late	100009009	2226	742.574				HMDB11211	0.7928	0.8777	0.699	0.9347	1.2906	2.1486	1.4942	1.332	0.6101	0.4824	1.651	0.8398	0.8354	1.057	0.7091	1.2536	1.6493	1.7233	1.0526	1.2849	0.8757	0.8327	0.9474	1.132
2583	1-(1-enyl-palmitoyl)-2-linoleoyl-GPE (P-16:0/18:2)*	Lipid	Plasmalogen	52677	LC/MS Pos Late	100009069	2351	700.528				HMDB11343	0.7092	0.6163	0.7575	0.808	1.1623	1.3272	1.1264	0.7346	0.9703	0.8634	1.214	0.881	0.9714	1.2675	0.5614	1.0773	1.0605	1.7064	1.0488	0.9005	1.0938	0.8021	1.0286	1.1389
2582	1-(1-enyl-palmitoyl)-2-oleoyl-GPE (P-16:0/18:1)*	Lipid	Plasmalogen	52477	LC/MS Pos Late	100009005	2600	702.543				HMDB11342	0.5952	0.7452	0.7014	1.0168	0.971	1.1937	1.0023	0.7153	1.0106	0.8069	1.3097	0.8369	0.9977	1.3512	0.7247	1.2912	1.1403	1.629	0.8382	1.2605	1.0224	0.5972	0.836	1.1692
2585	1-(1-enyl-palmitoyl)-2-palmitoleoyl-GPC (P-16:0/16:1)*	Lipid	Plasmalogen	52713	LC/MS Pos Late	100009160	2218	716.559				HMDB11207	0.4131	0.6294	0.8619	0.9038	0.8339	1.6475	1.3901	0.7318	1.0145	0.812	0.9855	1.2067	0.7963	1.2657	0.693	1.7523	2.2227	1.7003	1.1388	1.0643	0.8188	0.8703	1.0831	1.3411
2584	1-(1-enyl-palmitoyl)-2-palmitoyl-GPC (P-16:0/16:0)*	Lipid	Plasmalogen	52716	LC/MS Pos Late	100009162	2454	718.574	11146967			HMDB11206	0.8223	0.7739	0.6284	0.6928	1.2194	1.7857	0.9805	1.1994	0.6746	0.4204	1.5561	0.7977	0.7728	1.1607	0.6247	1.1892	1.1771	1.5753	1.0195	2.6809	1.0878	0.473	0.8094	1.0591
2615	1-(1-enyl-palmitoyl)-GPE (P-16:0)*	Lipid	Lysoplasmalogen	39270	LC/MS Pos Late	100003000	1558	438.298					0.997	0.7878	0.8091	0.9536	1.2758	1.2381	1.003	1.0412	0.8119	0.6419	1.1882	0.8792	0.8366	1.1301	0.7801	1.1567	1.302	1.5789	1.0156	0.9517	0.87	0.749	1.0311	1.1108
2599	1-(1-enyl-stearoyl)-2-arachidonoyl-GPE (P-18:0/20:4)*	Lipid	Plasmalogen	52475	LC/MS Pos Late	100008999	2511	752.559	9547058			HMDB05779	0.7325	0.7508	0.5708	0.7277	1.4126	1.6296	0.9744	0.8106	0.782	0.5989	1.4642	0.8648	1.0256	1.2409	0.6837	1.1984	1.3529	1.7359	1.2601	1.3354	1.1607	0.7632	0.9444	1.2642
2591	1-(1-enyl-stearoyl)-2-linoleoyl-GPE (P-18:0/18:2)*	Lipid	Plasmalogen	52748	LC/MS Pos Late	100009225	2633	728.559				HMDB11376	0.6079	0.8377	0.6546	1.2975	1.1589	1.3029	1.0391	0.8271	0.8905	0.833	1.868	0.8152	0.8877	1.1686	0.8595	1.1916	1.1109	1.5299	0.954	1.314	1.1892	0.675	0.9609	1.166
2590	1-(1-enyl-stearoyl)-2-oleoyl-GPE (P-18:0/18:1)	Lipid	Plasmalogen	52614	LC/MS Pos Late	100008919	2950	730.574		144371-68-6		HMDB11375	0.6243	0.9429	0.6583	1.6961	0.9043	1.051	0.9387	0.7526	1.0201	0.952	2.0397	0.7389	1.0686	1.3117	1.3398	1.6029	0.9799	1.5422	0.7412	1.5415	1.3474	0.6077	0.8203	1.2446
2619	1-(1-enyl-stearoyl)-GPE (P-18:0)*	Lipid	Lysoplasmalogen	39271	LC/MS Pos Late	100003001	1649	466.329					0.8876	0.7079	0.6696	0.9362	1.6107	1.5163	1.0275	1.1002	0.7465	0.6051	1.5344	0.8328	0.8212	1.0419	0.7118	1.1849	1.4607	1.7332	1.1413	1.2063	0.9379	0.7329	0.9725	1.1982
2428	1-arachidonoyl-GPC* (20:4)*	Lipid	Lysophospholipid	34061	LC/MS Neg	100001551	6074	618.341			C05208	HMDB10395	1.3757	1.0611	0.9016	0.7645	1.4734	1.119	0.8954	0.977	0.8313	0.5244	0.712	1.191	0.9102	0.8942	1.1994	0.8127	1.1357	1.4732	0.9307	0.6103	1.0908	1.023	1.1265	1.0524
2473	1-arachidonoyl-GPE (20:4n6)*	Lipid	Lysophospholipid	35186	LC/MS Pos Late	100001571	1470	502.293	42607465			HMDB11517	1.0192	0.9762	0.8416	0.7553	1.4266	1.0984	1.0194	1.0396	0.9385	0.4925	1.1458	1.0406	0.9093	0.6617	1.0426	0.6734	1.1907	1.5728	0.7969	0.6475	1.0431	0.7919	0.9808	1.211
2513	1-arachidonoyl-GPI* (20:4)*	Lipid	Lysophospholipid	34214	LC/MS Neg	100001654	5482	619.289				HMDB61690	1.1066	1.0072	0.8651	0.8492	1.3841	1.1972	1.0258	1.0749	0.9687	0.6525	0.8959	1.4264	0.9928	0.8077	0.933	0.6292	0.9843	1.4916	1.1647	0.6013	0.9887	1.35	1.0675	1.1322
2643	1-arachidonylglycerol (20:4)	Lipid	Monoacylglycerol	34397	LC/MS Neg	100001433	6250	303.233	5282281	35474-99-8	C13857	HMDB11549	1.9836	2.8935	0.7426	0.7947	1.3182	1.0042	0.9958	1.6322	0.6258	0.5777	0.3803	1.2035	0.8194	0.7061	1.9044	1.2728	3.5501	2.5646	0.8295	0.8068	0.9873	0.7995	1.632	1.3175
350	1-carboxyethylisoleucine	Amino Acid	Leucine, Isoleucine and Valine Metabolism	62558	LC/MS Neg	100020427	2628	202.108					1.2261	0.4838	1.0063	0.8266	1.0579	0.8951	0.7975	1.0109	0.8669	0.734	0.9673	0.9682	1.2625	2.2081	0.8279	2.7903	2.0711	1.3347	0.4838	1.4103	1	0.7119	0.9406	1.1299
302	1-carboxyethylleucine	Amino Acid	Leucine, Isoleucine and Valine Metabolism	62559	LC/MS Neg	100020425	2663	202.108					1.1926	0.4581	1.114	0.869	0.8913	0.8307	0.6536	1.0307	0.929	0.8767	0.7956	0.8294	1.1457	2.772	0.8958	2.9119	1.8816	1.1528	0.4559	1.7171	1.3481	0.9693	1.0827	1.559
139	1-carboxyethylphenylalanine	Amino Acid	Phenylalanine Metabolism	62566	LC/MS Neg	100020419	2844	236.093					1.3227	0.5533	1.1363	0.8386	0.7871	0.9842	0.8999	0.9034	0.8294	1.0322	0.7665	0.9771	1.118	3.7802	1.0162	3.5566	2.4571	1.5567	0.4432	1.7863	0.7297	0.4432	1	1.0174
373	1-carboxyethylvaline	Amino Acid	Leucine, Isoleucine and Valine Metabolism	62562	LC/MS Neg	100020423	2008	188.093					1.0892	0.4611	0.9909	0.766	0.7791	0.609	0.6636	1.0577	1.0091	0.9404	0.7485	0.7118	0.9791	2.0488	0.7187	2.5735	1.7891	1.3172	0.779	2.039	1.2401	1.0698	1.1836	1.811
2642	1-dihomo-linolenylglycerol (20:3)	Lipid	Monoacylglycerol	48341	LC/MS Neg	100006121	6400	305.249					0.5787	1.0931	0.5787	0.7568	0.9591	0.5787	0.5787	1.3003	0.5787	0.5787	0.5787	1.5728	0.5787	0.5787	1.38	0.7531	1.9207	1.6507	0.5787	0.7355	0.5787	0.6423	1.0409	0.7971
2646	1-docosahexaenoylglycerol (22:6)	Lipid	Monoacylglycerol	35153	LC/MS Neg	100001481	6150	309.222				HMDB11587	1.7553	1.3387	1.0814	0.9186	0.8165	0.4834	1.2917	1.2541	0.4784	0.4711	0.4711	0.8615	0.7114	0.649	2.03	1.1614	3.2801	1.7897	0.4711	1.1043	0.6654	0.5322	1.789	0.8229
2440	1-lignoceroyl-GPC (24:0)	Lipid	Lysophospholipid	49617	LC/MS Pos Late	100002873	1907	608.465		325171-59-3		HMDB10405	0.5155	0.93	0.5696	0.9027	1.3677	1.3576	1.2442	1.07	0.8408	0.6581	1.4622	0.6244	0.6486	1.1222	0.7283	1.1295	1.324	1.5272	1.0813	1.2367	0.8986	0.5624	0.5588	1.1814
2412	1-linolenoyl-GPC (18:3)*	Lipid	Lysophospholipid	45951	LC/MS Pos Late	100005350	1410	518.324				HMDB10388	1.3232	0.7174	1.3142	0.9949	1.3691	0.9965	1.147	1.2032	1.0035	0.6776	1.1447	1.0218	0.7042	0.8055	1.1115	0.8646	1.0256	1.2991	0.6629	0.707	0.9164	0.7314	1.1136	0.9522
2638	1-linolenoylglycerol (18:3)	Lipid	Monoacylglycerol	34393	LC/MS Neg	100001435	6214	277.217	53480978	124151-74-2		HMDB11569	1.3464	1.2993	0.9028	0.7167	1.2433	0.3632	1.0885	1.0103	0.9761	0.7044	0.3632	0.6891	0.8712	0.8171	1.4872	1	1.964	1.9407	0.6084	1.0776	0.9648	0.8319	1.5687	1.3652
2178	1-linoleoyl-2-arachidonoyl-GPC (18:2/20:4n6)*	Lipid	Phosphatidylcholine (PC)	52710	LC/MS Pos Late	100009131	1969	806.569				HMDB08147	0.7069	1.0373	0.6797	0.7788	1.1384	1.5968	0.9545	1.0667	0.7632	0.6165	1.2323	0.9627	0.8523	1.407	0.76	1.2845	1.8781	1.4615	1.2338	1.5971	0.9249	0.9213	0.9531	1.588
2257	1-linoleoyl-2-arachidonoyl-GPE (18:2/20:4)*	Lipid	Phosphatidylethanolamine (PE)	53189	LC/MS Pos Late	100009222	2030	764.523				HMDB09102	0.7138	0.9986	0.6086	0.815	1.1138	1.5274	1.0878	1.0611	0.891	0.6151	1.2274	0.8211	0.9636	1.1931	0.612	1.0014	1.3082	1.5598	1.0675	1.159	0.9706	0.7328	0.7334	1.1739
2174	1-linoleoyl-2-linolenoyl-GPC (18:2/18:3)*	Lipid	Phosphatidylcholine (PC)	53176	LC/MS Pos Late	100009343	1939	780.554				HMDB08141	1.3737	1.0072	0.9917	1.1349	1.2463	1.5247	1.3096	1.8912	0.8013	0.7997	1.6606	0.8551	0.6655	0.9928	0.7494	0.971	1.1081	1.085	0.9032	1.2673	0.9291	0.7251	0.8241	1.0081
2410	1-linoleoyl-GPC (18:2)	Lipid	Lysophospholipid	34419	LC/MS Pos Late	100001395	1465	520.34	11988421		C04100	HMDB10386	1.2227	0.6761	1.0393	0.8111	1.5194	1.0017	1.0108	0.9983	0.9217	0.4745	1.3255	1.0798	0.6077	0.7977	0.9933	0.7925	1.0389	1.5643	0.5984	0.5564	1.003	0.8118	1.1421	1.0625
2461	1-linoleoyl-GPE (18:2)*	Lipid	Lysophospholipid	36600	LC/MS Pos Late	100001570	1482	478.293	52925130			HMDB11507	1.009	0.729	1.0699	0.8477	1.4113	0.9509	1.1168	1.0317	1.0813	0.6205	1.2872	1.0369	0.8049	0.7241	0.9864	0.7383	0.9961	1.5912	0.6616	0.6603	1.2993	0.8078	1.0039	1.1204
2500	1-linoleoyl-GPG (18:2)*	Lipid	Lysophospholipid	54885	LC/MS Neg	100009227	5516	507.273					1.5278	0.9873	0.9557	1.0368	1.2437	1.0665	1.3137	1.4766	0.8524	0.6136	0.853	1.1918	0.923	0.8943	1.0363	0.7205	1.0127	0.9476	1.0171	0.737	1.1601	0.7799	1.094	0.906
2508	1-linoleoyl-GPI* (18:2)*	Lipid	Lysophospholipid	36594	LC/MS Neg	100001778	5494	595.289					0.8903	0.7537	1.385	0.9684	0.9402	0.7674	1.1882	0.7885	1.005	0.9044	0.6561	1.0898	1.0495	1.0376	1.2126	0.9848	1.0021	1.7054	0.6407	0.4642	0.9996	1.0004	1.0874	1.1979
2491	1-linoleoyl-GPS (18:2)*	Lipid	Lysophospholipid	43676	LC/MS Neg	100004606	5500	520.268					1.4313	0.975	1.3299	1.0005	1.8657	1.0016	1.339	0.9171	1.5722	0.8309	0.8797	1.5116	0.8964	0.8226	0.9995	0.575	0.9373	1.5196	0.8017	0.4207	1.1213	0.8487	1.5684	1.2459
2637	1-linoleoylglycerol (18:2)	Lipid	Monoacylglycerol	27447	LC/MS Neg	100001040	6477	279.233	5283469	2277-28-3			1.5398	1.7311	0.9463	0.7487	1.5488	0.5821	1.3031	1.2251	0.6699	0.3675	0.3758	1.3852	0.9687	0.7585	1.8488	1.0847	2.5584	2.3644	0.6566	0.6945	0.8296	0.7403	1.7492	1.0313
86	1-methyl-4-imidazoleacetate	Amino Acid	Histidine Metabolism	32350	LC/MS Pos Early	100001208	2064	141.066	75810	2625-49-2	C05828	HMDB02820	1.6058	0.7193	1.1264	0.6917	1.2604	1.352	0.9665	1.3508	1.4298	0.9295	1.6982	1.2906	0.8915	0.7161	0.765	0.5164	0.9161	1.4847	0.8713	1.0335	1.2897	0.7855	0.8061	1.2702
87	1-methyl-5-imidazoleacetate	Amino Acid	Histidine Metabolism	62946	LC/MS Pos Early	100002910	1989	141.066	6451814	4200-48-0		HMDB04988	1.3052	0.7121	0.601	0.5429	1	1.0614	0.5429	0.9407	1.0133	0.8788	1.5065	0.9775	0.8233	1.4018	0.7059	1.2335	0.9695	1.1977	1.1604	2.0059	1.5036	1.1268	0.9674	0.7949
507	1-methylguanidine	Amino Acid	Guanidino and Acetamido Metabolism	48114	LC/MS Pos Early	100000715	2149	74.0713	10111	22661-87-6	C02294	HMDB01522	0.7915	0.5586	1.7413	1.2492	0.7983	1.1276	0.7319	1.7509	0.9034	0.8332	1.1864	1.2291	0.7391	1.0391	1.0249	0.8444	0.9751	1.0843	0.7408	2.2723	1.0396	0.8495	0.9158	1.6662
85	1-methylhistamine	Amino Acid	Histidine Metabolism	43831	LC/MS Pos Early	100001204	3040	126.103	3614	501-75-7	C05127	HMDB00898	1.2657	0.6922	1.1091	0.811	1.2164	0.9193	1.0529	1.2142	1.1453	0.784	1.0326	1.0203	0.9522	1.2123	0.9496	0.9797	1.0204	1.0509	0.5572	0.8003	0.8494	0.5876	1.0786	0.815
68	1-methylhistidine	Amino Acid	Histidine Metabolism	30460	LC/MS Pos Early	100001051	2755	170.092	92105	332-80-9	C01152	HMDB00001	1.0022	0.575	1.1729	0.6416	1.0441	1.7213	0.9345	1.7232	0.7626	0.8553	1.2935	1.4366	0.7497	1.2408	1.177	1.1537	0.8336	1.2343	0.99	1.6912	0.9978	0.7663	0.9969	0.6853
4045	1-methylnicotinamide	Cofactors and Vitamins	Nicotinate and Nicotinamide Metabolism	27665	LC/MS Pos Early	55	1940	137.071	457	1005-24-9	C02918	HMDB00699	1.3678	1.0563	0.6584	0.7951	0.5408	0.8323	0.7915	1.168	0.4178	0.9758	0.5807	0.7242	0.7022	1.9406	0.9258	1.6854	1.0541	1.1783	0.9819	1.2318	1.1688	1.0181	1.0946	1.1934
2083	1-myristoyl-2-arachidonoyl-GPC (14:0/20:4)*	Lipid	Phosphatidylcholine (PC)	53195	LC/MS Pos Late	100009139	1914	754.538				HMDB07883	0.584	0.9109	0.6893	0.7459	1.156	1.603	0.8377	0.9658	0.7793	0.6051	1.3268	1.0342	0.8538	1.4675	0.7336	1.2783	1.8464	1.3756	1.4418	1.5311	0.9614	0.8416	1.0571	1.7953
2079	1-myristoyl-2-palmitoyl-GPC (14:0/16:0)	Lipid	Phosphatidylcholine (PC)	19258	LC/MS Pos Late	100000672	2147	706.538	129657	69525-80-0		HMDB07869	0.55	0.6832	0.7129	0.7365	1.1371	1.5426	0.8987	0.6859	0.8635	0.7744	1.2149	0.9666	0.945	1.2782	0.7755	1.1716	1.3611	1.5346	1.0912	1.0334	1.0671	0.8268	1.1199	1.472
2629	1-myristoylglycerol (14:0)	Lipid	Monoacylglycerol	35625	LC/MS Neg	100001618	6353.3	227.202	79050	75685-84-6	C01885	HMDB11561	0.7173	1.1089	0.6229	0.6576	1.2568	0.7136	1.0103	0.8567	1.0562	0.9897	0.3641	0.823	1.2201	1.0214	1.4562	0.962	2.6719	2.7268	0.8379	0.8335	0.9194	2.0917	2.0978	1.7134
2360	1-oleoyl-2-arachidonoyl-GPI (18:1/20:4)*	Lipid	Phosphatidylinositol (PI)	54994	LC/MS Pos Late	100010951	2568	902.575					0.4351	0.6141	0.7794	0.9447	1.0046	1.7176	1.1057	0.9184	1.2376	0.9954	1.7999	0.9066	1.1377	1.1078	0.5527	1.3634	1.3637	1.4648	0.8894	1.8164	0.9007	0.5736	0.6716	1.769
2172	1-oleoyl-2-docosahexaenoyl-GPC (18:1/22:6)*	Lipid	Phosphatidylcholine (PC)	52697	LC/MS Pos Late	100009130	2011	832.585				HMDB08123	0.9861	1.0024	0.7782	0.8366	0.9976	1.5284	1.0472	1.2323	0.8769	0.6523	1.1922	0.9899	0.973	1.24	0.7969	1.0794	1.3417	1.273	1.1004	1.704	0.9698	0.7582	0.8768	1.2276
2254	1-oleoyl-2-docosahexaenoyl-GPE (18:1/22:6)*	Lipid	Phosphatidylethanolamine (PE)	53209	LC/MS Pos Late	100009220	2119	790.538					0.9895	0.922	0.641	0.7573	1.0711	1.5389	1.0639	1.087	0.8589	0.6874	1.2915	0.8539	1.0105	1.2133	0.6975	0.9581	1.1973	1.4722	0.9734	1.1456	1.0106	0.7302	0.9024	1.0936
2248	1-oleoyl-2-linoleoyl-GPE (18:1/18:2)*	Lipid	Phosphatidylethanolamine (PE)	52687	LC/MS Pos Late	100009078	2270	742.538	9546753			HMDB05349	0.9097	0.974	0.6749	0.8466	1.1018	1.3636	1.0517	1.0204	0.9669	0.7069	1.3498	0.7387	1.0473	1.294	0.5962	0.9062	1.0778	1.5828	1.0005	0.9995	1.0188	0.6832	0.7609	1.0932
2407	1-oleoyl-GPC (18:1)	Lipid	Lysophospholipid	48258	LC/MS Pos Late	100001272	1540	522.355	16081932	19420-56-5		HMDB02815	1.0159	0.8733	0.9758	0.9156	1.5004	1.0199	1.1146	0.9322	1.0858	0.6622	1.1471	1.1285	0.9314	1.0522	0.9444	0.9841	1.35	1.5724	0.8352	0.6586	0.9058	0.7605	1.097	1.2816
2459	1-oleoyl-GPE (18:1)	Lipid	Lysophospholipid	35628	LC/MS Pos Late	100001569	1554	480.308	9547071	89576-29-4		HMDB11506	0.9936	0.9978	0.9014	1.0045	1.2285	1.1174	1.034	1.0366	1.0022	0.7761	1.0807	0.9596	0.9902	1.4943	0.8633	1.1737	1.3822	1.575	0.9288	0.9869	0.9701	0.8754	0.8969	1.2131
2498	1-oleoyl-GPG (18:1)*	Lipid	Lysophospholipid	45968	LC/MS Neg	100005716	5610	509.288					1.3638	0.9337	0.9982	0.9987	1.5233	1.0013	1.4395	1.1336	1.3716	0.6034	0.686	1.3128	1.0886	0.9414	0.6864	0.3967	0.658	1.0105	1.1881	0.4801	1.1231	0.8773	1.0187	0.856
2506	1-oleoyl-GPI (18:1)	Lipid	Lysophospholipid	36602	LC/MS Neg	100001777	5599	597.304					0.7577	0.9223	1.3262	1.3287	0.9038	0.9972	1.1525	0.7369	1.3204	1.1579	0.5848	1.2594	1.0084	0.9609	1.1193	0.8855	1.0849	1.8294	0.6168	0.5489	0.9132	1.0028	0.9264	1.1783
2489	1-oleoyl-GPS (18:1)	Lipid	Lysophospholipid	19260	LC/MS Neg	100000630	5607	522.284	9547099	326589-90-6		HMDB61694	1.6243	1.2544	1.0384	0.3145	1.4656	0.6615	1.0023	0.7614	2.1387	0.6425	0.8163	0.9709	0.9977	1.4804	0.3145	0.8635	1.4944	0.3145	1.0733	0.3504	1.5527	0.4984	1.9511	0.7564
2636	1-oleoylglycerol (18:1)	Lipid	Monoacylglycerol	21184	LC/MS Neg	100000924	6650	281.249	5283468	111-03-5		HMDB11567	1.0788	1.4288	0.9164	0.7468	1.5434	0.6453	1.0925	0.8372	1.047	0.6918	0.3816	0.9419	1.2999	1.0621	1.4114	0.953	2.3052	2.3342	0.7621	0.6066	0.641	0.6616	1.8343	1.1075
2126	1-palmitoleoyl-2-linolenoyl-GPC (16:1/18:3)*	Lipid	Phosphatidylcholine (PC)	53180	LC/MS Pos Late	100009345	1850	754.538				HMDB08008	0.7264	0.8256	1.0837	0.9741	0.9452	1.2776	1.2769	1.1675	0.9764	0.9575	1.2727	0.9271	0.8444	1.0236	0.6468	1.1053	1.3321	1.2116	1.1593	1.0999	0.8792	0.671	0.9335	1.2619
2125	1-palmitoleoyl-2-linoleoyl-GPC (16:1/18:2)*	Lipid	Phosphatidylcholine (PC)	52683	LC/MS Pos Late	100009075	2003	756.554				HMDB08006	0.6655	0.8667	0.8186	0.9137	1.0807	1.3838	1.0554	0.8385	1.0805	0.9581	1.2515	0.985	1.015	1.2439	0.6527	1.0715	1.2465	1.4419	1.2461	0.9546	0.937	0.7923	0.9465	1.3386
2398	1-palmitoleoyl-GPC* (16:1)*	Lipid	Lysophospholipid	33230	LC/MS Pos Late	100001511	1450	494.324	24779461			HMDB10383	0.6127	0.5858	1.0601	0.8144	1.2764	0.8487	0.9968	0.5383	1.2798	0.7809	1.0418	1.3092	1.0032	1.1845	0.9076	1.2942	1.4838	1.7991	0.8023	0.6135	0.8852	0.823	1.3034	1.4972
2633	1-palmitoleoylglycerol (16:1)*	Lipid	Monoacylglycerol	52431	LC/MS Neg	100008952	6094	253.217					0.542	0.9092	1.1463	0.6134	1.0039	0.6844	0.9654	0.4339	0.9961	0.566	0.2424	0.8188	1.461	1.0344	1.1605	1.2028	2.8075	2.5922	1.1406	0.5702	0.628	1.17	1.7678	1.5001
2288	1-palmitoyl-2-arachidonoyl-glycosyl-GPE (16:0/20:4)	Lipid	Glycosyl PE	63195	LC/MS Pos Late	100021395	2180	902.575					1.451	1.205	0.8061	0.6101	1.0779	3.3453	0.9221	1.3071	0.3267	0.3267	0.6285	2.175	0.3267	4.7175	1.1035	1.0809	0.3267	0.3267	0.3678	0.47	0.3267	0.3348	0.5372	0.3267
2113	1-palmitoyl-2-arachidonoyl-GPC (16:0/20:4n6)	Lipid	Phosphatidylcholine (PC)	52462	LC/MS Pos Late	100008914	2091	782.569	10747814	35418-58-7		HMDB07982	0.7766	1.0231	0.9014	0.8456	1.1105	1.5145	0.9482	1.3241	0.8878	0.6139	1.1953	0.9769	0.9554	1.295	0.7669	1.1465	1.2515	1.4187	1.1008	1.8616	0.9756	0.7479	0.891	1.2663
2225	1-palmitoyl-2-arachidonoyl-GPE (16:0/20:4)*	Lipid	Phosphatidylethanolamine (PE)	52464	LC/MS Pos Late	100008990	2198	740.523	9546800			HMDB05323	0.712	1.0326	0.6194	0.7983	1.1328	1.4203	1.0893	0.9881	0.987	0.6975	1.1591	0.7903	1.0934	1.156	0.5836	0.9238	1.0823	1.5541	1.0973	1.0119	0.9802	0.7067	0.704	1.1452
2340	1-palmitoyl-2-arachidonoyl-GPI (16:0/20:4)*	Lipid	Phosphatidylinositol (PI)	52467	LC/MS Pos Late	100008993	2567	876.56				HMDB09789	0.5099	0.5707	0.6559	0.8936	1.1523	1.8509	1.1578	0.8854	1.1712	0.6302	1.7304	0.6387	1.0037	0.9963	0.6041	1.2008	1.1213	1.3943	0.7901	1.0479	1.1505	0.5301	0.5936	1.3288
2119	1-palmitoyl-2-docosahexaenoyl-GPC (16:0/22:6)	Lipid	Phosphatidylcholine (PC)	52610	LC/MS Pos Late	100008915	2023	806.569	6441886	59403-54-2		HMDB07991	0.999	0.9664	1.1544	0.8443	0.9388	1.5537	1.001	1.7379	0.8605	0.5794	1.1087	1.154	0.8898	1.2957	0.8371	1.1137	1.1526	1.2489	0.9123	3.2412	0.9595	0.6236	0.9162	1.0793
2227	1-palmitoyl-2-docosahexaenoyl-GPE (16:0/22:6)*	Lipid	Phosphatidylethanolamine (PE)	52465	LC/MS Pos Late	100008991	2119	764.523	9546799			HMDB05324	0.9604	1.0441	0.7316	0.8406	1.0583	1.6264	1.1377	1.2806	0.9221	0.7147	1.3161	0.8725	1.0619	1.0926	0.7104	0.9459	0.9206	1.407	1.0006	1.3301	1.1215	0.7275	0.8422	0.9994
2102	1-palmitoyl-2-linoleoyl-GPC (16:0/18:2)	Lipid	Phosphatidylcholine (PC)	42446	LC/MS Pos Late	1537	2160	758.569	5287971	40811-94-7		HMDB07973	0.9917	0.8727	0.7852	0.83	1.2166	1.3726	0.9728	0.9987	1.0145	0.8532	1.2917	0.8251	1.0258	1.1967	0.7008	0.9117	1.0013	1.4601	1.1121	1.0028	1.0176	0.7314	0.9559	1.1511
2222	1-palmitoyl-2-linoleoyl-GPE (16:0/18:2)	Lipid	Phosphatidylethanolamine (PE)	42449	LC/MS Pos Late	100001870	2275	716.523	9546747			HMDB05322	0.7385	0.8451	0.7816	0.8924	1.0885	1.3065	1.1558	0.9031	1.1592	0.8386	1.2805	0.7802	1.227	1.3088	0.569	1.0249	1.0636	1.5539	0.994	1.002	0.998	0.6544	0.8047	1.17
2323	1-palmitoyl-2-linoleoyl-GPG (16:0/18:2)	Lipid	Phosphatidylglycerol (PG)	52628	LC/MS Polar	1543	717	745.503		322647-44-9		HMDB10575	0.8605	1.0198	0.9802	0.8738	1.2449	1.5191	1.2566	1.3561	0.9507	0.7587	1.2079	0.9693	1.0745	0.7412	1.0782	0.7935	1.5515	1.2148	0.9539	1.0317	0.8695	0.6608	0.8625	1.3007
2099	1-palmitoyl-2-oleoyl-GPC (16:0/18:1)	Lipid	Phosphatidylcholine (PC)	52461	LC/MS Pos Late	1539	2358	760.585	6436017	26853-31-6;26853-31-6		HMDB07972	0.7778	0.8677	0.7761	0.8884	1.1922	1.3023	0.9822	0.8289	1.1901	0.9267	1.1958	0.8949	1.2563	1.3345	0.6769	1.0087	1.0881	1.5409	1.1952	1.0072	0.9928	0.6914	0.9367	1.31
2220	1-palmitoyl-2-oleoyl-GPE (16:0/18:1)	Lipid	Phosphatidylethanolamine (PE)	19263	LC/MS Pos Late	1526	2509	718.538	5283496	26662-94-2		HMDB05320	0.4994	0.7331	0.6274	0.7651	0.9992	1.2089	1.1225	0.6287	1.1467	0.7536	1.0169	0.8452	1.377	1.5567	0.5343	1.2682	1.5515	1.6987	1.0008	1.0364	0.9623	0.6476	0.8462	1.4586
2322	1-palmitoyl-2-oleoyl-GPG (16:0/18:1)	Lipid	Phosphatidylglycerol (PG)	52448	LC/MS Pos Late	100000641	3206	766.559	5283509				0.7935	0.9918	0.8421	0.9577	1.1713	1.6631	1.1839	1.5093	1.199	0.7292	1.5761	0.9096	1.1795	0.922	0.6756	1.0082	1.3089	1.4447	0.85	1.5605	0.9122	0.4993	0.7126	1.281
2096	1-palmitoyl-2-palmitoleoyl-GPC (16:0/16:1)*	Lipid	Phosphatidylcholine (PC)	52470	LC/MS Pos Late	100008984	2160	732.554					0.4654	0.7268	0.8699	0.8863	0.9304	1.2976	0.9865	0.6063	1.2488	1.0489	1.0406	0.9402	1.3516	1.2729	0.6526	1.2074	1.2046	1.49	1.1476	0.898	0.9063	0.7453	1.0135	1.3372
2097	1-palmitoyl-2-stearoyl-GPC (16:0/18:0)	Lipid	Phosphatidylcholine (PC)	52616	LC/MS Pos Late	100008921	2653	762.601		59403-51-9		HMDB07970	0.667	0.7732	0.5225	0.6621	1.1178	1.4995	1.1526	0.9349	0.8654	0.545	1.4478	0.7991	1.01	1.4576	0.6145	1.2368	1.4373	1.5294	0.99	1.4931	1.138	0.6735	0.8085	1.4294
2396	1-palmitoyl-GPC (16:0)	Lipid	Lysophospholipid	33955	LC/MS Neg	100001263	6380	570.341	86554	17364-16-8		HMDB10382	1.275	0.9422	0.9637	1.0186	1.2906	1.0767	0.9686	0.9673	1.0076	0.9716	0.8238	1.1845	1.1336	1.4314	0.8369	0.8701	1.1418	1.4082	0.9924	0.7009	0.973	0.7454	1.1708	1.1015
2450	1-palmitoyl-GPE (16:0)	Lipid	Lysophospholipid	35631	LC/MS Neg	100001567	6057.2	452.278	9547069	53862-35-4		HMDB11503	1.0742	0.9502	0.8883	0.9804	1.1898	0.9884	0.9952	1.0092	1.1997	0.9911	0.7886	1.1798	1.1689	1.4818	0.7464	0.8516	0.9905	1.4296	1.0218	0.8535	1.0849	0.6905	1.0048	1.1284
2494	1-palmitoyl-GPG (16:0)*	Lipid	Lysophospholipid	45970	LC/MS Neg	100005717	5570	483.273	3300276				1.3722	0.9173	1.2095	1.0255	1.1404	1.0963	1.2471	1.2346	0.9995	0.7083	0.6693	1.0005	1.0331	0.9886	1.0207	0.7131	0.8909	1.222	0.8221	0.7064	0.9417	0.7225	1.0485	0.8137
2501	1-palmitoyl-GPI* (16:0)	Lipid	Lysophospholipid	35305	LC/MS Neg	100001655	5564	571.289				HMDB61695	0.8161	0.7587	1.344	1.2923	0.671	0.9785	1.0804	0.8164	1.0789	1.0604	0.5728	1.0538	1.3949	0.8995	1.2038	0.8904	1.1678	1.4592	0.6842	0.5882	0.9319	0.724	1.0215	1.1248
2487	1-palmitoyl-GPS (16:0)*	Lipid	Lysophospholipid	46130	LC/MS Neg	100005805	5572	496.268	9547100				0.9471	0.9732	1.0468	1.2416	1.3203	0.7561	1.2487	0.8229	1.6991	1.005	0.7785	0.995	1.1099	1.1961	0.9651	0.6214	0.7952	1.406	1.1334	0.4384	1.0723	0.6681	1.1299	0.8655
2632	1-palmitoylglycerol (16:0)	Lipid	Monoacylglycerol	21127	LC/MS Neg	100000827	6550	255.233	14900	542-44-9		HMDB31074	0.7435	0.8984	1.0045	0.7296	1.5707	0.9217	1.0665	0.642	1.8575	1.2526	0.8314	1.3742	1.4415	1.8075	0.9951	0.9599	1.7718	1.9655	0.9955	0.7108	0.936	0.7646	1.9642	1.4077
90	1-ribosyl-imidazoleacetate*	Amino Acid	Histidine Metabolism	61868	LC/MS Pos Early	100001668	2006	259.092	5117448	29605-99-0	C05131	HMDB02331	1.1414	0.6311	1.0517	0.5692	0.8216	0.8651	1.4112	1.2102	0.9913	0.6495	1.9482	0.5692	0.7583	1.5032	1.1645	1.4148	0.9921	0.8083	1	0.98	1.7244	1.2359	1.0724	0.8761
2147	1-stearoyl-2-arachidonoyl-GPC (18:0/20:4)	Lipid	Phosphatidylcholine (PC)	42450	LC/MS Pos Late	100001869	2300	810.601	16219824	35418-59-8		HMDB08048	0.815	1.0257	0.5408	0.6878	1.1136	1.6477	0.8892	1.1111	0.7427	0.4351	1.3241	0.7961	0.8864	1.2479	0.6549	1.0611	1.3428	1.3394	1.1037	1.795	0.9743	0.6694	0.6989	1.2191
2242	1-stearoyl-2-arachidonoyl-GPE (18:0/20:4)	Lipid	Phosphatidylethanolamine (PE)	52447	LC/MS Pos Late	100008977	2424	768.554	5289133			HMDB09003	0.9273	1.0545	0.543	0.7343	1.0387	1.407	0.981	1.0771	0.8296	0.4876	1.254	0.716	1.0445	1.1346	0.5295	0.8515	0.9922	1.4723	1.0354	1.0709	1.0078	0.5835	0.648	1.0118
2355	1-stearoyl-2-arachidonoyl-GPI (18:0/20:4)	Lipid	Phosphatidylinositol (PI)	52449	LC/MS Pos Late	100000616	3000	904.591		383907-33-3		HMDB09815	0.5958	0.9052	0.541	0.6735	1.5463	1.9653	1.023	1.2014	0.8667	0.4821	1.7612	1.038	0.9029	0.977	0.6237	0.955	1.5924	1.6229	1.2011	1.7205	1.1481	0.6723	0.7225	1.5263
2311	1-stearoyl-2-arachidonoyl-GPS (18:0/20:4)	Lipid	Phosphatidylserine (PS)	52235	LC/MS Pos Late	100001872	2565	812.544				HMDB12383	0.6509	0.8533	0.6193	0.8734	1.3003	1.7594	1.0318	0.9682	0.912	0.6185	1.6369	0.7679	0.9651	1.1622	0.8667	1.3632	1.5476	1.7188	1.3228	1.4224	1.4059	0.6504	0.8843	1.3442
2153	1-stearoyl-2-docosahexaenoyl-GPC (18:0/22:6)	Lipid	Phosphatidylcholine (PC)	52611	LC/MS Pos Late	100008916	2197	834.601		59403-52-0		HMDB08057	1.0119	1.078	0.7406	0.746	0.8924	1.8248	1.082	1.6444	0.6864	0.4219	1.1856	0.9584	0.9171	1.1467	0.8484	1.2274	1.3662	1.152	0.8529	3.327	1.0021	0.6979	0.7774	0.9979
2246	1-stearoyl-2-docosahexaenoyl-GPE (18:0/22:6)*	Lipid	Phosphatidylethanolamine (PE)	52466	LC/MS Pos Late	100008992	2317	792.554	9546798			HMDB05334	1.2269	0.9407	0.8054	0.7553	1.0615	1.4893	1.0658	1.2352	0.9948	0.6519	1.3411	0.9902	1.0345	1.2354	0.6588	0.9232	0.8648	1.4282	0.9631	1.7712	1.074	0.6578	0.8758	1.0052
2139	1-stearoyl-2-linoleoyl-GPC (18:0/18:2)*	Lipid	Phosphatidylcholine (PC)	52452	LC/MS Pos Late	100008980	2380	786.601					1.1337	0.9582	0.6494	0.789	1.2391	1.4913	0.9847	1.1284	0.8709	0.668	1.3809	0.8022	0.9515	1.1741	0.7199	0.896	1.0153	1.3728	1.1367	1.0485	1.0667	0.7488	0.8477	1.108
2237	1-stearoyl-2-linoleoyl-GPE (18:0/18:2)*	Lipid	Phosphatidylethanolamine (PE)	52446	LC/MS Pos Late	100008976	2522	744.554	9546749			HMDB08994	0.9439	0.9136	0.6267	0.7601	1.1146	1.428	1.099	1.0722	0.9251	0.572	1.2737	0.7367	1.0913	1.3273	0.5564	1.0181	1.1468	1.491	0.9716	1.2368	0.9819	0.62	0.7315	1.0797
2344	1-stearoyl-2-linoleoyl-GPI (18:0/18:2)	Lipid	Phosphatidylinositol (PI)	52468	LC/MS Pos Late	100008994	3185	880.591				HMDB09809	0.4891	0.8064	0.8655	0.9138	1.0462	1.3531	1.019	0.8634	0.981	0.5377	1.6948	0.9143	1.4709	1.873	0.8316	1.2416	2.2304	2.3214	0.9469	1.3953	1.3259	0.5255	0.8686	1.9783
2309	1-stearoyl-2-linoleoyl-GPS (18:0/18:2)	Lipid	Phosphatidylserine (PS)	53009	LC/MS Pos Late	100000642	2689	788.544	9547091	322647-11-0			0.7277	0.8124	0.6782	0.9931	1.5412	1.6435	1.3187	0.9853	1.1021	0.7165	1.7293	0.8823	0.9457	0.9957	0.6897	1.0043	1.6996	1.7128	1.0951	1.1214	1.1668	0.5677	0.9922	1.4788
2136	1-stearoyl-2-oleoyl-GPC (18:0/18:1)	Lipid	Phosphatidylcholine (PC)	52438	LC/MS Pos Late	100008904	2644	788.616		56421-10-4		HMDB08038	0.6461	0.9524	0.5323	0.8397	1.0828	1.3758	1.0972	0.8896	1.0191	0.6114	1.319	0.7415	1.2663	1.3986	0.5464	1.0914	1.2974	1.4418	0.9809	1.1672	0.916	0.5472	0.6534	1.2043
2234	1-stearoyl-2-oleoyl-GPE (18:0/18:1)	Lipid	Phosphatidylethanolamine (PE)	42448	LC/MS Pos Late	100001856	2858	746.569				HMDB08993	0.6471	0.8601	0.5927	0.8379	1.0338	1.2319	1.1904	0.7556	1.1321	0.6518	1.113	0.794	1.3433	1.6469	0.5717	1.3459	1.5771	1.6859	0.9551	1.2767	0.9662	0.6305	0.7797	1.3773
2308	1-stearoyl-2-oleoyl-GPS (18:0/18:1)	Lipid	Phosphatidylserine (PS)	19265	LC/MS Pos Late	100000639	3000	790.559	9547087			HMDB10163	0.5559	0.8309	0.6385	1.2522	1.0576	1.3068	0.883	0.7877	0.9685	0.6887	1.581	0.8871	0.9995	1.0258	1.0005	1.2808	1.2735	1.5332	0.8797	1.3037	1.1263	0.609	0.8824	1.4155
2405	1-stearoyl-GPC (18:0)	Lipid	Lysophospholipid	33961	LC/MS Pos Late	100001271	1606	524.371	497299	19420-57-6		HMDB10384	1.1943	1.0307	0.8544	1.0209	1.2675	1.2678	0.9219	1.1514	0.8663	0.7248	1.2705	0.943	0.836	1.351	0.865	1.1483	1.3403	1.2303	0.9791	0.9564	0.87	0.792	0.8567	1.1433
2457	1-stearoyl-GPE (18:0)	Lipid	Lysophospholipid	42398	LC/MS Pos Late	100001461	1626	482.324	9547068	69747-55-3		HMDB11130	1.0267	0.9167	0.6746	0.8576	1.2535	1.381	0.972	1.1295	0.8783	0.5843	1.2255	0.7856	0.958	1.4208	0.6839	1.0652	1.2363	1.3365	0.9861	1.1716	1.0139	0.6899	0.7118	1.0291
2496	1-stearoyl-GPG (18:0)	Lipid	Lysophospholipid	34437	LC/MS Neg	100001462	5816	511.304					1.5395	1.4769	0.8741	1.3482	1.2893	1.4914	1.0643	1.7385	0.9357	0.9307	0.8015	1.2312	1.0662	0.8273	0.7231	0.6008	1.0903	1.0894	1.2277	0.689	0.8914	0.845	0.6915	0.8966
2504	1-stearoyl-GPI (18:0)	Lipid	Lysophospholipid	19324	LC/MS Neg	100000656	5794	599.32		796963-93-4		HMDB61696	1.0514	1.0089	0.9026	1.0663	1.1115	1.3651	0.9911	0.9652	0.8599	0.6539	0.8027	0.9593	1.1679	0.8564	1.1041	0.7761	1.364	1.7579	1.134	0.7218	0.9697	0.8153	1.0572	1.2658
2488	1-stearoyl-GPS (18:0)*	Lipid	Lysophospholipid	45966	LC/MS Neg	100004327	5800	524.299	9547101				1.0867	1.0347	0.7558	1.0017	1.3542	0.8902	1.0776	0.8855	1.2752	0.7302	0.7899	0.8226	1.0457	1.2715	0.8185	0.7171	0.8521	1.3989	1.3641	0.8298	2.2587	0.605	0.9983	1.0562
1419	10-heptadecenoate (17:1n7)	Lipid	Long Chain Monounsaturated Fatty Acid	33971	LC/MS Neg	100001278	5555	267.233	5312435	29743-97-3		HMDB60038	1.2809	0.925	0.8304	0.6572	1.2124	1.1256	1.5233	1.0792	0.8972	0.5997	1.0206	1.2808	0.9517	1.1583	0.8771	0.7427	0.8324	1.227	1.2706	0.7047	1.2009	1.3246	0.9794	0.8987
1427	10-nonadecenoate (19:1n9)	Lipid	Long Chain Monounsaturated Fatty Acid	33972	LC/MS Neg	100001277	5780	295.264	5312513	73033-09-7		HMDB13622	1.425	0.9482	0.9009	0.7826	1.4647	1.2764	1.6114	1.2223	0.9049	0.5789	1.2066	1.1189	0.9613	1.0314	0.8004	0.7272	0.8283	1.3941	1.3449	0.6878	1.3178	1.0508	0.9686	0.941
1864	12,13-DiHOME	Lipid	Fatty Acid, Dihydroxy	38395	LC/MS Neg	62	5137	313.238	10236635	263399-35-5	C14829	HMDB04705	1.0398	0.4168	1.1948	0.9312	1.2555	0.9253	0.9733	0.9066	0.7568	0.9232	1.1398	1.1221	0.9131	1.0187	1.0049	0.9339	0.5463	0.9951	1.1045	1.0314	1.4088	1.555	0.7175	1.1204
1848	13-HODE + 9-HODE	Lipid	Fatty Acid, Monohydroxy	37752	LC/MS Neg	100002196	5275	295.228					0.9257	0.5176	0.7631	0.9309	1.0223	1.137	1.0062	0.7598	1.2394	0.9507	1.0684	1.3996	1.1771	0.7275	0.9938	0.8492	0.7701	1.2592	1.0089	1.0666	1.5063	1.4113	0.9811	0.7703
1844	16-hydroxypalmitate	Lipid	Fatty Acid, Monohydroxy	39609	LC/MS Neg	100002953	5236.2	271.228	10466	506-13-8	C18218	HMDB06294	0.6687	0.594	1.1006	0.7878	0.9759	1.1609	0.9504	0.8305	1.1441	1.026	1.0765	1.0274	1.3121	0.8512	0.8832	0.9908	0.7104	1.0328	1.1016	0.8318	1.1181	1.1034	0.6102	1.0092
1537	18-methylnonadecanoate (i20:0)	Lipid	Fatty Acid, Branched	62781	LC/MS Neg	100019953	6170	311.296	4383090				0.9695	0.8466	0.8543	0.6565	1.7228	2.3553	1.3433	1.6398	0.7717	0.6565	0.84	2.7684	1.227	0.6645	1	0.6787	0.8752	1.3467	1.885	0.7711	1.6642	1.2395	0.9616	1.3238
3905	2'-deoxyadenosine	Nucleotide	Purine Metabolism, Adenine containing	1553	LC/MS Pos Early	211	2252	252.109	13730	16373-93-6	C00559	HMDB00101	1.1655	1.0783	1.0641	1.162	1.1557	0.84	1.0389	0.8065	1.0238	0.9762	1.0507	1.3159	0.6484	0.557	1.3542	0.7481	1.1019	0.8309	0.9536	0.4704	0.7443	0.8022	1.8545	0.7358
3995	2'-deoxycytidine	Nucleotide	Pyrimidine Metabolism, Cytidine containing	15949	LC/MS Pos Early	100000125	2193	228.098	13711	951-77-9	C00881	HMDB00014	1.998	0.9732	0.8457	1.1307	1.22	0.9803	1.258	0.9776	1.3905	1.0197	1.3014	1.0299	0.6283	0.8904	0.7984	0.7115	1.0843	0.8573	1.155	0.966	1.6663	0.8088	1.1236	0.7356
3936	2'-deoxyguanosine	Nucleotide	Purine Metabolism, Guanine containing	1411	LC/MS Neg	348	1700	266.089	187790	961-07-9	C00330	HMDB00085	3.2616	0.77	0.5124	1.4477	1.111	0.5124	0.5124	1.201	1	1.2562	1.2894	0.7557	0.5124	0.587	0.5124	0.5124	0.6634	0.5124	0.8616	0.5335	2.0237	0.5124	0.5124	0.5124
3970	2'-deoxyuridine	Nucleotide	Pyrimidine Metabolism, Uracil containing	52602	LC/MS Neg	536	1586	227.067	13712	951-78-0	C00526	HMDB00012	0.9473	0.9243	1.0092	1.1245	1.3522	1.6768	1.1065	1.339	1.3412	1.5032	1.5423	1.1733	0.7985	0.8219	0.946	0.8751	1.042	0.881	0.9747	1.2193	0.8409	0.7815	0.8735	0.9908
3996	2'-O-methylcytidine	Nucleotide	Pyrimidine Metabolism, Cytidine containing	57554	LC/MS Pos Early	100010895	2411	258.108	150971	2140-72-9			1.0929	0.6762	0.8106	0.6928	1.0181	1.3428	0.8151	1.4164	0.7196	0.7134	1.4111	1.2064	0.7065	1.1583	0.9605	1.1144	1.1639	1.4468	0.8575	1.0705	1.205	0.6035	0.9819	0.841
381	2,3-dihydroxy-2-methylbutyrate	Amino Acid	Leucine, Isoleucine and Valine Metabolism	57547	LC/MS Polar	100010869	1318	133.051	301941	14868-24-7		HMDB29576	0.3476	0.0885	0.8131	0.0885	0.0885	0.0885	1.3027	0.0885	1.7157	0.4553	0.0885	0.0885	0.4102	8.7931	1.0227	3.4042	1.0629	0.1695	0.0885	0.0885	0.0885	0.0885	1	0.0885
4435	2,3-dihydroxyisovalerate	Xenobiotics	Food Component/Plant	38276	LC/MS Polar	100002417	1050	133.051	677	1756-18-9	C04039	HMDB12141	1	0.6172	0.6172	1.0307	0.6172	0.6172	0.6172	0.6172	0.6172	0.6172	0.6172	0.7745	0.6172	1.0175	0.6172	0.6172	0.6172	0.6172	0.6172	0.6172	0.6172	0.6172	0.6172	0.6172
1870	2,4-dihydroxybutyrate	Lipid	Fatty Acid, Dihydroxy	62951	LC/MS Polar	100002285	1793	119.035	192742	1518-62-3		HMDB00360	1.0161	0.6338	0.9118	1.303	1.1547	1.1801	0.8277	1.0071	1.2324	1.2306	1.1891	1.0134	0.9201	1.337	1.0597	1.0277	0.899	0.8912	0.5382	0.8253	0.9929	0.7449	0.8736	0.8685
5458	2,6-dihydroxybenzoic acid	Xenobiotics	Drug - Topical Agents	63042	LC/MS Neg	100020837	2575	153.019	9338	303-07-1		HMDB13676	1.1741	0.5861	0.8513	1	0.5861	0.5861	0.7206	0.8746	0.6988	0.9708	0.6242	0.5861	0.9961	1.799	1.3522	1.4277	0.7362	1.123	0.801	1.8108	1.5489	1.2024	1.3817	1.3249
116	2-aminoadipate	Amino Acid	Lysine Metabolism	6146	LC/MS Polar	381	3500	160.061	469	542-32-5;1118-90-7	C00956	HMDB00510	1.1869	0.8204	0.9423	1.1591	1.6017	1.5766	0.9111	1.1928	1.0165	0.8797	1.5567	1.407	0.4889	0.4084	0.8462	0.6304	0.6641	0.7342	3.7613	0.9835	1.5247	1.9349	0.8945	3.1574
1634	2-aminoheptanoate	Lipid	Fatty Acid, Amino	43761	LC/MS Pos Early	100004542	3160	146.118	227939	1115-90-8			0.8529	0.4022	1.0693	1.1801	0.4022	1.17	0.7236	0.8646	0.4022	0.4022	0.4703	0.8879	0.9395	1.588	0.7674	1.9134	1.0605	0.4022	0.6336	0.4022	1.0737	0.4022	1.2109	1.4068
4903	2-aminophenol sulfate	Xenobiotics	Food Component/Plant	43266	LC/MS Neg	100004322	1677	188.002	181670			HMDB61116	0.7158	0.5866	0.5187	0.404	0.404	0.404	1.0059	0.9941	0.5345	0.404	0.5075	0.404	0.8714	0.9095	1.173	0.8589	1.2294	1.0355	1.374	1.0099	1.8808	1.3552	1.491	1.3255
352	2-hydroxy-3-methylvalerate	Amino Acid	Leucine, Isoleucine and Valine Metabolism	36746	LC/MS Neg	100001541	1800	131.071	164623	488-15-3		HMDB00317	0.5654	0.9723	0.8517	0.5969	2.1676	1.1603	1.1644	1	1.3865	0.9662	1.2513	0.7471	0.8805	0.5654	0.5654	1.0546	0.7417	0.5654	0.5654	1.0784	2.1536	1.3093	0.8277	0.5654
1551	2-hydroxyadipate	Lipid	Fatty Acid, Dicarboxylate	31934	LC/MS Polar	100001153	3000	161.046	193530	18294-85-4	C02360	HMDB00321	1.0064	0.4157	1.0017	0.89	0.7365	0.7264	1.136	1.0035	0.5499	1.0545	0.8688	1.2388	0.2878	1.3454	0.5166	1.3013	0.9983	0.3853	1.4594	1.5065	1.2384	0.9624	0.6229	1.5402
527	2-hydroxybutyrate/2-hydroxyisobutyrate	Amino Acid	Glutathione Metabolism	52281	LC/MS Polar	100008928	1258	103.04					1.3453	0.7337	0.7279	0.439	0.7514	0.9818	1.0182	1.8312	0.6837	1.0326	1.7194	0.9348	0.833	0.6222	0.8487	0.8822	1.2297	0.7862	6.5668	1.8731	4.8828	2.8235	1.5209	3.522
1800	2-hydroxydecanoate	Lipid	Fatty Acid, Monohydroxy	42489	LC/MS Neg	100004089	4840	187.134	21488	5393-81-7			1.1701	1.1115	0.9625	1.025	0.9211	1.1075	1.1166	1.0336	0.9507	1.0409	1.0449	0.9101	1.2022	0.7184	1.4287	0.9258	0.8912	1.3111	0.9072	0.975	0.9087	0.9391	1.064	0.8815
1547	2-hydroxyglutarate	Lipid	Fatty Acid, Dicarboxylate	37253	LC/MS Polar	100002070	3352.8	147.03	43	40951-21-1	C02630	HMDB0059655	1.1128	0.8827	1.0622	1.1003	0.9379	0.8116	0.996	1.2121	1.3823	1.0128	1.1835	1.0122	0.7448	1.487	0.7153	0.5131	0.8222	0.763	1.0069	1.004	0.9631	0.6726	1.0122	0.5438
1797	2-hydroxyheptanoate*	Lipid	Fatty Acid, Monohydroxy	61827	LC/MS Neg	100019960	2900	145.087	2750949				0.8843	1.4757	0.7994	1.1449	0.7058	1.3471	0.8538	0.9133	0.9818	0.9202	0.6631	1.2001	1.0182	1.1233	1.1157	0.9567	1.0981	1.269	1.4933	0.9254	0.8967	1.2868	0.9288	1.2496
1804	2-hydroxyoleate	Lipid	Fatty Acid, Monohydroxy	54920	LC/MS Neg	100010866	5560	297.243	9796304	56472-29-8			0.531	0.5318	1.0157	0.9207	1.581	1.047	1.128	1.3051	1.3933	0.706	0.8289	1.315	0.9016	0.5167	0.9127	0.5048	0.604	1.5872	1.1771	0.9843	1.5356	0.858	1.0813	1.0877
1803	2-hydroxypalmitate	Lipid	Fatty Acid, Monohydroxy	35675	LC/MS Neg	100001579	5511.2	271.228	92836	764-67-0		HMDB31057	1.0829	0.8751	1.0033	0.7578	0.9309	1.4109	0.9995	1.1199	0.7578	0.8573	0.7609	1.6784	0.7578	0.7736	0.9626	0.8003	1.0005	1.394	1.0838	0.8206	0.8237	1.1711	1.1945	1.0765
1805	2-hydroxystearate	Lipid	Fatty Acid, Monohydroxy	17945	LC/MS Neg	1239	5695	299.259	69417	629-22-1	C03045		0.988	1.1802	1.2265	0.6773	0.8173	1.0308	0.9485	1.2253	0.9939	0.9089	0.8344	1.2833	1.3557	0.9793	0.8457	0.9373	0.9616	1.1952	1.0597	1.0061	0.7948	1.0865	1.1585	1.1286
2652	2-linoleoylglycerol (18:2)	Lipid	Monoacylglycerol	32506	LC/MS Neg	100000987	6250	279.233	5365676	3443-82-1		HMDB11538	1.3156	2.0607	0.6649	0.5639	1.2852	0.4988	1.1116	1.1761	0.4982	0.4578	0.2479	0.5289	1.0692	1.0025	1.4258	1.0279	2.3896	1.8379	0.6383	0.7947	0.6578	0.4784	1.3934	0.9975
354	2-methylbutyrylcarnitine (C5)	Amino Acid	Leucine, Isoleucine and Valine Metabolism	45095	LC/MS Pos Early	100001509	3050	246.17	6426901	31023-25-3		HMDB00378	0.6676	0.7608	0.6515	1.2176	0.6693	0.6929	0.9485	0.8804	1.2304	1.4245	1.1368	0.7261	0.8529	1.191	1.0515	2.5465	1.1892	0.5289	0.5289	2.4195	1.054	0.7125	1.0724	0.5289
1363	2-methylcitrate/homocitrate	Energy	TCA Cycle	52282	LC/MS Neg	100008929	575	205.035					1.1487	1.3632	1.288	1.3848	1.7106	1.1111	1.6919	0.9057	1.1496	0.8709	0.9739	1.3923	0.5646	0.388	0.8773	0.7004	1.0135	1.0898	0.9865	0.5146	0.6563	0.6983	1.4901	0.7775
1659	2-methylmalonylcarnitine (C4-DC)	Lipid	Fatty Acid Metabolism (also BCAA Metabolism)	35482	LC/MS Pos Early	100001596	2440	262.128	53481628	149181-64-6		HMDB13133	1.4629	1.5264	0.888	1.0776	1.1265	1.1079	0.8747	1.6967	0.7659	0.5757	1.2783	0.9196	0.8378	0.9071	0.9924	0.7384	1.0076	1.1861	1.0838	0.8916	0.9536	0.8201	1.0628	1.0818
2647	2-myristoylglycerol (14:0)	Lipid	Monoacylglycerol	34383	LC/MS Neg	100001408	6230	227.202	137938	27214-38-6		HMDB11530	0.5843	1.7354	0.4475	0.4475	1.4084	0.4475	0.9345	0.4475	0.4475	0.4475	0.4475	0.4475	0.945	0.4475	1.3311	0.8816	1.8581	2.263	1.0367	0.9633	0.4475	0.4475	1.7342	0.8302
4077	2-O-methylascorbic acid	Cofactors and Vitamins	Ascorbate and Aldarate Metabolism	63990	LC/MS Polar	100003258	1512	189.041	99779	17860-87-6			1.0202	1.1035	1.2655	1.5508	1.0687	0.8797	1.2597	1.1357	1.3372	1.0019	0.9882	0.9981	0.891	0.9612	0.9302	0.8729	1.0422	1.2711	0.8081	0.7621	0.7483	0.7775	1.017	0.9839
2651	2-oleoylglycerol (18:1)	Lipid	Monoacylglycerol	21232	LC/MS Neg	100000943	6500	281.249	5319879	3443-84-3		HMDB11537	1.0955	1.7085	0.6238	0.5425	1.58	0.4536	0.8135	0.8062	1.4335	0.9016	0.4803	0.9206	1.8678	1.8823	1.0963	0.9971	2.0725	3.1156	1.0029	0.6039	0.6189	0.4669	2.4102	1.3473
2399	2-palmitoleoyl-GPC* (16:1)*	Lipid	Lysophospholipid	35819	LC/MS Pos Late	100001561	1425	494.324				HMDB10383	0.6501	0.9248	0.9988	0.8347	1.1987	0.9968	1.1589	0.5642	1.3007	0.9174	0.9701	1.0273	1.5668	1.0637	0.8613	1.1688	1.4037	1.6368	1.0012	0.6779	0.7865	0.6441	1.3516	1.4764
2649	2-palmitoleoylglycerol (16:1)*	Lipid	Monoacylglycerol	52432	LC/MS Neg	100008953	6016	253.217					0.9627	1.0562	0.5682	0.9329	1.7682	0.2168	1.3306	0.6919	1.4215	0.9389	0.342	0.2423	2.4439	1.4598	1.0373	1.3118	2.9938	2.5973	0.6783	0.7199	0.5565	0.4955	1.5916	2.2524
2397	2-palmitoyl-GPC* (16:0)*	Lipid	Lysophospholipid	35253	LC/MS Neg	100001562	6215	570.341	15061532			HMDB61702	1.2641	0.8697	0.97	1.0042	1.4048	1.0901	0.9667	0.9958	0.9893	0.8879	0.8142	1.3095	1.1222	1.3099	0.9356	0.8283	1.2416	1.5116	0.9758	0.6721	1.0421	0.7642	1.3046	1.1502
2648	2-palmitoylglycerol (16:0)	Lipid	Monoacylglycerol	33419	LC/MS Neg	100001048	6400	255.233	123409	23470-00-0		HMDB11533	0.4713	1.6622	1.0652	0.6827	1.2428	1.0337	1.008	0.6498	1.1322	0.6573	0.4205	2.0122	1.0335	1.0484	0.992	0.7283	1.9342	0.9463	0.5401	0.8515	1.0204	0.7625	1.3299	0.975
2458	2-stearoyl-GPE (18:0)*	Lipid	Lysophospholipid	41220	LC/MS Neg	100003901	6350	480.31				HMDB11129	1.5994	1.0886	0.7479	0.9381	1.3064	1.5045	0.8003	0.9723	0.9916	0.6871	0.6577	1.7994	1.0084	1.3982	0.9105	1.0257	1.6278	1.3724	0.9718	0.9373	1.2598	0.5816	1.0268	0.6381
1868	2R,3R-dihydroxybutyrate	Lipid	Fatty Acid, Dihydroxy	63109	LC/MS Polar	100002367	1543	119.035	13120901	759-06-8		HMDB00498	0.9282	0.6763	0.9099	1.1036	1.2585	1.1651	1.0529	1.1926	1.4102	1.3693	1.2787	1.2228	0.7361	1.0753	1.087	0.9832	0.7941	0.7551	0.6842	0.8961	1.0168	0.7214	0.9543	0.747
1867	2S,3R-dihydroxybutyrate	Lipid	Fatty Acid, Dihydroxy	62950	LC/MS Polar	100002284	1660	119.035	10964471	5057-93-2		HMDB02453	0.9597	0.7275	0.9045	1.106	1.0619	1.4641	0.6285	1.1123	0.9263	1.1098	1.3025	0.8189	0.7359	0.9666	0.9831	1.0816	0.8906	0.6965	1.6695	1.1285	1.1643	0.7121	1.0169	1.0219
4067	3'-dephospho-acetyl-CoA	Cofactors and Vitamins	Pantothenate and CoA Metabolism	54675	LC/MS Neg	100010805	2313	728.152	193680				1.2105	0.6566	1.1002	1.2227	1.2031	0.4877	1.0888	0.8151	0.8466	0.7366	0.6839	0.9815	1.188	3.5087	1.0185	1.3624	1.8766	2.4796	0.5419	0.7882	0.4066	0.3186	0.6614	1.2167
534	3'-dephospho-CoA-glutathione*	Amino Acid	Glutathione Metabolism	62807	LC/MS Neg	100020899	1690	495.101					1.2563	1.2093	1.0914	1.1536	0.9752	1.029	1.0557	1.0065	0.9051	0.9045	0.8648	0.919	0.8495	1.2345	1.0886	1.1612	0.9935	1.1455	0.8379	0.7085	0.6651	0.8774	1.332	0.7928
4277	3-(3-hydroxyphenyl)propionate sulfate	Xenobiotics	Benzoate Metabolism	45415	LC/MS Neg	100005391	1294	245.012	187488	86321-32-6			0.6173	0.3809	0.3809	0.3809	0.3809	0.3809	0.4246	0.4948	0.4021	0.3809	0.3809	0.3809	4.1786	2.5786	0.9978	0.3809	1.0022	0.8675	1.2456	0.3809	4.1829	1.744	0.3809	1.053
171	3-(4-hydroxyphenyl)lactate (HPLA)	Amino Acid	Tyrosine Metabolism	32197	LC/MS Neg	240	1379	181.051	9378	6482-98-0	C03672	HMDB00755	1.0037	0.5881	0.5482	0.4727	0.7243	0.7461	1.2114	1.0653	0.9405	0.8671	1.4398	0.9963	0.5458	1.5236	0.6583	0.7641	0.6444	1.0099	1.7334	2.0564	1.9423	1.3219	1.0055	2.0512
437	3-amino-2-piperidone	Amino Acid	Urea cycle; Arginine and Proline Metabolism	62853	LC/MS Pos Early	100020361	2065	115.087	5200225	1892-22-4		HMDB00323	15.1178	0.515	1.4545	0.515	0.7138	0.515	0.515	1.6178	1.752	0.6562	0.7675	0.962	1	1.7052	0.515	0.6003	0.515	0.515	0.6878	1.4166	2.3565	0.6112	1.0025	0.515
4448	3-formylindole	Xenobiotics	Food Component/Plant	62863	LC/MS Pos Early	100020219	2736	146.06	10256	487-89-8	C08493	HMDB29737	1.6253	0.8175	0.9011	0.9218	1.0787	1.4682	1.0072	1.0077	0.8433	0.9063	1.4235	0.9093	0.799	0.9057	1.0485	0.5994	1.1888	1.2787	1.0365	0.9928	1.3235	0.5658	0.9041	1.1901
2945	3-hydroxy-3-methylglutarate	Lipid	Mevalonate Metabolism	531	LC/MS Polar	112	2850	161.046	1662	503-49-1	C03761	HMDB00355	1.0628	1.2848	0.9505	1.2453	1.2879	0.8709	1.373	1.0644	1.1765	0.9359	1.117	1.0495	0.7386	0.2423	0.8035	0.373	0.6222	0.6501	1.496	0.5802	0.9367	0.7627	1.4603	1.2226
1552	3-hydroxyadipate*	Lipid	Fatty Acid, Dicarboxylate	62069	LC/MS Polar	100004396	3131	161.046	151913			HMDB00345	0.9001	0.5513	0.8777	0.792	0.5513	0.5513	2.3261	1.0547	1.2482	1.0256	1.0048	1.026	0.6166	0.5513	1.3785	0.8569	1.8877	0.7559	0.8223	1.9144	1.4205	0.9952	0.5513	0.9429
1777	3-hydroxybutyrate (BHBA)	Lipid	Ketone Bodies	542	LC/MS Polar	254	1480	103.04	441	625-72-9	C01089	HMDB00357	0.7191	0.9542	0.5914	0.7592	1.607	1.0458	2.5425	2.2945	1.735	0.9299	1.3678	1.7414	0.8836	0.5022	0.6867	0.4995	0.9502	0.6328	4.4094	0.5889	3.2224	2.9788	1.0776	2.0099
1816	3-hydroxydecanoate	Lipid	Fatty Acid, Monohydroxy	22053	LC/MS Neg	100000997	4634.7	187.134	26612	5561-87-5		HMDB02203	0.6433	0.7208	0.6852	0.8406	1.5172	1.9233	1.094	0.9432	1.6781	0.6388	1.4001	1.4098	1.6509	0.4879	0.6969	0.7744	1.0029	0.8723	1.5662	0.8111	1.4431	1.1495	0.9971	2.2179
1767	3-hydroxydecanoylcarnitine	Lipid	Fatty Acid Metabolism (Acyl Carnitine, Hydroxy)	63358	LC/MS Pos Late	100021141	961	332.243				HMDB61636	0.8649	0.6495	0.9377	1.1568	1.1475	0.9658	0.8435	1.6226	1.1244	0.7177	1.7263	0.8842	0.656	0.7268	0.7995	1.5691	2.2659	1.0342	0.5635	2.984	1.4272	0.7698	1.1478	1.3674
1813	3-hydroxyhexanoate	Lipid	Fatty Acid, Monohydroxy	53230	LC/MS Neg	100006367	1725	131.071	151492	10191-24-9			0.5819	0.6818	0.7685	0.7915	1.2536	1.4343	1.2031	0.9354	1.7103	0.7647	0.9309	1.0646	1.7785	0.7198	0.824	1.1785	0.6531	0.5054	1.4125	0.7059	1.3913	1.4764	1.3133	2.2308
1764	3-hydroxyhexanoylcarnitine (2)	Lipid	Fatty Acid Metabolism (Acyl Carnitine, Hydroxy)	62556	LC/MS Pos Early	100020826	2968	276.181					1.0351	0.6125	1.2118	1.2654	0.454	1.0052	0.6817	1.1319	0.9095	1.0037	0.9393	0.9963	0.7174	1.0587	0.7508	1.9414	1.1699	0.8957	0.6472	1.776	0.7314	0.5373	1.0719	1.0872
380	3-hydroxyisobutyrate	Amino Acid	Leucine, Isoleucine and Valine Metabolism	1549	LC/MS Polar	111	1619	103.04	87	2068-83-9	C06001	HMDB00336	0.7602	0.4253	0.485	0.7668	0.6588	0.6286	1.0022	1.2654	1.0119	0.9096	1.2837	1.1396	0.4625	1.0294	0.556	0.6	1.0756	0.7469	1.6389	1.4561	0.9978	1.654	1.1186	2.2265
1819	3-hydroxylaurate	Lipid	Fatty Acid, Monohydroxy	32457	LC/MS Neg	100001112	5175	215.165	94216	53941-38-1		HMDB00387	0.6101	0.7394	0.7142	0.8161	1.6581	1.8577	0.9186	0.8336	1.602	0.5275	1.3132	1.1814	1.7757	0.6631	0.771	0.8841	1.0814	0.8604	1.4651	0.7686	1.518	1.3961	1.1456	2.3197
1820	3-hydroxymyristate	Lipid	Fatty Acid, Monohydroxy	21158	LC/MS Neg	100000882	5335	243.197	16064	3422-31-9			0.7283	0.7568	0.9133	0.9174	1.2686	1.4896	1.139	0.9112	1.4001	0.6821	1.072	1.1699	1.304	0.5533	0.8016	0.6132	0.8686	0.928	1.3206	0.6362	1.2429	1.1764	1.3126	1.7668
1814	3-hydroxyoctanoate	Lipid	Fatty Acid, Monohydroxy	22001	LC/MS Neg	100000773	3446	159.103	26613	88930-08-9		HMDB01954	0.7395	0.7963	0.7478	0.9906	1.5646	1.6642	1.3184	0.9654	1.6898	0.7008	1.2428	1.1316	1.2806	0.6098	0.7919	1.0094	0.9437	0.7497	1.4019	0.8097	1.2455	1.0901	0.9348	1.5391
1824	3-hydroxyoleate*	Lipid	Fatty Acid, Monohydroxy	61843	LC/MS Neg	100019966	5508	297.243					0.9713	0.8899	0.7666	0.9858	1.3568	1.0873	1.4602	1.0945	1.2246	0.7019	0.924	1.3529	1.1916	0.785	0.6375	0.5276	1.0142	0.8793	1.0488	0.6627	1.1338	0.7367	1.1067	1.0392
1769	3-hydroxyoleoylcarnitine	Lipid	Fatty Acid Metabolism (Acyl Carnitine, Hydroxy)	61840	LC/MS Pos Late	100019801	1406	442.353					1.032	0.9103	1.0048	0.8807	1.238	0.7329	0.7307	2.1558	0.9952	0.6088	1.4131	1.0218	0.6655	2.8099	0.7113	1.5198	1.6869	0.9723	0.5388	3.2663	1.0571	0.7342	0.9339	1.1355
1821	3-hydroxypalmitate	Lipid	Fatty Acid, Monohydroxy	27503	LC/MS Neg	100000983	5476	271.228	301590	928-17-6		HMDB10734	0.69	0.7459	0.9991	1.0723	1.1986	1.2153	1.4756	0.8366	2.0959	0.8397	0.8376	1.3578	2.363	0.5795	0.7887	0.5083	0.8535	1.0009	1.4781	0.7624	1.1833	0.8322	1.4096	1.3076
1768	3-hydroxypalmitoylcarnitine	Lipid	Fatty Acid Metabolism (Acyl Carnitine, Hydroxy)	61839	LC/MS Pos Late	100019800	1380	416.337					0.9881	1.0031	1.3821	1.2653	0.9754	0.6864	0.7833	2.2644	0.9969	0.7735	1.4103	1.0778	0.6573	2.6135	0.7353	1.5286	1.5662	0.8716	0.5168	3.4381	0.9296	0.7029	1.0724	1.1033
5667	3-hydroxypyridine sulfate	Xenobiotics	Chemical	48448	LC/MS Neg	100006098	1595.5	173.987		1955-23-3			0.6069	0.6069	0.6069	0.6069	0.6069	1.052	0.6069	0.7624	0.6069	1.2686	0.6069	0.6096	1.7839	1.4148	1.3295	0.822	1.7244	0.6069	0.6956	2.4958	0.9383	0.6934	1.5915	0.948
1823	3-hydroxystearate	Lipid	Fatty Acid, Monohydroxy	52938	LC/MS Neg	100008933	5674	299.259	5282907	45261-96-9			1.1135	1.1171	1.0626	1.5008	0.892	0.9282	2.3584	1.247	1.9117	0.9941	0.6704	1.459	2.1443	0.606	0.8919	0.561	1.0059	1.1679	0.6625	0.8511	0.9338	0.4893	1.2656	0.7178
290	3-indoxyl sulfate	Amino Acid	Tryptophan Metabolism	27672	LC/MS Neg	100000467	2222.2	212.002	10258	2642-37-7		HMDB00682	2.162	0.504	0.8888	0.6045	1.1576	0.89	0.7304	0.847	1.6181	0.9629	1.7896	1.3054	1.0436	1.3639	0.9063	0.6906	0.8639	0.6002	0.8841	1.457	1.4488	1.0371	1.2481	1.1039
327	3-methylglutaconate	Amino Acid	Leucine, Isoleucine and Valine Metabolism	57747	LC/MS Polar	100002458	2700	99.0452	1551553	5746-90-7		HMDB00522	0.8664	0.7367	0.8558	0.7079	0.8553	0.3447	0.9809	0.6539	1.2075	1.5841	0.8671	0.7028	0.3437	1.7567	1.0191	1.4638	1.119	1.8864	2.1237	1.266	1.2267	0.5328	1.4947	2.1784
69	3-methylhistidine	Amino Acid	Histidine Metabolism	15677	LC/MS Pos Early	100000042	2670	170.092	64969	368-16-1	C01152	HMDB00479	1.2129	0.8197	1.1144	1.4104	0.8733	0.8606	0.5754	1.1029	0.6307	0.843	1.4664	1.4105	0.4104	0.9802	0.815	1.2443	1.3252	0.5669	0.5301	1.9684	1.0973	1.0198	1.0355	0.8947
4282	3-phenylpropionate (hydrocinnamate)	Xenobiotics	Benzoate Metabolism	15749	LC/MS Neg	100000010	2860	149.061	107	501-52-0	C05629	HMDB00764	0.6938	0.7618	0.6938	0.6938	0.6938	0.6938	1	0.7303	0.6938	0.6938	0.6938	0.6938	0.6938	0.6938	1.6812	0.9398	2.0114	1.2214	0.6938	1.0214	0.7647	0.7215	1.6609	1.392
1145	3-phosphoglycerate	Carbohydrate	Glycolysis, Gluconeogenesis, and Pyruvate Metabolism	1414	LC/MS Neg	132	583	184.986	724	80731-10-8	C00597	HMDB00807	0.6795	0.7827	1.0691	1.0282	1.322	1.6735	1.1099	0.911	1.154	0.828	2.029	0.8907	0.8581	0.3303	0.9718	0.7745	1.4652	1.4669	0.6957	0.5828	1.5044	0.6139	1.0326	1.7191
429	3-sulfo-L-alanine	Amino Acid	Methionine, Cysteine, SAM and Taurine Metabolism	47089	LC/MS Pos Early	382	570	170.012	72886	498-40-8	C00506	HMDB02757	0.4199	0.6652	1.1144	1.387	0.9857	0.5092	0.4751	0.8296	0.39	1.0143	1.7761	1.3299	0.5284	0.5814	1.3393	1.1568	0.941	1.1886	1.0146	0.3711	1.4096	1.2655	0.9217	1.3953
3973	3-ureidopropionate	Nucleotide	Pyrimidine Metabolism, Uracil containing	3155	LC/MS Pos Early	1053	875	133.061	111	462-88-4	C02642	HMDB00026	0.9877	0.5789	0.397	0.6394	1.2511	1.6156	0.6272	1.1942	0.9284	1.3022	2.9228	1.3881	0.8552	1.2004	0.6942	0.9928	1.0267	1.0132	1.0538	1.9804	0.9797	0.8245	0.7552	1.0072
2985	4-cholesten-3-one	Lipid	Sterol	38125	LC/MS Pos Late	100002227	2520	385.346	91477	601-57-0	C00599	HMDB00921	0.8411	0.9961	0.821	0.9752	1.4345	1.5997	1.2907	1.1256	1.0715	0.591	1.5721	0.9497	1.0039	1.0831	0.7281	1.0933	1.3025	1.8205	0.956	0.9414	1.1449	0.7388	0.9038	0.9679
508	4-guanidinobutanoate	Amino Acid	Guanidino and Acetamido Metabolism	15681	LC/MS Pos Early	100000096	2320	146.092	500	463-003;463-00-3	C01035	HMDB03464	1.6006	0.5644	1.4008	0.699	0.4305	0.851	0.7201	0.9378	0.848	0.4065	0.9644	0.4577	1.6762	2.2589	2.2541	2.4615	0.8686	0.8822	1.7181	2.175	2.4343	2.1959	1.4333	1.0356
1795	4-hydroxybutyrate (GHB)	Lipid	Fatty Acid, Monohydroxy	34585	LC/MS Polar	100001507	1765	103.04	10413	502-85-2	C00989	HMDB00710	0.4491	0.6839	2.5183	1.3759	1.274	2.3639	2.2321	0.5155	3.714	2.1122	0.4705	1.4157	1.6884	2.7827	1.0623	0.9377	0.6235	1.0809	0.8547	0.7994	0.6536	0.9293	0.478	0.7016
48	4-hydroxyglutamate	Amino Acid	Glutamate Metabolism	40499	LC/MS Pos Early	100002544	1141	164.055	439902	2485-33-8	C03079	HMDB01344	1.0717	0.875	1.0962	0.95	0.951	1.5313	0.5957	1.6103	0.564	0.6221	1.6142	0.7165	0.8436	0.9773	1.3724	1.1136	0.8264	1.0062	0.9589	0.9938	1.3873	1.5665	1.0273	1.9181
1885	4-hydroxynonenal	Lipid	Fatty Acid, Oxidized	38309	LC/MS Neg	143	4745	155.108	1693	75899-68-2;128946-65-6		HMDB04362	0.8019	1	0.7196	0.9591	1.3567	1.8623	0.7566	1.0108	0.7737	0.9404	1.4457	1.0746	1.2613	0.5529	0.5529	0.8182	1.0058	1.8367	1.3656	1.2692	0.9039	0.7303	1.1124	0.9748
91	4-imidazoleacetate	Amino Acid	Histidine Metabolism	32349	LC/MS Pos Early	100001207	2055	127.05	96215	645-65-8	C02835	HMDB02024	1.5571	0.7146	0.6212	0.86	1.0875	0.9618	0.6427	0.6381	0.7473	0.5224	1.3635	1.1142	0.6831	0.8112	1.1062	1.1553	1.0484	1.3061	0.7249	1.2193	1.7237	0.71	1.0382	1.212
5656	4-methylbenzenesulfonate	Xenobiotics	Chemical	43592	LC/MS Neg	100002390	2350	171.012	6101	104-15-4	C06677		0.8197	0.7818	0.9154	1.0312	0.4969	3.6529	0.4969	0.6343	0.6853	0.886	0.6858	0.9688	8.6083	4.6624	0.9589	0.4969	3.5578	1.2602	15.2125	12.1131	1.0976	0.6473	1.8214	1.3991
1677	4-methylhexanoylglycine	Lipid	Fatty Acid Metabolism (Acyl Glycine)	62736	LC/MS Neg	100020632	3550	186.114					1.9871	0.8785	0.5203	0.8927	1.4971	1.5274	1.2753	2.0101	1	1.1749	3.0442	1.9134	0.6437	0.4059	0.5071	0.4417	0.6234	0.4059	1.1463	0.8261	2.467	0.9293	1.1776	0.9525
3957	5,6-dihydrouridine	Nucleotide	Pyrimidine Metabolism, Uracil containing	61833	LC/MS Neg	100001425	1119	245.078	94312	5627-05-04			1	0.8306	0.9751	0.8528	1.2086	1.5009	1.2438	1.1416	1.2289	0.9314	1.8338	1.2741	0.8772	0.7485	0.9112	0.886	0.7277	0.7277	1.0372	1.0408	1.1698	0.8709	1.0426	0.8319
113	5-(galactosylhydroxy)-L-lysine	Amino Acid	Lysine Metabolism	43582	LC/MS Pos Early	100002462	2755	325.161	123986	32448-36-5			1.2043	1.062	0.9643	1.0019	0.9383	1.1396	0.9297	1.1869	0.7839	0.8441	1.0755	0.982	0.9391	1.4218	0.8265	1.0934	1.1146	0.9981	1.2297	1.1663	0.8089	0.7787	0.8655	1.038
1398	5-dodecenoate (12:1n7)	Lipid	Medium Chain Fatty Acid	33968	LC/MS Neg	100001232	5224	197.155	5312378	2430-94-6		HMDB00529	0.5771	0.821	0.8034	0.9639	1.1716	1.2387	1.193	0.9327	0.9344	1.1367	1.1941	1.1417	0.8056	0.6711	0.5664	0.8338	1.0265	0.9484	1.4328	0.9735	1.2154	1.1276	1.1825	1.2092
1729	5-dodecenoylcarnitine (C12:1)	Lipid	Fatty Acid Metabolism (Acyl Carnitine, Monounsaturated)	61769	LC/MS Pos Late	100016069	1135	342.264				HMDB13326	0.716	0.8998	1.5408	1.6022	1.0265	0.7974	0.8457	1.9098	1.2705	1.0555	2.0832	1.6109	0.5315	0.0989	0.7809	0.7003	1.1714	0.7627	0.4235	3.4039	0.9735	0.6673	1.1559	1.0521
112	5-hydroxylysine	Amino Acid	Lysine Metabolism	15685	LC/MS Pos Early	100000054	2790	163.108	1029	13204-98-3	C16741	HMDB00450	1.348	0.7101	0.9041	1.0605	0.7616	1.3703	0.7598	1.7521	0.578	0.9395	1.4473	1.2026	0.7404	1.5856	1.1207	1.1742	1.0632	0.6695	1.2859	1.9779	0.837	0.5229	0.6741	0.5865
4113	5-methyltetrahydrofolate (5MeTHF)	Cofactors and Vitamins	Folate Metabolism	18330	LC/MS Neg	1244	1820	458.179	146	68703-91-3;68792-52-9	C00440	HMDB01396	0.7661	0.9865	0.8293	0.524	2.8215	1.2725	0.524	0.8531	0.974	0.524	2.1315	1.2574	0.8991	1.7461	0.8537	1.0792	1.0362	0.524	1.0135	0.86	0.524	0.7321	1.1639	1.026
501	5-methylthioadenosine (MTA)	Amino Acid	Polyamine Metabolism	1419	LC/MS Pos Early	212	2752	298.097	439176	2457-80-9	C00170	HMDB01173	0.988	1.0097	0.9598	0.9903	1.1737	1.1327	1.1757	1.1121	1.0818	0.7842	1.2144	0.8026	0.6265	1.848	0.8039	1.0563	1.1603	0.8381	0.7946	1.1583	0.7005	0.5978	1.0627	0.8037
399	5-methylthioribose	Amino Acid	Methionine, Cysteine, SAM and Taurine Metabolism	62100	LC/MS Pos Early	100002103	790	181.053	494	23656-67-9		HMDB01087	3.052	0.5248	1.0056	1.6816	0.8672	3.2076	0.6909	1.8712	0.6839	0.9509	2.5173	1.3978	1.0587	1.5957	0.9098	1.406	0.6231	0.9426	0.9944	2.1434	1.4144	0.7625	0.6723	0.8401
524	5-oxoproline	Amino Acid	Glutathione Metabolism	1494	LC/MS Pos Early	1021	1000	130.05	7405	98-79-3	C01879	HMDB00267	3.7312	0.8882	1.0616	1.1378	1.0869	1.2345	0.7484	1.1048	0.9026	0.6863	1.0018	0.9495	0.9468	1.1547	1.0506	0.9143	0.9288	1.3352	0.8395	0.9464	1.004	0.8164	1.0203	0.9982
126	6-oxopiperidine-2-carboxylate	Amino Acid	Lysine Metabolism	43231	LC/MS Neg	100004499	965	142.051	3014237	34622-39-4		HMDB61705	0.6287	0.6287	0.6287	0.6287	0.6287	1	0.722	0.6287	0.7848	0.9677	1.197	0.6287	0.6287	0.6287	0.6287	0.6287	1.1034	0.9225	1.2529	1.4667	0.8833	1.0834	0.6287	2.6493
3922	7-methylguanine	Nucleotide	Purine Metabolism, Guanine containing	35114	LC/MS Pos Early	100001456	2175	166.072	11361	578-76-7	C02242	HMDB00897	1.0887	0.3946	1	0.3946	0.7423	1.0111	0.8678	1.7028	1.2257	0.8873	2.2751	0.97	0.3946	0.3946	0.4598	0.3946	0.3946	1.2003	1.0482	1.4841	0.933	0.7292	0.3946	0.3946
1835	8-hydroxyoctanoate	Lipid	Fatty Acid, Monohydroxy	21239	LC/MS Neg	100000956	2300	159.103	69820	764-89-6		HMDB61914	1.2521	1.0781	0.9072	0.624	1	1.1939	0.9741	0.5527	0.6661	1.4262	0.7901	1.098	1.3911	1.1399	0.8814	0.5527	1.2008	1.0379	0.945	0.5527	0.6027	0.5527	1.4765	0.6428
1865	9,10-DiHOME	Lipid	Fatty Acid, Dihydroxy	38399	LC/MS Neg	179	5180	313.238	9966640	263399-34-4	C14828	HMDB04704	1.0568	0.4222	1.087	0.7904	1.0012	0.9147	0.9988	0.9311	1.0277	0.857	1.1899	1.1267	0.9208	0.9483	1.0211	0.8114	0.6491	1.0239	0.9052	1.1065	1.1537	1.5247	0.7174	1.08
1372	acetyl-CoA	Lipid	Fatty Acid Metabolism	43840	LC/MS Neg	1830	1691	403.556	444493	102029-73-2	C00024	HMDB01206	0.8229	0.4557	0.9804	1.1038	1.5219	0.512	0.8696	0.6668	1.0196	0.5584	1.2868	0.7883	1.4529	2.5989	0.8161	1.5227	3.2168	3.6793	0.5168	1.395	1.0579	0.2584	0.6727	1.5386
1698	acetylcarnitine (C2)	Lipid	Fatty Acid Metabolism (Acyl Carnitine, Short Chain)	32198	LC/MS Pos Early	100000802	2282	204.123	1	5080-50-2	C02571	HMDB00201	0.9276	0.7064	1.2208	1.3772	1.1136	0.7279	0.9435	0.829	1.3025	0.8981	1.0006	1.1127	1.1285	1.0792	0.9773	0.9717	1.4714	1.8388	0.6663	1.0318	0.9994	0.4287	0.8913	1.2662
1366	acetylphosphate	Energy	Oxidative Phosphorylation	15488	LC/MS Polar	1211	4013.9	138.98	186	94249-01-1	C00227	HMDB01494	0.9208	0.8016	0.864	0.7796	1.3116	1.1928	0.7312	0.743	1.026	0.9595	0.9861	0.6193	1.0306	3.2976	1.096	1.073	1.012	1.292	0.988	0.6552	1.2801	0.8659	1.1112	1.275
1343	aconitate [cis or trans]	Energy	TCA Cycle	46173	LC/MS Neg	100001359	580	173.009					0.963	1.2239	0.7248	0.8169	0.9655	1.0345	0.6256	1.2009	0.8192	0.8671	0.8714	0.8983	1.079	5.3074	1.1635	1.6911	1.3841	1.0738	0.8917	2.1075	1.2711	0.815	0.8715	1.0385
3883	adenine	Nucleotide	Purine Metabolism, Adenine containing	554	LC/MS Pos Early	880	2221	136.062	190	73-24-5	C00147	HMDB00034	0.9958	0.8538	0.9979	1.136	1.141	1.293	0.988	0.7952	1.1023	0.8567	1.2089	0.866	1.0021	0.7603	0.9548	1.0844	1.2844	1.382	0.9656	0.7537	1.0157	0.8963	1.1656	1.1565
3882	adenosine	Nucleotide	Purine Metabolism, Adenine containing	555	LC/MS Pos Early	798	2169	268.104	60961	58-61-7	C00212	HMDB00050	1.1697	1.3722	1.0138	1.562	0.8909	1.3238	1.0684	0.9402	0.8451	1.0705	0.8823	1.0108	0.7844	0.8099	1.1863	1.1512	0.9987	1.0013	0.9311	0.5528	0.761	0.9438	1.4927	0.8452
3878	adenosine 3',5'-cyclic monophosphate (cAMP)	Nucleotide	Purine Metabolism, Adenine containing	2831	LC/MS Neg	207	1952.2	328.045	6076	60-92-4	C00575	HMDB00058	0.9241	1.0057	0.7208	0.7208	1.3916	1.3601	0.863	1.1322	0.736	0.9232	1.7464	0.7208	0.7472	1.851	0.7208	0.9943	1.2603	1.5143	0.8955	1.1988	0.8405	0.9058	0.7208	1.6154
3880	adenosine 3',5'-diphosphate	Nucleotide	Purine Metabolism, Adenine containing	15691	LC/MS Neg	1214	575	426.022	159296	75431-54-8	C00054	HMDB00061	0.8691	0.7158	0.9362	1.0263	0.9742	1.6181	0.8691	1.1854	1.2865	0.8639	1.2058	0.9621	0.8857	0.3539	0.8895	0.6751	1.1963	1.711	1.0559	1.2769	1.0258	0.5565	1.06	1.0932
3874	ADP	Nucleotide	Purine Metabolism, Adenine containing	3108	LC/MS Neg	208	680	426.022	6022	20398-34-9	C00008	HMDB01341	1.0176	0.6733	0.7952	1.1232	1.255	1.054	0.9824	0.7603	0.8915	0.7684	1.2864	0.8597	1.1457	0.776	0.759	0.9407	1.0767	1.5866	1.0402	0.9173	1.2001	0.5125	1.1127	1.5093
4054	adenosine 5'-diphosphoribose (ADP-ribose)	Cofactors and Vitamins	Nicotinate and Nicotinamide Metabolism	558	LC/MS Neg	215	920	558.064	192	68414-18-6	C00301	HMDB01178	0.9674	1.3523	0.7082	0.8165	1.1567	1.4201	0.9619	1.0293	0.6668	0.9793	1.1682	0.9347	1.0227	1.1462	0.7798	1.3509	1.1299	1.0207	1.2712	0.6159	0.7019	0.5429	0.8188	1.2537
3875	AMP	Nucleotide	Purine Metabolism, Adenine containing	32342	LC/MS Pos Early	209	1013	348.07	6083	149022-20-8	C00020	HMDB00045	1.0279	1.2589	0.8934	1.3118	0.9197	1.4674	1.0749	0.768	0.7434	0.9721	0.8673	0.9414	0.8479	1.2963	1.1045	1.1664	1.1037	1.1177	1.2577	0.6791	0.6023	0.934	1.131	0.915
1282	adenosine-5'-diphosphoglucose	Carbohydrate	Nucleotide Sugar	35652	LC/MS Neg	100001644	901.9	588.075	16500	15839-70-0;102129-65-7	C00498	HMDB06557	2.5816	1.5624	0.598	0.7728	0.9972	0.8666	1.2993	0.7934	1.0144	0.788	0.5665	0.7723	1.0028	4.1825	1.1608	1.6948	0.3464	1.4187	1.0237	0.6796	0.6013	1.1092	1.2677	0.5729
3881	adenylosuccinate	Nucleotide	Purine Metabolism, Adenine containing	57838	LC/MS Neg	1303	560	462.067	195	19046-78-7	C03794	HMDB00536	0.5517	0.5664	0.746	0.6427	1.0086	1.4173	0.64	0.7135	0.9117	0.5565	1.1649	0.9774	1.1182	1.0308	0.7429	1.7673	1.7295	1.0922	0.9355	1.5455	1.2823	1.0373	0.9914	1.2965
1462	adrenate (22:4n6)	Lipid	Long Chain Polyunsaturated Fatty Acid (n3 and n6)	32980	LC/MS Neg	100001193	5678	331.264	5497181	2091-25-0	C16527	HMDB02226	1.2911	0.9789	0.7523	1.0785	1.1297	1.3167	1.8195	1.1571	1.113	0.4709	1.0411	1.5314	1.0211	0.5449	0.5592	0.4968	0.7572	0.9728	1.1001	0.5815	0.9417	0.6501	1.0782	0.8353
1746	adrenoylcarnitine (C22:4)*	Lipid	Fatty Acid Metabolism (Acyl Carnitine, Polyunsaturated)	57528	LC/MS Pos Late	100015850	1415	476.373					0.6179	1	3.1777	1.1333	0.496	0.496	0.496	3.1925	0.496	0.496	0.8794	1.7188	0.496	0.496	0.776	0.496	0.5954	0.496	0.496	5.8048	0.496	0.496	0.496	0.496
3852	AICA ribonucleotide	Nucleotide	Purine Metabolism, (Hypo)Xanthine/Inosine containing	38325	LC/MS Pos Early	216	797	339.07	65110	3031-94-5	C04677	HMDB01517	0.9474	0.4219	1.2983	1.2618	1.0965	1.0206	0.783	1.8674	1.0606	1	1.5946	1.0856	0.606	0.2996	1.0953	0.2996	0.6897	0.9759	0.6352	1.9212	0.7497	0.5071	0.9876	1.227
28	alanine	Amino Acid	Alanine and Aspartate Metabolism	1126	LC/MS Pos Early	811	1700	90.055	5950	56-41-7	C00041	HMDB00161	1.0307	0.8237	1.4265	1.3055	1.125	1.0516	0.7549	0.9691	0.9944	0.9771	1.0056	0.9017	0.8639	1.6563	0.9041	1.2817	1.2034	1.1027	0.6416	1.3623	0.7085	0.7232	1.1026	0.9829
604	alanylleucine	Peptide	Dipeptide	37093	LC/MS Pos Early	100001890	3055	203.139	259583	1638-60-4		HMDB28691	1.1795	0.3002	0.2869	0.2869	0.2869	0.2869	0.2869	0.2869	0.2869	0.2869	0.2869	0.2869	0.2869	6.8885	0.2869	1	0.2869	0.2869	0.2869	0.2869	0.2869	0.2869	0.2869	0.2869
3869	allantoin	Nucleotide	Purine Metabolism, (Hypo)Xanthine/Inosine containing	1107	LC/MS Polar	1002	1672	157.037	204	97-59-6	C02350	HMDB00462	1.0743	0.8705	0.899	0.9443	1.4162	1.3542	0.9902	1.1411	1.2198	1.1599	1.828	1.2214	0.8354	0.9236	0.8299	0.8997	0.7364	0.9275	0.9332	1.088	1.0135	0.8227	1.0247	1.0098
308	alpha-hydroxyisocaproate	Amino Acid	Leucine, Isoleucine and Valine Metabolism	22132	LC/MS Neg	100000706	1840	131.071	83697	10303-64-7	C03264	HMDB00746	0.8813	0.568	0.568	1.2044	1	0.9762	0.5818	1.3305	1.4027	0.7189	1.4339	0.568	0.8549	0.568	0.7153	1.4074	0.568	0.6247	0.568	1.6665	2.2079	1.2123	0.568	0.568
376	alpha-hydroxyisovalerate	Amino Acid	Leucine, Isoleucine and Valine Metabolism	46537	LC/MS Polar	100001300	1052	117.056	99823	600-37-3		HMDB00407	0.9231	0.7432	0.9243	1.0817	1.011	1.1844	0.7999	0.9777	0.8549	0.9253	1.4869	1.0232	0.8136	0.6609	1.0321	1.1183	0.989	0.8944	1.0363	0.9795	1.0373	1.0339	1.0256	1.3001
44	alpha-ketoglutaramate*	Amino Acid	Glutamate Metabolism	62101	LC/MS Polar	100002397	1916	144.03	48	18465-19-5			1.7573	0.7439	0.9767	1.4829	0.8786	1.2957	0.7665	0.8915	1.1041	0.7245	1.0587	1.0244	0.6626	1.7973	0.739	0.6272	1.5355	1.2118	0.6921	1.0932	1.1706	0.6681	0.8844	1.0233
1347	alpha-ketoglutarate	Energy	TCA Cycle	528	LC/MS Polar	93	2700	145.014	51	305-72-6;328-50-7;22202-68-2	C00026	HMDB00208	0.8278	1.1258	1.3113	1.5155	1.13	0.9253	1.2217	0.9314	0.7725	0.6765	1.0315	0.696	0.9685	1.9578	0.7066	0.8964	0.7892	1.0419	1.4936	1.8335	1.7032	0.8718	0.9568	1.2371
4085	alpha-tocopherol	Cofactors and Vitamins	Tocopherol Metabolism	1561	LC/MS Pos Late	1105	2522	430.378	14985	59-02-9;10191-41-0	C02477	HMDB01893	1.0402	0.7934	0.5205	0.5512	1.3743	1.6354	1.5041	0.9875	0.7318	0.3922	1.7921	0.6414	0.8004	1.1484	0.4917	1.0125	1.2985	1.6081	1.2409	0.811	0.7833	0.6218	1.0298	1.0217
82	anserine	Amino Acid	Histidine Metabolism	15747	LC/MS Pos Early	100000044	2924	241.13	112072	10030-52-1	C01262	HMDB00194	0.9681	1.1442	8.6663	1.3949	0.2663	0.196	0.3896	8.0039	1.8063	0.6696	0.3296	3.5695	0.1186	2.8453	1.5974	1.4629	0.1193	1.0726	0.1896	25.8036	1.0319	0.7417	0.3274	0.2986
1185	arabitol/xylitol	Carbohydrate	Pentose Metabolism	48885	LC/MS Polar	100006430	1932.4	151.061					1.2838	0.972	1.1905	1.1453	0.7781	0.968	1.028	2.2332	1.4081	0.8188	1.0914	0.9225	0.7633	2.8788	0.947	1.2622	0.9308	0.8236	0.8341	1.4962	1.0478	0.8994	1.2341	0.9282
1191	arabonate/xylonate	Carbohydrate	Pentose Metabolism	48255	LC/MS Polar	100006115	2700	165.041					1.0543	0.7775	1.191	1.2998	0.9659	1.0155	0.8329	1.1052	1.6851	1.4114	1.6897	0.9485	0.8859	1.0296	0.6944	0.7218	0.7771	1.0268	0.7197	0.7826	1.1582	0.6745	1.0889	0.9845
1407	arachidate (20:0)	Lipid	Long Chain Saturated Fatty Acid	1118	LC/MS Neg	893	6240	311.296	10467	506-30-9	C06425	HMDB02212	0.9725	1.1481	0.9184	0.7568	1.5779	2.1169	1.0337	1.4234	1.0255	0.5985	0.8783	2.1661	1.1101	0.7219	0.777	0.5746	0.803	1.4128	1.4446	0.8117	1.3106	0.9745	0.808	1.1609
1460	arachidonate (20:4n6)	Lipid	Long Chain Polyunsaturated Fatty Acid (n3 and n6)	1110	LC/MS Neg	229	5535	303.233	444899	506-32-1	C00219	HMDB01043	1.379	1.0403	0.8072	0.8885	1.5611	1.2591	1.7008	1.3628	1.1034	0.4118	0.9597	1.6525	0.8003	0.6979	0.7428	0.4644	1.0674	1.1235	1.1208	0.6651	1.1822	0.9018	0.8539	0.884
1987	arachidonoyl ethanolamide	Lipid	Endocannabinoid	32463	LC/MS Pos Late	1488	1560	348.29	5281969	94421-68-8	C11695	HMDB04080	1.6482	1.3509	0.9491	0.9489	1.7597	0.5339	0.9371	1.6718	1.0334	0.5515	1.1078	0.6335	0.8496	0.9523	1.2962	0.9584	0.9976	1.0024	1.722	0.558	1.073	0.5499	1.1803	1.063
1741	arachidonoylcarnitine (C20:4)	Lipid	Fatty Acid Metabolism (Acyl Carnitine, Polyunsaturated)	57518	LC/MS Pos Late	100015837	1353	448.342					1.0171	0.9121	0.9829	1.2921	1.1068	1.3462	0.8779	1.3033	0.9784	0.8345	1.6282	1.1836	0.5707	0.6803	0.8833	0.7639	1.0744	0.8684	0.9115	1.1045	1.1338	0.8683	1.1745	1.1898
1790	arachidonoylcholine	Lipid	Fatty Acid Metabolism (Acyl Choline)	53261	LC/MS Pos Late	100009332	1390	390.337					0.5891	0.7618	0.5891	0.8704	1.0308	2.2505	0.6787	0.6361	0.8118	0.5891	1.6678	0.9692	0.6464	0.5891	1.0633	0.5891	1.4056	1.7729	0.7636	0.605	1.1895	1.3312	1.0474	1.7774
1717	arachidoylcarnitine (C20)*	Lipid	Fatty Acid Metabolism (Acyl Carnitine, Long Chain Saturated)	57513	LC/MS Pos Late	100015833	1512	456.405				HMDB06460	0.4568	0.9687	0.9483	1.0524	1.0313	1.4978	0.8622	2.5022	1.3772	0.6108	1.5179	1.2244	0.8636	1.2862	0.6049	1.2476	0.4021	0.446	1.7366	2.2167	0.9008	0.629	0.8024	1.2203
469	argininate*	Amino Acid	Urea cycle; Arginine and Proline Metabolism	57461	LC/MS Pos Early	100002769	2150	176.103	160437	157-07-3		HMDB03148	1.1048	0.6867	0.9262	0.6867	0.6867	0.6867	0.6867	0.6867	0.6867	0.7498	1.6914	0.6867	0.9173	0.6867	0.7074	1.0738	0.6867	0.6867	1.2536	1.0838	0.6867	0.6867	0.6867	0.6867
431	arginine	Amino Acid	Urea cycle; Arginine and Proline Metabolism	1638	LC/MS Pos Early	231	2825	175.119	232	1119-34-2	C00062	HMDB00517	1.4505	0.821	1.0855	0.8759	1.1427	1.2256	0.9135	1.5553	0.9096	0.6578	1.0152	0.9848	1.0323	1.198	0.6788	1.0214	1.0342	1.1764	0.7866	1.3948	0.8428	0.7512	0.7673	0.8754
432	argininosuccinate	Amino Acid	Urea cycle; Arginine and Proline Metabolism	15497	LC/MS Pos Early	232	2745	291.13	16950	156637-58-0	C03406	HMDB00052	0.8004	0.5426	0.8489	0.2588	1.0684	0.8601	0.5586	1.6135	0.8309	0.3409	1.0063	1.0534	1.2485	3.17	0.691	2.25	1.8511	1.0584	0.5883	2.0946	1.5899	1.1806	0.9601	0.9937
4073	ascorbate (Vitamin C)	Cofactors and Vitamins	Ascorbate and Aldarate Metabolism	32354	LC/MS Pos Early	233	770	177.039	54670067	134-03-2	C00072	HMDB00044	0.3659	0.4663	1.8658	3.083	1.5941	0.3689	0.8015	0.5957	2.8661	2.167	2.9084	1.3892	0.8021	0.9949	1.1972	1.0051	0.6936	1.3206	0.2333	0.5199	0.9294	1.1452	0.5053	1.6586
4075	ascorbic acid 3-sulfate*	Cofactors and Vitamins	Ascorbate and Aldarate Metabolism	63687	LC/MS Polar	100020409	2025	254.982	11425365				1.1431	0.8162	0.752	0.7373	0.9379	1.0162	1.1533	0.9529	1.0994	1.0725	1.1881	1.1833	0.7781	0.7487	0.8478	0.7496	0.9838	0.8687	1.048	0.8226	1.2064	1.0517	1.0816	1.1329
39	asparagine	Amino Acid	Alanine and Aspartate Metabolism	512	LC/MS Pos Early	917	1225	133.061	6267	70-47-3	C00152	HMDB00168	1.2968	0.7802	1.032	0.6787	1.1013	1.0132	0.8842	1.1334	0.7063	0.6912	0.8548	1.0649	0.9981	1.9138	0.8381	1.6119	1.3114	1.2034	0.9181	1.4769	0.6864	0.9698	0.9711	1.0019
35	aspartate	Amino Acid	Alanine and Aspartate Metabolism	443	LC/MS Pos Early	234	1165	134.045	5960	56-84-8	C00049	HMDB00191	0.9924	1.0237	1.0019	0.9259	1.1152	1.2741	0.6796	0.9981	0.707	0.6132	1.0288	0.8878	0.9327	0.8635	1.2174	1.011	1.1279	1.4568	0.841	0.717	0.7826	1.0218	1.0186	1.4105
1563	azelate (C9-DC)	Lipid	Fatty Acid, Dicarboxylate	18362	LC/MS Neg	2029	1276	187.098	2266	123-99-9	C08261	HMDB00784	1.2402	1.1925	0.8853	0.937	0.9192	1.3076	1.1401	0.7218	1.1172	0.9249	0.7571	1.4507	1.0689	0.8461	0.6955	0.733	0.8979	1.2777	1.0187	0.8267	1.0374	1.0425	0.9813	1.2183
2868	behenoyl dihydrosphingomyelin (d18:0/22:0)*	Lipid	Dihydrosphingomyelins	57331	LC/MS Pos Late	100009026	3150	789.684				HMDB12091	0.3634	0.5726	0.5418	0.6349	1.2548	1.5417	1.3144	0.8215	0.3634	0.3634	1.6742	0.7686	1.0093	1.0937	0.3634	0.9803	1.1105	0.9907	1.0549	1.5435	1.1746	0.6753	0.3634	0.939
2874	behenoyl sphingomyelin (d18:1/22:0)*	Lipid	Sphingomyelins	48492	LC/MS Pos Late	100006294	3083	787.669				HMDB12103	0.7135	0.7969	0.5454	0.7188	1.1766	1.5725	1.0956	0.9477	0.7453	0.5338	1.3893	0.7503	0.9405	1.1312	0.5578	1.0598	1.225	1.4449	1.0523	1.3285	1.0776	0.6884	0.6725	1.1877
1718	behenoylcarnitine (C22)*	Lipid	Fatty Acid Metabolism (Acyl Carnitine, Long Chain Saturated)	57514	LC/MS Pos Late	100015832	1561	484.436					0.4206	1.2627	0.4354	0.9177	1.2339	2.4013	1.0314	1.7837	1.2926	0.5357	1.9912	0.7545	1.5483	0.9461	0.5551	1.1352	0.313	0.6021	4.3189	0.7728	1.3513	0.8825	0.9686	1.4125
4194	benzoate	Xenobiotics	Benzoate Metabolism	15778	LC/MS Neg	100000008	1750	121.029	243	65-85-0	C00180	HMDB01870	0.9153	1.1218	0.7825	0.8818	0.9899	1.5853	0.9297	0.9422	0.7894	0.9438	1.211	1.0839	1.0221	0.7885	0.9768	0.9618	1.0907	1.5123	1.0379	1.109	1.0101	0.9581	1.1639	1.1531
3974	beta-alanine	Nucleotide	Pyrimidine Metabolism, Uracil containing	55	LC/MS Pos Early	244	1905	90.055	239	56-41-7;107-95-9	C00099	HMDB00056	1.6959	0.8652	1.288	0.9722	0.8051	1.217	0.7726	1.3475	0.9324	1.0223	1.2129	1.0302	0.7152	1.0209	1.1097	1.0352	0.84	1.0188	0.8918	1.5802	0.9812	0.9577	0.933	0.9723
4491	beta-guanidinopropanoate	Xenobiotics	Food Component/Plant	35101	LC/MS Pos Early	100001411	2145	132.077	67701	353-09-3	C03065	HMDB13222	1.2278	0.5439	2.552	1.2188	1.1254	1.0515	0.6376	1.1562	1.1439	0.8932	1.0218	0.4367	1.1332	0.4123	0.7875	0.9708	0.6884	1.0267	0.3367	0.9782	0.922	1.0511	1.0323	0.0629
324	beta-hydroxyisovalerate	Amino Acid	Leucine, Isoleucine and Valine Metabolism	12129	LC/MS Polar	1442	1149.8	117.056	69362	625-08-1		HMDB00754	0.9803	0.8731	0.9344	1.0197	0.6021	1.3343	0.7732	1.2694	1.0375	1.0283	1.3284	1.0986	0.7743	0.7874	0.7672	0.5518	0.937	0.9512	1.621	1.4327	1.5005	1.2602	0.9095	1.5271
325	beta-hydroxyisovaleroylcarnitine	Amino Acid	Leucine, Isoleucine and Valine Metabolism	35433	LC/MS Pos Early	100001594	2584	262.165		99159-87-2			1.0809	1.1211	1.1074	1.1282	0.9043	0.7494	0.9887	1.0585	0.9992	0.8445	1.0514	0.8774	0.777	1.0008	1.013	1.0025	0.9438	0.9859	1.1981	0.9533	0.7584	0.7686	1.1142	1.1546
6	betaine	Amino Acid	Glycine, Serine and Threonine Metabolism	3141	LC/MS Polar	799	1970	162.077	247	107-43-7	C00719	HMDB00043	1.0827	0.7077	0.6475	0.7471	1.1058	1.0901	1.1488	0.8048	1.1447	0.6226	1.6698	1.0232	0.6208	0.6116	1.0064	0.7133	1.0504	0.9567	1.5404	0.5667	0.9936	0.5274	1.5499	1.5368
7	betaine aldehyde	Amino Acid	Glycine, Serine and Threonine Metabolism	15499	LC/MS Pos Early	1219	1915	120.102	249	7758-31-8	C00576	HMDB01252	0.6896	0.9082	0.6395	1.1654	1.0494	1.5341	1.0501	1.0212	1.1132	0.7584	1.32	0.7808	1.3998	0.4795	0.8545	0.461	1.1852	1.5901	0.9788	0.4999	0.8672	0.7085	1.4272	1.0987
4132	bilirubin	Cofactors and Vitamins	Hemoglobin and Porphyrin Metabolism	43807	LC/MS Pos Late	1090	1840	585.271	5280352	635-65-4	C00486	HMDB00054	0.6405	1.0537	1.4361	0.6405	1.4983	2.2174	0.8286	0.9321	1.6931	0.9617	1.0382	1.1367	0.9618	0.6405	0.9187	1.1887	0.6405	1.0383	0.6405	0.8899	1.6174	0.7997	0.7816	0.9078
5816	branched-chain, straight-chain, or cyclopropyl 12:1 fatty acid*	Partially Characterized Molecules	Partially Characterized Molecules	63683	LC/MS Neg	100021709	5261	197.155					0.8731	0.9221	0.622	0.843	1.4934	1.9729	1.7833	1.0082	1.3104	0.9918	1.259	1.1296	0.9522	0.55	0.4359	0.7167	1.2117	0.9057	1.0101	0.7948	1.1831	1.2251	0.9082	1.8686
1652	butyrylcarnitine (C4)	Lipid	Fatty Acid Metabolism (also BCAA Metabolism)	32412	LC/MS Pos Early	100001054	2860	232.154	439829	25576-40-3	C02862	HMDB02013	1.0424	0.8478	1.3252	1.3852	0.7278	0.7875	0.9261	1.3728	1.2186	1.3951	1.2049	0.8465	1.0356	0.4683	0.69	1.1573	1.2049	0.9812	0.6238	1.23	0.9923	0.7814	1.0077	0.9045
1653	butyrylglycine (C4)	Lipid	Fatty Acid Metabolism (also BCAA Metabolism)	31850	LC/MS Neg	100001151	1470	144.067	88412	20208-73-5		HMDB00808	1.28	0.9226	0.9707	0.6039	0.944	0.5565	1.3289	1.0293	0.9038	0.5565	1.2203	0.5565	0.5565	0.6115	0.8787	0.5565	0.9271	1.2648	1.6552	0.5565	2.1799	1.1488	1.5344	0.5565
245	C-glycosyltryptophan	Amino Acid	Tryptophan Metabolism	48782	LC/MS Pos Early	100006379	2700	367.15	10981970	180509-18-6			1.0726	0.7202	1.0116	1.1044	0.8354	1.2797	0.6065	1.117	0.782	0.8273	1.4087	0.9821	0.9925	1.0075	1.1376	1.0193	0.9918	0.9838	0.9162	1.2442	1.222	0.8681	1.0686	0.9108
4856	caffeic acid sulfate	Xenobiotics	Food Component/Plant	53254	LC/MS Polar	100009337	1307	258.992				HMDB41708	0.891	0.4022	0.4022	0.4022	0.4022	0.4022	0.4022	0.7984	1.5095	0.4022	0.4022	0.4022	0.4022	1.109	1.2805	1.3783	0.4022	0.4022	0.4022	1.6254	0.6427	0.4573	0.4022	0.4022
1387	caproate (6:0)	Lipid	Medium Chain Fatty Acid	32489	LC/MS Neg	926	2713.7	115.076	8892	142-62-1	C01585	HMDB00535	1.0929	1.154	0.7889	1.0759	1.2222	2.7283	1.48	0.8383	1.2724	1.0631	1.5209	0.8973	0.885	0.4104	0.8612	0.4583	0.8939	1.0606	1.207	0.6677	0.8265	0.8589	1.195	0.9394
1389	caprylate (8:0)	Lipid	Medium Chain Fatty Acid	32492	LC/MS Neg	932	4362	143.108	379	124-07-2	C06423	HMDB00482	0.9836	1.2774	0.6794	1.089	1.0852	1.9045	0.9476	1.037	1.4388	0.9956	1.5116	1.3375	0.6457	0.295	0.7157	0.6617	0.6606	1.0044	1.3637	0.6299	0.8055	0.9481	1.4043	1.2002
1771	carnitine	Lipid	Carnitine Metabolism	15500	LC/MS Pos Early	100000007	1978	162.113	10917	461-05-2	C00318	HMDB00062	1.0749	1.0524	1.0204	1.0078	1.0209	1.191	1.1085	1.1001	0.9661	1.0307	1.112	0.9199	0.8005	1.2279	0.8857	1.1981	0.909	0.9922	0.9728	0.8321	0.8291	0.873	0.9876	0.8924
79	carnosine	Amino Acid	Histidine Metabolism	1768	LC/MS Pos Early	249	2942	227.114	439224	305-84-0	C00386	HMDB00033	1.3729	1.2071	6.695	1.0716	0.2745	0.2057	0.3844	7.7383	1.1267	0.5615	0.443	2.8754	0.1199	2.9677	1.2813	1.5788	0.1199	0.9284	0.1199	19.0987	0.8383	0.6645	0.3482	0.2907
4214	catechol sulfate	Xenobiotics	Benzoate Metabolism	35320	LC/MS Neg	100001605	1906	188.986	3083879	4918-96-1		HMDB59724	1.4029	0.7539	0.6759	0.4508	0.1575	0.1575	1.002	0.6179	0.7565	0.1575	0.7491	0.2447	0.9633	1.2437	1.2797	1.0666	0.998	1.5493	1.8976	1.0554	2.0955	0.9904	2.2008	1.5324
2821	ceramide (d18:2/24:1, d18:1/24:2)*	Lipid	Ceramides	57443	LC/MS Pos Late	100015744	3858	646.613					0.1446	1	0.9125	1.2389	0.1446	1.9577	1.3484	1.3434	0.1446	0.1446	0.2902	1.4501	0.1446	0.422	0.906	2.4707	1.7924	0.4552	0.1446	2.7533	0.1446	0.8008	0.255	0.1446
2022	chiro-inositol	Lipid	Inositol Metabolism	37112	LC/MS Polar	100001859	3191.2	225.062		643-12-9	C19891	HMDB34220	0.8308	0.7187	0.9456	1.0749	1.1404	1.177	0.7753	0.8336	0.8499	0.7974	1.3672	0.8171	0.9536	1.3963	1.0464	0.8574	1.2696	1.1702	0.9492	1.2134	1.0493	0.92	1.2999	1.2511
3196	cholate	Lipid	Primary Bile Acid Metabolism	22842	LC/MS Neg	136	5165	407.28	221493	81-25-4	C00695	HMDB00619	1.4017	0.9416	0.6027	0.9697	0.8817	1.6101	0.6027	1.0303	0.6027	0.9196	1.045	1.8609	0.917	0.6027	0.6027	0.6027	0.6027	0.6027	0.6027	0.6027	1.1427	0.6027	0.6027	0.6027
2960	cholesterol	Lipid	Sterol	63	LC/MS Pos Late	266	2707	369.352	11025495	57-88-5	C00187	HMDB00067	0.9914	1.0086	0.7208	0.9534	1.3358	1.7581	1.1094	1.131	0.9458	0.638	1.6163	0.9462	0.951	1.0317	0.5898	0.9394	1.352	1.5599	1.0253	1.1154	0.8547	0.5728	0.8663	1.2532
2050	choline	Lipid	Phospholipid Metabolism	15506	LC/MS Pos Early	1256	1961	104.107	305	67-48-1	C00114	HMDB00097	0.9746	0.8828	0.9653	1.0756	1.0021	1.4939	0.9484	0.8732	0.9751	0.8711	1.1351	1.1372	1.0941	0.2317	1.0321	0.4686	1.022	1.4154	0.9778	0.7408	0.9979	1.0823	1.0415	1.1729
2051	phosphocholine	Lipid	Phospholipid Metabolism	34396	LC/MS Pos Early	267	700	184.073	1014	72556-74-2	C00588	HMDB01565	1.6265	1.3098	1.1049	1.1472	1.4306	1.0978	1.9261	0.7555	1.5616	0.405	1.1638	0.9022	0.8495	0.3241	1.1076	0.3729	0.7359	0.8602	1.5205	0.4492	0.6753	0.4117	1.8461	0.7913
4516	cinnamoylglycine	Xenobiotics	Food Component/Plant	38637	LC/MS Neg	100002253	3127	204.067	709625	16534-24-0		HMDB11621	1.7652	0.9921	0.9775	0.482	0.479	0.4712	1.5598	1.1004	0.9784	0.3916	0.8424	0.3916	0.3916	1.1122	1.641	0.9585	2.0114	1.6156	1.3819	0.7452	1.7398	0.9399	1.8133	1.0079
1727	cis-4-decenoylcarnitine (C10:1)	Lipid	Fatty Acid Metabolism (Acyl Carnitine, Monounsaturated)	38178	LC/MS Pos Late	100002259	1057	314.233		98930-66-6			0.8392	0.8846	1.3094	1.3769	0.9935	1.0291	0.8222	1.7236	1.0226	0.7758	2.1428	1.0065	0.5225	0.1294	0.7262	0.7114	1.5084	0.7931	0.4874	3.0697	1.2318	0.7336	1.1756	1.2672
1362	citraconate/glutaconate	Energy	TCA Cycle	47076	LC/MS Polar	100006438	2600	129.019					0.4927	0.3974	2.1749	2.3597	2.2408	1.0242	0.9758	1.5596	1.9263	1.4112	1.9849	1.5666	0.7804	0.3872	0.8756	0.9553	1.7348	0.8094	0.7906	0.6683	0.9151	0.5597	1.0253	1.3491
1341	citrate	Energy	TCA Cycle	1564	LC/MS Neg	1124	582	191.02	311	77-92-9	C00158	HMDB00094	0.8701	1.0079	0.8746	0.8504	0.9347	1.024	0.5407	1.1335	0.9042	1.0004	0.8365	0.8772	1.1329	3.4812	1.254	1.5856	1.2247	1.0404	0.8317	2.0066	1.2731	0.7763	0.896	0.9996
440	citrulline	Amino Acid	Urea cycle; Arginine and Proline Metabolism	2132	LC/MS Pos Early	391	1520	176.103	9750	372-75-8	C00327	HMDB00904	1.4423	0.9277	1.0571	1.2491	1.0039	1.2744	0.9064	1.129	1.0102	0.7854	0.9697	0.9961	0.9762	1.0299	1.0838	0.9389	1.0372	1.089	0.8465	0.9423	0.9423	0.8388	0.933	1.1945
535	CoA-glutathione*	Amino Acid	Glutathione Metabolism	62804	LC/MS Neg	269	1326	535.084	11953788	6477-52-7	C00920		0.8789	0.9579	0.8554	1.0005	1.3408	1.4162	1.0076	0.8508	0.9995	0.9653	1.4349	0.8123	0.9766	0.9397	1.018	1.0163	1.33	1.2863	0.9971	0.8109	1.0331	0.8026	1.0982	1.3841
4068	CoA	Cofactors and Vitamins	Pantothenate and CoA Metabolism	46322	LC/MS Neg	270	1448	382.55	317	85-61-0;18439-24-2	C00010	HMDB01423	0.4631	0.4631	0.4631	0.4631	0.9278	0.4631	0.4631	1.1373	0.4631	0.4631	0.7667	0.4631	0.4631	5.8354	0.4763	1.6227	0.4631	0.4631	0.4631	1.0722	0.4631	0.4631	0.4631	0.4631
3062	corticosterone	Lipid	Corticosteroids	5983	LC/MS Neg	272	5040	345.207	5753	50-22-6	C02140	HMDB01547	1.0272	0.3502	0.492	0.1289	0.8584	0.5893	2.9264	1.896	2.4037	1.3356	3.1949	1.2489	0.7051	0.4004	0.8121	0.2771	0.9728	0.3089	2.3542	1.275	2.1538	1.2842	2.1697	0.9509
475	creatine	Amino Acid	Creatine Metabolism	27718	LC/MS Pos Early	1221	1947	132.077	586	57-00-1	C00300	HMDB00064	0.9487	0.9148	1.4209	1.0999	0.9126	1.1578	0.8709	1.3485	1.0609	0.995	1.005	1.1686	0.8557	1.2451	1.0221	1.0774	0.8595	1.1351	0.8294	1.8267	0.9115	0.8809	0.9611	0.9109
477	creatine phosphate	Amino Acid	Creatine Metabolism	33951	LC/MS Polar	100000112	3831	210.029	9548602	922-32-7	C02305	HMDB01511	0.1885	0.6151	5.5948	1	0.1885	0.1885	0.1885	6.8111	1.4977	0.4461	0.2398	1.2552	0.1885	0.1885	0.984	0.1885	0.1885	0.1885	0.1885	4.619	0.1885	0.1885	0.1885	0.1885
476	creatinine	Amino Acid	Creatine Metabolism	513	LC/MS Pos Early	275	2055	114.066	588	60-27-5	C00791	HMDB00562	1.0016	0.7107	1.893	1.1333	0.9483	1.1025	0.8474	1.5974	1.1153	0.901	1.1517	1.2525	0.7828	1.6984	0.9984	1.0916	0.7767	1.0078	0.8116	2.6026	0.8918	0.7738	0.9591	0.8516
405	cystathionine	Amino Acid	Methionine, Cysteine, SAM and Taurine Metabolism	15705	LC/MS Pos Early	310	2270	223.075	439258	535-34-2	C02291	HMDB00099	0.9249	0.6967	1.1117	0.8927	1.1149	1.8019	0.7639	1.5409	0.6693	1.0649	1.8178	2.0611	0.57	0.8571	1.1082	0.9541	0.6584	0.4348	1.8562	1.6712	1.4167	0.8752	0.9291	1.0459
407	cysteine	Amino Acid	Methionine, Cysteine, SAM and Taurine Metabolism	1868	LC/MS Pos Early	800	1475	122.027	5862	52-90-4;56-89-3	C00097	HMDB00574	1.0036	0.8174	0.9126	1.0843	1.1262	1.26	0.7614	1.4716	0.9215	0.8939	1.4558	1.0765	0.9647	1.445	0.9847	1.0992	1.1976	0.9964	0.6466	1.179	1.2558	0.9923	0.7095	0.9808
413	cysteine s-sulfate	Amino Acid	Methionine, Cysteine, SAM and Taurine Metabolism	22176	LC/MS Polar	100000808	2273	199.969	115015	1637-71-4	C05824	HMDB00731	1.2597	0.7245	0.656	0.9538	0.9352	1.0607	0.8668	0.8033	0.8632	1.0798	1.187	0.7738	1.1318	0.1992	0.7652	1.095	1.5398	1.6007	0.9397	1.0462	1.1707	0.8342	1.0965	1.28
420	cysteine sulfinic acid	Amino Acid	Methionine, Cysteine, SAM and Taurine Metabolism	37443	LC/MS Pos Early	100002113	597	154.017	109	207121-48-0	C00606	HMDB00996	1.1072	0.9905	0.6208	0.8648	1.3156	1.0729	0.9529	0.9484	0.8232	0.7877	1.3643	1.0059	1.0811	0.9312	1.2216	0.987	1.2558	0.8545	0.9436	0.6208	1.3996	1.0533	1.9485	1
518	cysteine-glutathione disulfide	Amino Acid	Glutathione Metabolism	35159	LC/MS Pos Early	100001437	2465	427.095	4247235	13081-14-6		HMDB00656	1.2313	0.6661	1.0298	1.0058	0.8766	1.0349	0.8752	1.09	1.0783	0.9357	0.9108	1.0115	1.1252	0.9942	0.8461	1.4676	1.1492	1.2368	0.6931	1.1551	0.9829	0.8589	0.9333	0.8287
414	cystine	Amino Acid	Methionine, Cysteine, SAM and Taurine Metabolism	56	LC/MS Pos Early	279	2000	241.031	67678	56-89-3	C00491	HMDB00192	0.3196	1	1.1246	2.044	0.7153	1.9212	0.8719	0.8662	0.866	1.0203	0.6488	1.4773	0.811	0.3695	0.7356	1.5721	2.4001	0.9451	0.3196	2.0753	2.2997	2.8693	0.7878	1.1585
3985	cytidine	Nucleotide	Pyrimidine Metabolism, Cytidine containing	514	LC/MS Pos Early	827	2124	244.093	6175	65-46-3	C00475	HMDB00089	1.1107	1.0876	1.0336	1.0638	1.3324	1.3281	0.949	0.9727	1.1453	0.9572	0.9444	1.1082	0.9714	0.7927	1.1608	0.7098	1.0273	1.3446	0.7623	0.7795	0.7081	0.5786	1.0965	0.7407
2052	CDP-choline	Lipid	Phospholipid Metabolism	34418	LC/MS Pos Early	1220	725	489.115	13804	33818-15-4	C00307	HMDB01413	1.1286	0.8424	1.224	1.0496	1.0221	1.3793	0.9905	0.9323	1.2239	1.0665	1.3258	1.1028	0.9997	0.9346	0.9634	0.836	1.1847	0.793	0.9547	0.7252	0.8506	0.9088	1.0003	1.0397
3981	CMP	Nucleotide	Pyrimidine Metabolism, Cytidine containing	2372	LC/MS Pos Early	282	835	324.059	6131	63-37-6	C00055	HMDB00095	0.9686	1.1089	1.0306	1.1008	1.2358	1.0701	0.9353	0.8791	1.0093	0.7784	1.0409	0.9907	0.8847	1.0548	1.1866	0.9698	1.0798	1.1558	0.8022	0.9165	0.6411	0.6941	1.0765	0.9121
1296	cytidine 5'-monophospho-N-acetylneuraminic acid	Carbohydrate	Nucleotide Sugar	36831	LC/MS Polar	1223	3900	613.14	448209	3063-71-6	C00128	HMDB01176	0.8124	0.9279	1.0875	1.1923	1.3351	0.9386	0.8431	0.7538	1.067	0.856	0.9017	0.9684	1.0548	1.0316	1.6838	1.1629	1.2017	1.1872	0.7092	0.7219	0.6399	0.8814	1.5731	1.1669
2057	CDP-ethanolamine	Lipid	Phospholipid Metabolism	34410	LC/MS Polar	100001407	4210	445.053	123727	72842-05-8	C00570	HMDB01564	0.9233	0.6225	1.1748	1.1678	0.8423	1.0744	1.0104	0.8948	1.4901	0.886	1.8661	1.1647	0.8968	1.0378	0.921	0.9118	0.9896	0.7573	1.1743	0.6221	1.0796	1.0327	1.032	0.7761
3986	cytosine	Nucleotide	Pyrimidine Metabolism, Cytidine containing	573	LC/MS Pos Early	881	2060	112.05	597	71-30-7	C00380	HMDB00630	1.1897	0.7253	0.7929	1.2257	1.2137	1.497	0.9788	0.9493	0.8966	0.8258	1.7847	1.0824	1.0492	0.8699	0.9437	0.8673	1.045	1.1015	0.8759	0.7231	1.2176	0.7502	1.0975	1.0212
4533	daidzein	Xenobiotics	Food Component/Plant	32453	LC/MS Neg	100001219	3566	253.051	5281708	486-66-8	C10208	HMDB03312	0.2654	0.2	0.2	0.4392	0.2	1.2027	0.208	0.4662	0.2	1.2024	0.2	0.4846	1	1.5564	1.3074	1.2821	1.1691	1.4875	0.2	2.8397	0.5504	0.3355	0.6075	1.5086
4778	daidzein sulfate (2)	Xenobiotics	Food Component/Plant	48728	LC/MS Neg	100006363	3330	333.008					0.5782	0.5782	0.5782	0.5782	0.5782	0.9183	0.5782	0.5782	0.5782	1.2369	0.5782	0.7079	0.9308	1.2197	1.4543	1.0106	1.6038	0.9894	0.5782	3.1321	0.7148	0.5782	0.5979	1.4056
1710	decanoylcarnitine (C10)	Lipid	Fatty Acid Metabolism (Acyl Carnitine, Medium Chain)	33941	LC/MS Pos Late	100001251	1130	316.248	10245190	1492-27-9		HMDB00651	0.6031	0.4178	1.1599	0.8113	1.1586	0.5999	0.9735	1.671	1.5059	0.962	2.9365	1.1002	0.3124	0.3124	0.3124	0.5279	1.7776	0.3393	0.3124	2.0012	1.2259	0.3124	0.5511	1.0265
4076	dehydroascorbate	Cofactors and Vitamins	Ascorbate and Aldarate Metabolism	34302	LC/MS Neg	301	739.6	173.009	440667	490-83-5	C05422	HMDB01264	1.6708	0.2678	1.8558	1.0368	1.4657	0.2224	0.7105	0.7598	2.4152	1.6671	1.3893	1.0857	0.9632	6.8751	0.7631	3.4524	0.7349	1.7902	0.3456	2.3166	0.6354	0.427	0.4934	0.9077
1770	deoxycarnitine	Lipid	Carnitine Metabolism	36747	LC/MS Pos Early	100001662	2052	146.118	134	6249-56-5	C01181	HMDB01161	1.1896	1.2682	1.1653	1.3208	1.0434	1.271	1.365	1.4559	1.2699	0.9874	1.3039	0.8452	0.7556	0.7064	0.8103	0.7476	0.8177	0.8821	1.0126	0.7274	0.6436	0.7594	0.944	1.0692
3221	deoxycholate	Lipid	Secondary Bile Acid Metabolism	1114	LC/MS Neg	302	5294	391.285	222528	83-44-3	C04483	HMDB00626	2.34	0.8226	0.8226	0.8226	0.8929	1.5453	0.8226	0.8226	0.914	1.0656	1	2.0679	0.8409	0.8226	0.8226	0.8226	0.8226	0.8226	0.8226	0.8226	1.9228	0.9929	0.8226	0.8226
2669	diacylglycerol (16:1/18:2 [2], 16:0/18:3 [1])*	Lipid	Diacylglycerol	54966	LC/MS Pos Late	100010940	2733	608.525					0.6363	0.8525	0.8936	0.7023	1.0021	1.4848	1.7121	0.7551	1.3178	0.7892	1.2857	1.0331	0.9979	1.99	0.4593	1.3187	1.3837	1.9718	1.0734	1.6556	0.7969	0.6951	0.7034	0.9823
1457	dihomolinoleate (20:2n6)	Lipid	Long Chain Polyunsaturated Fatty Acid (n3 and n6)	17805	LC/MS Neg	1231	5730	307.264	6439848	2091-39-6	C16525	HMDB05060	1.3427	0.9279	0.9383	0.8336	1.3652	1.289	1.2902	1.2343	0.9521	0.5582	1.1266	1.2605	1.029	0.8447	0.7343	0.6131	0.7869	1.1655	1.2843	0.6636	1.3445	0.971	0.9565	1.1267
1459	dihomolinolenate (20:3n3 or 3n6)	Lipid	Long Chain Polyunsaturated Fatty Acid (n3 and n6)	35718	LC/MS Neg	100001739	5596	305.249	5280581	17046-59-2	C03242	HMDB02925	1.4462	1.0319	1.0398	0.8895	1.2966	1.2359	1.6051	1.2873	1.0181	0.4662	0.9819	1.7882	0.9535	0.6388	0.6786	0.4434	0.7067	1.1559	1.1181	0.5503	1.0515	0.9115	0.8657	0.8161
1742	dihomo-linolenoylcarnitine (C20:3n3 or 6)*	Lipid	Fatty Acid Metabolism (Acyl Carnitine, Polyunsaturated)	57521	LC/MS Pos Late	100015840	1392	450.358					0.964	1.4061	3.4848	2.2025	0.8485	0.8534	0.7781	3.4263	1.3081	1.2666	1.5344	2.7394	0.5592	0.5101	1.7404	0.8629	0.777	0.7725	0.5412	9.783	1.4161	0.8526	1.036	0.873
1740	dihomo-linoleoylcarnitine (C20:2)*	Lipid	Fatty Acid Metabolism (Acyl Carnitine, Polyunsaturated)	57520	LC/MS Pos Late	100015839	1436	452.373					0.9508	2.7731	8.1195	3.3633	0.4804	0.4905	0.7217	13.895	2.2258	1.315	0.9854	7.4825	0.2088	0.5076	3.8135	0.9771	0.5547	0.9702	0.3758	28.7559	1.211	1.0392	1.0146	0.7265
3941	dihydroorotate	Nucleotide	Pyrimidine Metabolism, Orotate containing	601	LC/MS Polar	923	1910	157.025	648	155-54-4	C00337	HMDB03349	1.1227	0.488	0.8036	0.488	1.3798	0.488	0.488	1.0706	1.3769	0.488	1.2708	0.9294	0.488	0.488	0.5338	0.488	0.5234	0.488	0.819	0.488	0.8603	0.488	1.429	1.7336
1140	dihydroxyacetone phosphate (DHAP)	Carbohydrate	Glycolysis, Gluconeogenesis, and Pyruvate Metabolism	15522	LC/MS Pos Early	309	539	171.005	668	102783-56-2	C00111	HMDB01473	0.8666	1.037	1.0883	1.1223	0.9034	1.0072	0.8418	1	1.0243	0.8298	1.0591	0.8855	0.3484	2.1309	0.904	1.0696	1.4308	0.9456	0.8228	1.035	0.6839	0.3484	0.6251	1.2023
446	dimethylarginine (ADMA + SDMA)	Amino Acid	Urea cycle; Arginine and Proline Metabolism	36808	LC/MS Pos Early	100001810	2850	203.15	123831	102783-24-4	C03626	HMDB01539	1.72	0.8678	1.0102	0.9898	1.2629	1.4239	0.9788	1.5227	0.9697	0.7717	1.3177	1.0939	1.0228	0.8552	0.8212	0.8697	1.0946	1.0447	0.8085	1.0127	1.0134	0.7238	0.8816	0.8293
5	dimethylglycine	Amino Acid	Glycine, Serine and Threonine Metabolism	5086	LC/MS Pos Early	806	1104	104.071	673	1118-68-9	C01026	HMDB00092	1.0812	0.7281	0.9436	0.8577	0.6652	1.0526	0.7563	1.0192	0.675	0.8489	1.0542	0.8876	0.898	1.0438	1.0248	1.0449	0.8713	1.0893	0.9215	1.2414	1.1643	1.2247	1.1509	0.9808
1464	docosadienoate (22:2n6)	Lipid	Long Chain Polyunsaturated Fatty Acid (n3 and n6)	32415	LC/MS Neg	100001182	6034	335.296	5282807	7370-49-2	C16533	HMDB61714	1.0533	0.8605	0.8551	0.8288	1.5343	1.551	1.1017	1.2249	1.043	0.651	1.266	1.4957	0.9756	0.6724	0.6327	0.5891	0.6811	1.0244	1.6121	0.5545	1.5358	0.8286	0.97	1.2192
1744	docosadienoylcarnitine (C22:2)*	Lipid	Fatty Acid Metabolism (Acyl Carnitine, Polyunsaturated)	57526	LC/MS Pos Late	100015848	1493	480.405					0.3957	0.9778	2.0614	1.0506	0.527	0.9631	0.7642	6.1306	1.4643	0.5926	0.9153	2.3706	0.5554	1.2034	1.1164	1.058	0.2359	0.4959	1.0222	7.4455	0.9238	1.2955	0.7055	1.3045
1450	docosahexaenoate (DHA; 22:6n3)	Lipid	Long Chain Polyunsaturated Fatty Acid (n3 and n6)	44675	LC/MS Neg	100000665	5525	327.233	445580	6217-54-5	C06429	HMDB02183	1.7598	0.9179	0.9821	1.0179	1.3624	1.4858	1.6983	1.4544	1.0582	0.4612	1.1177	1.9526	0.9251	0.3938	0.7742	0.3766	0.6951	0.8586	1.1088	0.5077	1.3242	0.8055	1.091	0.864
1984	docosahexaenoyl ethanolamide	Lipid	Endocannabinoid	43768	LC/MS Pos Late	100004612	1536	372.29	5283451	162758-94-3			1.6864	1.2821	0.8868	1.0344	1.574	1.3844	1.2138	0.9801	0.9478	0.446	1.2956	1.1128	0.7207	0.9501	0.9865	0.6533	1.1448	1.1825	1.0135	0.823	0.6906	0.7506	1.3531	0.88
1749	docosahexaenoylcarnitine (C22:6)*	Lipid	Fatty Acid Metabolism (Acyl Carnitine, Polyunsaturated)	57523	LC/MS Pos Late	100015845	1349	472.342					0.711	0.7751	1.1155	1.1375	0.9834	1.31	0.8237	1.3854	1.0934	0.7349	2.3321	1.0166	0.712	0.5012	0.7818	0.7038	1.3114	0.642	0.9437	1.4513	1.5103	0.9068	1.0782	1.5299
1789	docosahexaenoylcholine	Lipid	Fatty Acid Metabolism (Acyl Choline)	53263	LC/MS Pos Late	100009333	1378	414.337					0.461	0.461	0.461	0.6914	0.461	1.8179	0.461	0.461	0.461	0.461	1.2598	0.461	0.461	0.461	0.6519	0.461	0.89	0.9735	0.461	0.461	1.0265	1.0423	0.461	1.2998
1449	docosapentaenoate (DPA; 22:5n3)	Lipid	Long Chain Polyunsaturated Fatty Acid (n3 and n6)	32504	LC/MS Neg	100001181	5571	329.249	6441454	2234-74-4	C16513	HMDB06528	1.3142	0.919	0.9709	0.8975	1.1942	1.463	1.5801	1.1502	1.0949	0.4541	1.2384	1.6739	0.8853	0.4326	0.6671	0.4176	0.777	1.0084	1.1496	0.5704	1.1306	0.766	1.0459	0.9916
1463	docosapentaenoate (n6 DPA; 22:5n6)	Lipid	Long Chain Polyunsaturated Fatty Acid (n3 and n6)	37478	LC/MS Neg	100001580	5624.5	329.249	6441454	25182-74-5	C16513	HMDB01976	1.577	0.9862	1.1204	0.9841	1.311	1.4752	1.5966	1.2149	1.2863	0.4377	1.0138	1.7564	1.0145	0.4163	0.6888	0.367	0.573	0.8349	1.2539	0.4112	1.0845	0.7508	0.8962	0.7414
1451	docosatrienoate (22:3n3)	Lipid	Long Chain Polyunsaturated Fatty Acid (n3 and n6)	32417	LC/MS Neg	100001195	5823	333.28	5312556	59708-86-0	C16534	HMDB02823	1.4912	0.8552	1.0163	1.1759	1.3562	1.6572	0.8356	1.2162	1.0112	0.4247	1.1822	1.4254	0.7384	0.3035	0.5554	0.4207	0.5687	0.8416	1.3274	0.3274	1.2556	0.5921	1.0302	0.9888
1461	docosatrienoate (22:3n6)*	Lipid	Long Chain Polyunsaturated Fatty Acid (n3 and n6)	57467	LC/MS Neg	100015762	5850	333.28					1.1132	1.0934	1.0422	0.5805	1.4474	1.3175	1.4851	0.8976	0.9272	0.2551	1.2271	1.398	1.2558	0.8517	0.6947	0.3098	1.1859	1.1386	1.5126	0.3303	0.8469	0.5803	0.5536	0.9578
1572	dodecenedioate (C12:1-DC)*	Lipid	Fatty Acid, Dicarboxylate	61864	LC/MS Neg	100019972	2700	227.129					1.3904	1.3611	0.6458	0.6519	0.9222	1.1279	1.0551	1	0.8149	1.0507	1.1119	0.9195	1.0621	0.6458	0.9808	0.6458	0.6458	1.0155	1.3831	0.7262	1.2655	0.9916	0.8337	0.8476
1447	eicosapentaenoate (EPA; 20:5n3)	Lipid	Long Chain Polyunsaturated Fatty Acid (n3 and n6)	18467	LC/MS Neg	2050	5450	301.217	446284	10-2005-9;10417-94-4	C06428	HMDB01999	0.9802	0.8207	1.0253	0.9028	1.1893	1.2019	1.4558	1.0198	1.1753	0.6342	1.0691	1.6463	0.9749	0.6068	0.7726	0.5679	0.7938	1.2003	1.1124	0.7222	1.2546	1.2362	0.9449	0.8921
1430	eicosenoate (20:1n9 or 1n11)	Lipid	Long Chain Monounsaturated Fatty Acid	33587	LC/MS Neg	100001335	5950	309.28	5282768		C16526	HMDB02231	1.2578	0.7803	0.851	0.7439	1.5893	1.23	1.2708	1.1263	0.9206	0.5117	0.9965	1.1214	1.0035	0.8143	0.6736	0.6185	0.7595	1.2837	1.2104	0.6784	1.468	1.0094	0.8658	1.0886
1734	eicosenoylcarnitine (C20:1)*	Lipid	Fatty Acid Metabolism (Acyl Carnitine, Monounsaturated)	57519	LC/MS Pos Late	100015838	1484	454.389					0.7407	1.5587	3.7868	2.0105	0.6576	0.789	0.7944	6.1264	1.6695	1.0301	1.1387	3.725	0.4797	0.8985	1.4837	1.0555	0.5257	0.7959	0.6537	11.6268	1.2195	0.8472	0.8634	0.9699
4553	equol glucuronide	Xenobiotics	Food Component/Plant	41948	LC/MS Neg	100003895	3215	417.119					1.3716	0.6103	0.6103	0.6246	0.6103	0.6103	0.6103	0.7783	0.6775	0.6103	0.8536	0.6103	1	0.9618	1.2953	0.9946	1.6487	1.3781	0.9767	0.6103	1.8025	1.0024	1.3565	1.4384
4554	equol sulfate	Xenobiotics	Food Component/Plant	40478	LC/MS Neg	100003429	3630	321.044					1.1423	1.0353	0.9284	0.8497	0.7772	0.9552	0.9502	0.7409	1.0391	0.3619	0.9153	0.6806	1.3028	1.026	1.6422	1.1449	1.4795	1.7756	0.974	1.1326	0.9248	0.7239	1.5358	1.2726
4555	ergothioneine	Xenobiotics	Food Component/Plant	37459	LC/MS Pos Early	100002154	850	230.096	3032311	58511-63-0	C05570	HMDB03045	0.9467	0.9663	1.3312	1.406	1.1187	1.0319	1.1833	0.8883	1.2185	1.2107	0.9609	0.9571	0.7217	0.9681	0.9308	1.0472	1.29	1.1203	0.8819	0.8119	0.9509	0.8322	1.4229	1.2428
1434	erucate (22:1n9)	Lipid	Long Chain Monounsaturated Fatty Acid	1552	LC/MS Neg	1087	6355.6	337.311	5281116	112-86-7	C08316	HMDB02068	1.0093	0.7984	0.6607	0.6496	1.986	1.4705	0.9319	1.2951	1.4873	0.6179	1.322	1.805	1.2222	0.7393	0.5659	0.4202	0.5046	1.6374	1.6367	0.5986	1.4201	0.7397	0.9907	1.0851
1735	erucoylcarnitine (C22:1)*	Lipid	Fatty Acid Metabolism (Acyl Carnitine, Monounsaturated)	57525	LC/MS Pos Late	100015841	1535	482.42					0.1901	0.7609	0.8573	0.7404	1.0023	1.2417	0.9561	2.2506	1.3059	0.445	1.2367	1.2909	0.9935	1.9638	0.6373	1.6186	0.1848	0.4888	1.837	2.1933	0.9977	1.0784	0.7469	2.4227
1333	erythronate*	Carbohydrate	Aminosugar Metabolism	42420	LC/MS Polar	100001320	2186	135.03	2781043	88759-55-1		HMDB00613	0.9464	0.8697	1.0663	1.3725	0.9398	0.9678	1.0107	0.9494	1.2959	1.1724	1.2585	1.0275	0.8981	1.1739	0.9893	0.8785	1.0276	1.0512	0.7988	0.7533	0.8794	0.7156	1.047	1.0599
4877	ethyl beta-glucopyranoside	Xenobiotics	Food Component/Plant	64131	LC/MS Neg	100020377	1519	207.087	121667				1.0012	0.8354	1.1214	0.8354	0.9587	0.8354	0.8354	0.8673	1.1399	0.8354	1.1097	1.2077	0.8354	0.8686	0.9186	1.0065	0.8354	0.8354	0.8354	1.0173	0.9983	0.8354	0.9988	0.8354
362	ethylmalonate	Amino Acid	Leucine, Isoleucine and Valine Metabolism	15765	LC/MS Polar	2054	2785	131.035	11756	601-75-2		HMDB00622	0.9252	0.8587	0.9494	0.9908	0.9607	1.1301	1.0419	1.0768	1.2245	1.0357	1.0612	0.9973	1.0027	3.3692	0.8196	2.0768	0.8553	0.8091	1.0538	0.8908	0.9595	0.9258	1.0114	1.0606
4059	FAD	Cofactors and Vitamins	Riboflavin Metabolism	2134	LC/MS Neg	327	2425	784.15	643975	146-14-5;84366-81-4	C00016	HMDB01248	0.8947	1.1224	0.8928	0.9976	1.1982	1.3295	1.0107	0.9714	0.9021	0.8472	1.2883	1.0024	0.9206	0.7118	1.0857	0.8815	1.1776	1.3532	1.011	0.8306	0.9871	0.7409	1.1367	1.2687
4060	FMN	Cofactors and Vitamins	Riboflavin Metabolism	15797	LC/MS Neg	100000251	2390	455.097	710	130-40-5	C00061	HMDB01520	0.7273	0.9988	0.6933	0.9799	1.4863	1.3137	0.762	0.9213	1.0047	0.8552	1.5398	1.0012	0.9814	0.6266	1.2268	0.648	1.1869	1.6978	1.1413	0.6261	1.2585	0.7075	1.2543	1.5793
1251	fructose	Carbohydrate	Fructose, Mannose and Galactose Metabolism	577	LC/MS Polar	878	2065	179.056	5984	57-48-7	C00095	HMDB00660	1.7211	1.5699	0.6319	0.3751	1.0013	0.6213	0.6669	0.9419	0.4847	1.2908	0.4543	0.4649	1.2358	7.8295	0.976	1.5306	0.3751	1.2579	0.3751	2.667	2.175	1.1182	0.9987	0.4497
1138	Isobar: hexose diphosphates	Carbohydrate	Glycolysis, Gluconeogenesis, and Pyruvate Metabolism	46896	LC/MS Neg	100002180	551	338.989					1.0302	0.8805	0.5357	0.7693	1.5638	1.4634	1.1221	0.5886	1.1031	0.5347	0.976	1.3633	0.7392	5.6034	1.1772	1.024	0.4071	1.5039	0.9426	0.3408	0.7225	0.4374	1.2654	1.1245
114	fructosyllysine	Amino Acid	Lysine Metabolism	46227	LC/MS Pos Early	100005373	2784	309.166	123708	21291-40-7			1.9954	1.1862	1.3655	0.7688	0.638	1.1073	1.1944	1.8815	0.7275	0.4004	0.688	0.8311	0.6722	2.0693	1.3256	1.2602	0.8277	0.9902	1.0098	1.7406	0.8637	0.9259	1.4025	0.7544
1351	fumarate	Energy	TCA Cycle	1643	LC/MS Polar	330	3084	115.004	444972	100-17-8	C00122	HMDB00134	1.1502	1.0136	0.8575	0.6324	0.9864	1.2846	0.739	1.2662	0.7726	0.6956	0.6884	1.0223	1.0695	3.8613	0.9381	2.3587	1.3093	0.8965	0.9738	1.984	0.9425	1.3759	1.1607	0.7861
1267	galactitol (dulcitol)	Carbohydrate	Fructose, Mannose and Galactose Metabolism	1117	LC/MS Polar	1003	2360	181.072	11850	608-66-2	C01697	HMDB00107	0.7437	1.0205	2.3083	1.5114	0.6963	1.2065	0.9795	1.8101	0.9452	0.6627	0.7801	1.7799	0.6325	1.1165	1.3116	1.0734	1.0486	0.8577	0.5774	3.4299	0.8924	1.1669	0.8622	0.8473
1277	galactonate	Carbohydrate	Fructose, Mannose and Galactose Metabolism	27719	LC/MS Polar	100001026	3085	195.051	128869	299-28-5	C00880	HMDB00565	1.2024	1.1679	0.8345	1.0178	1.2143	0.7297	1.4319	1.1531	1.0476	0.789	1.6037	0.7628	0.6819	0.5662	0.8029	1.3051	0.8159	1.1737	0.9822	0.714	0.8678	0.9018	1.0458	1.2796
1269	galactose 6-phosphate	Carbohydrate	Fructose, Mannose and Galactose Metabolism	57615	LC/MS Polar	100001498	4725	259.022	3034794	6665-00-5			1.3105	0.92	0.6122	1.0905	2.3292	0.8895	0.9872	0.9984	1.6354	0.9691	2.7924	0.8997	0.8602	0.6122	0.9097	0.7536	1.5001	1.1471	1	1.3669	1.0633	0.7001	1.2711	1.1595
581	gamma-glutamyl-alpha-lysine	Peptide	Gamma-glutamyl Amino Acid	55015	LC/MS Pos Early	100010901	2784	276.155	65254				1.6805	0.9253	0.9971	1.0524	1.3852	2.3144	0.9304	1.3701	0.9763	1.4283	2.6599	1.6593	0.4864	1.0029	0.9378	1.0533	0.4253	0.5261	0.8358	0.8726	1.7308	0.7481	0.6524	1.1939
582	gamma-glutamyl-epsilon-lysine	Peptide	Gamma-glutamyl Amino Acid	33934	LC/MS Pos Early	100001262	2725	276.155	7015685	17105-15-6		HMDB03869	2.9935	0.7711	0.8818	1.1179	1.2374	1.3616	0.8835	1.4352	0.8684	1.1545	1.6509	1.3194	0.6384	1.0075	0.7702	0.7555	0.9925	0.6154	1.4201	1.0544	1.5419	0.6133	0.9732	0.7999
575	gamma-glutamylglutamate	Peptide	Gamma-glutamyl Amino Acid	36738	LC/MS Pos Early	331	1775	277.103	92865	1116-22-9	C05282	HMDB11737	1.2395	0.8062	1.239	1.0143	1.7485	0.9857	0.7712	0.8834	0.9838	0.6554	1.5454	1.377	0.6528	1.9326	0.8886	1.3584	1.1084	1.2497	0.7664	0.6156	1.2258	0.9794	1.1224	0.8255
576	gamma-glutamylglutamine	Peptide	Gamma-glutamyl Amino Acid	2730	LC/MS Pos Early	1140	1430	276.119	150914	10148-81-9	C05283	HMDB11738	1.2759	0.7804	1.0264	1.2436	0.9979	1.8708	0.6019	0.8876	0.7397	1.0933	1.4468	1.3723	0.8865	2.1019	2.1661	2.2234	0.8088	1.0658	0.4559	1.0021	0.7657	0.661	0.7898	0.8298
577	gamma-glutamylglycine	Peptide	Gamma-glutamyl Amino Acid	33949	LC/MS Pos Early	100001294	1535	205.082	165527	1948-29-4		HMDB11667	2.3932	0.4186	0.6963	0.4186	0.891	1.3943	0.4186	0.6388	0.4602	0.5793	1.5021	1.0629	0.4186	1.1781	1.2223	1.1168	0.4186	0.4186	0.4186	0.4186	0.9371	0.4186	0.4186	0.4186
578	gamma-glutamylhistidine	Peptide	Gamma-glutamyl Amino Acid	18245	LC/MS Pos Early	1235	2740	285.119	7017195	37460-15-4			16.5474	0.5267	0.9499	0.7684	1.1982	1.6802	0.6041	1.7427	0.7778	1.0284	1.418	1.129	0.6202	1.3956	1.0811	1.3494	0.5267	0.8775	0.5267	0.9716	1.1882	0.7932	0.8103	0.8514
579	gamma-glutamylisoleucine*	Peptide	Gamma-glutamyl Amino Acid	34456	LC/MS Pos Early	100001485	2940	261.144	14253342			HMDB11170	2.3755	0.5165	0.8541	0.5165	1.0231	0.5165	0.6491	1.2627	0.8708	0.9769	1.5259	1.2248	0.5855	1.0626	0.9727	1.0845	0.6928	0.9328	0.8793	1.3899	1.3532	1.0923	0.7507	1.4018
580	gamma-glutamylleucine	Peptide	Gamma-glutamyl Amino Acid	18369	LC/MS Neg	1268	1685	259.13	151023	2566-39-4		HMDB11171	0.7231	0.63	0.7049	0.6939	0.7707	1.268	0.7722	0.8335	0.9968	1.14	1.7093	1.1665	0.5505	0.8396	1.0953	1.0925	0.6827	0.9584	1.2456	1.2567	2.1517	1.3366	1.0032	1.9776
589	gamma-glutamylserine	Peptide	Gamma-glutamyl Amino Acid	54914	LC/MS Pos Early	100009231	1351	235.093		5875-35-4			5.0903	0.5631	0.7116	0.5371	0.8574	1.6762	0.4496	1.1056	0.4496	0.6946	1.3667	1.1707	0.4496	1.4481	1.6894	1.2296	0.4496	0.4496	0.4496	0.8944	1.4485	0.4496	0.6315	0.4714
585	gamma-glutamylthreonine	Peptide	Gamma-glutamyl Amino Acid	33364	LC/MS Pos Early	100001314	1750	249.108	76078708	5652-48-2		HMDB29159	1.7266	1.1406	0.8345	0.9555	1.1512	1.2994	0.5637	0.7695	0.8044	0.6534	1.146	0.8923	0.8697	1.0907	1.1277	1.2089	0.9358	1.0002	0.9998	0.8107	1.0883	0.6929	1.1554	1.1656
587	gamma-glutamyltyrosine	Peptide	Gamma-glutamyl Amino Acid	2734	LC/MS Pos Early	1102	2518	311.124	94340	7432-23-7		HMDB11741	1.2023	0.4016	0.4879	0.9016	0.4958	0.6585	0.2644	0.5653	0.9696	1.697	2.8474	1.2295	0.2644	1.0653	0.3465	1	0.2644	0.2644	0.7209	1.5064	2.8865	1.6167	1.2854	2.665
588	gamma-glutamylvaline	Peptide	Gamma-glutamyl Amino Acid	43829	LC/MS Pos Early	100001126	2700	247.129	7015683	2746-34-1		HMDB11172	2.2096	0.4705	0.7063	0.8467	0.9436	1.4952	0.7616	0.9785	0.8506	0.949	1.8243	1.3091	0.7309	0.6113	1.0215	1.5341	0.5514	0.8162	1.1259	1.3051	1.4626	1.0753	1.0568	1.2974
4107	gamma-tocopherol/beta-tocopherol	Cofactors and Vitamins	Tocopherol Metabolism	52473	LC/MS Pos Late	100008998	2384	416.364					0.734	0.7865	0.524	0.5556	1.2837	1.7176	1.3992	0.8244	0.7842	0.524	1.9043	0.524	0.6903	0.524	0.524	1.0255	1.6897	1.852	1.1149	0.6175	0.524	0.524	1.1439	0.9745
4092	gamma-tocotrienol	Cofactors and Vitamins	Tocopherol Metabolism	37501	LC/MS Pos Late	100001981	1918	410.318	5282349	14101-61-2	C14155	HMDB12958	1.1685	0.8224	0.7468	0.9874	1.5082	1.765	0.9938	1.0537	1.2067	0.5975	2.0592	0.6226	1.0462	1.0062	0.6311	0.9642	0.8771	1.8094	0.9041	1.207	1.19	1.4656	0.6148	0.8616
4536	genistein sulfate*	Xenobiotics	Food Component/Plant	62061	LC/MS Neg	100020207	3616	349.002					0.3753	0.3753	0.3753	0.3753	0.3753	0.8042	0.3753	0.3753	0.3753	1	0.3753	0.3753	0.6368	1.0918	1.0365	0.9744	1.0023	0.8822	0.3753	2.429	0.3753	0.3753	0.3753	1.0758
4468	gluconate	Xenobiotics	Food Component/Plant	587	LC/MS Polar	338	2922	195.051	10690	527-07-1	C00257	HMDB00625	0.8901	0.4632	0.8267	2.6926	1.0137	0.5903	0.4483	1.0975	1.1473	0.4715	1.3066	0.4483	0.9692	12.7813	0.4502	1.3519	1.2591	1.3228	0.9777	0.9455	1.1181	0.9314	1.0141	1
1131	glucose	Carbohydrate	Glycolysis, Gluconeogenesis, and Pyruvate Metabolism	48152	LC/MS Polar	572	2342	225.062	5793	50-99-7	C00031	HMDB00122	2.2575	2.0491	1.2419	0.9792	1.3613	2.8455	0.9478	1.4536	0.6116	0.3136	0.9299	1.8912	0.2093	4.1747	1.7245	1.4767	0.0656	0.2239	0.6512	1.0208	0.3189	0.5583	1.0327	0.4751
1132	glucose 6-phosphate	Carbohydrate	Glycolysis, Gluconeogenesis, and Pyruvate Metabolism	31260	LC/MS Polar	291	4537	259.022	5958	103192-55-8	C00668	HMDB01401	1.8076	1.2591	0.815	0.8784	0.2943	0.8612	0.9417	1.1628	1.001	0.5092	0.2943	1.0916	0.7467	44.9763	1.3114	1.5445	0.2943	0.6722	0.536	1	0.2943	0.4637	1.3327	1.0572
1309	glucuronate	Carbohydrate	Aminosugar Metabolism	15443	LC/MS Polar	100000257	3233.3	193.035	444791	207300-70-7	C00191	HMDB00127	1.1064	0.8685	0.8478	0.7881	0.9893	1.4719	0.9139	1.0552	0.7069	0.9123	1.1774	1.0804	0.8262	1.5213	1.0428	1.0107	0.6729	0.8515	1.0396	1.0976	1.8919	0.9713	1.2182	0.6054
42	glutamate	Amino Acid	Glutamate Metabolism	57	LC/MS Pos Early	561	1500	148.06	611	56-86-0	C00025	HMDB00148	0.9614	1.2449	0.8843	0.9626	1.1682	1.2763	0.785	1.309	0.7721	0.5921	1.2177	0.8849	0.731	0.8266	1.0374	0.7791	0.8862	1.3687	1.3486	0.7484	1.0837	1.2074	1.146	1.1758
51	glutamate, gamma-methyl ester	Amino Acid	Glutamate Metabolism	33487	LC/MS Pos Early	100001103	2170	162.076	68662	1499-55-4;1499-55-4		HMDB61715	1.2008	1.0501	0.9193	1.0256	1.0528	1.2053	0.8654	1.1617	0.8258	0.6489	0.9744	0.841	0.8962	2.1744	0.9292	1.1554	1.1479	1.2755	0.9602	0.9405	0.7811	1.0364	0.966	1.2919
43	glutamine	Amino Acid	Glutamate Metabolism	53	LC/MS Pos Early	563	1291	147.076	5961	56-85-9	C00064	HMDB00641	1.3185	0.9515	1.2209	1.1647	0.9832	1.1829	0.57	1.0534	0.8192	0.5397	0.6827	0.8043	0.9663	1.8087	1.2568	1.4219	1.0168	1.806	0.5891	1.3891	0.8214	0.6637	0.8013	1.2266
1543	glutarate (C5-DC)	Lipid	Fatty Acid, Dicarboxylate	396	LC/MS Polar	339	2900	131.035	743	110-94-1	C00489	HMDB00661	1.0074	0.5885	0.8616	1.3653	1.1896	0.9926	2.0841	0.5775	1.6882	0.4971	1.4545	1.0378	0.91	0.8646	0.746	1.271	0.3817	0.8671	2.2026	0.5385	1.8721	0.9863	1.6563	2.1447
120	glutarylcarnitine (C5-DC)	Amino Acid	Lysine Metabolism	44664	LC/MS Pos Early	100001593	2393	276.144	71464488	102636-82-8		HMDB13130	1.0362	0.7691	0.9638	1.412	0.8345	1.0451	0.845	0.9581	0.5958	1.4689	1.3154	1.0516	0.4924	1.4072	0.6004	1.3303	0.721	0.4979	2.3527	0.5971	1.3341	1.3238	0.7425	1.2901
512	glutathione, oxidized (GSSG)	Amino Acid	Glutathione Metabolism	27727	LC/MS Pos Early	448	2667	613.159	65359	103239-24-3	C00127	HMDB03337	1.0916	1.0862	1.386	1.4093	1.3451	1.2487	0.9715	1.1498	1.34	0.8862	1.6487	0.9545	0.7955	0.8727	0.9249	0.8289	1.0722	0.96	0.8082	0.911	0.7232	0.646	1.0285	1.0692
511	glutathione, reduced (GSH)	Amino Acid	Glutathione Metabolism	2127	LC/MS Pos Early	496	2000	308.091	124886	70-18-8	C00051	HMDB00125	0.8927	0.6885	1.0822	0.9675	1.6175	1.2099	0.8618	1.1992	1.0325	0.6278	1.4035	1.404	0.6264	3.0508	0.9341	1.1798	0.8571	1.3756	0.8531	1.5032	0.7778	0.7439	0.6305	1.1175
1151	glycerate	Carbohydrate	Glycolysis, Gluconeogenesis, and Pyruvate Metabolism	1572	LC/MS Polar	1052	2070.4	105.019	752	600-19-1	C00258	HMDB00139	1.0111	0.9386	1.283	1.4367	0.9672	0.9903	0.9884	1.1129	1.085	1.0097	1.1941	0.946	0.8255	1.2134	0.9753	1.1178	1.0849	1.0535	0.7548	0.9371	0.7616	0.7455	0.8584	1.0285
2622	glycerol	Lipid	Glycerolipid Metabolism	15122	LC/MS Pos Early	1254	717	93.0546	753	56-81-5	C00116	HMDB00131	1.5073	0.695	1.1879	0.7729	1.1385	0.9223	1.014	0.9633	1.0416	0.7909	0.999	1.1214	1.0352	2.0438	0.9243	1.1214	1.001	1.2134	0.8382	1.004	0.5465	0.7932	0.9798	0.9271
2623	glycerol 3-phosphate	Lipid	Glycerolipid Metabolism	43847	LC/MS Polar	100000258	3938.7	171.006	754	29849-82-9	C00093	HMDB00126	0.6729	0.5765	1.3942	1.0393	1.6956	2.2506	0.8443	1.008	1.0101	0.7233	2.4358	2.2022	0.992	0.1643	1.7989	1.1726	0.7412	1.1864	0.9313	0.5044	0.9376	0.8384	0.7655	2.1686
2058	glycerophosphoethanolamine	Lipid	Phospholipid Metabolism	37455	LC/MS Polar	100001620	3075	214.049	123874	33049-08-0	C01233	HMDB00114	0.7773	0.5466	1.3133	1.1885	0.9475	1.2037	0.8611	0.4452	1.2789	1.2787	1.1957	1.1085	0.9323	1.0968	0.9568	1.0659	1.1096	1.0358	0.7157	0.6291	0.713	0.9099	1.0205	0.9795
2628	glycerophosphoglycerol	Lipid	Glycerolipid Metabolism	48857	LC/MS Polar	100001619	2430	245.043	439964		C03274		0.9723	0.7792	1.2562	1.1043	0.9232	0.9446	1.0095	0.6646	1.1417	1.0443	0.8868	1.0098	1.0141	1.3262	0.9905	1.0874	1.1509	1.0551	0.6261	0.7812	0.7677	0.8621	0.9171	1.0934
2060	glycerophosphoinositol*	Lipid	Phospholipid Metabolism	52307	LC/MS Pos Early	100001621	516	335.074	167572	16824-65-0			0.8679	0.7071	0.9613	1.1836	0.908	1.1156	0.8015	0.6544	0.8785	0.8046	0.9926	0.872	1.0074	2.7736	1.1647	2.1378	1.7647	1.5611	0.8151	1.0529	1.0254	0.8833	1.117	1.29
2054	glycerophosphorylcholine (GPC)	Lipid	Phospholipid Metabolism	15990	LC/MS Pos Early	100000269	672	258.11	71920	28319-77-9	C00670	HMDB00086	0.8224	0.6697	1.2169	1.199	0.9241	1.5041	0.8432	0.5116	1.0046	1.0786	0.9971	1.1119	0.8637	1.4574	1.0361	1.2936	1.3418	1.081	0.6294	0.6584	0.6775	1.0029	0.9174	0.7875
2059	glycerophosphoserine*	Lipid	Phospholipid Metabolism	57404	LC/MS Pos Early	100015666	577	260.053	3081457				1.0751	0.8131	1.0204	1.1299	0.9919	0.9362	1.0184	0.7052	1.0259	0.7207	1.0173	0.8032	0.8056	2.3833	1.0081	1.4148	1.1496	1.1442	0.8283	0.6795	0.85	0.586	1.2104	0.9245
1	glycine	Amino Acid	Glycine, Serine and Threonine Metabolism	58	LC/MS Pos Early	340	1375	76.0393	750	56-40-6	C00037	HMDB00123	1.0943	0.8422	1.1496	1.0158	1.0064	1.017	0.7147	1.1613	0.8806	0.739	0.8742	0.8991	0.8431	1.0369	0.9936	1.0214	1.031	1.2221	0.6531	1.3975	0.8424	0.6691	1.0315	0.9384
2825	glycosyl-N-palmitoyl-sphingosine (d18:1/16:0)	Lipid	Hexosylceramides (HCER)	53013	LC/MS Pos Late	100009272	2623	700.572					1.1799	0.852	0.5594	0.9748	0.9745	0.9105	0.7936	1.3019	0.9207	0.5448	2.1911	1.0656	1.0252	1.2384	0.7368	1.3765	1.0364	1.0805	1.1247	1.9916	1.2022	0.2911	0.407	0.8985
754	glycylisoleucine	Peptide	Dipeptide	36659	LC/MS Pos Early	100001790	3002	189.123	88079	19461-38-2		HMDB28844	1	0.5502	0.449	0.449	0.449	0.449	0.449	0.449	0.449	0.449	0.449	0.449	0.449	3.4428	0.449	1.2389	0.449	0.449	0.449	0.449	0.449	0.449	0.449	0.449
755	glycylleucine	Peptide	Dipeptide	34398	LC/MS Pos Early	100001258	3059	189.123	92843	869-19-2	C02155	HMDB00759	2.1936	1.9367	0.9336	1.1569	0.3491	0.9142	0.7537	1.4902	0.5643	1.0658	0.5808	0.71	1.0164	4.6371	0.705	2.7289	0.9836	0.8993	1.4096	1.7294	0.314	1.2457	0.5666	1.0277
765	glycylvaline	Peptide	Dipeptide	18357	LC/MS Pos Early	100000487	2734	175.108	97417	1963-21-9		HMDB28854	2.8634	1.194	1.112	1.0266	0.8797	0.8628	0.7588	1.8942	0.7839	0.8928	0.7725	1.0898	0.9955	3.88	0.6002	1.7005	0.9519	1.0045	1.1959	1.5336	0.7071	1.1112	0.7179	0.9283
474	guanidinoacetate	Amino Acid	Creatine Metabolism	43802	LC/MS Pos Early	344	1937	118.061	763	352-97-6	C00581	HMDB00128	1.3258	0.9361	1.3199	1.1802	0.815	1.2229	1.1285	1.2857	1.1629	0.9353	1.1643	0.8953	0.84	1.0886	0.997	1.0757	0.9534	0.8732	0.9409	0.8545	1.2733	1.003	0.8871	0.8728
3919	guanine	Nucleotide	Purine Metabolism, Guanine containing	32352	LC/MS Pos Early	172	2032	152.057	764	73-40-5	C00242	HMDB00132	4.0803	0.7777	0.6212	1.6127	1.6116	1.1354	0.5112	1.4715	1.3639	1.7398	2.3861	0.9524	0.7529	1.2187	0.6638	0.557	1.0704	0.7823	1.0476	0.9061	3.0717	0.5148	0.6532	0.6411
3918	guanosine	Nucleotide	Purine Metabolism, Guanine containing	1573	LC/MS Pos Early	1099	1728	284.099	6802	118-00-3	C00387	HMDB00133	0.889	0.9921	0.7774	1.1147	1.0205	1.1624	0.6989	1.0435	0.7666	0.729	1.0265	1.0311	0.8934	0.7528	1.0228	1.103	1.2778	1.0763	0.6123	0.5867	0.9415	1.0079	1.0485	0.9496
3913	5'- GMP	Nucleotide	Purine Metabolism, Guanine containing	2849	LC/MS Pos Early	347	800	364.065	6804	5550-12-09	C00144	HMDB01397	0.6884	0.8527	0.7622	0.9315	1.3074	1.5133	0.7163	1.0859	0.8838	0.6422	1.4312	0.956	1.1706	0.994	1.0714	1.088	1.5522	1.4592	0.8049	1.006	0.8898	1.0361	0.895	1.2785
4082	gulonate*	Cofactors and Vitamins	Ascorbate and Aldarate Metabolism	46957	LC/MS Polar	100001586	2750	195.051	152304	20246-53-1	C00257	HMDB03290	1.0383	0.6358	1.6422	1.7515	1.0698	1.2218	1.224	1.1436	1.6072	1.2533	1.5054	0.9577	1.0573	0.9349	0.9411	0.9353	0.7903	0.9381	0.9273	0.8901	0.7764	0.8357	1.0143	0.9857
4131	heme	Cofactors and Vitamins	Hemoglobin and Porphyrin Metabolism	41754	LC/MS Pos Late	100001386	1124	616.176	26945	14875-96-8	C00032	HMDB03178	3.7374	1.2881	0.7502	0.2456	0.471	1.6948	1	2.1035	0.4053	1.4323	0.2456	0.7088	0.2456	0.2456	0.2456	0.2456	0.3469	0.2456	0.2456	3.1282	0.2456	0.2456	0.2456	0.2456
1388	heptanoate (7:0)	Lipid	Medium Chain Fatty Acid	1644	LC/MS Neg	925	3670	129.092	8094	111-14-8	C17714	HMDB00666	1.0341	1.1059	0.9644	0.9231	1.1688	1.721	1.2006	0.841	1.1418	1.0479	1.456	1.194	0.7309	0.5877	0.9118	0.5293	0.9659	1.907	1.6508	0.5651	0.8725	0.8992	1.6562	0.7363
1453	hexadecadienoate (16:2n6)	Lipid	Long Chain Polyunsaturated Fatty Acid (n3 and n6)	57652	LC/MS Neg	100009394	5398	251.202	13932172	28290-73-5		HMDB00477	1.6999	0.9254	0.9596	0.8963	1.3711	1.003	1.24	1.4835	0.8902	0.6751	1.4804	1.2529	0.8507	0.7549	0.8944	0.7686	0.7199	1.1882	0.9992	0.8634	1.3134	1.1889	1.0535	1.0008
1579	hexadecanedioate (C16)	Lipid	Fatty Acid, Dicarboxylate	35678	LC/MS Neg	100001614	4615	285.207	10459	505-54-4	C19615	HMDB00672	1.0219	0.9449	0.7893	0.8697	1.2016	0.6065	0.6065	0.6065	1.411	0.8441	1.1211	0.6065	1.0857	0.9392	0.9781	0.9004	0.6065	1.0584	0.951	1.0619	1.1565	1.2189	0.8557	1.2014
1438	hexadecatrienoate (16:3n3)	Lipid	Long Chain Polyunsaturated Fatty Acid (n3 and n6)	57651	LC/MS Neg	100009393	5330	249.186	5312428	7561-64-0			1.2101	0.7839	0.9702	0.9314	0.6716	0.8655	0.9754	1.2002	0.9427	0.8575	1.2398	1.2602	0.6716	0.7512	0.6716	0.6716	0.6716	0.6716	1.0246	1.1937	1.1516	0.6716	1.0588	1.0315
1580	hexadecenedioate (C16:1-DC)*	Lipid	Fatty Acid, Dicarboxylate	61862	LC/MS Neg	100019975	4380	283.192					0.589	0.7661	0.997	0.8622	1.0427	0.589	0.589	0.589	1.8903	1.003	0.589	0.589	1.4551	0.589	0.8508	0.589	0.589	0.589	1.0597	0.589	1.0617	0.589	0.9931	0.589
1702	hexanoylcarnitine (C6)	Lipid	Fatty Acid Metabolism (Acyl Carnitine, Medium Chain)	32328	LC/MS Pos Late	100000781	800	260.186	6426853	6920-35-0		HMDB00705	0.448	0.6106	0.9146	1.4159	1.4256	1.217	0.7235	1.738	0.9608	1.1997	1.3863	1.1574	0.6322	0.1582	0.5011	0.5329	1.384	0.6834	0.6069	1.3896	1.0553	0.6374	1.0392	1.2077
1675	hexanoylglycine (C6)	Lipid	Fatty Acid Metabolism (Acyl Glycine)	35436	LC/MS Neg	100001527	2900	172.098	99463	24003-67-6		HMDB00701	0.7735	0.8581	0.631	0.728	1.8938	1.2145	2.1689	2.0722	1.8257	1.6607	2.4875	2.1903	0.4885	0.1942	0.5132	0.2739	1.045	0.4531	1.6816	0.6729	2.5946	1.2258	0.955	0.7548
4180	hippurate	Xenobiotics	Benzoate Metabolism	15753	LC/MS Neg	100000014	2106.9	178.051	464	495-69-2	C01586	HMDB00714	1.5693	0.7344	0.9979	0.5309	0.4081	0.5186	1.2313	1.0204	0.7864	0.2176	1.132	0.464	0.131	0.9096	1.4079	1.0518	1.376	1.0021	1.3651	0.9817	1.8862	0.769	1.9992	1.0406
83	histamine	Amino Acid	Histidine Metabolism	1574	LC/MS Pos Early	354	3035	112.087	774	51-45-6	C00388	HMDB00870	1.414	0.7715	0.9012	1.0125	0.6338	0.9836	0.6185	1.0346	0.4567	0.6109	1.1158	0.7406	0.8515	1.1774	1.2243	1.5523	0.9875	1.0471	1.0974	1.7551	1.0563	0.8942	1.1315	0.7251
67	histidine	Amino Acid	Histidine Metabolism	59	LC/MS Neg	355	755.9	154.062	6274	5934-29-2	C00135	HMDB00177	1.0953	0.8094	0.8569	0.7754	1.1253	1.0825	0.9293	1.2143	0.9299	0.6277	0.9225	1.091	1.1858	0.7998	1.0012	1.0336	1.2863	1.4119	0.7287	1.1827	1.0162	0.961	0.9988	0.9052
4592	histidine betaine (hercynine)*	Xenobiotics	Food Component/Plant	62278	LC/MS Pos Early	100004059	2094	198.124	3083620	534-30-5			1.0882	0.9122	1.0713	1.0694	0.9599	2.0193	1.2779	0.9264	0.9448	1.3105	1.0401	0.7596	0.752	0.7426	0.6717	0.5994	1.7644	1.3779	1.7028	0.7099	0.7943	0.8192	1.3333	1.6376
442	homocitrulline	Amino Acid	Urea cycle; Arginine and Proline Metabolism	22138	LC/MS Polar	100000963	3006.8	188.104	65072	1190-49-4	C02427	HMDB00679	0.5525	0.5039	1.1639	0.8677	1.0043	0.7387	0.4879	0.7124	0.9894	0.5212	1.3502	0.96	1.4421	1.4981	1.4046	0.9957	1.0847	1.337	0.9334	1.9055	0.9533	1.0651	1.3794	1.1112
4595	homostachydrine*	Xenobiotics	Food Component/Plant	33009	LC/MS Pos Early	100001550	1750	158.118	441447	1195-94-4	C08283	HMDB33433	1.2453	0.9824	0.9276	1.44	0.9745	0.628	1.3269	0.8387	1.466	1.0176	1.6477	1.0839	0.9654	0.8952	0.7752	0.9776	1.1507	1.1314	0.7698	0.7693	1.2688	0.9067	1.6421	1.7102
111	hydroxy-N6,N6,N6-trimethyllysine*	Amino Acid	Lysine Metabolism	62959	LC/MS Pos Early	100021123	2759	205.155					1.0029	0.9126	1.0501	0.9328	0.9672	1.0669	0.6864	1.6576	0.916	1.0473	0.9971	0.8376	0.7427	1.8247	0.5493	1.2357	1.1451	1.3091	0.7006	1.383	0.8454	1.0611	0.6186	1.0486
41	hydroxyasparagine	Amino Acid	Alanine and Aspartate Metabolism	62060	LC/MS Pos Early	100020205	1149	149.056	97663		C03124	HMDB32332	0.7197	0.6432	0.9953	0.9675	1.1364	1.5789	0.7926	1.2631	0.9394	1.0389	2.0092	1.3922	0.895	1.0436	0.8095	1.0897	1.0911	0.6432	0.9491	1.2591	0.837	0.679	1	1.1365
2872	hydroxypalmitoyl sphingomyelin (d18:1/16:0(OH))	Lipid	Sphingomyelins	62851	LC/MS Pos Late	100021000	2056	719.57					0.8281	0.9245	0.6992	0.9044	1.0002	1.6115	1.2189	0.9927	0.8175	0.6905	1.5411	0.9119	0.9998	1.2649	0.6606	1.2187	1.3466	1.4637	1.3739	1.0297	1.0491	0.7789	0.8914	1.2002
422	hypotaurine	Amino Acid	Methionine, Cysteine, SAM and Taurine Metabolism	590	LC/MS Polar	358	2763.4	108.013	107812	300-84-5	C00519	HMDB00965	1.0287	1.4417	1.1189	1.0819	2.0624	0.2722	1.0535	0.4542	1.3061	0.6723	0.7595	1.5014	0.8232	0.9557	2.1946	1.6114	0.7359	0.9808	0.5421	0.5127	0.951	0.8311	2.7277	1.0192
3858	hypoxanthine	Nucleotide	Purine Metabolism, (Hypo)Xanthine/Inosine containing	3127	LC/MS Pos Early	171	1295	137.046	790	68-94-0	C00262	HMDB00157	1.1427	0.8082	1.0004	1.0854	1.1384	1.1239	0.9996	1.042	1.0097	0.7075	1.0906	1.0527	0.8221	0.894	0.8174	0.8652	1.0204	1.1668	0.8288	0.8787	0.9572	0.7512	1.054	0.9743
78	imidazole lactate	Amino Acid	Histidine Metabolism	15716	LC/MS Pos Early	100000263	2040	157.061	793	14403-45-3	C05568	HMDB02320	1.0122	0.7046	1.1272	0.9769	0.8684	1.2391	0.9644	1.2749	0.8367	1.2192	1.4814	1.006	0.8943	1.1358	0.994	1.1137	0.7685	0.9659	0.8648	1.933	1.2283	0.8797	0.9905	1.0707
76	imidazole propionate	Amino Acid	Histidine Metabolism	40730	LC/MS Pos Early	100003434	2263	141.066	70630	1074-59-5		HMDB02271	2.0973	1.2945	0.3386	1.0332	1.5554	1.2791	1.2307	2.0194	1.2938	0.4741	2.1855	0.9668	2.988	0.9401	0.326	0.2861	0.6383	0.2629	1.2788	0.6527	0.6068	0.685	0.3756	1.3485
275	indolelactate	Amino Acid	Tryptophan Metabolism	18349	LC/MS Neg	100000463	2286	204.067	92904	832-97-3	C02043	HMDB00671	1.1264	0.6723	0.7841	0.6949	0.7346	0.7111	1.3388	1.2011	1.0984	1.3396	1.8857	1.0138	0.7436	0.9361	0.9233	0.7931	0.7169	0.8466	1.5179	1.992	1.7941	0.9862	1.5718	1.5611
3857	inosine	Nucleotide	Purine Metabolism, (Hypo)Xanthine/Inosine containing	1123	LC/MS Pos Early	361	1269	269.088	6021	58-63-9	C00294	HMDB00195	1.5404	0.9425	1.057	1.1538	1.1737	1.0142	0.9835	1.2726	1.0569	0.7471	1.1488	1.1134	0.9055	1.355	0.9065	0.8704	0.885	1.1426	0.8736	0.7686	0.9858	0.7792	1.2002	0.8935
3856	inosine 5'-monophosphate (IMP)	Nucleotide	Purine Metabolism, (Hypo)Xanthine/Inosine containing	2133	LC/MS Neg	362	650	347.04	8582	4691-65-0	C00130	HMDB00175	0.8573	0.5564	1.874	0.9994	1.1204	0.8824	1.0211	1.2535	1.6028	0.576	1.1614	1.3122	0.7048	0.8412	1.0482	0.5791	1.029	1.3941	0.5133	2.5374	1.0006	0.931	0.857	0.9974
2030	inositol 1-phosphate (I1P)	Lipid	Inositol Metabolism	43849	LC/MS Polar	370	4785	259.022	440194	573-35-3;106032-59-1	C01177	HMDB00213	2.3075	2.2567	0.5971	1.0081	0.8627	1.42	0.8832	1.4906	0.7043	0.9661	1.839	0.7554	1.1088	4.0749	0.7321	1.5931	1.1424	0.9919	1.832	1.5063	0.6605	0.9219	0.8397	0.8493
378	isobutyrylcarnitine (C4)	Amino Acid	Leucine, Isoleucine and Valine Metabolism	33441	LC/MS Pos Early	100001055	2810	232.154	168379	25518-49-4		HMDB00736	0.9217	0.578	0.8708	0.867	0.8708	0.9596	0.8523	1.1007	0.9918	1.0703	1.7019	1.0082	1.077	0.2155	1.1655	1.4157	1.2623	0.8293	1.3865	3.6156	2.2853	0.9892	0.8792	1.9901
379	isobutyrylglycine (C4)	Amino Acid	Leucine, Isoleucine and Valine Metabolism	35437	LC/MS Neg	100001590	1420	144.067	10855600	15926-18-8		HMDB00730	0.7509	0.553	0.5011	1.1316	1.1107	0.5011	0.986	1.195	0.9194	0.5011	1.0824	0.5011	0.5011	0.6538	0.6733	0.5011	1.0807	0.8846	1.5809	0.5011	0.9769	1.014	1.6655	1.4358
1671	isocaproylglycine	Lipid	Fatty Acid Metabolism (Acyl Glycine)	61789	LC/MS Neg	100019816	2820	172.098	28777652				0.8196	0.7786	0.6794	0.6481	1.3503	1.1487	1.3951	1.8484	1	1.1708	3.066	1.4106	0.4683	0.3525	0.5522	0.3525	0.9926	0.5959	1.4546	0.9325	2.1686	1.0504	1.2028	0.9957
1345	isocitrate	Energy	TCA Cycle	12110	LC/MS Pos Early	1206	773	210.061	1198	20226-99-7	C00311	HMDB00193	0.4002	0.6504	1.9475	2.2269	0.9494	1.0692	1.0403	0.996	1.0962	0.8894	1.203	1.3497	0.6581	2.4221	1.1337	2.0582	1.004	0.795	0.5926	0.9943	0.566	1.0553	0.2821	0.8962
344	isoleucine	Amino Acid	Leucine, Isoleucine and Valine Metabolism	1125	LC/MS Pos Early	376	2800	132.102	6306	73-32-5	C00407	HMDB00172	1.0376	0.7473	0.7849	0.8057	1.0529	1.0715	0.753	1.0911	0.7907	0.6681	1.0437	0.8997	0.9393	0.9954	0.7901	1.0046	1.0059	1.1919	0.9401	1.0286	1.033	1.0317	0.8635	1.2296
789	isoleucylglycine	Peptide	Dipeptide	40008	LC/MS Neg	100003169	1992	187.109	342532	868-28-0		HMDB28907	2.2413	0.9358	0.8067	1.2777	0.8422	0.6864	0.7619	1.4519	0.6864	1	0.6864	0.7607	1.395	8.3551	0.6864	2.6441	0.6864	0.7849	1.1504	1.6366	0.6864	1.1826	0.7338	0.7992
315	isovalerylcarnitine (C5)	Amino Acid	Leucine, Isoleucine and Valine Metabolism	34407	LC/MS Pos Early	100001393	3085	246.17	6426851	31023-24-2		HMDB00688	0.7918	0.5947	0.7661	1.0058	0.7957	0.9942	0.7897	0.9313	1.0565	1.1663	1.2465	0.8947	1.0665	0.4324	0.981	1.2778	1.252	0.8048	1.4118	1.6246	1.8053	0.898	1.1419	1.8697
314	isovalerylglycine	Amino Acid	Leucine, Isoleucine and Valine Metabolism	35107	LC/MS Neg	100001452	1950	158.082	546304	16284-60-9		HMDB00678	1.2487	0.7579	0.6697	0.5078	0.8376	0.8743	0.9782	1.0029	0.9971	0.9433	1.581	1.0192	0.6942	1.2894	0.8201	0.7094	0.863	1.1985	1.8862	1.1605	2.5756	1.036	1.231	1.5111
249	kynurenine	Amino Acid	Tryptophan Metabolism	15140	LC/MS Pos Early	100000265	2739	209.092	161166	2922-83-0	C00328	HMDB00684	1.0875	0.7774	0.7879	0.8005	0.8047	0.994	0.9228	1.2286	1.006	0.9696	1.2392	1.0529	0.7469	0.957	0.8799	0.7758	0.9737	1.0897	1.3168	1.1694	1.6996	1.2074	1.1488	1.5609
1148	lactate	Carbohydrate	Glycolysis, Gluconeogenesis, and Pyruvate Metabolism	527	LC/MS Neg	482	681.6	89.0244	612	79-33-4	C00186	HMDB00190	1.1271	0.7226	2.621	1.498	0.7281	0.8428	0.8723	1.936	1.0079	1.292	0.9921	1.18	0.8362	5.3898	0.9855	3.8079	1.8462	1.0304	0.5529	3.6164	0.6657	0.8156	0.6741	0.6471
1397	laurate (12:0)	Lipid	Medium Chain Fatty Acid	1645	LC/MS Neg	181	5300	199.17	3893	143-07-7	C02679	HMDB00638	0.7842	0.8357	0.9428	0.8832	1.1933	1.272	1.075	0.7383	1.1329	0.9422	0.996	1.4641	1.132	0.9263	0.7973	0.7867	0.793	1.0963	1.1991	0.8705	1.004	1.2008	1.0955	1.2555
1711	laurylcarnitine (C12)	Lipid	Fatty Acid Metabolism (Acyl Carnitine, Medium Chain)	34534	LC/MS Pos Late	100001392	1235	344.279	10427569	25518-54-1		HMDB02250	0.629	0.8975	1.6087	1.588	1.1533	0.9413	0.6738	1.7581	1.075	1.0232	1.8803	1.6419	0.5568	0.1856	0.7455	0.8042	1.2662	0.8341	0.4442	3.53	1.1152	0.6075	0.9768	1.1505
297	leucine	Amino Acid	Leucine, Isoleucine and Valine Metabolism	60	LC/MS Pos Early	397	2864	132.102	6106	61-90-5			1.0234	0.6861	0.7834	0.7862	0.9997	1.0298	0.7534	1.0213	0.8008	0.6826	0.9636	0.8832	1.0003	1.1792	0.7679	1.0097	0.9767	1.1618	1.108	1.0307	1.318	1.0903	0.8654	1.4494
803	leucylalanine	Peptide	Dipeptide	40010	LC/MS Pos Early	100003179	2801	203.139	259321	7298-84-2		HMDB28922	3.2304	2.2169	1.2344	1.1466	0.759	0.9043	1.1286	2.0868	0.558	0.8739	0.7445	1.0742	0.9754	10.8691	0.5873	3.5609	0.588	0.8789	1.4755	1.8569	0.176	1.0246	0.698	0.5951
980	leucylglutamine*	Peptide	Dipeptide	48189	LC/MS Pos Early	100003183	2620	260.161	4305457			HMDB28927	3.1183	1.8886	1.0991	1.396	0.8585	0.9309	0.9095	1.8472	0.8341	1.0601	0.8527	0.9281	0.9997	11.7397	0.838	3.1874	0.8091	1.0456	1.1323	1.4648	0.3822	1.0003	0.8726	0.7129
808	leucylglycine	Peptide	Dipeptide	40045	LC/MS Pos Early	100003185	2778	189.123	79070	686-50-0		HMDB28929	3.9627	2.0263	0.8406	1.2215	0.6982	1.0008	0.9006	1.7415	0.537	1.1533	0.6599	0.9543	1.121	20.7827	0.5218	4.1221	0.7796	1.1285	1.4275	1.8545	0.3304	0.9992	0.5224	0.5503
2876	lignoceroyl sphingomyelin (d18:1/24:0)	Lipid	Sphingomyelins	57330	LC/MS Pos Late	100006298	3437	815.7		60037-60-7			0.7088	0.7524	0.6204	0.7315	0.9498	1.5879	1.1866	0.968	0.7708	0.5609	1.3909	0.7854	1.0787	1.1939	0.6898	1.3167	1.2635	1.4162	1.1026	1.5294	1.032	0.7655	0.653	1.1621
1719	lignoceroylcarnitine (C24)*	Lipid	Fatty Acid Metabolism (Acyl Carnitine, Long Chain Saturated)	57515	LC/MS Pos Late	100015834	1603	512.467					0.7444	2.3354	0.5235	1.434	2.389	2.0653	1.8444	1.857	1.6908	0.6494	2.3668	0.8033	0.9418	0.7685	0.761	0.6862	0.8299	0.8998	8.229	0.8435	1.0582	0.5373	1.5235	1.1554
1454	linoleate (18:2n6)	Lipid	Long Chain Polyunsaturated Fatty Acid (n3 and n6)	1105	LC/MS Neg	180	5535	279.233	5280450	60-33-3	C01595	HMDB00673	1.5507	0.8423	0.9719	0.7133	1.518	1.0281	1.6337	1.3118	1.0289	0.4178	0.9218	1.5765	0.7164	1.0292	0.7149	0.5755	0.7342	1.1076	1.0674	0.6581	1.2449	1.1755	0.7839	0.77
1456	linolenate (18:3n3 or 3n6)	Lipid	Long Chain Polyunsaturated Fatty Acid (n3 and n6)	34035	LC/MS Neg	100001337	5450	277.217	5280934		C06426	HMDB03073	1.2253	0.7408	1.119	0.7783	1.1989	0.9622	1.3674	1.0633	1.0514	0.677	1.0378	1.4541	0.8648	0.8288	0.8283	0.7121	0.6867	1.0575	1.092	0.7291	1.1845	1.5385	0.8645	0.8563
1739	linolenoylcarnitine (C18:3)*	Lipid	Fatty Acid Metabolism (Acyl Carnitine, Polyunsaturated)	57511	LC/MS Pos Late	100015831	1310	422.327					0.6301	0.9972	2.9253	2.0479	1.0028	0.779	0.9558	2.9179	1.5901	1.3157	2.1797	2.3611	0.7671	0.0743	1.2404	0.5106	0.8398	0.6964	0.4293	6.9126	2.3399	0.9767	0.9684	1.1412
2002	linoleoyl ethanolamide	Lipid	Endocannabinoid	52608	LC/MS Neg	100006726	6150	322.275	5283446	68171-52-8		HMDB12252	1.3129	1.4399	1.0391	1.3829	1.3254	1.0668	1.4676	1.2338	0.9816	0.5788	0.8779	0.9221	0.8733	0.7084	1.0184	0.5825	1.0416	1.2311	0.9731	0.4356	0.8355	0.7655	1.0197	0.8002
2721	linoleoyl-arachidonoyl-glycerol (18:2/20:4) [2]*	Lipid	Diacylglycerol	54956	LC/MS Pos Late	100010923	2650	658.54					1.193	0.8201	0.6218	0.3613	1.0762	1.3068	1.605	1.0373	0.6716	0.3613	1.3933	0.8959	0.4819	1.6897	0.3913	1.2652	1.5859	1.5421	0.7919	1.6552	0.5398	0.3613	0.5328	0.9627
2712	linoleoyl-linolenoyl-glycerol (18:2/18:3) [1]*	Lipid	Diacylglycerol	54963	LC/MS Pos Late	100010926	2426	632.525					1.195	0.3175	0.9324	0.7751	0.7996	1.6038	2.1512	1.1849	0.8138	0.3175	1.7657	1	0.3993	1.0167	0.3816	0.9442	0.5662	1.0249	0.9318	2.1966	1.4845	1.2782	0.3175	0.3175
2713	linoleoyl-linolenoyl-glycerol (18:2/18:3) [2]*	Lipid	Diacylglycerol	54964	LC/MS Pos Late	100010927	2478	632.525					1.4848	0.6675	0.9664	0.6613	0.8915	1.5747	1.6427	1.471	1.0336	0.6042	1.8091	0.9338	0.7183	1.6391	0.6489	1.1843	0.8518	1.369	1.3762	2.1471	1.5252	0.9143	0.6046	0.6424
2710	linoleoyl-linoleoyl-glycerol (18:2/18:2) [1]*	Lipid	Diacylglycerol	54968	LC/MS Pos Late	100010941	2720	634.54					1.5526	0.6988	0.8532	0.7852	1.162	1.8234	1.7143	1.2934	1.0852	0.4494	2.0742	0.9876	0.5935	0.9858	0.5575	0.9397	1.0124	1.4617	0.9688	1.9936	1.4323	1.1063	0.6959	0.9177
2711	linoleoyl-linoleoyl-glycerol (18:2/18:2) [2]*	Lipid	Diacylglycerol	54969	LC/MS Pos Late	100010942	2790	634.54					1.8442	0.7888	0.7988	0.6933	1.1946	1.7227	2.1701	1.7348	1.0665	0.4489	2.129	0.735	0.7002	1.6849	0.3713	1.075	0.9458	0.9787	1.0213	2.2049	1.4535	0.8619	0.4531	0.5846
1738	linoleoylcarnitine (C18:2)*	Lipid	Fatty Acid Metabolism (Acyl Carnitine, Polyunsaturated)	46223	LC/MS Pos Late	100003151	1430	424.342	6450015	36816-10-1		HMDB06469	0.7222	0.8807	2.0137	1.5878	1.3008	0.8874	0.9827	2.7667	1.4365	1.0173	1.929	1.6295	0.7182	0.1576	0.9595	0.5463	0.9086	0.7623	0.5351	3.2995	2.4456	0.8756	1.0704	1.0853
1786	linoleoylcholine*	Lipid	Fatty Acid Metabolism (Acyl Choline)	57463	LC/MS Pos Late	100015760	1388	366.337					1.2137	1.6231	0.715	1.1358	1.0986	1.6015	1.3919	1.2753	0.7966	0.5816	1.7165	0.986	0.8487	0.0636	0.9465	0.1528	0.8488	1.6283	1.0885	0.7277	0.8879	0.8153	1.0141	1.5481
99	lysine	Amino Acid	Lysine Metabolism	1301	LC/MS Pos Early	407	2850	147.113	5962	56-87-1	C00047	HMDB00182	1.3643	0.8991	1.1755	0.9426	1.1141	1.2908	0.8677	1.7525	0.8864	0.7084	1.0446	1.1569	0.8942	1.0001	0.7087	0.9999	1.0074	1.1184	0.9017	1.6397	0.9371	0.7311	0.769	1.096
1353	malate	Energy	TCA Cycle	1303	LC/MS Neg	409	615.6	133.014	525	6915-15-7	C00149	HMDB00156	1.0646	0.9444	0.9079	0.5137	0.9028	1.455	0.6548	1.3533	0.6421	0.6899	0.5832	1.0276	1.1314	4.8618	0.8504	2.6032	1.2097	0.8405	1.135	2.4835	0.9975	1.356	1.0025	0.662
1555	maleate	Lipid	Fatty Acid, Dicarboxylate	20676	LC/MS Polar	100000707	2640	115.004	444266	110-16-7	C01384	HMDB00176	1.0513	0.7562	0.949	1.5173	0.8758	1.7236	0.9422	1.4939	0.7918	0.947	0.8186	0.898	1.5519	3.225	0.5552	1.4574	1.3384	1.757	1.051	1.7553	0.9103	0.8448	1.4061	0.8641
1371	malonate	Lipid	Fatty Acid Synthesis	15872	LC/MS Polar	818	3447	103.004	867	141-82-2;26522-22-85-0	C00383	HMDB00691	0.8621	0.7659	0.9726	0.9104	0.9356	1.0238	0.9506	0.8127	1.047	0.968	0.7924	0.9776	0.9236	1.011	1.2759	1.3011	1.0975	1.2521	1.0847	0.989	1.1512	1.0709	1.4685	1.1659
1370	malonylcarnitine	Lipid	Fatty Acid Synthesis	37059	LC/MS Pos Early	100001526	2086	248.113	22833583	853728-01-5		HMDB02095	0.925	0.851	1.0779	1.1821	1.3627	1.3757	1.1351	0.9968	1.0759	0.9069	1.3113	1.1844	0.6537	0.6043	0.6853	0.6995	1.0129	1.0032	1.1627	0.5711	0.7177	0.8572	0.8954	1.2277
1256	mannitol/sorbitol	Carbohydrate	Fructose, Mannose and Galactose Metabolism	46142	LC/MS Polar	100001740	2320	181.072	5780		C00794	HMDB00247	0.9641	0.8693	1.4224	1.3092	0.9204	0.9813	1.0406	1.7462	1.0187	0.9636	1.1982	1.417	0.9413	1.5485	1.1753	1.1978	0.9171	0.8986	0.5057	2.0357	0.93	0.8313	1.1134	0.801
4619	mannonate*	Xenobiotics	Food Component/Plant	62864	LC/MS Polar	100003695	2736	195.051	3246006	642-99-9			1.0446	1.0206	1.3128	1.3858	0.8967	0.8688	1.237	1.1045	1.6447	1.5063	1.4238	1.139	1.2899	0.9794	0.8811	0.9474	0.5316	0.967	0.7213	0.7245	0.8409	0.5628	1.1443	0.7867
1257	mannose	Carbohydrate	Fructose, Mannose and Galactose Metabolism	584	LC/MS Polar	803	2200	179.056	18950	3458-28-4	C00159	HMDB00169	1.326	0.8364	1	1.1091	1.1755	1.3556	0.9273	1.2368	0.6619	0.4677	0.2864	0.2864	0.2864	6.2535	1.0416	1.1735	0.2864	0.4494	0.2864	0.2864	0.5508	0.2864	0.6787	0.2864
1404	margarate (17:0)	Lipid	Long Chain Saturated Fatty Acid	1121	LC/MS Neg	891	5731	269.249	10465	506-12-7		HMDB02259	1.404	1.0416	0.959	0.8984	1.3233	1.4072	1.0917	1.5198	0.7909	0.7071	0.8432	1.0196	0.9804	0.9404	0.9648	0.7562	0.8533	1.2831	1.3465	0.8642	1.5096	1.1468	1.036	0.9557
1715	margaroylcarnitine (C17)*	Lipid	Fatty Acid Metabolism (Acyl Carnitine, Long Chain Saturated)	57512	LC/MS Pos Late	100004054	1424	414.358		106182-29-0		HMDB06210	2.4581	1.1023	1.3356	1.7072	1.0671	0.6409	0.5467	2.7914	1.0749	1.3739	1.7447	1.507	0.5262	0.7189	0.9089	0.9329	0.7359	0.3236	0.913	4.0232	1.7662	0.3973	0.7551	0.6897
1466	mead acid (20:3n9)	Lipid	Long Chain Polyunsaturated Fatty Acid (n3 and n6)	35174	LC/MS Neg	100001472	5650	305.249	5312531	20590-32-3		HMDB10378	1.0403	1.4587	0.8002	0.7621	1.3438	1.2238	2.2351	1.9651	1.4313	0.5211	0.8084	1.3074	0.9597	0.7506	0.6676	0.6077	1.2323	1.1725	1.2865	0.5899	1.1938	0.8371	0.8917	0.8227
386	methionine	Amino Acid	Methionine, Cysteine, SAM and Taurine Metabolism	1302	LC/MS Pos Early	415	2526	150.058	6137	63-68-3	C00073	HMDB00696	1.09	0.8696	0.9936	0.9881	1.1967	1.2163	0.8972	1.0383	0.993	0.7909	1.0286	0.928	1.0235	1.106	0.9369	1.0169	1.047	1.352	0.848	0.9661	1.0064	0.9236	1.0511	0.9713
392	methionine sulfoxide	Amino Acid	Methionine, Cysteine, SAM and Taurine Metabolism	18374	LC/MS Pos Early	100000039	1272	166.053	158980	3226-65-1	C02989	HMDB02005	1.2978	0.8344	0.9516	1.0028	1.2444	1.1596	0.8338	1.2222	0.8066	0.6072	1.1613	0.844	1.0415	1.5736	0.8349	1.1267	1.1895	1.2814	0.8745	1.0612	0.7605	0.6477	0.9941	0.9972
4749	methyl glucopyranoside (alpha + beta)	Xenobiotics	Food Component/Plant	46144	LC/MS Pos Early	100005864	832	212.113					1.1174	0.8583	1.3279	1.0374	0.8664	1.1602	1.1131	1.0693	1.0161	0.9606	0.826	0.932	1.0057	5.3878	0.9597	1.5277	0.6899	0.9943	0.9043	1.0139	0.7663	0.9194	1.0353	0.6948
1658	methylmalonate (MMA)	Lipid	Fatty Acid Metabolism (also BCAA Metabolism)	1496	LC/MS Polar	418	3078.4	117.019	487	516-05-2	C02170	HMDB00202	0.7537	0.7537	0.7537	0.7537	0.7537	1.1008	0.7537	0.7537	0.7537	0.7537	0.8912	0.8624	0.7537	6.2513	0.7537	2.9612	0.98	0.8657	0.7537	0.7537	0.7537	1.7623	1.1227	1
4013	methylphosphate	Nucleotide	Purine and Pyrimidine Metabolism	37070	LC/MS Pos Early	100001805	544	113	13130	7023-27-0		HMDB61711	1.4541	1.2617	1.1001	1.3319	0.9931	1.0405	0.976	1.2252	0.9308	1.0311	0.9776	0.9968	0.8667	1.1221	1.1635	1.0032	0.9524	1.0294	0.84	0.6961	0.8518	0.8399	1.2938	0.9039
363	methylsuccinate	Amino Acid	Leucine, Isoleucine and Valine Metabolism	15745	LC/MS Polar	2051	2800	131.035	10349	498-21-5		HMDB01844	1.139	0.6557	1.4973	1.3076	1.3201	0.363	2.0759	0.6457	1.867	0.5512	0.9306	1.1794	0.7241	1.3776	1.214	0.7327	0.8758	1.0694	1.1415	0.872	0.4851	0.8221	2.0186	0.8563
2021	myo-inositol	Lipid	Inositol Metabolism	1124	LC/MS Polar	363	3506.3	225.062	892	87-89-8	C00137	HMDB00211	1.1273	0.8196	0.8724	1.0319	1.2704	1.2277	0.9741	0.8501	0.983	0.8991	1.2953	1.0415	0.681	0.9096	1.0144	0.8603	1.3134	1.227	1.0999	0.7539	0.9856	0.954	1.1413	1.3794
1401	myristate (14:0)	Lipid	Long Chain Saturated Fatty Acid	1365	LC/MS Neg	519	5440	227.202	11005	544-63-8	C06424	HMDB00806	0.7482	0.8156	1.1995	0.8942	1.3264	1.1435	1.2767	0.7103	1.3254	0.8735	0.8546	1.7864	1.1114	0.9043	0.7814	0.7142	0.8744	1.3893	1.1005	0.6405	0.9087	1.1672	1.0913	1.1412
1414	myristoleate (14:1n5)	Lipid	Long Chain Monounsaturated Fatty Acid	32418	LC/MS Neg	100001198	5346.9	225.186	5281119	544-64-9	C08322	HMDB02000	0.4996	0.6306	0.9688	0.6919	1.0858	1.0312	1.0914	0.5082	1.1727	0.8459	0.9603	1.7086	1.0657	0.9112	0.6694	0.8283	1.0948	1.2863	1.0952	0.6896	0.8816	1.2146	1.1712	1.5023
1731	myristoleoylcarnitine (C14:1)*	Lipid	Fatty Acid Metabolism (Acyl Carnitine, Monounsaturated)	48182	LC/MS Pos Late	100006051	1316	370.295	90659872	889848-55-9			0.7207	1.1537	1.894	1.6373	0.8173	0.5927	0.5441	1.9912	1.3055	1.2502	1.654	2.0002	0.4461	0.1617	0.7479	0.7851	1.1852	0.8105	0.3503	4.9764	1.0667	0.5981	0.9333	1.1454
1712	myristoylcarnitine (C14)	Lipid	Fatty Acid Metabolism (Acyl Carnitine, Long Chain Saturated)	33952	LC/MS Pos Late	100001270	1350	372.311	6426854	18822-89-4		HMDB05066	0.7283	1.1471	2.1131	1.7811	0.9442	0.7395	0.6784	2.1331	1.2741	1.3298	1.7441	2.0783	0.6274	0.2821	0.8652	0.8422	1.0215	0.8641	0.4779	4.3996	1.245	0.6872	0.9785	1.0836
1779	myristoylcholine*	Lipid	Fatty Acid Metabolism (Acyl Choline)	61506	LC/MS Pos Late	100019770	1361	314.305					0.5559	0.7965	0.5381	0.8293	1.4209	1.547	1.0941	0.8211	1.0264	0.7806	2.3925	1.2248	0.5588	0.537	0.6446	0.3903	1.2855	1.0119	1.6578	1.1948	1.241	0.7166	0.9881	2.1032
131	N,N,N-trimethyl-5-aminovalerate	Amino Acid	Lysine Metabolism	57687	LC/MS Pos Early	100015962	2186	160.133	14274897				1.0468	0.9437	1.1872	1.1462	1.0681	1.4508	0.9892	1.2208	1.0082	1.0068	1.1836	1.2954	0.9655	0.9319	1.002	0.6166	0.998	0.9964	0.9518	0.898	0.8046	0.7426	0.9684	1.0448
466	N,N,N-trimethyl-alanylproline betaine (TMAP)	Amino Acid	Urea cycle; Arginine and Proline Metabolism	62947	LC/MS Pos Early	100020217	2470	229.155					0.9633	1.2568	3.5234	1.5719	0.9747	0.9054	0.7898	3.4432	1.2729	0.7995	0.9513	1.7943	0.6108	1.4954	1.3408	0.9662	0.9738	1.2018	0.7053	7.3058	0.9887	0.9613	1.0113	1.1882
32	N,N-dimethylalanine	Amino Acid	Alanine and Aspartate Metabolism	63151	LC/MS Pos Early	100020371	1370	118.086	5488191	2812-31-9			0.9017	0.7714	0.5361	1.2222	2.7214	2.8137	1.6171	1.3245	1.8341	1.9418	1.628	0.983	0.4185	0.5976	0.383	0.456	1.1788	1.4599	0.7728	1.017	0.4891	0.2907	1.545	0.9426
53	N-acetyl-aspartyl-glutamate (NAAG)	Amino Acid	Glutamate Metabolism	35665	LC/MS Pos Early	100001612	1035	305.098	5255	3106-85-2	C12270	HMDB01067	2.0803	1.3092	0.7148	3.4514	0.5814	0.1491	0.0889	1.1491	0.7921	2.825	2.8022	2.7853	0.2722	0.3836	0.9401	1.8006	1.4231	0.1909	0.2528	1.4868	0.8225	0.3599	1.8015	1.0599
1315	N-acetyl-glucosamine 1-phosphate	Carbohydrate	Aminosugar Metabolism	15741	LC/MS Polar	1212	4052	300.049	440364	31281-59-1	C04256	HMDB01367	1.0621	0.6933	0.8657	1.0782	1.2512	0.6235	0.7133	0.8495	1.1974	0.6972	1.0116	0.9907	1.0579	1.0093	1.3637	0.7336	0.9612	1.4031	0.7658	0.7063	1.0352	0.8041	1.3488	1.2395
30	N-acetylalanine	Amino Acid	Alanine and Aspartate Metabolism	1585	LC/MS Polar	1110	1564.8	130.051	88064	97-69-8	C02847	HMDB00766	1.0355	0.7056	0.9299	1.0381	1.263	0.9758	1.0209	1.0842	1.1775	0.7212	1.1575	1.1439	0.9136	1.3569	0.9334	0.9377	1.1274	1.3491	0.9472	0.9423	0.8772	0.9791	1.0501	0.9693
447	N-acetylarginine	Amino Acid	Urea cycle; Arginine and Proline Metabolism	33953	LC/MS Pos Early	100001266	2245	217.13	67427	155-84-0	C02562	HMDB04620	1.1407	0.8556	0.9456	0.9125	1.0663	1.2911	0.8932	1.2308	0.973	0.6859	1.2609	0.8018	0.6404	0.9588	0.9073	0.8554	1.0075	1.0299	1.0066	1.4597	1.2255	0.9934	1.0205	1.356
40	N-acetylasparagine	Amino Acid	Alanine and Aspartate Metabolism	33942	LC/MS Pos Early	100001257	785	175.071	99715	4033-40-3		HMDB06028	1.313	0.8644	0.6037	0.7554	0.7853	1.6419	0.9662	1.036	0.8246	0.7011	0.9522	0.7974	0.8007	1.0507	1.1395	0.8994	0.8221	1.4493	1.3626	1.2111	1.4226	1.2031	1.0338	1.1043
36	N-acetylaspartate (NAA)	Amino Acid	Alanine and Aspartate Metabolism	22185	LC/MS Polar	100000787	3143	174.041	65065	997-55-7;997-55-7	C01042	HMDB00812	1.5585	1.2067	1.2631	2.7791	0.4797	0.4861	0.4389	1.1338	0.6771	1.786	1.0986	0.9591	0.5936	0.5662	2.1415	1.0409	1.2574	0.8423	0.585	0.8604	0.5418	0.5462	2.1163	1.4121
452	N-acetylcitrulline	Amino Acid	Urea cycle; Arginine and Proline Metabolism	48434	LC/MS Pos Early	100001577	1010	218.113	656979	33965-42-3	C15532	HMDB00856	1.0246	0.5513	0.373	0.6677	0.6686	0.8727	0.7833	0.7955	1.0387	0.373	1.3386	0.9647	0.9046	1.0757	1.2536	0.7362	1	0.5551	2.1159	1.0315	2.2057	1.294	1.211	1.5437
1314	N-acetylglucosamine 6-phosphate	Carbohydrate	Aminosugar Metabolism	15107	LC/MS Polar	1213	4114	300.049	439219	102029-88-9	C00357	HMDB02817	0.9384	0.6249	1.0338	1.0185	1.2779	0.772	0.7898	0.8884	1.2395	0.58	1.0732	0.8686	1.0207	1.0047	1.0287	0.6648	0.8978	1.348	0.8835	1.087	0.9953	0.8205	1.1197	1.2429
1335	N-acetylglucosamine/N-acetylgalactosamine	Carbohydrate	Aminosugar Metabolism	46539	LC/MS Pos Early	100006435	715	222.097					1.6418	0.9483	1.1388	1.2573	1.1362	1.4541	0.8371	1.3123	0.9201	0.9607	1	0.9114	1.0708	0.9023	1.0468	1.0126	1.1253	0.6786	0.9425	0.6786	0.8913	1.046	0.8419	0.9372
1332	N-acetylglucosaminylasparagine	Carbohydrate	Aminosugar Metabolism	48149	LC/MS Pos Early	1215	1212	336.14	123826	2776-93-4	C04540	HMDB00489	1.1104	0.91	1.0478	1.1722	1.0752	1.2059	0.8726	1.0468	0.7905	0.9669	1.376	0.9145	0.8115	0.9123	0.9538	0.9498	1.1399	1.0466	1.0331	0.7393	0.7513	0.8814	1.0515	1.1753
45	N-acetylglutamate	Amino Acid	Glutamate Metabolism	15720	LC/MS Pos Early	100000282	1050	190.071	70914	5817-08-03	C00624	HMDB01138	1.2736	1.4289	0.9768	1.1029	1.134	1.3275	0.7008	1.1831	0.5966	0.4859	1.0044	0.7195	0.8139	0.982	1.1046	0.9664	1.2166	1.5397	0.9991	0.6844	0.8923	0.9665	1.0009	1.0372
46	N-acetylglutamine	Amino Acid	Glutamate Metabolism	33943	LC/MS Pos Early	100001253	845	189.087	182230	2490-97-3	C02716	HMDB06029	1.2361	0.9362	1.083	0.9957	0.959	1.1067	1.0462	0.8055	0.8657	0.5654	0.9648	1.1922	0.8398	1.0922	1.1905	1.0043	0.9564	1.4948	0.9324	0.8101	1.0418	0.7969	1.3848	1.2243
2	N-acetylglycine	Amino Acid	Glycine, Serine and Threonine Metabolism	27710	LC/MS Pos Early	100001006	826	118.05	10972	543-24-8		HMDB00532	1.085	0.8829	0.6555	0.7714	1.9265	1.5118	1.0688	1.3333	1.6051	1.3874	1.1872	1.429	0.6294	0.5903	0.566	0.4228	1.209	0.9312	1.1506	0.794	1.2815	0.8892	0.9102	0.9096
70	N-acetylhistidine	Amino Acid	Histidine Metabolism	33946	LC/MS Pos Early	100001293	2065	198.087	75619	39145-52-3	C02997	HMDB32055	66.0026	0.7931	0.5789	0.805	0.9824	1.2286	0.7694	1.022	0.8614	0.728	1.3622	0.9752	0.7992	0.8699	1.0567	1.0176	0.9699	1.2879	1.0524	8.3991	1.3282	0.891	1.0323	1.0702
346	N-acetylisoleucine	Amino Acid	Leucine, Isoleucine and Valine Metabolism	33967	LC/MS Neg	100001276	2325	172.098	306109	3077-46-1		HMDB61684	0.7779	0.6968	0.6652	0.6652	0.674	1	0.6652	0.8724	0.6652	0.7436	1.1995	0.7869	0.7524	1.2532	0.7745	1.0601	0.9712	1.3948	1.507	1.3468	1.325	1.568	1.0589	1.6
298	N-acetylleucine	Amino Acid	Leucine, Isoleucine and Valine Metabolism	1587	LC/MS Neg	1082	2400	172.098	70912	1188-21-2	C02710	HMDB11756	1.1643	0.5066	0.4751	0.4004	0.4838	0.7678	0.6161	0.8357	0.6972	0.7077	1.2082	0.8035	0.7561	1.734	1.2638	1.2804	0.8329	1.6498	2.9149	2.0147	3.104	2.0935	1.352	3.2676
387	N-acetylmethionine	Amino Acid	Methionine, Cysteine, SAM and Taurine Metabolism	1589	LC/MS Neg	1083	1787	190.054	448580	65-82-7	C02712	HMDB11745	1.161	0.6726	1.0048	0.8805	1.3716	0.9752	1.0627	0.9521	1.2018	0.6959	1.2752	1.158	1.0934	1.7983	0.8145	1.0388	0.9947	1.349	0.872	0.9244	1.0106	0.9952	0.9897	0.8718
393	N-acetylmethionine sulfoxide	Amino Acid	Methionine, Cysteine, SAM and Taurine Metabolism	45428	LC/MS Pos Early	100005463	880	208.064	193368	108646-71-5			1.1565	0.6987	0.9169	0.7626	1.328	1.233	1.041	1.1956	0.959	0.6041	1.2733	1.0491	1.1834	2.0049	0.6643	0.8776	1.0993	1.4518	1.0922	0.8933	0.8025	0.7976	0.7654	0.833
1321	N-acetylneuraminate	Carbohydrate	Aminosugar Metabolism	32377	LC/MS Pos Early	1162	660	310.113	439197	131-48-6	C00270	HMDB00230	0.9615	0.943	0.9062	1.1068	1.2193	0.9719	1.0128	1.0888	0.9948	0.9049	1.0052	0.8462	1.0288	0.9701	1.7022	1.0868	1.1855	1.3189	0.983	0.8339	0.8649	0.8116	1.5641	1.1919
134	N-acetylphenylalanine	Amino Acid	Phenylalanine Metabolism	33950	LC/MS Neg	100001256	2597	206.082	74839	2018-61-3	C03519	HMDB00512	0.9768	0.6639	0.6553	0.6587	0.9905	1.2182	1.1944	0.9555	0.9096	0.6336	1.2695	0.9196	0.7431	1.0895	1.0095	0.7143	1.1447	1.5971	1.0234	1.0742	1.4036	0.9248	1.1394	1.3002
484	N-acetylputrescine	Amino Acid	Polyamine Metabolism	37496	LC/MS Pos Early	192	2230	131.118	122356	18233-70-0	C02714	HMDB02064	2.2947	0.7624	1.0974	1.162	0.8402	1.148	0.8376	1.0019	0.8679	0.9981	1.505	1.2644	0.8468	0.8355	0.9837	1.0238	1.0571	0.7636	1.1417	0.9068	1.2206	0.913	1.2599	0.8445
10	N-acetylserine	Amino Acid	Glycine, Serine and Threonine Metabolism	37076	LC/MS Pos Early	100001851	800	148.06	65249	97-14-3		HMDB02931	1.7528	1.1545	0.9142	0.9364	1.032	1.2359	0.9156	1.1629	0.8789	0.578	0.8424	0.8969	0.898	1.4718	0.9986	1.052	0.9271	1.5331	1.0527	0.9554	1.1076	0.9572	1.0014	1.0153
425	N-acetyltaurine	Amino Acid	Methionine, Cysteine, SAM and Taurine Metabolism	48187	LC/MS Neg	100005466	800	166.018	159864				0.8375	0.7802	0.749	1.075	1.1739	1.3487	1.1045	0.8001	1.4267	0.8457	1.4253	0.8108	0.8592	0.298	0.9264	0.4042	1.0219	1.6317	1.2093	0.5982	1.2844	0.9781	1.3482	1.3062
17	N-acetylthreonine	Amino Acid	Glycine, Serine and Threonine Metabolism	33939	LC/MS Neg	100001274	821.6	160.061	152204	17093-74-2		HMDB62557	0.9677	0.8705	1.0264	0.8886	0.9482	1.0807	0.8736	0.9733	0.8866	0.7709	1.0556	1.0159	0.806	0.8045	1.0271	0.946	0.9933	1.1054	1.0067	1.3591	1.24	1.0287	1.0549	1.0926
156	N-acetyltyrosine	Amino Acid	Tyrosine Metabolism	32390	LC/MS Polar	100001104	1340	222.077	68310	537-55-3		HMDB00866	0.9165	0.3529	0.4776	0.7291	0.8799	0.9769	1.2712	1.3511	1.0486	1.2017	1.405	0.8941	0.6622	0.5787	0.74	0.3529	0.7624	1	1.6737	1.3009	1.8318	1.3083	1.4042	3.117
370	N-acetylvaline	Amino Acid	Leucine, Isoleucine and Valine Metabolism	1591	LC/MS Neg	1084	1704	158.082	66789	96-81-1		HMDB11757	0.8266	0.5991	0.5991	0.9865	1	1.5568	0.8338	1.1052	0.9224	0.5991	1.5262	0.5991	0.826	0.739	0.8559	0.9487	1.0518	1.3567	1.9955	1.3379	1.4846	1.6148	0.8011	2.2244
3940	N-carbamoylaspartate	Nucleotide	Pyrimidine Metabolism, Orotate containing	1594	LC/MS Polar	1108	3800	175.036	93072	923-37-5	C00438	HMDB00828	1.1133	0.6884	0.504	0.6539	1.5962	0.4921	0.4921	0.5936	0.537	0.4921	1	0.4921	0.4921	1.3506	1.4111	0.4921	1.1449	0.912	0.6981	1.0512	0.4921	0.4921	1.143	2.0325
4862	N-carboxymethylalanine	Xenobiotics	Food Component/Plant	63155	LC/MS Pos Early	100021194	905	148.06	2764308	106327-05-3			0.8514	0.5798	1.3553	1.7249	1.1479	1.2184	1.0042	0.8742	1.2623	1.2907	1.0784	0.9135	0.8808	0.9529	0.9958	0.9566	1.3338	1.2135	0.9195	0.7932	0.9709	0.8345	1.2449	1.2004
455	N-delta-acetylornithine	Amino Acid	Urea cycle; Arginine and Proline Metabolism	43249	LC/MS Polar	100004523	2719.9	173.093	9920500				0.8971	0.7395	1.0571	0.8766	1.053	1.1791	0.6183	0.8737	0.9745	0.6706	1.2769	1.0213	1.0695	1.335	1.0906	0.9676	0.9072	1.1252	0.9787	1.3875	0.969	0.9021	1.2	1.0305
389	N-formylmethionine	Amino Acid	Methionine, Cysteine, SAM and Taurine Metabolism	2829	LC/MS Polar	194	1188	176.039	439750	4289-98-9	C03145	HMDB01015	1.287	0.9375	0.897	0.9444	0.9798	0.9433	1.0173	1.0108	1.0094	0.7854	1.1085	0.9594	0.7882	1.6515	0.936	1.4927	1.2682	1.2108	0.9906	0.9304	1.0223	0.9362	1.0914	1.1367
217	N-formylphenylalanine	Amino Acid	Tyrosine Metabolism	48433	LC/MS Neg	100006056	2360	192.067	759256	13200-85-6			1.0135	0.731	0.7104	0.7117	1.127	1.2803	1.0989	0.7104	0.8748	0.7104	0.7104	0.7104	0.9865	0.7104	0.9004	0.7104	1.1885	1.688	0.9335	0.7104	0.7104	0.8405	1.3053	1.0365
1336	N-glycolylneuraminate	Carbohydrate	Aminosugar Metabolism	37123	LC/MS Neg	100001491	647	324.094	123802	1113-83-3	C03410	HMDB00833	1.1015	1.1736	1.1025	1.2436	0.8526	1.3588	1.0922	1.02	0.8095	0.8302	1.3185	0.8504	0.8168	1.1068	1.0072	1.0194	1.0768	0.9518	0.8733	0.9	0.966	0.9928	0.9671	0.944
1997	N-linoleoyltaurine*	Lipid	Endocannabinoid	61826	LC/MS Neg	100005814	5505	386.237					1.407	0.8488	1.0876	0.8456	1.2681	0.8399	1.4514	1.2566	1.3362	0.4441	1.0583	0.9417	0.5341	0.4441	0.7383	0.4441	0.7488	1.1107	1.2727	0.7675	1.063	0.7861	1.4076	0.9388
57	N-methyl-GABA	Amino Acid	Glutamate Metabolism	39577	LC/MS Pos Early	100003152	2109	118.086	70703	1119-48-8	C15987		0.9742	0.6793	1.0258	0.6949	0.6474	1.3354	0.7242	1.0407	0.9067	0.7894	1.1587	0.7164	1.1894	1.6962	1.4883	1.7746	0.6021	0.6483	1.3633	2.0726	1.6331	2.0242	0.7974	0.6544
465	N-methylproline	Amino Acid	Urea cycle; Arginine and Proline Metabolism	37431	LC/MS Pos Early	100001956	1335	130.086	557	475-11-6			1.883	1.2719	1.1481	1.2483	1.4321	1.1928	0.9763	1.8724	1.67	0.5659	1.348	0.9797	1	0.3264	0.7866	0.9475	1.5798	0.3264	0.8808	0.52	0.3451	0.3264	0.4475	0.3264
1992	N-oleoyltaurine	Lipid	Endocannabinoid	39732	LC/MS Neg	100003119	5610	388.253	6437033	52514-04-2			1.4796	1.2162	0.9712	1.109	1.0156	1.0641	1.6088	1.5329	1.8964	0.4397	0.8686	1.1341	0.7512	0.4227	0.8834	0.4066	0.8794	0.9844	1.9471	0.7916	1.0383	0.9236	1.1443	0.7611
2800	N-palmitoyl-sphingadienine (d18:2/16:0)*	Lipid	Ceramides	57416	LC/MS Pos Late	100015609	2490	536.504					0.6745	0.6929	0.4796	0.84	1.1746	1.5282	1.0047	0.9953	0.8127	0.525	1.2362	0.755	1.1324	1.0406	0.626	1.1818	1.093	1.0378	1.1164	1.7279	1.1043	0.4864	0.615	0.9448
2782	N-palmitoyl-sphinganine (d18:0/16:0)	Lipid	Dihydroceramides	52604	LC/MS Pos Late	100009028	3090	540.535	5283572	5966-29-0		HMDB11760	0.8913	0.588	0.7268	0.6332	1.0954	1.4579	1.141	1.0617	0.6445	0.2029	1.3993	0.8024	1.2763	1.2865	0.7578	1.5421	0.9383	1.5562	0.9304	1.6038	1.1672	0.5593	0.6969	1.0974
2790	N-palmitoyl-sphingosine (d18:1/16:0)	Lipid	Ceramides	44877	LC/MS Pos Late	1518	2893	538.519	5283564	24696-26-2		HMDB04949	0.8614	0.8461	0.7119	0.8455	1.2406	1.4753	1.1527	1.2516	0.8261	0.484	1.4094	0.9967	1.1007	1.1645	0.6821	1.0678	1.0033	1.409	0.9198	1.7358	1.1144	0.595	0.5914	0.9771
1994	N-palmitoyltaurine	Lipid	Endocannabinoid	39835	LC/MS Neg	100003239	5560	362.237		83982-06-3			1.5988	1.0209	1.1287	1.2379	1.2607	0.8947	2.4923	1.3919	1.9615	0.6088	0.9791	1.5153	0.6871	0.3534	0.9673	0.4111	0.5919	0.9475	1.9054	0.5945	1.1102	0.7348	1.4797	0.592
2794	N-stearoyl-sphingosine (d18:1/18:0)*	Lipid	Ceramides	54979	LC/MS Pos Late	1547	3392	566.551	5283565	104404-17-3		HMDB04950	0.6011	1.9203	3.8922	1.2739	0.5481	0.9983	1.0017	4.0139	1.4665	0.4346	0.7095	3.695	0.379	1.5237	0.5042	1.2318	0.4764	1.7904	0.2668	11.8967	1.4031	0.2418	0.165	0.8406
1993	N-stearoyltaurine	Lipid	Endocannabinoid	39730	LC/MS Neg	100003240	5782	390.268	168274	63155-80-6			1.6198	1.1967	1.0068	1.1135	1.2213	1.153	1.2369	1.4699	1	0.5227	0.7783	0.7808	0.9322	0.4372	0.8966	0.4372	0.6719	1.1622	1.2097	0.8321	0.8255	0.7128	1.0204	0.8267
4052	N1-Methyl-2-pyridone-5-carboxamide	Cofactors and Vitamins	Nicotinate and Nicotinamide Metabolism	40469	LC/MS Neg	100001468	1668	151.051	69698	701-44-0	C05842	HMDB04193	1.0389	0.6387	1.2696	0.7008	0.8866	0.8937	0.8641	1.2308	0.8704	1.3325	2.0133	1.1826	0.7466	0.9341	0.749	0.819	0.5622	0.9611	1.2423	1.8579	1.8376	1.2809	1.2724	1.6548
3889	1-methyladenosine	Nucleotide	Purine Metabolism, Adenine containing	15650	LC/MS Pos Early	1242	2120	282.12	27476	15763-06-1	C02494	HMDB03331	0.994	0.8589	0.822	0.899	1.0938	1.4821	1.1289	1.9084	1.0113	1.1972	1.9238	1.1536	0.9578	0.7948	0.777	0.76	0.7514	1.006	0.9559	1.4324	1.0715	0.9885	0.9327	1.0649
100	N2-acetyllysine	Amino Acid	Lysine Metabolism	36751	LC/MS Polar	100001721	3372.6	187.109	92907	1946-82-3	C12989	HMDB00446	0.8262	0.7048	1.0994	1.2535	0.9341	1.2316	0.9052	0.5244	1.2073	1.2342	1.0659	1.3075	0.7969	1.3631	1.2082	1.1561	1.2333	0.7417	0.5334	0.6555	0.6265	1.2078	0.7579	0.736
110	N6,N6,N6-trimethyllysine	Amino Acid	Lysine Metabolism	1498	LC/MS Pos Early	189	2825	189.16	440120	23284-33-5	C03793	HMDB01325	1.5386	0.9632	1.3563	0.8862	0.9902	1.2601	1.0098	2.0669	1.0412	0.6786	1.1127	1.1214	0.8203	0.9555	0.826	0.9564	1.169	1.1465	0.7342	2.3619	0.7624	0.682	0.8612	1.0729
109	N6,N6-dimethyllysine	Amino Acid	Lysine Metabolism	62862	LC/MS Pos Early	100020417	2831	175.144	193344	2259-86-1	C05545	HMDB13287	0.3217	0.3217	1.1501	0.9485	0.3217	0.3217	0.3217	1.8176	0.8502	0.7437	1.4125	1.2893	0.3217	0.3217	1.0158	1.1287	0.7208	0.3217	0.3217	1.7509	0.9842	0.8337	0.9354	1.0312
101	N6-acetyllysine	Amino Acid	Lysine Metabolism	36752	LC/MS Neg	100001734	1059	187.109	92832	692-04-6	C02727	HMDB00206	0.7808	0.6135	0.9504	0.6135	0.7709	0.9816	0.6135	1.0723	0.6135	0.6135	1.0372	0.9356	0.6135	0.6665	1.1118	1.1001	0.7254	1.0887	0.6135	1.2195	1.0184	1.1858	1.0339	0.8818
1337	N6-carboxymethyllysine	Carbohydrate	Advanced Glycation End-product	36713	LC/MS Pos Early	100001768	2500	205.118	123800	5746-04-03			1.0158	1.1069	2.6679	1.4147	0.9136	1.1016	0.8398	2.5261	1.3475	0.7671	0.943	1.6232	0.7062	1.3544	1.3116	0.8459	0.9842	1.261	0.7938	5.2263	0.9642	0.8567	0.956	0.9075
108	N6-methyllysine	Amino Acid	Lysine Metabolism	62860	LC/MS Pos Early	100003415	2831	161.129	164795	1188-07-4	C02728	HMDB02038	1.0335	0.7622	1.183	0.8144	0.7373	1.2075	0.5496	1.6113	0.6997	0.5993	1.1418	1.2388	1.1077	1.4187	1.1502	1.4048	0.9381	1.0466	0.8983	2.0166	0.9665	0.8177	0.8751	0.9141
3910	N6-succinyladenosine	Nucleotide	Purine Metabolism, Adenine containing	48130	LC/MS Neg	100001664	940	382.1	165243	4542-23-8		HMDB00912	0.875	1.1811	0.9163	0.5985	0.8968	1.6412	0.8674	1.1911	0.8276	0.6786	0.9516	0.965	1.071	1.7498	0.6941	2.622	1.683	0.7069	1.1653	1.035	1.085	2.033	1.3134	0.9477
1736	nervonoylcarnitine (C24:1)*	Lipid	Fatty Acid Metabolism (Acyl Carnitine, Monounsaturated)	57531	LC/MS Pos Late	100015846	1602	510.452					0.2551	0.6106	0.3036	0.9661	0.9239	1.9066	1.1978	1.2534	1.0486	0.5659	1.799	0.7105	1.2567	1.2581	0.4113	1.7549	0.3163	0.5228	3.0459	0.7322	1.3471	1.0339	0.9561	2.3102
4033	nicotinamide	Cofactors and Vitamins	Nicotinate and Nicotinamide Metabolism	594	LC/MS Pos Early	432	1942	123.055	936	98-92-0	C00153	HMDB01406	1.0619	0.9237	0.9767	1.0088	1.2282	1.2371	0.9936	0.9298	1.0482	0.8646	1.2181	1.0064	0.7906	1.1028	0.929	0.9394	1.0921	1.2603	0.9256	0.6735	0.7728	0.793	1.0826	1.0729
4037	NAD+	Cofactors and Vitamins	Nicotinate and Nicotinamide Metabolism	5278	LC/MS Neg	1310	1434	662.102	5893	53-84-9	C00003	HMDB00902	0.7201	1.0579	1.1411	1.1949	0.7764	1.065	0.7897	0.9534	0.9842	1.232	1.2957	0.7748	0.899	0.1996	1.1711	0.9775	1.4049	1.0697	1.0158	1.1776	0.9422	0.9781	0.8604	1.4966
4044	nicotinamide N-oxide	Cofactors and Vitamins	Nicotinate and Nicotinamide Metabolism	39582	LC/MS Pos Early	100002763	877	139.05	72661	1986-81-8		HMDB02730	1.16	0.4876	1.1808	0.7824	1.1996	0.7522	0.2852	0.9534	0.7313	0.8983	1.5124	1.1369	0.5103	1.6257	0.8258	1.2671	0.9377	0.7248	1.032	2.9568	1.7916	1.2974	1.2336	0.968
4035	nicotinamide ribonucleotide (NMN)	Cofactors and Vitamins	Nicotinate and Nicotinamide Metabolism	22152	LC/MS Pos Early	1312	766	335.064	14180	1094-61-7	C00455	HMDB00229	0.7941	0.9477	1.0447	1.203	1.27	1.5596	1.0653	1.4843	0.7493	0.5967	1.5307	0.8817	0.9196	0.0965	1.4975	0.2267	0.9553	1.6885	1.3016	0.5205	0.926	0.7185	1.0915	1.7822
4036	nicotinamide riboside	Cofactors and Vitamins	Nicotinate and Nicotinamide Metabolism	33013	LC/MS Pos Early	100001310	2040	255.098	439924	1341-23-7	C03150	HMDB00855	1.1293	1.0953	0.8359	1.097	0.9913	1.1807	0.8938	1.6045	0.5639	0.5182	1.0087	0.7577	1.0278	0.1875	1.1104	0.3344	0.8948	2.0815	1.1205	0.5942	0.7931	0.7973	1.082	1.3738
1452	nisinate (24:6n3)	Lipid	Long Chain Polyunsaturated Fatty Acid (n3 and n6)	57810	LC/MS Neg	100015785	5657	355.264	11792612	68378-49-4		HMDB02007	1.578	1.0948	0.9287	1.1354	1.6552	1.8658	1.753	1.5373	1.0713	0.359	1.376	2.244	0.8605	0.4781	0.5415	0.3808	0.4924	0.8387	1.2591	0.4171	1.4461	0.5796	0.8742	0.7645
1406	nonadecanoate (19:0)	Lipid	Long Chain Saturated Fatty Acid	1356	LC/MS Neg	892	6068	297.28	12591	646-30-0	C16535	HMDB00772	1.3126	1.0007	0.7448	0.8441	1.3547	1.7922	1.1653	1.4279	0.8791	0.5948	1.0233	1.1052	0.9993	0.7214	0.8448	0.5616	0.7744	1.2771	1.556	0.792	1.5895	0.948	0.9565	1.0279
207	O-methyltyrosine	Amino Acid	Tyrosine Metabolism	37451	LC/MS Pos Early	100002078	2790	196.097	76957	1080-06-4			1.6672	1.0302	1.0349	1.1765	1.0494	0.8787	0.9921	1.523	0.9527	1.0079	1.0634	0.8729	0.9463	2.2398	0.7144	1.2875	1.0332	0.961	0.8223	0.9408	0.7797	0.9517	1.0252	0.9188
1584	octadecadienedioate (C18:2-DC)*	Lipid	Fatty Acid, Dicarboxylate	61860	LC/MS Neg	100019982	4676	309.207					0.6244	0.6244	0.802	0.8413	1.0056	0.6244	0.8138	0.6244	1.4856	1.0374	0.6244	1.0949	1.3095	0.6244	0.6244	0.6244	0.8465	0.6244	1	0.8301	1.5008	1.1775	0.8689	0.6244
1583	octadecenedioate (C18:1-DC)	Lipid	Fatty Acid, Dicarboxylate	61861	LC/MS Neg	100019978	4875	311.223					0.7202	0.8278	1.0047	0.9646	1.0687	1.1289	0.8797	0.8476	1.4307	1.1012	0.9187	1.3652	1.3221	0.8341	1.0076	0.7949	1.2392	1.2728	0.9328	0.9953	1.4077	1.1579	0.9576	0.9586
1706	octanoylcarnitine (C8)	Lipid	Fatty Acid Metabolism (Acyl Carnitine, Medium Chain)	33936	LC/MS Pos Late	100001247	950	288.217	123701	3671-77-0	C02838	HMDB00791	0.5108	0.7084	1.1793	1.1585	1.5006	1.2043	0.7664	1.4887	1.2517	0.857	2.386	1.1317	0.5437	0.2964	0.696	0.7141	1.4429	0.7592	0.5083	2.3634	1.0391	0.5094	0.9609	1.3447
1421	oleate/vaccenate (18:1)	Lipid	Long Chain Monounsaturated Fatty Acid	52285	LC/MS Neg	100008930	5655	281.249					1.1432	1.0481	0.8699	0.7365	1.3202	1.1275	1.5015	1.0915	1.2525	0.5157	0.8811	1.3952	0.8505	1.1935	0.5833	0.585	0.6723	1.1779	1.0026	0.6343	0.9974	1.0138	0.739	0.8462
1979	oleoyl ethanolamide	Lipid	Endocannabinoid	38102	LC/MS Neg	1137	6450	324.291	5283454	11-58-0;111-58-0		HMDB02088	1.7615	1.2515	0.9068	1.4062	1.3517	1.0044	1.0681	1.3195	1.4323	0.9956	0.9771	1.6028	0.9387	0.8761	0.7934	0.4214	0.8349	1.0386	1.2599	0.7039	1.7452	0.6618	0.823	0.7127
2719	oleoyl-arachidonoyl-glycerol (18:1/20:4) [2]*	Lipid	Diacylglycerol	54961	LC/MS Pos Late	100010937	2990	660.556					0.5736	0.9434	0.3876	0.7089	0.3876	1.5477	1.4394	1.1024	0.7789	0.5992	1.4273	1	0.3876	2.3049	0.3876	1.619	1.3188	1.9519	0.4651	1.6331	0.4896	0.3876	0.3876	0.674
2705	oleoyl-linoleoyl-glycerol (18:1/18:2) [1]	Lipid	Diacylglycerol	46798	LC/MS Pos Late	100002989	3115	636.556		106292-55-1		HMDB07219	1.3112	0.6345	0.8074	0.6769	1.0264	1.8788	1.5171	1.0744	1.0822	0.3709	1.7076	0.9736	0.5167	1.1667	0.5197	0.8717	1.1813	1.8489	0.8822	1.5045	1.3294	0.9714	0.3371	0.8093
2706	oleoyl-linoleoyl-glycerol (18:1/18:2) [2]	Lipid	Diacylglycerol	46799	LC/MS Pos Late	100002990	3223	636.556		104346-53-4		HMDB07219	1.1898	0.8322	0.6505	0.6694	1.0568	1.6105	1.4858	1.0072	0.9694	0.5489	1.5073	0.8928	0.7743	1.673	0.4903	1.0272	1.3224	1.6854	0.9928	1.5154	1.0155	0.7559	0.6168	0.961
1733	oleoylcarnitine (C18:1)	Lipid	Fatty Acid Metabolism (Acyl Carnitine, Monounsaturated)	35160	LC/MS Pos Late	100001501	1423	426.358	6441392	38677-66-6		HMDB05065	0.6599	0.7861	1.5955	1.435	1.1895	0.7765	0.9369	1.8541	1.4373	1.0092	1.6625	1.3244	0.8815	0.1602	0.7437	0.5934	0.9958	0.8238	0.5526	2.0471	2.1159	0.8164	1.0042	1.2213
1782	oleoylcholine	Lipid	Fatty Acid Metabolism (Acyl Choline)	53260	LC/MS Pos Late	100009331	1449	368.352					1.1059	1.2241	0.6748	0.9934	1.2936	1.3385	1.4797	1.0606	0.9214	0.6605	1.4617	0.9759	1.0066	0.1697	0.8746	0.3072	1.1698	1.5913	0.9	0.9051	0.9244	0.6666	1.0685	1.8007
529	ophthalmate	Amino Acid	Glutathione Metabolism	34592	LC/MS Pos Early	100001311	2085	290.135	7018721	495-27-2		HMDB05765	1.3444	1.1496	0.6879	0.7193	1.4442	1.0945	0.5644	0.7167	0.5396	0.3903	0.9134	1.0797	0.809	1.1193	1.5379	1.2756	1.118	0.9203	1.4142	0.7615	0.6674	0.8626	1.5021	1.5574
435	ornithine	Amino Acid	Urea cycle; Arginine and Proline Metabolism	1493	LC/MS Pos Early	444	2800	133.097	6262	3184-13-2	C00077	HMDB03374	2.0737	1.1135	0.9506	0.8863	0.6696	1.3505	0.6572	1.2756	0.654	0.826	0.7804	0.7756	0.9703	1.5693	1.2467	1.4949	1.0292	1.288	0.7784	2.0664	1.0219	0.7007	0.9781	1.3607
3942	orotate	Nucleotide	Pyrimidine Metabolism, Orotate containing	1505	LC/MS Polar	445	1638.1	155.01	967	50887-69-9	C00295	HMDB00226	1.1611	1.2875	0.8532	1.0642	1.2159	1.0331	0.8804	0.7982	1.0615	1.1437	0.7338	0.8773	0.5949	0.8897	1.3404	0.5762	0.9637	1.2513	1.2765	0.8514	0.9669	0.6458	1.5647	1.2166
3944	orotidine	Nucleotide	Pyrimidine Metabolism, Orotate containing	35172	LC/MS Polar	100001416	2250	287.052	92751	314-50-1		HMDB00788	1.059	0.8433	2.2672	2.0812	0.7854	0.9622	1.4436	0.9135	2.5644	1.9303	1.8001	1.0959	1.3888	1.0014	0.8421	1.1014	0.9986	1.018	0.7543	0.8212	0.7728	0.6349	0.9475	0.8091
4081	oxalate (ethanedioate)	Cofactors and Vitamins	Ascorbate and Aldarate Metabolism	20694	LC/MS Neg	100000841	603	88.988	971	144-62-7	C00209	HMDB02329	0.9655	1.2417	0.8687	1.1095	1.0621	1.4271	1.185	0.8422	1.0032	1.0326	1.0243	0.9392	0.9945	0.3243	1.0653	0.5608	0.9968	1.3915	0.9101	0.505	0.9586	0.9277	1.3214	1.0076
1403	palmitate (16:0)	Lipid	Long Chain Saturated Fatty Acid	1336	LC/MS Neg	424	5618	255.233	985	57-10-3	C00249	HMDB00220	1.0195	0.8817	1.0956	0.8128	1.2829	1.0539	1.2554	0.9485	1.299	0.7632	0.7167	1.4798	1.1524	0.9805	0.6713	0.5138	0.6097	1.3595	1.0652	0.5795	1.0527	1.0322	0.8958	0.8172
1417	palmitoleate (16:1n7)	Lipid	Long Chain Monounsaturated Fatty Acid	33447	LC/MS Neg	452	5475	253.217	445638	373-49-9	C08362	HMDB03229	0.5966	0.7149	1.0526	0.666	1.1066	0.9474	1.4079	0.5633	1.4883	0.9222	0.8628	1.7974	1.4412	1.2758	0.682	0.8319	0.9378	1.4709	1.3693	0.6583	0.9247	1.4236	1.1009	1.2495
2011	palmitoleoyl ethanolamide*	Lipid	Endocannabinoid	57541	LC/MS Pos Late	100015862	1546	298.274	9835868			HMDB13648	0.9858	1.2737	1.3079	1.287	0.9621	1.0556	1.2366	0.6847	1.4207	1.1582	0.894	0.966	1.2174	0.9042	0.816	0.877	0.8944	1.0576	1.0046	0.7698	1.1321	1.0411	0.9954	0.895
2691	palmitoleoyl-linoleoyl-glycerol (16:1/18:2) [1]*	Lipid	Diacylglycerol	54967	LC/MS Pos Late	100010930	2664	608.525					0.7541	0.4278	0.9762	0.7127	1.0579	1.6536	1.9687	0.6452	1.5159	0.5875	1.3402	1.3822	0.5093	1.0976	0.2707	0.9065	1.6124	1.9271	1.0238	1.1741	0.8052	0.8273	0.8105	1.272
1732	palmitoleoylcarnitine (C16:1)*	Lipid	Fatty Acid Metabolism (Acyl Carnitine, Monounsaturated)	53223	LC/MS Pos Late	100009406	1357	398.327	71464547				0.4409	0.963	2.1544	1.608	0.9222	0.7005	0.9088	1.8162	1.7944	1.3139	1.5087	2.0179	0.8996	0.2063	0.79	0.7175	1.037	0.8148	0.5638	3.7238	1.8049	0.8867	1.1198	1.3345
1783	palmitoloelycholine	Lipid	Fatty Acid Metabolism (Acyl Choline)	53257	LC/MS Pos Late	100009334	1385	340.321					0.7407	1.0086	0.7321	0.9652	1.4268	1.3753	1.3474	0.8355	0.9716	0.9233	2.0491	1.3139	0.925	0.2336	0.8588	0.3611	1.4247	1.5121	1.0666	0.9914	1.2027	0.8526	1.1862	2.4901
2867	palmitoyl dihydrosphingomyelin (d18:0/16:0)*	Lipid	Dihydrosphingomyelins	52434	LC/MS Pos Late	100008954	2290	705.591	9939965				0.7347	0.7742	0.5024	0.7214	1.1396	1.3871	1.0098	0.9558	0.8058	0.5594	1.583	0.63	1.0243	1.2624	0.5355	1.0932	1.1108	1.2125	1.2529	1.2238	0.9902	0.5253	0.6829	1.1265
1982	palmitoyl ethanolamide	Lipid	Endocannabinoid	38165	LC/MS Neg	1489	6300	298.275	4671	544-31-0	C16512	HMDB02100	1.943	1.081	1.0137	1.5564	1.327	1.1054	1.1416	1.6374	1.0394	0.9482	0.9863	1.7421	0.6726	0.7594	0.8972	0.4982	0.8709	0.7128	1.1786	0.8147	1.811	0.6946	0.6716	0.5566
2871	palmitoyl sphingomyelin (d18:1/16:0)	Lipid	Sphingomyelins	37506	LC/MS Pos Late	100002107	2168	703.575	9939941	6254-89-3			1.0537	0.9958	0.7438	0.9523	1.127	1.5205	0.9835	1.2155	0.863	0.7821	1.2619	0.8539	0.9599	0.9952	0.877	1.0174	1.0042	1.1979	1.1681	1.1772	1.0422	0.7895	0.8899	1.0108
2694	palmitoyl-arachidonoyl-glycerol (16:0/20:4) [2]*	Lipid	Diacylglycerol	54958	LC/MS Pos Late	100010925	3015	634.54					0.4598	1.0943	0.4598	0.6025	0.4598	2.7639	1.5198	0.9057	0.5653	0.4598	1.4781	0.7574	0.843	1.7966	0.5971	1.3066	1.5954	1.782	0.5526	1.6476	0.4598	0.4598	0.4598	0.5902
2696	palmitoyl-docosahexaenoyl-glycerol (16:0/22:6) [1]*	Lipid	Diacylglycerol	57373	LC/MS Pos Late	100015618	2749	658.54					0.7733	0.6064	0.6064	0.6064	0.7141	1.0971	1.5911	0.6064	0.6064	0.6064	0.9029	0.6064	0.6064	1.1999	0.6064	0.7856	1.5592	1.4091	0.6064	1.7682	0.6064	0.6064	0.6064	0.6754
2686	palmitoyl-linoleoyl-glycerol (16:0/18:2) [1]*	Lipid	Diacylglycerol	52633	LC/MS Pos Late	100009052	3080	610.54	9543695			HMDB07103	1.0797	0.4752	0.9811	1.2346	1.5571	2.0631	1.9174	1.0189	1.288	0.4846	1.8578	1.0719	0.9211	0.8289	0.4752	0.8829	0.4752	2.0276	0.82	1.8213	0.604	0.8048	0.5513	0.9761
2687	palmitoyl-linoleoyl-glycerol (16:0/18:2) [2]*	Lipid	Diacylglycerol	52634	LC/MS Pos Late	100009055	3197	610.54					0.9243	0.7327	0.7154	0.8386	1.2277	1.7261	1.8141	0.9959	1.1341	0.7164	1.487	1.0242	1.0041	2.0808	0.4009	1.1218	1.3048	1.4592	0.8503	1.6398	0.8348	0.7246	0.7212	0.8918
1714	palmitoylcarnitine (C16)	Lipid	Fatty Acid Metabolism (Acyl Carnitine, Long Chain Saturated)	44681	LC/MS Pos Late	100000776	1425	400.342	461	6865-14-1	C02990	HMDB00222	0.7375	1.0126	2.1539	1.8889	0.9874	0.7302	0.9134	2.4178	1.5887	1.2902	1.5576	1.7857	0.8141	0.2339	0.9038	0.6292	0.8389	0.7337	0.5598	4.022	1.758	0.674	1.0889	1.0657
1781	palmitoylcholine	Lipid	Fatty Acid Metabolism (Acyl Choline)	52944	LC/MS Pos Late	100009233	1482	342.337	151731				0.7983	0.6733	0.6316	0.9373	1.2707	1.5977	1.3515	0.9351	0.9824	0.6513	2.054	1.1798	0.7744	0.2972	0.7263	0.3377	1.0176	1.4099	1.3974	1.2247	1.2582	0.813	1.1415	2.1467
4062	pantothenate (Vitamin B5)	Cofactors and Vitamins	Pantothenate and CoA Metabolism	1508	LC/MS Pos Early	1024	1667	220.118	6613	137-08-6	C00864	HMDB00210	0.9349	0.7669	1.0881	0.911	1.0408	1.2143	0.9413	1.0824	0.8596	0.8985	1.4011	0.827	0.966	1.1137	0.9439	0.9951	1.0189	1.1332	0.8937	1.0049	0.9026	1.0289	1.1642	1.2365
1402	pentadecanoate (15:0)	Lipid	Long Chain Saturated Fatty Acid	1361	LC/MS Neg	980	5521	241.217	13849	1002-84-2;10002-84-2	C16537	HMDB00826	1.4044	0.968	1.0037	0.8985	1.2319	1.3781	1.2607	1.236	0.9898	0.7531	0.8859	1.5021	0.9884	0.9963	0.8527	0.7923	0.885	1.137	1.1599	0.8608	1.3326	1.2377	1.0141	0.9306
1713	pentadecanoylcarnitine (C15)*	Lipid	Fatty Acid Metabolism (Acyl Carnitine, Long Chain Saturated)	57522	LC/MS Pos Late	100015842	1362	386.327					1.6957	1.1044	1.5519	2.0325	0.7637	0.3187	0.4997	2.825	1.0292	1.2507	1.6672	2.0683	0.3619	0.4073	0.9496	0.9708	0.5311	0.3187	0.7349	6.1642	1.5585	0.3187	0.6097	0.59
5806	pentose acid*	Partially Characterized Molecules	Partially Characterized Molecules	63264	LC/MS Polar	100021467	2180	165.041					0.2719	0.2719	0.8654	0.2719	0.2719	0.2719	0.2719	0.2719	0.2719	0.2719	0.2719	0.4611	0.9415	1.855	1	0.2719	0.7644	0.2719	0.2719	1.2963	1.0588	1.2223	1.4164	0.2719
180	phenol sulfate	Amino Acid	Tyrosine Metabolism	32553	LC/MS Neg	100001510	2156	172.991	74426	937-34-8	C02180	HMDB60015	1.518	0.4893	0.5763	1.3221	1.8479	1.3192	1.977	0.9654	2.8638	2.9759	5.6535	3.209	0.1654	0.5916	0.6437	0.3951	0.3584	0.3735	1.0346	1.3573	1.5775	0.3435	0.8387	0.6208
1099	phenylacetylglycine	Peptide	Acetylated Peptides	33945	LC/MS Neg	100001275	2375	192.067	68144	500-98-1	C05598	HMDB00821	1.6253	0.5176	0.7746	0.624	1.0196	1.4411	0.9804	1.0196	1.5782	1.9349	4.0336	3.2107	0.4123	0.6514	1.0667	0.646	0.563	0.4946	0.6547	2.7112	2.1578	1.1353	0.5973	0.3767
133	phenylalanine	Amino Acid	Phenylalanine Metabolism	64	LC/MS Pos Early	460	2878	166.086	6140	63-91-2	C00079	HMDB00159	1.1958	0.6995	0.8809	0.9065	1.0596	1.047	0.8713	1.0452	0.8748	0.7604	1.0371	0.9722	1.0363	1.2887	0.8341	1.0907	1.1064	1.3246	0.7591	1.149	0.9808	0.8636	0.9744	1.0192
857	phenylalanylalanine	Peptide	Dipeptide	41374	LC/MS Pos Early	100003589	2909	237.123	5488196	3918-87-4			2.8517	2.1503	1.0346	1.079	0.7162	0.7092	0.9654	2.0852	0.6221	0.7039	0.6221	0.8003	0.9499	14.171	0.6221	3.0287	0.6221	0.6221	1.3262	2.4135	0.6221	0.7827	0.6221	0.7634
862	phenylalanylglycine	Peptide	Dipeptide	41370	LC/MS Pos Early	100003588	2898	223.108	98207	721-90-4		HMDB28995	2.5722	1.9835	0.9468	1.1931	0.5108	1.0796	0.9304	1.7012	0.5848	0.9598	0.5969	1.0402	1.239	12.9474	0.4459	2.4656	0.6855	0.9487	1.6163	1.7109	0.2491	1.0699	0.2853	0.7772
4269	phenylpropionylglycine	Xenobiotics	Benzoate Metabolism	35434	LC/MS Pos Early	100001591	2758	208.097	152323	56613-60-6		HMDB00860	1.2535	0.5236	0.4883	0.3269	0.3269	0.3269	1.0025	0.9975	0.4734	0.3269	1.0842	0.3269	0.3269	0.7791	1.2956	0.7623	1.2572	1.7936	1.1942	0.3269	1.3925	0.4946	1.909	0.7672
1368	phosphate	Energy	Oxidative Phosphorylation	42109	LC/MS Pos Early	461	576	98.9842	1061	7664-38-2	C00009	HMDB01429	1.1188	1.076	1.0863	1.0909	1.0027	1.2051	0.9922	1.15	0.929	0.8574	1.0337	1.0604	0.9293	0.9072	0.9025	0.9518	0.9973	1.2119	0.9711	1.3746	0.8225	0.8189	0.9583	1.0235
1146	phosphoenolpyruvate (PEP)	Carbohydrate	Glycolysis, Gluconeogenesis, and Pyruvate Metabolism	597	LC/MS Neg	463	587.3	166.975	1005	10526-80-4	C00074	HMDB00263	0.6069	1.2665	1.1387	1.1959	0.9762	1.6118	1.0139	1.5043	0.9861	0.9247	1.5997	0.8243	0.8637	0.1953	0.7109	0.8729	2.0088	1.4988	0.7551	0.6675	1.1815	0.676	1.294	1.2038
2056	phosphoethanolamine (PE)	Lipid	Phospholipid Metabolism	1600	LC/MS Neg	1026	638	140.012	1015	1071-23-4	C00346	HMDB00224	0.8513	0.6308	0.8442	0.9562	1.0241	1.3862	1.1369	0.7541	1.1259	0.837	1.5177	1.2616	0.7929	0.6188	1.0725	0.8422	0.9969	0.9384	1.3566	0.8922	1.2128	1.0031	1.4492	1.0494
4065	phosphopantetheine	Cofactors and Vitamins	Pantothenate and CoA Metabolism	15504	LC/MS Neg	100000328	1597	357.089	987	NA	C01134	HMDB01416	0.6975	0.7108	0.6975	0.6975	1.8092	0.6975	0.9945	2.3977	0.6975	0.6975	2.7197	0.802	1	4.2988	0.6975	1.2553	0.6975	0.6975	0.8928	3.2048	0.6975	0.788	0.6975	0.6975
263	picolinate	Amino Acid	Tryptophan Metabolism	1512	LC/MS Pos Early	1022	910	124.039	1018	98-98-6	C10164	HMDB02243	0.6244	0.6244	0.6244	0.6244	0.6244	0.6244	0.6942	0.7524	0.6244	0.9586	0.8134	0.6244	0.6244	0.9258	0.6244	0.6244	1.2659	1.0414	2.2216	1.9406	1.5535	1.2552	0.8689	1.9017
124	pipecolate	Amino Acid	Lysine Metabolism	1444	LC/MS Pos Early	1025	2200	130.086	849	4043-87-2	C00408	HMDB00070	0.7512	0.6169	0.9896	1.0531	1.0104	1.1324	0.7654	0.8507	0.8504	0.8774	1.1203	1.0611	0.9885	1.0943	1.0544	1.0156	0.8638	1.0207	0.7285	1.1794	1.0922	0.8749	1.0382	0.8948
462	prolylhydroxyproline	Amino Acid	Urea cycle; Arginine and Proline Metabolism	35127	LC/MS Pos Early	100001167	2128	229.118	11673055	18684-24-7		HMDB06695	1.1299	0.8	1.0149	0.8454	0.738	1.4736	0.7766	1.1917	0.9395	0.9902	1.3055	1.1963	0.6367	1.1566	1.0091	1.082	0.8845	0.7844	1.0037	0.9963	1.0961	0.5993	1.0185	0.7015
443	proline	Amino Acid	Urea cycle; Arginine and Proline Metabolism	1898	LC/MS Pos Early	480	1603	116.071	145742	147-85-3	C00148	HMDB00162	1.2444	0.8356	0.9489	1.0127	0.9425	1.219	0.7549	0.9522	0.8587	0.891	0.8986	0.887	1.0197	1.2547	1.132	1.2367	1.2059	1.4393	0.6571	1.1787	0.9873	0.7208	1.102	1.1185
882	prolylglycine	Peptide	Dipeptide	40703	LC/MS Pos Early	100003674	2136	173.092	6426709	2578-57-6		HMDB11178	1.1649	0.7242	1.0923	0.6676	1.597	0.7829	1.0201	0.7597	1.2044	0.5093	1.0379	0.9946	0.9517	1.4474	0.7958	1.0054	1.0109	1.2239	0.5605	0.6668	1.059	0.6436	0.9289	1.0072
1655	propionylcarnitine (C3)	Lipid	Fatty Acid Metabolism (also BCAA Metabolism)	32452	LC/MS Pos Early	100001162	2590	218.139	107738	17298-37-2	C03017	HMDB00824	0.7536	0.6891	0.9049	0.9036	1.0262	1.284	0.7491	1.1821	0.8749	0.9079	1.7767	0.9738	0.8941	1.1749	0.665	2.3366	1.1786	0.7207	1.1813	1.0301	1.3347	1.3032	0.8251	1.4081
1656	propionylglycine (C3)	Lipid	Fatty Acid Metabolism (also BCAA Metabolism)	31932	LC/MS Polar	100001150	1502.5	130.051	98681	21709-90-0		HMDB00783	0.5483	0.5483	0.5483	0.8316	1.9775	0.5483	0.9526	1.0633	0.6181	0.6669	1.8758	1.0474	0.5483	0.5483	0.5483	0.5483	0.5483	0.5483	1.4061	0.5883	2.5456	0.5483	1.1742	0.9398
3956	pseudouridine	Nucleotide	Pyrimidine Metabolism, Uracil containing	33442	LC/MS Pos Early	821	800	245.077	15047	1445-07-4	C02067	HMDB00767	1.0785	0.8155	0.9338	0.9898	1.0581	1.3422	1.1204	1.4376	1.035	1.0723	1.6319	1.2507	0.8215	0.9572	0.8791	0.7966	0.8392	0.9271	1.0871	1.2579	0.9693	0.9596	1.0102	0.8962
4118	pterin	Cofactors and Vitamins	Pterin Metabolism	43023	LC/MS Pos Early	100004216	1805	164.057	73000	22363-60-4	C00715	HMDB00802	0.9279	1.1001	0.6228	0.7001	1.5492	1.6248	0.7295	0.8836	1.0004	1.0685	1.43	1.3761	0.5565	0.544	1.169	0.544	1.1457	1.215	0.9996	0.5925	0.6849	0.544	1.0792	0.8884
483	putrescine	Amino Acid	Polyamine Metabolism	1408	LC/MS Pos Early	49	3027	89.1073	1045	110-60-1	C00134	HMDB01414	2.9837	0.4445	2.1302	1.3355	0.9425	0.4445	0.8809	1.4753	0.6988	1.4035	0.4445	0.9581	1.0613	1.3397	0.5919	1	0.4445	0.4445	0.6848	1.1384	0.4445	0.5809	0.4445	0.4445
4174	pyridoxal	Cofactors and Vitamins	Vitamin B6 Metabolism	1651	LC/MS Neg	491	1534.9	166.051	1050	65-22-5	C00250	HMDB01545	1.023	0.9693	0.6843	0.9002	1.1095	1.22	1.1158	1.1204	0.8573	0.7785	1.2795	0.977	0.5855	0.5125	1.027	0.7268	0.7673	1.0808	1.4288	0.6782	1.1441	0.9266	1.5016	1.1554
4171	pyridoxamine	Cofactors and Vitamins	Vitamin B6 Metabolism	2150	LC/MS Pos Early	568	2975	169.097	1052	58052-48-5	C00534	HMDB01431	1.4298	0.9443	0.5388	0.5388	1.0557	0.5388	0.5388	0.9057	0.5388	0.5388	1.9002	0.5388	0.5388	0.7965	0.5388	0.5388	0.5388	0.5388	2.015	0.9205	0.5388	0.8399	1.2821	1.2698
4172	pyridoxamine phosphate	Cofactors and Vitamins	Vitamin B6 Metabolism	3138	LC/MS Pos Early	493	1932	249.064	1053	529-96-4	C00647	HMDB01555	0.9875	0.8429	1.2659	0.8599	1.0424	0.985	0.8484	1.5554	0.9219	0.6422	1.2421	1.0935	0.7854	1.1933	1.0125	0.7874	0.9122	1.1746	1.0446	1.6697	0.9532	0.8437	1.2143	1.0535
4175	pyridoxate	Cofactors and Vitamins	Vitamin B6 Metabolism	31555	LC/MS Neg	100001121	2185	182.046	6723	82-82-6	C00847	HMDB00017	0.9294	0.7632	0.46	0.9471	0.7966	1.0529	0.7226	1.2107	0.6925	0.5557	1.4082	0.9018	1.0636	0.3256	1.1059	0.5527	0.6628	1.4087	1.9065	1.147	1.5142	1.5409	1.4541	1.7326
52	pyroglutamine*	Amino Acid	Glutamate Metabolism	46225	LC/MS Pos Early	100001540	1900	129.066	134508	2353-44-8			0.8919	0.8775	0.6883	0.8837	1.1972	0.5848	1	0.5586	0.5586	0.9746	0.7071	0.7754	0.9962	2.5412	1.2174	2.0364	1.2354	1.3612	0.5586	0.5586	1.3189	1.0449	1.1612	1.0449
4775	pyrraline	Xenobiotics	Food Component/Plant	48428	LC/MS Neg	100001767	2304	253.119	122228	74509-14-1		HMDB33143	0.6333	0.4049	1.0143	0.7015	0.3971	0.3971	0.3971	0.6589	0.6816	0.48	0.423	0.4381	1.1515	1.789	1.6338	1.401	0.9857	1.4337	0.9147	1.6438	1.446	1.454	2.122	1.7733
1147	pyruvate	Carbohydrate	Glycolysis, Gluconeogenesis, and Pyruvate Metabolism	48990	LC/MS Polar	823	1083	87.0088	1060	127-17-3	C00022	HMDB00243	0.9955	0.928	1.1366	0.8233	1.7151	1.032	0.9806	1.3134	1.0856	1.0809	1.0306	1.2018	0.9624	0.6148	0.899	0.6233	1.1105	0.8818	0.7429	0.8365	1.1372	0.8921	1.0045	1.097
4029	quinolinate	Cofactors and Vitamins	Nicotinate and Nicotinamide Metabolism	1899	LC/MS Polar	182	3000	166.015	1066	89-00-9	C03722	HMDB00232	0.5091	0.5091	0.5091	0.5091	0.5091	0.5091	0.7345	0.8143	0.5842	1.2774	0.5091	1.7081	0.5091	0.5091	0.5091	0.5091	0.5091	0.5091	0.9813	0.5091	3.5978	1.9809	1	2.977
4153	retinol (Vitamin A)	Cofactors and Vitamins	Vitamin A Metabolism	1806	LC/MS Pos Late	498	1636	269.226	445354	68-26-8	C00473	HMDB00305	0.9108	0.9414	1.0393	1.091	0.9566	1.1115	1.1978	0.9886	1.1931	0.7786	1.1421	1.049	0.6713	0.95	0.9009	1.2112	0.8204	0.9046	0.978	1.0472	1.2835	0.985	1.0114	1.0225
1170	ribitol	Carbohydrate	Pentose Metabolism	15772	LC/MS Polar	100000406	1789.6	151.061	6912	488-81-3	C00474	HMDB00508	1.1353	0.7246	1.0658	0.7736	1.7289	0.8584	0.9387	1.2284	1.0089	0.7266	1.3796	1.0462	0.8964	1.0991	0.78	0.9413	0.766	1.3945	0.7863	1.2912	1.5437	0.7418	1.5644	0.9911
4058	riboflavin (Vitamin B2)	Cofactors and Vitamins	Riboflavin Metabolism	1827	LC/MS Pos Early	500	2292	377.146	493570	83-88-5	C00255	HMDB00244	0.9399	1.1255	0.9365	1.2642	1.2829	1.3359	1.1824	0.8874	1.2133	1.0151	1.3533	1.0919	0.8638	0.2816	0.8332	0.372	0.7376	0.8322	1.2892	0.3603	0.9849	0.7389	1.5657	1.0281
1171	ribonate	Carbohydrate	Pentose Metabolism	27731	LC/MS Polar	100001007	2425	165.041	5460677	5336-08-03	C01685	HMDB00867	0.9762	1.0772	1.7965	2.0141	0.8762	0.3781	1.6581	0.9825	2.0892	1.2666	1.3405	0.509	2.0898	1.5686	0.8918	1.1616	0.6107	0.6204	0.5866	0.7144	1.0175	0.8143	1.6087	0.8352
1169	ribose	Carbohydrate	Pentose Metabolism	1471	LC/MS Polar	914	1508.2	195.051	5779	50-69-1	C00121	HMDB00283	1.9932	1.1336	0.6639	1.0246	1.0203	1.082	0.9225	1.5091	0.7415	0.9797	0.9435	0.8516	1.0529	1.5423	1.1031	1.1823	0.6953	1.2549	0.887	0.4555	0.8995	0.7287	1.267	0.8561
1195	ribulonate/xylulonate/lyxonate*	Carbohydrate	Pentose Metabolism	61858	LC/MS Polar	100019968	2350	165.041					0.9106	1.0446	1.0723	1.1561	1.375	1.1307	0.8495	1.3729	0.8651	0.8734	0.9923	1.0753	0.9926	1.3461	0.8219	0.7483	1.0423	1.0074	0.8918	0.7397	1.1938	0.7798	1.1317	0.9442
532	S-(1,2-dicarboxyethyl)glutathione	Amino Acid	Glutathione Metabolism	63009	LC/MS Neg	100020967	543	422.087	9802383	1115-52-2			0.6902	1.1088	1.2839	1.4044	1.1475	1.109	0.9214	1.0865	1.0754	0.7487	0.8108	1.2261	1.0176	1.8286	0.6858	0.9824	0.6735	0.6681	1.0625	1.4177	0.8026	0.6587	0.66	0.8656
398	S-adenosylhomocysteine (SAH)	Amino Acid	Methionine, Cysteine, SAM and Taurine Metabolism	42382	LC/MS Neg	197	1832.4	383.114	439155	979-92-0	C00021	HMDB00939	0.9374	0.8079	0.9638	0.9594	1.2957	1.0389	1.0204	1.0073	1.0688	0.7354	1.2402	1.0353	0.8926	0.6368	1.0507	0.7267	1.174	1.3429	0.928	0.7678	0.9927	0.8237	1.273	1.1975
397	S-adenosylmethionine (SAM)	Amino Acid	Methionine, Cysteine, SAM and Taurine Metabolism	15915	LC/MS Pos Early	1263	3002	399.144	34756	24346-00-7;86867-01-8;86867-0108	C00019	HMDB01185	1.6515	1.4414	1.049	0.9727	0.9067	0.3981	1	1.7179	0.8762	0.943	1.4959	0.3981	0.648	3.5582	0.6601	1.7053	1.0674	0.3981	0.896	1.8439	0.3981	0.3981	0.899	0.3981
409	S-methylcysteine	Amino Acid	Methionine, Cysteine, SAM and Taurine Metabolism	39592	LC/MS Pos Early	100002749	1955	119.016	24417	1187-84-4		HMDB02108	1.0821	0.8558	0.9394	0.9578	1.6004	1.3239	0.7572	1.491	1.1163	1.0208	1.1985	1.2322	0.7803	0.8195	0.7788	0.6815	0.9543	0.9058	0.7804	1.2741	1.4672	1.2714	0.9792	1.0367
519	S-methylglutathione	Amino Acid	Glutathione Metabolism	33944	LC/MS Neg	100001259	1075	320.092	3605667	2922-56-7	C11347		0.8438	0.8148	1.3143	1.3213	1.0838	1.2809	1.0328	0.9187	1.0307	1	0.9689	1.0236	0.6114	0.6114	0.8419	0.8782	0.9228	1.0245	0.6114	0.6114	0.7776	0.7362	1.0826	1.0101
5456	salicylate	Xenobiotics	Drug - Topical Agents	1515	LC/MS Polar	501	802	137.024	338	69-72-7	C00805	HMDB01895	0.7722	1.2574	0.4606	0.4606	1.5905	0.9185	1.0211	0.9957	0.5656	0.4606	1.052	0.6638	1.2567	1.2055	1.2908	0.7201	1.0681	1.477	0.8111	0.7849	0.7359	0.5453	1.0043	1.2136
4	sarcosine	Amino Acid	Glycine, Serine and Threonine Metabolism	1516	LC/MS Pos Early	1023	1280	90.055	1088	107-97-1	C00213	HMDB00271	0.5708	0.4885	0.4885	0.4885	0.4885	0.4885	0.4885	0.5628	0.5198	0.4885	0.9542	0.4885	0.4885	1.7459	1.3718	0.4885	0.8797	0.5715	1.043	1.7533	1.6014	1	2.172	2.053
1194	sedoheptulose	Carbohydrate	Pentose Metabolism	53237	LC/MS Polar	100002619	2255	209.067	5459879	3019-74-7		HMDB03219	1.5175	0.8532	0.9007	0.5896	1.0187	0.8299	0.9864	1.0461	1.1412	1.1297	0.7394	1.0677	0.8634	8.6321	1.2079	1.9896	1.0136	1.0505	0.386	0.6243	0.8732	0.636	1.1692	0.8587
1165	sedoheptulose-7-phosphate	Carbohydrate	Pentose Phosphate Pathway	35649	LC/MS Neg	100001628	599.6	289.033	616	2646-35-7	C05382	HMDB01068	1.2701	1.0721	0.5596	1.0927	0.9892	0.8311	1.0369	0.8471	0.7912	0.5596	0.615	0.9928	1.0072	11.5374	1.0514	1.18	0.5596	1.0196	0.5596	0.5596	0.7232	0.9745	1.3984	0.6931
9	serine	Amino Acid	Glycine, Serine and Threonine Metabolism	1648	LC/MS Pos Early	503	1239	106.05	5951	56-45-1	C00065	HMDB00187	1.5288	0.852	0.9946	1.0202	1.14	1.1297	0.7987	1.0482	0.9037	0.7087	0.9355	0.9051	1.0054	1.1781	0.981	1.2286	1.1291	1.3562	0.7587	1.0472	0.9868	0.8066	0.9697	1.0486
268	serotonin	Amino Acid	Tryptophan Metabolism	2342	LC/MS Pos Early	504	2550	177.102	5202	153-98-0	C00780	HMDB00259	1.5688	1.209	1.0739	1.1062	0.9635	1.9709	0.9835	1.145	1.0153	1.0169	1.0597	0.8417	0.6907	1.1077	0.8264	0.9312	1.0006	1.0536	0.8762	0.8815	0.5495	0.629	0.9994	0.855
491	spermidine	Amino Acid	Polyamine Metabolism	485	LC/MS Pos Early	50	3355	146.165	1102	124-20-9	C00315	HMDB01257	1.9391	1.4938	1.1026	1.1777	1.0477	1.0328	0.9981	1.3934	0.8322	1.3301	0.9289	1.068	1.0136	1.4144	0.8993	1.0019	0.7441	0.7855	0.9216	0.775	0.5429	0.6563	0.9942	0.6468
2778	sphingadienine	Lipid	Sphingolipid Synthesis	57426	LC/MS Pos Late	100015643	1350	298.274	6449795	25696-03-1			0.6862	0.9768	1.0232	0.6061	0.8085	1.2262	1.4581	0.8098	0.7363	0.4485	1.1014	0.8935	1.2111	3.4567	0.4485	1.8815	1.5374	1.2522	0.8625	1.3377	0.4485	0.4485	0.4485	0.9311
2776	sphinganine	Lipid	Sphingolipid Synthesis	17769	LC/MS Pos Late	313	1413	302.305	3126	3102-56-5	C00836	HMDB00269	1.4868	0.9875	0.7922	0.6593	0.9837	1.4228	1.3184	1.061	1.0125	0.5281	1.0866	0.8573	1.1655	1.6118	0.6117	1.0229	1.013	1.2453	1.2414	0.9468	0.8794	0.887	0.6708	0.9041
2883	sphingomyelin (d17:1/16:0, d18:1/15:0, d16:1/17:0)*	Lipid	Sphingomyelins	52433	LC/MS Pos Late	100006314	2082	689.559		121999-58-4			0.7995	0.9506	0.5672	0.7919	1.2534	1.3612	1.2045	1.1175	0.8139	0.6404	1.4483	0.6859	0.8949	1.1469	0.6923	1.0494	1.1782	1.147	1.2454	1.2568	0.8882	0.6246	0.8075	1.1312
2869	sphingomyelin (d18:0/18:0, d19:0/17:0)*	Lipid	Dihydrosphingomyelins	57473	LC/MS Pos Late	100009027	2362	733.622				HMDB12087	0.7034	0.8574	0.5047	0.892	1.081	1.7648	0.9883	1.0843	0.7841	0.5896	1.6224	0.7969	0.994	1.1825	0.5637	1.0971	1.2749	1.1719	1.0995	1.4911	1.006	0.4721	0.5572	1.2227
2870	sphingomyelin (d18:0/20:0, d16:0/22:0)*	Lipid	Dihydrosphingomyelins	57476	LC/MS Pos Late	100015786	2600	761.653					0.5265	0.7103	0.4278	0.8946	0.9181	2.0082	1.0616	1.0281	0.5747	0.3139	2.0015	0.4783	0.9719	1.1432	0.4077	1.3642	1.3025	1.1163	1.0684	1.8851	0.9698	0.3139	0.3139	1.1971
2881	sphingomyelin (d18:1/14:0, d16:1/16:0)*	Lipid	Sphingomyelins	42463	LC/MS Pos Late	100004328	1998	675.544	11433862			HMDB12097	0.695	0.963	0.6847	0.893	1.0964	1.4446	0.9976	0.8477	0.8458	0.6913	1.251	0.9622	0.8778	1.2143	0.6981	1.1109	1.4922	1.1625	1.1392	1.024	1.0313	0.8185	1.0024	1.2916
2886	sphingomyelin (d18:1/17:0, d17:1/18:0, d19:1/16:0)	Lipid	Sphingomyelins	52615	LC/MS Pos Late	100008920	2312	717.591		121999-64-2			0.7291	0.7536	0.6243	0.7425	1.1116	1.5759	1.0368	1.2653	0.5885	0.445	1.6865	0.7218	1.029	1.3118	0.6179	1.1663	1.217	1.2403	1.3011	2.3261	0.8862	0.4918	0.6192	0.971
2887	sphingomyelin (d18:1/18:1, d18:2/18:0)	Lipid	Sphingomyelins	37529	LC/MS Pos Late	100002106	2167	729.591	6443882	108392-10-5		HMDB12101	0.9935	0.8901	0.8172	1.1162	0.7348	1.1618	0.8886	1.1787	1.0065	0.9461	1.0379	0.9597	1.0177	0.9528	0.949	1.1513	1.0892	1.0896	1.0713	1.2872	0.8138	0.9162	0.9499	1.0685
2888	sphingomyelin (d18:1/19:0, d19:1/18:0)*	Lipid	Sphingomyelins	57475	LC/MS Pos Late	100015787	2330	745.622					0.8193	0.9345	0.7316	0.8626	0.9376	2.0917	1.3583	1.4982	0.5942	0.4707	2.0649	0.7424	0.905	1.378	0.7672	1.5576	1.3672	1.4194	1.3397	3.8996	1.1124	0.7483	0.604	1.0624
2889	sphingomyelin (d18:1/20:0, d16:1/22:0)*	Lipid	Sphingomyelins	48490	LC/MS Pos Late	100006290	2685	759.638				HMDB12102	0.7107	0.8203	0.5193	0.789	1.0789	1.6941	1.0383	0.9594	0.7053	0.5069	1.6204	0.7109	0.9617	1.2	0.5524	1.1768	1.2432	1.3244	1.1346	1.4412	1.0966	0.6018	0.6641	1.1963
2890	sphingomyelin (d18:1/20:1, d18:2/20:0)*	Lipid	Sphingomyelins	48491	LC/MS Pos Late	100006292	2383	757.622		222403-67-0			0.9674	0.7926	0.7937	0.9054	1.0326	1.3401	0.9177	0.8229	0.9085	0.905	1.4025	0.8683	1.2033	1.4258	0.8662	1.3586	1.1054	1.1531	1.4264	1.4141	1.3076	0.8675	0.9287	1.2067
2892	sphingomyelin (d18:1/21:0, d17:1/22:0, d16:1/23:0)*	Lipid	Sphingomyelins	52495	LC/MS Pos Late	100009025	2793	773.653					0.6529	0.7836	0.4862	0.7026	1.0454	1.7107	1.0163	0.9998	0.6524	0.4808	1.4752	0.7391	0.8901	1.17	0.5841	1.1144	1.2161	1.3511	1.0552	1.4386	1.0002	0.7007	0.6493	1.0861
2894	sphingomyelin (d18:1/22:1, d18:2/22:0, d16:1/24:1)*	Lipid	Sphingomyelins	48493	LC/MS Pos Late	100006295	2666	785.653				HMDB12104	0.6303	0.7453	0.5332	0.7415	0.9922	1.2289	1.0908	0.7742	0.9334	0.5335	1.1574	0.747	1.0078	1.4303	0.5097	1.3301	1.3998	1.1766	1.0905	1.5109	1.0078	0.6771	0.597	1.0847
2895	sphingomyelin (d18:1/22:2, d18:2/22:1, d16:1/24:2)*	Lipid	Sphingomyelins	57477	LC/MS Pos Late	100006296	2209	783.638					0.9889	0.9064	0.8072	0.9968	0.9891	1.5246	1.0524	1.0032	0.9762	0.9146	1.4823	0.9762	0.9782	1.352	0.7972	1.2496	1.4289	1.5768	1.2678	1.1591	1.241	0.811	0.9883	1.5059
2897	sphingomyelin (d18:1/24:1, d18:2/24:0)*	Lipid	Sphingomyelins	47153	LC/MS Pos Late	100005986	3033	813.684		94359-13-4		HMDB12107	0.7492	0.7816	0.5542	0.7855	1.0037	1.4761	1.0161	0.8759	0.8159	0.5755	1.3164	0.8921	0.9963	1.4404	0.6321	1.3114	1.2816	1.4254	1.0788	1.3965	1.0682	0.6292	0.7593	1.2291
2885	sphingomyelin (d18:2/16:0, d18:1/16:1)*	Lipid	Sphingomyelins	42459	LC/MS Pos Late	100004329	2002	701.559					0.9438	0.9745	0.7342	0.9887	1.1199	1.3393	1.0279	1.0439	0.8588	0.7581	1.1938	0.8604	0.9377	1.022	0.7661	1.0633	1.1536	1.0618	1.0727	1.0772	0.9314	0.7527	0.8846	1.0113
2877	sphingomyelin (d18:2/18:1)*	Lipid	Sphingomyelins	57474	LC/MS Pos Late	100015788	1904	727.575					1.1091	1.1942	0.6342	1.0632	1	0.7013	1.1653	1.5622	0.4138	0.5517	1.2218	0.6219	0.9754	0.7927	0.7634	1.0326	1.2349	1.0705	1.2857	0.9892	1.0984	0.9231	0.4138	0.8236
2893	sphingomyelin (d18:2/21:0, d16:2/23:0)*	Lipid	Sphingomyelins	57480	LC/MS Pos Late	100015790	2330	771.638					0.7065	0.8659	0.5174	0.6217	0.8886	1.6587	1.4422	0.913	0.9958	0.3646	1.5876	0.7743	1.0904	1.1657	0.6745	1.5715	1.7723	1.2407	1.487	1.8831	1.0042	0.7735	0.5309	1.2975
2896	sphingomyelin (d18:2/23:0, d18:1/23:1, d17:1/24:1)*	Lipid	Sphingomyelins	52435	LC/MS Pos Late	100008956	2845	799.669					0.6337	0.7602	0.5529	0.7149	0.9312	1.1347	1.2059	0.7864	0.9778	0.5953	1.1038	0.6925	1.0531	1.4382	0.6269	1.4833	1.3906	1.0819	1.1648	1.6086	1.062	0.7247	0.6107	1.0222
2878	sphingomyelin (d18:2/23:1)*	Lipid	Sphingomyelins	57482	LC/MS Pos Late	100015791	2315	797.653					0.3211	0.8703	0.3211	0.7315	0.5613	1.9082	1.409	0.9432	0.642	0.3211	1.1361	0.7172	0.8147	1.989	0.3211	1.5091	2.2609	1.1552	1.0568	3.0118	0.6397	0.5699	0.3211	1.4412
2898	sphingomyelin (d18:2/24:1, d18:1/24:2)*	Lipid	Sphingomyelins	52437	LC/MS Pos Late	100008957	2635	811.669					0.7157	0.8218	0.5879	0.8433	0.954	1.3945	1.0573	0.9553	0.8818	0.5685	1.3852	0.9348	1.0447	1.5304	0.6182	1.5141	1.4818	1.2939	1.0571	1.6513	1.0855	0.6096	0.7643	1.2445
2879	sphingomyelin (d18:2/24:2)*	Lipid	Sphingomyelins	57479	LC/MS Pos Late	100015789	2215	809.653					1.0058	0.4277	1.0085	0.4277	1	0.8525	1.4332	0.7464	1.1682	0.6105	0.4825	1.422	0.4277	0.4277	0.5005	1.6948	1.8199	0.7012	1.0567	1.7342	0.505	0.8024	0.4571	1.2487
2927	sphingosine	Lipid	Sphingosines	17747	LC/MS Pos Late	297	1393	300.29	5353955	123-78-4	C00319	HMDB00252	1.2595	1.0304	0.6365	0.7212	1.0809	1.5118	0.9963	1.397	0.6978	0.6865	1.082	0.8385	1.0037	2.2505	0.5184	1.3609	1.1531	1.5161	0.993	1.2763	0.6722	0.7776	0.5874	0.9333
4722	stachydrine	Xenobiotics	Food Component/Plant	34384	LC/MS Pos Early	100001296	1440	144.102	115244	4136-37-2	C10172	HMDB04827	1.683	1.586	0.9591	0.972	0.8347	0.7946	2.1043	1.5358	0.947	0.8295	1.2601	0.7707	1.0449	1.0736	1.0121	0.9725	0.9879	1.0724	0.8259	0.8885	1.0657	0.8884	1.3436	1.3943
1405	stearate (18:0)	Lipid	Long Chain Saturated Fatty Acid	1358	LC/MS Neg	439	5872	283.264	5281	57-11-4	C01530	HMDB00827	1.0873	1.0643	0.8803	0.924	1.3908	1.4758	0.867	1.174	0.981	0.7226	0.7482	1.2035	1.1606	0.8234	0.8593	0.6165	0.9346	1.4169	1.2445	0.7759	1.219	0.8542	1.019	1.1633
1444	stearidonate (18:4n3)	Lipid	Long Chain Polyunsaturated Fatty Acid (n3 and n6)	33969	LC/MS Neg	100001229	5395	275.202	5312508	111174-40-4	C16300	HMDB06547	1.4493	0.8687	0.9288	0.7557	1.0337	1.233	0.9143	1.0741	0.8677	0.6918	1.1948	1.5803	0.7748	0.6034	1.1716	0.9038	0.5763	0.9663	1.3037	1.1682	1.738	2.0292	0.9379	1.4746
1983	stearoyl ethanolamide	Lipid	Endocannabinoid	38625	LC/MS Pos Late	100002254	1787	328.321	27902	111-57-9		HMDB13078	1.9546	1.0084	0.7269	1.238	1.4063	1.0462	0.849	1.4166	1.183	0.942	1.4548	0.8809	0.6413	0.9916	0.7667	0.5457	1.0545	0.918	1.0203	1.0213	1.4909	0.5191	0.7634	0.7193
2873	stearoyl sphingomyelin (d18:1/18:0)	Lipid	Sphingomyelins	19503	LC/MS Pos Late	1538	2400	731.606	6453725	85187-10-6;85187-10-6	C00550	HMDB01348	0.897	0.8596	0.9587	0.899	1.0169	1.2186	0.7867	1.1958	1.0096	0.7785	1.1574	1.0069	0.9302	1.1229	0.7305	1.0036	0.8815	1.2992	0.9964	1.9168	1.0141	0.6503	0.8186	1.0962
2717	stearoyl-arachidonoyl-glycerol (18:0/20:4) [2]*	Lipid	Diacylglycerol	57449	LC/MS Pos Late	100010950	3522	662.572					1.6078	1.877	0.1548	0.6658	0.8492	2.6909	0.9468	1.4813	0.1548	0.1548	1.6554	0.6077	0.1548	1.3834	0.1548	1	1.1433	0.8539	1.2778	0.7614	0.1548	0.1548	0.1548	0.4622
1716	stearoylcarnitine (C18)	Lipid	Fatty Acid Metabolism (Acyl Carnitine, Long Chain Saturated)	34409	LC/MS Pos Late	100001391	1485	428.373	6426855	18822-91-8		HMDB00848	1.2205	1.2653	1.4219	1.5985	0.9425	1.089	0.9089	2.3571	1.0828	0.9888	1.5279	1.4444	0.5539	0.7435	0.9449	0.8684	1.0112	0.7425	0.8357	2.8592	0.9166	0.5933	1.0922	0.965
1788	stearoylcholine*	Lipid	Fatty Acid Metabolism (Acyl Choline)	57464	LC/MS Pos Late	100015759	1520	370.368					0.9899	0.879	0.3864	0.9073	1.0945	2.0177	1.177	1.1051	0.8794	0.4067	1.7545	1.0101	1.064	0.1072	0.6823	0.1507	0.8165	1.4012	1.3115	0.8692	1.2202	0.8993	1.0125	1.5157
1350	succinate	Energy	TCA Cycle	1437	LC/MS Polar	252	3149	117.019	1110	110-15-6	C00042	HMDB00254	0.9175	1.1321	1.2672	1.2702	1.095	1.238	1.177	0.9774	1.2526	1.2612	0.6903	1.0196	0.8068	0.6245	1.4001	1.436	0.8483	0.8464	0.8395	0.5584	0.6807	0.9596	1.0884	0.9804
1349	succinylcarnitine (C4-DC)	Energy	TCA Cycle	37058	LC/MS Pos Early	100001948	2291	262.128	71464481	256928-74-2		HMDB61717	1.1437	1.0931	1.1351	0.8973	1.0564	1.2417	0.5306	1.0746	0.73	0.8761	0.9015	0.8511	1.0262	3.2313	0.913	2.0365	1.1933	0.9738	0.7261	1.1505	0.6532	1.0745	0.8507	0.9391
5539	sulfate*	Xenobiotics	Chemical	46960	LC/MS Neg	100002528	616	96.9601	1118	14808-79-8	C00059	HMDB01448	0.7089	0.7617	0.8596	0.8542	0.9293	1.3311	0.8836	0.8365	1.0276	1.0235	1.145	1.1423	1.0174	0.8377	0.9125	0.9533	0.9826	1.0494	1.263	1.1373	1.3356	1.057	1.0983	0.8059
4859	tartronate (hydroxymalonate)	Xenobiotics	Food Component/Plant	20693	LC/MS Neg	100000840	610	118.999	45	80-69-3	C02287	HMDB35227	1.275	0.9706	1.2681	1.108	0.9421	0.7746	1.0294	0.8845	1.1714	1.0752	0.9702	1.1783	0.9489	1.6254	0.9295	1.4033	1.0635	1.3058	0.6143	0.8683	0.7406	0.7275	0.8046	1.1284
423	taurine	Amino Acid	Methionine, Cysteine, SAM and Taurine Metabolism	2125	LC/MS Pos Early	512	660	126.022	1123	107-35-7	C00245	HMDB00251	1.0792	0.9917	1.1977	1.1431	1.0141	1.156	0.9843	1.2148	1.0663	0.8752	1.0285	0.9855	0.9449	0.9576	1.0239	0.9475	0.9235	1.214	0.8588	1.2351	0.941	0.8396	1.0083	0.9663
3209	tauro-beta-muricholate	Lipid	Primary Bile Acid Metabolism	33983	LC/MS Neg	100001250	4774	514.284	168408	25696-60-0		HMDB00932	0.9824	9.5004	0.5166	1	1.4424	2.7384	0.5127	3.1291	0.5353	1.7407	0.926	4.7914	0.5127	0.5127	0.5127	0.6275	0.5127	0.5127	0.5127	1.4536	1.8632	0.7579	0.5127	0.8088
3198	taurocholate	Lipid	Primary Bile Acid Metabolism	18497	LC/MS Neg	1648	5150	514.284	6675	145-42-6	C05122	HMDB00036	1	11.1491	0.7434	1.2756	1.3495	2.6935	0.2218	3.13	0.7866	1.8288	0.6652	3.7535	0.8098	0.5755	0.4666	0.8057	0.2218	0.3775	0.3523	2.4069	3.1293	1.2057	0.6156	1.1
427	taurocyamine	Amino Acid	Methionine, Cysteine, SAM and Taurine Metabolism	35117	LC/MS Neg	100001418	734	166.029	68340	543-18-0	C01959	HMDB03584	0.8825	0.4266	1.2418	0.9299	0.7087	1.5275	0.677	1.182	0.7057	0.8092	1.6834	1.142	0.8197	0.9158	1.1805	0.9172	0.9704	1.1481	0.8903	1.1775	1.1727	1.3139	1.0296	1.1438
1437	tetradecadienoate (14:2)*	Lipid	Long Chain Polyunsaturated Fatty Acid (n3 and n6)	62850	LC/MS Neg	100020343	5292	223.17	5312409	39039-37-7		HMDB00560	1.1769	0.9622	0.9844	0.941	1.4765	1.1847	1.2293	1.308	1.078	0.7062	1.5364	1.316	0.7136	0.4546	0.8114	0.5918	0.9463	0.9237	0.9406	0.8842	1.1381	1.0156	1.1002	1.4118
1575	tetradecanedioate (C14)	Lipid	Fatty Acid, Dicarboxylate	35669	LC/MS Neg	100001613	3985	257.176	13185	821-38-5		HMDB00872	0.5648	0.5648	0.9033	0.6762	1.1651	0.8073	0.5648	0.5648	1.1101	1.0019	1.4842	0.927	1.0039	0.621	1.119	0.9981	0.5648	1.0377	0.8542	1.1819	1.3995	1.0112	0.9485	0.8644
4144	thiamin (Vitamin B1)	Cofactors and Vitamins	Thiamine Metabolism	5341	LC/MS Pos Early	873	3050	265.112	1130	59-43-8	C00378	HMDB00235	1.7326	1.0675	1.0556	0.9395	1.4415	0.9265	1.366	1.48	0.9564	0.7411	1.226	1.1677	0.804	1.4997	0.8356	0.8509	0.9279	1.0524	1.0436	0.7645	0.7606	0.9363	1.1962	0.9213
4145	thiamin monophosphate	Cofactors and Vitamins	Thiamine Metabolism	15798	LC/MS Pos Early	523	2378	345.078	3382778	532-40-1	C01081	HMDB02666	1.1588	0.9784	0.8886	0.7793	1.3238	1.1601	1.0701	1.091	0.7663	0.6484	1.3638	1.0216	0.67	0.7634	0.7723	0.6986	1.0715	1.0896	1.065	0.7444	0.7977	0.9356	1.0454	1.1475
5682	thioproline	Xenobiotics	Chemical	53231	LC/MS Pos Early	100009232	1250	134.027	93176	34592-47-4			1.0533	0.774	0.8319	1.0466	1.1	1.1567	0.7751	1.3862	0.8098	0.7296	1.0635	1.0723	0.8967	0.8516	0.9855	1.4578	0.9234	1.1298	0.7937	1.288	1.1271	0.9446	1.0138	0.9862
4078	threonate	Cofactors and Vitamins	Ascorbate and Aldarate Metabolism	27738	LC/MS Polar	100001022	2384	135.03	151152	70753-61-6	C01620	HMDB00943	1.0494	0.9988	1.0601	1.4027	1.154	1.0868	0.9883	0.9671	1.2756	1.0012	1.4371	1.034	0.7374	0.7991	0.9625	0.7479	0.971	1.0645	0.9352	0.6416	0.8072	0.837	1.0387	1.2298
16	threonine	Amino Acid	Glycine, Serine and Threonine Metabolism	1284	LC/MS Pos Early	564	1514	120.066	6288	72-19-5	C00188	HMDB00167	1.2438	0.8889	1.0054	1.0583	1.1025	1.1905	0.7523	1.019	0.9244	0.8378	0.9254	0.8766	0.9035	1.234	0.9532	1.2124	1.077	1.2845	0.8481	0.9946	1.0527	0.7691	0.9814	1.4835
4006	thymidine	Nucleotide	Pyrimidine Metabolism, Thymine containing	2183	LC/MS Neg	872	1963.7	241.083	5789	50-89-5	C00214	HMDB00273	1.4376	0.9684	1.1509	1.214	1.2006	1.2939	1.0316	1.2043	1.2993	1.0781	1.3985	1.2442	0.7235	0.778	0.8744	0.7717	0.9324	0.8988	0.7635	0.8961	1.0632	0.711	0.9326	0.9655
460	hydroxyproline	Amino Acid	Urea cycle; Arginine and Proline Metabolism	32306	LC/MS Pos Early	1001	1064	132.065	5810	51-35-4	C01157	HMDB00725	1.2633	0.8592	1.4635	1.466	0.9456	1.4215	0.6856	1.4846	0.7351	1.0337	1.0053	1.1265	0.7653	1.1698	1.2348	1.3146	0.8833	0.9947	0.649	2.0657	0.9324	0.7536	0.9505	0.793
74	trans-urocanate	Amino Acid	Histidine Metabolism	607	LC/MS Polar	537	1882.5	137.036	736715	104-98-3	C00785	HMDB00301	4.392	0.7282	0.9536	0.9468	0.9221	0.9477	0.4933	1.4574	1.1448	1.0464	1.1023	1.1048	2.2712	1.6543	1.053	0.7268	0.8781	0.6177	1.2788	1.3854	2.9029	0.8203	0.9203	0.777
2875	tricosanoyl sphingomyelin (d18:1/23:0)*	Lipid	Sphingomyelins	52436	LC/MS Pos Late	100008955	3200	801.684				HMDB12105	0.6775	0.7857	0.5167	0.6835	0.9977	1.4836	1.1833	0.9275	0.7222	0.4916	1.2542	0.6591	1.0023	1.1902	0.6202	1.1186	1.2203	1.2995	1.0871	1.3958	1.0097	0.7256	0.6677	1.1419
4050	trigonelline (N'-methylnicotinate)	Cofactors and Vitamins	Nicotinate and Nicotinamide Metabolism	32401	LC/MS Pos Early	100001092	1388	138.055	5570	535-83-1	C01004	HMDB00875	1.1161	0.8077	1.0926	1.0041	0.5429	0.9126	0.8243	1.1668	0.7054	0.8436	1.2453	0.9526	0.7523	1.2162	1.2306	1.1143	0.7045	1.0964	0.6875	1.1487	1.0633	0.983	1.2345	0.9959
2061	trimethylamine N-oxide	Lipid	Phospholipid Metabolism	40406	LC/MS Pos Early	100003397	2100	76.0757	1145	1184-78-7	C01104	HMDB00925	0.9089	0.6293	1.5044	1.2495	1.0315	1.5826	0.6244	1.336	1.2655	0.8068	1.6562	1.0459	1.0297	0.986	1.1768	1.0141	0.7825	0.8865	0.9727	0.8393	0.9963	0.9248	1.0037	0.9417
238	tryptophan	Amino Acid	Tryptophan Metabolism	54	LC/MS Pos Early	565	2986	205.097	6305	73-22-3	C00078	HMDB00929	1.1802	0.8528	0.9971	0.9238	1.0029	1.1587	0.9557	1.163	0.9408	0.7828	1.1594	1.1125	0.9575	0.9439	0.8719	0.9232	1.1118	1.0935	0.7932	1.1467	1.041	0.7838	1.0573	1.0724
155	tyrosine	Amino Acid	Tyrosine Metabolism	1299	LC/MS Pos Early	815	2430	182.081	6057	60-18-4	C00082	HMDB00158	1.0696	0.707	0.8478	0.681	1.0012	1.1317	1.1107	1.3454	0.7541	0.658	1.0196	0.8714	0.8596	1.2103	0.9988	0.9271	0.9444	1.175	1.0446	1.4116	1.1162	0.9845	0.8896	1.4591
949	tyrosylglycine	Peptide	Dipeptide	41375	LC/MS Neg	100003598	1635	237.088	259323	673-05-5		HMDB29105	1.7099	1.0147	0.9267	0.9853	0.8666	0.9361	1.1407	1.2657	0.8055	0.7623	0.6983	0.9842	1.3969	4.7259	0.4073	1.6074	0.7223	1.0949	1.506	1.5003	0.4073	1.2786	0.4073	0.6796
1287	UDP-galactose	Carbohydrate	Nucleotide Sugar	15860	LC/MS Polar	100000298	4000	565.048	18068	2956-16-3;91183-98-1;137868-52-1	C00052	HMDB00302	1.0489	0.6874	1.0324	1.0515	0.9676	1.3064	0.9656	0.8144	1.8395	0.8399	1.9069	0.801	0.8467	0.2264	1.1186	1.2366	1.3297	1.6447	1.091	0.6567	0.9131	0.8177	1.1953	0.8013
1283	UDP-glucose	Carbohydrate	Nucleotide Sugar	32344	LC/MS Polar	1096	3950	565.048	8629	117756-22-6	C00029	HMDB00286	1.3872	0.9456	0.9063	1.1204	1.348	0.9918	1.0259	0.7009	1.6163	1.5371	1.4328	0.8974	0.9786	0.3485	1.0364	1.0082	0.9472	1.0858	0.7085	0.6282	1.0933	0.763	1.5656	0.9085
1288	UDP-glucuronate	Carbohydrate	Nucleotide Sugar	2763	LC/MS Neg	1097	588	579.027	17473	28053-08-9;63700-19-6	C00167	HMDB00935	0.8303	0.905	1.5249	1.4674	1.3449	1.5711	1.4304	0.9804	1.4807	0.9734	1.2979	0.793	0.6788	0.3659	0.7151	0.7349	1.5209	1.0196	0.8032	0.5222	1.2249	0.3725	1.3352	1.0984
1295	UDP-N-acetylglucosamine/galactosamine	Carbohydrate	Nucleotide Sugar	46148	LC/MS Polar	100002957	3665	606.074					1.1465	0.7539	1.2616	1.2973	1.0333	0.9777	0.8439	0.803	1.0765	1.2391	1.3386	0.7936	0.9601	1.6245	0.9671	1.4267	1.3076	1.1033	0.6601	0.6703	0.8454	0.6999	0.8311	1.0223
3955	uracil	Nucleotide	Pyrimidine Metabolism, Uracil containing	605	LC/MS Pos Early	825	827	113.035	1174	66-22-8	C00106	HMDB00300	0.9971	0.8157	1.2234	1.3389	1.13	1.4602	0.7984	0.8398	1.0029	0.8013	1.1912	1.1848	1.0038	0.4259	1.0392	0.6261	0.9302	1.1998	0.9213	0.8951	0.9211	0.8244	1.0564	1.1444
3867	urate	Nucleotide	Purine Metabolism, (Hypo)Xanthine/Inosine containing	1604	LC/MS Pos Early	1134	776	169.036	1175	69-93-2;120K5305	C00366	HMDB00289	0.8998	0.805	1.0157	1.1139	0.8004	1.2127	0.7517	0.8471	0.9645	0.8945	1.0682	0.9905	1.1388	1.3262	1.0095	1.1998	1.0392	1.0696	0.7932	1.0776	0.8935	0.848	0.9409	1.0205
433	urea	Amino Acid	Urea cycle; Arginine and Proline Metabolism	1670	LC/MS Pos Early	533	700	121.072	1176	57-13-6	C00086	HMDB00294	0.8086	0.6951	0.9397	0.8125	0.9265	0.8954	0.9412	1.2544	1.1572	1.0175	1.5488	1.2313	0.7622	1.0733	0.9825	0.8793	0.6315	0.9688	1.2776	1.6118	1.531	1.2453	1.2763	1.5984
3954	uridine	Nucleotide	Pyrimidine Metabolism, Uracil containing	606	LC/MS Pos Early	535	1100	245.077	6029	58-96-8	C00299	HMDB00296	0.9648	0.7629	1.2726	1.2922	1.1037	1.2688	0.8376	0.839	1.1226	0.824	0.9299	1.0771	1.1346	1.1738	1.1062	1.0352	1.2385	1.2199	0.5535	0.7442	0.735	0.7797	0.9427	0.8456
3949	UMP	Nucleotide	Pyrimidine Metabolism, Uracil containing	2856	LC/MS Pos Early	869	590	325.043	6030	3387-36-8	C00105	HMDB00288	1.1022	0.9834	1.0958	1.3075	1.2115	1.4833	0.7665	0.7374	1.0368	1.0166	0.847	0.9786	0.9455	1.5911	1.066	1.1302	1.033	1.1057	0.6831	0.9449	0.566	0.8807	0.7089	0.7846
3947	uridine 5'-triphosphate (UTP)	Nucleotide	Pyrimidine Metabolism, Uracil containing	33448	LC/MS Neg	871	572	482.961	6133	19817-92-6	C00075	HMDB00285	0.3844	0.4655	1.1635	1.2067	1.5713	1.3344	0.7824	1.0411	1.7827	0.8796	2.099	0.7594	1	0.3844	0.7576	0.59	1.6743	1.1771	0.4641	0.6952	1.2757	0.4341	0.8377	1.5673
1673	valerylglycine (C5)	Lipid	Fatty Acid Metabolism (Acyl Glycine)	36768	LC/MS Neg	100001451	2071	158.082	4737557	24003-66-5		HMDB00927	1.0932	0.6192	0.6496	0.611	1.0531	0.5391	1.0289	1.083	1.001	0.6867	1.5217	0.8794	0.8314	0.8593	0.7349	0.4288	1.0012	1.1229	1.326	0.8733	1.6774	1.1856	1.6506	0.999
369	valine	Amino Acid	Leucine, Isoleucine and Valine Metabolism	1649	LC/MS Pos Early	566	2479	118.086	6287	72-18-4	C00183	HMDB00883	0.9801	0.7675	0.8357	0.8527	1.0264	1.0419	0.7666	1.1045	0.8945	0.7746	1.0894	0.9145	0.9447	1.0306	0.7944	1.0199	0.9602	1.1914	1.3563	1.3178	1.4791	1.2125	0.9482	1.9616
966	valylglutamine	Peptide	Dipeptide	42079	LC/MS Pos Early	100003640	2295	246.145	5253209	42854-54-6		HMDB29125	2.8587	0.9665	0.4801	0.4801	0.4801	0.4801	0.4801	0.9402	0.4801	0.4801	0.4801	0.4801	0.4801	14.5568	0.4801	2.9732	0.4801	0.4801	0.4801	0.4801	0.4801	1	0.4801	0.4801
967	valylglycine	Peptide	Dipeptide	40475	LC/MS Neg	100003641	1506	173.093	136487	686-43-1		HMDB29127	1.4145	0.7296	0.41	0.41	0.41	0.41	0.41	0.5588	0.41	0.41	0.41	0.41	0.41	7.1793	0.41	1.5459	0.41	0.41	0.41	1	0.41	0.41	0.41	0.41
970	valylleucine	Peptide	Dipeptide	39994	LC/MS Neg	100003210	3335	229.156	352039	22906-55-4		HMDB29131	2.7117	0.5341	0.8508	1.018	0.5341	0.5341	0.6579	0.5341	0.5341	0.5341	0.5341	0.5341	0.982	16.9664	0.5341	3.2927	0.6026	0.5341	0.5341	1.2127	0.5341	1.0681	0.5341	0.5671
3859	xanthine	Nucleotide	Purine Metabolism, (Hypo)Xanthine/Inosine containing	3147	LC/MS Pos Early	1004	1032	153.041	1188	69-89-6	C00385	HMDB00292	1.3601	0.8384	0.9918	1.1523	1.0392	1.1375	0.8414	1.1929	0.8846	0.6127	1.1458	1.0623	0.9874	1.1677	0.8244	0.9362	1.0082	1.1764	0.893	0.8742	0.8667	0.9058	1.0235	1.054
3861	xanthosine	Nucleotide	Purine Metabolism, (Hypo)Xanthine/Inosine containing	15136	LC/MS Neg	100000299	1075	283.068	64959	146-80-5	C01762	HMDB00299	1.4681	1.015	0.8363	1.1262	0.7967	1.2191	0.8813	1.4869	0.7398	0.6488	1.0787	0.9691	1.1765	2.1184	1.0527	1.6449	0.8442	1.1374	0.8578	0.8022	0.8873	1.0485	0.985	0.915
	X - 11580			47479	LC/MS Neg								0.935	0.9085	1.0583	1.049	1.2121	1.1224	1.0968	1.0835	1.0641	0.6765	1.2431	1.0287	0.9727	0.3195	1.0088	0.4653	0.7634	1.3203	0.8844	0.6441	0.9501	0.7665	1.0167	0.9912
	X - 11615			32932	LC/MS Neg								1.3714	0.4837	1.0657	0.7855	1.37	1.0003	1.1231	0.9997	1.0288	0.5935	1.4314	1.2663	0.833	2.9552	0.7296	2.082	0.9142	1.451	0.9644	0.7391	0.6083	0.5107	0.5656	1.3966
	X - 12100			47687	LC/MS Pos Early								1.6162	1.1136	0.8123	0.7097	1.1319	1.1445	1.081	1.2999	0.9567	0.5707	1.5519	0.7382	0.8669	0.4115	0.7514	0.5936	1.1046	0.9844	1.0156	1.0934	0.8748	0.4613	1.0823	1.1584
	X - 12101			47642	LC/MS Pos Early								1.046	0.5873	1.0937	1.0178	0.9822	1.1959	1.4003	1.3738	0.965	1.7481	1.8925	1.4379	0.4706	0.339	0.5268	0.5702	0.5184	0.5624	1.306	0.7703	0.9754	0.6857	1.3238	1.2615
	X - 12127			47702	LC/MS Pos Early								1.4984	1.2556	0.9952	1.5267	1.0796	1.9954	0.9505	1.1642	1.2987	0.7372	1.2017	1.5252	0.4825	0.7782	1	0.5616	0.8824	0.4825	0.7752	0.5355	0.737	0.4825	1.2472	0.4825
	X - 12680			47437	LC/MS Pos Early								0.8243	0.5227	1.3856	0.8977	0.4998	0.6068	0.5789	1.2894	0.9145	0.4742	0.651	0.6368	1.0551	1.7513	1.3939	1.4246	1.0675	0.9449	0.7179	2.0977	1.3068	1.1103	1.8917	1.1827
	X - 12798			46624	LC/MS Pos Early								0.8979	0.7412	1.1525	1.2145	1.1319	1.2902	1.0085	1.0634	1.1606	1.0525	1.2803	0.9128	0.8417	0.8233	0.8753	0.7867	0.9278	1.0932	0.9915	0.8614	0.8999	0.827	1.1312	1.0743
	X - 13007			47203	LC/MS Neg								0.7684	0.6192	1.4261	1.0135	1.208	1.4714	0.6041	0.8081	1.3067	0.7763	0.8103	1.6614	1.0384	0.8016	0.7804	0.6178	1.0722	1.5608	0.9717	1.1656	1.1978	1.0753	0.6627	0.9865
	X - 13507			47439	LC/MS Pos Early								0.3856	0.2006	1.0516	0.9922	0.2006	0.2006	0.2006	0.2006	0.2006	0.8391	0.2006	0.2006	0.6562	2.6626	1.8781	1.8165	0.6237	0.5151	0.2006	2.6866	1.1915	1.0078	1.4009	0.4553
	X - 14056			46632	LC/MS Pos Early								0.7544	0.8778	1.02	1.2974	1.4922	1.275	0.7757	1.4371	1.0729	1.1271	1.4337	0.98	0.9418	0.2396	0.7836	0.4669	1.4625	0.8258	0.7163	0.9709	1.2866	1.0858	0.9458	1.2338
	X - 14904			47204	LC/MS Neg								0.9408	0.9208	1.3775	0.9443	0.8765	1.0942	0.5013	1.0012	1.4178	0.9411	1.0618	2.0786	1.0777	0.899	1.0977	0.8618	0.8293	1.0027	1.0779	0.9525	1.1677	1.5236	0.9988	0.9278
	X - 15136			47619	LC/MS Pos Early								1.0089	0.9125	0.9157	0.9911	1.4428	1.5485	1.203	1.1061	1.1129	0.7779	1.5575	0.9651	0.8613	0.8038	0.9239	0.7562	1.3029	1.4838	1.1552	0.7654	0.9823	0.798	1.2062	1.473
	X - 15161			47620	LC/MS Pos Early								1	0.6294	0.6239	0.316	1.1189	1.7679	0.4251	1.6203	0.6156	1.0287	0.2817	1.0914	1.4562	7.6511	0.2817	3.0335	0.801	0.2817	0.9222	4.0512	0.9987	1.5288	0.3755	0.2817
	X - 15666			47800	LC/MS Pos Early								1.5343	0.8353	1	0.7959	1.1933	1.1249	1.0009	1.212	0.8813	0.6384	1.2166	1.0293	1.0278	0.6384	0.8335	0.9135	1.0991	1.147	0.8239	0.9609	0.9288	0.6808	0.8806	1.093
	X - 16060			47539	LC/MS Neg								1.0007	0.9993	0.9706	0.9667	1.2783	1.4348	1.1865	1.056	1.0527	0.8327	1.4785	0.9947	0.9165	0.7952	0.9681	0.881	1.2109	1.4378	1.049	0.8344	0.9958	0.8162	1.1589	1.3147
	X - 17335			47820	LC/MS Pos Late								1.0011	1.078	0.8838	1.3084	1	1.095	1.3764	0.9214	1.4514	0.5814	1.316	1.2158	0.7492	0.2367	0.4858	0.2784	0.4415	0.6091	1.7909	0.2367	1.0042	0.7059	1.3619	0.8653
	X - 21353			46398	LC/MS Neg								1.0167	0.9048	0.6648	0.7781	1.3583	1.3283	0.9833	1.1295	1.1117	0.4964	1.5698	0.8832	0.8974	0.4777	0.6221	0.7484	1.083	1.1011	1.0549	1.0266	1.3151	0.9053	0.9418	1.0487
	X - 21796			46972	LC/MS Neg								1.3246	0.8953	0.8563	0.8158	1.2253	1.7823	1.2595	0.9466	1.0825	0.8312	1.3383	1.022	0.978	0.5588	1.1628	0.761	1.1006	1.3169	0.8028	1.1302	0.9527	0.6523	0.9579	1.2662
	X - 22162			47417	LC/MS Pos Early								1.2881	0.5504	0.8455	0.7299	2.0628	1.9592	1.0695	1.8093	1.7073	0.8772	4.6011	2.1654	1.0142	0.7761	0.5329	0.6149	0.695	0.8656	0.9858	1.4706	1.4896	1.0262	0.7873	0.8043
	X - 22767			48072	LC/MS Neg								1.0157	1.1531	1.2377	1.3146	0.7077	1.1007	0.9337	1.0216	0.9843	1.2574	1.0278	0.7675	0.7153	0.0774	1.3906	0.8067	1.1805	0.9636	0.8747	0.8008	0.7839	0.823	1.3249	1.1707
	X - 22770			48075	LC/MS Neg								1.0283	0.9913	1.0087	1.2764	1.1066	1.0571	0.8242	0.9551	0.8418	1.0278	0.8784	1.151	0.8328	0.6316	1.4025	0.9684	1.0732	1.0884	0.9265	0.5619	0.9051	0.8345	1.8168	1.1996
	X - 22776			48081	LC/MS Neg								0.8645	1.2177	0.7992	0.788	0.7977	1.5941	0.9339	0.9411	0.8238	1.2566	0.7709	1.2592	1.4586	0.9513	1.0487	0.9047	1.2012	1.386	1.4744	1.4001	0.8841	1.2686	0.8076	1.0643
	X - 22918			52659	LC/MS Neg								1.5552	0.5953	0.5175	0.8282	1.2939	1.0405	0.7708	1.0323	1.1621	0.9904	0.5175	0.8401	1.1192	0.5175	1.4096	0.6747	0.7031	0.5175	1.0303	0.5356	1.0096	0.5175	1.1971	0.8907
	X - 23243			48939	LC/MS Neg								1.7711	2.9945	0.9884	1.131	1.6113	1.0116	1.3253	0.9297	0.8241	1.1377	0.7194	0.9878	1.1988	0.5235	1.2796	0.5262	0.6622	1.3643	2.1752	0.5745	0.7262	1.359	0.8625	0.9878
	X - 23587			49463	LC/MS Pos Early								1.1823	1.2484	0.9346	1.9988	1.3778	0.9457	1.5823	3.6894	0.855	0.9736	1.4093	1.5974	1.0117	0.9477	0.5574	0.9015	0.9883	0.8732	0.7407	1.1132	1.1148	0.947	0.69	1.1107
	X - 23593			49469	LC/MS Pos Early								0.9881	1.1757	0.883	1.0046	1.1175	1.6757	0.7264	1.1598	0.703	0.5772	1.3637	0.878	0.7703	0.9602	1.0663	1.0778	1.2038	1.3227	1.0381	0.7444	0.8456	0.8688	0.9954	1.1778
	X - 23654			49531	LC/MS Pos Early								0.9123	0.4375	0.8196	1.5348	0.7364	0.9827	0.7478	0.4999	1.0297	0.6398	0.9071	1.0173	1.3197	1.2552	0.926	1.0354	1.29	1.2003	0.7828	0.7654	1.3597	1.1199	1.154	2.4503
	X - 23782			49681	LC/MS Pos Late								0.6422	1.1108	0.8233	0.7548	1.0123	1.4533	0.7343	0.9481	0.9877	1.0348	0.9545	1.1741	1.0696	0.8766	0.8331	0.8957	0.7276	1.2188	1.9866	0.6379	1.4619	1.3967	1.2082	1.1603
	X - 24257			52311	LC/MS Neg								0.6665	0.8549	1.1244	1.204	0.8766	1.0463	0.8077	1.2559	0.7886	0.9554	1.0133	1.0248	0.8883	2.7485	1.2233	1.9787	1.2383	0.9867	0.7189	1.3226	0.9437	0.9128	0.5454	1.206
	X - 24425			52655	LC/MS Pos Early								3.3461	0.7604	0.9522	0.8854	1.3288	1.6956	1.0366	1.3776	0.9975	0.5633	1.2183	1.0617	0.9297	1.0398	0.7345	0.7395	1.2348	1.3181	0.9086	1.2861	0.9126	0.7071	0.962	1.0025
	X - 24428			52658	LC/MS Neg								0.5704	0.8113	1.443	1.4001	0.8106	0.667	0.9407	1.0325	1.0552	1.2598	0.7373	1.4385	1.0718	1.2817	1.0507	1.7667	0.9643	1.0765	0.6014	0.9487	0.6709	1.0522	0.5366	0.9675
	X - 24431			52661	LC/MS Pos Early								0.5356	1.1344	1.1781	0.7624	0.8014	0.9785	1.4336	1.2741	0.5356	0.6119	0.5356	0.9024	0.734	0.5356	0.6942	1.2628	0.5356	1.4204	1.0921	0.988	0.5356	1.1853	2.1254	1
	X - 24432			52662	LC/MS Pos Early								0.5554	0.9765	0.5554	0.7255	1.6006	1.1048	1.1577	1.3631	0.5554	0.9669	0.5554	0.7685	0.5554	1	0.7308	0.9755	0.5554	1.3723	1.2435	0.5554	0.5554	0.8733	2.2375	1.3391
	X - 24453			52770	LC/MS Pos Early								0.8209	1.2123	0.7593	1.0297	0.962	2.4836	1.1421	0.739	1.3372	0.8749	1.4435	0.9293	0.5817	0.2276	1.2539	0.1724	0.8983	1.2966	1.1496	0.3591	0.9703	1.2239	2.0602	1.2033
	X - 24519			52840	LC/MS Pos Early								0.9148	0.9329	1.6092	1.5643	1.1458	1.1363	1.3296	1.2518	1.2285	1.1746	1.4751	1.0371	0.6118	0.6317	0.6995	0.6379	0.9629	0.9562	1.3279	0.7682	0.8843	0.8768	0.851	1.0594
	X - 24699			53127	LC/MS Pos Early								0.9314	0.9932	1.0068	1.0812	1.12	1.1212	0.8458	1.0132	0.7965	0.7773	1.0399	1.0551	0.7048	0.8966	0.8788	0.8026	1.0853	1.0479	0.8721	1.0208	0.7485	0.8766	1.0579	1.1935
	X - 24978			57819	LC/MS Neg								0.8677	0.6371	1.6678	1.0451	0.8109	0.9443	1.4124	0.8414	1.7417	1.5518	1.111	1.5364	1.8086	1.1631	0.9287	0.9533	0.6104	1.075	1.0152	0.8559	0.9802	1.3797	0.9848	0.976
	X - 25009			61531	LC/MS Neg								1.42	1.0382	0.8219	0.8357	1.2429	1.7852	0.865	0.8824	0.8578	0.6685	1.4015	1.1453	0.8863	1.261	1.547	0.96	0.8633	1.5626	1.1054	0.7429	1.0248	0.9752	1.3713	0.9691
	X - 25035			61599	LC/MS Neg								1.5695	0.6897	1.3473	0.9891	0.6607	0.6661	1.1237	1.1261	0.9537	0.6355	0.8732	0.712	1.018	1.6702	0.7306	1.9402	1.548	1.1218	0.733	1.3558	1.1356	0.5094	1.0109	0.7202
	X - 25111			61684	LC/MS Pos Early								1.2746	1.0603	0.8387	0.7542	0.8921	1.0865	0.5575	1.8202	0.6964	0.5386	1.3073	0.7349	0.5071	1.5418	1.2094	0.8362	0.5136	1.1977	1.0493	0.3213	1.0311	1.2018	1.3469	0.9689
	X - 25212			62393	LC/MS Pos Late								1.5212	0.976	1.0168	0.8883	1.4413	1.2361	1.0571	1.0548	0.7942	0.7352	1.1397	1.0805	0.7943	0.878	0.9521	0.7606	0.9832	1.3817	0.8982	0.7031	1.2551	1.2527	0.8943	1.1519
	X - 25450			62820	LC/MS Neg								0.1866	0.9079	0.1866	0.1866	2.3246	2.0466	0.7032	0.8609	0.1866	0.1866	1.9282	1.3044	1.0356	0.1866	0.1866	0.1866	1.0724	2.1129	0.2213	0.3759	0.1866	0.1866	0.1866	0.9644
	X - 25936			63840	LC/MS Pos Early								1.743	0.6988	1.3726	1.3909	0.914	1.2153	0.6113	0.9196	1.0029	0.8783	0.6532	0.7821	1.2401	4.4352	1.1617	2.7762	1.7497	1.8603	0.4564	1.2875	0.6174	0.4995	0.7509	0.9971
	X - 25948			63899	LC/MS Pos Early								0.6905	0.4814	1.0594	1.2086	0.9456	1.4712	0.7431	0.4297	1.1153	0.8657	1.2469	1.4046	0.8807	0.3366	1.05	1.0165	1.4026	1.1514	0.5628	0.7367	0.985	0.9159	1.0592	1.015
	X - 25950			63901	LC/MS Pos Early								1.0182	0.5744	1.4644	0.801	0.4565	0.5211	1.0153	0.5934	0.42	0.6116	1.4455	1.6956	0.5415	0.9847	0.8051	1.1414	1.0602	1.5874	0.2335	0.8345	1.1812	1.0439	2.4096	1.6885
	X - 25957			63908	LC/MS Pos Early								2.0695	1.1023	0.5899	0.7955	1.4036	1.5777	0.7302	1.411	0.6972	0.4322	0.9885	0.8444	1.2587	0.4322	1.0082	0.8505	1.5425	2.0238	0.9727	1.193	0.8607	0.9996	1.1267	1

## Sheet: eWAT (normalized)
												CLIENT IDENTIFIER	e2	e50	e98	e4	e52	e100	e1	e49	e97	e3	e51	e99	e26	e74	e122	i122	e28	e76	e25	e73	e121	e27	e75	e123
												PARENT SAMPLE ID	6455672	6455676	6455680	6455695	6455699	6455703	6455671	6455675	6455679	6455694	6455698	6455702	6455674	6455678	6455682	6455693	6455697	6455701	6455673	6455677	6455681	6455696	6455700	6455704
												SAMPLE NAME	PD-UCIR-00133	PD-UCIR-00137	PD-UCIR-00141	PD-UCIR-00156	PD-UCIR-00160	PD-UCIR-00164	PD-UCIR-00132	PD-UCIR-00136	PD-UCIR-00140	PD-UCIR-00155	PD-UCIR-00159	PD-UCIR-00163	PD-UCIR-00135	PD-UCIR-00139	PD-UCIR-00143	PD-UCIR-00154	PD-UCIR-00158	PD-UCIR-00162	PD-UCIR-00134	PD-UCIR-00138	PD-UCIR-00142	PD-UCIR-00157	PD-UCIR-00161	PD-UCIR-00165
												GENDER	Male	Male	Male	Male	Male	Male	Male	Male	Male	Male	Male	Male	Male	Male	Male	Male	Male	Male	Male	Male	Male	Male	Male	Male
												MASS EXTRACTED ISE	24	24	24	24	24	24	24	24	24	24	24	24	24	24	24	24	24	24	24	24	24	24	24	24
												PHASE	Light	Light	Light	Light	Light	Light	Light	Light	Light	Light	Light	Light	Dark	Dark	Dark	Dark	Dark	Dark	Dark	Dark	Dark	Dark	Dark	Dark
												REPLICATE	1	3	5	2	4	6	1	3	5	2	4	6	1	3	5	5	2	4	1	3	5	2	4	6
												ROUND	1	2	3	1	2	3	1	2	3	1	2	3	1	2	3	3	1	2	1	2	3	1	2	3
												SAMPLE AMOUNT	90	81	93	94	94	90	90	83	82	98	88	91	83	83	88	82	80	98	88	92	88	95	99	82
												SAMPLE NUMBER	74	82	90	76	84	92	73	81	89	75	83	91	78	86	94	117	80	88	77	85	93	79	87	95
												SUBJECT OR ANIMAL ID	2	50	98	4	52	100	1	49	97	3	51	99	26	74	122	122	28	76	25	73	121	27	75	123
												TIME AFTER EXERCSE	0	0	0	0	0	0	0	0	0	0	0	0	0	0	0	0	0	0	0	0	0	0	0	0
												TIME POINT	4	4	4	4	4	4	4	4	4	4	4	4	16	16	16	16	16	16	16	16	16	16	16	16
												TISSUE TYPE	eWAT	eWAT	eWAT	eWAT	eWAT	eWAT	eWAT	eWAT	eWAT	eWAT	eWAT	eWAT	eWAT	eWAT	eWAT	iWAT	eWAT	eWAT	eWAT	eWAT	eWAT	eWAT	eWAT	eWAT
												TREATMENT	Sedentary	Sedentary	Sedentary	Sedentary	Sedentary	Sedentary	Exercise	Exercise	Exercise	Exercise	Exercise	Exercise	Sedentary	Sedentary	Sedentary	Sedentary	Sedentary	Sedentary	Exercise	Exercise	Exercise	Exercise	Exercise	Exercise
PATHWAY SORTORDER	BIOCHEMICAL	SUPER PATHWAY	SUB PATHWAY	COMP ID	PLATFORM	CHEMICAL ID	RI	MASS	PUBCHEM	CAS	KEGG	Group HMDB	Light phase Sedentary	Light phase Sedentary	Light phase Sedentary	Light phase Sedentary	Light phase Sedentary	Light phase Sedentary	Light phase Exercise	Light phase Exercise	Light phase Exercise	Light phase Exercise	Light phase Exercise	Light phase Exercise	Dark phase Sedentary	Dark phase Sedentary	Dark phase Sedentary	Dark phase Sedentary	Dark phase Sedentary	Dark phase Sedentary	Dark phase Exercise	Dark phase Exercise	Dark phase Exercise	Dark phase Exercise	Dark phase Exercise	Dark phase Exercise
1527	(14 or 15)-methylpalmitate (a17:0 or i17:0)	Lipid	Fatty Acid, Branched	38768	LC/MS Neg	100002945	5695	269.249					0.7316	1.2417	1.0348	1.0164	1.1007	1	0.9102	0.7828	2.1237	1.852	0.7223	0.82	0.5257	0.8464	0.5692	0.8034	0.4168	0.572	1.0258	1.4556	0.8331	0.7155	0.9395	0.8198
1532	(16 or 17)-methylstearate (a19:0 or i19:0)	Lipid	Fatty Acid, Branched	38296	LC/MS Neg	100002356	5993	297.28	3083779	2724-59-6		HMDB37397	0.7108	1.1527	0.7499	0.8227	0.8256	0.8554	0.755	0.6649	1.3757	2.0852	0.7251	0.8318	0.6764	0.6813	0.438	1.1964	0.5804	0.713	0.8811	1.229	1.023	0.9173	0.977	0.8056
1394	(2 or 3)-decenoate (10:1n7 or n8)	Lipid	Medium Chain Fatty Acid	63436	LC/MS Neg	100021502	4990	169.123					0.5058	0.9688	0.5058	0.7979	1.0215	1.2558	0.5058	0.5058	0.7788	0.9251	1.0906	0.5058	0.5058	0.5058	0.5058	0.5058	0.5058	0.5058	1.1	0.5058	0.8368	0.5058	0.5058	0.9136
496	(N(1) + N(8))-acetylspermidine	Amino Acid	Polyamine Metabolism	57814	LC/MS Pos Early	100016038	3080	188.176					0.2947	2.9427	0.1478	0.3848	6.9064	0.1478	0.1478	0.5488	0.1478	0.6467	0.1478	0.1478	0.1478	0.1478	0.1478	0.1478	0.1478	0.1478	0.1478	1.5151	0.1478	0.1478	0.1478	0.1478
1761	(R)-3-hydroxybutyrylcarnitine	Lipid	Fatty Acid Metabolism (Acyl Carnitine, Hydroxy)	43264	LC/MS Pos Early	100003926	2400	248.149	53481617			HMDB13127	0.5506	2.5383	0.478	0.4052	2.8521	0.6313	1.0638	1.0673	0.7264	1.0736	0.9652	0.9533	0.3514	0.3072	0.3244	1.2376	0.7095	0.2684	1.8381	2.1933	0.6378	0.623	1	0.6993
1762	(S)-3-hydroxybutyrylcarnitine	Lipid	Fatty Acid Metabolism (Acyl Carnitine, Hydroxy)	52984	LC/MS Pos Early	100009271	2340	248.149					0.7516	2.6502	0.5997	0.8008	1.2007	1	0.6119	0.8499	0.9136	0.8063	0.7967	0.5703	0.6901	0.7226	0.4429	0.9265	1.1503	0.514	1.4613	1.3259	0.7663	0.6669	1.1143	0.8075
2173	1,2-dilinoleoyl-GPC (18:2/18:2)	Lipid	Phosphatidylcholine (PC)	52603	LC/MS Pos Late	100008903	2006	782.569	5288075	998-06-1		HMDB08138	0.8282	1.1178	0.7476	0.7324	0.7973	1.0128	0.7366	0.4978	1.0163	1.4402	0.7348	0.6998	0.7686	0.7004	0.4476	1	0.5341	0.6985	0.8038	0.8822	0.7522	0.9704	0.6201	0.7165
2255	1,2-dilinoleoyl-GPE (18:2/18:2)*	Lipid	Phosphatidylethanolamine (PE)	53174	LC/MS Pos Late	100009217	2083	740.523	9546812			HMDB09093	1.0062	0.9117	1.0749	1.0772	0.6034	0.991	0.9717	0.6982	0.9414	1.2273	0.7844	0.7073	1.2516	1.0976	0.7477	0.9356	0.7926	1.0015	0.9141	0.8207	1.1978	1.1214	0.8147	0.8792
2095	1,2-dipalmitoyl-GPC (16:0/16:0)	Lipid	Phosphatidylcholine (PC)	19130	LC/MS Pos Late	100000657	2365	734.569	452110	63-89-8		HMDB00564	0.7108	1.6674	0.8482	1.0657	1.0826	1.0109	0.6514	0.839	0.8158	0.9616	0.7816	0.6658	1.0493	1.0422	0.5285	0.9701	0.6979	0.7904	0.6569	0.9108	0.823	0.869	0.5368	0.5919
2216	1,2-dipalmitoyl-GPE (16:0/16:0)*	Lipid	Phosphatidylethanolamine (PE)	57341	LC/MS Pos Late	100009204	2498	692.523	445468			HMDB08923	0.9855	1.1133	0.5928	0.9365	1.2044	0.9492	1.1136	0.3705	0.5188	0.9338	0.4844	1.2432	1.7378	0.6804	0.5526	0.9834	1.7471	0.9635	1.0438	0.8898	0.8142	1.1431	0.6084	0.9094
1128	1,5-anhydroglucitol (1,5-AG)	Carbohydrate	Glycolysis, Gluconeogenesis, and Pyruvate Metabolism	20675	LC/MS Neg	100000580	802	163.061	64960	154-58-5	C07326	HMDB02712	0.498	0.9526	0.9366	0.6926	1.2105	0.9895	0.4288	0.6588	1	0.8393	1.1382	0.6836	0.5798	0.8865	0.4873	0.7426	0.6332	0.6571	0.6944	1.6121	0.5249	0.7217	1.3048	0.4809
2617	1-(1-enyl-oleoyl)-GPE (P-18:1)*	Lipid	Lysoplasmalogen	44621	LC/MS Pos Late	100005372	1566	464.314					0.589	1.1242	0.6537	0.5931	1.8909	0.7924	0.6269	0.481	0.9421	0.917	0.5912	0.4213	0.5874	0.6313	0.5269	0.9153	0.6334	0.6018	0.4772	1.9829	0.5969	0.599	1.2226	0.5111
2594	1-(1-enyl-palmitoyl)-2-arachidonoyl-GPC (P-16:0/20:4)*	Lipid	Plasmalogen	52689	LC/MS Pos Late	100009014	2154	766.574				HMDB11220	0.8526	15.9535	0.9519	1.1302	6.5413	1.3269	0.668	0.9879	1.1028	1.3137	0.9253	0.5957	0.8486	1.4194	0.7882	0.842	0.631	0.7872	0.7208	1.7405	0.9081	1.0281	0.7738	0.6412
2586	1-(1-enyl-palmitoyl)-2-arachidonoyl-GPE (P-16:0/20:4)*	Lipid	Plasmalogen	52673	LC/MS Pos Late	100009002	2270	724.528				HMDB11352	1.0768	1.8985	1.3353	1.4794	1.8798	1.1869	0.992	1.3583	1.1879	1.3163	1.0958	0.6908	1.1915	1.5204	0.9854	0.7931	0.8119	1.1061	0.8424	1.4311	0.993	1.0961	0.8153	0.8634
2595	1-(1-enyl-palmitoyl)-2-linoleoyl-GPC (P-16:0/18:2)*	Lipid	Plasmalogen	52682	LC/MS Pos Late	100009009	2226	742.574				HMDB11211	0.6219	0.3329	0.3329	0.3329	2.4877	0.3329	0.4712	0.5759	0.3329	2.1503	0.5742	0.3823	0.8338	1.4431	0.4167	0.3329	0.3329	0.9805	0.3329	1.2996	0.7454	1	0.5212	0.4923
2583	1-(1-enyl-palmitoyl)-2-linoleoyl-GPE (P-16:0/18:2)*	Lipid	Plasmalogen	52677	LC/MS Pos Late	100009069	2351	700.528				HMDB11343	0.9901	0.7355	1.2471	1.1534	1	1.1362	0.9253	0.8437	1.1783	1.3825	0.9113	0.7138	1.1138	1.2158	0.7432	0.7917	0.7627	1.0022	0.6613	1.0074	1.0169	1.0998	0.7791	0.7811
2588	1-(1-enyl-palmitoyl)-2-oleoyl-GPC (P-16:0/18:1)*	Lipid	Plasmalogen	52478	LC/MS Pos Late	100009007	2443	744.59					0.4512	10.0098	0.6279	0.5883	25.3454	0.9128	0.3241	0.5849	0.6975	0.7077	0.4026	0.3105	0.5628	0.8138	0.2778	0.9617	0.2999	0.4867	0.4471	3.4045	0.6146	0.5995	0.4393	0.2782
2582	1-(1-enyl-palmitoyl)-2-oleoyl-GPE (P-16:0/18:1)*	Lipid	Plasmalogen	52477	LC/MS Pos Late	100009005	2600	702.543				HMDB11342	1	1.6642	0.8986	0.9472	1.7754	0.9577	0.6974	0.73	0.8251	0.9315	0.7046	0.6274	1.0193	1.0405	0.6183	0.843	0.7557	0.7594	0.5468	1.025	0.8108	0.8043	0.5923	0.5932
2585	1-(1-enyl-palmitoyl)-2-palmitoleoyl-GPC (P-16:0/16:1)*	Lipid	Plasmalogen	52713	LC/MS Pos Late	100009160	2218	716.559				HMDB11207	0.5065	4.4836	0.8853	0.8617	32.2774	0.2656	0.3624	0.8199	1.0778	1.2056	0.4811	0.2656	0.5148	1.6837	0.6057	0.6322	0.2656	1.1997	0.2656	3.6033	0.6061	0.8174	0.4229	0.4842
2584	1-(1-enyl-palmitoyl)-2-palmitoyl-GPC (P-16:0/16:0)*	Lipid	Plasmalogen	52716	LC/MS Pos Late	100009162	2454	718.574	11146967			HMDB11206	0.6614	3.2345	1.0791	1.029	1.4111	1.2424	0.6141	0.8546	0.8451	0.9749	0.689	0.491	1.1898	1.5319	0.4173	0.6139	0.5167	0.9285	0.5408	1.1786	0.8847	1.1014	0.5952	0.503
2614	1-(1-enyl-palmitoyl)-GPC (P-16:0)*	Lipid	Lysoplasmalogen	52474	LC/MS Pos Late	100002875	1547	480.345	10917802			HMDB10407	0.6838	4.4044	0.6645	0.7072	9.8863	1.3006	0.3307	0.5187	0.7421	0.9905	0.7177	0.3307	0.3307	0.7851	0.59	0.619	0.3307	0.3307	0.3307	1.5163	0.3307	0.6263	0.9032	0.5356
2615	1-(1-enyl-palmitoyl)-GPE (P-16:0)*	Lipid	Lysoplasmalogen	39270	LC/MS Pos Late	100003000	1558	438.298					0.9541	1.9453	0.9519	0.8257	3.4351	1	0.9794	0.6087	1.0749	1.1886	0.8412	0.6239	0.743	0.8394	0.585	0.939	0.9708	0.8164	0.7868	2.4037	0.8119	0.8316	1.53	0.8252
2599	1-(1-enyl-stearoyl)-2-arachidonoyl-GPE (P-18:0/20:4)*	Lipid	Plasmalogen	52475	LC/MS Pos Late	100008999	2511	752.559	9547058			HMDB05779	0.826	3.4452	1.0348	1.1219	2.2412	0.9881	0.7365	1.5229	1.0085	1.128	1.0405	0.6019	1.0389	1.2366	0.5941	0.8885	0.6128	0.7517	0.7106	1.4808	0.8812	0.9335	0.5925	0.5668
2590	1-(1-enyl-stearoyl)-2-oleoyl-GPE (P-18:0/18:1)	Lipid	Plasmalogen	52614	LC/MS Pos Late	100008919	2950	730.574		144371-68-6		HMDB11375	0.7709	1.2195	0.6505	0.5237	0.784	0.5342	0.5628	0.5147	0.6216	0.5591	0.3973	0.4023	0.7911	0.8018	0.6314	1.571	0.4059	0.4943	0.5134	1.0066	0.6686	0.546	0.4589	0.4099
2619	1-(1-enyl-stearoyl)-GPE (P-18:0)*	Lipid	Lysoplasmalogen	39271	LC/MS Pos Late	100003001	1649	466.329					0.5959	3.141	0.6585	0.5053	4.5534	0.8252	0.6344	0.6299	0.8774	0.9396	0.6393	0.4839	0.5425	0.4996	0.3145	1	0.53	0.4341	0.5873	2.2377	0.5331	0.584	0.9828	0.4419
2428	1-arachidonoyl-GPC* (20:4)*	Lipid	Lysophospholipid	33228	LC/MS Pos Late	100001551	1460	544.34			C05208	HMDB10395	0.8807	0.8244	1.1285	0.6324	1.1014	0.8373	1.0949	0.4106	1.3195	1.1709	0.6845	1.0467	0.4545	0.867	0.6076	0.8413	0.7195	1.1106	1.9146	1.5299	0.4322	0.7684	1.4282	0.8472
2473	1-arachidonoyl-GPE (20:4n6)*	Lipid	Lysophospholipid	35186	LC/MS Neg	100001571	5874	500.278	42607465			HMDB11517	0.4693	1.659	0.596	0.5798	1.4995	0.8905	0.8306	0.6221	0.9306	0.9349	0.6156	0.7371	0.599	0.8826	0.5033	1.4981	0.7058	1	1.0467	0.7166	0.6895	0.7799	1.0559	0.4804
2513	1-arachidonoyl-GPI* (20:4)*	Lipid	Lysophospholipid	34214	LC/MS Neg	100001654	5482	619.289				HMDB61690	0.5999	1.0323	1.191	0.6195	1.8139	0.8364	0.9198	0.4606	1.1747	1.8912	0.7701	0.7012	0.7862	0.9572	0.6346	1.0012	0.611	1.2677	1.3544	2.219	0.5979	0.8523	1.6224	0.7619
2643	1-arachidonylglycerol (20:4)	Lipid	Monoacylglycerol	34397	LC/MS Neg	100001433	6250	303.233	5282281	35474-99-8	C13857	HMDB11549	0.4196	4.1923	0.4196	0.5544	1.8671	0.8755	0.4196	0.809	2.0111	1.3413	0.4441	0.4196	0.4196	0.8455	0.4244	0.9031	0.4196	0.7558	0.4196	1.3624	0.5815	0.5421	0.8611	0.5227
373	1-carboxyethylvaline	Amino Acid	Leucine, Isoleucine and Valine Metabolism	62562	LC/MS Neg	100020423	2008	188.093					0.8037	1.4642	0.4636	0.4636	0.9003	0.4636	0.4636	0.4636	0.8304	0.4636	0.4636	0.4636	0.4636	0.4636	0.4636	0.4636	0.4636	0.4636	0.8115	1.0472	0.4636	0.4636	0.8173	0.4636
2642	1-dihomo-linolenylglycerol (20:3)	Lipid	Monoacylglycerol	48341	LC/MS Neg	100006121	6400	305.249					0.3749	1.322	0.3749	0.3749	0.7592	0.3749	0.3749	0.3749	0.6722	0.6685	0.3749	0.3749	0.3749	0.3749	0.3749	0.3749	0.3749	0.3749	0.3749	0.5259	0.3749	0.3749	0.3749	0.3749
2646	1-docosahexaenoylglycerol (22:6)	Lipid	Monoacylglycerol	35153	LC/MS Neg	100001481	6150	309.222				HMDB11587	0.3339	1.4297	0.3339	0.3339	1.5826	0.3606	0.3339	0.4662	1.408	0.6327	0.3339	0.3339	0.3339	0.3339	0.3339	0.3339	0.3339	0.3339	0.3339	0.7402	0.3339	0.3339	0.3339	0.3339
2440	1-lignoceroyl-GPC (24:0)	Lipid	Lysophospholipid	49617	LC/MS Pos Late	100002873	1907	608.465		325171-59-3		HMDB10405	0.5933	1.7629	0.9295	0.8443	1.0158	1.0065	0.5617	0.56	0.8846	1.1626	0.7695	0.4758	1	0.6687	0.4617	0.9699	0.5478	0.7576	0.6842	0.9902	0.6892	0.9279	0.6409	0.5532
2412	1-linolenoyl-GPC (18:3)*	Lipid	Lysophospholipid	45951	LC/MS Pos Late	100005350	1410	518.324				HMDB10388	0.4665	1.0386	0.5933	0.347	1.3047	0.8721	0.6542	0.2752	0.9129	1.0797	0.7403	0.5663	0.7647	0.6661	0.2194	0.9491	0.8237	0.8348	1.0963	1.1381	0.6167	0.9017	1.2095	0.7292
2178	1-linoleoyl-2-arachidonoyl-GPC (18:2/20:4n6)*	Lipid	Phosphatidylcholine (PC)	52710	LC/MS Pos Late	100009131	1969	806.569				HMDB08147	0.7775	1.7322	0.8588	0.989	1.2478	1.0827	0.7555	0.8927	1.0747	1.1432	0.8548	0.7228	0.7328	0.7377	0.5438	0.909	0.6517	0.6959	0.9965	0.9994	0.643	0.7952	0.6281	0.6692
2257	1-linoleoyl-2-arachidonoyl-GPE (18:2/20:4)*	Lipid	Phosphatidylethanolamine (PE)	53189	LC/MS Pos Late	100009222	2030	764.523				HMDB09102	0.9022	1.1192	0.9347	1	0.6312	0.9432	0.904	0.7712	0.8987	0.9979	0.8426	0.7448	1.1071	0.8872	0.7526	0.9837	0.9748	0.8648	1.2385	0.8837	1.0428	0.9298	0.7631	0.8512
2174	1-linoleoyl-2-linolenoyl-GPC (18:2/18:3)*	Lipid	Phosphatidylcholine (PC)	53176	LC/MS Pos Late	100009343	1939	780.554				HMDB08141	0.768	1.0849	0.7839	0.9282	0.8767	0.9678	0.6654	0.6272	1.0296	1.5435	0.7542	0.5325	0.8043	0.9024	0.6344	0.8862	0.5382	0.765	0.9931	1.0441	0.9364	1.0976	0.796	0.9059
2410	1-linoleoyl-GPC (18:2)	Lipid	Lysophospholipid	34419	LC/MS Pos Late	100001395	1465	520.34	11988421		C04100	HMDB10386	0.7644	0.8023	0.8338	0.5307	0.9394	1.0577	0.9244	0.3488	1.0559	1.3874	0.7194	0.9456	0.6354	0.7337	0.5301	1.1206	0.7647	1.138	1.1393	1.2822	0.5876	0.6238	1.3325	0.7299
2461	1-linoleoyl-GPE (18:2)*	Lipid	Lysophospholipid	36600	LC/MS Pos Late	100001570	1482	478.293	52925130			HMDB11507	0.7834	1.0632	0.7619	0.4803	1.0385	1	0.9735	0.3245	0.881	1.0732	0.7267	0.7914	0.8525	0.848	0.5926	1.2479	0.8464	1.2307	1.1301	1.272	0.6994	0.8065	1.3112	0.7712
2500	1-linoleoyl-GPG (18:2)*	Lipid	Lysophospholipid	54885	LC/MS Neg	100009227	5516	507.273					0.3816	0.9672	0.5414	0.6461	0.8741	0.8937	0.8712	0.2937	0.565	0.837	0.496	0.5726	0.6735	0.6967	0.5737	1.8746	0.5754	0.6722	1.2862	0.8146	0.5857	1.0313	0.6107	0.6318
2508	1-linoleoyl-GPI* (18:2)*	Lipid	Lysophospholipid	36594	LC/MS Neg	100001778	5494	595.289					0.8823	1.5451	0.3677	0.2824	1.2112	0.695	0.9707	0.2696	0.5381	1.7978	0.342	0.4381	0.8596	1.2322	0.6338	1.6403	0.9852	1.1962	1.3806	2.6868	0.8882	0.6145	1.568	1
2491	1-linoleoyl-GPS (18:2)*	Lipid	Lysophospholipid	43676	LC/MS Neg	100004606	5500	520.268					0.6869	1.3262	0.8868	0.682	1.6684	1.2015	1.0757	0.5205	1.3903	1.5011	0.672	0.6054	0.5808	1.0676	0.507	1.2245	0.3587	0.8273	0.6987	1.6225	0.6867	0.6694	1.2879	0.4194
2637	1-linoleoylglycerol (18:2)	Lipid	Monoacylglycerol	27447	LC/MS Neg	100001040	6477	279.233	5283469	2277-28-3			0.2804	1.0719	0.4554	0.3806	0.9252	0.6541	0.3431	0.3868	1	1.4134	0.6253	0.3617	0.2923	0.9078	0.5623	1.5203	0.4279	0.5606	0.8066	2.1453	0.6342	0.819	1.1597	0.7399
86	1-methyl-4-imidazoleacetate	Amino Acid	Histidine Metabolism	32350	LC/MS Pos Early	100001208	2064	141.066	75810	2625-49-2	C05828	HMDB02820	0.4541	0.6756	0.5677	0.4321	1.0338	0.9503	0.7059	0.6247	0.9123	0.7045	0.7871	1.7757	0.5579	0.3983	0.3903	1.4508	0.5446	0.4085	1.0432	0.9124	0.8218	0.5629	0.6754	0.6382
87	1-methyl-5-imidazoleacetate	Amino Acid	Histidine Metabolism	62946	LC/MS Pos Early	100002910	1989	141.066	6451814	4200-48-0		HMDB04988	0.3013	1.2721	0.4219	0.3013	0.8451	0.8934	0.4065	0.6907	1.7837	1.0296	1.0169	1.0269	0.3013	0.3013	0.3013	0.5213	0.5096	0.3013	1.3929	2.7676	1.0159	0.8496	1.9748	0.3876
85	1-methylhistamine	Amino Acid	Histidine Metabolism	43831	LC/MS Pos Early	100001204	3040	126.103	3614	501-75-7	C05127	HMDB00898	0.226	0.8617	0.4733	0.3193	1.0817	1.0475	0.5285	0.3107	0.7147	0.3816	0.7909	0.5787	0.3946	0.7139	0.3336	1.1157	0.2696	0.5732	0.3953	0.6149	0.4175	0.4819	0.5154	0.2556
4045	1-methylnicotinamide	Cofactors and Vitamins	Nicotinate and Nicotinamide Metabolism	27665	LC/MS Pos Early	55	1940	137.071	457	1005-24-9	C02918	HMDB00699	0.9229	0.7035	0.8169	0.6828	0.4276	0.8267	0.7766	0.8151	0.9392	1.0412	0.9051	1.0484	1.0563	1.3159	0.7977	0.9	1.1564	1.2091	0.9196	1.3302	1.1118	1.2966	1.3078	1.109
2083	1-myristoyl-2-arachidonoyl-GPC (14:0/20:4)*	Lipid	Phosphatidylcholine (PC)	53195	LC/MS Pos Late	100009139	1914	754.538				HMDB07883	0.6173	3.023	0.5466	0.8822	7.8857	0.7465	0.4998	2.2346	2.0332	1.1615	1	0.4441	0.5952	0.7418	0.405	0.7168	0.5878	0.5306	0.8293	2.3686	0.549	0.6759	0.438	0.5116
2079	1-myristoyl-2-palmitoyl-GPC (14:0/16:0)	Lipid	Phosphatidylcholine (PC)	19258	LC/MS Pos Late	100000672	2147	706.538	129657	69525-80-0		HMDB07869	0.4184	1.4692	0.4846	0.6207	2.4641	0.5747	0.4989	0.8847	0.6193	0.6581	0.5469	0.3107	0.6536	0.6734	0.3167	0.8873	0.4165	0.4805	0.4346	1.143	0.5524	0.5823	0.292	0.3238
2251	1-oleoyl-2-arachidonoyl-GPE (18:1/20:4)*	Lipid	Phosphatidylethanolamine (PE)	55041	LC/MS Pos Late	100009219	2200	766.538				HMDB09069	0.9871	1.2274	1.0218	1.0333	0.8468	1.0226	0.9968	1.0377	1.0094	1.01	0.9743	0.9324	1.1774	1	0.8872	1.0149	1.0968	0.9868	1.151	0.9762	1.051	0.9516	0.8352	0.8622
2360	1-oleoyl-2-arachidonoyl-GPI (18:1/20:4)*	Lipid	Phosphatidylinositol (PI)	54994	LC/MS Pos Late	100010951	2568	902.575					0.8538	0.853	0.9916	0.8693	1.725	1.3221	1.2075	1	0.9954	1.0788	1.0598	0.8981	1.5283	1.3504	0.9334	0.82	0.9167	0.8825	0.9712	0.9491	1.1107	1.1919	0.748	0.8408
2172	1-oleoyl-2-docosahexaenoyl-GPC (18:1/22:6)*	Lipid	Phosphatidylcholine (PC)	52697	LC/MS Pos Late	100009130	2011	832.585				HMDB08123	0.6196	1.7589	0.9455	1.0119	3.8702	0.95	0.7327	1.0732	1.1735	0.9608	0.8858	0.7621	1.2204	1	0.6416	0.7926	0.9241	0.8616	0.8362	1.393	0.8314	0.9399	0.7401	0.6587
2254	1-oleoyl-2-docosahexaenoyl-GPE (18:1/22:6)*	Lipid	Phosphatidylethanolamine (PE)	53209	LC/MS Pos Late	100009220	2119	790.538					0.9403	0.961	1.2556	1.1606	1.0866	1.2665	1.1515	0.9055	1.0818	0.9362	1	0.9556	1.4652	1.1698	0.8342	0.7578	1.4843	1.1088	1.1249	1.1206	1.181	1.1803	0.9851	0.9964
2162	1-oleoyl-2-linoleoyl-GPC (18:1/18:2)*	Lipid	Phosphatidylcholine (PC)	52453	LC/MS Pos Late	100008981	2165	784.585					0.9865	1.0385	0.9881	0.9743	0.8652	1.0479	0.9581	0.8228	1.1468	1.2206	0.9957	0.9851	1	0.9099	0.778	0.9444	0.8181	0.9615	0.8948	1.0116	0.8917	1.0038	0.8635	0.8919
2248	1-oleoyl-2-linoleoyl-GPE (18:1/18:2)*	Lipid	Phosphatidylethanolamine (PE)	52687	LC/MS Pos Late	100009078	2270	742.538	9546753			HMDB05349	1.1294	0.8648	1.0929	0.9859	0.7338	1.1682	1	0.7116	1.0816	1.2423	0.8879	0.9256	1.3598	1.069	0.7539	0.9336	0.9171	1.0307	0.9598	0.9249	1.0764	1.1137	0.8223	0.8687
2407	1-oleoyl-GPC (18:1)	Lipid	Lysophospholipid	48258	LC/MS Pos Late	100001272	1540	522.355	16081932	19420-56-5		HMDB02815	0.6668	0.9867	0.7776	0.6033	2.5934	0.9317	0.6628	0.582	1	0.9971	0.6962	0.675	0.904	0.7682	0.5704	1.1812	0.8105	1.0138	0.8833	1.2407	0.5527	0.7189	1.0297	0.6611
2459	1-oleoyl-GPE (18:1)	Lipid	Lysophospholipid	35628	LC/MS Pos Late	100001569	1554	480.308	9547071	89576-29-4		HMDB11506	0.6543	1.5594	0.6503	0.5415	3.7933	0.7847	0.6721	0.4574	0.6697	0.8404	0.5869	0.441	1.0012	0.8281	0.504	1.1293	1.0164	0.9506	1.0059	1.6274	0.6063	0.9691	1.4273	0.64
2498	1-oleoyl-GPG (18:1)*	Lipid	Lysophospholipid	45968	LC/MS Neg	100005716	5610	509.288					0.2854	1.2654	0.4839	0.2854	3.1953	0.8333	0.7415	0.3209	0.7605	0.7337	0.2854	0.5335	0.4061	0.5691	0.3169	1.2934	0.4219	0.4061	0.9457	0.3645	0.3769	0.6467	0.7112	0.2854
2506	1-oleoyl-GPI (18:1)	Lipid	Lysophospholipid	36602	LC/MS Neg	100001777	5599	597.304					0.3374	0.705	0.5067	0.4859	1.2181	0.4416	0.8039	0.3602	0.6923	1.4105	0.5785	0.293	1.1738	2.1002	0.5547	0.9997	1.0681	2.094	1.3029	1.8668	0.5159	1.4514	1.6354	0.5527
2489	1-oleoyl-GPS (18:1)	Lipid	Lysophospholipid	19260	LC/MS Neg	100000630	5607	522.284	9547099	326589-90-6		HMDB61694	0.6583	3.3823	0.5374	0.7525	5.2012	0.6461	0.5815	1.0948	0.836	0.9008	0.507	0.5103	0.642	1.1216	0.6904	1.2423	0.8254	1.0899	0.6752	3.0099	0.827	0.8247	6.233	0.5689
2636	1-oleoylglycerol (18:1)	Lipid	Monoacylglycerol	21184	LC/MS Neg	100000924	6650	281.249	5283468	111-03-5		HMDB11567	0.3396	1.0385	0.5937	0.3861	1.3114	0.6249	0.607	0.3461	0.9122	1.7026	0.5536	0.438	0.191	0.6495	0.6077	1.5407	0.2389	0.8294	0.6367	1.9282	0.5458	0.7583	1.0971	0.8511
2126	1-palmitoleoyl-2-linolenoyl-GPC (16:1/18:3)*	Lipid	Phosphatidylcholine (PC)	53180	LC/MS Pos Late	100009345	1850	754.538				HMDB08008	0.5966	0.9058	0.6846	0.7733	0.5797	0.8779	0.68	0.698	1.0791	1.3782	0.6747	0.4752	0.7786	0.9168	0.7843	0.9141	0.6633	0.8255	0.7488	1.1736	0.734	1.1337	0.8539	0.9587
2125	1-palmitoleoyl-2-linoleoyl-GPC (16:1/18:2)*	Lipid	Phosphatidylcholine (PC)	52683	LC/MS Pos Late	100009075	2003	756.554				HMDB08006	0.785	0.886	0.7942	0.8345	0.9359	0.9301	0.7113	0.6586	1.0513	1.2842	0.7304	0.717	0.8522	0.8427	0.6027	0.9331	0.6564	0.8427	0.7767	1.0427	0.7391	1	0.7163	0.7601
2398	1-palmitoleoyl-GPC* (16:1)*	Lipid	Lysophospholipid	33230	LC/MS Pos Late	100001511	1450	494.324	24779461			HMDB10383	0.5589	0.7309	0.746	0.5577	3.9721	0.7794	0.7704	0.4591	0.8933	0.889	0.6338	0.5769	0.8106	0.9303	0.5962	1.0238	0.8144	1.1982	0.8349	1.3993	0.4641	0.7224	1.1625	0.6225
2633	1-palmitoleoylglycerol (16:1)*	Lipid	Monoacylglycerol	52431	LC/MS Neg	100008952	6094	253.217					0.2906	0.7004	0.2906	0.2906	0.9394	0.2906	0.2906	0.2906	0.6592	2.3295	0.4452	0.2906	0.2906	0.2906	0.5236	0.7948	0.2906	0.8624	0.2906	1.9814	0.4526	0.6022	1.1765	0.5201
2288	1-palmitoyl-2-arachidonoyl-glycosyl-GPE (16:0/20:4)	Lipid	Glycosyl PE	63195	LC/MS Pos Late	100021395	2180	902.575					0.569	0.1181	1.7685	1.2618	0.2852	0.8416	0.9834	1.0597	1.9796	2.6293	1.9358	1.3648	0.5485	1.6093	1.4933	0.5278	0.347	1.6907	0.642	2.0716	0.5659	1.2399	0.8391	1.2188
2113	1-palmitoyl-2-arachidonoyl-GPC (16:0/20:4n6)	Lipid	Phosphatidylcholine (PC)	52462	LC/MS Pos Late	100008914	2091	782.569	10747814	35418-58-7		HMDB07982	0.7236	3.1723	1	1.1224	1.3483	0.9677	0.7533	1.4127	1.2487	1.0181	1.0523	0.6889	0.7973	0.9414	0.7097	0.6929	0.6815	0.7641	0.9962	1.2929	0.7032	0.8439	0.636	0.6159
2225	1-palmitoyl-2-arachidonoyl-GPE (16:0/20:4)*	Lipid	Phosphatidylethanolamine (PE)	52464	LC/MS Pos Late	100008990	2198	740.523	9546800			HMDB05323	0.8656	1.2454	1.0852	1.076	1.0891	0.8902	1.0217	1.4984	1	0.9424	1.1694	0.8464	1.2191	1.1432	0.9853	0.7927	1.1432	1.0007	1.1158	1.3789	1.0869	1.0161	0.8795	0.9107
2340	1-palmitoyl-2-arachidonoyl-GPI (16:0/20:4)*	Lipid	Phosphatidylinositol (PI)	52467	LC/MS Polar	100008993	892	857.519				HMDB09789	0.6675	1.3502	1.1457	0.9178	1.4179	1.0498	0.9694	1.2244	1.0583	0.7369	1.0816	0.7401	1.5171	1.5537	0.8367	0.7353	1	1.1292	0.9442	1.2633	1.0909	1.1372	0.7391	0.7971
2304	1-palmitoyl-2-arachidonoyl-GPS (16:0/20:4)	Lipid	Phosphatidylserine (PS)	64143	LC/MS Pos Late	100021047	2247	784.512		474943-16-3			0.8427	0.9813	0.9958	0.7726	1.068	1.5341	1.0735	1.3429	1.4188	0.9106	1.87	1.1016	1.0827	1.2844	1.2388	0.8115	1.0363	1.0364	1.1758	1.9704	1.0831	1.2251	1.0042	1.3771
2119	1-palmitoyl-2-docosahexaenoyl-GPC (16:0/22:6)	Lipid	Phosphatidylcholine (PC)	52610	LC/MS Pos Late	100008915	2023	806.569	6441886	59403-54-2		HMDB07991	0.5336	2.266	0.8633	0.8407	2.2517	0.871	0.5573	1.0408	1.0448	0.8027	0.7766	0.6728	1	0.905	0.4662	0.609	0.7175	0.7798	0.7491	1.21	0.7542	0.7971	0.6132	0.5301
2227	1-palmitoyl-2-docosahexaenoyl-GPE (16:0/22:6)*	Lipid	Phosphatidylethanolamine (PE)	52465	LC/MS Pos Late	100008991	2119	764.523	9546799			HMDB05324	0.7682	0.954	1.3853	1.1692	1	1.0714	0.9666	1.1684	1.109	0.8126	1.042	0.8026	1.6078	1.4049	0.8884	0.6501	1.3519	1.2153	1.0871	1.2317	1.181	1.298	0.9593	0.989
2102	1-palmitoyl-2-linoleoyl-GPC (16:0/18:2)	Lipid	Phosphatidylcholine (PC)	42446	LC/MS Pos Late	1537	2160	758.569	5287971	40811-94-7		HMDB07973	0.8972	0.9692	0.929	0.8787	0.838	1.0019	0.8538	0.8153	1.0366	1.1021	0.8848	0.8941	1.0152	0.9275	0.664	0.8649	0.7672	0.9385	0.8541	0.9507	0.8969	0.9791	0.7899	0.7964
2222	1-palmitoyl-2-linoleoyl-GPE (16:0/18:2)	Lipid	Phosphatidylethanolamine (PE)	42449	LC/MS Pos Late	100001870	2275	716.523	9546747			HMDB05322	0.9888	0.7916	1.1161	0.9815	0.7569	1.0418	1.0306	0.8304	1.0483	1.0989	0.9793	0.878	1.5238	1.0909	0.7593	0.8316	0.9666	1.0562	1	0.9935	1.0575	1.132	0.8236	0.8917
2099	1-palmitoyl-2-oleoyl-GPC (16:0/18:1)	Lipid	Phosphatidylcholine (PC)	52461	LC/MS Pos Late	1539	2358	760.585	6436017	26853-31-6;26853-31-6		HMDB07972	0.6412	1.3732	0.7946	0.7882	1.6265	0.7518	0.5701	1.0349	0.9005	0.9221	0.7478	0.5881	0.9429	0.8247	0.5657	0.9108	0.5876	0.7218	0.6198	1.0873	0.6904	0.7931	0.5358	0.5718
2220	1-palmitoyl-2-oleoyl-GPE (16:0/18:1)	Lipid	Phosphatidylethanolamine (PE)	19263	LC/MS Pos Late	1526	2509	718.538	5283496	26662-94-2		HMDB05320	1.0298	1.1522	1.128	1.117	1.1504	0.9803	0.963	1.0495	0.9598	1.0122	0.901	0.8658	1.6471	1.2269	0.8567	0.8255	1.0022	0.9832	1.0034	1.0841	1.0697	1.1659	0.7729	0.8705
2096	1-palmitoyl-2-palmitoleoyl-GPC (16:0/16:1)*	Lipid	Phosphatidylcholine (PC)	52470	LC/MS Pos Late	100008984	2160	732.554					0.5515	1.2459	0.7437	0.7326	2.1323	0.6386	0.5735	0.9194	0.8467	0.7698	0.6183	0.5198	0.9656	0.8711	0.603	0.7979	0.5748	0.7917	0.5345	1.1071	0.6512	0.7694	0.5681	0.5532
2097	1-palmitoyl-2-stearoyl-GPC (16:0/18:0)	Lipid	Phosphatidylcholine (PC)	52616	LC/MS Pos Late	100008921	2653	762.601		59403-51-9		HMDB07970	0.767	1.881	1	1.1207	2.1302	1.1513	0.8036	0.8327	0.8876	0.8894	0.8522	0.8624	1.6131	1.1795	0.584	0.8397	1.0288	0.9189	0.8155	1.0735	0.9257	1.1621	0.6169	0.7201
2396	1-palmitoyl-GPC (16:0)	Lipid	Lysophospholipid	33955	LC/MS Pos Late	100001263	1525	496.34	86554	17364-16-8		HMDB10382	0.6811	1.2512	0.7831	0.7485	1.6554	1	0.5913	0.6641	1.003	1.1956	0.7083	0.6482	0.8438	0.8567	0.5148	0.8757	0.6855	0.879	0.7566	1.0532	0.5696	0.7799	0.8214	0.6479
2450	1-palmitoyl-GPE (16:0)	Lipid	Lysophospholipid	35631	LC/MS Pos Late	100001567	1544	454.293	9547069	53862-35-4		HMDB11503	0.7075	1.7538	0.6953	0.6436	3.2803	0.8047	0.6625	0.6354	0.777	0.8109	0.637	0.4686	1.1664	0.91	0.5033	0.8197	1.0813	0.9086	1.0033	1.7489	0.6437	1.0114	1.4144	0.7046
2494	1-palmitoyl-GPG (16:0)*	Lipid	Lysophospholipid	45970	LC/MS Neg	100005717	5570	483.273	3300276				0.4777	2.5228	0.4926	0.4038	11.7037	0.6144	0.6217	0.6486	0.9296	0.8204	0.5817	0.4133	0.5341	0.4782	0.3871	1.1446	0.6615	0.5669	1.1794	2.1061	0.6135	0.6498	1.6073	0.4558
2501	1-palmitoyl-GPI* (16:0)	Lipid	Lysophospholipid	35305	LC/MS Neg	100001655	5564	571.289				HMDB61695	0.3372	0.9248	0.6596	0.4791	1.6599	0.5945	0.5837	0.5304	0.9526	1.3594	0.6865	0.2455	1.3935	1.7214	0.5848	1.0084	0.975	1.821	1.5204	1.87	0.5387	1.8766	1.4855	0.8838
2487	1-palmitoyl-GPS (16:0)*	Lipid	Lysophospholipid	46130	LC/MS Neg	100005805	5572	496.268	9547100				0.5228	2.4864	0.5491	0.4548	5.0299	0.845	0.542	1.3025	0.7358	0.8991	1	0.4037	0.6183	0.9139	0.6692	0.8225	1.1929	0.7703	1.1208	7.069	1.0792	1.037	7.4032	0.8291
2632	1-palmitoylglycerol (16:0)	Lipid	Monoacylglycerol	21127	LC/MS Neg	100000827	6550	255.233	14900	542-44-9		HMDB31074	0.4752	0.8063	0.6002	0.9944	0.8835	0.9323	0.7389	0.4777	1.1829	1.5535	0.7118	1.0056	0.4752	0.4752	0.8187	0.4752	0.4752	0.4752	0.4999	1.4172	0.4752	0.703	0.4752	0.6988
90	1-ribosyl-imidazoleacetate*	Amino Acid	Histidine Metabolism	61868	LC/MS Pos Early	100001668	2006	259.092	5117448	29605-99-0	C05131	HMDB02331	0.8774	0.9571	0.95	1.0125	0.8959	0.912	1.1687	1.015	1.4574	1.3357	1.4803	0.9991	0.9909	1.071	0.8438	0.5112	0.6646	0.826	1.0818	1.6519	0.9831	0.9889	1.2861	1.2903
2147	1-stearoyl-2-arachidonoyl-GPC (18:0/20:4)	Lipid	Phosphatidylcholine (PC)	42450	LC/MS Pos Late	100001869	2300	810.601	16219824	35418-59-8		HMDB08048	0.8565	5.5235	1.3812	1.4069	1.7513	1.105	0.936	1.1894	1.1609	1.1517	1.2047	0.9857	1.0088	1.0107	0.9107	0.7794	0.9234	0.8992	1.528	1.254	0.8833	1.1606	0.834	0.8177
2242	1-stearoyl-2-arachidonoyl-GPE (18:0/20:4)	Lipid	Phosphatidylethanolamine (PE)	52447	LC/MS Pos Late	100008977	2424	768.554	5289133			HMDB09003	0.8156	1.4211	1.0918	1.0368	1.063	1.0141	0.928	1.0971	1.0217	0.9758	1.1175	0.8656	1.2937	0.9491	0.7974	0.9337	0.9972	0.8573	1.2459	1	0.8792	0.9798	0.726	0.8599
2355	1-stearoyl-2-arachidonoyl-GPI (18:0/20:4)	Lipid	Phosphatidylinositol (PI)	52449	LC/MS Polar	100000616	870	885.549		383907-33-3		HMDB09815	0.687	1.4352	1.1246	0.9286	0.9746	1.1639	0.9754	0.9004	0.9549	0.7086	1	0.8721	1.4189	1.4022	0.79	1.0241	1.0284	1.0101	1.1276	0.9471	0.9392	1.1482	0.7269	0.7179
2311	1-stearoyl-2-arachidonoyl-GPS (18:0/20:4)	Lipid	Phosphatidylserine (PS)	52235	LC/MS Pos Late	100001872	2565	812.544				HMDB12383	0.8307	1.4592	1.1936	1.0312	1.1425	1.4068	0.8122	0.9863	1.1798	0.9462	1.1991	0.7755	1.2439	1.2551	0.9275	1.016	0.8826	1.0774	0.9012	0.984	1.009	1.1929	0.6303	0.8581
2153	1-stearoyl-2-docosahexaenoyl-GPC (18:0/22:6)	Lipid	Phosphatidylcholine (PC)	52611	LC/MS Pos Late	100008916	2197	834.601		59403-52-0		HMDB08057	0.5644	2.8276	1.1964	1.255	3.6823	1.0207	0.7805	0.9748	1.0831	0.8588	0.977	0.8536	1.4779	1.1143	0.6338	0.6616	1.1993	0.9849	1.2042	1.448	1	1.1928	0.7829	0.7499
2246	1-stearoyl-2-docosahexaenoyl-GPE (18:0/22:6)*	Lipid	Phosphatidylethanolamine (PE)	52466	LC/MS Pos Late	100008992	2317	792.554	9546798			HMDB05334	0.843	0.9035	1.2313	1.1085	1	0.9779	1.0161	0.9639	0.9187	0.8712	1.0437	0.8723	1.5015	1.0821	0.921	0.809	1.2758	0.9813	1.1945	1.1304	1.1363	1.2051	0.8857	1.0042
2293	1-stearoyl-2-linoleoyl-glycosyl-GPE (18:0/18:2)	Lipid	Glycosyl PE	63192	LC/MS Pos Late	100021403	2516	906.607					0.7778	0.122	2.1794	1.2487	0.3532	1.331	1.3978	0.4845	1.9857	3.9851	1.8499	1.6861	0.9816	1.9449	1.1359	0.9581	0.4021	2.0613	0.6633	1.419	0.562	1.704	1.0184	1.3147
2139	1-stearoyl-2-linoleoyl-GPC (18:0/18:2)*	Lipid	Phosphatidylcholine (PC)	52452	LC/MS Pos Late	100008980	2380	786.601					0.9597	1.0532	1.1843	1.0069	0.9117	1.1588	0.9935	0.8126	1.173	1.3071	1.0456	1.0779	1.1585	0.9534	0.735	0.9472	0.9443	0.9494	1.169	0.9489	1.079	1.1689	0.8882	0.9282
2237	1-stearoyl-2-linoleoyl-GPE (18:0/18:2)*	Lipid	Phosphatidylethanolamine (PE)	52446	LC/MS Pos Late	100008976	2522	744.554	9546749			HMDB08994	1.0895	0.9015	1.256	1.0676	0.8811	1.1053	1.1066	0.8713	1.1007	1.2712	1.1045	0.9883	1.5198	1.0946	0.7669	0.9321	1.0739	0.9929	1.1201	0.9395	1.0985	1.2341	0.8416	0.9019
2309	1-stearoyl-2-linoleoyl-GPS (18:0/18:2)	Lipid	Phosphatidylserine (PS)	53009	LC/MS Pos Late	100000642	2689	788.544	9547091	322647-11-0			0.8908	1.045	1.0598	1.0084	0.6653	1.1093	0.7818	0.8804	1.0566	1.0147	0.9055	0.6006	0.9977	1.1109	0.71	0.9793	0.5447	0.8251	0.6255	0.9601	0.9627	0.9914	0.4964	0.5789
2136	1-stearoyl-2-oleoyl-GPC (18:0/18:1)	Lipid	Phosphatidylcholine (PC)	52438	LC/MS Pos Late	100008904	2644	788.616		56421-10-4		HMDB08038	0.6724	1.322	1.1273	1	3.2379	0.8184	0.745	0.9785	0.9898	1.0084	0.8589	0.6817	1.4066	0.999	0.6709	0.8366	0.7187	0.8527	0.8125	1.2405	0.8031	1.058	0.6344	0.6786
2234	1-stearoyl-2-oleoyl-GPE (18:0/18:1)	Lipid	Phosphatidylethanolamine (PE)	42448	LC/MS Pos Late	100001856	2858	746.569				HMDB08993	1.2075	1.4359	1.2319	1.2449	1.7623	1.1718	1.0067	1.143	1.1047	1.1596	1.0214	0.9361	1.8076	1.5142	1.0335	0.9362	1.1017	1	1.144	1.1651	1.1923	1.3759	0.8656	0.9512
2308	1-stearoyl-2-oleoyl-GPS (18:0/18:1)	Lipid	Phosphatidylserine (PS)	48494	LC/MS Polar	100000639	901	788.545	9547087			HMDB10163	0.7626	2.3098	0.7988	0.9167	1.419	1	0.5927	0.947	0.7918	0.824	0.7468	0.4839	1.0216	1.1943	0.5957	1.2	0.625	0.6509	0.6031	0.8417	0.8789	0.6261	0.3751	0.5645
2405	1-stearoyl-GPC (18:0)	Lipid	Lysophospholipid	33961	LC/MS Pos Late	100001271	1606	524.371	497299	19420-57-6		HMDB10384	0.7177	1.4642	0.8372	0.749	2.4303	0.9611	0.6342	0.5766	0.9682	1.2223	0.6855	0.5791	0.8449	0.7752	0.5815	1.017	0.8154	0.8038	1.0824	1.0546	0.5596	0.9106	0.9341	0.6884
2457	1-stearoyl-GPE (18:0)	Lipid	Lysophospholipid	42398	LC/MS Pos Late	100001461	1626	482.324	9547068	69747-55-3		HMDB11130	0.6661	2.1545	0.7581	0.6726	4.5537	0.8797	0.7021	0.6173	0.7638	0.8479	0.7234	0.478	1.1127	0.757	0.4847	0.9731	1	0.788	1.1147	1.8461	0.6665	1.0089	1.366	0.661
2496	1-stearoyl-GPG (18:0)	Lipid	Lysophospholipid	34437	LC/MS Neg	100001462	5816	511.304					0.4726	1.1708	0.4726	0.4726	3.4059	0.549	0.4726	0.4726	0.4726	0.4726	0.4726	0.4726	0.4726	0.4726	0.4726	1.0312	0.4726	0.4726	0.6335	0.7388	0.4726	0.5811	1.1168	0.4726
2504	1-stearoyl-GPI (18:0)	Lipid	Lysophospholipid	19324	LC/MS Neg	100000656	5794	599.32		796963-93-4		HMDB61696	0.2775	0.9029	0.5709	0.4316	0.9535	0.6554	0.481	0.3852	0.6632	1.1669	0.512	0.2859	0.9859	1.2698	0.3797	1.3692	0.6917	1.1639	1.3404	0.7533	0.4841	1.5459	1.0401	0.5489
2488	1-stearoyl-GPS (18:0)*	Lipid	Lysophospholipid	45966	LC/MS Neg	100004327	5800	524.299	9547101				0.878	2.9796	0.6743	0.6995	3.6148	0.757	0.7664	1.2918	0.7851	0.7329	0.6071	0.5041	0.8786	1.003	0.8371	0.935	1.0155	0.6624	0.9092	2.4128	1.2567	1.0918	4.7375	0.548
1419	10-heptadecenoate (17:1n7)	Lipid	Long Chain Monounsaturated Fatty Acid	33971	LC/MS Neg	100001278	5555	267.233	5312435	29743-97-3		HMDB60038	0.8596	1	1.5386	1.1251	1.1984	0.9333	1.7416	0.6052	2.48	2.9725	0.7893	1.1134	0.5668	1.1652	0.6585	0.6597	0.2761	1.3788	1.0674	2.4578	0.7329	0.9214	1.5291	0.9804
1427	10-nonadecenoate (19:1n9)	Lipid	Long Chain Monounsaturated Fatty Acid	33972	LC/MS Neg	100001277	5780	295.264	5312513	73033-09-7		HMDB13622	0.5867	1.2384	0.7918	0.7698	0.8855	0.8681	1.3	0.4292	2.3387	2.7461	0.6034	0.9333	0.5067	0.6837	0.3145	0.8444	0.2551	0.7492	0.9798	1.4037	0.5823	0.8194	1	0.6084
1864	12,13-DiHOME	Lipid	Fatty Acid, Dihydroxy	38395	LC/MS Neg	62	5137	313.238	10236635	263399-35-5	C14829	HMDB04705	0.7319	0.6672	2.0689	1.2118	1.4739	1.1548	1.2986	1	1.7463	1.8753	1.1589	1.085	1.3037	1.2795	1.1682	0.8677	0.6039	1.8003	1.3264	1.8283	1.1057	1.1669	1.3872	1.4342
1971	12-HHTrE	Lipid	Eicosanoid	57393	LC/MS Neg	1261	5175	279.197	5283141	54397-84-1	C20388	HMDB12535	0.4616	1.165	0.4616	0.7737	1	1.2579	0.4616	0.4616	0.6192	0.4616	0.4616	0.4616	0.4616	0.4616	0.4616	0.4616	0.4616	0.4616	0.4616	0.4616	0.4616	0.4616	1.1035	0.4616
1848	13-HODE + 9-HODE	Lipid	Fatty Acid, Monohydroxy	37752	LC/MS Neg	100002196	5275	295.228					0.4779	0.5632	1.4337	0.9979	0.9525	1.0983	1.2738	0.7371	1.0593	1.4249	1.1395	0.9059	0.5199	1.0975	0.8565	0.6545	0.4424	1.1805	1.0114	2.0159	0.7475	1.0473	1.815	1.201
1844	16-hydroxypalmitate	Lipid	Fatty Acid, Monohydroxy	39609	LC/MS Neg	100002953	5236.2	271.228	10466	506-13-8	C18218	HMDB06294	0.7888	0.7899	1.4764	1.0269	1.0699	1.0266	1.1326	1	1.2409	1.3235	0.9905	1.1012	1.1191	0.9356	1.0918	0.8001	0.7314	1.085	1.3576	1.3518	0.9688	0.901	1.2341	1.2486
3995	2'-deoxycytidine	Nucleotide	Pyrimidine Metabolism, Cytidine containing	15949	LC/MS Pos Early	100000125	2193	228.098	13711	951-77-9	C00881	HMDB00014	0.2351	0.6787	0.4415	0.6427	1	0.644	0.9845	0.5316	0.5888	0.6475	0.7456	0.4655	0.3839	0.5539	0.3832	0.7575	0.7058	0.3702	0.5189	1.2164	0.3538	0.4838	2.1077	0.3733
3970	2'-deoxyuridine	Nucleotide	Pyrimidine Metabolism, Uracil containing	52602	LC/MS Neg	536	1586	227.067	13712	951-78-0	C00526	HMDB00012	0.4616	0.8369	0.5826	0.4616	0.8981	0.7438	0.4616	0.9975	1.2759	1.0025	0.9516	0.7844	0.4616	0.7969	0.4616	0.4616	0.4616	0.4616	0.4979	1.0646	0.4616	0.4616	0.4616	0.4616
3996	2'-O-methylcytidine	Nucleotide	Pyrimidine Metabolism, Cytidine containing	57554	LC/MS Pos Early	100010895	2411	258.108	150971	2140-72-9			0.2713	0.7317	0.2713	0.2713	1.1699	0.2713	0.2713	0.2713	0.2713	0.2713	0.2713	0.2713	0.2713	0.2713	0.2713	0.2713	0.2713	0.2713	0.2713	0.5311	0.2713	0.2713	0.2713	0.2713
1870	2,4-dihydroxybutyrate	Lipid	Fatty Acid, Dihydroxy	62951	LC/MS Polar	100002285	1793	119.035	192742	1518-62-3		HMDB00360	0.545	0.9143	0.8095	0.4457	1.2822	0.8166	0.4052	1.3382	1.2989	1.046	1.139	0.9588	0.7476	1.2061	0.4026	0.6116	0.6804	1	0.4365	1.715	0.6263	0.8136	1.4516	0.4817
5458	2,6-dihydroxybenzoic acid	Xenobiotics	Drug - Topical Agents	63042	LC/MS Polar	100020837	729	153.019	9338	303-07-1		HMDB13676	0.3533	2.6033	0.2408	0.3912	0.4567	0.2657	0.3784	0.3113	0.2408	0.6345	0.6375	0.2408	1.1556	1.5025	0.3976	0.5818	1.1968	1.0745	0.5334	1.7716	1	1.0502	1.6101	0.7684
116	2-aminoadipate	Amino Acid	Lysine Metabolism	6146	LC/MS Polar	381	3500	160.061	469	542-32-5;1118-90-7	C00956	HMDB00510	0.9047	0.7607	0.9534	1.1589	1.9734	1.2816	0.5293	0.5423	1.0649	1.4965	1.1342	0.9373	0.4365	0.7359	0.4201	0.5969	0.4233	0.8108	2.6124	1.6128	0.568	1.2863	0.9566	1.3841
4903	2-aminophenol sulfate	Xenobiotics	Food Component/Plant	43266	LC/MS Neg	100004322	1677	188.002	181670			HMDB61116	0.6162	0.9559	0.6162	0.6162	0.6162	0.6162	0.6162	0.6162	0.6162	0.6162	0.6162	0.6162	1.1237	0.6162	0.6162	0.6162	0.6567	0.6162	0.9282	1.6674	0.752	0.6162	1.7537	0.6162
352	2-hydroxy-3-methylvalerate	Amino Acid	Leucine, Isoleucine and Valine Metabolism	36746	LC/MS Neg	100001541	1800	131.071	164623	488-15-3		HMDB00317	0.4561	1.0966	0.5658	1.075	6.077	0.5993	0.4561	1.7039	2.0938	1.6605	0.7852	0.4561	0.5886	1.3755	0.4561	0.4561	0.4561	0.6566	0.4561	3.8626	0.4561	0.4561	0.7304	0.4561
1551	2-hydroxyadipate	Lipid	Fatty Acid, Dicarboxylate	31934	LC/MS Polar	100001153	3000	161.046	193530	18294-85-4	C02360	HMDB00321	0.6519	1.1597	0.4473	0.5154	0.6664	0.8039	0.3745	0.5217	1.2421	0.9515	0.3745	0.3745	0.8082	0.3745	0.3745	0.4944	0.3745	0.5306	2.5096	5.5073	0.4431	0.6658	1.7181	1.1175
527	2-hydroxybutyrate/2-hydroxyisobutyrate	Amino Acid	Glutathione Metabolism	52281	LC/MS Polar	100008928	1258	103.04					1.0014	0.8893	0.6699	0.6266	0.9647	0.5977	0.6147	0.7733	1.8647	1.7389	0.7881	0.8113	0.3493	0.9185	0.6981	0.9463	0.5413	0.6892	3.9476	7.6868	0.8665	1.1111	2.5099	1.7131
1800	2-hydroxydecanoate	Lipid	Fatty Acid, Monohydroxy	42489	LC/MS Neg	100004089	4840	187.134	21488	5393-81-7			1.2044	1.1242	0.9182	0.9522	0.9414	1.0012	0.5688	1.0289	1.0481	0.7928	1.1258	0.9837	1.2696	1.3229	1.1617	0.7386	0.8041	1.2242	1.0708	0.9702	1.1282	0.8315	0.9698	0.8933
1547	2-hydroxyglutarate	Lipid	Fatty Acid, Dicarboxylate	37253	LC/MS Pos Early	100002070	958	131.034	43	40951-21-1	C02630	HMDB0059655	0.7479	0.9113	0.9705	1.059	0.8412	1.0252	0.9999	0.9719	1.2274	1.2953	1.1309	0.8855	0.7272	0.582	0.5707	1.198	0.568	0.5848	1.0638	0.9173	0.4989	0.7628	0.5587	0.6122
2652	2-linoleoylglycerol (18:2)	Lipid	Monoacylglycerol	32506	LC/MS Neg	100000987	6250	279.233	5365676	3443-82-1		HMDB11538	0.2581	1.3657	0.2581	0.2581	0.5922	0.6579	0.2581	0.4732	0.4307	0.7623	0.5126	0.2581	0.3318	0.9377	0.4908	1.2231	0.2581	0.2581	0.2581	1.478	0.5737	0.46	0.5974	0.4279
354	2-methylbutyrylcarnitine (C5)	Amino Acid	Leucine, Isoleucine and Valine Metabolism	45095	LC/MS Pos Early	100001509	3050	246.17	6426901	31023-25-3		HMDB00378	0.0709	0.9413	0.536	0.2546	0.9447	0.49	0.2968	0.8478	1.0674	0.7897	1.0549	0.4938	1.0585	1.3741	0.3	0.7601	1.2417	1	0.5481	1.9842	0.2893	1.0899	0.9007	0.5981
4077	2-O-methylascorbic acid	Cofactors and Vitamins	Ascorbate and Aldarate Metabolism	63990	LC/MS Polar	100003258	1512	189.041	99779	17860-87-6			0.6472	5.4304	0.916	0.8983	5.6244	1.0535	0.6726	0.7652	1.0985	0.9846	0.794	0.6659	1.0504	1.1589	0.6976	0.9566	0.8071	0.8817	1.0114	1.6179	0.7846	1.0205	0.7141	0.808
2651	2-oleoylglycerol (18:1)	Lipid	Monoacylglycerol	21232	LC/MS Neg	100000943	6500	281.249	5319879	3443-84-3		HMDB11537	0.235	1.0735	0.235	0.235	0.6552	0.3167	0.2787	0.235	0.235	0.4543	0.3667	0.235	0.235	0.235	0.49	1.2439	0.235	0.3883	0.235	1.0126	0.235	0.235	0.235	0.4947
439	2-oxoarginine*	Amino Acid	Urea cycle; Arginine and Proline Metabolism	55072	LC/MS Pos Early	100002784	1760	174.087	558	3715-10-04	C03771	HMDB04225	0.3498	1.9698	0.3413	0.5721	7.4366	0.833	0.3725	0.8376	0.9666	0.8072	0.7131	0.6104	0.9989	1	0.2221	0.2221	0.8491	0.931	1.2172	2.4812	0.6015	0.8959	1.4449	0.8451
2399	2-palmitoleoyl-GPC* (16:1)*	Lipid	Lysophospholipid	35819	LC/MS Pos Late	100001561	1425	494.324				HMDB10383	0.6834	1	0.5969	0.5638	1.3933	0.7305	0.688	0.876	0.7488	0.5812	0.7533	0.559	1.006	0.5685	0.8547	1.4354	0.9137	0.6997	0.8505	0.9981	0.7163	0.4845	0.7837	0.5772
2397	2-palmitoyl-GPC* (16:0)*	Lipid	Lysophospholipid	35253	LC/MS Neg	100001562	6215	570.341	15061532			HMDB61702	0.6965	1.8568	0.4881	0.6282	1.4205	0.8115	0.6375	0.471	1.1072	1.329	0.5134	0.6393	0.715	1.0369	0.4958	1.0977	0.621	0.9915	0.5947	0.9398	0.6052	0.6566	1	0.496
2458	2-stearoyl-GPE (18:0)*	Lipid	Lysophospholipid	41220	LC/MS Neg	100003901	6350	480.31				HMDB11129	0.4034	2.57	0.3604	0.5922	3.781	0.4165	0.3604	0.7082	0.3604	0.7513	0.6333	0.5027	0.9439	1.1101	0.3604	1.1883	0.4369	0.6354	1.05	0.963	0.3604	1.1056	1.335	0.4413
1868	2R,3R-dihydroxybutyrate	Lipid	Fatty Acid, Dihydroxy	63109	LC/MS Polar	100002367	1543	119.035	13120901	759-06-8		HMDB00498	0.6491	0.6833	1.0144	0.5305	0.8044	0.5773	0.7647	1.0117	1.2115	1.0492	1.3332	1	1.0193	1	0.3386	0.5187	0.4327	0.6375	0.3386	1.6372	0.5764	0.4676	0.963	0.426
1867	2S,3R-dihydroxybutyrate	Lipid	Fatty Acid, Dihydroxy	62950	LC/MS Polar	100002284	1660	119.035	10964471	5057-93-2		HMDB02453	0.3112	0.3112	0.8811	0.3112	0.3112	0.5375	0.3112	0.7756	0.8871	0.6839	0.6624	0.8427	0.3112	0.8554	0.3112	0.3112	0.3112	0.7848	1.1564	1.6075	0.7502	0.565	1.5735	0.3112
534	3'-dephospho-CoA-glutathione*	Amino Acid	Glutathione Metabolism	62807	LC/MS Neg	100020899	1690	495.101					0.6903	1.7414	0.6559	0.4194	0.9624	1.1001	0.7281	0.7673	0.9645	1.1675	0.4997	1	0.711	0.5873	0.4177	0.816	0.6059	0.4751	1.0646	0.6041	0.6716	0.4841	0.4363	0.4571
4277	3-(3-hydroxyphenyl)propionate sulfate	Xenobiotics	Benzoate Metabolism	45415	LC/MS Neg	100005391	1294	245.012	187488	86321-32-6			0.1889	0.1889	0.1889	0.1889	0.1889	0.1889	0.1889	0.1889	0.1889	0.1889	0.1889	0.1889	3.2417	0.1889	0.1889	0.1889	0.637	0.1889	0.2847	1.2655	0.1889	0.1889	1.787	0.1889
171	3-(4-hydroxyphenyl)lactate (HPLA)	Amino Acid	Tyrosine Metabolism	32197	LC/MS Neg	240	1379	181.051	9378	6482-98-0	C03672	HMDB00755	0.569	1.086	0.4957	0.6012	1.0226	0.5376	0.6116	0.8433	1.4469	1.1737	1.0737	0.7575	0.6485	0.6915	0.3198	0.5104	0.8071	0.5462	1.491	3.0424	0.8558	1.1856	1.5399	1.7072
437	3-amino-2-piperidone	Amino Acid	Urea cycle; Arginine and Proline Metabolism	62853	LC/MS Pos Early	100020361	2065	115.087	5200225	1892-22-4		HMDB00323	0.4501	0.1513	0.1513	0.1513	0.3057	0.1513	0.1513	0.1513	0.1513	0.1513	0.6413	0.3186	0.1513	0.2313	0.1513	0.1513	0.1513	0.1513	0.1513	0.3833	0.1513	0.2724	1.6375	0.1513
4012	3-aminoisobutyrate	Nucleotide	Pyrimidine Metabolism, Thymine containing	1566	LC/MS Pos Early	1114	2190	104.071	64956	10569-72-9;214139-20-5	C05145	HMDB03911	0.3836	1.423	1.2394	0.5135	0.6023	1.4235	0.7813	0.7994	1.5778	1	1.1217	0.9849	1.3033	0.9104	0.9019	0.3836	1.557	0.9364	1.9544	1.18	0.6768	0.7947	1.1693	2.6779
2945	3-hydroxy-3-methylglutarate	Lipid	Mevalonate Metabolism	531	LC/MS Polar	112	2850	161.046	1662	503-49-1	C03761	HMDB00355	0.5914	1.0367	0.6248	0.794	1.0191	0.9632	0.5799	0.8647	1.1089	1.3008	0.8712	0.5771	0.8706	0.9394	0.5844	1.1117	0.591	0.6357	1.0165	1.8442	0.6858	0.9045	1.1219	0.7903
1552	3-hydroxyadipate*	Lipid	Fatty Acid, Dicarboxylate	62069	LC/MS Polar	100004396	3131	161.046	151913			HMDB00345	0.7107	3.809	0.4424	0.8173	2.9083	0.9699	0.6985	0.8248	1.1442	0.9718	0.6993	0.4424	1.4804	0.4681	0.4424	0.6254	1	0.4424	0.6923	2.777	0.6953	0.4424	1.0161	0.4424
1777	3-hydroxybutyrate (BHBA)	Lipid	Ketone Bodies	542	LC/MS Polar	254	1480	103.04	441	625-72-9	C01089	HMDB00357	0.3879	0.7563	1.1147	0.6302	0.6852	0.4236	1.2028	1.4035	2.053	2.8928	0.8856	1.4682	0.3614	0.5505	0.3304	0.8471	0.4845	0.3438	3.8325	7.2265	0.6063	0.3608	2.5291	1
1816	3-hydroxydecanoate	Lipid	Fatty Acid, Monohydroxy	22053	LC/MS Neg	100000997	4634.7	187.134	26612	5561-87-5		HMDB02203	0.6922	1.2287	0.7133	1.0678	1.3109	1.4106	0.6025	1.2004	1	0.9585	1.2003	0.7006	0.9028	0.6025	0.6791	0.6096	0.6416	0.7502	0.9312	0.8775	0.6444	0.9061	1.0411	0.8153
1767	3-hydroxydecanoylcarnitine	Lipid	Fatty Acid Metabolism (Acyl Carnitine, Hydroxy)	63358	LC/MS Pos Late	100021141	961	332.243				HMDB61636	0.2923	1.8105	0.2923	0.3452	1.1689	0.5896	0.2923	0.2923	0.4092	0.2923	0.429	0.2923	0.2923	0.2923	0.2923	0.5638	0.2923	0.2923	0.2923	0.2923	0.2923	0.3372	0.2923	0.2923
380	3-hydroxyisobutyrate	Amino Acid	Leucine, Isoleucine and Valine Metabolism	1549	LC/MS Polar	111	1619	103.04	87	2068-83-9	C06001	HMDB00336	0.4522	0.7324	0.5095	0.414	0.3361	0.5624	0.5711	0.6888	1.362	1.4285	0.7886	0.8702	0.4782	0.8015	0.3361	0.8015	0.7326	0.6706	2.2937	5.1352	0.5219	0.7074	1.5908	1.612
1769	3-hydroxyoleoylcarnitine	Lipid	Fatty Acid Metabolism (Acyl Carnitine, Hydroxy)	61840	LC/MS Pos Late	100019801	1406	442.353					0.9775	3.6234	0.6281	1.0648	1.867	1.5345	0.5112	1.336	1.1999	0.8739	0.6967	0.3802	1.0988	1.0744	0.5605	0.9379	0.509	0.63	0.4483	1	0.5745	0.8101	0.3322	0.3706
1821	3-hydroxypalmitate	Lipid	Fatty Acid, Monohydroxy	27503	LC/MS Neg	100000983	5476	271.228	301590	928-17-6		HMDB10734	0.4146	0.6126	0.6293	0.5461	0.5057	0.621	0.5972	0.3839	1.1953	0.552	1.0858	1.0551	0.9222	0.5385	0.464	1.2172	0.3999	1	1.2973	1.4565	0.5458	1.0584	1.2035	1.1408
1768	3-hydroxypalmitoylcarnitine	Lipid	Fatty Acid Metabolism (Acyl Carnitine, Hydroxy)	61839	LC/MS Pos Late	100019800	1380	416.337					0.765	2.5291	0.6899	0.8817	1.4083	1.5693	0.7567	1.0934	1.0098	0.8351	0.9077	0.4043	1.2415	0.7056	0.5301	0.8908	0.4456	0.6868	0.7902	0.8405	0.588	1	0.3898	0.3344
1823	3-hydroxystearate	Lipid	Fatty Acid, Monohydroxy	52938	LC/MS Neg	100008933	5674	299.259	5282907	45261-96-9			0.5252	0.8143	0.3868	0.5015	0.4539	0.4491	0.5346	0.5058	1	0.3868	0.5248	0.5874	0.7143	0.5369	0.4335	1.6469	0.5514	0.3868	0.8956	0.3868	0.559	0.4925	0.6104	0.7177
290	3-indoxyl sulfate	Amino Acid	Tryptophan Metabolism	27672	LC/MS Neg	100000467	2222.2	212.002	10258	2642-37-7		HMDB00682	1	2.2131	0.7674	0.5008	0.6843	1.0083	0.6686	1.2024	1.4622	0.9711	0.8699	1.0651	1.7579	1.1091	0.365	0.5625	1.4224	0.6559	0.7518	2.1074	1.2717	1.0423	2.0553	0.8301
375	3-methyl-2-oxobutyrate	Amino Acid	Leucine, Isoleucine and Valine Metabolism	44526	LC/MS Polar	100000936	911	115.04	49	3715-29-5	C00141	HMDB00019	0.4089	0.4089	0.4089	0.4089	0.4089	0.4089	0.4089	0.4089	0.4089	0.4089	0.9564	0.6995	0.5157	0.6489	0.4089	0.7131	0.6756	0.4089	1.0087	0.7379	0.4089	0.4133	0.9409	0.4089
351	3-methyl-2-oxovalerate	Amino Acid	Leucine, Isoleucine and Valine Metabolism	15676	LC/MS Neg	100000036	2064.2	129.056	47	1460-34-0;51829-07-3	C00671	HMDB03736	0.641	0.641	0.641	0.641	0.641	0.641	0.641	0.641	0.641	0.641	0.641	0.641	0.641	0.641	0.6755	0.9704	0.9366	0.641	0.641	1.0042	0.641	0.641	0.7031	0.641
1145	3-phosphoglycerate	Carbohydrate	Glycolysis, Gluconeogenesis, and Pyruvate Metabolism	1414	LC/MS Neg	132	583	184.986	724	80731-10-8	C00597	HMDB00807	0.5087	2.2231	0.64	0.7254	2.712	1.1272	0.4793	0.502	0.5759	0.7085	0.8742	0.5478	1.0754	1.0328	0.4683	0.8856	0.5403	0.6639	0.6431	0.8225	0.6128	0.9706	0.9058	0.4431
429	3-sulfo-L-alanine	Amino Acid	Methionine, Cysteine, SAM and Taurine Metabolism	47089	LC/MS Polar	382	2890	167.997	72886	498-40-8	C00506	HMDB02757	0.2292	1.2988	0.648	0.7895	1.1464	0.4486	0.3024	0.6184	2.5873	2.1935	1.8559	0.744	0.7165	1.0875	0.2292	0.8456	0.2292	1.5155	0.7343	2.3216	0.5093	0.9673	0.4814	0.6761
3973	3-ureidopropionate	Nucleotide	Pyrimidine Metabolism, Uracil containing	3155	LC/MS Pos Early	1053	875	133.061	111	462-88-4	C02642	HMDB00026	0.5124	0.5952	0.9302	0.4874	0.5679	1	0.4115	0.988	3.0265	1.2984	1.4247	0.9302	1.2621	0.8051	0.4215	0.6555	0.9032	0.8099	1.0842	2.1036	0.8845	1.3678	1.343	0.6375
2985	4-cholesten-3-one	Lipid	Sterol	38125	LC/MS Pos Late	100002227	2520	385.346	91477	601-57-0	C00599	HMDB00921	0.3897	0.3897	0.8906	0.7921	0.7055	0.6569	0.3897	0.3897	0.9096	0.8503	0.3897	0.8208	0.9332	0.3897	0.5569	1.6534	0.8174	0.9013	0.609	1.1373	0.3897	0.3897	0.3897	0.7518
508	4-guanidinobutanoate	Amino Acid	Guanidino and Acetamido Metabolism	15681	LC/MS Pos Early	100000096	2320	146.092	500	463-003;463-00-3	C01035	HMDB03464	1.1074	1.5872	0.7035	0.7732	0.4945	0.8077	1.146	1	0.9766	0.8913	0.4932	0.7541	2.2664	1.5179	0.9228	0.8992	1.7569	1.5458	1.5408	1.4018	1.341	1.062	1.2947	1.1512
533	4-hydroxy-nonenal-glutathione	Amino Acid	Glutathione Metabolism	48487	LC/MS Neg	100006240	3319.2	462.192		99927-70-5			0.5711	2.8599	0.9567	0.7821	0.624	1.0186	0.7798	0.5848	0.78	0.9814	1.1249	1.4858	0.9107	0.4806	0.4915	0.741	0.48	0.5054	1.1652	0.5068	1.1331	0.9492	0.5287	1.0568
48	4-hydroxyglutamate	Amino Acid	Glutamate Metabolism	40499	LC/MS Pos Early	100002544	1141	164.055	439902	2485-33-8	C03079	HMDB01344	0.4954	1.2781	0.5033	0.2722	0.1999	0.8596	0.1999	0.486	1.0269	1.0592	0.5917	0.1999	0.6936	1.0778	0.1999	0.9731	0.8933	0.7935	1.0609	0.8964	0.6964	1.1641	0.9599	0.8322
166	4-hydroxyphenylpyruvate	Amino Acid	Tyrosine Metabolism	1669	LC/MS Neg	1141	1690	179.035	979	156-39-8	C01179	HMDB00707	0.5939	0.5939	0.5939	0.5939	0.5939	0.5939	0.5939	0.5939	0.5939	0.5939	0.5939	0.5939	0.5939	0.5939	0.5939	0.5939	0.5939	0.5939	0.5939	0.7738	0.5939	0.5939	0.5939	0.5939
91	4-imidazoleacetate	Amino Acid	Histidine Metabolism	32349	LC/MS Pos Early	100001207	2055	127.05	96215	645-65-8	C02835	HMDB02024	0.6918	0.586	0.7288	0.5588	0.7779	0.3806	0.755	0.5716	0.7931	0.554	0.9798	1.0177	0.9823	0.5604	0.3806	1.6656	0.8634	1.0463	0.8887	1.1838	0.6872	0.7012	1.0429	0.3853
304	4-methyl-2-oxopentanoate	Amino Acid	Leucine, Isoleucine and Valine Metabolism	22116	LC/MS Neg	100000551	2170	129.056	70	816-66-0	C00233	HMDB00695	0.4003	0.4003	0.4003	0.4003	0.4348	0.4003	0.4003	0.5416	0.4003	0.4003	1	0.555	1.4056	0.739	0.609	1.5591	0.9634	0.4003	0.6293	0.8164	0.4003	0.4003	1.0668	0.4003
3957	5,6-dihydrouridine	Nucleotide	Pyrimidine Metabolism, Uracil containing	61833	LC/MS Neg	100001425	1119	245.078	94312	5627-05-04			0.6136	0.839	0.6136	0.6136	1.0022	0.6136	0.6136	0.7511	1.1142	0.829	0.7619	0.6136	0.629	0.724	0.6136	0.6136	0.6136	0.6136	0.6136	1.5351	0.6136	0.6136	1	0.6136
113	5-(galactosylhydroxy)-L-lysine	Amino Acid	Lysine Metabolism	43582	LC/MS Pos Early	100002462	2755	325.161	123986	32448-36-5			0.6685	3.1594	0.657	0.9211	1.1625	0.926	0.5704	1	1.159	1.2338	0.9075	0.5952	0.749	0.8943	0.4737	0.9118	0.548	0.5888	0.8132	1.0437	0.6468	0.7836	0.593	0.6405
129	5-aminovalerate	Amino Acid	Lysine Metabolism	18319	LC/MS Pos Early	100000454	2220	118.086	138	660-88-8	C00431	HMDB03355	0.771	0.6772	0.2487	0.6893	2.887	1.1605	2.0467	0.4334	1	1.4675	0.9543	0.9883	0.2952	0.2487	0.2487	0.2487	0.2487	0.2487	0.2487	0.9392	0.2487	0.2487	0.4039	0.2487
1398	5-dodecenoate (12:1n7)	Lipid	Medium Chain Fatty Acid	33968	LC/MS Neg	100001232	5224	197.155	5312378	2430-94-6		HMDB00529	0.6231	0.7129	0.862	1	1.313	1.3209	1.4462	0.78	0.9736	1.5751	1.219	0.8464	0.6808	1.9126	0.3813	0.4904	0.3191	1.8246	0.9649	3.0099	0.4924	2.5524	2.7787	0.9145
1729	5-dodecenoylcarnitine (C12:1)	Lipid	Fatty Acid Metabolism (Acyl Carnitine, Monounsaturated)	61769	LC/MS Pos Late	100016069	1135	342.264				HMDB13326	0.3131	2.3928	0.3131	0.3131	2.6106	0.3131	0.3131	0.3131	0.3131	0.3131	0.3131	0.3131	0.3131	0.3131	0.3131	0.3131	0.3131	0.3131	0.3131	0.3131	0.3131	0.3131	0.3131	0.3131
112	5-hydroxylysine	Amino Acid	Lysine Metabolism	15685	LC/MS Pos Early	100000054	2790	163.108	1029	13204-98-3	C16741	HMDB00450	0.4257	0.6948	0.4257	0.4257	1.0631	0.4724	0.4257	0.4257	0.4257	0.8037	0.4257	0.4257	0.4257	0.4257	0.4257	0.4257	0.4257	0.4257	0.4257	1.2236	0.4257	0.445	0.4257	0.4257
501	5-methylthioadenosine (MTA)	Amino Acid	Polyamine Metabolism	1419	LC/MS Pos Early	212	2752	298.097	439176	2457-80-9	C00170	HMDB01173	0.6764	3.4665	1.0352	0.884	1.753	0.981	0.5662	1.6184	1.6274	1.1707	0.7451	0.5465	0.8228	1.0175	0.3597	0.5982	0.4611	0.8033	0.4499	1.2735	0.6457	0.4528	0.4098	0.4199
399	5-methylthioribose	Amino Acid	Methionine, Cysteine, SAM and Taurine Metabolism	62100	LC/MS Pos Early	100002103	790	181.053	494	23656-67-9		HMDB01087	1.253	1.7603	0.5687	0.2698	1.934	1.7202	0.2698	1.0978	1.9361	0.8203	0.4484	0.2698	0.6579	0.9298	0.2698	0.8484	0.3068	0.2974	0.5126	0.8947	0.7074	0.2698	0.3362	0.2698
524	5-oxoproline	Amino Acid	Glutathione Metabolism	1494	LC/MS Pos Early	1021	1000	130.05	7405	98-79-3	C01879	HMDB00267	1.8858	0.9943	0.5045	0.8265	1.142	0.8152	0.5175	0.7367	0.9426	0.6808	1.0467	0.8072	0.6763	1.0874	0.4109	0.8128	0.7539	0.7246	0.649	1.187	0.5624	0.7665	1.3241	0.5777
3276	7-ketodeoxycholate	Lipid	Secondary Bile Acid Metabolism	31904	LC/MS Neg	100001063	4821	405.265	188292	911-40-0		HMDB00391	0.6313	0.3979	0.3979	0.602	1.1759	1.7087	0.3979	0.3979	0.3979	0.3979	0.4183	5.0431	0.3979	0.3979	0.3979	0.3979	0.3979	0.3979	0.3979	0.5116	0.3979	0.3979	0.3979	0.3979
1865	9,10-DiHOME	Lipid	Fatty Acid, Dihydroxy	38399	LC/MS Neg	179	5180	313.238	9966640	263399-34-4	C14828	HMDB04704	0.6163	0.5721	1.6074	0.9986	1.0753	1	1.2008	0.903	1.4363	1.6858	1.2941	1.0981	1.4212	1.1979	0.92	0.8241	0.6512	1.3586	1.1068	1.4077	0.7453	1.2197	1.4397	1.2921
1698	acetylcarnitine (C2)	Lipid	Fatty Acid Metabolism (Acyl Carnitine, Short Chain)	32198	LC/MS Pos Early	100000802	2282	204.123	1	5080-50-2	C02571	HMDB00201	0.5675	4.2205	0.4339	0.5333	4.4174	0.6306	0.3576	0.889	0.9893	0.5529	0.6297	0.578	0.5728	0.6306	0.3955	1.1541	0.6768	0.41	0.454	1.357	0.6337	0.5698	0.8065	0.5769
1366	acetylphosphate	Energy	Oxidative Phosphorylation	15488	LC/MS Polar	1211	4013.9	138.98	186	94249-01-1	C00227	HMDB01494	0.6616	2.4063	0.9702	0.6616	1.3927	0.8121	0.6616	0.9885	1.2116	0.978	0.9158	0.6616	0.6616	1.4421	0.6802	0.9247	0.6616	0.9661	1.0609	2.1596	0.6616	0.6796	0.7944	0.6798
1343	aconitate [cis or trans]	Energy	TCA Cycle	46173	LC/MS Neg	100001359	580	173.009					0.7488	1.3069	0.478	0.6147	0.4912	0.6206	0.5484	1.1596	0.9597	0.9429	0.6122	1	0.861	0.503	0.2427	0.7415	2.1063	0.3482	0.5833	0.9189	0.6772	0.6949	1.0191	0.5095
3883	adenine	Nucleotide	Purine Metabolism, Adenine containing	554	LC/MS Pos Early	880	2221	136.062	190	73-24-5	C00147	HMDB00034	0.8975	2.8337	0.7874	0.8017	2.4	1.0406	0.6512	1.1763	1.4302	1	1.17	0.6922	0.8252	0.841	0.487	0.7082	0.6138	0.7752	0.971	1.3512	0.71	0.777	0.8409	0.6298
3882	adenosine	Nucleotide	Purine Metabolism, Adenine containing	555	LC/MS Pos Early	798	2169	268.104	60961	58-61-7	C00212	HMDB00050	1.0362	4.4061	0.5953	0.7021	6.1699	1.5045	0.3721	2.1173	2.0067	1.2339	1.8457	0.7302	0.4092	1.1182	0.6397	0.8349	0.3295	0.7602	0.7203	2.2118	0.9788	0.5436	0.3647	0.6499
3880	adenosine 3',5'-diphosphate	Nucleotide	Purine Metabolism, Adenine containing	15691	LC/MS Neg	1214	575	426.022	159296	75431-54-8	C00054	HMDB00061	0.6777	1.0374	1.002	0.8303	0.8245	0.8377	0.8782	0.5683	1.0832	0.7095	1.2564	0.88	1.2615	1.2795	0.6572	0.8224	0.8357	0.998	1.3349	1.0152	0.8081	1.1786	0.8907	0.9171
4054	adenosine 5'-diphosphoribose (ADP-ribose)	Cofactors and Vitamins	Nicotinate and Nicotinamide Metabolism	558	LC/MS Neg	215	920	558.064	192	68414-18-6	C00301	HMDB01178	0.7974	2.2526	0.7534	0.5752	1.3417	0.6418	0.5282	1.0953	1.0508	0.8595	0.8441	0.7327	0.8409	0.6307	0.2732	1	0.3555	0.66	0.9652	0.6711	1.3807	0.3437	0.4893	0.551
3875	AMP	Nucleotide	Purine Metabolism, Adenine containing	32342	LC/MS Pos Early	209	1013	348.07	6083	149022-20-8	C00020	HMDB00045	1	2.3348	0.8546	0.6842	0.684	1.1131	0.6431	0.9003	1.2834	1.1835	0.9299	1.2498	0.8319	0.6649	0.6025	1.047	0.6987	0.9609	0.9867	0.7596	0.901	0.6018	0.5006	0.9425
3881	adenylosuccinate	Nucleotide	Purine Metabolism, Adenine containing	57838	LC/MS Neg	1303	560	462.067	195	19046-78-7	C03794	HMDB00536	0.4667	2.097	0.715	0.9452	0.8103	0.6849	0.723	0.5185	0.6595	1.3736	1.2375	0.6512	1.6755	1.1207	0.4667	0.4667	2.2738	1.3552	1.7881	1.0669	0.5734	1.2818	1.7417	0.5803
1746	adrenoylcarnitine (C22:4)*	Lipid	Fatty Acid Metabolism (Acyl Carnitine, Polyunsaturated)	57528	LC/MS Pos Late	100015850	1415	476.373					0.3236	15.763	0.3236	0.3236	4.2973	0.3236	0.3236	1.5789	1.7746	0.3236	0.6957	0.3236	0.3236	0.8521	0.3236	0.3236	0.3236	0.3236	0.3236	1.6038	0.3236	0.3236	0.3236	0.3236
3852	AICA ribonucleotide	Nucleotide	Purine Metabolism, (Hypo)Xanthine/Inosine containing	38325	LC/MS Pos Early	216	797	339.07	65110	3031-94-5	C04677	HMDB01517	0.3479	1.204	0.7125	0.3479	0.3479	1.0931	0.3479	0.4828	1.3624	0.973	0.3833	0.3479	0.8413	0.8858	0.8265	1.3532	0.3479	0.4246	0.3479	1.4608	0.3479	1	0.3479	0.4341
28	alanine	Amino Acid	Alanine and Aspartate Metabolism	1126	LC/MS Pos Early	811	1700	90.055	5950	56-41-7	C00041	HMDB00161	0.5638	1.5088	0.6295	0.6009	1.0065	0.8565	0.4573	1.0284	0.9266	0.7685	0.8029	0.4074	0.8107	1.0068	0.4683	1.121	0.9478	0.876	0.8408	1	0.5465	0.841	0.7921	0.6802
3869	allantoin	Nucleotide	Purine Metabolism, (Hypo)Xanthine/Inosine containing	1107	LC/MS Polar	1002	1672	157.037	204	97-59-6	C02350	HMDB00462	0.5436	1.0089	0.8832	0.5713	0.9067	0.9417	0.5408	1	1.8071	1.0824	1.1027	0.9602	0.9579	0.8023	0.2783	0.6222	0.7737	0.6935	0.7012	1.5665	0.584	0.8308	1.1505	0.5008
308	alpha-hydroxyisocaproate	Amino Acid	Leucine, Isoleucine and Valine Metabolism	22132	LC/MS Neg	100000706	1840	131.071	83697	10303-64-7	C03264	HMDB00746	0.3184	2.2005	0.968	2.0854	10.6193	0.8347	0.3184	2.7343	3.1077	2.6697	1.032	0.3184	1.2842	2.9624	0.4533	0.3184	0.3184	1.685	0.6031	8.0635	0.3184	0.3184	0.7725	0.3184
376	alpha-hydroxyisovalerate	Amino Acid	Leucine, Isoleucine and Valine Metabolism	46537	LC/MS Polar	100001300	1052	117.056	99823	600-37-3		HMDB00407	0.4568	1.4348	0.7997	1.0459	3.2306	0.8589	0.3953	1.502	2.3379	1.4057	0.8935	0.7067	0.7013	1.5913	0.4375	0.7527	0.356	0.939	0.7428	3.5256	0.5485	0.7099	1.0246	0.658
1347	alpha-ketoglutarate	Energy	TCA Cycle	528	LC/MS Polar	93	2700	145.014	51	305-72-6;328-50-7;22202-68-2	C00026	HMDB00208	0.4426	1.0695	0.5207	0.4781	0.665	0.7044	0.3887	0.7342	0.7128	0.5983	0.9011	0.522	0.9152	0.9318	0.5181	1	0.8408	0.6116	0.7411	1.1685	0.826	0.5653	1.1056	0.5669
4085	alpha-tocopherol	Cofactors and Vitamins	Tocopherol Metabolism	1561	LC/MS Pos Late	1105	2522	430.378	14985	59-02-9;10191-41-0	C02477	HMDB01893	0.7207	1.2081	0.9747	0.6763	1	0.9135	0.8787	0.5179	1.5457	1.3255	0.5472	0.4847	0.8669	1.0603	0.4279	1.0936	0.6041	1.1553	0.7166	0.8093	0.8295	0.877	0.6115	0.6083
82	anserine	Amino Acid	Histidine Metabolism	15747	LC/MS Pos Early	100000044	2924	241.13	112072	10030-52-1	C01262	HMDB00194	0.1521	0.6108	0.1268	0.259	1	0.3549	0.2673	0.1166	0.383	0.1758	1.113	0.6875	0.2731	0.2412	0.0407	0.9708	0.3818	0.0842	0.498	0.4099	0.5284	0.1479	1.8679	0.0801
1185	arabitol/xylitol	Carbohydrate	Pentose Metabolism	48885	LC/MS Polar	100006430	1932.4	151.061					0.6362	2.0983	0.6085	0.7048	2.4902	0.8129	0.5527	1	1.5362	1.6371	0.6298	0.5426	0.8698	1.0288	0.3583	0.6815	1.0867	0.5873	0.8358	1.7905	0.7945	0.6202	1.1103	0.9378
1191	arabonate/xylonate	Carbohydrate	Pentose Metabolism	48255	LC/MS Polar	100006115	2700	165.041					1	6.5364	1.0353	1.3115	16.8435	1.0374	0.7137	1.3493	1.7936	1.5211	0.9588	0.6434	0.8788	0.9705	0.482	0.8941	0.9839	0.4926	0.8048	2.2685	0.7176	0.8719	1.1409	0.5752
1407	arachidate (20:0)	Lipid	Long Chain Saturated Fatty Acid	1118	LC/MS Neg	893	6240	311.296	10467	506-30-9	C06425	HMDB02212	0.7006	1.0115	0.7614	0.8238	1	0.9742	0.8745	0.7819	1.1101	1.1987	0.8007	0.8099	0.9336	0.8292	0.7339	1.1297	0.7758	0.7939	0.8198	1.1642	0.8573	1.0295	0.9978	0.7627
1460	arachidonate (20:4n6)	Lipid	Long Chain Polyunsaturated Fatty Acid (n3 and n6)	1110	LC/MS Neg	229	5535	303.233	444899	506-32-1	C00219	HMDB01043	0.6219	1.4986	1.0382	0.9601	1.4054	0.8615	1.3657	0.5418	1.7154	1.6349	0.526	0.8275	0.5414	0.9572	0.508	0.7712	0.3619	1	1.1955	1.7794	0.6462	0.8138	1.2215	0.7713
1741	arachidonoylcarnitine (C20:4)	Lipid	Fatty Acid Metabolism (Acyl Carnitine, Polyunsaturated)	57518	LC/MS Pos Late	100015837	1353	448.342					0.7328	29.4157	0.4045	0.5059	21.4131	0.6959	0.1961	2.2113	1.9641	0.732	1	0.3204	0.4247	0.7782	0.3394	1.1505	0.2662	0.493	0.2394	2.277	0.5184	0.2408	0.334	0.3045
1717	arachidoylcarnitine (C20)*	Lipid	Fatty Acid Metabolism (Acyl Carnitine, Long Chain Saturated)	57513	LC/MS Pos Late	100015833	1512	456.405				HMDB06460	0.3994	3.6802	0.4721	0.4671	3.235	0.8016	0.4092	1.0934	1.3966	1.0052	0.6951	0.2203	0.7525	0.6133	0.2594	0.9471	0.4429	0.5091	0.8194	1.0933	0.3491	0.6976	0.327	0.4962
431	arginine	Amino Acid	Urea cycle; Arginine and Proline Metabolism	1638	LC/MS Pos Early	231	2825	175.119	232	1119-34-2	C00062	HMDB00517	0.4719	0.9824	0.5765	0.6189	1.312	0.8263	0.5223	1.0387	0.974	0.8521	0.7287	0.4999	0.7267	1	0.3854	0.8914	0.92	0.808	0.6861	1.4207	0.4499	1.0869	0.8033	0.4995
432	argininosuccinate	Amino Acid	Urea cycle; Arginine and Proline Metabolism	15497	LC/MS Pos Early	232	2745	291.13	16950	156637-58-0	C03406	HMDB00052	0.1588	1.281	0.3886	0.4653	2.7138	0.6516	0.1588	0.9777	1.5584	0.6102	1.2421	0.1588	0.668	1.1946	0.2639	0.2694	1.3102	0.6355	0.6711	1.7971	0.3418	1.5958	1.4921	0.1588
4073	ascorbate (Vitamin C)	Cofactors and Vitamins	Ascorbate and Aldarate Metabolism	32354	LC/MS Pos Early	233	770	177.039	54670067	134-03-2	C00072	HMDB00044	0.2379	12.3731	1.6564	0.8803	11.1357	1.1783	0.2552	2.1785	4.7852	2.1927	0.7029	0.2719	0.8232	0.7854	1	0.6527	0.2075	0.3797	2.4867	4.6273	1.8378	0.3165	0.1149	1.4015
4075	ascorbic acid 3-sulfate*	Cofactors and Vitamins	Ascorbate and Aldarate Metabolism	63687	LC/MS Polar	100020409	2025	254.982	11425365				1	1.0463	1.0657	0.9521	0.9725	0.7465	0.9054	1.1404	1.5054	1.3777	0.8819	0.8715	1.5859	1.2838	0.8121	0.8988	0.8076	0.8775	1.2456	2.229	1.0051	0.8307	1.6038	0.8024
39	asparagine	Amino Acid	Alanine and Aspartate Metabolism	512	LC/MS Pos Early	917	1225	133.061	6267	70-47-3	C00152	HMDB00168	0.6655	1.3865	0.6681	0.8552	0.8278	0.9829	0.6107	1.2652	1.294	0.8972	0.8025	0.694	0.8977	1	0.6536	0.8797	0.9547	0.8673	0.8707	1.4821	0.7851	0.833	0.8567	0.5508
35	aspartate	Amino Acid	Alanine and Aspartate Metabolism	443	LC/MS Pos Early	234	1165	134.045	5960	56-84-8	C00049	HMDB00191	0.8969	2.444	0.997	1.0224	1.6549	1.4856	0.6306	0.8837	1.6838	1.4549	0.7124	0.7684	0.9086	1.5217	0.7106	0.8762	0.6921	1.0384	0.7489	1.2519	0.8465	1	0.8266	0.7463
2868	behenoyl dihydrosphingomyelin (d18:0/22:0)*	Lipid	Dihydrosphingomyelins	57331	LC/MS Pos Late	100009026	3150	789.684				HMDB12091	0.6876	2.7016	1.7618	1.0424	1.4316	1.2661	1.3425	0.4768	0.7788	1.2911	0.7814	1.1735	3.0408	1.1948	0.3295	0.7712	1.6967	1.4392	0.3295	0.544	0.8619	1.6383	0.4417	0.3295
2874	behenoyl sphingomyelin (d18:1/22:0)*	Lipid	Sphingomyelins	48492	LC/MS Pos Late	100006294	3083	787.669				HMDB12103	1.0268	1.4063	1.6418	1.3648	1.3782	1.4951	1.3079	1.1532	1.2005	1.2471	1.249	1.2453	2.3338	1.5646	0.8948	0.7852	1.6605	1.4534	1.0666	1.1401	1.1862	1.6196	0.9244	0.934
1718	behenoylcarnitine (C22)*	Lipid	Fatty Acid Metabolism (Acyl Carnitine, Long Chain Saturated)	57514	LC/MS Pos Late	100015832	1561	484.436					0.6356	0.9403	0.6356	0.6356	1.9746	0.6356	0.6356	0.6356	0.6356	0.6356	0.6356	0.6356	0.6356	0.6356	0.6356	0.6356	0.6356	0.6356	0.6356	0.6356	0.6356	0.6356	0.6356	0.6356
3974	beta-alanine	Nucleotide	Pyrimidine Metabolism, Uracil containing	55	LC/MS Pos Early	244	1905	90.055	239	56-41-7;107-95-9	C00099	HMDB00056	0.9884	1.9184	0.8611	0.918	5.3138	1.5979	0.7184	0.6894	1.4531	1.2548	0.8147	1.1515	0.7939	0.7651	0.6018	0.7477	0.9325	0.8328	1.1575	1.2018	1	0.6439	0.8368	0.7585
4491	beta-guanidinopropanoate	Xenobiotics	Food Component/Plant	35101	LC/MS Pos Early	100001411	2145	132.077	67701	353-09-3	C03065	HMDB13222	1.2778	2.0923	0.7219	0.6818	0.6071	1.2316	1.152	0.9941	1.1871	1.1058	0.8231	1.5127	1.2354	1.0129	0.6268	0.7267	1.6364	1.0132	1.2496	0.975	0.5786	1.1548	1.4719	0.7321
324	beta-hydroxyisovalerate	Amino Acid	Leucine, Isoleucine and Valine Metabolism	12129	LC/MS Polar	1442	1149.8	117.056	69362	625-08-1		HMDB00754	0.6327	0.7507	1.2554	0.74	0.7929	0.72	0.5994	1.2537	1.1401	1	0.8606	1.1531	0.9308	1.3698	0.561	0.4208	0.3708	0.5871	1.1935	1.1496	0.5203	0.8617	0.8859	0.5138
325	beta-hydroxyisovaleroylcarnitine	Amino Acid	Leucine, Isoleucine and Valine Metabolism	35433	LC/MS Pos Early	100001594	2584	262.165		99159-87-2			0.6789	2.0236	0.7159	0.6403	3.3578	0.9164	0.603	0.7953	1.1721	0.8779	0.8198	0.9474	0.7522	0.9821	0.579	1.1848	0.8802	0.7754	0.9093	1.0448	0.4492	0.7146	0.8717	0.5917
3206	beta-muricholate	Lipid	Primary Bile Acid Metabolism	31885	LC/MS Neg	100001066	4794	407.28	5283853	2393-59-1	C17726	HMDB00415	0.6399	0.3226	0.714	0.7886	0.3809	1.9297	0.3226	0.3226	0.9256	0.5444	0.5243	4.4308	0.4394	0.3226	0.3226	0.3226	0.3226	0.3226	0.3226	1.1513	0.3226	0.3226	0.7806	0.3226
6	betaine	Amino Acid	Glycine, Serine and Threonine Metabolism	3141	LC/MS Polar	799	1970	162.077	247	107-43-7	C00719	HMDB00043	0.9371	7.4355	0.4033	2.1705	17.8932	0.7354	0.3002	5.6681	5.8462	2.322	0.8996	0.5674	0.4931	1.6491	0.3414	0.8927	1.0867	0.8608	0.4443	8.627	0.6969	0.5628	0.7266	0.39
7	betaine aldehyde	Amino Acid	Glycine, Serine and Threonine Metabolism	15499	LC/MS Pos Early	1219	1915	120.102	249	7758-31-8	C00576	HMDB01252	0.7484	1.2961	0.9076	0.3709	2.995	1.2192	1.1718	0.9133	1.5013	1.0089	1.1521	0.2267	0.4386	1	0.2267	1.312	0.2267	0.2267	0.2267	0.9398	0.2339	0.5991	0.6269	0.2267
4132	bilirubin	Cofactors and Vitamins	Hemoglobin and Porphyrin Metabolism	43807	LC/MS Pos Late	1090	1840	585.271	5280352	635-65-4	C00486	HMDB00054	0.2759	0.8064	0.2759	0.2759	1.28	0.2759	0.2759	0.4092	0.4034	0.2759	0.2759	0.2759	0.2759	0.2759	0.2759	0.4787	0.2759	0.2759	0.3599	0.6941	0.2759	0.2759	0.2759	0.2759
5816	branched-chain, straight-chain, or cyclopropyl 12:1 fatty acid*	Partially Characterized Molecules	Partially Characterized Molecules	63683	LC/MS Neg	100021709	5261	197.155					0.8737	0.6461	1.3204	1.6312	1.6001	1.5891	0.6291	0.8397	0.8855	1.0485	1.1467	0.3554	1.0312	0.3554	0.7462	0.3554	0.8115	1.1752	0.7059	0.3554	0.8607	0.3554	0.3554	0.8935
1652	butyrylcarnitine (C4)	Lipid	Fatty Acid Metabolism (also BCAA Metabolism)	32412	LC/MS Pos Early	100001054	2860	232.154	439829	25576-40-3	C02862	HMDB02013	0.8597	4.5104	0.4933	1.1757	3.7533	0.5159	0.226	1.2647	1.1914	0.7463	1.2122	1.3601	0.639	0.7898	0.3489	0.672	1.6974	0.4597	1.4425	1.4717	0.7315	0.2679	2.067	1.8683
245	C-glycosyltryptophan	Amino Acid	Tryptophan Metabolism	48782	LC/MS Pos Early	100006379	2700	367.15	10981970	180509-18-6			0.7512	2.439	0.7749	0.7395	1.5535	1.4671	0.4913	0.9783	1.4081	1.0897	0.6528	0.6782	0.7441	1.2344	0.5334	0.8865	0.6909	0.7844	0.6905	1.3942	0.7236	0.884	0.6648	0.5806
1771	carnitine	Lipid	Carnitine Metabolism	15500	LC/MS Pos Early	100000007	1978	162.113	10917	461-05-2	C00318	HMDB00062	0.8649	4.6324	0.7224	0.7587	8.1273	0.8711	0.8825	0.7385	1.0038	0.928	0.7705	1.0496	0.8333	0.7589	0.5857	1.1516	0.9007	0.8533	1.1106	1.6991	0.76	0.769	0.6936	0.6235
79	carnosine	Amino Acid	Histidine Metabolism	1768	LC/MS Pos Early	249	2942	227.114	439224	305-84-0	C00386	HMDB00033	0.3622	4.1472	0.2853	0.5047	0.7963	0.4798	0.3299	0.3577	0.6928	0.5104	0.92	0.6525	0.4651	0.5189	0.3923	0.8715	0.3678	0.2968	0.5208	0.5621	0.4349	0.3087	1.4097	0.2902
4214	catechol sulfate	Xenobiotics	Benzoate Metabolism	35320	LC/MS Neg	100001605	1906	188.986	3083879	4918-96-1		HMDB59724	0.3416	1.9088	0.2046	0.4743	0.3444	0.2046	0.2046	0.49	0.3057	0.5227	0.2046	0.2046	1.976	0.9986	0.2046	0.3656	1.2729	0.5886	1.9301	2.6409	1.3855	0.2046	3.176	0.9019
2816	ceramide (d18:1/14:0, d16:1/16:0)*	Lipid	Ceramides	57432	LC/MS Pos Late	100015735	2477	510.488					0.3246	7.0603	1.2212	1.7061	9.1407	0.3246	1.1497	1.7011	0.7196	0.6579	1.1897	0.3246	0.7058	1	0.7184	0.3246	1.0225	0.6918	1.0612	1.5128	0.6711	0.6522	0.3246	0.3246
2022	chiro-inositol	Lipid	Inositol Metabolism	37112	LC/MS Polar	100001859	3191.2	225.062		643-12-9	C19891	HMDB34220	0.5479	1.7427	0.6331	0.643	1.303	0.8784	0.4558	0.6834	1.2834	1.0009	0.7248	0.7524	0.7407	1.0718	0.5532	0.8548	0.838	0.798	0.7307	1.4812	0.8416	0.7873	1.1052	0.7097
3196	cholate	Lipid	Primary Bile Acid Metabolism	22842	LC/MS Neg	136	5165	407.28	221493	81-25-4	C00695	HMDB00619	0.982	0.6219	1.0452	1.0471	1.1025	2.7121	0.6041	0.7764	1.0032	1.1547	1.9321	6.7133	1.0022	0.409	0.5902	0.3435	0.5138	0.3435	0.5459	1.3662	0.3708	0.3435	0.8157	0.4997
2960	cholesterol	Lipid	Sterol	63	LC/MS Pos Late	266	2707	369.352	11025495	57-88-5	C00187	HMDB00067	0.8866	1.5008	0.7962	0.8022	1.034	0.7637	0.7065	0.6819	1	1.0234	0.5054	0.7071	0.7647	0.8186	0.3393	1.1228	0.6974	0.8382	0.657	0.8431	0.6666	0.6554	0.671	0.5855
2050	choline	Lipid	Phospholipid Metabolism	15506	LC/MS Pos Early	1256	1961	104.107	305	67-48-1	C00114	HMDB00097	0.6389	1.1519	0.6306	0.7247	1.6341	1.07	0.6203	0.7553	0.9176	0.7823	0.8259	0.4877	1.0348	1.1481	0.7844	1.3124	0.8851	1.0322	0.7023	1.2502	0.694	1.1286	0.8867	0.8155
2051	phosphocholine	Lipid	Phospholipid Metabolism	34396	LC/MS Pos Early	267	700	184.073	1014	72556-74-2	C00588	HMDB01565	0.8274	2.4009	1.1811	0.7754	0.8071	1.6119	0.745	1.7428	1.5943	0.7996	1.342	0.8147	1.2085	1.2725	0.7476	1.0274	1.1799	0.9575	0.5701	0.7161	0.6826	0.9709	0.5749	0.5462
4516	cinnamoylglycine	Xenobiotics	Food Component/Plant	38637	LC/MS Neg	100002253	3127	204.067	709625	16534-24-0		HMDB11621	0.6805	3.1834	0.237	0.7875	0.5667	0.272	0.928	0.7931	0.5857	1.006	0.237	0.237	0.5307	1.399	0.4039	0.9177	0.7604	0.5714	1.0075	2.9974	2.3999	0.237	3.3558	0.4613
1392	cis-4-decenoate (10:1n6)*	Lipid	Medium Chain Fatty Acid	62873	LC/MS Neg	100002796	4890	169.123	5312351	505-90-8			0.528	1.2209	0.8871	1.274	1.944	3.2453	0.528	0.959	0.921	1.1172	1.3645	0.528	0.6459	0.739	0.528	0.528	0.528	1.094	0.528	0.528	0.528	1.0048	0.9072	0.6453
1727	cis-4-decenoylcarnitine (C10:1)	Lipid	Fatty Acid Metabolism (Acyl Carnitine, Monounsaturated)	38178	LC/MS Pos Late	100002259	1057	314.233		98930-66-6			0.2187	2.6344	0.2187	0.2187	1.2649	0.2187	0.2187	0.2187	0.2187	0.2187	0.2187	0.2187	0.2187	0.2187	0.2187	0.2897	0.2187	0.2187	0.2187	0.2187	0.2187	0.2187	0.2187	0.2187
1341	citrate	Energy	TCA Cycle	1564	LC/MS Neg	1124	582	191.02	311	77-92-9	C00158	HMDB00094	0.6276	1.1007	0.5721	0.5619	0.6626	0.7375	0.5444	0.994	0.9629	0.8554	0.7783	1	0.9194	0.6529	0.3069	0.8571	1.6263	0.4477	0.6462	1.1701	0.7791	0.8068	1.1282	0.5768
440	citrulline	Amino Acid	Urea cycle; Arginine and Proline Metabolism	2132	LC/MS Pos Early	391	1520	176.103	9750	372-75-8	C00327	HMDB00904	0.6799	1	0.6705	0.778	1.211	0.8295	0.5245	0.8108	1.0361	0.9736	0.8177	0.7268	0.8597	1.0184	0.4943	0.9346	0.8687	0.787	0.8948	1.3694	0.7482	0.766	0.9699	0.8593
535	CoA-glutathione*	Amino Acid	Glutathione Metabolism	62804	LC/MS Neg	269	1326	535.084	11953788	6477-52-7	C00920		0.4825	3.1937	0.7457	0.3002	1.7929	1.3471	0.4275	0.9279	1.4888	0.6905	0.7683	0.9494	0.9554	0.6233	0.5091	0.8592	0.4713	0.4512	0.6618	0.7197	1	0.4239	0.3895	0.4784
3062	corticosterone	Lipid	Corticosteroids	5983	LC/MS Neg	272	5040	345.207	5753	50-22-6	C02140	HMDB01547	0.4333	0.5985	0.8436	0.3046	0.1691	0.5917	2.6434	1.7638	2.7164	2.0166	1.6568	1.6396	0.9384	0.9087	0.9305	1.0058	0.447	0.4276	2.8869	2.35	1.772	1.3791	1.8631	1.1107
475	creatine	Amino Acid	Creatine Metabolism	27718	LC/MS Pos Early	1221	1947	132.077	586	57-00-1	C00300	HMDB00064	0.5615	3.3455	0.3884	0.4376	0.7516	0.8617	0.3873	0.9767	1.0255	0.7673	0.8521	0.7215	0.6208	0.6218	0.1795	0.8822	1.7327	0.3734	0.5798	1.1687	0.5369	0.6326	1	0.3027
477	creatine phosphate	Amino Acid	Creatine Metabolism	33951	LC/MS Polar	100000112	3831	210.029	9548602	922-32-7	C02305	HMDB01511	0.9652	1.2691	0.1224	0.4015	0.3417	0.786	0.1224	0.8763	0.5243	0.1224	0.1224	0.5327	0.1224	0.1224	0.1224	1.3271	0.1224	0.1224	0.1224	0.1224	0.7554	0.131	0.1224	0.1224
476	creatinine	Amino Acid	Creatine Metabolism	513	LC/MS Pos Early	275	2055	114.066	588	60-27-5	C00791	HMDB00562	0.5226	1.9143	0.4662	0.7596	0.6955	0.7356	0.4351	1.0251	1.0919	0.8035	0.805	0.6195	0.8295	0.6775	0.2251	0.7814	2.2111	0.4157	0.6496	1.4257	0.5909	0.7272	1.038	0.3751
523	cys-gly, oxidized	Amino Acid	Glutathione Metabolism	18368	LC/MS Neg	1224	925	353.06	333293	7729-20-6			0.4038	1.3984	1.2652	1.9257	3.1731	5.6085	0.4261	0.6226	0.6863	1.7552	2.3841	1.4925	0.6946	0.7164	0.3642	0.5523	0.8617	1.6393	0.6834	0.3296	0.6873	1.1886	1.1213	0.5725
405	cystathionine	Amino Acid	Methionine, Cysteine, SAM and Taurine Metabolism	15705	LC/MS Pos Early	310	2270	223.075	439258	535-34-2	C02291	HMDB00099	0.0996	0.6576	0.1582	0.2348	1.5135	0.5103	0.0996	0.6767	0.9306	0.5277	0.6947	0.4067	0.0996	0.0996	0.0996	0.0996	0.0996	0.1569	0.6031	1.233	0.3035	0.0996	0.7347	0.3743
407	cysteine	Amino Acid	Methionine, Cysteine, SAM and Taurine Metabolism	1868	LC/MS Pos Early	800	1475	122.027	5862	52-90-4;56-89-3	C00097	HMDB00574	0.7049	2.0768	0.5317	0.6055	2.8235	0.6996	0.388	2.6053	2.6938	1.1844	1.0665	0.5308	0.8355	0.969	0.3221	0.8477	0.4733	0.706	0.6651	3.2052	0.6522	0.4832	0.5509	0.4719
420	cysteine sulfinic acid	Amino Acid	Methionine, Cysteine, SAM and Taurine Metabolism	37443	LC/MS Pos Early	100002113	597	154.017	109	207121-48-0	C00606	HMDB00996	0.1587	0.2046	0.783	1.7641	3.6034	0.8851	0.6824	1.7809	3.791	1.5707	2.9354	0.7415	1	1.3714	0.2496	0.3828	0.7487	1.2737	0.7932	3.0443	0.594	1.2577	1.0007	0.7866
518	cysteine-glutathione disulfide	Amino Acid	Glutathione Metabolism	35159	LC/MS Pos Early	100001437	2465	427.095	4247235	13081-14-6		HMDB00656	1.5651	0.6215	0.8539	1.3301	2.9138	1.0043	0.5446	4.2788	4.3342	1.972	2.0861	0.6788	0.6035	1.9181	0.8975	0.9936	1	1.3204	0.5931	4.2673	0.7345	1.4091	1.659	0.7417
414	cystine	Amino Acid	Methionine, Cysteine, SAM and Taurine Metabolism	56	LC/MS Pos Early	279	2000	241.031	67678	56-89-3	C00491	HMDB00192	1.3149	0.2415	0.3078	1.0285	3.0364	0.2868	0.3879	10.9046	7.5426	1.7332	2.5212	0.2415	0.2415	0.8964	0.5322	1.1649	0.8255	1.0024	0.2415	9.0844	0.2415	0.9921	1.7183	0.4447
3985	cytidine	Nucleotide	Pyrimidine Metabolism, Cytidine containing	514	LC/MS Pos Early	827	2124	244.093	6175	65-46-3	C00475	HMDB00089	0.3568	1.3603	0.5216	0.6729	2.6438	1.083	0.5083	0.4686	0.7006	0.7128	0.7398	0.6753	0.4225	0.6659	0.4654	1.4258	0.4237	0.3965	0.4122	0.8281	0.4749	0.7017	0.6648	0.5068
3983	cytidine 2' or 3'-monophosphate (2' or 3'-CMP)	Nucleotide	Pyrimidine Metabolism, Cytidine containing	61705	LC/MS Pos Early	100019915	847	324.059					0.3839	1.9234	0.2685	0.6991	0.5058	0.7282	0.5876	0.2822	0.5604	0.343	0.4118	1.2379	0.604	0.8194	0.2581	1.2433	0.6959	0.6296	0.436	0.5786	0.466	0.7399	0.5319	0.4592
3984	cytidine 2',3'-cyclic monophosphate	Nucleotide	Pyrimidine Metabolism, Cytidine containing	37465	LC/MS Pos Early	73	769	306.049	417654	15718-51-1	C02354	HMDB11691	0.4665	0.4665	0.4665	0.4665	0.4665	0.4665	0.4665	0.4665	0.4665	0.4665	0.4665	0.4665	0.4665	0.4665	0.4665	0.8111	0.4665	0.4665	0.4665	0.4665	0.4665	0.4665	0.4665	0.4665
2052	CDP-choline	Lipid	Phospholipid Metabolism	34418	LC/MS Pos Early	1220	725	489.115	13804	33818-15-4	C00307	HMDB01413	0.5815	1.9176	0.8527	0.5741	0.6671	0.8865	0.6577	0.5569	0.9309	1.0533	1.1244	0.4217	1.2275	0.877	0.3366	0.6147	1.0651	1.1262	1.2193	1.1944	0.4059	1.0236	0.7583	0.6775
3981	CMP	Nucleotide	Pyrimidine Metabolism, Cytidine containing	2372	LC/MS Pos Early	282	835	324.059	6131	63-37-6	C00055	HMDB00095	0.7295	2.8323	0.7001	0.7033	1.3814	1.1142	0.5808	1.071	1.1805	0.8212	0.8105	1.1674	0.6158	0.5134	0.5949	1.183	0.4424	0.5678	0.5972	0.7875	0.9471	0.7052	0.5658	0.6763
1296	cytidine 5'-monophospho-N-acetylneuraminic acid	Carbohydrate	Nucleotide Sugar	36831	LC/MS Polar	1223	3900	613.14	448209	3063-71-6	C00128	HMDB01176	0.3787	4.6055	0.5556	0.3787	2.8647	0.3787	0.3787	1.0744	1.6304	0.8038	0.3787	0.3787	0.428	0.4751	0.3787	0.3787	0.3787	0.3787	0.3787	1.5393	0.3787	0.3787	0.3787	0.3787
2057	CDP-ethanolamine	Lipid	Phospholipid Metabolism	34410	LC/MS Polar	100001407	4210	445.053	123727	72842-05-8	C00570	HMDB01564	0.7091	2.2155	0.6452	0.5514	0.9329	1	0.7	0.6026	1.4229	1.652	0.8066	0.95	0.9106	0.5727	0.4177	0.9	0.459	0.6433	1.7167	1.2606	0.8375	0.7325	0.8145	1.0226
3986	cytosine	Nucleotide	Pyrimidine Metabolism, Cytidine containing	573	LC/MS Pos Early	881	2060	112.05	597	71-30-7	C00380	HMDB00630	0.5534	1.1815	0.6609	0.5563	0.8601	1.1842	0.6457	0.5227	1.5991	0.6349	0.695	0.7715	0.8729	0.7739	0.7306	0.8004	0.5132	0.6595	0.5145	1.7244	1.1466	0.5276	1.3732	0.7547
4533	daidzein	Xenobiotics	Food Component/Plant	32453	LC/MS Neg	100001219	3566	253.051	5281708	486-66-8	C10208	HMDB03312	0.5624	2.8988	0.5624	0.5624	0.5624	0.5624	0.5624	0.5624	0.5624	0.5624	0.6111	0.5624	0.6907	0.5624	0.5624	0.6919	0.7745	0.6766	0.5624	0.9945	0.5624	1.5492	1.081	0.5624
4778	daidzein sulfate (2)	Xenobiotics	Food Component/Plant	48728	LC/MS Neg	100006363	3330	333.008					0.1908	0.9889	0.1908	0.1908	0.1908	0.1908	0.1908	0.1908	0.1908	0.1908	0.1908	0.1908	1.0113	0.1908	0.1908	0.1908	0.1908	0.1908	0.1908	0.9228	0.1908	0.1908	1.0454	0.1908
1710	decanoylcarnitine (C10)	Lipid	Fatty Acid Metabolism (Acyl Carnitine, Medium Chain)	33941	LC/MS Pos Late	100001251	1130	316.248	10245190	1492-27-9		HMDB00651	0.1862	2.6887	0.1862	0.1862	6.0662	0.1862	0.1862	0.1862	0.2087	0.1862	0.1862	0.1862	0.1862	0.1862	0.1862	0.5551	0.1862	0.1862	0.1862	0.5668	0.1862	0.1862	0.1862	0.1862
4076	dehydroascorbate	Cofactors and Vitamins	Ascorbate and Aldarate Metabolism	1659	LC/MS Polar	301	1130	173.009	440667	490-83-5	C05422	HMDB01264	0.6173	1.8068	0.9696	1	2.8527	1.3603	0.5493	0.9898	1.4022	1.4779	1.177	0.9591	0.9456	0.8643	0.5748	0.9662	0.6018	1.066	0.8401	1.5289	0.6413	1.4828	0.8624	0.8799
1770	deoxycarnitine	Lipid	Carnitine Metabolism	36747	LC/MS Pos Early	100001662	2052	146.118	134	6249-56-5	C01181	HMDB01161	1.007	2.492	0.7737	1.0025	5.9803	1.3772	1.1662	1	1.2677	1.1591	0.8685	1.0219	0.8913	0.7489	0.6714	0.8392	0.9196	0.8399	1.3142	1.2666	0.721	0.6614	0.8618	0.8028
3221	deoxycholate	Lipid	Secondary Bile Acid Metabolism	1114	LC/MS Neg	302	5294	391.285	222528	83-44-3	C04483	HMDB00626	2.0794	0.5564	0.988	0.7214	0.56	1.012	0.7287	0.5773	0.5564	0.7673	0.9579	1.1277	1.1168	0.5564	0.5564	0.5564	0.5564	0.9151	0.5564	4.4661	0.5564	0.7095	1.2489	0.5564
2669	diacylglycerol (16:1/18:2 [2], 16:0/18:3 [1])*	Lipid	Diacylglycerol	54966	LC/MS Pos Late	100010940	2733	608.525					1	0.6768	1.211	1.2595	1.3471	0.8543	1.6463	0.7124	1.4935	3.0222	1.392	1.3316	0.462	0.8805	0.5544	0.9451	0.7002	1.32	0.6901	1.6179	0.5849	1.0036	0.9291	0.7404
5704	dibutyl sulfosuccinate	Xenobiotics	Chemical	63841	LC/MS Neg	100021538	3557	309.101	423891	5144-51-4			0.6182	0.7367	0.6368	0.6671	0.8794	1.1087	1.0017	0.345	0.504	0.3928	0.5714	1.0924	0.4062	0.9959	0.4701	1.0547	0.5022	0.345	0.7445	1.1235	0.5897	0.9845	2.2571	0.3934
1457	dihomolinoleate (20:2n6)	Lipid	Long Chain Polyunsaturated Fatty Acid (n3 and n6)	17805	LC/MS Neg	1231	5730	307.264	6439848	2091-39-6	C16525	HMDB05060	0.6203	1.6133	0.7199	0.7521	0.8966	0.8537	1.3134	0.495	1.9229	2.4922	0.6004	0.9046	0.5328	0.7041	0.3182	0.8969	0.2917	0.8752	1.0737	1.5718	0.644	0.9162	1	0.633
1459	dihomolinolenate (20:3n3 or 3n6)	Lipid	Long Chain Polyunsaturated Fatty Acid (n3 and n6)	35718	LC/MS Neg	100001739	5596	305.249	5280581	17046-59-2	C03242	HMDB02925	0.6663	1.7395	0.863	0.9516	1.0902	0.7628	1.5612	0.4494	2.2102	2.7371	0.5235	0.8833	0.5438	0.9022	0.3967	0.7186	0.3091	1.1063	1.0178	2.0894	0.633	0.7379	1.1669	0.715
1742	dihomo-linolenoylcarnitine (C20:3n3 or 6)*	Lipid	Fatty Acid Metabolism (Acyl Carnitine, Polyunsaturated)	57521	LC/MS Pos Late	100015840	1392	450.358					0.6912	10.3016	0.3411	0.383	6.6193	0.7954	0.1728	1.3786	1.3135	1.0309	0.617	0.1728	0.6218	1.804	0.1728	0.789	0.1728	0.5471	0.1728	1.7387	0.2308	0.1728	0.1728	0.1728
1740	dihomo-linoleoylcarnitine (C20:2)*	Lipid	Fatty Acid Metabolism (Acyl Carnitine, Polyunsaturated)	57520	LC/MS Pos Late	100015839	1436	452.373					0.6334	5.3561	0.5835	0.6881	2.9903	1.2722	0.1029	0.8987	1.5946	1.4597	0.6218	0.1029	0.9319	2.0775	0.3244	0.7201	0.2813	1.0961	0.3293	1.4644	0.4088	0.5801	0.4495	0.3619
3941	dihydroorotate	Nucleotide	Pyrimidine Metabolism, Orotate containing	601	LC/MS Polar	923	1910	157.025	648	155-54-4	C00337	HMDB03349	0.068	1.8412	0.068	2.7693	167.827	0.068	0.068	0.068	0.068	0.068	0.068	0.068	0.068	0.068	0.068	0.068	0.068	0.068	0.068	6.6292	0.068	0.068	0.068	0.068
1140	dihydroxyacetone phosphate (DHAP)	Carbohydrate	Glycolysis, Gluconeogenesis, and Pyruvate Metabolism	15522	LC/MS Pos Early	309	539	171.005	668	102783-56-2	C00111	HMDB01473	0.2184	1.0704	0.5426	0.3043	0.8843	0.6018	0.7549	0.8308	0.7877	0.7376	0.1492	0.164	0.9778	0.8403	0.1492	1.0222	0.3034	0.2626	0.4696	0.6359	0.1493	0.8037	0.3376	0.1492
446	dimethylarginine (ADMA + SDMA)	Amino Acid	Urea cycle; Arginine and Proline Metabolism	36808	LC/MS Pos Early	100001810	2850	203.15	123831	102783-24-4	C03626	HMDB01539	0.389	1.4236	0.5114	0.5893	1.2383	1.0331	0.487	1.2463	1.7389	0.8289	0.7168	0.488	0.7124	0.8759	0.3733	0.8646	0.5063	0.6432	0.7176	1.5697	0.5059	0.6767	0.7151	0.3104
5	dimethylglycine	Amino Acid	Glycine, Serine and Threonine Metabolism	5086	LC/MS Pos Early	806	1104	104.071	673	1118-68-9	C01026	HMDB00092	0.6655	0.8391	0.5641	0.7206	0.6059	0.7373	0.5374	0.7363	1.1973	1.0516	0.9978	0.8614	0.9415	1.0382	0.4941	0.7013	1.0131	1	1.2324	1.5569	1.0057	0.9034	1.5288	0.816
1464	docosadienoate (22:2n6)	Lipid	Long Chain Polyunsaturated Fatty Acid (n3 and n6)	32415	LC/MS Neg	100001182	6034	335.296	5282807	7370-49-2	C16533	HMDB61714	0.3772	1.2431	0.3808	0.3967	0.7011	0.6271	0.5241	0.3029	1.2777	2.0203	0.5891	0.743	0.3661	0.3394	0.3029	1.0996	0.3029	0.4921	0.81	0.8783	0.3435	0.7568	0.8087	0.5642
1744	docosadienoylcarnitine (C22:2)*	Lipid	Fatty Acid Metabolism (Acyl Carnitine, Polyunsaturated)	57526	LC/MS Pos Late	100015848	1493	480.405					0.2917	1.5287	0.2917	0.2917	1.3733	0.6062	0.2917	0.2917	0.3942	0.4449	0.2917	0.2917	0.2917	0.2917	0.2917	0.2917	0.2917	0.2917	0.2917	0.545	0.2917	0.2917	0.2917	0.2917
1450	docosahexaenoate (DHA; 22:6n3)	Lipid	Long Chain Polyunsaturated Fatty Acid (n3 and n6)	44675	LC/MS Neg	100000665	5525	327.233	445580	6217-54-5	C06429	HMDB02183	0.678	1.9282	0.9151	0.8508	2.3425	0.8851	1.5164	0.6828	1.7413	1.3998	0.5614	1.0192	0.7299	1.0005	0.4816	0.6373	0.4341	1.1377	1.4162	2.1985	0.7727	1	1.6107	0.7523
1749	docosahexaenoylcarnitine (C22:6)*	Lipid	Fatty Acid Metabolism (Acyl Carnitine, Polyunsaturated)	57523	LC/MS Pos Late	100015845	1349	472.342					0.3692	2.8405	0.3692	0.3692	19.2591	0.3692	0.3692	0.3692	0.3692	0.3692	0.3692	0.3692	0.3692	0.3692	0.3692	0.3692	0.3692	0.3692	0.3692	0.3874	0.3692	0.3692	0.3692	0.3692
1449	docosapentaenoate (DPA; 22:5n3)	Lipid	Long Chain Polyunsaturated Fatty Acid (n3 and n6)	32504	LC/MS Neg	100001181	5571	329.249	6441454	2234-74-4	C16513	HMDB06528	0.6712	2.6301	1.0184	0.8372	0.9181	0.9577	1.3335	0.8406	1.9997	1.4556	0.6245	0.9416	0.7653	0.7745	0.53	0.7881	0.493	0.9606	1.5254	1.7496	0.8213	0.9799	1.006	0.8537
1463	docosapentaenoate (n6 DPA; 22:5n6)	Lipid	Long Chain Polyunsaturated Fatty Acid (n3 and n6)	37478	LC/MS Neg	100001580	5624.5	329.249	6441454	25182-74-5	C16513	HMDB01976	0.7064	4.5601	0.618	0.7787	4.9448	0.7189	1.4911	0.6295	2.165	1.848	0.4812	0.8264	0.7083	0.9779	0.3246	0.6805	0.4336	1	1.3324	1.9721	0.6518	0.73	1.1117	0.5314
1573	dodecadienoate (12:2)*	Lipid	Fatty Acid, Dicarboxylate	62276	LC/MS Neg	100020478	5146	195.139					0.6889	1.1594	1	1.2744	1.4449	1.7996	0.7961	0.9293	0.9991	1.3089	1.5636	1.054	0.7057	0.7441	0.4943	0.5936	0.6498	1.0173	0.8221	0.8107	0.6458	1.3473	1.1418	0.8033
1447	eicosapentaenoate (EPA; 20:5n3)	Lipid	Long Chain Polyunsaturated Fatty Acid (n3 and n6)	18467	LC/MS Neg	2050	5450	301.217	446284	10-2005-9;10417-94-4	C06428	HMDB01999	0.8387	0.8429	1.745	1.3808	1.1563	1.0171	1.8166	1	2.1966	2.0183	1.0125	1.3456	0.9486	1.292	1.1173	0.6662	0.4818	1.6311	1.7804	2.7715	0.9175	1.1984	2.059	1.2939
1430	eicosenoate (20:1n9 or 1n11)	Lipid	Long Chain Monounsaturated Fatty Acid	33587	LC/MS Neg	100001335	5950	309.28	5282768		C16526	HMDB02231	0.4343	1.1521	0.5937	0.4871	0.6684	0.6061	0.8668	0.3392	1.4539	1.8849	0.5163	0.7157	0.5143	0.4324	0.2216	1.0007	0.2273	0.6401	0.9055	1.1481	0.4945	0.7508	0.8212	0.5605
1734	eicosenoylcarnitine (C20:1)*	Lipid	Fatty Acid Metabolism (Acyl Carnitine, Monounsaturated)	57519	LC/MS Pos Late	100015838	1484	454.389					0.579	4.4699	0.5218	0.593	4.1089	1.2176	0.2162	0.8573	1.4923	1.5216	0.5397	0.2162	0.9035	1.2551	0.2162	0.7993	0.362	0.6897	0.4083	1.8673	0.3882	0.46	0.4183	0.4285
4553	equol glucuronide	Xenobiotics	Food Component/Plant	41948	LC/MS Neg	100003895	3215	417.119					0.4437	1.2151	0.4437	0.4437	0.4437	0.4437	0.4437	0.4437	0.5461	0.5253	0.4437	0.5641	2.9774	0.8852	0.4437	0.8527	0.7481	0.6225	0.4437	1.7163	0.8008	0.4437	2.1992	0.4993
4554	equol sulfate	Xenobiotics	Food Component/Plant	40478	LC/MS Neg	100003429	3630	321.044					0.5529	1.4808	0.5218	0.6902	0.7346	0.6491	0.3708	0.6391	0.6467	0.6333	0.3317	0.8031	1.3903	1.4753	0.5107	1.1614	0.6672	0.8987	0.5626	1	0.9101	0.6602	0.9552	0.5997
4555	ergothioneine	Xenobiotics	Food Component/Plant	37459	LC/MS Pos Early	100002154	850	230.096	3032311	58511-63-0	C05570	HMDB03045	0.6776	0.9815	0.5981	0.6435	0.6786	1	0.7802	0.9204	0.7939	0.7575	0.8874	0.7934	0.7253	0.6884	0.5569	2.2101	0.7168	0.7938	1.0098	0.7501	0.5682	0.6691	0.5516	0.7336
1434	erucate (22:1n9)	Lipid	Long Chain Monounsaturated Fatty Acid	1552	LC/MS Neg	1087	6355.6	337.311	5281116	112-86-7	C08316	HMDB02068	0.4907	1.1154	0.6257	0.5252	0.6832	0.6793	0.8122	0.4727	1.3946	2.1931	0.7074	0.8829	0.864	0.3868	0.2523	1.5968	0.2005	0.8632	0.9929	1	0.5151	0.8655	0.8326	0.7326
1333	erythronate*	Carbohydrate	Aminosugar Metabolism	42420	LC/MS Polar	100001320	2186	135.03	2781043	88759-55-1		HMDB00613	0.7889	2.7348	0.741	0.8193	2.5052	0.9051	0.6276	1.287	1.7322	1.1419	1.048	0.7985	0.9632	1.2125	0.4287	0.7526	0.9712	0.957	0.6974	1.6494	0.8144	0.7564	0.9664	0.6001
362	ethylmalonate	Amino Acid	Leucine, Isoleucine and Valine Metabolism	15765	LC/MS Polar	2054	2785	131.035	11756	601-75-2		HMDB00622	0.4682	1.1874	0.497	0.6427	2.3691	0.4682	0.5607	0.734	1.0149	1	0.8638	1.6709	0.7935	0.6369	0.4682	0.5608	1.1583	0.5086	1.2138	1.6026	0.8181	0.5971	1.6555	0.6447
4059	FAD	Cofactors and Vitamins	Riboflavin Metabolism	2134	LC/MS Neg	327	2425	784.15	643975	146-14-5;84366-81-4	C00016	HMDB01248	0.5122	1.2651	0.5905	0.5632	1.1911	1	0.5378	0.5935	0.7934	0.7202	0.7264	0.6918	0.7553	0.696	0.4676	1.1257	0.5571	0.6773	0.8413	0.6532	0.6454	0.7645	0.5646	0.5777
4060	FMN	Cofactors and Vitamins	Riboflavin Metabolism	15797	LC/MS Neg	100000251	2390	455.097	710	130-40-5	C00061	HMDB01520	0.7279	0.7279	0.7279	0.7279	2.0881	0.8867	0.7279	0.7279	0.7279	0.7279	0.7279	0.7279	0.7279	0.7279	0.7279	0.7279	0.7279	0.7279	0.7279	0.7279	0.7279	0.7279	0.7279	0.7279
1251	fructose	Carbohydrate	Fructose, Mannose and Galactose Metabolism	48195	LC/MS Polar	878	2065	225.062	5984	57-48-7	C00095	HMDB00660	1.3588	1.5036	0.8792	0.4846	1.1694	1.2267	0.4297	0.6387	1.0046	0.6871	0.9201	0.6586	3.9767	0.6641	0.541	0.7116	47.3009	0.6958	0.7509	0.8759	0.6175	8.1871	1.7012	0.5918
1138	Isobar: hexose diphosphates	Carbohydrate	Glycolysis, Gluconeogenesis, and Pyruvate Metabolism	46896	LC/MS Neg	100002180	551	338.989					0.6951	1.6351	1.0494	1.4353	1.4172	1.6375	1.1469	0.7293	0.9601	1.0306	1.1417	0.7343	1.495	1.3083	0.703	0.737	0.9361	0.8463	1	0.7264	0.807	1.8207	1.0584	0.5899
114	fructosyllysine	Amino Acid	Lysine Metabolism	46227	LC/MS Pos Early	100005373	2784	309.166	123708	21291-40-7			0.6117	0.9485	0.6931	1	0.8824	0.6024	0.512	1.0031	0.9721	1.4513	0.7442	0.6409	0.706	1.618	0.4998	0.6526	0.737	1.107	0.7168	2.4956	0.981	0.9373	1.5891	0.7125
1351	fumarate	Energy	TCA Cycle	1643	LC/MS Polar	330	3084	115.004	444972	100-17-8	C00122	HMDB00134	0.5253	1.5203	0.5044	0.6244	1.8183	0.9286	0.4712	0.8594	1	0.7527	1.0884	0.4727	0.8938	1.0237	0.3724	0.5061	1.1557	0.7127	0.8966	1.2411	0.4717	1.0737	1.3072	0.4429
1267	galactitol (dulcitol)	Carbohydrate	Fructose, Mannose and Galactose Metabolism	1117	LC/MS Polar	1003	2360	181.072	11850	608-66-2	C01697	HMDB00107	0.782	3.7529	0.545	0.9503	1.5615	1.252	0.4707	1.9463	2.3115	1.3586	0.8059	0.8802	0.6678	1.224	0.3231	0.9299	1.5139	0.7115	0.6649	2.761	0.8961	1	0.7029	0.6774
1277	galactonate	Carbohydrate	Fructose, Mannose and Galactose Metabolism	27719	LC/MS Polar	100001026	3085	195.051	128869	299-28-5	C00880	HMDB00565	0.6129	2.0891	0.6918	0.6265	1.8264	0.8603	0.4624	0.9752	1.385	0.9354	0.6952	0.7251	1.1528	1.3012	0.4683	0.8684	0.6651	0.5794	0.8833	1.718	0.8195	0.655	1.1334	0.5442
581	gamma-glutamyl-alpha-lysine	Peptide	Gamma-glutamyl Amino Acid	55015	LC/MS Pos Early	100010901	2784	276.155	65254				0.1862	0.2995	0.6858	0.5768	0.7401	0.7851	0.1862	0.5977	1.5933	1.0774	1.0472	0.7819	0.1862	1.0209	0.1862	0.3305	0.38	0.5041	0.2197	2.5233	0.1862	0.3708	0.6642	0.4702
582	gamma-glutamyl-epsilon-lysine	Peptide	Gamma-glutamyl Amino Acid	33934	LC/MS Pos Early	100001262	2725	276.155	7015685	17105-15-6		HMDB03869	0.2994	0.6933	0.6047	0.439	0.9144	0.822	0.4203	0.6433	1.3148	1.0867	0.7841	0.7231	0.2109	0.6258	0.2109	0.4734	0.4606	0.2779	0.8629	1.0741	0.2949	0.5268	1.0147	0.2109
575	gamma-glutamylglutamate	Peptide	Gamma-glutamyl Amino Acid	36738	LC/MS Pos Early	331	1775	277.103	92865	1116-22-9	C05282	HMDB11737	0.9743	2.8277	0.4449	1	3.5216	0.8236	0.4065	2.1808	3.48	1.9486	4.6117	0.69	0.7079	1.7997	0.3367	0.4168	0.8082	0.3367	0.8304	6.2582	0.7656	0.5461	0.4401	0.4
576	gamma-glutamylglutamine	Peptide	Gamma-glutamyl Amino Acid	2730	LC/MS Pos Early	1140	1430	276.119	150914	10148-81-9	C05283	HMDB11738	0.5931	1.4708	1	1.1328	2.2147	0.9648	0.107	2.187	2.2802	1.7443	2.7007	0.5602	0.4882	1.5494	0.3332	0.5005	0.5453	0.6576	0.219	3.7966	0.8102	0.2095	0.3878	0.3318
577	gamma-glutamylglycine	Peptide	Gamma-glutamyl Amino Acid	33949	LC/MS Pos Early	100001294	1535	205.082	165527	1948-29-4		HMDB11667	0.3073	1.3654	0.2394	0.5211	1.294	0.1883	0.1883	1.664	2.7241	0.92	3.2146	0.1883	0.1883	0.7096	0.1883	0.1883	0.1883	0.1883	0.1883	3.6358	0.1883	0.1883	0.1883	0.1883
578	gamma-glutamylhistidine	Peptide	Gamma-glutamyl Amino Acid	18245	LC/MS Pos Early	1235	2740	285.119	7017195	37460-15-4			0.3833	0.3833	0.3833	0.3833	0.771	0.3833	0.3833	0.3833	1.0776	0.4236	0.3833	0.3833	0.3833	0.3833	0.3833	0.3833	0.3833	0.3833	0.3833	1.4363	0.3833	0.3833	0.3833	0.3833
579	gamma-glutamylisoleucine*	Peptide	Gamma-glutamyl Amino Acid	34456	LC/MS Pos Early	100001485	2940	261.144	14253342			HMDB11170	0.4172	0.6614	0.529	0.4172	0.839	0.8169	0.4172	0.8356	1.7928	0.9319	1.281	0.5111	0.4208	0.4172	0.4172	0.4172	0.4172	0.8538	0.4783	2.4483	0.5178	0.7536	1.2528	0.5444
580	gamma-glutamylleucine	Peptide	Gamma-glutamyl Amino Acid	18369	LC/MS Neg	1268	1685	259.13	151023	2566-39-4		HMDB11171	0.4359	0.4962	0.4359	0.4359	0.6953	0.5832	0.4359	0.5395	1.4056	0.7964	1.0521	0.7982	0.4803	1.2092	0.4359	0.621	0.7018	0.8223	0.8661	3.0714	0.4712	0.6751	1.452	1.1785
583	gamma-glutamylmethionine	Peptide	Gamma-glutamyl Amino Acid	44872	LC/MS Pos Early	100001313	2640	279.101	7009567	17663-87-5		HMDB29155	0.355	0.626	0.355	0.355	0.7252	0.355	0.355	0.7386	1.5234	0.4912	1	0.355	0.355	0.355	0.355	0.355	0.355	0.355	0.355	2.3978	0.355	0.355	0.355	0.355
589	gamma-glutamylserine	Peptide	Gamma-glutamyl Amino Acid	54914	LC/MS Pos Early	100009231	1351	235.093		5875-35-4			0.3688	0.633	0.4569	0.2254	1	0.2254	0.2254	1.0896	1.6614	0.7073	1.5669	0.2254	0.2254	0.2254	0.2254	0.2254	0.2254	0.2254	0.2254	2.6334	0.2254	0.2254	0.2254	0.2254
585	gamma-glutamylthreonine	Peptide	Gamma-glutamyl Amino Acid	33364	LC/MS Pos Early	100001314	1750	249.108	76078708	5652-48-2		HMDB29159	0.6173	0.8771	0.6338	0.5234	1.278	0.8668	0.1808	0.9428	1.3838	0.951	1.1919	0.7148	0.5759	1.281	0.2655	0.6633	0.6925	0.9561	0.6859	2.0765	0.5789	0.6101	0.8177	0.7127
588	gamma-glutamylvaline	Peptide	Gamma-glutamyl Amino Acid	43829	LC/MS Pos Early	100001126	2700	247.129	7015683	2746-34-1		HMDB11172	0.5089	1.0564	0.7163	0.5207	0.8569	0.8098	0.4354	0.9359	1.6365	0.9742	1.0612	0.8552	0.5357	1.2775	0.3236	0.5911	0.6485	0.9704	1.0575	2.4464	0.6157	0.9142	1.4582	0.873
4092	gamma-tocotrienol	Cofactors and Vitamins	Tocopherol Metabolism	37501	LC/MS Pos Late	100001981	1918	410.318	5282349	14101-61-2	C14155	HMDB12958	0.7265	1.1797	1.1649	0.561	1.0009	1.0194	0.8286	0.645	1.4648	1.4919	0.8157	0.4012	0.7312	0.8156	0.4183	1.3239	0.4456	0.9605	0.9905	0.6447	0.6862	0.9798	0.4621	0.6655
4536	genistein sulfate*	Xenobiotics	Food Component/Plant	62061	LC/MS Neg	100020207	3616	349.002					0.6037	1.0419	0.6037	0.6037	0.6037	0.6037	0.6037	0.6037	0.6037	0.6037	0.6037	0.6037	0.7368	0.7315	0.6037	0.6037	0.6037	0.6037	0.6037	0.6837	0.6037	1.0046	0.9712	0.6037
1131	glucose	Carbohydrate	Glycolysis, Gluconeogenesis, and Pyruvate Metabolism	48152	LC/MS Polar	572	2342	225.062	5793	50-99-7	C00031	HMDB00122	0.689	0.5996	0.8069	0.8635	0.8566	0.9767	0.513	1.1901	1.3396	1.3435	1.3669	1.0607	0.8488	1.3147	0.7395	1.2167	0.387	1	0.3804	0.7413	0.7105	0.8962	0.4542	0.6025
1309	glucuronate	Carbohydrate	Aminosugar Metabolism	15443	LC/MS Polar	100000257	3233.3	193.035	444791	207300-70-7	C00191	HMDB00127	0.6508	1.9684	0.5541	0.593	1.2228	0.7161	0.5626	0.8125	1.4017	0.8126	0.8652	1.0024	1.021	1.0404	0.4501	0.9093	0.8818	0.7327	1.0685	2.302	0.905	0.6074	1.3358	0.4457
42	glutamate	Amino Acid	Glutamate Metabolism	57	LC/MS Pos Early	561	1500	148.06	611	56-86-0	C00025	HMDB00148	0.6226	2.2371	0.7008	0.7849	1.4725	1.0869	0.3974	1.0393	1.3422	1.0048	0.72	0.4273	0.7803	1.174	0.5823	0.8371	0.667	1	0.8535	1.3699	0.7302	0.775	0.7087	0.6625
51	glutamate, gamma-methyl ester	Amino Acid	Glutamate Metabolism	33487	LC/MS Pos Early	100001103	2170	162.076	68662	1499-55-4;1499-55-4		HMDB61715	0.5873	3.3772	0.5633	0.6072	2.4693	0.9328	0.3859	1.8611	1.5851	1.1541	0.979	0.542	0.5875	0.8399	0.3421	0.7404	0.4993	0.6309	0.6889	2.0914	0.5304	0.6558	0.6618	0.5092
43	glutamine	Amino Acid	Glutamate Metabolism	53	LC/MS Pos Early	563	1291	147.076	5961	56-85-9	C00064	HMDB00641	0.7407	1.649	0.6739	0.879	0.9514	1.0873	0.6231	1.0883	0.862	0.7696	0.679	1.4036	0.9233	1.2279	0.6593	1.068	1.0954	0.8352	0.6403	1	0.9013	0.5662	0.7823	0.7008
1543	glutarate (C5-DC)	Lipid	Fatty Acid, Dicarboxylate	396	LC/MS Polar	339	2900	131.035	743	110-94-1	C00489	HMDB00661	0.7627	0.5195	0.8472	0.7825	1.2024	0.8926	0.6816	0.5447	1.0553	1.2455	0.9319	0.9163	0.8722	0.6618	0.2956	0.6127	0.77	0.5779	2.3588	2.0838	0.6349	1.0957	2.1179	1.1102
120	glutarylcarnitine (C5-DC)	Amino Acid	Lysine Metabolism	44664	LC/MS Pos Early	100001593	2393	276.144	71464488	102636-82-8		HMDB13130	0.7804	2.1277	0.5614	0.7621	30.7337	1.0456	0.4053	0.4053	0.9959	0.6917	0.4053	0.812	0.7563	0.4053	0.4053	1	0.6555	0.7329	1.2271	3.4738	0.6181	0.5762	0.7421	0.4053
512	glutathione, oxidized (GSSG)	Amino Acid	Glutathione Metabolism	27727	LC/MS Pos Early	448	2667	613.159	65359	103239-24-3	C00127	HMDB03337	0.6716	4.9325	0.9567	0.6591	1.2159	1.4161	0.5674	0.6468	0.9062	1.0564	0.7633	0.7992	1.0454	1.1915	0.5276	0.7806	0.6286	0.8633	0.8687	0.74	0.8559	0.8124	0.5671	0.6234
511	glutathione, reduced (GSH)	Amino Acid	Glutathione Metabolism	2127	LC/MS Pos Early	496	2000	308.091	124886	70-18-8	C00051	HMDB00125	0.5051	7.6167	0.8526	0.5952	1.9691	1.6934	0.6681	0.7932	1	1.0195	0.8127	0.7904	0.8686	0.3948	0.4252	0.4468	0.4401	0.4576	1.1414	0.8447	1.072	0.3562	0.4057	0.6749
1151	glycerate	Carbohydrate	Glycolysis, Gluconeogenesis, and Pyruvate Metabolism	1572	LC/MS Polar	1052	2070.4	105.019	752	600-19-1	C00258	HMDB00139	0.6511	1.8031	0.7565	0.7414	2.6346	1.1099	0.4623	0.9732	1.1059	1.0027	0.8252	0.6799	0.9386	0.9787	0.5411	0.9213	1.0039	0.8614	0.7067	1	0.6689	0.8595	0.7307	0.644
2622	glycerol	Lipid	Glycerolipid Metabolism	15122	LC/MS Neg	1254	758	91.0401	753	56-81-5	C00116	HMDB00131	0.4961	0.5916	1.3407	0.8791	1.425	1.0313	0.9419	0.7958	1.216	2.8787	1.1438	1.421	0.6082	1.0023	0.8086	0.7468	0.5585	1.503	0.7831	1.7024	0.4514	1.509	1.3434	1.435
2623	glycerol 3-phosphate	Lipid	Glycerolipid Metabolism	43847	LC/MS Polar	100000258	3938.7	171.006	754	29849-82-9	C00093	HMDB00126	0.2644	1.9991	0.8197	1.0577	5.0768	0.6879	0.1071	1.894	1.496	1.7677	1.0866	0.0835	0.5526	3.6191	0.7286	0.6608	0.5442	1.7723	0.3793	4.1849	0.5684	0.724	0.9475	0.5506
2058	glycerophosphoethanolamine	Lipid	Phospholipid Metabolism	37455	LC/MS Polar	100001620	3075	214.049	123874	33049-08-0	C01233	HMDB00114	0.8452	3.4185	0.3616	0.4936	5.328	0.7182	0.5056	0.6953	0.6843	0.5393	0.6013	0.6984	0.6482	0.6038	0.4966	1.3004	1.159	0.5532	0.8033	1.1996	0.7328	0.4445	0.6422	0.5904
2628	glycerophosphoglycerol	Lipid	Glycerolipid Metabolism	48857	LC/MS Polar	100001619	2430	245.043	439964		C03274		0.4545	2.2561	0.4422	0.4883	2.5116	0.6024	0.5796	0.6	0.7219	0.6643	0.5265	0.4637	0.61	0.5626	0.5177	1.2721	0.8011	0.5449	0.7926	1.0084	0.5068	0.6452	0.519	0.6307
2060	glycerophosphoinositol*	Lipid	Phospholipid Metabolism	47155	LC/MS Polar	100001621	3850	333.059	167572	16824-65-0			0.7408	22.9801	0.8757	11.6866	444.925	0.7184	0.6625	0.9916	0.8728	0.7192	0.809	0.1718	2.077	1.6891	1.1829	1.3302	4.1396	1.2545	1.9812	44.2961	1.15	0.9057	1.243	1.4165
2054	glycerophosphorylcholine (GPC)	Lipid	Phospholipid Metabolism	15990	LC/MS Pos Early	100000269	672	258.11	71920	28319-77-9	C00670	HMDB00086	0.8637	6.5091	0.5452	1.3076	8.6902	0.9224	0.6194	0.8625	0.7804	0.6142	0.7492	0.8379	0.7383	0.7238	0.6238	1.2167	1.1007	0.6194	0.8102	2.0006	0.7727	0.5734	0.6979	0.5647
2059	glycerophosphoserine*	Lipid	Phospholipid Metabolism	57404	LC/MS Pos Early	100015666	577	260.053	3081457				0.5941	1.4998	0.601	0.6123	2.0643	0.9507	0.6298	0.7728	0.6964	0.6542	0.8384	0.4776	1.0465	1.0071	0.6487	1.125	1.9194	0.9765	1	1.325	0.7425	1.0633	1.667	0.7853
1	glycine	Amino Acid	Glycine, Serine and Threonine Metabolism	58	LC/MS Pos Early	340	1375	76.0393	750	56-40-6	C00037	HMDB00123	0.9786	5.0621	0.7337	1.0754	1.6912	1.2339	0.4335	1.9547	2.0147	1.0619	1.2608	0.6163	0.8289	1.1081	0.5843	0.7407	0.6363	0.7721	0.6967	2.0103	0.8347	0.7007	0.6407	0.5691
2850	glycosyl ceramide (d18:2/24:1, d18:1/24:2)*	Lipid	Hexosylceramides (HCER)	57453	LC/MS Pos Late	100015745	3380	808.666					0.278	0.278	0.278	0.278	0.278	0.278	0.278	0.278	0.278	0.278	0.278	0.278	0.278	0.278	0.278	0.5791	0.278	0.278	0.278	0.278	0.278	0.278	0.278	0.278
2825	glycosyl-N-palmitoyl-sphingosine (d18:1/16:0)	Lipid	Hexosylceramides (HCER)	53013	LC/MS Pos Late	100009272	2623	700.572					0.4324	1.1457	1.0832	1.0191	1.21	0.7589	0.4585	0.7557	0.945	0.9857	0.5118	0.5198	1.1586	1.1469	0.4345	1.2484	0.4624	0.6827	0.4363	0.8744	0.6474	0.9387	0.358	0.4317
2826	glycosyl-N-stearoyl-sphingosine (d18:1/18:0)	Lipid	Hexosylceramides (HCER)	52234	LC/MS Pos Late	100001882	3053	728.604					0.1183	0.1183	0.1183	0.1183	0.1183	0.1183	0.1183	0.1183	0.1183	0.1183	0.1183	0.1183	0.4244	0.2584	0.1183	0.6223	0.1183	0.1183	0.1183	0.1183	0.1183	0.1183	0.1183	0.1183
765	glycylvaline	Peptide	Dipeptide	18357	LC/MS Pos Early	100000487	2734	175.108	97417	1963-21-9		HMDB28854	0.7302	1.4891	0.3597	0.5201	0.3597	0.3597	0.3597	1.0073	0.3597	0.9861	0.3597	0.3597	0.3597	0.3597	0.3597	0.3597	0.3597	0.3597	0.937	0.3597	0.3597	0.3597	0.3597	0.3597
474	guanidinoacetate	Amino Acid	Creatine Metabolism	43802	LC/MS Pos Early	344	1937	118.061	763	352-97-6	C00581	HMDB00128	1.467	1.9405	1.4673	1.5274	2.147	2.2734	0.806	2.174	2.167	2.5969	1.4612	0.9282	0.6412	0.7845	1	0.9655	0.6691	0.8757	1.3561	1.9757	0.8469	0.712	0.7576	1.2521
3919	guanine	Nucleotide	Purine Metabolism, Guanine containing	32352	LC/MS Pos Early	172	2032	152.057	764	73-40-5	C00242	HMDB00132	0.4847	3.2923	0.3706	0.7898	1.2862	0.6842	0.53	2.5673	0.9998	0.858	1.8543	0.3052	0.6625	0.4441	0.543	0.3374	0.7534	0.4025	0.414	1.5868	0.6954	0.4936	1.7292	0.4404
3918	guanosine	Nucleotide	Purine Metabolism, Guanine containing	1573	LC/MS Pos Early	1099	1728	284.099	6802	118-00-3	C00387	HMDB00133	0.9604	3.1383	0.6194	0.926	2.5944	1	0.5076	1.5545	1.5037	1.448	1.0706	0.6801	0.6399	1.0642	0.4949	0.9655	0.3485	0.618	0.5655	1.6498	0.6728	0.58	0.4775	0.4637
3913	5'- GMP	Nucleotide	Purine Metabolism, Guanine containing	2849	LC/MS Pos Early	347	800	364.065	6804	5550-12-09	C00144	HMDB01397	0.8608	1.9122	1.0088	0.815	0.6496	1.013	0.7549	0.8486	1.2436	1.0987	0.8472	0.9803	0.989	0.7416	0.6739	1	0.7433	0.9235	1.161	0.7201	0.8689	0.7088	0.8226	0.7606
4082	gulonate*	Cofactors and Vitamins	Ascorbate and Aldarate Metabolism	46957	LC/MS Polar	100001586	2750	195.051	152304	20246-53-1	C00257	HMDB03290	0.5005	1.0813	0.4538	0.3491	0.8823	0.6255	0.473	0.5895	1.1906	0.911	0.7267	0.713	1	0.9257	0.2967	0.7111	0.8167	0.6959	1.1622	2.0488	0.7455	0.7568	1.2778	0.538
4131	heme	Cofactors and Vitamins	Hemoglobin and Porphyrin Metabolism	41754	LC/MS Pos Late	100001386	1124	616.176	26945	14875-96-8	C00032	HMDB03178	0.8968	2.2461	0.7191	1.5197	1.7464	2.5221	0.4586	0.6352	0.8497	2.1273	0.7099	0.5426	0.8848	1.0809	0.3952	0.4883	1.0145	1.1772	0.4651	0.7809	0.546	0.3952	1.792	0.3952
1453	hexadecadienoate (16:2n6)	Lipid	Long Chain Polyunsaturated Fatty Acid (n3 and n6)	57652	LC/MS Neg	100009394	5398	251.202	13932172	28290-73-5		HMDB00477	0.797	0.6026	1.2887	1.2013	1.3787	1.1398	1.0239	0.5763	1.7228	2.688	0.9989	1.096	0.6431	1.1004	0.7295	0.7456	0.2829	1.3058	0.8879	2.0398	0.7798	1.3451	1.4757	1.2601
1579	hexadecanedioate (C16)	Lipid	Fatty Acid, Dicarboxylate	35678	LC/MS Neg	100001614	4615	285.207	10459	505-54-4	C19615	HMDB00672	0.817	0.7413	1.6006	1.0409	1.0221	0.944	0.9823	1.5118	1.0106	0.7201	1.1593	1.0883	1.4906	1.5898	1.1174	0.9353	1.2165	1.672	0.7508	0.9958	1.0358	1.1335	1.0508	0.8879
1580	hexadecenedioate (C16:1-DC)*	Lipid	Fatty Acid, Dicarboxylate	61862	LC/MS Neg	100019975	4380	283.192					0.457	0.9276	1.9294	1.4068	1.6275	1.096	1.0252	1.922	1.2082	0.6124	1.3645	1.3484	1.8186	2.1883	1.327	0.457	1.1349	2.059	0.937	1.2435	1.04	0.9403	1.4596	0.8907
1702	hexanoylcarnitine (C6)	Lipid	Fatty Acid Metabolism (Acyl Carnitine, Medium Chain)	32328	LC/MS Pos Late	100000781	800	260.186	6426853	6920-35-0		HMDB00705	0.4892	3.8207	0.6137	0.5689	5.6843	0.3989	0.1017	0.9017	1.2192	0.534	1.1156	0.7483	0.1386	0.5601	0.3329	1.0752	0.2132	0.4863	0.1017	1.2499	0.3159	0.1017	0.2494	0.1514
1675	hexanoylglycine (C6)	Lipid	Fatty Acid Metabolism (Acyl Glycine)	35436	LC/MS Neg	100001527	2900	172.098	99463	24003-67-6		HMDB00701	0.345	0.8263	0.9546	0.6272	0.4655	0.7774	1	1.2239	1.5843	1.4257	1.3481	1.2709	1.6346	0.4793	0.4492	0.7097	0.291	0.291	1.0171	2.7437	0.6691	0.4855	1.9155	0.3708
4180	hippurate	Xenobiotics	Benzoate Metabolism	15753	LC/MS Neg	100000014	2106.9	178.051	464	495-69-2	C01586	HMDB00714	0.7944	3.7384	0.2172	0.69	0.5283	0.4529	1	0.7565	0.7284	0.9591	0.3483	0.4708	0.7229	1.6339	0.4214	0.8486	0.8565	0.8418	1.1518	3.6277	2.3716	0.7083	3.0047	0.6543
83	histamine	Amino Acid	Histidine Metabolism	1574	LC/MS Pos Early	354	3035	112.087	774	51-45-6	C00388	HMDB00870	0.1585	1	0.4	0.3182	0.4667	0.5089	0.129	0.1984	0.5514	0.5085	0.1997	0.0766	0.166	0.3143	0.154	2.1221	0.1822	0.2986	0.2184	0.4704	0.2403	0.3455	0.3729	0.1035
67	histidine	Amino Acid	Histidine Metabolism	59	LC/MS Neg	355	755.9	154.062	6274	5934-29-2	C00135	HMDB00177	0.5616	0.8034	0.545	0.6436	0.748	0.8006	0.5823	0.9701	0.9451	0.7586	0.7448	0.6854	0.9523	1.3303	0.5317	1.1217	1.0695	1.2013	0.6266	1.3113	0.5628	0.9064	1.0945	0.5017
441	homoarginine	Amino Acid	Urea cycle; Arginine and Proline Metabolism	22137	LC/MS Pos Early	100000961	2882	189.135	9085	156-86-5	C01924	HMDB00670	0.1523	0.1523	0.1523	0.1523	0.9857	0.1523	0.1523	0.1523	0.1523	0.2489	0.1523	0.1523	0.1523	0.1523	0.1523	0.1523	0.1523	0.1523	0.1523	0.5441	0.1523	0.194	0.1523	0.1523
4595	homostachydrine*	Xenobiotics	Food Component/Plant	33009	LC/MS Pos Early	100001550	1750	158.118	441447	1195-94-4	C08283	HMDB33433	1.1778	1.8064	0.4126	0.8481	5.7184	0.4971	0.6988	1.5728	1.3943	0.8966	0.9112	0.405	1.1045	1	0.3456	0.7462	0.8769	0.9217	0.6118	2.0945	0.7043	0.549	0.674	0.5638
41	hydroxyasparagine	Amino Acid	Alanine and Aspartate Metabolism	62060	LC/MS Pos Early	100020205	1149	149.056	97663		C03124	HMDB32332	0.3732	1.7216	0.3732	0.7002	0.9437	1.4021	0.3732	0.8081	0.8302	0.3732	0.6347	0.3732	0.3732	0.8424	0.3732	0.3732	0.3732	0.3732	0.3732	1.1298	0.405	0.3732	0.3732	0.4251
2872	hydroxypalmitoyl sphingomyelin (d18:1/16:0(OH))	Lipid	Sphingomyelins	62851	LC/MS Pos Late	100021000	2056	719.57					0.9721	1.7155	0.8861	1.4261	1.3295	1.4103	0.9335	1.2663	1.193	1.247	1.1613	0.7765	0.9568	1.0307	0.6557	0.8218	0.8854	1.1135	1.0875	1.3773	1.0116	1	0.5776	0.6804
422	hypotaurine	Amino Acid	Methionine, Cysteine, SAM and Taurine Metabolism	590	LC/MS Polar	358	2763.4	108.013	107812	300-84-5	C00519	HMDB00965	0.4049	2.9652	0.5034	1.9027	52.172	0.5789	0.3881	1.0734	1.8187	0.9331	1.4963	0.9492	0.4819	0.7589	0.1899	0.5491	1	0.5005	0.5853	4.3156	0.6258	0.5541	0.6276	0.7162
3858	hypoxanthine	Nucleotide	Purine Metabolism, (Hypo)Xanthine/Inosine containing	3127	LC/MS Pos Early	171	1295	137.046	790	68-94-0	C00262	HMDB00157	0.6704	1.7489	0.7027	0.7086	2.163	1.2809	0.9492	0.64	0.7553	0.7645	0.8757	0.4715	0.833	1.3139	0.4314	0.929	0.6695	0.7608	0.8505	1.0488	0.3399	1.1483	1	0.5695
78	imidazole lactate	Amino Acid	Histidine Metabolism	15716	LC/MS Pos Early	100000263	2040	157.061	793	14403-45-3	C05568	HMDB02320	0.9032	1.3181	0.9332	0.7073	1.0783	1.3415	1.1946	0.9677	1.7579	1.5728	1.7395	1.3883	1.1218	0.7468	0.7199	0.5283	1.0496	1.0008	1.3538	1.4937	0.9772	1.3004	1	1.2505
76	imidazole propionate	Amino Acid	Histidine Metabolism	40730	LC/MS Pos Early	100003434	2263	141.066	70630	1074-59-5		HMDB02271	1.025	0.5543	0.817	0.8113	0.9524	1.1114	0.9702	1.105	1.4498	1.2892	0.5211	0.7765	3.9213	0.4489	0.2576	0.4485	0.975	0.2176	1.3769	0.9562	0.5544	1.37	1.182	0.8567
275	indolelactate	Amino Acid	Tryptophan Metabolism	18349	LC/MS Neg	100000463	2286	204.067	92904	832-97-3	C02043	HMDB00671	0.3536	1.5112	0.4061	0.575	0.9997	0.6714	0.5337	0.5992	1.5896	1.7445	1.0003	0.4719	0.6251	0.9756	0.3688	0.5007	0.4647	0.7648	1.6199	3.7389	1.2722	0.9875	1.574	1.5937
3857	inosine	Nucleotide	Purine Metabolism, (Hypo)Xanthine/Inosine containing	1123	LC/MS Pos Early	361	1269	269.088	6021	58-63-9	C00294	HMDB00195	0.8572	2.8172	0.8801	1.0578	2.1864	1.272	1.0488	1.11	1.1808	1.1644	0.9532	0.4939	0.8012	1.3179	0.6272	0.7368	0.6142	0.763	0.9731	1.4384	0.4958	0.9968	0.8045	0.6672
3856	inosine 5'-monophosphate (IMP)	Nucleotide	Purine Metabolism, (Hypo)Xanthine/Inosine containing	2133	LC/MS Neg	362	650	347.04	8582	4691-65-0	C00130	HMDB00175	0.6142	0.9691	1.1282	0.6164	0.4182	0.7888	0.8773	0.5257	0.673	1.0507	0.5994	0.5761	1.5946	1.2746	1.4289	1.6329	1.2357	1.4035	1.1041	1	0.8145	1.313	1.952	1.082
378	isobutyrylcarnitine (C4)	Amino Acid	Leucine, Isoleucine and Valine Metabolism	33441	LC/MS Pos Early	100001055	2810	232.154	168379	25518-49-4		HMDB00736	0.5585	0.9429	0.5652	1.0857	1.1608	1.0822	0.5028	1.0289	1.3855	0.923	2.697	5.2909	0.8803	0.756	0.5857	0.8117	0.9894	0.5042	0.9214	2.2967	0.6094	1	1.4543	1.7612
344	isoleucine	Amino Acid	Leucine, Isoleucine and Valine Metabolism	1125	LC/MS Pos Early	376	2800	132.102	6306	73-32-5	C00407	HMDB00172	0.4318	1.0483	0.5262	0.5703	1.0378	0.6842	0.428	0.9748	1.1486	0.8822	0.7027	0.3779	0.6634	1.0197	0.418	0.769	0.9121	0.6939	0.9513	1.8968	0.4361	0.8671	1	0.6221
315	isovalerylcarnitine (C5)	Amino Acid	Leucine, Isoleucine and Valine Metabolism	34407	LC/MS Pos Early	100001393	3085	246.17	6426851	31023-24-2		HMDB00688	0.605	1.5755	0.4738	0.8917	1.4503	1.0663	0.5076	0.734	0.9829	0.6728	2.2494	5.5075	1.298	1.1306	0.6407	0.9307	1.4326	0.8922	1.3831	1.9722	0.502	0.9595	1.9795	1.5411
314	isovalerylglycine	Amino Acid	Leucine, Isoleucine and Valine Metabolism	35107	LC/MS Neg	100001452	1950	158.082	546304	16284-60-9		HMDB00678	1.1764	1.3155	0.482	0.482	0.482	0.6171	0.4929	1.0035	1.1349	0.8214	0.8496	0.6435	1.413	0.726	0.482	0.482	0.8609	0.482	1.1173	3.1171	0.7869	0.6635	1.816	0.667
249	kynurenine	Amino Acid	Tryptophan Metabolism	15140	LC/MS Pos Early	100000265	2739	209.092	161166	2922-83-0	C00328	HMDB00684	0.684	4.3925	0.9828	3.1299	2.9602	1	0.8576	1.1422	1.519	1.5618	1.4495	0.6324	0.6058	1.1093	0.6664	0.6506	0.5181	0.9802	1.1465	3.2873	0.8651	1.3918	1.2452	0.8665
1148	lactate	Carbohydrate	Glycolysis, Gluconeogenesis, and Pyruvate Metabolism	527	LC/MS Polar	482	1469	89.0244	612	79-33-4	C00186	HMDB00190	0.8577	2.3639	0.4742	0.5472	1.6033	0.8265	0.461	0.7712	0.7369	0.6743	0.8257	0.6016	0.9376	1.2413	0.2897	1.0597	1.1972	0.7572	0.6501	1.0793	0.5206	0.7192	1	0.536
1711	laurylcarnitine (C12)	Lipid	Fatty Acid Metabolism (Acyl Carnitine, Medium Chain)	34534	LC/MS Pos Late	100001392	1235	344.279	10427569	25518-54-1		HMDB02250	0.3583	3.1003	0.2218	0.308	3.5142	0.4504	0.1539	0.4209	0.6216	0.4842	0.5347	0.3151	0.1539	0.3817	0.1792	1.284	0.1539	0.2817	0.1539	0.9344	0.3345	0.1539	0.264	0.1918
297	leucine	Amino Acid	Leucine, Isoleucine and Valine Metabolism	60	LC/MS Pos Early	397	2864	132.102	6106	61-90-5			0.4857	0.9003	0.4774	0.54	0.9342	0.6148	0.58	1.0674	1.0989	0.8161	0.645	0.4496	0.748	1	0.4166	0.86	0.8553	0.7322	1.1643	2.0499	0.4196	0.9016	0.9347	0.7399
803	leucylalanine	Peptide	Dipeptide	40010	LC/MS Pos Early	100003179	2801	203.139	259321	7298-84-2		HMDB28922	1.9913	2.5238	0.4945	0.9087	0.1959	0.2854	1.0293	3.2228	2.4862	2.6671	0.1301	0.7161	0.2631	0.1301	0.1301	0.3145	0.1301	0.1301	0.8503	0.8177	0.3634	0.1301	0.1913	0.2762
980	leucylglutamine*	Peptide	Dipeptide	48189	LC/MS Pos Early	100003183	2620	260.161	4305457			HMDB28927	0.5626	4.1704	0.2614	0.3557	0.353	0.2614	0.2614	4.1674	3.4637	2.1321	0.2614	0.2614	0.2614	0.2614	0.2614	0.2614	0.4025	0.2614	0.6998	1.3166	0.2614	0.2614	0.2614	0.2614
808	leucylglycine	Peptide	Dipeptide	40045	LC/MS Pos Early	100003185	2778	189.123	79070	686-50-0		HMDB28929	1.7213	2.0963	0.4045	1.004	0.1989	0.288	1.0178	3.2259	2.2174	2.2544	0.2204	0.4112	0.4257	0.1293	0.1293	0.1293	0.7369	0.1802	1.3721	1.548	0.3274	0.2741	0.3651	0.2578
2876	lignoceroyl sphingomyelin (d18:1/24:0)	Lipid	Sphingomyelins	57330	LC/MS Pos Late	100006298	3437	815.7		60037-60-7			1.1395	1.6273	1.6334	1.4103	1.4163	1.5086	1.3206	1.0602	1.4495	1.3958	1.2395	1.1834	2.3918	1.6937	0.9615	0.8046	1.7226	1.6082	1.1637	1.2794	1.2224	1.773	0.9677	0.9331
1454	linoleate (18:2n6)	Lipid	Long Chain Polyunsaturated Fatty Acid (n3 and n6)	1105	LC/MS Neg	180	5535	279.233	5280450	60-33-3	C01595	HMDB00673	0.7246	0.9156	1.3215	1.054	1.1641	0.895	1.6008	0.406	2.3734	2.9338	0.7119	1.0801	0.4181	0.9107	0.4788	0.695	0.1504	1.0821	1.0855	2.2145	0.6683	0.8681	1.3189	0.9958
1456	linolenate (18:3n3 or 3n6)	Lipid	Long Chain Polyunsaturated Fatty Acid (n3 and n6)	34035	LC/MS Neg	100001337	5450	277.217	5280934		C06426	HMDB03073	0.8032	0.6218	1.5485	1.2215	1.095	0.8267	1.498	0.5826	1.9411	3.0077	0.9496	1.2719	0.6275	1.1399	0.7596	0.7342	0.2467	1.3925	1.2058	2.6062	0.7267	1	1.727	1.254
1739	linolenoylcarnitine (C18:3)*	Lipid	Fatty Acid Metabolism (Acyl Carnitine, Polyunsaturated)	57511	LC/MS Pos Late	100015831	1310	422.327					0.1757	5.6896	0.4307	0.2868	3.5213	0.5111	0.1757	0.3402	0.6491	0.9054	0.2564	0.1757	0.4777	1.9322	0.1757	1.0568	0.1757	0.5541	0.1757	0.9268	0.1764	0.1757	0.1757	0.1757
2002	linoleoyl ethanolamide	Lipid	Endocannabinoid	52608	LC/MS Neg	100006726	6150	322.275	5283446	68171-52-8		HMDB12252	0.9045	1.8886	0.8926	1.1089	0.9446	0.8553	1.7935	1.1283	1.8865	1.4516	0.9235	1.014	0.6881	1.5334	0.8927	0.8811	0.967	1.5046	1.3098	1.2715	1.4085	1.2583	1.532	0.9721
2713	linoleoyl-linolenoyl-glycerol (18:2/18:3) [2]*	Lipid	Diacylglycerol	54964	LC/MS Pos Late	100010927	2478	632.525					1.1481	0.8567	1.295	1.2685	1.1561	0.6743	1.7919	0.8038	1.7308	3.0852	1.4167	0.7968	0.5588	0.9485	0.4624	0.8461	0.5629	1.1744	0.7937	1.784	0.7448	1.2519	1.0056	0.7687
2710	linoleoyl-linoleoyl-glycerol (18:2/18:2) [1]*	Lipid	Diacylglycerol	54968	LC/MS Pos Late	100010941	2720	634.54					0.9467	0.4578	1.1978	1.2981	1.4558	0.9988	2.0284	0.3676	2.5466	5.1904	1.1715	0.7137	0.3259	0.7569	0.325	0.6999	0.1769	1.4034	0.9645	1.9368	0.5588	1.3195	1.1848	1
2711	linoleoyl-linoleoyl-glycerol (18:2/18:2) [2]*	Lipid	Diacylglycerol	54969	LC/MS Pos Late	100010942	2790	634.54					1.142	0.7487	0.9773	1	1.0182	0.7801	2.2503	0.5697	2.4679	4.4327	1.1896	1.1456	0.362	0.7921	0.4165	0.9374	0.3623	1.4408	0.6462	1.7324	0.6087	1.0533	0.7254	0.5497
1738	linoleoylcarnitine (C18:2)*	Lipid	Fatty Acid Metabolism (Acyl Carnitine, Polyunsaturated)	46223	LC/MS Pos Late	100003151	1430	424.342	6450015	36816-10-1		HMDB06469	0.5065	5.1168	0.4275	0.4415	2.6806	0.781	0.1022	0.5382	0.8952	1	0.4391	0.1678	0.4758	1.3829	0.2317	1.6524	0.1816	0.6409	0.111	0.9364	0.355	0.1874	0.2825	0.2742
99	lysine	Amino Acid	Lysine Metabolism	1301	LC/MS Pos Early	407	2850	147.113	5962	56-87-1	C00047	HMDB00182	0.4687	1.056	0.5573	0.5756	1.3371	0.8381	0.4217	1	1.0297	0.7948	0.7099	0.5985	0.5594	0.9173	0.3354	0.8026	0.6502	0.6601	0.6947	1.7757	0.4275	0.7632	0.8227	0.5995
1353	malate	Energy	TCA Cycle	1303	LC/MS Neg	409	615.6	133.014	525	6915-15-7	C00149	HMDB00156	0.7065	1.3518	0.5777	1.0985	1.0157	0.7344	0.6022	0.8784	0.9019	0.7448	1.0577	0.4997	1	1	0.3875	0.5023	1.0447	0.6108	0.8632	1.1755	0.625	0.9507	1.2728	0.4586
1370	malonylcarnitine	Lipid	Fatty Acid Synthesis	37059	LC/MS Pos Early	100001526	2086	248.113	22833583	853728-01-5		HMDB02095	0.7894	1.304	0.6438	0.6467	1.1521	0.8874	0.7528	0.7033	0.8239	0.9199	0.8196	0.7451	0.761	0.633	0.6244	1.6713	0.6734	0.7118	1.0251	0.8393	0.6751	0.684	0.632	0.7537
1204	maltose	Carbohydrate	Glycogen Metabolism	15586	LC/MS Polar	913	3329.4	387.114	10991489	6363-53-7	C00208	HMDB00163	0.7605	1.3523	0.7148	0.7729	0.9801	1.1185	0.4812	0.7155	0.6695	0.7408	1.063	1	0.7674	0.5878	0.2637	0.715	0.412	0.4309	0.3674	0.7281	1.0034	0.2409	0.4128	0.1456
1256	mannitol/sorbitol	Carbohydrate	Fructose, Mannose and Galactose Metabolism	46142	LC/MS Polar	100001740	2320	181.072	5780		C00794	HMDB00247	0.9164	4.2365	0.5743	0.6381	1.4884	0.8231	0.5681	0.7339	1.059	0.699	0.8836	0.4491	0.984	0.867	0.3234	1.1885	3.4057	0.4625	0.6204	0.9726	0.5446	1	2.0953	0.4816
4619	mannonate*	Xenobiotics	Food Component/Plant	62864	LC/MS Polar	100003695	2736	195.051	3246006	642-99-9			0.373	2.6321	0.5837	0.4729	0.9828	0.6692	0.7493	0.5387	0.8281	0.7441	0.6845	0.5972	1.1571	0.3963	0.3229	0.7361	0.6749	0.5511	1.1677	0.5616	0.5726	0.6863	0.42	0.548
1257	mannose	Carbohydrate	Fructose, Mannose and Galactose Metabolism	48153	LC/MS Polar	803	2200	225.062	18950	3458-28-4	C00159	HMDB00169	0.5274	0.9621	0.9864	0.9811	1.2985	1.2315	0.4581	1.1702	1.3488	1.2301	1.0035	0.9597	0.6869	1.1887	0.6214	1.0191	1.4481	0.7801	0.5107	0.9125	0.5872	0.8431	0.427	0.5407
1404	margarate (17:0)	Lipid	Long Chain Saturated Fatty Acid	1121	LC/MS Neg	891	5731	269.249	10465	506-12-7		HMDB02259	0.7401	1.0849	0.9044	0.9114	1.001	1.0439	1.1092	0.6985	1.2574	1.5475	0.7913	0.9177	0.8122	1.0452	0.6691	0.9376	0.6154	0.9875	1.0293	1.3529	0.8445	1.1462	1.1632	0.7544
1715	margaroylcarnitine (C17)*	Lipid	Fatty Acid Metabolism (Acyl Carnitine, Long Chain Saturated)	57512	LC/MS Pos Late	100004054	1424	414.358		106182-29-0		HMDB06210	0.4725	3.1411	0.3693	0.6753	1.4752	0.7823	0.4555	0.5744	0.9747	1.0641	0.3969	0.2309	0.6749	0.6356	0.3195	0.7974	0.6988	0.3958	0.6643	0.7739	0.4181	0.8301	1.0964	0.4536
1466	mead acid (20:3n9)	Lipid	Long Chain Polyunsaturated Fatty Acid (n3 and n6)	35174	LC/MS Neg	100001472	5650	305.249	5312531	20590-32-3		HMDB10378	1.1442	1.973	1.185	1.1504	1.5108	0.6404	2.2787	0.7333	3.7915	4.8285	0.6802	1	0.779	1.2654	0.6285	0.8654	0.4926	1.4168	1.2478	2.788	0.4952	0.9401	1.4716	0.907
386	methionine	Amino Acid	Methionine, Cysteine, SAM and Taurine Metabolism	1302	LC/MS Pos Early	415	2526	150.058	6137	63-68-3	C00073	HMDB00696	0.7693	1.0596	0.8286	0.8411	1.1041	0.9154	0.8071	1.0937	1.0829	0.8886	0.7881	0.7659	0.898	0.9602	0.759	0.9245	0.9109	0.9023	0.8785	1.1205	0.7952	0.9472	0.8581	0.7763
392	methionine sulfoxide	Amino Acid	Methionine, Cysteine, SAM and Taurine Metabolism	18374	LC/MS Pos Early	100000039	1272	166.053	158980	3226-65-1	C02989	HMDB02005	0.7567	1.1277	0.6907	0.9246	0.7565	1.0134	0.5794	1.1109	1	0.829	0.9812	0.5397	0.8081	1.039	0.593	0.7859	0.8711	0.8546	0.8529	1.2739	0.7578	0.9502	0.8325	0.675
4749	methyl glucopyranoside (alpha + beta)	Xenobiotics	Food Component/Plant	46144	LC/MS Pos Early	100005864	832	212.113					0.7239	1.7788	0.8582	0.8988	1.1936	0.9485	0.5826	1.15	1.3468	1.1134	0.824	0.7095	0.6418	0.8388	0.588	0.8298	0.706	0.8012	0.9715	1.4003	0.7946	0.6361	0.8448	0.5814
1658	methylmalonate (MMA)	Lipid	Fatty Acid Metabolism (also BCAA Metabolism)	1496	LC/MS Polar	418	3078.4	117.019	487	516-05-2	C02170	HMDB00202	0.716	2.3259	0.8203	0.924	27.3016	0.8892	0.8184	0.729	0.6982	0.8999	0.6457	0.6878	0.8989	0.6071	0.4106	0.6992	1.4002	0.6267	1.261	1.79	0.6622	1.0669	2.0764	0.7988
4013	methylphosphate	Nucleotide	Purine and Pyrimidine Metabolism	37070	LC/MS Pos Early	100001805	544	113	13130	7023-27-0		HMDB61711	0.7105	1.2373	0.4965	0.4929	1.4504	0.9633	0.3788	0.6213	1.1618	0.9528	0.6095	0.7214	0.4315	0.5877	0.4123	1.1105	0.3746	0.5671	0.5133	0.8261	0.4948	0.4207	0.443	0.5062
2021	myo-inositol	Lipid	Inositol Metabolism	1124	LC/MS Polar	363	3506.3	225.062	892	87-89-8	C00137	HMDB00211	0.6386	1.77	0.5779	0.8028	1.2084	0.7027	0.7502	0.8923	0.7341	0.7257	0.8828	0.5376	0.6019	0.7016	0.5859	1.6892	0.7377	0.4707	1.0345	0.6596	0.6504	0.6039	0.5036	0.7793
1401	myristate (14:0)	Lipid	Long Chain Saturated Fatty Acid	1365	LC/MS Neg	519	5440	227.202	11005	544-63-8	C06424	HMDB00806	0.6665	0.6238	1.0361	0.8602	0.813	0.8578	1.0487	0.5331	1.1989	1.9329	0.8622	1.0243	0.6357	0.7122	0.636	1.0567	0.3937	0.9251	1.0302	1.7555	0.6705	0.9782	1.1695	0.9951
1414	myristoleate (14:1n5)	Lipid	Long Chain Monounsaturated Fatty Acid	32418	LC/MS Neg	100001198	5346.9	225.186	5281119	544-64-9	C08322	HMDB02000	0.6886	0.5305	1.1927	0.9349	1.3365	0.96	0.9171	0.5966	1.1217	2.0345	1.0771	1.1717	0.5809	0.8583	0.7594	0.8599	0.3569	1.181	0.8861	1.8396	0.5961	1.1153	1.431	1.151
1731	myristoleoylcarnitine (C14:1)*	Lipid	Fatty Acid Metabolism (Acyl Carnitine, Monounsaturated)	48182	LC/MS Pos Late	100006051	1316	370.295	90659872	889848-55-9			0.1057	2.7633	0.066	0.1228	2.1879	0.166	0.066	0.2526	0.2386	0.1591	0.1878	0.066	0.0809	0.2577	0.066	1.231	0.066	0.066	0.066	0.3527	0.066	0.066	0.0698	0.0823
2866	myristoyl dihydrosphingomyelin (d18:0/14:0)*	Lipid	Dihydrosphingomyelins	57365	LC/MS Pos Late	100009038	2060	677.559				HMDB12085	0.5389	23.0713	0.8511	1.5085	9.1593	0.9438	0.5389	0.676	0.5389	1.3448	0.5389	0.5389	0.5389	0.5485	0.5389	0.5389	0.5389	0.7124	0.5389	1.5739	0.5389	0.5389	0.5389	0.5389
1712	myristoylcarnitine (C14)	Lipid	Fatty Acid Metabolism (Acyl Carnitine, Long Chain Saturated)	33952	LC/MS Pos Late	100001270	1350	372.311	6426854	18822-89-4		HMDB05066	0.78	3.3521	0.5679	0.6372	2.2329	0.75	0.2059	0.8563	1.0666	1.1709	0.6598	0.7558	0.3943	0.5492	0.3166	1.1345	0.151	0.451	0.1767	1	0.4688	0.2436	0.3964	0.4938
131	N,N,N-trimethyl-5-aminovalerate	Amino Acid	Lysine Metabolism	57687	LC/MS Pos Early	100015962	2186	160.133	14274897				0.6122	2.695	0.6009	0.7049	6.1428	1.1457	0.4664	0.8942	1.174	0.8407	0.8428	0.8905	0.8329	0.8265	0.4215	1.0255	0.9275	0.4343	0.7846	1.4248	0.569	0.711	0.4974	0.5258
466	N,N,N-trimethyl-alanylproline betaine (TMAP)	Amino Acid	Urea cycle; Arginine and Proline Metabolism	62947	LC/MS Pos Early	100020217	2470	229.155					0.4385	0.942	0.4005	0.367	1.6539	0.6153	0.3974	0.6808	0.7671	0.4173	0.6836	0.7197	0.3637	0.4983	0.3057	1.0445	0.1907	0.3229	0.7507	0.8891	0.5107	0.3844	1.7383	0.2
32	N,N-dimethylalanine	Amino Acid	Alanine and Aspartate Metabolism	63151	LC/MS Pos Early	100020371	1370	118.086	5488191	2812-31-9			0.8759	0.6619	1.9277	0.5363	1.0901	2.1847	1.0153	2.8788	2.2171	1.3187	3.0736	0.644	0.4498	0.4498	0.7849	0.9325	0.5028	0.4498	0.6702	0.8659	0.8562	0.5637	0.6843	0.4498
53	N-acetyl-aspartyl-glutamate (NAAG)	Amino Acid	Glutamate Metabolism	35665	LC/MS Pos Early	100001612	1035	305.098	5255	3106-85-2	C12270	HMDB01067	0.0239	0.0239	0.0239	0.0239	0.0239	0.0239	0.0239	0.0239	0.0239	0.0239	0.0239	0.0239	0.0239	0.0239	0.0239	0.8623	0.0239	0.0239	0.0239	0.0239	0.0239	0.0239	0.0239	0.0239
1315	N-acetyl-glucosamine 1-phosphate	Carbohydrate	Aminosugar Metabolism	15741	LC/MS Polar	1212	4052	300.049	440364	31281-59-1	C04256	HMDB01367	0.3267	1.0032	0.3267	0.9296	3.313	1.5775	0.3267	1.7944	5.0667	0.6423	1.1926	0.3267	0.3267	0.8234	0.3267	0.3267	0.3267	0.3267	0.3267	3.0953	0.3267	0.3267	0.3267	0.3267
30	N-acetylalanine	Amino Acid	Alanine and Aspartate Metabolism	1585	LC/MS Polar	1110	1564.8	130.051	88064	97-69-8	C02847	HMDB00766	0.6861	1.5093	0.7777	0.776	1.9894	1	0.6205	0.9603	1.3215	1.0364	0.9366	0.637	0.983	0.9147	0.5142	0.7254	0.6264	0.7707	0.8576	1.5002	0.5842	1.0563	0.8856	0.5606
447	N-acetylarginine	Amino Acid	Urea cycle; Arginine and Proline Metabolism	33953	LC/MS Pos Early	100001266	2245	217.13	67427	155-84-0	C02562	HMDB04620	0.2586	0.9971	0.2656	0.5916	1.3468	0.5144	0.2586	0.853	0.9474	0.5843	0.6886	0.276	0.2586	0.7972	0.2586	0.2586	0.5066	0.4072	0.9339	3.1919	0.6085	0.5599	1.2609	0.7023
40	N-acetylasparagine	Amino Acid	Alanine and Aspartate Metabolism	33942	LC/MS Pos Early	100001257	785	175.071	99715	4033-40-3		HMDB06028	0.8575	1.3562	0.7207	0.8069	0.6023	0.3677	0.5491	1.3116	1.759	0.9652	1.0657	0.6135	0.7044	1.1384	0.4592	0.6732	1.0131	0.8259	1.4295	3.7124	1.3701	0.7481	1.4856	0.7364
36	N-acetylaspartate (NAA)	Amino Acid	Alanine and Aspartate Metabolism	22185	LC/MS Polar	100000787	3143	174.041	65065	997-55-7;997-55-7	C01042	HMDB00812	0.4636	2.1496	0.3719	0.3537	0.6999	0.6529	0.3337	0.3318	0.4824	0.5789	0.2643	0.2794	0.5061	0.6046	0.2437	1.7674	0.6684	0.2968	0.3488	0.4083	0.4562	0.3619	0.6613	0.5109
1314	N-acetylglucosamine 6-phosphate	Carbohydrate	Aminosugar Metabolism	15107	LC/MS Polar	1213	4114	300.049	439219	102029-88-9	C00357	HMDB02817	0.1878	0.1878	0.1878	0.1878	0.9204	0.1878	0.1878	0.1878	0.3534	0.1878	0.1878	0.1878	0.1878	0.1878	0.1878	0.1878	0.1878	0.1878	0.1878	0.1878	0.1878	0.1878	0.1878	0.1878
1335	N-acetylglucosamine/N-acetylgalactosamine	Carbohydrate	Aminosugar Metabolism	46539	LC/MS Pos Early	100006435	715	222.097					0.5962	0.4487	0.6346	0.5156	0.725	0.7442	0.6011	1.4925	1.6451	0.4487	0.8578	0.4487	0.8343	0.9419	0.5895	1.0513	0.8428	1.0046	0.7705	1.1715	0.593	1.4776	0.9567	1.1746
1332	N-acetylglucosaminylasparagine	Carbohydrate	Aminosugar Metabolism	48149	LC/MS Pos Early	1215	1212	336.14	123826	2776-93-4	C04540	HMDB00489	0.5007	2.2604	0.6313	0.5975	0.863	0.9567	0.1747	0.8977	1.1811	0.9763	0.5371	0.5274	0.6038	0.6981	0.1747	1.0851	0.5856	0.1747	0.6414	1.0237	0.4479	0.1747	0.4035	0.4025
45	N-acetylglutamate	Amino Acid	Glutamate Metabolism	15720	LC/MS Pos Early	100000282	1050	190.071	70914	5817-08-03	C00624	HMDB01138	0.5252	1.1918	0.6557	0.5456	0.5746	1.1055	0.4766	0.3246	0.7827	1.0495	0.5626	0.7024	1.0086	0.6682	0.3693	1.8201	0.7853	0.7389	1.5897	0.6143	0.9049	0.9162	0.7153	0.8783
46	N-acetylglutamine	Amino Acid	Glutamate Metabolism	33943	LC/MS Pos Early	100001253	845	189.087	182230	2490-97-3	C02716	HMDB06029	0.7005	1.4739	0.5826	0.6122	0.8092	0.6118	0.399	1.3751	1.3315	0.7252	0.8311	0.7694	1.2204	1.2342	0.3648	0.7473	1.0029	0.9826	0.9099	2.4374	0.8933	0.5596	1.3327	0.5969
2	N-acetylglycine	Amino Acid	Glycine, Serine and Threonine Metabolism	27710	LC/MS Polar	100001006	1780	116.035	10972	543-24-8		HMDB00532	0.5594	0.7422	1.3122	0.5411	0.889	0.7748	0.5194	1.3788	1.2665	1.6752	1.7004	1.3033	0.5787	0.6381	0.5848	1.1132	0.4273	0.5218	1.0054	2.1593	0.4997	0.7425	1.2755	0.7453
70	N-acetylhistidine	Amino Acid	Histidine Metabolism	33946	LC/MS Pos Early	100001293	2065	198.087	75619	39145-52-3	C02997	HMDB32055	0.5349	0.8654	0.5644	0.5392	0.5213	0.7267	0.2773	0.7246	1.4008	0.9439	1	0.7441	1.05	1.0918	0.1806	0.5709	0.6431	0.8044	1.3144	2.8123	0.905	0.5832	1.6601	0.6985
298	N-acetylleucine	Amino Acid	Leucine, Isoleucine and Valine Metabolism	1587	LC/MS Pos Early	1082	2656	174.113	70912	1188-21-2	C02710	HMDB11756	0.5568	0.4138	0.3478	0.3719	0.3853	0.4385	0.4262	0.7933	1.5139	1.0643	0.9971	0.568	0.804	1.3294	0.1773	0.6756	1.0519	0.9328	3.0816	5.9637	0.9935	1.4968	2.6114	2.1994
387	N-acetylmethionine	Amino Acid	Methionine, Cysteine, SAM and Taurine Metabolism	1589	LC/MS Neg	1083	1787	190.054	448580	65-82-7	C02712	HMDB11745	0.5677	0.9909	0.5598	0.7616	1.6829	0.9114	0.8695	1.0852	1.4102	0.7727	0.6792	0.5354	0.7235	0.7689	0.3487	0.7807	0.7147	0.6343	0.8924	1.3074	0.4635	0.8377	0.6515	0.4646
393	N-acetylmethionine sulfoxide	Amino Acid	Methionine, Cysteine, SAM and Taurine Metabolism	45428	LC/MS Pos Early	100005463	880	208.064	193368	108646-71-5			0.9209	0.5993	0.7072	1.0587	0.8427	1.2023	1.3267	1.2881	1.3165	0.8614	0.9228	0.4557	0.7798	0.9692	0.6547	0.626	0.8919	0.8538	1.1842	1.6391	0.499	1.2987	1	0.5244
1321	N-acetylneuraminate	Carbohydrate	Aminosugar Metabolism	32377	LC/MS Pos Early	1162	660	310.113	439197	131-48-6	C00270	HMDB00230	0.7475	1.2198	0.8896	1.056	1	0.9935	0.7234	1.915	1.9202	1.1905	1.0409	0.6118	0.8208	1.1837	0.7255	0.8546	0.6298	0.8949	0.7546	1.0656	0.9252	0.8211	0.7987	0.7617
134	N-acetylphenylalanine	Amino Acid	Phenylalanine Metabolism	33950	LC/MS Pos Early	100001256	2680	208.097	74839	2018-61-3	C03519	HMDB00512	0.3037	0.3037	0.4539	0.3037	0.715	0.3037	0.3037	0.7204	1.2322	1.1101	1.0138	0.6112	0.3237	0.8742	0.3037	0.3037	0.7682	0.3037	1.2251	2.796	0.3409	0.4668	0.8589	0.4993
484	N-acetylputrescine	Amino Acid	Polyamine Metabolism	37496	LC/MS Pos Early	192	2230	131.118	122356	18233-70-0	C02714	HMDB02064	0.607	2.0123	0.4821	0.8093	5.4996	0.4723	0.5247	1.6366	1.1178	0.687	0.389	0.3871	0.638	1.1218	0.3871	0.8102	0.3871	0.4413	0.4338	2.7451	0.57	0.6448	1.0629	0.3871
10	N-acetylserine	Amino Acid	Glycine, Serine and Threonine Metabolism	37076	LC/MS Pos Early	100001851	800	148.06	65249	97-14-3		HMDB02931	1.0428	1.5641	0.56	0.7382	1.1574	0.6007	0.5558	1.1017	1.1886	0.8949	1.0146	0.7064	0.7022	0.8359	0.4637	0.7441	0.4994	0.7128	1.109	1.8189	0.8507	0.55	1	0.6274
425	N-acetyltaurine	Amino Acid	Methionine, Cysteine, SAM and Taurine Metabolism	48187	LC/MS Neg	100005466	800	166.018	159864				0.8342	1.1765	0.514	0.4813	0.6626	0.917	0.7416	0.4874	0.6597	0.8491	0.5178	1.2236	1.0388	1.0492	0.4171	0.8293	1.4129	1.0203	1.4534	1.0196	0.6662	1.0484	1.7058	0.6398
17	N-acetylthreonine	Amino Acid	Glycine, Serine and Threonine Metabolism	33939	LC/MS Neg	100001274	821.6	160.061	152204	17093-74-2		HMDB62557	0.8006	0.9885	0.4124	0.5489	1.3844	0.8352	0.5907	0.607	0.7892	0.7244	0.6014	1.4376	0.7198	0.8666	0.4124	0.9252	1.1144	1.1076	0.7174	1.1891	0.4157	0.7875	1.4526	0.5786
3940	N-carbamoylaspartate	Nucleotide	Pyrimidine Metabolism, Orotate containing	1594	LC/MS Pos Early	1108	795	177.051	93072	923-37-5	C00438	HMDB00828	0.4939	0.4939	0.4939	0.4939	14.6508	0.4939	0.4939	0.4939	0.4939	0.4939	0.4939	0.4939	0.4939	0.4939	0.4939	0.4939	0.4939	0.4939	0.4939	1	0.4939	0.4939	0.4939	0.4939
4862	N-carboxymethylalanine	Xenobiotics	Food Component/Plant	63155	LC/MS Pos Early	100021194	905	148.06	2764308	106327-05-3			1.0473	1.2348	1.3026	0.88	1.3634	1.574	0.888	0.7686	1.0914	1.894	1.0321	0.5777	0.999	1.6932	0.6681	0.888	0.5561	1.0154	1	1.1572	0.8093	1.2046	0.7318	0.9427
455	N-delta-acetylornithine	Amino Acid	Urea cycle; Arginine and Proline Metabolism	43249	LC/MS Polar	100004523	2719.9	173.093	9920500				0.4007	1.4063	0.5997	0.4958	0.6089	0.6924	0.2184	0.6931	1.1233	0.7075	0.6786	0.6877	0.8457	1.2561	0.2853	0.8636	0.8792	0.7122	1.0089	1.8419	0.7065	0.7693	0.983	0.5352
255	N-formylanthranilic acid	Amino Acid	Tryptophan Metabolism	43549	LC/MS Polar	100004561	900	164.035	101399	3342-77-6	C05653	HMDB04089	3.0607	1.5567	0.4077	0.5578	0.7001	0.651	0.8415	0.724	1.1482	0.9422	0.8175	1.2402	1.0507	0.4786	0.4077	0.4077	0.6968	0.6693	0.9122	3.3302	1.2051	0.5922	1.8864	1.0983
389	N-formylmethionine	Amino Acid	Methionine, Cysteine, SAM and Taurine Metabolism	2829	LC/MS Neg	194	1543.8	176.039	439750	4289-98-9	C03145	HMDB01015	0.63	1	0.63	0.63	0.63	0.63	0.63	0.63	0.8451	0.63	0.63	0.63	0.6875	0.63	0.63	0.63	0.63	0.63	0.63	1.5577	0.63	0.63	0.9779	0.63
1336	N-glycolylneuraminate	Carbohydrate	Aminosugar Metabolism	37123	LC/MS Pos Early	100001491	636	326.108	123802	1113-83-3	C03410	HMDB00833	0.8168	1.2072	0.8161	0.6486	0.5887	1.5688	0.6097	0.8537	1.507	1.0066	0.8023	0.79	0.7676	1.146	0.5207	0.6456	0.7577	0.8441	0.6102	0.8841	0.9335	0.7604	0.7373	0.6348
1997	N-linoleoyltaurine*	Lipid	Endocannabinoid	61826	LC/MS Neg	100005814	5505	386.237					1.1801	1.2699	0.9922	1.2824	1.2689	1.5506	1	0.5639	2.5299	3.2033	1.2219	1.4033	0.8016	1.0914	0.8406	0.5885	0.4143	1.2572	1.382	1.9037	1.1266	1.4096	1.7322	1.5951
57	N-methyl-GABA	Amino Acid	Glutamate Metabolism	39577	LC/MS Pos Early	100003152	2109	118.086	70703	1119-48-8	C15987		1.3881	1.451	1.3149	0.9944	0.8979	2.0119	1.2848	1.1163	1.678	1.4044	1.2589	2.1636	1.2633	0.8878	0.8945	0.767	1.0615	1.1563	1.6339	1.0353	0.8852	1.1153	1.0344	0.9529
465	N-methylproline	Amino Acid	Urea cycle; Arginine and Proline Metabolism	37431	LC/MS Pos Early	100001956	1335	130.086	557	475-11-6			0.3772	0.9259	1.4672	0.9485	0.8797	0.9314	0.3772	1.7716	0.3772	1.2685	0.5998	1.5109	0.3772	0.5315	0.4264	0.3772	0.3772	0.3772	0.3772	1	0.3772	0.6514	0.5206	0.3772
468	N-monomethylarginine	Amino Acid	Urea cycle; Arginine and Proline Metabolism	43586	LC/MS Pos Early	100004488	2845	189.135	132862	53308-83-1	C03884	HMDB29416	0.2545	0.2545	0.2545	0.2545	0.9321	0.2545	0.2545	0.6689	1.0747	0.2545	0.2545	0.2545	0.2545	0.5024	0.2545	0.2545	0.2545	0.2545	0.2545	0.6047	0.2545	0.3417	0.2545	0.2545
1992	N-oleoyltaurine	Lipid	Endocannabinoid	39732	LC/MS Neg	100003119	5610	388.253	6437033	52514-04-2			1.0358	1.9631	1.0855	1.3806	1.4736	1.706	1.0127	0.9178	2.8801	2.8435	1.2139	1.2196	0.9287	1.0086	0.915	0.6382	0.3371	1.4401	1.2856	1.3424	1	0.9983	1.5506	1.1243
2800	N-palmitoyl-sphingadienine (d18:2/16:0)*	Lipid	Ceramides	57416	LC/MS Pos Late	100015609	2490	536.504					0.8177	2.057	1.1912	1.3627	4.0409	0.9334	1.2288	1.3984	1.2081	1.1019	1.2703	0.7122	1.0554	1.0815	0.8456	0.8049	0.8256	0.821	1.0453	1.3089	0.6711	1.175	0.5459	0.8083
2782	N-palmitoyl-sphinganine (d18:0/16:0)	Lipid	Dihydroceramides	52604	LC/MS Pos Late	100009028	3090	540.535	5283572	5966-29-0		HMDB11760	0.957	1.4662	1.1979	1.2619	1.2696	1.1327	1.1437	0.9305	0.6738	0.5914	0.7504	1	2.197	2.3341	0.7786	0.8686	1.6777	1.2984	0.8227	0.7467	1.3121	1.4325	3.7363	1.0067
2790	N-palmitoyl-sphingosine (d18:1/16:0)	Lipid	Ceramides	44877	LC/MS Pos Late	1518	2893	538.519	5283564	24696-26-2		HMDB04949	0.6954	1.0413	1.1775	1.1536	1.2681	1.0225	1.1919	1.1294	0.8875	0.8673	1.0852	0.9663	1.1513	0.9041	0.8172	0.8881	1	0.7209	1.0245	0.8396	0.9385	0.9982	0.7213	0.8319
1994	N-palmitoyltaurine	Lipid	Endocannabinoid	39835	LC/MS Neg	100003239	5560	362.237		83982-06-3			0.9264	1.8649	1.196	1.1093	1.0653	1.5953	0.788	0.9708	1.8758	1.7633	1.0605	1.2044	1.047	1.3838	0.9328	0.6791	0.6722	1.1757	1.2833	1.1394	0.9322	1.3038	1.2631	1
2794	N-stearoyl-sphingosine (d18:1/18:0)*	Lipid	Ceramides	54979	LC/MS Pos Late	1547	3392	566.551	5283565	104404-17-3		HMDB04950	0.7427	1.0352	1.1488	0.9872	1.4208	1.1568	1.4582	1.159	0.7769	0.5037	0.7761	1.2598	1.7155	1.096	0.8358	0.5337	1.7247	0.5782	1.3397	0.6636	1.0128	1.1948	0.6435	0.804
1993	N-stearoyltaurine	Lipid	Endocannabinoid	39730	LC/MS Neg	100003240	5782	390.268	168274	63155-80-6			0.7509	2.6918	0.8281	0.75	1.6447	1.5372	0.8652	0.707	1.6026	1.7125	1.1403	1.3324	0.7608	0.7241	0.5534	1	0.9702	0.997	1.2025	0.8455	0.979	1.2083	1.3128	0.8788
4052	N1-Methyl-2-pyridone-5-carboxamide	Cofactors and Vitamins	Nicotinate and Nicotinamide Metabolism	40469	LC/MS Neg	100001468	1668	151.051	69698	701-44-0	C05842	HMDB04193	0.4335	2.6422	0.4335	0.4335	0.6591	0.4335	0.4335	0.4725	1.1299	0.6984	0.6937	0.5813	0.7756	0.8339	0.4335	0.445	0.6015	0.719	0.6635	2.1556	0.7288	0.7887	1.3764	0.6484
3889	1-methyladenosine	Nucleotide	Purine Metabolism, Adenine containing	15650	LC/MS Pos Early	1242	2120	282.12	27476	15763-06-1	C02494	HMDB03331	0.1958	12.0882	0.1958	0.1958	2.3699	0.7151	0.2579	0.8923	0.1958	0.7307	0.6453	0.6974	0.1958	0.1958	0.1958	0.5601	0.3341	0.1958	0.3832	1.4599	0.1958	0.1958	0.7183	0.2613
110	N6,N6,N6-trimethyllysine	Amino Acid	Lysine Metabolism	1498	LC/MS Pos Early	189	2825	189.16	440120	23284-33-5	C03793	HMDB01325	0.4284	1.7578	0.5325	0.7086	2.6879	1.3778	0.3866	0.7987	1.0293	1	0.8047	0.7621	0.5878	1.2419	0.356	0.7849	0.6938	0.8128	0.5754	1.5104	0.4331	0.548	1.7101	0.34
1337	N6-carboxymethyllysine	Carbohydrate	Advanced Glycation End-product	36713	LC/MS Pos Early	100001768	2500	205.118	123800	5746-04-03			0.5431	2.3579	0.4465	0.711	3.8241	1.0151	0.2023	1.1796	1.2605	0.9749	0.6843	0.4608	0.5365	0.964	0.2944	0.7213	0.5432	0.5334	0.6835	1.558	0.6603	0.4802	1.1204	0.4587
108	N6-methyllysine	Amino Acid	Lysine Metabolism	62860	LC/MS Pos Early	100003415	2831	161.129	164795	1188-07-4	C02728	HMDB02038	0.3402	1	0.4475	0.5104	1.1875	0.7546	0.2077	0.672	1.0998	0.735	0.6807	0.5793	0.8495	1.4562	0.2691	0.7443	0.8778	0.9481	0.7276	1.831	0.4899	0.7947	1.0555	0.4625
3910	N6-succinyladenosine	Nucleotide	Purine Metabolism, Adenine containing	48130	LC/MS Neg	100001664	940	382.1	165243	4542-23-8		HMDB00912	0.9664	1.0831	0.8283	0.979	2.1403	0.9619	0.858	0.8462	1	1.9448	1.0303	1.0413	1.261	0.8677	0.35	0.5711	1.7232	1.125	1.2105	1.0976	0.5902	1.1118	1.588	0.6613
4033	nicotinamide	Cofactors and Vitamins	Nicotinate and Nicotinamide Metabolism	594	LC/MS Pos Early	432	1942	123.055	936	98-92-0	C00153	HMDB01406	0.5407	1.8203	1.0193	0.786	1.4751	1.2552	0.6913	0.9429	1.2954	1.2173	0.7393	0.7584	0.7741	0.9377	0.5743	0.7999	0.6126	0.9123	1.0382	1.0924	0.6939	0.7444	0.5736	0.721
4037	NAD+	Cofactors and Vitamins	Nicotinate and Nicotinamide Metabolism	5278	LC/MS Neg	1310	1434	662.102	5893	53-84-9	C00003	HMDB00902	0.4878	6.5951	0.5866	0.3449	6.6762	0.8241	0.2095	1.0033	1.4473	0.7412	1.9332	0.8177	0.5701	0.6448	0.7593	1	0.2957	0.558	0.4986	1.4612	1.2864	0.3633	0.4043	0.8956
4044	nicotinamide N-oxide	Cofactors and Vitamins	Nicotinate and Nicotinamide Metabolism	39582	LC/MS Pos Early	100002763	877	139.05	72661	1986-81-8		HMDB02730	0.3111	1.9417	0.4979	0.5446	0.8121	0.435	0.758	0.7261	0.6906	0.6471	1	0.9676	0.9978	1.2149	0.3501	0.7861	0.9754	0.6706	0.7092	3.522	1.7611	0.4215	2.2863	0.4213
4035	nicotinamide ribonucleotide (NMN)	Cofactors and Vitamins	Nicotinate and Nicotinamide Metabolism	22152	LC/MS Pos Early	1312	766	335.064	14180	1094-61-7	C00455	HMDB00229	0.4968	1.3915	0.4956	0.3951	3.3329	0.3725	0.2406	0.3628	0.719	1.2748	0.8191	0.2502	2.0842	2.5294	0.472	1.2464	0.3223	2.3743	0.8292	1.9628	0.4446	2.9227	0.5737	0.7094
4036	nicotinamide riboside	Cofactors and Vitamins	Nicotinate and Nicotinamide Metabolism	33013	LC/MS Pos Early	100001310	2040	255.098	439924	1341-23-7	C03150	HMDB00855	0.148	3.6281	0.4722	0.3838	2.2443	0.477	0.1008	0.6769	1.0972	1.3379	0.6185	0.0985	1	1.006	0.4162	0.9588	0.1336	0.7671	0.69	2.3537	0.3763	1.6017	0.2665	0.7893
1406	nonadecanoate (19:0)	Lipid	Long Chain Saturated Fatty Acid	1356	LC/MS Neg	892	6068	297.28	12591	646-30-0	C16535	HMDB00772	0.6385	0.9778	0.7613	0.7768	0.9146	0.9728	0.9756	0.6534	1.3551	1.641	0.8447	0.9283	0.7147	0.8113	0.5629	1.0384	0.6657	0.7713	1.0181	1	0.7498	1.1302	1.1243	0.806
207	O-methyltyrosine	Amino Acid	Tyrosine Metabolism	37451	LC/MS Pos Early	100002078	2790	196.097	76957	1080-06-4			0.6042	1.5506	0.6486	0.6362	1.1006	0.6825	0.555	1.7283	1.9679	1.1999	0.445	0.4984	0.3486	0.3876	0.2517	0.682	0.3584	0.2451	0.5992	1	0.3557	0.2913	0.5021	0.543
1583	octadecenedioate (C18:1-DC)	Lipid	Fatty Acid, Dicarboxylate	61861	LC/MS Neg	100019978	4875	311.223					0.4504	0.8576	1.4834	1.063	1.1043	1.0652	0.7844	1.4859	1.1989	1.0141	1.4474	0.9481	1.3117	1.6136	1.2822	0.673	0.7946	1.2885	0.8046	1.1581	0.9357	1.2153	1.0734	1.1269
1706	octanoylcarnitine (C8)	Lipid	Fatty Acid Metabolism (Acyl Carnitine, Medium Chain)	33936	LC/MS Pos Late	100001247	950	288.217	123701	3671-77-0	C02838	HMDB00791	0.4535	5.3993	0.2183	0.5209	7.2306	0.6226	0.2183	0.7955	0.8091	0.3794	0.7826	0.4814	0.2183	0.5172	0.2919	1.0693	0.2183	0.2457	0.2183	1.0719	0.271	0.2183	0.2183	0.3182
1421	oleate/vaccenate (18:1)	Lipid	Long Chain Monounsaturated Fatty Acid	52285	LC/MS Neg	100008930	5655	281.249					0.6285	1.3106	1.0416	0.8679	1.2135	0.7619	1.5309	0.3928	2.7039	3.7872	0.496	0.8598	0.4266	0.9197	0.3613	0.7709	0.1821	0.9513	0.8928	2.4104	0.5833	0.677	1.0991	0.7027
1979	oleoyl ethanolamide	Lipid	Endocannabinoid	38102	LC/MS Pos Late	1137	1661	326.305	5283454	11-58-0;111-58-0		HMDB02088	0.8554	1	1.1208	1.005	1.2628	1.0324	1.6106	1.1636	1.4684	1.2003	1.2103	1.0774	0.8923	0.6349	0.8514	0.6185	0.8115	0.8959	1.2032	1.1553	0.6748	0.8673	1.4238	0.9869
2705	oleoyl-linoleoyl-glycerol (18:1/18:2) [1]	Lipid	Diacylglycerol	46798	LC/MS Pos Late	100002989	3115	636.556		106292-55-1		HMDB07219	0.7388	0.3313	1.428	0.8311	1.0595	0.3313	2.2241	0.3313	2.4241	5.8661	1.1381	1.0571	0.3313	0.6372	0.3313	0.5762	0.3313	0.3313	0.7476	1.968	0.3313	1.346	1.0511	0.7909
2706	oleoyl-linoleoyl-glycerol (18:1/18:2) [2]	Lipid	Diacylglycerol	46799	LC/MS Pos Late	100002990	3223	636.556		104346-53-4		HMDB07219	1.1134	0.8124	1.2704	1.1909	1.16	0.8066	1.4874	0.6192	1.7361	3.1079	1.4051	1.1025	0.5597	0.8298	0.5767	1.0101	0.5664	1	0.8144	1.6188	0.7084	1.1344	0.9254	0.7673
1733	oleoylcarnitine (C18:1)	Lipid	Fatty Acid Metabolism (Acyl Carnitine, Monounsaturated)	35160	LC/MS Pos Late	100001501	1423	426.358	6441392	38677-66-6		HMDB05065	0.4645	4.4388	0.4175	0.4383	5.2488	0.828	0.1227	0.6123	0.9382	1	0.4559	0.1825	0.5141	1.0017	0.2633	1.209	0.2509	0.6228	0.1424	1.1369	0.3205	0.2152	0.5045	0.2808
1782	oleoylcholine	Lipid	Fatty Acid Metabolism (Acyl Choline)	53260	LC/MS Pos Late	100009331	1449	368.352					0.4945	0.4945	0.4945	0.4945	1.2212	0.4945	0.4945	0.4945	0.5802	0.4945	0.4945	0.4945	0.4945	0.4945	0.4945	0.8637	0.4945	0.8559	0.4945	0.4945	0.4945	0.4945	0.4945	0.4945
529	ophthalmate	Amino Acid	Glutathione Metabolism	34592	LC/MS Pos Early	100001311	2085	290.135	7018721	495-27-2		HMDB05765	0.8268	2.6233	0.7515	0.4828	1.6691	1.3207	0.1842	0.1842	0.77	0.9921	0.4249	1.1685	0.8005	1.4138	0.2674	0.4961	0.4636	1.4529	1.4704	0.8032	0.7401	0.8535	0.5746	0.833
435	ornithine	Amino Acid	Urea cycle; Arginine and Proline Metabolism	1493	LC/MS Pos Early	444	2800	133.097	6262	3184-13-2	C00077	HMDB03374	0.9772	1.0357	0.4193	0.655	0.7852	0.8379	0.3596	0.7945	0.8303	0.7154	1.0147	0.7702	0.5868	1.1484	0.3943	0.6048	0.8135	0.9918	0.585	1.6463	0.5805	0.922	1.3212	0.6999
3942	orotate	Nucleotide	Pyrimidine Metabolism, Orotate containing	1505	LC/MS Polar	445	1638.1	155.01	967	50887-69-9	C00295	HMDB00226	0.6687	146.995	1.3155	27.2987	412.654	1.0694	0.7237	2.0538	1.8153	2.4637	1.5816	0.4102	1	3.5414	0.4422	0.2453	0.8643	1.1903	1.0126	63.0557	1.3201	1.5781	2.5436	0.6802
3944	orotidine	Nucleotide	Pyrimidine Metabolism, Orotate containing	35172	LC/MS Polar	100001416	2250	287.052	92751	314-50-1		HMDB00788	0.8625	4.8052	1.278	1.6422	21.959	1.195	0.763	2.2365	2.4071	1.5711	1.4167	0.7374	1.6639	1.8103	0.9899	0.6589	0.9769	1.2599	0.8273	3.9013	1.3062	1.2201	0.9766	1
4081	oxalate (ethanedioate)	Cofactors and Vitamins	Ascorbate and Aldarate Metabolism	20694	LC/MS Neg	100000841	603	88.988	971	144-62-7	C00209	HMDB02329	0.6503	0.9761	0.9046	1.0438	1.1007	1.1735	0.7338	0.8891	1.0849	1.1446	0.8724	1.0092	0.8055	1.0422	0.7174	0.8929	0.6599	1.0065	0.7511	1	0.5977	1.071	0.8503	0.9319
1403	palmitate (16:0)	Lipid	Long Chain Saturated Fatty Acid	1336	LC/MS Neg	424	5618	255.233	985	57-10-3	C00249	HMDB00220	0.7201	1.0814	0.9913	1.001	1.1692	0.9103	1.3141	0.5161	1.7201	2.33	0.7195	0.9942	0.6043	0.9587	0.5352	1	0.3225	0.9658	1.0955	1.97	0.7345	0.8588	1.238	0.8746
1417	palmitoleate (16:1n7)	Lipid	Long Chain Monounsaturated Fatty Acid	33447	LC/MS Neg	452	5475	253.217	445638	373-49-9	C08362	HMDB03229	0.7547	0.53	1.7513	1.2074	1.3788	0.841	1.4134	0.5993	2.1027	3.1369	0.9736	1.268	0.5782	1.0728	0.9221	0.6705	0.2423	1.4371	1.0404	3.1409	0.6234	0.8684	1.8066	1.4064
2011	palmitoleoyl ethanolamide*	Lipid	Endocannabinoid	57541	LC/MS Pos Late	100015862	1546	298.274	9835868			HMDB13648	0.8366	0.7839	1.0195	1.1354	1.0361	0.8991	1.6669	2.2425	1.4726	0.5438	1.1413	1.0074	1.6568	1.0497	1.4061	0.4114	1.2567	1.2062	1.1848	0.9537	0.6025	0.7069	0.8368	0.6452
1732	palmitoleoylcarnitine (C16:1)*	Lipid	Fatty Acid Metabolism (Acyl Carnitine, Monounsaturated)	53223	LC/MS Pos Late	100009406	1357	398.327	71464547				0.5079	5.3266	0.5101	0.433	5.8383	0.6894	0.0951	0.7438	0.9655	0.9433	0.5453	0.2611	0.4663	1.3576	0.2744	1.4313	0.1659	0.6942	0.0642	1.0984	0.3386	0.1478	0.3483	0.3358
2867	palmitoyl dihydrosphingomyelin (d18:0/16:0)*	Lipid	Dihydrosphingomyelins	52434	LC/MS Pos Late	100008954	2290	705.591	9939965				0.9264	2.6877	1.4046	1.3911	1.6265	1.4942	0.8205	0.9678	1.2599	1.3364	0.9996	0.7614	1.3895	1.435	0.6565	0.6604	0.8295	1.0725	0.8481	1.2353	1.0535	1.2003	0.6332	0.7463
1982	palmitoyl ethanolamide	Lipid	Endocannabinoid	38165	LC/MS Pos Late	1489	1643	300.29	4671	544-31-0	C16512	HMDB02100	0.7229	1.0599	0.9335	0.9437	1.2051	0.8334	1.4151	1.0946	1.0866	0.9764	1.0848	0.9578	0.9041	0.6076	0.7062	0.666	1	0.8731	1.1015	1.2447	0.7002	0.9092	1.5085	0.9505
2871	palmitoyl sphingomyelin (d18:1/16:0)	Lipid	Sphingomyelins	37506	LC/MS Pos Late	100002107	2168	703.575	9939941	6254-89-3			1.0475	1.5547	1.192	1.2047	1.5183	1.2133	0.9316	1.3772	1.2519	1.1701	1.1579	0.8273	1.1191	1.2809	0.9309	0.8088	0.947	1.0847	0.9686	1.3627	1.0778	1.1612	0.8072	0.9035
2687	palmitoyl-linoleoyl-glycerol (16:0/18:2) [2]*	Lipid	Diacylglycerol	52634	LC/MS Pos Late	100009055	3197	610.54					0.9695	0.792	1	1.0278	0.9243	0.6786	1.405	0.5013	1.4504	2.5743	1.2014	1.2341	0.4257	0.5935	0.435	1.086	0.5677	0.735	0.7485	1.1112	0.4969	0.8487	0.8177	0.5415
1714	palmitoylcarnitine (C16)	Lipid	Fatty Acid Metabolism (Acyl Carnitine, Long Chain Saturated)	44681	LC/MS Pos Late	100000776	1425	400.342	461	6865-14-1	C02990	HMDB00222	0.6918	3.6305	0.5856	0.7366	2.1526	1	0.2431	0.8633	1.0982	1.2	0.5936	0.3091	0.7371	1.0332	0.3833	0.9605	0.3711	0.7648	0.373	1.0795	0.4862	0.4467	0.4872	0.4275
4062	pantothenate (Vitamin B5)	Cofactors and Vitamins	Pantothenate and CoA Metabolism	1508	LC/MS Pos Early	1024	1667	220.118	6613	137-08-6	C00864	HMDB00210	0.9097	1.0958	1.0243	0.9865	0.8446	0.9838	1.1225	1	1.05	1.2058	0.827	0.8147	1.1497	1.1404	0.9086	1.0896	0.9594	0.9835	1.1504	0.9912	0.9325	1.0293	0.8808	1.0507
1402	pentadecanoate (15:0)	Lipid	Long Chain Saturated Fatty Acid	1361	LC/MS Neg	980	5521	241.217	13849	1002-84-2;10002-84-2	C16537	HMDB00826	0.7967	0.981	1.1067	0.9837	1.2241	1.0149	1.1215	0.7022	1.5773	1.6388	0.847	0.9758	0.6471	1.1023	0.6855	0.8028	0.4773	1.0487	1	1.6237	0.9119	1.0056	1.3561	0.9991
5806	pentose acid*	Partially Characterized Molecules	Partially Characterized Molecules	63264	LC/MS Polar	100021467	2180	165.041					0.397	1.6832	0.397	0.397	1.0917	0.397	0.397	0.397	0.397	0.397	0.397	0.397	0.397	0.397	0.397	0.397	0.6393	0.397	0.397	1.3837	0.6887	0.397	0.397	0.397
180	phenol sulfate	Amino Acid	Tyrosine Metabolism	32553	LC/MS Neg	100001510	2156	172.991	74426	937-34-8	C02180	HMDB60015	0.6069	0.9917	1.0351	0.4835	1.1677	0.8885	1.0327	2.2807	4.1703	0.8804	3.2618	5.5955	0.315	0.6391	0.1157	0.1774	0.5871	0.3375	1	2.3315	0.7908	0.7887	0.8772	0.4106
1099	phenylacetylglycine	Peptide	Acetylated Peptides	33945	LC/MS Neg	100001275	2375	192.067	68144	500-98-1	C05598	HMDB00821	0.6434	1.3291	0.5058	0.2559	0.3705	0.824	0.4178	1.0047	1.925	0.5913	1.3013	1.5359	0.784	1.1078	0.2559	0.2559	0.4986	0.4585	0.3905	2.9876	0.4843	1.4156	1.8373	0.2559
133	phenylalanine	Amino Acid	Phenylalanine Metabolism	64	LC/MS Pos Early	460	2878	166.086	6140	63-91-2	C00079	HMDB00159	0.4739	0.9963	0.5405	0.5747	1.136	0.7207	0.5655	1.0626	1.1222	0.8337	0.6717	0.5501	0.7137	0.9384	0.4657	0.9982	0.8954	0.7677	0.7018	1.2494	0.4916	1	0.6558	0.5562
857	phenylalanylalanine	Peptide	Dipeptide	41374	LC/MS Pos Early	100003589	2909	237.123	5488196	3918-87-4			0.5661	1	0.3617	0.3617	0.3617	0.3617	0.3617	2.6295	1.7605	1.3368	0.3617	0.3617	0.3617	0.3617	0.3617	0.3617	0.3617	0.3617	0.5312	0.3617	0.3617	0.3617	0.3617	0.3617
862	phenylalanylglycine	Peptide	Dipeptide	41370	LC/MS Pos Early	100003588	2898	223.108	98207	721-90-4		HMDB28995	0.9531	1.1586	0.5538	0.6906	0.2204	0.3228	1.2503	2.3985	1.5083	1.3136	0.129	0.5133	0.4719	0.129	0.129	0.2848	0.7734	0.129	1.4421	0.6722	0.2869	0.4231	0.129	0.2701
144	phenyllactate (PLA)	Amino Acid	Phenylalanine Metabolism	22130	LC/MS Polar	100000774	908	165.056	3848	828-01-3	C05607	HMDB00779	0.3641	1.8161	0.3641	0.3641	5.1119	0.3641	0.3641	1.0889	2.1405	1.602	0.9031	0.3641	0.5246	1.3192	0.3641	0.4463	0.3641	0.5327	0.636	3.3994	0.7524	0.3641	0.8712	0.6189
4269	phenylpropionylglycine	Xenobiotics	Benzoate Metabolism	35434	LC/MS Pos Early	100001591	2758	208.097	152323	56613-60-6		HMDB00860	0.2253	0.9144	0.2253	0.2253	0.2253	0.2253	0.2253	0.2272	0.2253	0.3292	0.2253	0.2253	0.2253	0.7535	0.2253	0.2253	0.308	0.2253	0.4373	2.0101	1.7066	0.2253	1.7524	0.2253
1368	phosphate	Energy	Oxidative Phosphorylation	42109	LC/MS Pos Early	461	576	98.9842	1061	7664-38-2	C00009	HMDB01429	0.5847	1.5926	0.4664	0.5962	1.1476	0.8255	0.4667	0.8037	0.834	0.7884	0.6947	0.5391	0.5774	0.5377	0.395	0.9293	0.4939	0.4276	0.7055	0.6206	0.567	0.5748	0.5169	0.5014
1146	phosphoenolpyruvate (PEP)	Carbohydrate	Glycolysis, Gluconeogenesis, and Pyruvate Metabolism	597	LC/MS Neg	463	587.3	166.975	1005	10526-80-4	C00074	HMDB00263	0.6283	1.1243	0.6283	0.6283	0.7587	0.6283	0.6283	0.6283	0.6283	0.6283	0.6283	0.6283	0.7316	0.6283	0.6283	0.6283	0.6283	0.6283	0.6283	0.6283	0.6283	0.6642	0.6283	0.6283
2056	phosphoethanolamine (PE)	Lipid	Phospholipid Metabolism	1600	LC/MS Neg	1026	638	140.012	1015	1071-23-4	C00346	HMDB00224	0.7676	1.4843	1	0.9692	2.1215	1.3496	0.8085	1.123	1.3788	1.2908	1.195	1.0617	0.8665	0.9162	0.6937	0.869	0.7821	0.8916	1.1153	1.1883	0.6857	1.0946	0.7634	0.901
4065	phosphopantetheine	Cofactors and Vitamins	Pantothenate and CoA Metabolism	15504	LC/MS Neg	100000328	1597	357.089	987	NA	C01134	HMDB01416	0.5731	1.0543	0.4928	0.6833	0.8728	0.6566	0.4928	0.5061	0.5914	0.5362	1.0141	0.5394	0.9561	0.4928	0.4928	1.0207	0.4928	0.4928	1.3294	0.6025	0.5628	0.826	0.4928	0.6943
124	pipecolate	Amino Acid	Lysine Metabolism	1444	LC/MS Pos Early	1025	2200	130.086	849	4043-87-2	C00408	HMDB00070	0.5555	1.522	0.6405	0.8909	4.7122	0.8377	0.4976	1.2677	1.3316	0.8623	1.1024	0.7225	1	1.137	0.4564	0.7108	0.8684	0.9293	0.8205	2.3701	0.7237	0.8298	0.9491	0.5972
462	prolylhydroxyproline	Amino Acid	Urea cycle; Arginine and Proline Metabolism	35127	LC/MS Pos Early	100001167	2128	229.118	11673055	18684-24-7		HMDB06695	0.1018	0.2812	0.0807	0.0807	0.2095	0.5374	0.0807	0.8711	1.1704	0.6853	1	0.0807	0.0807	0.4933	0.0807	0.6997	0.16	0.0807	0.0807	1.2271	0.0807	0.0807	0.1473	0.1278
443	proline	Amino Acid	Urea cycle; Arginine and Proline Metabolism	1898	LC/MS Pos Early	480	1603	116.071	145742	147-85-3	C00148	HMDB00162	0.6419	1.2399	0.5275	0.6874	1.301	0.8361	0.5158	0.9397	1.0306	0.7506	0.7837	0.5795	0.7664	1.118	0.4898	0.9386	0.951	0.8471	0.6985	1.3298	0.676	0.7995	0.9498	0.586
1655	propionylcarnitine (C3)	Lipid	Fatty Acid Metabolism (also BCAA Metabolism)	32452	LC/MS Pos Early	100001162	2590	218.139	107738	17298-37-2	C03017	HMDB00824	0.46	1.6392	0.5549	0.5437	1.849	0.6561	0.351	0.8758	0.8568	0.7405	1.3455	0.4615	0.8198	0.8889	0.44	0.8791	1.176	0.5624	0.9875	1.5461	0.5326	0.6121	1.6532	0.6525
3956	pseudouridine	Nucleotide	Pyrimidine Metabolism, Uracil containing	33442	LC/MS Pos Early	821	800	245.077	15047	1445-07-4	C02067	HMDB00767	0.5396	1.297	0.7379	0.6158	0.9863	0.8668	0.6208	1.078	1.5333	1.1222	1.0797	0.7264	0.993	0.9242	0.3473	0.8073	0.5885	0.6055	0.8624	1.7686	0.7044	0.7122	1.1572	0.4941
483	putrescine	Amino Acid	Polyamine Metabolism	1408	LC/MS Pos Early	49	3027	89.1073	1045	110-60-1	C00134	HMDB01414	0.7682	4.1783	1.0371	2.1632	11.7164	0.6823	0.5145	1.6485	1.4237	1.5803	0.8557	0.5591	0.7556	1.0414	0.7719	0.6593	0.6023	1.0536	0.5709	3.5931	0.8556	0.9854	0.726	0.4416
4174	pyridoxal	Cofactors and Vitamins	Vitamin B6 Metabolism	1651	LC/MS Pos Early	491	2343	168.065	1050	65-22-5	C00250	HMDB01545	0.8263	0.8127	0.6441	0.7591	0.9203	0.9735	0.7089	0.8071	1.3546	1.2936	1	0.3993	0.8697	1.0919	0.5379	0.9034	0.6737	0.9784	0.9805	1.2652	0.6337	1.0472	0.8564	0.748
4171	pyridoxamine	Cofactors and Vitamins	Vitamin B6 Metabolism	2150	LC/MS Pos Early	568	2975	169.097	1052	58052-48-5	C00534	HMDB01431	0.789	0.3279	0.3279	0.3867	2.604	0.8661	0.8182	0.3279	1.4146	2.0022	1.1505	0.3279	0.3279	0.3279	0.3279	0.8769	0.3279	0.4245	0.7597	1.7392	0.3279	1.1454	0.9301	0.3279
4172	pyridoxamine phosphate	Cofactors and Vitamins	Vitamin B6 Metabolism	3138	LC/MS Pos Early	493	1932	249.064	1053	529-96-4	C00647	HMDB01555	0.3277	2.4315	0.7465	0.8593	10.8849	1.0715	0.3277	1	1.2815	1.1334	0.7974	0.3277	0.3277	0.3277	0.4163	0.3277	0.3277	0.417	1.2136	1.4823	0.4938	0.6494	0.3277	1.0404
4175	pyridoxate	Cofactors and Vitamins	Vitamin B6 Metabolism	31555	LC/MS Neg	100001121	2185	182.046	6723	82-82-6	C00847	HMDB00017	0.8425	0.825	0.7482	0.64	0.6516	1.3065	0.689	0.4284	1.2378	1.8224	0.6715	0.6548	1.3668	0.8285	0.5636	1.2193	0.8372	1.158	1.2462	1.0875	0.6952	1.8942	1.1893	1.5544
52	pyroglutamine*	Amino Acid	Glutamate Metabolism	46225	LC/MS Pos Early	100001540	1900	129.066	134508	2353-44-8			1.1031	1.4873	0.9865	0.9973	0.8504	1.3923	0.8885	1.0861	1.4798	0.9732	1.1161	1.1769	1.4068	1.1594	0.6439	0.8241	1.6524	1.0693	0.8989	1.495	1.0275	0.9588	1.0608	1.0745
4775	pyrraline	Xenobiotics	Food Component/Plant	48428	LC/MS Neg	100001767	2304	253.119	122228	74509-14-1		HMDB33143	0.4094	1.3596	0.4094	0.4094	0.7396	0.4094	0.4094	0.4094	0.4094	0.4094	0.4094	0.4094	0.6261	1	0.4094	0.6266	1.1024	0.7928	0.7311	1.7335	1.0132	0.7665	1.4242	0.988
1147	pyruvate	Carbohydrate	Glycolysis, Gluconeogenesis, and Pyruvate Metabolism	48990	LC/MS Polar	823	1083	87.0088	1060	127-17-3	C00022	HMDB00243	0.6327	1.2142	0.4961	0.4663	1	0.6079	0.3993	0.8196	0.8799	0.6448	0.7078	0.5367	0.7233	0.7741	0.3552	1.1586	0.5188	0.5396	0.5717	1.0297	0.5364	0.3981	0.6981	0.4257
4029	quinolinate	Cofactors and Vitamins	Nicotinate and Nicotinamide Metabolism	1899	LC/MS Polar	182	3000	166.015	1066	89-00-9	C03722	HMDB00232	0.2734	0.2734	0.2734	0.2734	0.2734	0.2734	0.2734	0.2734	0.2734	0.2734	0.3582	0.4307	0.2734	0.2734	0.2734	0.2734	0.2734	0.2734	0.2734	4.0278	0.2734	0.2976	1.1318	0.6502
4153	retinol (Vitamin A)	Cofactors and Vitamins	Vitamin A Metabolism	1806	LC/MS Pos Late	498	1636	269.226	445354	68-26-8	C00473	HMDB00305	0.9518	1.4834	1.3209	0.9078	1.1527	1.0893	1.1515	1.1675	1.3866	1.0509	1.0712	0.9545	1.12	1.2626	0.8457	0.8614	1	1.2349	1.1141	1.2427	1.0888	1.0035	0.9448	1.0442
1170	ribitol	Carbohydrate	Pentose Metabolism	15772	LC/MS Polar	100000406	1789.6	151.061	6912	488-81-3	C00474	HMDB00508	0.3844	5.0439	0.3844	0.6004	2.6552	0.5181	0.3844	2.8554	2.5676	1.0013	0.3844	0.3844	0.5162	0.9987	0.3844	0.787	0.6387	0.5803	0.3844	3.0368	0.5217	0.3844	0.5002	0.3844
4058	riboflavin (Vitamin B2)	Cofactors and Vitamins	Riboflavin Metabolism	1827	LC/MS Neg	500	3160	255.089	493570	83-88-5	C00255	HMDB00244	0.5342	6.7568	0.569	0.6723	1.6925	1.0212	0.3828	0.6905	1	0.9645	0.6048	0.3828	0.9983	0.7043	0.5078	1.3225	0.7542	0.8014	0.8387	0.9098	0.6323	1.1512	0.6555	0.8955
1171	ribonate	Carbohydrate	Pentose Metabolism	27731	LC/MS Polar	100001007	2425	165.041	5460677	5336-08-03	C01685	HMDB00867	0.5511	3.1721	0.8898	0.8643	5.8813	0.8127	0.3203	1.3239	1.7025	0.5928	1	0.7944	1.2728	1.0606	0.3804	0.651	0.6244	0.8007	0.8517	2.0494	0.8808	0.8509	0.6726	0.9633
1169	ribose	Carbohydrate	Pentose Metabolism	1471	LC/MS Polar	914	1508.2	195.051	5779	50-69-1	C00121	HMDB00283	1.0159	2.0427	0.5733	0.8829	2.0878	1.3795	0.5898	1	2.1018	0.9761	0.8246	0.7002	0.2895	0.891	0.4503	1.2109	0.271	0.5376	0.4673	1.2885	0.4628	0.443	0.5782	0.4385
1195	ribulonate/xylulonate/lyxonate*	Carbohydrate	Pentose Metabolism	61858	LC/MS Polar	100019968	2350	165.041					0.4226	3.7059	0.8562	0.7938	2.12	1	0.6022	0.8542	1.6957	1.4467	0.8295	1.128	0.7945	0.6804	0.388	0.631	0.3222	0.6159	0.9584	1.5925	0.4621	0.8617	0.6588	0.855
398	S-adenosylhomocysteine (SAH)	Amino Acid	Methionine, Cysteine, SAM and Taurine Metabolism	42382	LC/MS Neg	197	1832.4	383.114	439155	979-92-0	C00021	HMDB00939	0.4941	1.2132	0.5956	0.6605	1.1399	0.8854	0.6304	0.5374	0.797	0.7222	0.9238	0.589	0.9516	0.969	0.4978	1.3375	0.8353	0.8386	1	0.8475	0.5388	0.7699	0.8063	0.6607
409	S-methylcysteine	Amino Acid	Methionine, Cysteine, SAM and Taurine Metabolism	39592	LC/MS Pos Early	100002749	1955	119.016	24417	1187-84-4		HMDB02108	0.2731	1.4129	0.9959	0.6991	1.8565	1.0041	0.2731	1.4136	1.5992	1.1658	1.2102	0.4552	0.2731	0.5061	0.458	0.2731	0.3032	0.3015	0.8107	2.3787	0.5491	0.3846	0.8437	0.7156
5456	salicylate	Xenobiotics	Drug - Topical Agents	1515	LC/MS Polar	501	802	137.024	338	69-72-7	C00805	HMDB01895	2.1003	0.9209	0.4251	0.9849	0.958	0.6536	1.9164	1.0151	0.427	0.5857	0.8358	0.7663	0.9705	1.0988	0.3488	0.5938	0.7442	1.1385	1.2351	1.224	0.3488	0.8515	1.7105	0.6113
4	sarcosine	Amino Acid	Glycine, Serine and Threonine Metabolism	1516	LC/MS Pos Early	1023	1280	90.055	1088	107-97-1	C00213	HMDB00271	0.1059	2.2425	0.1059	0.1059	18.9907	0.1059	0.1059	0.1059	0.1059	0.1059	0.1059	0.1059	0.1059	0.1059	0.1059	0.1059	0.1059	0.1059	0.1059	1.6528	0.1059	0.1059	0.1059	0.1059
1194	sedoheptulose	Carbohydrate	Pentose Metabolism	53237	LC/MS Polar	100002619	2255	209.067	5459879	3019-74-7		HMDB03219	0.6182	3.4571	0.6811	0.791	2.298	3.1437	0.4122	0.6572	2.0976	1.1268	1.3475	0.4122	0.5849	1.3255	0.5652	1.083	0.6646	0.9661	0.4122	1.2968	0.4858	0.9542	0.4122	0.6664
1165	sedoheptulose-7-phosphate	Carbohydrate	Pentose Phosphate Pathway	35649	LC/MS Neg	100001628	599.6	289.033	616	2646-35-7	C05382	HMDB01068	0.5238	2.5538	0.9672	1.0622	1.6804	1.8813	0.7489	0.7447	0.9245	0.766	1.2479	0.6726	1.0251	1.8747	0.867	0.8116	0.7319	1.0256	0.6026	1.193	0.8599	1.4451	0.9092	0.6747
9	serine	Amino Acid	Glycine, Serine and Threonine Metabolism	1648	LC/MS Pos Early	503	1239	106.05	5951	56-45-1	C00065	HMDB00187	0.7202	1.3259	0.6498	0.7546	1.2879	0.8281	0.5687	1.1289	1.0274	0.7377	0.7791	0.6341	0.8867	0.9959	0.5477	0.8807	1	0.9414	0.785	1.1312	0.5971	1.0153	0.7739	0.6008
268	serotonin	Amino Acid	Tryptophan Metabolism	2342	LC/MS Pos Early	504	2550	177.102	5202	153-98-0	C00780	HMDB00259	0.374	1.6085	0.6028	0.6927	0.7512	1.2624	0.1207	0.451	0.8294	1.0493	0.2965	0.4975	0.289	0.7047	0.2515	1	0.2063	0.4862	0.4509	0.6848	0.391	0.1843	0.3749	0.2513
491	spermidine	Amino Acid	Polyamine Metabolism	485	LC/MS Pos Early	50	3355	146.165	1102	124-20-9	C00315	HMDB01257	1.455	1.454	0.6265	0.8623	0.9031	0.8221	0.6962	1.2213	1.1347	1.2536	1.0323	0.8787	0.7047	0.4845	0.4757	1	0.6169	0.4758	0.8973	0.9295	0.637	0.5827	0.6155	0.6744
2778	sphingadienine	Lipid	Sphingolipid Synthesis	57426	LC/MS Pos Late	100015643	1350	298.274	6449795	25696-03-1			0.8334	1.0744	0.7417	0.8178	8.0373	0.7685	0.9007	1.0186	1.2531	1.4909	0.7267	0.4443	0.833	0.7438	0.4978	0.7612	0.7858	0.9073	1.0779	1.4582	0.509	0.7875	1.3347	0.7225
2776	sphinganine	Lipid	Sphingolipid Synthesis	17769	LC/MS Pos Late	313	1413	302.305	3126	3102-56-5	C00836	HMDB00269	0.9276	2.2194	1.4911	1.5479	1	0.9641	1.3291	0.7346	1.1859	1.8095	0.8818	0.7209	1.0939	1.0631	0.5338	0.4556	0.5204	0.9731	1.3524	1.6222	0.7345	0.691	2.4134	0.6887
2883	sphingomyelin (d17:1/16:0, d18:1/15:0, d16:1/17:0)*	Lipid	Sphingomyelins	52433	LC/MS Pos Late	100006314	2082	689.559		121999-58-4			0.7763	2.7194	0.9486	0.9749	1.5196	1.0297	0.6779	0.9173	1.316	1.2288	0.7444	0.5257	0.7829	1	0.5995	0.7626	0.5318	0.7863	0.6914	1.0504	0.8201	0.8938	0.6252	0.6038
2869	sphingomyelin (d18:0/18:0, d19:0/17:0)*	Lipid	Dihydrosphingomyelins	57473	LC/MS Pos Late	100009027	2362	733.622				HMDB12087	0.9913	2.2471	1.3516	1.2825	1.7335	1.3831	0.9644	0.8438	1	1.0326	1.0114	0.8471	1.92	1.5968	0.5493	0.7815	0.9974	0.9889	0.7846	0.8899	1.0544	1.3665	0.5212	0.6484
2881	sphingomyelin (d18:1/14:0, d16:1/16:0)*	Lipid	Sphingomyelins	42463	LC/MS Pos Late	100004328	1998	675.544	11433862			HMDB12097	0.9996	4.961	1.1874	1.7684	13.9519	1.0835	0.9541	2.0676	1.7292	1.3745	1.3586	0.7757	0.9243	1.3148	1.0549	0.7639	0.7873	1.1939	0.9712	2.4645	1.0181	1.1694	0.8374	0.8992
2886	sphingomyelin (d18:1/17:0, d17:1/18:0, d19:1/16:0)	Lipid	Sphingomyelins	52615	LC/MS Pos Late	100008920	2312	717.591		121999-64-2			0.9814	1.7324	1.4276	1.5288	1.5712	1.4858	0.8614	1.2389	1.5453	1.3768	1.0414	0.6424	1.1795	1.5862	0.7316	0.5275	0.8204	1.1092	0.9624	1.3115	1.2432	1.2746	0.6734	0.7737
2887	sphingomyelin (d18:1/18:1, d18:2/18:0)	Lipid	Sphingomyelins	37529	LC/MS Pos Late	100002106	2167	729.591	6443882	108392-10-5		HMDB12101	1.1798	1.3124	1.2491	1.3434	1.5307	1.0928	1.0336	1.5226	1.2354	1.2864	1.2172	0.8206	1.1781	1.3249	1.2405	0.9339	0.9059	1.1366	0.9904	1.4073	1.0516	1.2147	0.8878	1.1584
2888	sphingomyelin (d18:1/19:0, d19:1/18:0)*	Lipid	Sphingomyelins	57475	LC/MS Pos Late	100015787	2330	745.622					1.2546	1.7398	1.9925	1.8204	1.695	1.8988	1.4832	1.3648	1.9262	1.4834	1.4726	1.0316	2.2956	2.1372	0.9043	0.5443	1.3974	1.4899	1.2714	1.3152	1.5889	2.044	0.952	1.0144
2889	sphingomyelin (d18:1/20:0, d16:1/22:0)*	Lipid	Sphingomyelins	48490	LC/MS Pos Late	100006290	2685	759.638				HMDB12102	1.2215	1.8991	1.7062	1.5845	1.9204	1.5419	1.3457	1.4045	1.2991	1.2465	1.3753	1.1659	2.1495	1.7278	0.9569	0.6611	1.4996	1.4875	1.1441	1.3368	1.4048	1.8126	1	1.0303
2890	sphingomyelin (d18:1/20:1, d18:2/20:0)*	Lipid	Sphingomyelins	48491	LC/MS Pos Late	100006292	2383	757.622		222403-67-0			1.1066	1.0314	1.3211	1.3906	1.0682	1.0038	1.1758	1.4796	1.1583	1.2776	1.1879	1.0064	1.1916	1.1969	1.1244	0.6739	0.9348	1.2015	0.9619	1.4274	1.1069	1.3021	1	1.0354
2892	sphingomyelin (d18:1/21:0, d17:1/22:0, d16:1/23:0)*	Lipid	Sphingomyelins	52495	LC/MS Pos Late	100009025	2793	773.653					0.9151	1.2956	1.6401	1.5593	1.3268	1.5215	1.5076	1.258	1.5594	1.2713	1.1746	1.1779	2.3747	1.6575	1	0.665	1.701	1.538	1.2223	1.0738	1.3187	1.7751	0.9874	1.0599
2894	sphingomyelin (d18:1/22:1, d18:2/22:0, d16:1/24:1)*	Lipid	Sphingomyelins	48493	LC/MS Pos Late	100006295	2666	785.653				HMDB12104	0.975	1.0674	1.3603	1.2117	1.4666	1	1.0788	1.5009	1.0753	1.2361	1.2423	0.9313	1.4578	1.1745	0.8385	0.8733	0.9555	1.095	0.8275	1.3922	0.9526	1.2362	0.7878	0.8347
2895	sphingomyelin (d18:1/22:2, d18:2/22:1, d16:1/24:2)*	Lipid	Sphingomyelins	57477	LC/MS Pos Late	100006296	2209	783.638					0.9654	1.28	1.1373	1.1144	1.2568	1.0633	0.8274	1.004	1.2199	1.4089	0.9994	0.8407	0.997	1	0.7713	0.9408	0.753	0.9652	0.8652	1.2671	0.9354	1.057	0.6486	0.8011
2897	sphingomyelin (d18:1/24:1, d18:2/24:0)*	Lipid	Sphingomyelins	47153	LC/MS Pos Late	100005986	3033	813.684		94359-13-4		HMDB12107	0.903	1.5742	1.3377	1.1081	1.0335	1.1917	0.9103	1.0118	1.0797	1.1312	1.0535	0.8994	1.4616	1.3341	0.7422	0.8379	1.0724	1.0483	0.8283	1.2281	1	1.1588	0.8085	0.7535
2882	sphingomyelin (d18:2/14:0, d18:1/14:1)*	Lipid	Sphingomyelins	47154	LC/MS Pos Late	100005985	1860	673.528					0.4237	1.697	0.845	1.7881	39.1672	0.4237	0.8183	1.4696	1	1.1111	0.7183	0.4237	0.4237	0.4237	0.8266	0.4237	0.4237	0.4237	0.4237	3.1602	0.4237	0.4237	0.4237	0.4237
2885	sphingomyelin (d18:2/16:0, d18:1/16:1)*	Lipid	Sphingomyelins	42459	LC/MS Pos Late	100004329	2002	701.559					1.2245	1.6896	1.2406	1.5014	5.812	1.2116	0.95	1.9013	1.8836	1.7923	1.351	0.7478	1.0601	1.228	1.0257	0.8385	0.7227	1.1068	0.9168	1.9756	0.942	1.14	0.8048	0.9662
2877	sphingomyelin (d18:2/18:1)*	Lipid	Sphingomyelins	57474	LC/MS Pos Late	100015788	1904	727.575					1.1815	1.2682	1.2655	1.5261	2.6717	1.4338	1.1838	0.9664	1.3891	1.8189	1.2734	0.8733	1.4102	1.2732	1.3324	0.9792	0.9349	1.4379	1.2243	1.4523	1.0964	1.4478	1.0486	1.2223
2893	sphingomyelin (d18:2/21:0, d16:2/23:0)*	Lipid	Sphingomyelins	57480	LC/MS Pos Late	100015790	2330	771.638					1.0444	1.0571	1.4903	1.4696	1.0206	1.013	1.2837	1.2122	1.1114	1.361	1.1074	1	1.6489	1.4144	0.9133	0.6965	0.9869	1.1912	1.023	1.0758	1.043	1.5098	0.8814	0.7888
2896	sphingomyelin (d18:2/23:0, d18:1/23:1, d17:1/24:1)*	Lipid	Sphingomyelins	52435	LC/MS Pos Late	100008956	2845	799.669					0.9872	0.9209	1.4774	1.2808	0.8786	1.078	1.2498	0.9008	0.9941	1.1981	1.0516	0.9497	1.6421	1.285	0.8852	0.9182	1.0762	1.1872	0.9079	1	0.995	1.3251	0.8811	0.848
2878	sphingomyelin (d18:2/23:1)*	Lipid	Sphingomyelins	57482	LC/MS Pos Late	100015791	2315	797.653					0.7502	1.3523	1.0482	1	0.7692	0.808	0.7901	0.8262	0.9884	1.0567	0.788	0.8359	1.4223	1.0956	0.4358	0.9479	0.8135	0.9719	0.5468	0.9986	0.668	1.1315	0.6291	0.5505
2898	sphingomyelin (d18:2/24:1, d18:1/24:2)*	Lipid	Sphingomyelins	52437	LC/MS Pos Late	100008957	2635	811.669					0.8034	1.709	1.1252	1.1332	1.2123	1.0199	0.7315	1.0114	1.0233	1.1774	0.9151	0.7206	1.2064	1.1872	0.6386	0.8306	0.7097	0.9166	0.6024	1.2677	0.8057	0.9754	0.5949	0.6215
2879	sphingomyelin (d18:2/24:2)*	Lipid	Sphingomyelins	57479	LC/MS Pos Late	100015789	2215	809.653					0.9872	1.6068	1.2119	1.4184	1.2518	1.2859	0.6795	0.9641	1.2025	1.5452	0.9345	0.7974	1.1074	1.3763	0.7165	0.8565	0.7097	1.0391	0.6003	1.3951	0.9088	0.9627	0.6003	0.6937
2927	sphingosine	Lipid	Sphingosines	17747	LC/MS Pos Late	297	1393	300.29	5353955	123-78-4	C00319	HMDB00252	0.7926	1.5559	0.9351	0.9818	1.3092	0.7589	0.8494	0.8215	1.1249	1.5184	0.7959	0.5869	0.9399	0.8609	0.474	0.6007	0.5984	0.7891	0.9906	1.5529	0.6374	0.8243	2.075	0.6445
4722	stachydrine	Xenobiotics	Food Component/Plant	34384	LC/MS Pos Early	100001296	1440	144.102	115244	4136-37-2	C10172	HMDB04827	1.4342	1.076	0.3867	1.0086	2.6496	0.5047	0.95	1.1997	1.4464	1.1476	0.8989	0.4681	0.9273	0.9435	0.3825	0.7378	0.8486	0.7496	0.552	1.8254	0.6588	0.6342	0.8462	0.4982
1405	stearate (18:0)	Lipid	Long Chain Saturated Fatty Acid	1358	LC/MS Neg	439	5872	283.264	5281	57-11-4	C01530	HMDB00827	0.712	1.2357	0.8637	0.8707	1.0882	1.0999	1.0382	0.8133	1.1315	1.3192	0.8551	0.8562	0.8549	0.9062	0.7784	1.1011	0.7798	0.8087	0.8395	1.1283	0.9153	1.0049	0.9558	0.8749
1444	stearidonate (18:4n3)	Lipid	Long Chain Polyunsaturated Fatty Acid (n3 and n6)	33969	LC/MS Neg	100001229	5395	275.202	5312508	111174-40-4	C16300	HMDB06547	0.8437	0.8321	1.6875	1.4035	1.5493	1	1.5835	0.8862	1.8727	2.2855	1.1408	1.426	0.7682	1.1974	1.0208	0.6558	0.3131	2.1865	1.6983	2.8301	1.2288	1.7698	2.1066	1.5914
1983	stearoyl ethanolamide	Lipid	Endocannabinoid	38625	LC/MS Pos Late	100002254	1787	328.321	27902	111-57-9		HMDB13078	0.8361	1.425	0.7105	1	1.7151	0.7453	1.2397	0.7207	0.924	1.0074	1.3356	1.2609	0.8316	0.4521	0.6227	0.9372	1.058	0.9656	1.3259	1.0779	0.9074	1.0554	1.3837	1.3574
2873	stearoyl sphingomyelin (d18:1/18:0)	Lipid	Sphingomyelins	19503	LC/MS Pos Late	1538	2400	731.606	6453725	85187-10-6;85187-10-6	C00550	HMDB01348	1.1115	2.1479	1.2779	1.4439	1.6159	1.256	1	1.2773	1.0481	1.0544	1.0969	0.8332	1.3376	1.427	0.9216	0.7269	1.0945	1.0099	0.9236	1.1306	1.2201	1.2125	0.7144	0.8501
1716	stearoylcarnitine (C18)	Lipid	Fatty Acid Metabolism (Acyl Carnitine, Long Chain Saturated)	34409	LC/MS Pos Late	100001391	1485	428.373	6426855	18822-91-8		HMDB00848	0.4538	6.7534	0.4197	0.4806	6.9574	0.8761	0.2241	0.7808	1.1129	1.0708	0.5775	0.1971	0.7308	0.6518	0.2354	1	0.4221	0.4374	0.5216	1.1647	0.3162	0.5397	0.3888	0.3535
1350	succinate	Energy	TCA Cycle	1437	LC/MS Polar	252	3149	117.019	1110	110-15-6	C00042	HMDB00254	0.5807	1.2874	0.6618	0.5746	1.4808	0.4794	0.5536	0.8675	1.2367	1.0601	0.828	0.5954	0.8432	1.1106	0.3735	0.6471	1.4685	1.1057	0.7537	1.4612	0.635	0.4002	1	0.711
1349	succinylcarnitine (C4-DC)	Energy	TCA Cycle	37058	LC/MS Pos Early	100001948	2291	262.128	71464481	256928-74-2		HMDB61717	0.5064	1.0696	0.6379	0.5088	2.7143	1.0297	0.5225	0.5291	0.8244	0.8212	0.5903	0.7068	1.412	0.9741	0.6862	1.1997	0.7797	1.0393	0.9626	0.9928	1.1516	0.7649	0.7058	0.8762
1230	sucrose	Carbohydrate	Disaccharides and Oligosaccharides	1519	LC/MS Polar	935	3092	387.114	5988	57-50-1	C00089	HMDB00258	7.7132	0.6528	4.1295	0.7068	0.3239	0.3239	0.7835	0.5506	1.3764	0.7127	0.6225	0.3239	1	0.4904	0.5338	0.7937	0.8322	0.3239	0.5265	0.6302	0.907	0.7946	0.8511	0.3239
5539	sulfate*	Xenobiotics	Chemical	46960	LC/MS Neg	100002528	616	96.9601	1118	14808-79-8	C00059	HMDB01448	0.7517	0.8296	0.7944	0.9901	0.964	0.9889	0.6688	1.0221	1.1787	0.8569	1.467	1.0191	0.9303	1.1865	0.6374	0.8757	0.8658	0.9093	0.9198	1.5861	0.8823	0.8776	1.5971	0.7329
4859	tartronate (hydroxymalonate)	Xenobiotics	Food Component/Plant	20693	LC/MS Neg	100000840	610	118.999	45	80-69-3	C02287	HMDB35227	0.7685	0.9838	0.7682	1.0488	2.0815	1.9917	0.6207	0.7545	0.9423	1.0673	1.2827	0.8135	0.6835	0.9894	0.6345	1.1376	0.7643	0.8135	0.7097	0.7776	0.7155	1.0176	1.0247	0.7006
423	taurine	Amino Acid	Methionine, Cysteine, SAM and Taurine Metabolism	2125	LC/MS Pos Early	512	660	126.022	1123	107-35-7	C00245	HMDB00251	0.9353	1.4395	0.8278	0.731	0.8915	1.1242	0.7287	0.7504	1.025	1.0587	0.786	1.0051	1.07	1	0.6374	0.9228	1.0019	0.9556	0.9493	0.9511	0.7938	0.9624	0.8608	0.792
3209	tauro-beta-muricholate	Lipid	Primary Bile Acid Metabolism	33983	LC/MS Neg	100001250	4774	514.284	168408	25696-60-0		HMDB00932	0.1908	1.2456	0.6754	0.5646	1.0057	8.6769	0.1474	0.1213	0.2305	0.9057	5.0561	29.6867	0.3916	0.2303	0.1213	0.1213	0.7632	0.1213	0.1845	1.0687	6.5205	0.2158	6.5234	0.4813
3205	taurochenodeoxycholate	Lipid	Primary Bile Acid Metabolism	18494	LC/MS Neg	1629	5250	498.289	387316	6009-98-9	C05465	HMDB00951	0.3241	0.3241	0.3241	0.3241	0.9616	5.6833	0.3241	0.3241	0.3241	0.5296	3.3151	0.3241	0.5343	0.3241	0.3241	0.3241	0.3241	0.3241	0.3241	0.7605	0.3759	0.3241	4.742	0.3241
3198	taurocholate	Lipid	Primary Bile Acid Metabolism	18497	LC/MS Neg	1648	5150	514.284	6675	145-42-6	C05122	HMDB00036	0.2036	1.2108	0.7268	0.607	1.0086	7.393	0.2179	0.1886	0.2001	0.9528	6.1965	22.9783	0.5444	0.2558	0.032	0.0665	0.5266	0.1752	0.2596	1.5277	2.9954	0.341	8.6211	0.3672
427	taurocyamine	Amino Acid	Methionine, Cysteine, SAM and Taurine Metabolism	35117	LC/MS Neg	100001418	734	166.029	68340	543-18-0	C01959	HMDB03584	1.5691	0.9921	1.3757	0.8618	0.7316	1.9505	0.988	0.6743	1.4908	1.8613	1.0931	0.9988	1.0909	1.0073	1.3645	0.6473	1.2831	1.3834	1.7104	1.1284	1.0012	1.3742	1.517	1.3246
3230	taurodeoxycholate	Lipid	Secondary Bile Acid Metabolism	12261	LC/MS Neg	1668	5257.4	498.289	2733768	207737-97-1	C05463	HMDB00896	0.1115	0.1115	0.1115	0.1115	0.2851	2.6765	0.1115	0.1115	0.1115	0.1889	2.8612	17.9676	0.2696	0.1115	0.1115	0.1115	0.1115	0.225	0.1115	0.6712	0.1115	0.3672	5.4427	0.1115
3268	taurohyodeoxycholic acid	Lipid	Secondary Bile Acid Metabolism	43588	LC/MS Neg	100003869	5073	498.289	119046	38411-85-7			0.4307	0.4307	0.4307	0.4307	0.4307	0.8803	0.4307	0.4307	0.4307	0.4307	1.0369	4.7297	0.4307	0.4307	0.4307	0.4307	0.4307	0.4307	0.4307	0.4307	0.4307	0.4307	1.0417	0.4307
3257	tauroursodeoxycholate	Lipid	Secondary Bile Acid Metabolism	39378	LC/MS Neg	100002912	5025	498.289	9848818	14605-22-2		HMDB00874	0.2027	0.2027	0.2027	0.2027	0.2027	1.5655	0.2027	0.2027	0.2027	0.2027	0.9054	5.2928	0.2027	0.2027	0.2027	0.2027	0.2027	0.2027	0.2027	0.2027	0.2331	0.2027	0.7365	0.2027
1437	tetradecadienoate (14:2)*	Lipid	Long Chain Polyunsaturated Fatty Acid (n3 and n6)	62850	LC/MS Neg	100020343	5292	223.17	5312409	39039-37-7		HMDB00560	0.7048	0.898	1.0444	1.1165	1.8435	1.4233	0.8135	0.8103	1.1634	1.7017	1.1926	1.1928	0.5985	0.778	0.5533	0.6277	0.5714	1	1.0995	1.2651	0.6903	1.0973	1.1995	0.9105
1575	tetradecanedioate (C14)	Lipid	Fatty Acid, Dicarboxylate	35669	LC/MS Neg	100001613	3985	257.176	13185	821-38-5		HMDB00872	1	0.7969	2.0993	1.3187	1.2723	1.1964	1.0592	1.6645	0.9359	0.9152	1.6519	1.3671	1.7911	1.807	1.8494	0.8149	1.2715	2.3927	0.7328	1.1394	1.084	1.4196	1.5739	1.5775
4144	thiamin (Vitamin B1)	Cofactors and Vitamins	Thiamine Metabolism	5341	LC/MS Pos Early	873	3050	265.112	1130	59-43-8	C00378	HMDB00235	0.2914	1.0047	0.2914	0.2914	2.5833	0.2914	0.2914	0.6101	1.0076	0.2914	0.2914	0.2914	0.2914	0.2914	0.2914	0.2914	0.2914	0.2914	0.2962	0.9736	0.2914	0.2914	0.2914	0.2914
4145	thiamin monophosphate	Cofactors and Vitamins	Thiamine Metabolism	15798	LC/MS Neg	523	1448	343.063	3382778	532-40-1	C01081	HMDB02666	0.6112	1.0454	0.5506	0.6506	1.7198	0.7872	0.5445	0.6864	0.971	0.844	0.6334	0.6032	0.5163	0.5373	0.5163	1.029	0.5163	0.6198	0.7306	0.8021	0.5163	0.572	0.5454	0.5163
5682	thioproline	Xenobiotics	Chemical	53231	LC/MS Pos Early	100009232	1250	134.027	93176	34592-47-4			0.78	1.7487	0.5419	1	2.8841	0.6436	0.3953	3.5467	4.3326	1.0027	0.9108	0.5175	0.666	0.8215	0.3384	0.6528	0.2969	0.5763	0.5514	3.5138	0.7125	0.4198	0.3758	0.5113
4078	threonate	Cofactors and Vitamins	Ascorbate and Aldarate Metabolism	27738	LC/MS Polar	100001022	2384	135.03	151152	70753-61-6	C01620	HMDB00943	0.5878	2.8066	0.827	0.7134	2.7974	1.1966	0.4803	0.9608	1.2663	1.0327	0.7735	0.6559	0.8889	1.536	0.5234	0.9257	0.785	1.1403	0.7264	1.2678	0.6675	0.7883	0.7269	0.5617
16	threonine	Amino Acid	Glycine, Serine and Threonine Metabolism	1284	LC/MS Pos Early	564	1514	120.066	6288	72-19-5	C00188	HMDB00167	0.6315	1.3169	0.6029	0.7272	1.3671	0.8526	0.5103	1.0237	1.0624	0.8162	0.7179	0.6092	0.7482	1	0.445	0.8342	0.7518	0.7837	0.7322	1.5266	0.5984	0.7228	0.77	0.6772
4006	thymidine	Nucleotide	Pyrimidine Metabolism, Thymine containing	2183	LC/MS Neg	872	1963.7	241.083	5789	50-89-5	C00214	HMDB00273	0.3934	0.8927	0.5226	0.5342	1.0092	0.6728	0.721	0.8574	1	0.781	0.8435	0.5544	0.5027	0.6377	0.3565	0.6874	0.7272	0.5209	0.5282	1.0174	0.3769	0.4983	1.1784	0.4386
460	hydroxyproline	Amino Acid	Urea cycle; Arginine and Proline Metabolism	32306	LC/MS Pos Early	1001	1064	132.065	5810	51-35-4	C01157	HMDB00725	0.6461	0.8977	0.7101	0.5488	0.9112	1.0169	0.5473	0.5676	0.7841	0.7853	1	0.7459	0.741	0.9524	0.4453	1.0271	0.6976	0.7112	0.8196	0.7796	0.6658	0.745	0.7441	0.6552
74	trans-urocanate	Amino Acid	Histidine Metabolism	607	LC/MS Pos Early	537	2285	139.05	736715	104-98-3	C00785	HMDB00301	0.5049	0.7395	0.3132	0.5411	0.541	0.5775	1	0.6076	0.4615	0.3834	1.5536	0.7339	0.4402	0.3278	0.3999	0.208	0.696	0.6484	0.6223	1.092	0.7095	0.7203	4.0551	0.5597
2875	tricosanoyl sphingomyelin (d18:1/23:0)*	Lipid	Sphingomyelins	52436	LC/MS Pos Late	100008955	3200	801.684				HMDB12105	1.0452	1.0361	1.668	1.3902	1.1475	1.4149	1.4378	0.8592	1.2007	1.1806	1.1819	1.2003	2.5018	1.6379	0.9577	0.7838	1.7608	1.5426	1.0014	0.9908	1.1443	1.7273	1	0.9619
4050	trigonelline (N'-methylnicotinate)	Cofactors and Vitamins	Nicotinate and Nicotinamide Metabolism	32401	LC/MS Pos Early	100001092	1388	138.055	5570	535-83-1	C01004	HMDB00875	0.5535	1.2405	0.2507	0.4899	2.1366	0.476	0.3287	0.7585	1	0.749	0.6758	0.4058	0.6763	1.0013	0.2188	0.7929	0.8004	0.71	0.4603	1.781	0.654	0.6054	0.922	0.3339
2061	trimethylamine N-oxide	Lipid	Phospholipid Metabolism	40406	LC/MS Pos Early	100003397	2100	76.0757	1145	1184-78-7	C01104	HMDB00925	1.0756	4.1728	0.8694	0.9376	4.9062	1.5469	0.5074	1.3193	1.5194	0.8228	0.6567	0.6586	1.6701	2.1552	0.7811	0.6928	1.1336	1.3563	0.9496	1.8191	1.1257	0.7835	1	0.5692
238	tryptophan	Amino Acid	Tryptophan Metabolism	54	LC/MS Pos Early	565	2986	205.097	6305	73-22-3	C00078	HMDB00929	0.5885	1.1159	0.6183	0.6947	1.127	0.8004	0.6111	0.997	1.1518	1.0812	0.7499	0.8136	0.7359	1.0433	0.5304	1	0.6839	0.8058	0.6436	1.5269	0.6176	0.8085	0.7015	0.6102
155	tyrosine	Amino Acid	Tyrosine Metabolism	1299	LC/MS Pos Early	815	2430	182.081	6057	60-18-4	C00082	HMDB00158	0.5254	0.994	0.6124	0.7087	1	0.758	0.4833	0.9131	1.3195	0.7279	0.8568	0.5503	0.613	0.8649	0.4252	0.8465	0.8186	0.663	0.8576	2.0331	0.6305	1.1311	1.193	0.7617
1287	UDP-galactose	Carbohydrate	Nucleotide Sugar	15860	LC/MS Polar	100000298	4000	565.048	18068	2956-16-3;91183-98-1;137868-52-1	C00052	HMDB00302	1.1103	7.0341	1.291	0.8378	2.5466	1.5927	0.7893	1.3633	1.8998	1.7845	1.0893	1.2157	0.6283	1.1632	0.2087	0.2087	0.5743	0.8076	1.1246	1.2403	0.9815	0.2087	0.8183	0.3881
1283	UDP-glucose	Carbohydrate	Nucleotide Sugar	32344	LC/MS Polar	1096	3950	565.048	8629	117756-22-6	C00029	HMDB00286	1.5878	9.2428	2.1255	1.3767	2.826	2.0653	1.0246	1.6678	2.7605	2.2537	1.3804	2.1734	0.2807	0.6557	0.4809	0.3588	0.3575	0.4083	0.7143	1.2443	1.1767	0.1739	0.697	0.3524
1288	UDP-glucuronate	Carbohydrate	Nucleotide Sugar	2763	LC/MS Neg	1097	588	579.027	17473	28053-08-9;63700-19-6	C00167	HMDB00935	0.5416	2.03	0.8514	0.4936	0.7371	0.9261	0.415	0.823	0.9139	0.6841	0.9337	0.5825	1.5124	1.4834	0.9421	0.8804	1.0148	1.616	1.0374	0.9347	1.1219	1.299	0.6593	0.776
1295	UDP-N-acetylglucosamine/galactosamine	Carbohydrate	Nucleotide Sugar	46148	LC/MS Polar	100002957	3665	606.074					0.7821	4.157	1.1199	0.9147	2.5777	1	0.7167	1.7506	1.8116	1.065	0.9257	0.7396	0.8706	0.7983	0.8955	0.8479	0.936	0.7412	1.2097	1.9114	1.1181	0.5068	0.6082	0.8119
3955	uracil	Nucleotide	Pyrimidine Metabolism, Uracil containing	605	LC/MS Pos Early	825	827	113.035	1174	66-22-8	C00106	HMDB00300	0.5276	1.0664	0.7295	0.7622	1.0263	1.2454	0.4846	0.707	0.7903	1.182	0.7971	0.5423	1.0561	1.3548	0.6729	0.9975	0.9624	1.1193	1.2846	1.2704	0.6859	1.3265	1.2574	0.8827
3867	urate	Nucleotide	Purine Metabolism, (Hypo)Xanthine/Inosine containing	1604	LC/MS Pos Early	1134	776	169.036	1175	69-93-2;120K5305	C00366	HMDB00289	0.5897	1.0833	0.6866	0.6444	0.9539	0.992	0.5125	0.822	0.9217	0.9748	0.6928	1.0012	0.873	0.9827	0.6533	1.3714	0.8912	0.8449	0.7786	1.1104	0.8449	0.8167	0.8583	0.8753
433	urea	Amino Acid	Urea cycle; Arginine and Proline Metabolism	1670	LC/MS Pos Early	533	700	121.072	1176	57-13-6	C00086	HMDB00294	0.2871	0.842	0.6124	0.5217	0.6488	0.4824	0.4289	1	1.3436	1.2156	1.1463	0.8303	0.8895	1.34	0.2275	0.3886	0.7372	0.8194	1.0718	3.2165	0.952	0.9749	1.7507	0.8452
3954	uridine	Nucleotide	Pyrimidine Metabolism, Uracil containing	606	LC/MS Pos Early	535	1100	245.077	6029	58-96-8	C00299	HMDB00296	0.5934	1.6751	0.7505	0.8365	2.2865	1.2321	0.6169	1.1013	1.4163	0.8795	1.0893	0.3937	1.0795	1.2435	0.6673	0.8821	0.9413	0.9247	1.0145	1.5779	0.6135	1	0.8746	0.7351
3949	UMP	Nucleotide	Pyrimidine Metabolism, Uracil containing	2856	LC/MS Pos Early	869	590	325.043	6030	3387-36-8	C00105	HMDB00288	0.8544	1.7342	0.9939	0.7369	0.4809	0.989	0.8169	0.9219	1.1634	1.0303	0.9964	1.7193	0.8644	0.6542	0.673	1.0227	0.7803	0.9507	1.0273	0.6677	1.0396	0.5936	0.6356	0.7844
1673	valerylglycine (C5)	Lipid	Fatty Acid Metabolism (Acyl Glycine)	36768	LC/MS Neg	100001451	2071	158.082	4737557	24003-66-5		HMDB00927	1.9046	1.1864	0.5707	0.5707	0.5707	0.5707	0.5707	0.6746	0.7514	0.6266	0.5707	0.5707	1.2129	0.7239	0.5707	0.5707	0.5707	0.5707	0.626	2.3843	0.9573	0.5707	1.8843	0.5707
369	valine	Amino Acid	Leucine, Isoleucine and Valine Metabolism	1649	LC/MS Pos Early	566	2479	118.086	6287	72-18-4	C00183	HMDB00883	0.4695	0.9287	0.4655	0.5533	0.859	0.5846	0.4829	0.9339	1.0557	0.8337	0.6951	0.4364	0.7154	1.0195	0.3829	0.8091	0.7471	0.8116	1.3174	2.2704	0.4768	0.9399	1.1942	0.9979
3859	xanthine	Nucleotide	Purine Metabolism, (Hypo)Xanthine/Inosine containing	3147	LC/MS Pos Early	1004	1032	153.041	1188	69-89-6	C00385	HMDB00292	0.4492	1.0072	0.6255	0.7331	1.6474	1.1183	0.7225	0.5633	0.863	0.7299	0.8591	0.369	0.7329	0.9671	0.5017	0.9359	0.7485	0.648	1.0493	1.0663	0.441	1.0389	1	0.5086
3861	xanthosine	Nucleotide	Purine Metabolism, (Hypo)Xanthine/Inosine containing	15136	LC/MS Neg	100000299	1075	283.068	64959	146-80-5	C01762	HMDB00299	0.5933	1.1227	0.6563	0.8428	1.4433	1.3252	0.8336	0.6081	0.8483	0.9688	0.8081	0.6751	1.022	0.8067	0.5508	1.0371	1.412	0.7974	1.4685	0.8788	0.6018	1.4359	1.4347	1
	X - 11580			47479	LC/MS Neg								0.5892	0.567	0.774	0.8282	0.807	0.7544	0.7897	0.471	0.827	0.8683	0.8852	0.6146	1.1213	1.0778	0.6535	1.2183	0.7767	1.1268	1.4089	1	0.7067	1.2087	0.785	0.9046
	X - 11615			32932	LC/MS Neg								1.0775	0.4751	1.2446	1.233	1.1314	1.1205	1.3463	0.4751	0.4751	0.7909	1	0.4751	1.1021	0.9461	0.4751	0.7999	1.5786	1.0516	1.0912	0.6043	0.4921	1.4821	2.1454	0.8056
	X - 11648			47503	LC/MS Neg								0.256	0.256	0.256	0.256	0.256	0.6786	0.256	0.256	0.256	0.256	0.4126	3.5961	0.256	0.256	0.256	0.256	0.256	0.256	0.256	0.256	0.9754	0.256	1.1326	0.256
	X - 11787			33132	LC/MS Pos Early								0.6219	1.7229	0.7982	0.5693	1.2348	0.8225	0.359	0.8364	1.319	1.2858	0.76	0.6678	1.0975	1.5808	0.2952	0.8181	1	0.9005	0.8385	2.6006	0.7884	0.5318	0.7924	0.4651
	X - 12015			47390	LC/MS Neg								0.5681	1.1236	0.9409	0.5681	0.5681	0.5681	0.5681	1.0505	0.876	1.0848	0.5681	0.5681	1.2396	0.9058	0.8599	0.5681	0.8102	0.5681	1.1549	1.2373	1	0.8728	0.5681	1.1367
	X - 12100			47687	LC/MS Pos Early								0.2444	3.7085	0.384	1.3203	2.4237	0.8699	0.2444	0.7611	0.5171	1.2479	0.5723	0.6079	0.5362	0.7765	0.2444	0.5384	0.2444	0.6046	0.5253	1.8954	0.2444	0.6026	0.6819	0.2444
	X - 12680			47437	LC/MS Pos Early								0.2396	1.0478	0.2396	0.2396	1.3583	0.2396	0.2396	0.2396	0.2396	0.2396	0.3386	0.2396	0.7481	0.9491	0.2396	0.2396	1	0.3879	0.3293	1.4266	0.8985	0.4601	1.4426	0.2396
	X - 13007			47203	LC/MS Neg								0.5143	0.8915	1.1796	0.5491	1.0733	1.2296	0.7728	0.8529	0.9756	1.0625	1.8126	0.9312	0.3436	1.0913	0.7329	0.7515	0.5083	0.4986	0.5852	1.2695	0.7388	0.8329	1.9622	0.9313
	X - 14056			46632	LC/MS Pos Early								0.2937	2.9628	0.2657	0.268	2.2075	0.3253	0.1478	1.6045	1.6809	0.466	0.6484	0.3113	0.7165	0.7867	0.138	0.6764	0.3508	0.3856	0.458	1.8601	0.3547	0.188	0.3382	0.1754
	X - 14904			47204	LC/MS Neg								0.6932	0.6719	1.0714	0.5481	1.0163	1.9038	0.8005	0.9613	0.758	1.5317	2.7628	0.7218	0.5313	0.7912	0.6865	0.2798	0.2798	0.7616	0.5592	1.3581	0.71	1.1921	2.4125	0.8782
	X - 15161			47620	LC/MS Pos Early								0.5751	0.8717	0.3406	0.3514	1.1078	0.4136	0.5107	1.7579	1.2964	0.8562	0.7663	0.5298	0.5085	0.1987	0.2054	1.0774	0.2663	0.182	1.3756	1.2778	0.5885	0.2435	0.456	0.4251
	X - 15220			46658	LC/MS Neg								0.8332	0.7486	0.5158	0.4897	1.5653	0.4897	0.5477	1.2508	2.0161	1.0295	1.0792	0.4897	0.4897	0.5088	0.4897	0.7344	0.4897	0.4897	0.7414	3.9058	0.9446	0.4897	0.5794	0.4897
	X - 15666			47800	LC/MS Pos Early								0.5071	1.0877	0.4383	0.9911	0.8356	1.4527	0.6223	1.2489	1.2685	1.7096	1.0151	0.8265	0.5653	0.9977	0.3066	0.6919	0.5156	0.9857	0.607	0.93	0.4231	0.9115	1.3453	0.3066
	X - 19911			47362	LC/MS Neg								0.428	0.8661	0.7228	0.8117	1.4535	1.2302	0.7872	0.5102	0.8074	0.7949	0.9688	0.3679	0.7314	1.0126	0.4144	1.0123	0.7805	0.6374	0.9358	0.9712	0.4655	1.2096	1.1687	0.4826
	X - 20512			54689	LC/MS Neg								0.582	0.582	0.582	0.582	0.582	0.582	0.582	0.582	0.6661	0.582	0.582	1	0.582	0.582	0.582	0.582	0.582	0.582	0.582	0.7453	0.582	0.582	0.7224	0.582
	X - 21353			46398	LC/MS Neg								0.7074	1.3489	0.8647	0.9149	1.0068	1.3921	0.6939	0.8426	1.1009	1.167	0.9633	1.2056	0.6043	0.437	0.4278	0.9579	0.4687	0.4954	1.2638	1.2928	0.7856	0.7113	1.4417	0.5635
	X - 21796			46972	LC/MS Neg								0.5621	1.662	0.8238	1.5001	1.4944	1.9744	0.5621	1.0722	0.9516	1.3815	1.0594	0.8136	0.8383	1	0.5621	0.6408	0.8004	1.066	0.5621	0.9362	0.5621	0.5621	1.1654	0.5621
	X - 22767			48072	LC/MS Neg								0.386	7.9157	0.4891	0.2705	3.9982	0.5957	0.2143	1	1.1203	0.7166	0.9672	0.5068	0.4095	0.7136	0.9141	2.7502	0.3186	0.5838	0.5827	1.4298	0.8825	0.3299	0.6207	1.217
	X - 22770			48075	LC/MS Neg								0.8168	1.2158	0.7659	0.875	8.3252	2.1998	0.3825	1.7213	2.9748	1.4044	2.0423	0.4008	0.6261	2.3354	0.6719	1.2353	0.4438	0.8933	0.6213	3.4428	0.5775	0.7596	0.3891	0.7603
	X - 22776			48081	LC/MS Neg								1.0926	1.1051	1.1866	1.3628	0.7789	0.9282	0.7069	1.7206	1.0783	1.2228	1.9179	1.5076	0.5832	0.7081	1.4952	0.6962	0.9141	0.4887	1.0429	0.9385	1.1428	1.4929	0.8784	1.3256
	X - 23171			48851	LC/MS Pos Early								0.4058	0.4058	0.4558	0.5323	2.4218	0.6563	0.5933	0.6305	0.7746	0.9463	0.784	0.8296	1.2284	0.9049	0.4058	1.6855	1.0143	0.9857	0.6359	0.4182	0.4919	1.0934	0.6226	0.4895
	X - 23240			48936	LC/MS Neg								1.0973	0.7819	0.6173	0.7865	0.6173	0.6173	0.6173	0.7348	0.6173	0.9009	0.9757	0.6173	0.6173	0.6173	0.6173	0.6173	0.6173	0.6173	0.6173	1.1125	0.7114	0.6173	0.6173	0.6173
	X - 23243			48939	LC/MS Neg								0.8859	0.8859	0.8859	0.8859	0.8859	0.8859	0.8859	0.8859	0.8859	0.8859	0.8859	0.8859	0.8859	0.8859	0.8859	0.8859	0.8859	0.8859	0.8859	0.8859	0.8859	0.8859	0.8859	0.8859
	X - 23587			49463	LC/MS Pos Early								0.7953	1.1125	0.7464	0.8053	2.2382	0.7708	0.8116	0.7722	1.4525	2.6104	1.1909	1.1965	0.7715	0.5902	0.2841	1.0358	1.115	0.694	0.8333	2.5202	0.3456	0.8377	2.1301	0.8991
	X - 23593			49469	LC/MS Pos Early								0.5302	1.0269	0.6866	1	0.9026	0.9916	0.5938	0.8585	1.2855	1.0086	0.7793	0.5818	0.5707	0.8434	0.6111	0.7549	0.5578	0.6415	1.1436	1.1743	0.642	0.6147	0.6666	0.6435
	X - 23654			49531	LC/MS Pos Early								0.5206	0.7965	0.5206	0.5206	2.3194	0.6638	0.5206	0.5206	1.1504	1.9857	0.5206	0.5206	0.5206	0.5206	0.5206	0.5206	0.5206	0.5206	0.5206	0.5206	0.5206	0.5206	0.5206	0.5206
	X - 23665			49542	LC/MS Pos Early								0.6739	1.4737	0.4183	0.7016	0.6724	0.5019	0.4115	1.5705	1.2764	1.5741	0.1637	0.3944	0.3252	0.1637	0.1637	0.4703	0.3318	0.1637	1.0744	0.8619	0.2863	0.22	0.314	0.1637
	X - 23782			49681	LC/MS Pos Late								0.4781	1.0069	0.6592	0.4652	0.5933	0.5899	0.6655	0.5737	0.8345	1.2092	1.042	0.6394	0.6907	0.5219	0.3353	1.0212	0.5587	0.566	1	1.1077	0.6426	1.0967	0.7439	0.7887
	X - 23968			49877	LC/MS Neg								0.7668	0.7668	1	0.7668	0.7668	0.7668	0.7668	0.7668	0.7668	0.881	0.7668	0.7668	0.7668	0.7668	0.7668	0.7668	0.7668	0.7668	0.7668	1.8095	0.7668	0.7668	0.7668	0.7668
	X - 24035			52064	LC/MS Pos Late								0.7076	0.5004	1.0379	0.5004	0.5218	0.5004	0.5004	0.5004	0.9498	0.5804	0.5004	0.5004	0.5004	0.5004	0.5004	0.5004	0.5004	0.5004	0.5004	0.5004	0.6985	0.5004	0.5004	0.5004
	X - 24257			52311	LC/MS Neg								0.7245	1.7101	0.7496	0.8276	1.4196	0.9551	0.6188	0.9688	1.1429	0.9479	0.8004	0.7582	0.9066	0.8669	0.428	1.1173	1.0806	0.7175	0.7058	0.9477	0.7458	0.7212	0.8801	0.7307
	X - 24425			52655	LC/MS Pos Early								0.4754	0.6037	0.7312	1.057	0.5345	0.4762	0.513	0.7066	0.7597	0.815	0.6273	0.3885	0.3304	1.1627	0.4605	0.5134	1.3924	1.0247	0.4147	1.211	0.1984	1.497	1.1539	0.1984
	X - 24428			52658	LC/MS Neg								1.0461	1.1343	0.4643	0.449	1.4168	0.6223	0.7987	0.8275	1.0178	0.6328	0.6669	0.9001	1.1471	1.1003	0.8198	1.8932	0.5715	0.5327	0.9631	1.03	0.7604	1	0.1881	0.7112
	X - 24431			52661	LC/MS Pos Early								0.8799	0.6176	1.1582	1.4286	0.2797	1.0199	0.84	0.9206	1.1787	1.0902	1.0148	1.0899	1.157	0.9184	0.9169	1.1376	0.6805	1.0597	1.0883	0.9226	0.7726	1.3286	0.3476	1.0223
	X - 24432			52662	LC/MS Pos Early								1.0194	0.4662	1.3006	1.6083	0.4929	1.5126	0.8437	1.2433	1.0289	1.5581	1.1276	1.1168	1.0117	1.1374	1.1368	0.8912	0.4057	1.0544	0.6245	1.4983	1.0984	1.1711	0.8835	0.9967
	X - 24435			52665	LC/MS Neg								0.199	12.3027	0.5147	0.9061	7.6388	0.756	0.7728	0.7234	0.8134	1.0205	0.5314	0.6871	0.503	1	0.3036	1.3018	0.3082	0.8607	0.5919	0.4742	0.7867	0.85	0.7795	0.1919
	X - 24453			52770	LC/MS Pos Early								0.2553	1.4088	0.2553	0.5225	0.2553	0.2553	0.2553	0.7938	0.4682	0.2553	0.2553	0.2553	0.2553	0.2553	0.2553	0.2553	1.4185	0.2553	0.2553	1.0869	0.2553	0.2553	0.2553	0.2553
	X - 25009			61531	LC/MS Neg								0.4641	0.4641	0.4641	0.4641	0.6507	0.4641	0.4641	0.4641	0.5885	0.4641	0.4641	0.4641	0.4641	0.4641	0.4641	0.4641	0.4641	0.4641	0.4641	0.4641	0.4641	0.4641	0.4641	0.4641
	X - 25109			61682	LC/MS Pos Early								0.6285	0.9816	0.7285	0.6747	1.4098	1.09	0.2613	1.7435	3.7939	1.0298	1.0203	0.4972	0.5831	1.0196	0.2714	0.7763	0.4481	0.7223	0.5332	2.6128	0.5081	0.4749	0.873	0.3793
	X - 25111			61684	LC/MS Pos Early								0.2655	1.5908	0.2655	0.7751	0.2655	0.9307	0.2655	0.3016	2.1214	1.1711	0.2655	0.2655	0.2655	0.2655	0.2655	0.2655	0.2655	0.2655	0.2655	0.8429	0.2655	0.2655	0.3894	0.2655
	X - 25212			62393	LC/MS Pos Late								0.6535	0.4166	1.0536	1.0032	0.9136	1.073	1.1387	0.575	0.9475	1.5446	1.1295	0.9825	0.6288	0.7103	0.5332	0.3957	0.8553	1.4425	0.9651	1.1772	0.5556	1.0045	1.5808	1.594
	X - 25932			63836	LC/MS Pos Early								0.3878	0.6108	0.459	0.3878	1.0889	0.3878	0.3878	0.3878	0.7712	0.3878	0.3878	0.3878	0.3878	0.3878	0.3878	0.9028	0.4016	0.3878	0.3878	0.544	0.3878	0.3878	0.5321	0.3878
	X - 25948			63899	LC/MS Pos Early								0.5958	8.4156	0.5774	2.237	30.4928	1.3475	0.4022	0.9523	1.2142	1.0786	1.7068	0.4569	1.1191	1.8494	0.4953	1.2441	1.5179	0.8495	0.7596	4.8187	0.6706	0.6482	0.4635	0.4564
	X - 25950			63901	LC/MS Pos Early								0.601	1.8073	0.5593	0.7868	0.9505	0.7383	0.54	0.6674	1.5109	1.0696	0.9772	1.1823	0.7183	0.9315	1.0708	1.1313	0.9296	1.5232	0.3364	2.2188	2.4902	0.9945	1.0367	2.1146
	X - 25982			63972	LC/MS Pos Early								0.43	3.2382	0.43	0.43	0.43	1.2566	0.43	0.43	0.9312	0.43	0.5987	0.43	0.43	0.43	0.43	0.7696	0.5547	0.43	0.43	0.6836	0.43	0.43	0.5432	0.43
	X - 26035			64248	LC/MS Pos Early								0.5408	2.1749	0.6045	1.1324	6.6144	1.0016	0.448	1.4542	1.2795	1	1.1069	0.5452	0.7333	0.7714	0.5211	0.8778	1.5492	0.5313	0.8533	1.7591	0.5984	0.7579	0.5621	0.5914

## Sheet: HEART (normalized)
												CLIENT IDENTIFIER	H2	H4	H50	H52	H98	H100	H1	H3	H49	H51	H97	H99	H26	H28	H74	H76	H122	H124	H25	H27	H73	H75	H121	H123
												PARENT SAMPLE ID	6455594	6455596	6455602	6455604	6455610	6455612	6455593	6455595	6455601	6455603	6455609	6455611	6455598	6455600	6455606	6455608	6455614	6455616	6455597	6455599	6455605	6455607	6455613	6455615
												SAMPLE NAME	PD-UCIR-00085	PD-UCIR-00087	PD-UCIR-00093	PD-UCIR-00095	PD-UCIR-00101	PD-UCIR-00103	PD-UCIR-00084	PD-UCIR-00086	PD-UCIR-00092	PD-UCIR-00094	PD-UCIR-00100	PD-UCIR-00102	PD-UCIR-00089	PD-UCIR-00091	PD-UCIR-00097	PD-UCIR-00099	PD-UCIR-00105	PD-UCIR-00107	PD-UCIR-00088	PD-UCIR-00090	PD-UCIR-00096	PD-UCIR-00098	PD-UCIR-00104	PD-UCIR-00106
												GENDER	Male	Male	Male	Male	Male	Male	Male	Male	Male	Male	Male	Male	Male	Male	Male	Male	Male	Male	Male	Male	Male	Male	Male	Male
												MASS EXTRACTED HD4	24	24	24	24	24	24	24	24	24	24	24	24	24	24	24	24	24	24	24	24	24	24	24	24
												PHASE	Light	Light	Light	Light	Light	Light	Light	Light	Light	Light	Light	Light	Dark	Dark	Dark	Dark	Dark	Dark	Dark	Dark	Dark	Dark	Dark	Dark
												REPLICATE	1	2	3	4	5	6	1	2	3	4	5	6	1	2	3	4	5	6	1	2	3	4	5	6
												ROUND	1	1	2	2	3	3	1	1	2	2	3	3	1	1	2	2	3	3	1	1	2	2	3	3
												SAMPLE AMOUNT	92	92	83	90	89	98	68	83	86	87	85	80	90	90	80	96	82	80	83	99	88	94	92	93
												SAMPLE NUMBER	26	28	34	36	42	44	25	27	33	35	41	43	30	32	38	40	46	48	29	31	37	39	45	47
												SUBJECT OR ANIMAL ID	2	4	50	52	98	100	1	3	49	51	97	99	26	28	74	76	122	124	25	27	73	75	121	123
												TIME AFTER EXERCSE	0	0	0	0	0	0	0	0	0	0	0	0	0	0	0	0	0	0	0	0	0	0	0	0
												TIME POINT	4	4	4	4	4	4	4	4	4	4	4	4	16	16	16	16	16	16	16	16	16	16	16	16
												TISSUE TYPE	Heart	Heart	Heart	Heart	Heart	Heart	Heart	Heart	Heart	Heart	Heart	Heart	Heart	Heart	Heart	Heart	Heart	Heart	Heart	Heart	Heart	Heart	Heart	Heart
												TREATMENT	Sedentary	Sedentary	Sedentary	Sedentary	Sedentary	Sedentary	Exercise	Exercise	Exercise	Exercise	Exercise	Exercise	Sedentary	Sedentary	Sedentary	Sedentary	Sedentary	Sedentary	Exercise	Exercise	Exercise	Exercise	Exercise	Exercise
[truncated: 757 more rows]

## Sheet: HYPOTHALAMUS (normalized)
												CLIENT IDENTIFIER	Hy2	Hy4	Hy50	Hy52	Hy98	Hy100	Hy1	Hy3	Hy49	Hy51	Hy97	Hy99	Hy26	Hy28	Hy74	Hy76	Hy122	Hy124	Hy25	Hy27	Hy73	Hy75	Hy121	Hy123
[truncated: 611 more rows]

[truncated: 4 more sheets: iWAT (normalized), LIVER (normalized), MUSCLE (normalized), SERUM (normalized)]
