# Supplementary material for: Atlas of exercise metabolism reveals time-dependent signatures of metabolic homeostasis
Source: Cell Metab. Author manuscript; Available in PMC 2026 May 20. (PMC13189211; doi:10.1016/j.cmet.2021.12.016)
Supplement: Data_S1 [file NIHMS2168542-supplement-Data_S1.zip › Data S1_Original datasource used to create all graphs and uncropped western blot images (Related to Figure 1-7)/Orig Data Fig 3C.xlsx]

## Sheet: 3C_rel
BAT	eWAT	Heart	HPT	iWAT	Liver	Muscle	Serum
0	0.457143	0.483871	0.413793	0.378947	0.39726	0.601064	0.549419
0.542857	0	0.43662	0.283784	0.257426	0.607143	0.452174	0.524793
0.516129	0.56338	0	0.301887	0.492857	0.432	0.583333	0.488918
0.586207	0.716216	0.698113	0	0.605505	0.35119	0.713542	0.285714
0.621053	0.742574	0.507143	0.394495	0	0.517986	0.383333	0.483395
0.60274	0.392857	0.568	0.64881	0.482014	0	0.51816	0.334988
0.398936	0.547826	0.416667	0.286458	0.616667	0.48184	0	0.565836
0.450581	0.475207	0.511082	0.714286	0.516605	0.665012	0.434164	0

## Sheet: 3C_abs
BAT	eWAT	Heart	HPT	iWAT	Liver	Muscle	Serum
0	64	90	24	36	87	113	189
76	0	62	21	26	119	52	127
96	80	0	32	69	162	133	375
34	53	74	0	66	59	137	50
59	75	71	43	0	72	46	131
132	77	213	109	67	0	214	405
75	63	95	55	74	199	0	318
155	115	392	125	140	804	244	0
