# Supplementary material for: Atlas of exercise metabolism reveals time-dependent signatures of metabolic homeostasis
Source: Cell Metab. Author manuscript; Available in PMC 2026 May 20. (PMC13189211; doi:10.1016/j.cmet.2021.12.016)
Supplement: Data_S1 [file NIHMS2168542-supplement-Data_S1.zip › Data S1_Original datasource used to create all graphs and uncropped western blot images (Related to Figure 1-7)/Orig Data Fig 4D.xlsx]

## Sheet: 4DNodes
Name	Tissue	COMPID	BIOCHEMICAL	SUPERPATHWAY	KEGG	GroupHMDB	Clsnss	degree	condition
Liver_32197	Liver	32197	3-(4-hydroxyphenyl)lactate (HPLA)	Amino Acid	C03672	HMDB00755	0.000215741	5	seddark
Liver_53	Liver	53	glutamine	Amino Acid	C00064	HMDB00641	0.000200638	5	seddark
Liver_27665	Liver	27665	1-methylnicotinamide	Cofactors and Vitamins	C02918	HMDB00699	0.000256336	15	seddark
Liver_18349	Liver	18349	indolelactate	Amino Acid	C02043	HMDB00671	0.000238605	22	seddark
Liver_57461	Liver	57461	argininate*	Amino Acid		HMDB03148	0.000267852	35	seddark
Liver_35107	Liver	35107	isovalerylglycine	Amino Acid		HMDB00678	0.000203728	3	seddark
Liver_55072	Liver	55072	2-oxoarginine*	Amino Acid	C03771	HMDB04225	0.000241408	25	seddark
Liver_48434	Liver	48434	N-acetylcitrulline	Amino Acid	C15532	HMDB00856	0.000237783	23	seddark
Liver_22185	Liver	22185	N-acetylaspartate (NAA)	Amino Acid	C01042	HMDB00812	0.000232293	17	seddark
Liver_1493	Liver	1493	ornithine	Amino Acid	C00077	HMDB03374	0.00025791	26	seddark
Liver_62860	Liver	62860	N6-methyllysine	Amino Acid	C02728	HMDB02038	0.000253643	21	seddark
Liver_52603	Liver	52603	1,2-dilinoleoyl-GPC (18:2/18:2)	Lipid		HMDB08138	0.000247026	20	seddark
Liver_15681	Liver	15681	4-guanidinobutanoate	Amino Acid	C01035	HMDB03464	0.000253045	35	seddark
Liver_1444	Liver	1444	pipecolate	Amino Acid	C00408	HMDB00070	0.000223478	10	seddark
Liver_15720	Liver	15720	N-acetylglutamate	Amino Acid	C00624	HMDB01138	0.000232909	17	seddark
Liver_19263	Liver	19263	1-palmitoyl-2-oleoyl-GPE (16:0/18:1)	Lipid		HMDB05320	0.000233641	21	seddark
Liver_32984	Liver	32984	N-alpha-acetylornithine	Amino Acid	C00437	HMDB03357	0.000251726	31	seddark
Liver_33953	Liver	33953	N-acetylarginine	Amino Acid	C02562	HMDB04620	0.000244711	25	seddark
Liver_57453	Liver	57453	glycosyl ceramide (d18:2/24:1, d18:1/24:2)*	Lipid			0.00025586	31	seddark
Liver_1505	Liver	1505	orotate	Nucleotide	C00295	HMDB00226	0.000246082	25	seddark
Liver_1670	Liver	1670	urea	Amino Acid	C00086	HMDB00294	0.000253977	24	seddark
Liver_52669	Liver	52669	1-palmitoyl-2-oleoyl-GPI (16:0/18:1)*	Lipid		HMDB09783	0.000246963	26	seddark
Liver_38399	Liver	38399	9,10-DiHOME	Lipid	C14828	HMDB04704	0.000226306	9	seddark
Liver_52470	Liver	52470	1-palmitoyl-2-palmitoleoyl-GPC (16:0/16:1)*	Lipid		HMDB07969	0.000246585	24	seddark
Liver_19503	Liver	19503	stearoyl sphingomyelin (d18:1/18:0)	Lipid	C00550	HMDB01348	0.000224778	11	seddark
Liver_53013	Liver	53013	glycosyl-N-palmitoyl-sphingosine (d18:1/16:0)	Lipid			0.0002469	25	seddark
Liver_60	Liver	60	leucine	Amino Acid	C00123	HMDB00687	0.000227585	15	seddark
Liver_54	Liver	54	tryptophan	Amino Acid	C00078	HMDB00929	0.000257841	16	seddark
Liver_64	Liver	64	phenylalanine	Amino Acid	C00079	HMDB00159	0.000232853	15	seddark
Liver_1125	Liver	1125	isoleucine	Amino Acid	C00407	HMDB00172	0.000230464	14	seddark
Liver_1284	Liver	1284	threonine	Amino Acid	C00188	HMDB00167	0.000243723	18	seddark
Liver_1301	Liver	1301	lysine	Amino Acid	C00047	HMDB00182	0.000231125	12	seddark
Liver_1302	Liver	1302	methionine	Amino Acid	C00073	HMDB00696	0.000266448	33	seddark
Liver_1648	Liver	1648	serine	Amino Acid	C00065	HMDB00187	0.000239849	18	seddark
Liver_443	Liver	443	aspartate	Amino Acid	C00049	HMDB00191	0.00021402	8	seddark
Liver_1498	Liver	1498	N6,N6,N6-trimethyllysine	Amino Acid	C03793	HMDB01325	0.000231402	16	seddark
Liver_57330	Liver	57330	lignoceroyl sphingomyelin (d18:1/24:0)	Lipid			0.000203042	6	seddark
Liver_1898	Liver	1898	proline	Amino Acid	C00148	HMDB00162	0.000248936	25	seddark
Liver_1299	Liver	1299	tyrosine	Amino Acid	C00082	HMDB00158	0.00018621	2	seddark
Liver_1649	Liver	1649	valine	Amino Acid	C00183	HMDB00883	0.000246522	15	seddark
Liver_47153	Liver	47153	sphingomyelin (d18:1/24:1, d18:2/24:0)*	Lipid		HMDB12107	0.000237841	20	seddark
Liver_35159	Liver	35159	cysteine-glutathione disulfide	Amino Acid		HMDB00656	0.000245519	17	seddark
Liver_36713	Liver	36713	N6-carboxymethyllysine	Carbohydrate			0.00022148	11	seddark
Liver_52448	Liver	52448	1-palmitoyl-2-oleoyl-GPG (16:0/18:1)	Lipid			0.000238605	15	seddark
Liver_57513	Liver	57513	arachidoylcarnitine (C20)*	Lipid		HMDB06460	0.000278269	29	seddark
Liver_57514	Liver	57514	behenoylcarnitine (C22)*	Lipid			0.00031077	70	seddark
Liver_57525	Liver	57525	erucoylcarnitine (C22:1)*	Lipid			0.000284582	28	seddark
Liver_57531	Liver	57531	nervonoylcarnitine (C24:1)*	Lipid			0.000273309	21	seddark
Liver_512	Liver	512	asparagine	Amino Acid	C00152	HMDB00168	0.000276358	36	seddark
Liver_2132	Liver	2132	citrulline	Amino Acid	C00327	HMDB00904	0.000230354	7	seddark
Liver_46539	Liver	46539	N-acetylglucosamine/N-acetylgalactosamine	Carbohydrate		HMDB00215	0.000255319	18	seddark
Liver_15949	Liver	15949	2'-deoxycytidine	Nucleotide	C00881	HMDB00014	0.000263324	26	seddark
Liver_27513	Liver	27513	indoleacetate	Amino Acid	C00954	HMDB00197	0.000206736	5	seddark
Liver_35160	Liver	35160	oleoylcarnitine (C18:1)	Lipid		HMDB05065	0.000266816	30	seddark
Liver_37070	Liver	37070	methylphosphate	Nucleotide		HMDB61711	0.000256949	40	seddark
Liver_58	Liver	58	glycine	Amino Acid	C00037	HMDB00123	0.000259783	18	seddark
Liver_15506	Liver	15506	choline	Lipid	C00114	HMDB00097	0.000232237	8	seddark
Liver_52602	Liver	52602	2'-deoxyuridine	Nucleotide	C00526	HMDB00012	0.00027739	48	seddark
Liver_1411	Liver	1411	2'-deoxyguanosine	Nucleotide	C00330	HMDB00085	0.000265496	32	seddark
Liver_604	Liver	604	thymine	Nucleotide	C00178	HMDB00262	0.000250681	20	seddark
Liver_1573	Liver	1573	guanosine	Nucleotide	C00387	HMDB00133	0.000264623	36	seddark
Liver_36752	Liver	36752	N6-acetyllysine	Amino Acid	C02727	HMDB00206	0.000254982	14	seddark
Liver_62862	Liver	62862	N6,N6-dimethyllysine	Amino Acid	C05545	HMDB13287	0.000241529	10	seddark
Liver_1508	Liver	1508	pantothenate (Vitamin B5)	Cofactors and Vitamins	C00864	HMDB00210	0.00028135	47	seddark
Liver_1604	Liver	1604	urate	Nucleotide	C00366	HMDB00289	0.000262751	17	seddark
Liver_42370	Liver	42370	S-1-pyrroline-5-carboxylate	Amino Acid	C04322	HMDB01301	0.000214162	2	seddark
Liver_1419	Liver	1419	5-methylthioadenosine (MTA)	Amino Acid	C00170	HMDB01173	0.000270325	21	seddark
Liver_15915	Liver	15915	S-adenosylmethionine (SAM)	Amino Acid	C00019	HMDB01185	0.000260413	18	seddark
Liver_1432	Liver	1432	2-hydroxyphenylacetate	Amino Acid	C05852	HMDB00669	0.000257704	20	seddark
Liver_42459	Liver	42459	sphingomyelin (d18:2/16:0, d18:1/16:1)*	Lipid			0.000257223	27	seddark
Liver_36768	Liver	36768	valerylglycine (C5)	Lipid		HMDB00927	0.000248105	14	seddark
Liver_31932	Liver	31932	propionylglycine (C3)	Lipid		HMDB00783	0.000214353	6	seddark
Liver_27727	Liver	27727	glutathione, oxidized (GSSG)	Amino Acid	C00127	HMDB03337	0.000224257	8	seddark
Liver_53009	Liver	53009	1-stearoyl-2-linoleoyl-GPS (18:0/18:2)	Lipid			0.000246082	19	seddark
Liver_52449	Liver	52449	1-stearoyl-2-arachidonoyl-GPI (18:0/20:4)	Lipid		HMDB09815	0.000246522	15	seddark
Liver_57369	Liver	57369	glycosyl-N-nervonoyl-sphingosine (d18:1/24:1)*	Lipid			0.000246774	29	seddark
Liver_19265	Liver	19265	1-stearoyl-2-oleoyl-GPS (18:0/18:1)	Lipid		HMDB10163	0.000236097	19	seddark
Liver_48493	Liver	48493	sphingomyelin (d18:1/22:1, d18:2/22:0, d16:1/24:1)*	Lipid		HMDB12104	0.000267481	34	seddark
Liver_33013	Liver	33013	nicotinamide riboside	Cofactors and Vitamins	C03150	HMDB00855	0.000229533	6	seddark
Liver_54994	Liver	54994	1-oleoyl-2-arachidonoyl-GPI (18:1/20:4) *	Lipid		HMDB09844	0.000243538	22	seddark
Liver_52434	Liver	52434	palmitoyl dihydrosphingomyelin (d18:0/16:0)*	Lipid			0.000222449	13	seddark
Liver_52628	Liver	52628	1-palmitoyl-2-linoleoyl-GPG (16:0/18:2)	Lipid		HMDB10575	0.000222757	10	seddark
Liver_57473	Liver	57473	sphingomyelin (d18:0/18:0, d19:0/17:0)*	Lipid		HMDB12087	0.000215164	8	seddark
Liver_52436	Liver	52436	tricosanoyl sphingomyelin (d18:1/23:0)*	Lipid		HMDB12105	0.000216418	10	seddark
Liver_513	Liver	513	creatinine	Amino Acid	C00791	HMDB00562	0.000289183	33	seddark
Liver_52452	Liver	52452	1-stearoyl-2-linoleoyl-GPC (18:0/18:2)*	Lipid		HMDB08039	0.000276121	23	seddark
Liver_57515	Liver	57515	lignoceroylcarnitine (C24)*	Lipid			0.000293936	48	seddark
Liver_52432	Liver	52432	2-palmitoleoylglycerol (16:1)*	Lipid		HMDB11565	0.000285423	54	seddark
Liver_42382	Liver	42382	S-adenosylhomocysteine (SAH)	Amino Acid	C00021	HMDB00939	0.000280777	26	seddark
Liver_34397	Liver	34397	1-arachidonylglycerol (20:4)	Lipid	C13857	HMDB11549	0.000264913	28	seddark
Liver_33441	Liver	33441	isobutyrylcarnitine (C4)	Amino Acid		HMDB00736	0.000297375	32	seddark
Liver_34409	Liver	34409	stearoylcarnitine (C18)	Lipid		HMDB00848	0.000258048	14	seddark
Liver_44681	Liver	44681	palmitoylcarnitine (C16)	Lipid	C02990	HMDB00222	0.000269345	17	seddark
Liver_52990	Liver	52990	suberoylcarnitine (C8-DC)	Lipid			0.000266668	14	seddark
Liver_577	Liver	577	fructose	Carbohydrate	C00095	HMDB00660	0.000288665	38	seddark
Liver_59	Liver	59	histidine	Amino Acid	C00135	HMDB00177	0.000278751	29	seddark
Liver_2134	Liver	2134	flavin adenine dinucleotide (FAD)	Cofactors and Vitamins	C00016	HMDB01248	0.000296644	55	seddark
Liver_20488	Liver	20488	glucose	Carbohydrate	C00031	HMDB00122	0.000286694	35	seddark
Liver_61868	Liver	61868	1-ribosyl-imidazoleacetate*	Amino Acid	C05131	HMDB02331	0.000283164	30	seddark
Liver_36594	Liver	36594	1-linoleoyl-GPI* (18:2)*	Lipid			0.000272384	45	seddark
Liver_584	Liver	584	mannose	Carbohydrate	C00159	HMDB00169	0.000277869	30	seddark
Liver_33949	Liver	33949	gamma-glutamylglycine	Peptide		HMDB11667	0.000280614	29	seddark
Liver_34214	Liver	34214	1-arachidonoyl-GPI* (20:4)*	Lipid		HMDB61690	0.00027078	55	seddark
Liver_1303	Liver	1303	malate	Energy	C00149	HMDB00156	0.000256268	18	seddark
Liver_54953	Liver	54953	diacylglycerol (14:0/18:1, 16:0/16:1) [1]*	Lipid			0.000276279	40	seddark
Liver_33447	Liver	33447	palmitoleate (16:1n7)	Lipid	C08362	HMDB03229	0.000276279	76	seddark
Liver_18369	Liver	18369	gamma-glutamylleucine	Peptide		HMDB11171	0.000259017	16	seddark
Liver_1510	Liver	1510	phytosphingosine	Lipid	C12144	HMDB04610	0.000270401	33	seddark
Liver_54943	Liver	54943	palmitoyl-oleoyl-glycerol (16:0/18:1) [1]*	Lipid	C13861	HMDB07102	0.000284499	64	seddark
Liver_57426	Liver	57426	sphingadienine	Lipid			0.000273541	43	seddark
Liver_33364	Liver	33364	gamma-glutamylthreonine	Peptide		HMDB29159	0.000260133	13	seddark
Liver_34592	Liver	34592	ophthalmate	Amino Acid		HMDB05765	0.000260976	20	seddark
Liver_35670	Liver	35670	thiamin diphosphate	Cofactors and Vitamins	C00068	HMDB01372	0.000264116	12	seddark
Liver_52446	Liver	52446	1-stearoyl-2-linoleoyl-GPE (18:0/18:2)*	Lipid		HMDB08994	0.00026218	18	seddark
Liver_37496	Liver	37496	N-acetylputrescine	Amino Acid	C02714	HMDB02064	0.000247279	7	seddark
Liver_38625	Liver	38625	stearoyl ethanolamide	Lipid		HMDB13078	0.000291716	45	seddark
Liver_46225	Liver	46225	pyroglutamine*	Amino Acid			0.000279315	27	seddark
Liver_48492	Liver	48492	behenoyl sphingomyelin (d18:1/22:0)*	Lipid		HMDB12103	0.000251137	8	seddark
Liver_57331	Liver	57331	behenoyl dihydrosphingomyelin (d18:0/22:0)*	Lipid		HMDB12091	0.000245769	9	seddark
Liver_52495	Liver	52495	sphingomyelin (d18:1/21:0, d17:1/22:0, d16:1/23:0)*	Lipid			0.000244031	8	seddark
Liver_52988	Liver	52988	adipoylcarnitine (C6-DC)	Lipid		HMDB61677	0.000241046	4	seddark
Liver_15772	Liver	15772	ribitol	Carbohydrate	C00474	HMDB00508	0.000294653	52	seddark
Liver_62562	Liver	62562	1-carboxyethylvaline	Amino Acid			0.000218622	3	seddark
Liver_46223	Liver	46223	linoleoylcarnitine (C18:2)*	Lipid		HMDB06469	0.00026912	17	seddark
Liver_62558	Liver	62558	1-carboxyethylisoleucine	Amino Acid			0.000230739	4	seddark
Liver_53174	Liver	53174	1,2-dilinoleoyl-GPE (18:2/18:2)*	Lipid		HMDB09093	0.000247279	19	seddark
Liver_1566	Liver	1566	3-aminoisobutyrate	Nucleotide	C05145	HMDB03911	0.00024836	10	seddark
Liver_55	Liver	55	beta-alanine	Nucleotide	C00099	HMDB00056	0.000203986	4	seddark
Liver_6146	Liver	6146	2-aminoadipate	Amino Acid	C00956	HMDB00510	0.000234606	10	seddark
Liver_15797	Liver	15797	FMN	Cofactors and Vitamins	C00061	HMDB01520	0.000280532	42	seddark
Liver_43849	Liver	43849	inositol 1-phosphate (I1P)	Lipid	C01177	HMDB00213	0.00028953	40	seddark
Liver_40499	Liver	40499	4-hydroxyglutamate	Amino Acid	C03079	HMDB01344	0.000244031	11	seddark
Liver_36747	Liver	36747	deoxycarnitine	Lipid	C01181	HMDB01161	0.000262894	17	seddark
Liver_15705	Liver	15705	cystathionine	Amino Acid	C02291	HMDB00099	0.000231847	6	seddark
Liver_33946	Liver	33946	N-acetylhistidine	Amino Acid	C02997	HMDB32055	0.000276121	24	seddark
Liver_57	Liver	57	glutamate	Amino Acid	C00025	HMDB00148	0.0002155	5	seddark
Liver_1495	Liver	1495	saccharopine	Amino Acid	C00449	HMDB00279	0.000226306	9	seddark
Liver_396	Liver	396	glutarate (pentanedioate)	Lipid	C00489	HMDB00661	0.000235694	13	seddark
Liver_43231	Liver	43231	6-oxopiperidine-2-carboxylate	Amino Acid		HMDB61705	0.000200181	4	seddark
Liver_1126	Liver	1126	alanine	Amino Acid	C00041	HMDB00161	0.000217932	3	seddark
Liver_54979	Liver	54979	N-stearoyl-sphingosine (d18:1/18:0)*	Lipid		HMDB04950	0.000260906	27	seddark
Liver_39270	Liver	39270	1-(1-enyl-palmitoyl)-GPE (P-16:0)*	Lipid			0.000234891	11	seddark
Liver_57521	Liver	57521	dihomo-linolenoylcarnitine (C20:3n3 or 6)*	Lipid			0.000237199	9	seddark
Liver_63194	Liver	63194	1-stearoyl-2-docosahexaenoyl-glycosyl-GPE (18:0/22:6)	Lipid			0.00025559	30	seddark
Liver_39271	Liver	39271	1-(1-enyl-stearoyl)-GPE (P-18:0)*	Lipid			0.000215645	5	seddark
Liver_63196	Liver	63196	1-palmitoyl-2-docosahexaenoyl-glycosyl-GPE (16:0/22:6)	Lipid			0.000264623	31	seddark
Liver_63192	Liver	63192	1-stearoyl-2-linoleoyl-glycosyl-GPE (18:0/18:2)	Lipid			0.000230299	24	seddark
Liver_63193	Liver	63193	1-stearoyl-2-arachidonoyl-glycosyl-GPE (18:0/20:4)	Lipid			0.000249644	25	seddark
Liver_17769	Liver	17769	sphinganine	Lipid	C00836	HMDB00269	0.000212747	5	seddark
Liver_48490	Liver	48490	sphingomyelin (d18:1/20:0, d16:1/22:0)*	Lipid		HMDB12102	0.000254982	23	seddark
Liver_48258	Liver	48258	1-oleoyl-GPC (18:1)	Lipid		HMDB02815	0.000251726	19	seddark
Liver_42463	Liver	42463	sphingomyelin (d18:1/14:0, d16:1/16:0)*	Lipid		HMDB12097	0.000260554	26	seddark
Liver_37114	Liver	37114	N6-methyladenosine	Nucleotide		HMDB04044	0.000248872	15	seddark
Liver_57518	Liver	57518	arachidonoylcarnitine (C20:4)	Lipid			0.000280451	18	seddark
Liver_52435	Liver	52435	sphingomyelin (d18:2/23:0, d18:1/23:1, d17:1/24:1)*	Lipid			0.000256472	28	seddark
Liver_35114	Liver	35114	7-methylguanine	Nucleotide	C02242	HMDB00897	0.000212513	3	seddark
Liver_61840	Liver	61840	3-hydroxyoleoylcarnitine	Lipid			0.000268075	25	seddark
Liver_22119	Liver	22119	5-methylcytidine	Nucleotide		HMDB00982	0.000262966	28	seddark
Liver_38159	Liver	38159	5-methyl-2'-deoxycytidine	Nucleotide	C03592	HMDB02224	0.000251137	21	seddark
Liver_57655	Liver	57655	2'-O-methyluridine	Nucleotide			0.000264261	24	seddark
Liver_62397	Liver	62397	(3'-5')-cytidylylcytidine*	Nucleotide			0.000257018	27	seddark
Liver_62399	Liver	62399	(3'-5')-cytidylyluridine*	Nucleotide			0.000252516	22	seddark
Liver_15499	Liver	15499	betaine aldehyde	Amino Acid	C00576	HMDB01252	0.000278029	46	seddark
Liver_1827	Liver	1827	riboflavin (Vitamin B2)	Cofactors and Vitamins	C00255	HMDB00244	0.00028383	51	seddark
Liver_15650	Liver	15650	N1-methyladenosine	Nucleotide	C02494	HMDB03331	0.000276438	31	seddark
Liver_57404	Liver	57404	glycerophosphoserine*	Lipid			0.000254982	18	seddark
Liver_1123	Liver	1123	inosine	Nucleotide	C00294	HMDB00195	0.000264405	16	seddark
Liver_36808	Liver	36808	dimethylarginine (SDMA + ADMA)	Amino Acid	C03626	HMDB01539	0.000249709	10	seddark
Liver_2183	Liver	2183	thymidine	Nucleotide	C00214	HMDB00273	0.000245707	13	seddark
Liver_31555	Liver	31555	pyridoxate	Cofactors and Vitamins	C00847	HMDB00017	0.000252318	13	seddark
Liver_33442	Liver	33442	pseudouridine	Nucleotide	C02067	HMDB00767	0.000215404	3	seddark
Liver_605	Liver	605	uracil	Nucleotide	C00106	HMDB00300	0.000259993	29	seddark
Liver_33983	Liver	33983	tauro-beta-muricholate	Lipid		HMDB00932	0.000229915	12	seddark
Liver_39378	Liver	39378	tauroursodeoxycholate	Lipid		HMDB00874	0.000230244	11	seddark
Liver_3138	Liver	3138	pyridoxamine phosphate	Cofactors and Vitamins	C00647	HMDB01555	0.000219916	4	seddark
Liver_2849	Liver	2849	guanosine 5'- monophosphate (5'-GMP)	Nucleotide	C00144	HMDB01397	0.000226571	14	seddark
Liver_52442	Liver	52442	guanosine 2'-monophosphate (2'-GMP)*	Nucleotide			0.000239968	16	seddark
Liver_15910	Liver	15910	maltotetraose	Carbohydrate	C02052	HMDB01296	0.000287035	44	seddark
Liver_35163	Liver	35163	maltopentaose	Carbohydrate	C06218	HMDB12254	0.000283913	48	seddark
Liver_35170	Liver	35170	maltohexaose	Carbohydrate	C01936	HMDB12253	0.000282998	40	seddark
Liver_5341	Liver	5341	thiamin (Vitamin B1)	Cofactors and Vitamins	C00378	HMDB00235	0.000244587	18	seddark
Liver_35136	Liver	35136	5-methyluridine (ribothymidine)	Nucleotide		HMDB00884	0.000230354	12	seddark
Liver_40663	Liver	40663	2'-deoxyadenosine 3'-monophosphate	Nucleotide			0.000234948	16	seddark
Liver_5331	Liver	5331	pyridoxal phosphate	Cofactors and Vitamins	C00018	HMDB01491	0.00025736	20	seddark
Liver_62559	Liver	62559	1-carboxyethylleucine	Amino Acid			0.000216661	4	seddark
Liver_62566	Liver	62566	1-carboxyethylphenylalanine	Amino Acid			0.00023096	6	seddark
Liver_606	Liver	606	uridine	Nucleotide	C00299	HMDB00296	0.000266889	30	seddark
Liver_62102	Liver	62102	uric acid ribonucleoside*	Nucleotide			0.000275964	32	seddark
Liver_46333	Liver	46333	2'-deoxyadenosine 5'-monophosphate	Nucleotide	C00360	HMDB00905	0.000228555	5	seddark
Liver_61833	Liver	61833	5,6-dihydrouridine	Nucleotide			0.000242804	10	seddark
Liver_15136	Liver	15136	xanthosine	Nucleotide	C01762	HMDB00299	0.000246648	14	seddark
Liver_32350	Liver	32350	1-methyl-4-imidazoleacetate	Amino Acid	C05828	HMDB02820	0.000270932	18	seddark
Liver_32452	Liver	32452	propionylcarnitine (C3)	Lipid	C03017	HMDB00824	0.000243416	10	seddark
Liver_52437	Liver	52437	sphingomyelin (d18:2/24:1, d18:1/24:2)*	Lipid			0.000262751	37	seddark
Liver_52433	Liver	52433	sphingomyelin (d17:1/16:0, d18:1/15:0, d16:1/17:0)*	Lipid			0.000230354	9	seddark
Liver_57475	Liver	57475	sphingomyelin (d18:1/19:0, d19:1/18:0)*	Lipid			0.000231402	10	seddark
Liver_57388	Liver	57388	1-palmitoyl-2-stearoyl-GPE (16:0/18:0)*	Lipid		HMDB08925	0.00025371	10	seddark
Liver_15586	Liver	15586	maltose	Carbohydrate	C00208	HMDB00163	0.000250486	14	seddark
Liver_39786	Liver	39786	guanosine 3'-monophosphate (3'-GMP)	Nucleotide			0.000250226	20	seddark
Liver_44688	Liver	44688	maltotriose	Carbohydrate	C01835	HMDB01262	0.000285761	38	seddark
Liver_47155	Liver	47155	glycerophosphoinositol*	Lipid			0.000256881	23	seddark
Liver_48340	Liver	48340	ribulose/xylulose	Carbohydrate			0.000294473	35	seddark
Liver_33939	Liver	33939	N-acetylthreonine	Amino Acid		HMDB62557	0.00021526	1	seddark
Liver_53237	Liver	53237	sedoheptulose	Carbohydrate		HMDB03219	0.000235177	10	seddark
Liver_57450	Liver	57450	stearoyl-arachidonoyl-glycerol (18:0/20:4) [1]*	Lipid			0.000266007	14	seddark
Liver_1651	Liver	1651	pyridoxal	Cofactors and Vitamins	C00250	HMDB01545	0.000249967	14	seddark
Liver_32344	Liver	32344	UDP-glucose	Carbohydrate	C00029	HMDB00286	0.000247978	16	seddark
Liver_40406	Liver	40406	trimethylamine N-oxide	Lipid	C01104	HMDB00925	0.000276596	34	seddark
Liver_43802	Liver	43802	guanidinoacetate	Amino Acid	C00581	HMDB00128	0.000240267	12	seddark
Liver_46227	Liver	46227	fructosyllysine	Amino Acid			0.000251137	10	seddark
Liver_53195	Liver	53195	1-myristoyl-2-arachidonoyl-GPC (14:0/20:4)*	Lipid		HMDB07883	0.00025654	23	seddark
Liver_48433	Liver	48433	N-formylphenylalanine	Amino Acid			0.000250616	12	seddark
Liver_27718	Liver	27718	creatine	Amino Acid	C00300	HMDB00064	0.00025351	10	seddark
Liver_15442	Liver	15442	6-phosphogluconate	Carbohydrate	C00345	HMDB01316	0.000254378	11	seddark
Liver_15140	Liver	15140	kynurenine	Amino Acid	C00328	HMDB00684	0.000277231	25	seddark
Liver_32349	Liver	32349	4-imidazoleacetate	Amino Acid	C02835	HMDB02024	0.000254043	12	seddark
Liver_15500	Liver	15500	carnitine	Lipid	C00318	HMDB00062	0.000245644	11	seddark
Liver_15716	Liver	15716	imidazole lactate	Amino Acid	C05568	HMDB02320	0.000236039	9	seddark
Liver_52984	Liver	52984	3-hydroxybutyrylcarnitine (2)	Lipid		HMDB13127	0.000284415	26	seddark
Liver_33471	Liver	33471	nicotinate ribonucleoside	Cofactors and Vitamins	C05841	HMDB06809	0.000235636	4	seddark
Liver_43256	Liver	43256	N-acetyl-3-methylhistidine*	Amino Acid			0.000253045	18	seddark
Liver_38102	Liver	38102	oleoyl ethanolamide	Lipid		HMDB02088	0.000287719	34	seddark
Liver_30460	Liver	30460	1-methylhistidine	Amino Acid	C01152	HMDB00001	0.000177648	2	seddark
Liver_63	Liver	63	cholesterol	Lipid	C00187	HMDB00067	0.000203256	3	seddark
Liver_52687	Liver	52687	1-oleoyl-2-linoleoyl-GPE (18:1/18:2)*	Lipid		HMDB05349	0.000226306	7	seddark
Liver_53189	Liver	53189	1-linoleoyl-2-arachidonoyl-GPE (18:2/20:4)*	Lipid		HMDB09102	0.000227211	8	seddark
Liver_52748	Liver	52748	1-(1-enyl-stearoyl)-2-linoleoyl-GPE (P-18:0/18:2)*	Lipid		HMDB11376	0.000194615	3	seddark
Liver_57476	Liver	57476	sphingomyelin (d18:0/20:0, d16:0/22:0)*	Lipid			0.000206383	5	seddark
Liver_603	Liver	603	spermine	Amino Acid	C00750	HMDB01256	0.000236444	4	seddark
Liver_12129	Liver	12129	beta-hydroxyisovalerate	Amino Acid		HMDB00754	0.000208432	4	seddark
Liver_15685	Liver	15685	5-hydroxylysine	Amino Acid	C16741	HMDB00450	0.000204982	3	seddark
Liver_48351	Liver	48351	N1-methylinosine	Nucleotide		HMDB02721	0.000163763	1	seddark
Liver_5086	Liver	5086	dimethylglycine	Amino Acid	C01026	HMDB00092	0.000241348	11	seddark
Liver_57443	Liver	57443	ceramide (d18:2/24:1, d18:1/24:2)*	Lipid			0.000259364	22	seddark
Liver_53260	Liver	53260	oleoylcholine	Lipid			0.000252582	20	seddark
Liver_1516	Liver	1516	sarcosine	Amino Acid	C00213	HMDB00271	0.000209199	3	seddark
Liver_32401	Liver	32401	trigonelline (N'-methylnicotinate)	Cofactors and Vitamins	C01004	HMDB00875	0.000244463	16	seddark
Liver_33487	Liver	33487	glutamate, gamma-methyl ester	Amino Acid		HMDB61715	0.000229478	6	seddark
Liver_57463	Liver	57463	linoleoylcholine*	Lipid			0.000244959	13	seddark
Liver_57424	Liver	57424	N-arachidoyl-sphingosine (d18:1/20:0)*	Lipid		HMDB04951	0.000236966	6	seddark
Liver_2127	Liver	2127	glutathione, reduced (GSH)	Amino Acid	C00051	HMDB00125	0.000229806	8	seddark
Liver_33961	Liver	33961	1-stearoyl-GPC (18:0)	Lipid		HMDB10384	0.000226731	13	seddark
Liver_57422	Liver	57422	lactosyl-N-behenoyl-sphingosine (d18:1/22:0)*	Lipid			0.000242256	10	seddark
Liver_42109	Liver	42109	phosphate	Energy	C00009	HMDB01429	0.000212841	6	seddark
Liver_57416	Liver	57416	N-palmitoyl-sphingadienine (d18:2/16:0)*	Lipid			0.000265204	30	seddark
Liver_52683	Liver	52683	1-palmitoleoyl-2-linoleoyl-GPC (16:1/18:2)*	Lipid		HMDB08006	0.0002379	14	seddark
Liver_1589	Liver	1589	N-acetylmethionine	Amino Acid	C02712	HMDB11745	0.000244092	9	seddark
Liver_44877	Liver	44877	N-palmitoyl-sphingosine (d18:1/16:0)	Lipid		HMDB04949	0.00023714	13	seddark
Liver_57370	Liver	57370	lactosyl-N-nervonoyl-sphingosine (d18:1/24:1)*	Lipid			0.000231624	8	seddark
Liver_57432	Liver	57432	ceramide (d18:1/14:0, d16:1/16:0)*	Lipid			0.000242682	6	seddark
Liver_53257	Liver	53257	palmitoloelycholine	Lipid			0.000237024	11	seddark
Liver_35628	Liver	35628	1-oleoyl-GPE (18:1)	Lipid		HMDB11506	0.000233641	10	seddark
Liver_37536	Liver	37536	12-HETE	Lipid		HMDB06111	1.97495e-06	2	seddark
Liver_437	Liver	437	5-hydroxyindoleacetate	Amino Acid	C05635	HMDB00763	1.69282e-06	2	seddark
Liver_53034	Liver	53034	14-HDoHE/17-HDoHE	Lipid			1.69282e-06	2	seddark
Liver_2342	Liver	2342	serotonin	Amino Acid	C00780	HMDB00259	1.18497e-06	1	seddark
Liver_43586	Liver	43586	N-monomethylarginine	Amino Acid	C03884	HMDB29416	0.00023472	10	seddark
Liver_485	Liver	485	spermidine	Amino Acid	C00315	HMDB01257	0.000212467	3	seddark
Liver_15691	Liver	15691	adenosine 3',5'-diphosphate	Nucleotide	C00054	HMDB00061	0.000291981	32	seddark
Liver_35137	Liver	35137	N2,N2-dimethylguanosine	Nucleotide		HMDB04824	0.000292689	59	seddark
Liver_1591	Liver	1591	N-acetylvaline	Amino Acid		HMDB11757	0.00025411	12	seddark
Liver_4970	Liver	4970	anthranilate	Amino Acid	C00108	HMDB01123	0.000222808	4	seddark
Liver_62954	Liver	62954	N2-acetyl,N6-methyllysine	Amino Acid			0.000262823	22	seddark
Liver_12125	Liver	12125	behenate (22:0)*	Lipid	C08281	HMDB00944	0.000259783	44	seddark
Liver_32352	Liver	32352	guanine	Nucleotide	C00242	HMDB00132	0.000252516	35	seddark
Liver_62807	Liver	62807	3'-dephospho-CoA-glutathione*	Amino Acid			0.000268896	31	seddark
Liver_42398	Liver	42398	1-stearoyl-GPE (18:0)	Lipid		HMDB11130	0.000246522	20	seddark
Liver_57434	Liver	57434	ceramide (d18:1/17:0, d17:1/18:0)*	Lipid			0.000239492	16	seddark
Liver_57697	Liver	57697	N-(2-hydroxypalmitoyl)-sphingosine (d18:1/16:0(2OH))	Lipid			0.000215069	5	seddark
Liver_15076	Liver	15076	2'-deoxyinosine	Nucleotide	C05512	HMDB00071	0.000231624	14	seddark
Liver_57554	Liver	57554	2'-O-methylcytidine	Nucleotide			0.000224152	4	seddark
Liver_35142	Liver	35142	adenosine 3'-monophosphate (3'-AMP)	Nucleotide	C01367	HMDB03540	0.000242134	16	seddark
Liver_35629	Liver	35629	2-phosphoglycerate	Carbohydrate	C00631	HMDB03391	0.000234606	9	seddark
Liver_32342	Liver	32342	adenosine 5'-monophosphate (AMP)	Nucleotide	C00020	HMDB00045	0.000250746	12	seddark
Liver_52746	Liver	52746	(3'-5')-guanylylcytidine	Nucleotide			0.00020718	5	seddark
Liver_2856	Liver	2856	uridine 5'-monophosphate (UMP)	Nucleotide	C00105	HMDB00288	0.000227854	10	seddark
Liver_1110	Liver	1110	arachidonate (20:4n6)	Lipid	C00219	HMDB01043	0.000262751	50	seddark
Liver_41220	Liver	41220	2-stearoyl-GPE (18:0)*	Lipid		HMDB11129	0.000240566	28	seddark
Liver_1105	Liver	1105	linoleate (18:2n6)	Lipid	C01595	HMDB00673	0.000251464	54	seddark
Liver_17805	Liver	17805	dihomo-linoleate (20:2n6)	Lipid	C16525	HMDB05060	0.000244525	49	seddark
Liver_18467	Liver	18467	eicosapentaenoate (EPA; 20:5n3)	Lipid	C06428	HMDB01999	0.000252912	55	seddark
Liver_32417	Liver	32417	docosatrienoate (22:3n3)	Lipid	C16534	HMDB02823	0.000231458	42	seddark
Liver_32504	Liver	32504	docosapentaenoate (n3 DPA; 22:5n3)	Lipid	C16513	HMDB06528	0.000245769	55	seddark
Liver_32980	Liver	32980	adrenate (22:4n6)	Lipid	C16527	HMDB02226	0.000235292	45	seddark
Liver_33587	Liver	33587	eicosenoate (20:1n9 or 1n11)	Lipid	C16526	HMDB02231	0.000243293	48	seddark
Liver_33971	Liver	33971	10-heptadecenoate (17:1n7)	Lipid		HMDB60038	0.000259993	63	seddark
Liver_33972	Liver	33972	10-nonadecenoate (19:1n9)	Lipid		HMDB13622	0.00024627	51	seddark
Liver_34061	Liver	34061	1-arachidonoyl-GPC (20:4n6)*	Lipid	C05208	HMDB10395	0.000272307	58	seddark
Liver_35153	Liver	35153	1-docosahexaenoylglycerol (22:6)	Lipid		HMDB11587	0.000254646	41	seddark
Liver_35186	Liver	35186	1-arachidonoyl-GPE (20:4n6)*	Lipid		HMDB11517	0.000259993	49	seddark
Liver_35253	Liver	35253	2-palmitoyl-GPC* (16:0)*	Lipid		HMDB61702	0.000235464	48	seddark
Liver_35718	Liver	35718	dihomolinolenate (20:3n3 or 3n6)	Lipid	C03242	HMDB02925	0.000235866	49	seddark
Liver_37478	Liver	37478	docosapentaenoate (n6 DPA; 22:5n6)	Lipid	C16513	HMDB01976	0.000235406	47	seddark
Liver_38296	Liver	38296	(16 or 17)-methylstearate (a19:0 or i19:0)	Lipid		HMDB37397	0.000241468	46	seddark
Liver_44675	Liver	44675	docosahexaenoate (DHA; 22:6n3)	Lipid	C06429	HMDB02183	0.000237724	50	seddark
Liver_45951	Liver	45951	1-linolenoyl-GPC (18:3)*	Lipid		HMDB10388	0.000252648	47	seddark
Liver_45970	Liver	45970	1-palmitoyl-GPG (16:0)*	Lipid			0.000233868	42	seddark
Liver_57467	Liver	57467	docosatrienoate (22:3n6)*	Lipid			0.000232965	42	seddark
Liver_57658	Liver	57658	heneicosapentaenoate (21:5n3)	Lipid			0.000235349	40	seddark
Liver_1118	Liver	1118	arachidate (20:0)	Lipid	C06425	HMDB02212	0.000220418	36	seddark
Liver_19324	Liver	19324	1-stearoyl-GPI (18:0)	Lipid		HMDB61696	0.00022997	39	seddark
Liver_33955	Liver	33955	1-palmitoyl-GPC (16:0)	Lipid		HMDB10382	0.000232349	43	seddark
Liver_35305	Liver	35305	1-palmitoyl-GPI* (16:0)	Lipid		HMDB61695	0.000234549	40	seddark
Liver_35631	Liver	35631	1-palmitoyl-GPE (16:0)	Lipid		HMDB11503	0.000214258	30	seddark
Liver_54885	Liver	54885	1-linoleoyl-GPG (18:2)*	Lipid			0.000202362	3	seddark
Liver_1121	Liver	1121	margarate (17:0)	Lipid		HMDB02259	0.00023749	47	seddark
Liver_1552	Liver	1552	erucate (22:1n9)	Lipid	C08316	HMDB02068	0.000220569	32	seddark
Liver_32415	Liver	32415	docosadienoate (22:2n6)	Lipid	C16533	HMDB61714	0.00021149	29	seddark
Liver_52608	Liver	52608	linoleoyl ethanolamide	Lipid		HMDB12252	0.000228447	32	seddark
Liver_1336	Liver	1336	palmitate (16:0)	Lipid	C00249	HMDB00220	0.000251792	54	seddark
Liver_1356	Liver	1356	nonadecanoate (19:0)	Lipid	C16535	HMDB00772	0.000238723	46	seddark
Liver_35174	Liver	35174	mead acid (20:3n9)	Lipid		HMDB10378	0.00023472	44	seddark
Liver_39835	Liver	39835	N-palmitoyltaurine	Lipid			0.000231735	40	seddark
Liver_42092	Liver	42092	N-palmitoylglycine	Lipid		HMDB13034	0.00023168	24	seddark
Liver_52285	Liver	52285	oleate/vaccenate (18:1)	Lipid			0.000257292	59	seddark
Liver_57810	Liver	57810	nisinate (24:6n3)	Lipid		HMDB02007	0.000248169	51	seddark
Liver_1358	Liver	1358	stearate (18:0)	Lipid	C01530	HMDB00827	0.000235406	47	seddark
Liver_1361	Liver	1361	pentadecanoate (15:0)	Lipid	C16537	HMDB00826	0.000235464	48	seddark
Liver_38165	Liver	38165	palmitoyl ethanolamide	Lipid	C16512	HMDB02100	0.000226465	39	seddark
Liver_1564	Liver	1564	citrate	Energy	C00158	HMDB00094	0.000264188	21	seddark
Liver_36815	Liver	36815	adenosine 2'-monophosphate (2'-AMP)	Nucleotide	C00946	HMDB11617	0.00027835	20	seddark
Liver_42448	Liver	42448	1-stearoyl-2-oleoyl-GPE (18:0/18:1)	Lipid		HMDB08993	0.000235521	10	seddark
Liver_46173	Liver	46173	aconitate [cis or trans]	Energy			0.000258878	15	seddark
Liver_63200	Liver	63200	1-palmitoyl-2-oleoyl-glycosyl-GPE (16:0/18:1)	Lipid			0.000264913	24	seddark
Liver_52473	Liver	52473	gamma-tocopherol/beta-tocopherol	Cofactors and Vitamins			0.000266448	30	seddark
Liver_597	Liver	597	phosphoenolpyruvate (PEP)	Carbohydrate	C00074	HMDB00263	0.000239137	9	seddark
Liver_1417	Liver	1417	kynurenate	Amino Acid	C01717	HMDB00715	0.000226837	7	seddark
Liver_1512	Liver	1512	picolinate	Amino Acid	C10164	HMDB02243	0.000221836	5	seddark
Liver_43249	Liver	43249	N-delta-acetylornithine	Amino Acid			0.000214877	3	seddark
Liver_52282	Liver	52282	2-methylcitrate/homocitrate	Energy			0.000224048	4	seddark
Liver_527	Liver	527	lactate	Carbohydrate	C00186	HMDB00190	0.000233415	5	seddark
Liver_32489	Liver	32489	caproate (6:0)	Lipid	C01585	HMDB00535	0.000247153	11	seddark
Liver_15798	Liver	15798	thiamin monophosphate	Cofactors and Vitamins	C01081	HMDB02666	0.000265569	18	seddark
Liver_52740	Liver	52740	(3'-5')-adenylyluridine	Nucleotide			0.000209471	1	seddark
Liver_37506	Liver	37506	palmitoyl sphingomyelin (d18:1/16:0)	Lipid			0.000262465	27	seddark
Liver_5278	Liver	5278	NAD+	Cofactors and Vitamins	C00003	HMDB00902	0.00022062	4	seddark
Liver_52450	Liver	52450	1-palmitoyl-2-linoleoyl-GPI (16:0/18:2)	Lipid		HMDB09784	0.0002039	7	seddark
Liver_52461	Liver	52461	1-palmitoyl-2-oleoyl-GPC (16:0/18:1)	Lipid		HMDB07972	0.000212373	8	seddark
Liver_52726	Liver	52726	1-stearoyl-2-oleoyl-GPI (18:0/18:1)*	Lipid			0.000223323	7	seddark
Liver_35819	Liver	35819	2-palmitoleoyl-GPC* (16:1)*	Lipid		HMDB10383	0.000263972	29	seddark
Liver_42446	Liver	42446	1-palmitoyl-2-linoleoyl-GPC (16:0/18:2)	Lipid		HMDB07973	0.0002614	17	seddark
Liver_52610	Liver	52610	1-palmitoyl-2-docosahexaenoyl-GPC (16:0/22:6)	Lipid		HMDB07991	0.000221938	8	seddark
Liver_40469	Liver	40469	N1-Methyl-2-pyridone-5-carboxamide	Cofactors and Vitamins	C05842	HMDB04193	0.00026268	19	seddark
Liver_55001	Liver	55001	diacylglycerol (12:0/18:1, 14:0/16:1, 16:0/14:1) [2]*	Lipid			0.000239492	17	seddark
Liver_54954	Liver	54954	diacylglycerol (14:0/18:1, 16:0/16:1) [2]*	Lipid			0.000250486	24	seddark
Liver_63195	Liver	63195	1-palmitoyl-2-arachidonoyl-glycosyl-GPE (16:0/20:4)	Lipid			0.000262394	44	seddark
Liver_1868	Liver	1868	cysteine	Amino Acid	C00097	HMDB00574	0.000254646	26	seddark
Liver_18374	Liver	18374	methionine sulfoxide	Amino Acid	C02989	HMDB02005	0.000253377	36	seddark
Liver_15747	Liver	15747	anserine	Amino Acid	C01262	HMDB00194	0.000234321	12	seddark
Liver_63197	Liver	63197	1-palmitoyl-2-linoleoyl-glycosyl-GPE (16:0/18:2)	Lipid			0.000235464	25	seddark
Liver_54942	Liver	54942	palmitoyl-oleoyl-glycerol (16:0/18:1) [2]*	Lipid	C13861	HMDB07102	0.000259713	29	seddark
Liver_54965	Liver	54965	palmitoyl-linolenoyl-glycerol (16:0/18:3) [2]*	Lipid		HMDB07105	0.000238134	21	seddark
Liver_54990	Liver	54990	palmitoyl-palmitoyl-glycerol (16:0/16:0) [2]*	Lipid		HMDB07098	0.000240806	15	seddark
Liver_1414	Liver	1414	3-phosphoglycerate	Carbohydrate	C00597	HMDB00807	0.000215308	4	seddark
Liver_514	Liver	514	cytidine	Nucleotide	C00475	HMDB00089	0.000240207	9	seddark
Liver_35625	Liver	35625	1-myristoylglycerol (14:0)	Lipid	C01885	HMDB11561	0.000211351	9	seddark
Liver_52465	Liver	52465	1-palmitoyl-2-docosahexaenoyl-GPE (16:0/22:6)*	Lipid		HMDB05324	0.000223478	9	seddark
Liver_52466	Liver	52466	1-stearoyl-2-docosahexaenoyl-GPE (18:0/22:6)*	Lipid		HMDB05334	0.000209608	4	seddark
Liver_62804	Liver	62804	CoA-glutathione*	Amino Acid	C00920		0.000278269	29	seddark
Liver_52673	Liver	52673	1-(1-enyl-palmitoyl)-2-arachidonoyl-GPE (P-16:0/20:4)*	Lipid		HMDB11352	0.000193368	4	seddark
Liver_52447	Liver	52447	1-stearoyl-2-arachidonoyl-GPE (18:0/20:4)	Lipid		HMDB09003	0.000232069	10	seddark
Liver_52462	Liver	52462	1-palmitoyl-2-arachidonoyl-GPC (16:0/20:4n6)	Lipid		HMDB07982	0.000198985	5	seddark
Liver_1561	Liver	1561	alpha-tocopherol	Cofactors and Vitamins	C02477	HMDB01893	0.000268075	38	seddark
Liver_38309	Liver	38309	4-hydroxynonenal	Lipid		HMDB04362	0.000253377	20	seddark
Liver_20476	Liver	20476	6-keto prostaglandin F1alpha	Lipid	C05961	HMDB02886	0.000228717	10	seddark
Liver_31936	Liver	31936	3-hydroxysuberate	Lipid		HMDB00325	0.00023685	5	seddark
Liver_18357	Liver	18357	glycylvaline	Peptide		HMDB28854	0.00025586	12	seddark
Liver_34398	Liver	34398	glycylleucine	Peptide	C02155	HMDB00759	0.000256132	17	seddark
Liver_19398	Liver	19398	prostaglandin F2alpha	Lipid	C00639	HMDB01139	0.000248936	34	seddark
Liver_54961	Liver	54961	oleoyl-arachidonoyl-glycerol (18:1/20:4) [2]*	Lipid		HMDB07228	0.000280695	42	seddark
Liver_53224	Liver	53224	pimeloylcarnitine/3-methyladipoylcarnitine (C7-DC)	Lipid			0.00026484	24	seddark
Liver_21232	Liver	21232	2-oleoylglycerol (18:1)	Lipid		HMDB11537	0.000226253	17	seddark
Liver_1806	Liver	1806	retinol (Vitamin A)	Cofactors and Vitamins	C00473	HMDB00305	0.000267481	34	seddark
Liver_35652	Liver	35652	adenosine-5'-diphosphoglucose	Carbohydrate	C00498	HMDB06557	0.000239909	10	seddark
Liver_18245	Liver	18245	gamma-glutamylhistidine	Peptide			0.000209426	1	seddark
Liver_57477	Liver	57477	sphingomyelin (d18:1/22:2, d18:2/22:1, d16:1/24:2)*	Lipid			0.000252318	23	seddark
Liver_57457	Liver	57457	glycosyl ceramide (d16:1/24:1, d18:1/22:1)*	Lipid			0.000252516	17	seddark
Liver_558	Liver	558	adenosine 5'-diphosphoribose (ADP-ribose)	Cofactors and Vitamins	C00301	HMDB01178	0.000238369	14	seddark
Liver_52604	Liver	52604	N-palmitoyl-sphinganine (d18:0/16:0)	Lipid		HMDB11760	0.000227425	11	seddark
Liver_37137	Liver	37137	uridine-2',3'-cyclic monophosphate	Nucleotide	C02355	HMDB11640	0.000231236	6	seddark
Liver_57652	Liver	57652	hexadecadienoate (16:2n6)	Lipid		HMDB00477	0.000247914	42	seddark
Liver_34035	Liver	34035	linolenate [alpha or gamma; (18:3n3 or 6)]	Lipid	C06426	HMDB03073	0.000260203	65	seddark
Liver_1365	Liver	1365	myristate (14:0)	Lipid	C06424	HMDB00806	0.000250356	51	seddark
Liver_54945	Liver	54945	oleoyl-oleoyl-glycerol (18:1/18:1) [1]*	Lipid		HMDB07218	0.000257497	50	seddark
Liver_61826	Liver	61826	N-linoleoyltaurine*	Lipid			0.000221125	25	seddark
Liver_52633	Liver	52633	palmitoyl-linoleoyl-glycerol (16:0/18:2) [1]*	Lipid		HMDB07103	0.000266742	50	seddark
Liver_33934	Liver	33934	gamma-glutamyl-epsilon-lysine	Peptide		HMDB03869	0.000211861	2	seddark
Liver_43264	Liver	43264	3-hydroxybutyrylcarnitine (1)	Lipid		HMDB13127	0.000222091	5	seddark
Liver_542	Liver	542	3-hydroxybutyrate (BHBA)	Lipid	C01089	HMDB00357	0.000182412	5	seddark
Liver_1549	Liver	1549	3-hydroxyisobutyrate	Amino Acid	C06001	HMDB00336	0.000181897	3	seddark
Liver_27710	Liver	27710	N-acetylglycine	Amino Acid		HMDB00532	0.000150073	1	seddark
Liver_37058	Liver	37058	succinylcarnitine (C4-DC)	Energy		HMDB61717	0.000198006	4	seddark
Liver_52741	Liver	52741	(3'-5')-uridylyluridine	Nucleotide			0.000206825	3	seddark
Liver_555	Liver	555	adenosine	Nucleotide	C00212	HMDB00050	0.000238134	6	seddark
Liver_36738	Liver	36738	gamma-glutamylglutamate	Peptide	C05282	HMDB11737	0.000252318	10	seddark
Liver_1669	Liver	1669	4-hydroxyphenylpyruvate	Amino Acid	C01179	HMDB00707	0.00019829	3	seddark
Liver_566	Liver	566	phenylpyruvate	Amino Acid	C00166	HMDB00205	0.000160657	1	seddark
Liver_37076	Liver	37076	N-acetylserine	Amino Acid		HMDB02931	0.000218573	9	seddark
Liver_573	Liver	573	cytosine	Nucleotide	C00380	HMDB00630	0.000207804	3	seddark
Liver_53176	Liver	53176	1-linoleoyl-2-linolenoyl-GPC (18:2/18:3)*	Lipid		HMDB08141	0.000235636	16	seddark
Liver_52451	Liver	52451	1-oleoyl-2-linoleoyl-GPI (18:1/18:2)*	Lipid		HMDB09838	0.000232572	15	seddark
Liver_15765	Liver	15765	ethylmalonate	Amino Acid		HMDB00622	0.000222859	11	seddark
Liver_31850	Liver	31850	butyrylglycine (C4)	Lipid		HMDB00808	0.000222193	10	seddark
Liver_54950	Liver	54950	linoleoyl-docosahexaenoyl-glycerol (18:2/22:6) [2]*	Lipid		HMDB07266	0.000239492	22	seddark
Liver_43847	Liver	43847	glycerol 3-phosphate	Lipid	C00093	HMDB00126	0.000197965	7	seddark
Liver_36600	Liver	36600	1-linoleoyl-GPE (18:2)*	Lipid		HMDB11507	0.000215838	9	seddark
Liver_54969	Liver	54969	linoleoyl-linoleoyl-glycerol (18:2/18:2) [2]*	Lipid		HMDB07248	0.000243969	17	seddark
Liver_62850	Liver	62850	tetradecadienoate (14:2)*	Lipid		HMDB00560	0.000232965	16	seddark
Liver_54958	Liver	54958	palmitoyl-arachidonoyl-glycerol (16:0/20:4) [2]*	Lipid		HMDB07112	0.000250421	12	seddark
Liver_57584	Liver	57584	N1-Methyl-4-pyridone-3-carboxamide	Cofactors and Vitamins	C05843	HMDB04194	0.000257979	15	seddark
Liver_52616	Liver	52616	1-palmitoyl-2-stearoyl-GPC (16:0/18:0)	Lipid		HMDB07970	0.000254177	11	seddark
Liver_57341	Liver	57341	1,2-dipalmitoyl-GPE (16:0/16:0)*	Lipid		HMDB08923	0.000236039	12	seddark
Liver_15706	Liver	15706	galactose 1-phosphate	Carbohydrate	C00446	HMDB00645	0.0002436	15	seddark
Liver_52753	Liver	52753	(3'-5')-adenylylcytidine	Nucleotide			0.000207135	3	seddark
Liver_590	Liver	590	hypotaurine	Amino Acid	C00519	HMDB00965	0.000210751	1	seddark
Liver_1494	Liver	1494	5-oxoproline	Amino Acid	C01879	HMDB00267	0.00025278	21	seddark
Liver_34456	Liver	34456	gamma-glutamylisoleucine*	Peptide		HMDB11170	0.000223117	7	seddark
Liver_43829	Liver	43829	gamma-glutamylvaline	Peptide		HMDB11172	0.00023107	8	seddark
Liver_37059	Liver	37059	malonylcarnitine	Lipid		HMDB02095	0.000226784	8	seddark
Liver_594	Liver	594	nicotinamide	Cofactors and Vitamins	C00153	HMDB01406	0.000193097	2	seddark
Liver_57393	Liver	57393	12-HHTrE	Lipid	C20388	HMDB12535	0.000234151	6	seddark
Liver_62946	Liver	62946	1-methyl-5-imidazoleacetate	Amino Acid		HMDB04988	0.000228069	6	seddark
Liver_57372	Liver	57372	N-behenoyl-sphingadienine (d18:2/22:0)*	Lipid			0.000224883	4	seddark
Liver_1600	Liver	1600	phosphoethanolamine (PE)	Lipid	C00346	HMDB00224	0.000183417	1	seddark
Liver_1759	Liver	1759	N-stearoyl-sphinganine (d18:0/18:0)*	Lipid			0.000224935	7	seddark
Liver_3127	Liver	3127	hypoxanthine	Nucleotide	C00262	HMDB00157	0.000206515	3	seddark
Liver_22001	Liver	22001	3-hydroxyoctanoate	Lipid		HMDB01954	0.000237315	9	seddark
Liver_52235	Liver	52235	1-stearoyl-2-arachidonoyl-GPS (18:0/20:4)	Lipid		HMDB12383	0.000224778	9	seddark
Liver_52234	Liver	52234	glycosyl-N-stearoyl-sphingosine (d18:1/18:0)	Lipid			0.000240267	20	seddark
Liver_52475	Liver	52475	1-(1-enyl-stearoyl)-2-arachidonoyl-GPE (P-18:0/20:4)*	Lipid		HMDB05779	0.000193795	2	seddark
Liver_38116	Liver	38116	indole-3-carboxylate	Amino Acid	C19837	HMDB03320	0.000223478	7	seddark
Liver_38754	Liver	38754	gamma-carboxyglutamate	Amino Acid		HMDB41900	0.000216466	6	seddark
Liver_43582	Liver	43582	5-(galactosylhydroxy)-L-lysine	Amino Acid			0.000214068	2	seddark
Liver_48487	Liver	48487	4-hydroxy-nonenal-glutathione	Amino Acid			0.000259364	13	seddark
Liver_1605	Liver	1605	ursodeoxycholate	Lipid	C07880	HMDB00946	0.00018621	9	seddark
Liver_18494	Liver	18494	taurochenodeoxycholate	Lipid	C05465	HMDB00951	0.000186103	6	seddark
Liver_18497	Liver	18497	taurocholate	Lipid	C05122	HMDB00036	0.000181316	9	seddark
Liver_31885	Liver	31885	beta-muricholate	Lipid	C17726	HMDB00415	0.000186174	8	seddark
Liver_36807	Liver	36807	6-beta-hydroxylithocholate	Lipid	C15515	HMDB00811	0.000186103	7	seddark
Liver_52944	Liver	52944	palmitoylcholine	Lipid			0.000240267	8	seddark
Liver_15990	Liver	15990	glycerophosphorylcholine (GPC)	Lipid	C00670	HMDB00086	0.000215982	5	seddark
Liver_46957	Liver	46957	gulonate*	Cofactors and Vitamins	C00257	HMDB03290	0.000205417	3	seddark
Liver_15306	Liver	15306	2-ketogulonate	Carbohydrate	C15673	HMDB11732	0.00021882	4	seddark
Liver_34410	Liver	34410	cytidine-5'-diphosphoethanolamine	Lipid	C00570	HMDB01564	0.000201854	3	seddark
Liver_19258	Liver	19258	1-myristoyl-2-palmitoyl-GPC (14:0/16:0)	Lipid		HMDB07869	0.000235694	8	seddark
Liver_15860	Liver	15860	UDP-galactose	Carbohydrate	C00052	HMDB00302	0.000221836	9	seddark
Liver_43255	Liver	43255	N-acetyl-1-methylhistidine*	Amino Acid			0.000216369	8	seddark
Liver_15522	Liver	15522	dihydroxyacetone phosphate (DHAP)	Carbohydrate	C00111	HMDB01473	0.000228555	7	seddark
Liver_15745	Liver	15745	methylsuccinate	Amino Acid		HMDB01844	0.000226997	4	seddark
Liver_33944	Liver	33944	S-methylglutathione	Amino Acid	C11347		0.000246648	12	seddark
Liver_531	Liver	531	3-hydroxy-3-methylglutarate	Lipid	C03761	HMDB00355	0.000223375	3	seddark
Liver_554	Liver	554	adenine	Nucleotide	C00147	HMDB00034	0.000193678	1	seddark
Liver_35132	Liver	35132	3-methylcytidine	Nucleotide			0.000193678	1	seddark
Liver_19130	Liver	19130	1,2-dipalmitoyl-GPC (16:0/16:0)	Lipid	D03585	HMDB00564	0.000224726	4	seddark
Liver_33230	Liver	33230	1-palmitoleoyl-GPC* (16:1)*	Lipid		HMDB10383	0.000264261	21	seddark
Liver_52710	Liver	52710	1-linoleoyl-2-arachidonoyl-GPC (18:2/20:4n6)*	Lipid		HMDB08147	0.000240866	18	seddark
Liver_53223	Liver	53223	palmitoleoylcarnitine (C16:1)*	Lipid			0.000230244	5	seddark
Liver_57448	Liver	57448	glycosyl ceramide (d18:1/23:1, d17:1/24:1)*	Lipid			0.000253977	25	seddark
Liver_57436	Liver	57436	N-erucoyl-sphingosine (d18:1/22:1)*	Lipid			0.000265934	16	seddark
Liver_57482	Liver	57482	sphingomyelin (d18:2/23:1)*	Lipid			0.000238546	19	seddark
Liver_12358	Liver	12358	biopterin	Cofactors and Vitamins	C06313	HMDB00468	0.000248808	29	seddark
Liver_15122	Liver	15122	glycerol	Lipid	C00116	HMDB00131	0.000252714	44	seddark
Liver_21184	Liver	21184	1-oleoylglycerol (18:1)	Lipid		HMDB11567	0.000228393	26	seddark
Liver_54966	Liver	54966	diacylglycerol (16:1/18:2 [2], 16:0/18:3 [1])*	Lipid			0.000245395	42	seddark
Liver_57651	Liver	57651	hexadecatrienoate (16:3n3)	Lipid			0.000244463	28	seddark
Liver_54967	Liver	54967	palmitoleoyl-linoleoyl-glycerol (16:1/18:2) [1]*	Lipid		HMDB07132	0.00025505	45	seddark
Liver_46798	Liver	46798	oleoyl-linoleoyl-glycerol (18:1/18:2) [1]	Lipid		HMDB07219	0.000243048	39	seddark
Liver_46799	Liver	46799	oleoyl-linoleoyl-glycerol (18:1/18:2) [2]	Lipid		HMDB07219	0.000245769	37	seddark
Liver_54955	Liver	54955	linoleoyl-arachidonoyl-glycerol (18:2/20:4) [1]*	Lipid		HMDB07257	0.000263972	34	seddark
Liver_54964	Liver	54964	linoleoyl-linolenoyl-glycerol (18:2/18:3) [2]*	Lipid		HMDB07250	0.000241287	33	seddark
Liver_33969	Liver	33969	stearidonate (18:4n3)	Lipid	C16300	HMDB06547	0.000246082	27	seddark
Liver_38125	Liver	38125	4-cholesten-3-one	Lipid	C00599	HMDB00921	0.000264913	44	seddark
Liver_1826	Liver	1826	folate	Cofactors and Vitamins	C00504	HMDB00121	0.000243293	22	seddark
Liver_45428	Liver	45428	N-acetylmethionine sulfoxide	Amino Acid			0.000242499	18	seddark
Liver_52634	Liver	52634	palmitoyl-linoleoyl-glycerol (16:0/18:2) [2]*	Lipid		HMDB07103	0.000243969	32	seddark
Liver_54946	Liver	54946	oleoyl-oleoyl-glycerol (18:1/18:1) [2]*	Lipid		HMDB07218	0.00025736	43	seddark
Liver_54970	Liver	54970	oleoyl-linolenoyl-glycerol (18:1/18:3) [2]*	Lipid		HMDB07220	0.000238428	21	seddark
Liver_41374	Liver	41374	phenylalanylalanine	Peptide			0.000255725	29	seddark
Liver_61858	Liver	61858	ribulonate/xylulonate/lyxonate*	Carbohydrate			0.000239552	23	seddark
Liver_34419	Liver	34419	1-linoleoyl-GPC (18:2)	Lipid	C04100	HMDB10386	0.00025331	31	seddark
Liver_57427	Liver	57427	heptadecasphingosine (d17:1)	Lipid			0.000267111	36	seddark
Liver_18330	Liver	18330	5-methyltetrahydrofolate (5MeTHF)	Cofactors and Vitamins	C00440	HMDB01396	0.000248744	28	seddark
Liver_31934	Liver	31934	2-hydroxyadipate	Lipid	C02360	HMDB00321	0.000200972	5	seddark
Liver_33968	Liver	33968	5-dodecenoate (12:1n7)	Lipid		HMDB00529	0.000228393	19	seddark
Liver_15872	Liver	15872	malonate	Lipid	C00383	HMDB00691	0.000221226	9	seddark
Liver_17747	Liver	17747	sphingosine	Lipid	C00319	HMDB00252	0.000240267	30	seddark
Liver_32418	Liver	32418	myristoleate (14:1n5)	Lipid	C08322	HMDB02000	0.000251989	42	seddark
Liver_1572	Liver	1572	glycerate	Carbohydrate	C00258	HMDB00139	0.00023973	18	seddark
Liver_32398	Liver	32398	sebacate (decanedioate)	Lipid	C08277	HMDB00792	0.000208792	5	seddark
Liver_35127	Liver	35127	prolylhydroxyproline	Amino Acid		HMDB06695	0.000242621	12	seddark
Liver_62781	Liver	62781	18-methylnonadecanoate (i20:0)	Lipid			0.000208747	13	seddark
Liver_46130	Liver	46130	1-palmitoyl-GPS (16:0)*	Lipid			0.000194341	11	seddark
Liver_62276	Liver	62276	dodecadienoate (12:2)*	Lipid			0.000233077	12	seddark
Liver_57428	Liver	57428	hexadecasphingosine (d16:1)*	Lipid			0.000241348	12	seddark
Liver_39609	Liver	39609	16-hydroxypalmitate	Lipid	C18218	HMDB06294	0.000233981	14	seddark
Liver_35678	Liver	35678	hexadecanedioate (C16)	Lipid	C19615	HMDB00672	0.000221836	9	seddark
Liver_45966	Liver	45966	1-stearoyl-GPS (18:0)*	Lipid			0.000215452	4	seddark
Liver_54968	Liver	54968	linoleoyl-linoleoyl-glycerol (18:2/18:2) [1]*	Lipid		HMDB07248	0.000220418	14	seddark
Liver_57406	Liver	57406	palmitoleoyl-arachidonoyl-glycerol (16:1/20:4) [2]*	Lipid			0.000224257	12	seddark
Liver_54956	Liver	54956	linoleoyl-arachidonoyl-glycerol (18:2/20:4) [2]*	Lipid		HMDB07257	0.0002614	16	seddark
Liver_27503	Liver	27503	3-hydroxypalmitate	Lipid		HMDB10734	0.000186246	2	seddark
Liver_36602	Liver	36602	1-oleoyl-GPI (18:1)*	Lipid			0.000183661	1	seddark
Liver_35649	Liver	35649	sedoheptulose-7-phosphate	Carbohydrate	C05382	HMDB01068	0.000230574	3	seddark
Liver_48857	Liver	48857	glycerophosphoglycerol	Lipid	C03274		0.000223737	4	seddark
Liver_52615	Liver	52615	sphingomyelin (d18:1/17:0, d17:1/18:0, d19:1/16:0)	Lipid			0.000240866	16	seddark
Liver_1643	Liver	1643	fumarate	Energy	C00122	HMDB00134	0.000233472	10	seddark
Liver_35436	Liver	35436	hexanoylglycine (C6)	Lipid		HMDB00701	0.000213547	9	seddark
Liver_43502	Liver	43502	N-octanoylglycine	Lipid		HMDB00832	0.000221277	7	seddark
Liver_20676	Liver	20676	maleate	Lipid	C01384	HMDB00176	0.000225513	12	seddark
Liver_48130	Liver	48130	N6-succinyladenosine	Nucleotide		HMDB00912	0.000193445	3	seddark
Liver_34302	Liver	34302	dehydroascorbate	Cofactors and Vitamins	C05422	HMDB01264	0.000236328	21	seddark
Liver_40703	Liver	40703	prolylglycine	Peptide		HMDB11178	0.000238841	9	seddark
Liver_52947	Liver	52947	4-HDoHE	Lipid			0.000222808	7	seddark
Liver_48187	Liver	48187	N-acetyltaurine	Amino Acid			0.000181931	1	seddark
Liver_40008	Liver	40008	isoleucylglycine	Peptide		HMDB28907	0.000247089	10	seddark
Liver_54963	Liver	54963	linoleoyl-linolenoyl-glycerol (18:2/18:3) [1]*	Lipid		HMDB07249	0.000220872	2	seddark
Liver_2829	Liver	2829	N-formylmethionine	Amino Acid	C03145	HMDB01015	0.000231125	5	seddark
Liver_35117	Liver	35117	taurocyamine	Amino Acid	C01959	HMDB03584	0.000208612	3	seddark
Liver_42449	Liver	42449	1-palmitoyl-2-linoleoyl-GPE (16:0/18:2)	Lipid		HMDB05322	0.000228934	9	seddark
Liver_52464	Liver	52464	1-palmitoyl-2-arachidonoyl-GPE (16:0/20:4)*	Lipid		HMDB05323	0.00021421	9	seddark
Liver_36751	Liver	36751	N2-acetyllysine	Amino Acid	C12989	HMDB00446	0.000216369	7	seddark
Liver_57595	Liver	57595	glycosyl ceramide (d18:1/20:0, d16:1/22:0)*	Lipid			0.00022322	9	seddark
Liver_54812	Liver	54812	1-palmitoyl-2-gamma-linolenoyl-GPC (16:0/18:3n6)*	Lipid		HMDB07974	0.000222398	12	seddark
Liver_39577	Liver	39577	N-methyl-GABA	Amino Acid	C15987		0.000219019	9	seddark
Liver_53010	Liver	53010	lactosyl-N-palmitoyl-sphingosine (d18:1/16:0)	Lipid			0.000223737	6	seddark
Liver_32405	Liver	32405	indolepropionate	Amino Acid		HMDB02302	0.000226997	5	seddark
Liver_52467	Liver	52467	1-palmitoyl-2-arachidonoyl-GPI (16:0/20:4)*	Lipid		HMDB09789	0.000205417	8	seddark
Liver_57371	Liver	57371	glycosyl-N-behenoyl-sphingosine (d18:1/22:0)*	Lipid			0.000225355	11	seddark
Liver_1638	Liver	1638	arginine	Amino Acid	C00062	HMDB00517	0.000196236	2	seddark
Liver_2137	Liver	2137	biliverdin	Cofactors and Vitamins	C00500	HMDB01008	0.000258324	21	seddark
Liver_52677	Liver	52677	1-(1-enyl-palmitoyl)-2-linoleoyl-GPE (P-16:0/18:2)*	Lipid		HMDB11343	0.000174977	2	seddark
Liver_52468	Liver	52468	1-stearoyl-2-linoleoyl-GPI (18:0/18:2)	Lipid		HMDB09809	0.000202447	8	seddark
Liver_46148	Liver	46148	UDP-N-acetylglucosamine/galactosamine	Carbohydrate			0.000199767	5	seddark
Liver_53180	Liver	53180	1-palmitoleoyl-2-linolenoyl-GPC (16:1/18:3)*	Lipid		HMDB08008	0.000192099	2	seddark
Liver_15443	Liver	15443	glucuronate	Carbohydrate	C00191	HMDB00127	0.000204547	5	seddark
Liver_12021	Liver	12021	fructose-6-phosphate	Carbohydrate	C05345	HMDB00124	0.000218573	2	seddark
Liver_57449	Liver	57449	stearoyl-arachidonoyl-glycerol (18:0/20:4) [2]*	Lipid			0.000239374	4	seddark
Liver_1107	Liver	1107	allantoin	Nucleotide	C02350	HMDB00462	0.000196555	2	seddark
Liver_57523	Liver	57523	docosahexaenoylcarnitine (C22:6)*	Lipid			0.000219566	2	seddark
Liver_47890	Liver	47890	7-hydroxycholesterol (alpha or beta)	Lipid		HMDB06119	0.000248808	29	seddark
Liver_61827	Liver	61827	2-hydroxyheptanoate*	Lipid			0.00026218	32	seddark
Liver_1708	Liver	1708	7,8-dihydrofolate	Cofactors and Vitamins	C00415	HMDB01056	0.000235579	9	seddark
Liver_22116	Liver	22116	4-methyl-2-oxopentanoate	Amino Acid	C00233	HMDB00695	0.000225619	11	seddark
Liver_43761	Liver	43761	2-aminoheptanoate	Lipid			0.000239611	22	seddark
Liver_32354	Liver	32354	ascorbate (Vitamin C)	Cofactors and Vitamins	C00072	HMDB00044	0.00023714	22	seddark
Liver_48255	Liver	48255	arabonate/xylonate	Carbohydrate			0.000228123	14	seddark
Liver_18362	Liver	18362	azelate (nonanedioate; C9)	Lipid	C08261	HMDB00784	0.000231624	15	seddark
Liver_35129	Liver	35129	dihydrobiopterin	Cofactors and Vitamins	C00268	HMDB00038	0.000220368	9	seddark
Liver_37538	Liver	37538	15-HETE	Lipid	C04742	HMDB02110	0.000226041	13	seddark
Liver_15730	Liver	15730	suberate (octanedioate)	Lipid	C08278	HMDB00893	0.000250681	17	seddark
Liver_18319	Liver	18319	5-aminovalerate	Amino Acid	C00431	HMDB03355	0.000236039	9	seddark
Liver_1585	Liver	1585	N-acetylalanine	Amino Acid	C02847	HMDB00766	0.000216272	4	seddark
Liver_15741	Liver	15741	N-acetyl-glucosamine 1-phosphate	Carbohydrate	C04256	HMDB01367	0.000205987	3	seddark
Liver_62103	Liver	62103	cysteinylglycine disulfide*	Amino Acid		HMDB00709	0.000226253	4	seddark
Liver_34092	Liver	34092	alpha-muricholate	Lipid	C17647	HMDB00506	0.000152852	8	seddark
Liver_1563	Liver	1563	chenodeoxycholate	Lipid	C02528	HMDB00518	0.0001494	3	seddark
Liver_18476	Liver	18476	glycocholate	Lipid	C01921	HMDB00138	0.00015278	5	seddark
Liver_22842	Liver	22842	cholate	Lipid	C00695	HMDB00619	0.000152804	6	seddark
Liver_34093	Liver	34093	hyocholate	Lipid	C17649	HMDB00760	0.000129474	1	seddark
Liver_43023	Liver	43023	pterin	Cofactors and Vitamins	C00715	HMDB00802	0.000214258	4	seddark
Liver_42420	Liver	42420	erythronate*	Carbohydrate		HMDB00613	0.000212607	6	seddark
Liver_1587	Liver	1587	N-acetylleucine	Amino Acid	C02710	HMDB11756	0.00021256	3	seddark
Liver_33942	Liver	33942	N-acetylasparagine	Amino Acid		HMDB06028	0.000186606	3	seddark
Liver_32306	Liver	32306	trans-4-hydroxyproline	Amino Acid	C01157	HMDB00725	0.00019302	4	seddark
Liver_37455	Liver	37455	glycerophosphoethanolamine	Lipid	C01233	HMDB00114	0.000199272	2	seddark
Liver_46336	Liver	46336	6-oxolithocholate	Lipid			0.000152562	1	seddark
Liver_41370	Liver	41370	phenylalanylglycine	Peptide		HMDB28995	0.000209109	3	seddark
Liver_48782	Liver	48782	C-glycosyltryptophan	Amino Acid			0.000183521	1	seddark
Liver_63009	Liver	63009	S-(1,2-dicarboxyethyl)glutathione	Amino Acid			0.000162413	1	seddark
Liver_54947	Liver	54947	stearoyl-linoleoyl-glycerol (18:0/18:2) [2]*	Lipid			0.000213076	7	seddark
Liver_37752	Liver	37752	13-HODE + 9-HODE	Lipid			0.000189387	3	seddark
Liver_38395	Liver	38395	12,13-DiHOME	Lipid	C14829	HMDB04705	0.000189387	3	seddark
Liver_33945	Liver	33945	phenylacetylglycine	Peptide	C05598	HMDB00821	0.000216855	5	seddark
Liver_27738	Liver	27738	threonate	Cofactors and Vitamins	C01620	HMDB00943	0.00018475	1	seddark
Liver_20694	Liver	20694	oxalate (ethanedioate)	Cofactors and Vitamins	C00209	HMDB02329	0.000178403	1	seddark
Liver_48885	Liver	48885	arabitol/xylitol	Carbohydrate	C01904		0.000187112	2	seddark
Liver_62557	Liver	62557	3-hydroxyhexanoylcarnitine (1)	Lipid			0.000205243	2	seddark
Liver_52697	Liver	52697	1-oleoyl-2-docosahexaenoyl-GPC (18:1/22:6)*	Lipid		HMDB08123	0.000223633	12	seddark
Liver_55041	Liver	55041	1-oleoyl-2-arachidonoyl-GPE (18:1/20:4)*	Lipid		HMDB09069	0.000211304	7	seddark
Liver_52976	Liver	52976	taurochenodeoxycholic acid 7-sulfate	Lipid			0.000194693	2	seddark
Liver_39764	Liver	39764	uridine 3'-monophosphate (3'-UMP)	Nucleotide	C01368		0.00017953	1	seddark
Liver_3147	Liver	3147	xanthine	Nucleotide	C00385	HMDB00292	0.000165276	3	seddark
Liver_1124	Liver	1124	myo-inositol	Lipid	C00137	HMDB00211	0.000184785	3	seddark
Liver_32377	Liver	32377	N-acetylneuraminate	Carbohydrate	C00270	HMDB00230	0.000138278	1	seddark
Liver_53230	Liver	53230	3-hydroxyhexanoate	Lipid			0.000211027	3	seddark
Liver_1114	Liver	1114	deoxycholate	Lipid	C04483	HMDB00626	1.48121e-06	2	seddark
Liver_12261	Liver	12261	taurodeoxycholate	Lipid	C05463	HMDB00896	1.48121e-06	2	seddark
Liver_43588	Liver	43588	taurohyodeoxycholic acid	Lipid			1.48121e-06	2	seddark
Liver_15107	Liver	15107	N-acetylglucosamine 6-phosphate	Carbohydrate	C00357	HMDB02817	0.000167193	2	seddark
Liver_31260	Liver	31260	glucose 6-phosphate	Carbohydrate	C00668	HMDB01401	0.000184432	2	seddark
Liver_46896	Liver	46896	fructose 1,6-diphosphate/glucose 1,6-diphosphate/myo-inositol diphosphates	Carbohydrate	C00354		0.000191794	2	seddark
Liver_52294	Liver	52294	2-hydroxyglutarate	Lipid	C02630	HMDB0059655	0.000201224	1	seddark
Liver_528	Liver	528	alpha-ketoglutarate	Energy	C00026	HMDB00208	0.000198006	4	seddark
Liver_52477	Liver	52477	1-(1-enyl-palmitoyl)-2-oleoyl-GPE (P-16:0/18:1)*	Lipid		HMDB11342	0.000187475	2	seddark
Liver_19266	Liver	19266	2-arachidonoylglycerol (20:4)	Lipid	C13856	HMDB04666	0.00020177	1	seddark
Liver_41375	Liver	41375	tyrosylglycine	Peptide		HMDB29105	0.000245519	13	seddark
Liver_37529	Liver	37529	sphingomyelin (d18:1/18:1, d18:2/18:0)	Lipid		HMDB12101	0.000206781	3	seddark
Liver_42450	Liver	42450	1-stearoyl-2-arachidonoyl-GPC (18:0/20:4)	Lipid		HMDB08048	0.000217932	10	seddark
Liver_57479	Liver	57479	sphingomyelin (d18:2/24:2)*	Lipid			0.000201224	2	seddark
Liver_52716	Liver	52716	1-(1-enyl-palmitoyl)-2-palmitoyl-GPC (P-16:0/16:0)*	Lipid		HMDB11206	0.00022067	7	seddark
Liver_52611	Liver	52611	1-stearoyl-2-docosahexaenoyl-GPC (18:0/22:6)	Lipid		HMDB08057	0.000173313	1	seddark
Liver_48990	Liver	48990	pyruvate	Carbohydrate	C00022	HMDB00243	0.000204938	4	seddark
Liver_32388	Liver	32388	dodecanedioate (C12)	Lipid	C02678	HMDB00623	0.000168918	1	seddark
Liver_46286	Liver	46286	19,20-DiHDPA	Lipid		HMDB10214	0.00019438	1	seddark
Liver_57814	Liver	57814	(N(1) + N(8))-acetylspermidine	Amino Acid			0.00015718	1	seddark
Liver_39592	Liver	39592	S-methylcysteine	Amino Acid		HMDB02108	0.00022148	3	seddark
Liver_2125	Liver	2125	taurine	Amino Acid	C00245	HMDB00251	0.000189684	1	seddark
Liver_3141	Liver	3141	betaine	Amino Acid	C00719	HMDB00043	0.000189684	1	seddark
Liver_34396	Liver	34396	choline phosphate	Lipid	C00588	HMDB01565	0.000174	1	seddark
Liver_22053	Liver	22053	3-hydroxydecanoate	Lipid		HMDB02203	0.000187475	2	seddark
Liver_32457	Liver	32457	3-hydroxylaurate	Lipid		HMDB00387	0.000153484	1	seddark
Liver_52747	Liver	52747	phenol glucuronide	Amino Acid		HMDB60014	0.000210613	4	seddark
Liver_32553	Liver	32553	phenol sulfate	Amino Acid	C02180	HMDB60015	0.000212841	5	seddark
Liver_48341	Liver	48341	1-dihomo-linolenylglycerol (20:3)	Lipid			0.000236039	4	seddark
Liver_33967	Liver	33967	N-acetylisoleucine	Amino Acid		HMDB61684	0.000202574	3	seddark
Liver_45095	Liver	45095	2-methylbutyrylcarnitine (C5)	Amino Acid		HMDB00378	7.40607e-07	1	seddark
Liver_34407	Liver	34407	isovalerylcarnitine (C5)	Amino Acid		HMDB00688	7.40607e-07	1	seddark
Liver_34418	Liver	34418	cytidine 5'-diphosphocholine	Lipid	C00307	HMDB01413	0.000162989	1	seddark
Liver_27414	Liver	27414	beta-sitosterol	Lipid	C01753	HMDB00852	0.000156467	1	seddark
Liver_35172	Liver	35172	orotidine	Nucleotide		HMDB00788	0.000191946	2	seddark
Liver_53209	Liver	53209	1-oleoyl-2-docosahexaenoyl-GPE (18:1/22:6)*	Lipid			0.000196156	3	seddark
Liver_57374	Liver	57374	palmitoyl-docosahexaenoyl-glycerol (16:0/22:6) [2]*	Lipid		HMDB07121	0.000180066	2	seddark
Liver_43831	Liver	43831	1-methylhistamine	Amino Acid	C05127	HMDB00898	1.18497e-06	1	seddark
Liver_52281	Liver	52281	2-hydroxybutyrate/2-hydroxyisobutyrate	Amino Acid			0.000207447	6	seddark
Liver_46537	Liver	46537	alpha-hydroxyisovalerate	Amino Acid		HMDB00407	0.00019748	4	seddark
Liver_15677	Liver	15677	3-methylhistidine	Amino Acid	C01152	HMDB00479	0.000221836	5	seddark
Liver_57478	Liver	57478	sphingomyelin (d18:1/25:0, d19:0/24:1, d20:1/23:0, d19:1/24:0)*	Lipid			0.000194028	2	seddark
Liver_3155	Liver	3155	3-ureidopropionate	Nucleotide	C02642	HMDB00026	0.000186103	1	seddark
Liver_62736	Liver	62736	4-methylhexanoylglycine	Lipid			7.40607e-07	1	seddark
Liver_61789	Liver	61789	isocaproylglycine	Lipid			7.40607e-07	1	seddark
Muscle_54	Muscle	54	tryptophan	Amino Acid	C00078	HMDB00929	0.000244649	11	seddark
Muscle_60	Muscle	60	leucine	Amino Acid	C00123	HMDB00687	0.00025351	18	seddark
Muscle_1589	Muscle	1589	N-acetylmethionine	Amino Acid	C02712	HMDB11745	0.000259434	20	seddark
Muscle_34585	Muscle	34585	4-hydroxybutyrate (GHB)	Lipid	C00989	HMDB00710	0.000227425	5	seddark
Muscle_36840	Muscle	36840	5-phosphoribosyl diphosphate (PRPP)	Carbohydrate	C00119	HMDB00280	0.000268821	24	seddark
Muscle_52614	Muscle	52614	1-(1-enyl-stearoyl)-2-oleoyl-GPE (P-18:0/18:1)	Lipid		HMDB11375	0.00025371	29	seddark
Muscle_57476	Muscle	57476	sphingomyelin (d18:0/20:0, d16:0/22:0)*	Lipid			0.000266448	32	seddark
Muscle_57584	Muscle	57584	N1-Methyl-4-pyridone-3-carboxamide	Cofactors and Vitamins	C05843	HMDB04194	0.00028135	32	seddark
Muscle_22053	Muscle	22053	3-hydroxydecanoate	Lipid		HMDB02203	0.000265861	21	seddark
Muscle_37070	Muscle	37070	methylphosphate	Nucleotide		HMDB61711	0.000274318	40	seddark
Muscle_37536	Muscle	37536	12-HETE	Lipid		HMDB06111	0.000289617	68	seddark
Muscle_57417	Muscle	57417	N-stearoyl-sphingadienine (d18:2/18:0)*	Lipid			0.000299217	61	seddark
Muscle_64	Muscle	64	phenylalanine	Amino Acid	C00079	HMDB00159	0.000248808	17	seddark
Muscle_443	Muscle	443	aspartate	Amino Acid	C00049	HMDB00191	0.000278832	25	seddark
Muscle_606	Muscle	606	uridine	Nucleotide	C00299	HMDB00296	0.000266081	30	seddark
Muscle_1123	Muscle	1123	inosine	Nucleotide	C00294	HMDB00195	0.000256745	22	seddark
Muscle_1125	Muscle	1125	isoleucine	Amino Acid	C00407	HMDB00172	0.000265058	25	seddark
Muscle_2856	Muscle	2856	uridine 5'-monophosphate (UMP)	Nucleotide	C00105	HMDB00288	0.000276043	48	seddark
Muscle_3127	Muscle	3127	hypoxanthine	Nucleotide	C00262	HMDB00157	0.00027223	45	seddark
Muscle_15136	Muscle	15136	xanthosine	Nucleotide	C01762	HMDB00299	0.000279315	44	seddark
Muscle_15488	Muscle	15488	acetylphosphate	Energy	C00227	HMDB01494	0.000287891	57	seddark
Muscle_35629	Muscle	35629	2-phosphoglycerate	Carbohydrate	C00631	HMDB03391	0.000288234	57	seddark
Muscle_35675	Muscle	35675	2-hydroxypalmitate	Lipid		HMDB31057	0.000271694	23	seddark
Muscle_36815	Muscle	36815	adenosine 2'-monophosphate (2'-AMP)	Nucleotide	C00946	HMDB11617	0.000263037	19	seddark
Muscle_37285	Muscle	37285	xylulose 5-phosphate	Carbohydrate	C00231	HMDB00868	0.000272614	52	seddark
Muscle_37538	Muscle	37538	15-HETE	Lipid	C04742	HMDB02110	0.000274396	46	seddark
Muscle_38165	Muscle	38165	palmitoyl ethanolamide	Lipid	C16512	HMDB02100	0.000259156	18	seddark
Muscle_41375	Muscle	41375	tyrosylglycine	Peptide		HMDB29105	0.000272077	48	seddark
Muscle_44688	Muscle	44688	maltotriose	Carbohydrate	C01835	HMDB01262	0.000279396	42	seddark
Muscle_44877	Muscle	44877	N-palmitoyl-sphingosine (d18:1/16:0)	Lipid		HMDB04949	0.000282171	32	seddark
Muscle_48340	Muscle	48340	ribulose/xylulose	Carbohydrate			0.000264116	38	seddark
Muscle_52604	Muscle	52604	N-palmitoyl-sphinganine (d18:0/16:0)	Lipid		HMDB11760	0.000284918	41	seddark
Muscle_54980	Muscle	54980	lactosyl-N-stearoyl-sphingosine (d18:1/18:0)*	Lipid		HMDB11591	0.00028275	27	seddark
Muscle_57443	Muscle	57443	ceramide (d18:2/24:1, d18:1/24:2)*	Lipid			0.000275964	40	seddark
Muscle_55	Muscle	55	beta-alanine	Nucleotide	C00099	HMDB00056	0.00017485	2	seddark
Muscle_1768	Muscle	1768	carnosine	Amino Acid	C00386	HMDB00033	0.000271541	41	seddark
Muscle_15650	Muscle	15650	N1-methyladenosine	Nucleotide	C02494	HMDB03331	0.000215021	5	seddark
Muscle_46537	Muscle	46537	alpha-hydroxyisovalerate	Amino Acid		HMDB00407	0.00022583	11	seddark
Muscle_52281	Muscle	52281	2-hydroxybutyrate/2-hydroxyisobutyrate	Amino Acid			0.000211212	10	seddark
Muscle_57	Muscle	57	glutamate	Amino Acid	C00025	HMDB00148	0.000246522	7	seddark
Muscle_1574	Muscle	1574	histamine	Amino Acid	C00388	HMDB00870	0.000258117	11	seddark
Muscle_22185	Muscle	22185	N-acetylaspartate (NAA)	Amino Acid	C01042	HMDB00812	0.00026535	26	seddark
Muscle_32452	Muscle	32452	propionylcarnitine (C3)	Lipid	C03017	HMDB00824	0.000258324	15	seddark
Muscle_40008	Muscle	40008	isoleucylglycine	Peptide		HMDB28907	0.00026354	26	seddark
Muscle_42398	Muscle	42398	1-stearoyl-GPE (18:0)	Lipid		HMDB11130	0.000278912	57	seddark
Muscle_43847	Muscle	43847	glycerol 3-phosphate	Lipid	C00093	HMDB00126	0.000270023	25	seddark
Muscle_45428	Muscle	45428	N-acetylmethionine sulfoxide	Amino Acid			0.00026354	13	seddark
Muscle_52621	Muscle	52621	3-sulfo-nervonoyl-galactosylceramide (d18:1/24:1)	Lipid			0.000254982	27	seddark
Muscle_49617	Muscle	49617	1-lignoceroyl-GPC (24:0)	Lipid		HMDB10405	0.000254713	27	seddark
Muscle_54967	Muscle	54967	palmitoleoyl-linoleoyl-glycerol (16:1/18:2) [1]*	Lipid		HMDB07132	0.000285846	36	seddark
Muscle_58	Muscle	58	glycine	Amino Acid	C00037	HMDB00123	0.000263468	20	seddark
Muscle_1516	Muscle	1516	sarcosine	Amino Acid	C00213	HMDB00271	0.00022926	3	seddark
Muscle_34396	Muscle	34396	choline phosphate	Lipid	C00588	HMDB01565	0.000266007	27	seddark
Muscle_43028	Muscle	43028	tryptophylglycine	Peptide		HMDB29083	0.000237958	12	seddark
Muscle_48487	Muscle	48487	4-hydroxy-nonenal-glutathione	Amino Acid			0.000287719	50	seddark
Muscle_52454	Muscle	52454	1-palmitoyl-2-dihomo-linolenoyl-GPC (16:0/20:3n3 or 6)*	Lipid			0.000289704	58	seddark
Muscle_52673	Muscle	52673	1-(1-enyl-palmitoyl)-2-arachidonoyl-GPE (P-16:0/20:4)*	Lipid		HMDB11352	0.000287462	45	seddark
Muscle_52677	Muscle	52677	1-(1-enyl-palmitoyl)-2-linoleoyl-GPE (P-16:0/18:2)*	Lipid		HMDB11343	0.000281022	52	seddark
Muscle_53189	Muscle	53189	1-linoleoyl-2-arachidonoyl-GPE (18:2/20:4)*	Lipid		HMDB09102	0.000279073	43	seddark
Muscle_57652	Muscle	57652	hexadecadienoate (16:2n6)	Lipid		HMDB00477	0.000287035	41	seddark
Muscle_485	Muscle	485	spermidine	Amino Acid	C00315	HMDB01257	0.000277629	38	seddark
Muscle_584	Muscle	584	mannose	Carbohydrate	C00159	HMDB00169	0.000282502	43	seddark
Muscle_1469	Muscle	1469	mannose-6-phosphate	Carbohydrate	C00275	HMDB01078	0.000270099	42	seddark
Muscle_1638	Muscle	1638	arginine	Amino Acid	C00062	HMDB00517	0.0002586	18	seddark
Muscle_3108	Muscle	3108	adenosine 5'-diphosphate (ADP)	Nucleotide	C00008	HMDB01341	0.000292423	60	seddark
Muscle_5331	Muscle	5331	pyridoxal phosphate	Cofactors and Vitamins	C00018	HMDB01491	0.000261612	25	seddark
Muscle_12021	Muscle	12021	fructose-6-phosphate	Carbohydrate	C05345	HMDB00124	0.000284331	53	seddark
Muscle_15497	Muscle	15497	argininosuccinate	Amino Acid	C03406	HMDB00052	0.000278189	26	seddark
Muscle_15506	Muscle	15506	choline	Lipid	C00114	HMDB00097	0.000279154	29	seddark
Muscle_31260	Muscle	31260	glucose 6-phosphate	Carbohydrate	C00668	HMDB01401	0.000282915	52	seddark
Muscle_41374	Muscle	41374	phenylalanylalanine	Peptide			0.000251857	24	seddark
Muscle_43831	Muscle	43831	1-methylhistamine	Amino Acid	C05127	HMDB00898	0.000265277	34	seddark
Muscle_15716	Muscle	15716	imidazole lactate	Amino Acid	C05568	HMDB02320	0.000224152	10	seddark
Muscle_2133	Muscle	2133	inosine 5'-monophosphate (IMP)	Nucleotide	C00130	HMDB00175	0.000279963	42	seddark
Muscle_18357	Muscle	18357	glycylvaline	Peptide		HMDB28854	0.000257292	26	seddark
Muscle_34398	Muscle	34398	glycylleucine	Peptide	C02155	HMDB00759	0.000242256	6	seddark
Muscle_42382	Muscle	42382	S-adenosylhomocysteine (SAH)	Amino Acid	C00021	HMDB00939	0.000250356	18	seddark
Muscle_1471	Muscle	1471	ribose	Carbohydrate	C00121	HMDB00283	0.000260273	22	seddark
Muscle_3147	Muscle	3147	xanthine	Nucleotide	C00385	HMDB00292	0.000274006	34	seddark
Muscle_40703	Muscle	40703	prolylglycine	Peptide		HMDB11178	0.000241046	14	seddark
Muscle_41370	Muscle	41370	phenylalanylglycine	Peptide		HMDB28995	0.000257429	30	seddark
Muscle_45970	Muscle	45970	1-palmitoyl-GPG (16:0)*	Lipid			0.00027116	60	seddark
Muscle_46148	Muscle	46148	UDP-N-acetylglucosamine/galactosamine	Carbohydrate			0.000263828	39	seddark
Muscle_54885	Muscle	54885	1-linoleoyl-GPG (18:2)*	Lipid			0.000278029	66	seddark
Muscle_597	Muscle	597	phosphoenolpyruvate (PEP)	Carbohydrate	C00074	HMDB00263	0.000276517	58	seddark
Muscle_1414	Muscle	1414	3-phosphoglycerate	Carbohydrate	C00597	HMDB00807	0.000276358	60	seddark
Muscle_15741	Muscle	15741	N-acetyl-glucosamine 1-phosphate	Carbohydrate	C04256	HMDB01367	0.000247089	10	seddark
Muscle_396	Muscle	396	glutarate (pentanedioate)	Lipid	C00489	HMDB00661	0.000227908	12	seddark
Muscle_561	Muscle	561	ribose 5-phosphate	Carbohydrate	C00117	HMDB01548	0.000260343	45	seddark
Muscle_1117	Muscle	1117	galactitol (dulcitol)	Carbohydrate	C01697	HMDB00107	0.000249129	31	seddark
Muscle_1474	Muscle	1474	ribulose 5-phosphate	Carbohydrate	C00199	HMDB00618	0.000262608	48	seddark
Muscle_2763	Muscle	2763	UDP-glucuronate	Carbohydrate	C00167	HMDB00935	0.000241348	22	seddark
Muscle_27731	Muscle	27731	ribonate (ribonolactone)	Carbohydrate	C01685	HMDB00867	0.000259573	45	seddark
Muscle_32377	Muscle	32377	N-acetylneuraminate	Carbohydrate	C00270	HMDB00230	0.000254244	27	seddark
Muscle_34397	Muscle	34397	1-arachidonylglycerol (20:4)	Lipid	C13857	HMDB11549	0.000217981	8	seddark
Muscle_35153	Muscle	35153	1-docosahexaenoylglycerol (22:6)	Lipid		HMDB11587	0.000243784	16	seddark
Muscle_35172	Muscle	35172	orotidine	Nucleotide		HMDB00788	0.000261188	47	seddark
Muscle_37076	Muscle	37076	N-acetylserine	Amino Acid		HMDB02931	0.000256268	42	seddark
Muscle_37455	Muscle	37455	glycerophosphoethanolamine	Lipid	C01233	HMDB00114	0.000243969	23	seddark
Muscle_38125	Muscle	38125	4-cholesten-3-one	Lipid	C00599	HMDB00921	0.000247978	27	seddark
Muscle_42420	Muscle	42420	erythronate*	Carbohydrate		HMDB00613	0.00025351	19	seddark
Muscle_46142	Muscle	46142	mannitol/sorbitol	Carbohydrate	C00794	HMDB00247	0.000240926	25	seddark
Muscle_46957	Muscle	46957	gulonate*	Cofactors and Vitamins	C00257	HMDB03290	0.000254445	40	seddark
Muscle_47155	Muscle	47155	glycerophosphoinositol*	Lipid			0.000252648	25	seddark
Muscle_48255	Muscle	48255	arabonate/xylonate	Carbohydrate			0.000259504	45	seddark
Muscle_48857	Muscle	48857	glycerophosphoglycerol	Lipid	C03274		0.000249773	37	seddark
Muscle_52634	Muscle	52634	palmitoyl-linoleoyl-glycerol (16:0/18:2) [2]*	Lipid		HMDB07103	0.000254043	30	seddark
Muscle_54724	Muscle	54724	isocitric lactone	Energy			0.000229806	15	seddark
Muscle_54942	Muscle	54942	palmitoyl-oleoyl-glycerol (16:0/18:1) [2]*	Lipid	C13861	HMDB07102	0.000256676	43	seddark
Muscle_54950	Muscle	54950	linoleoyl-docosahexaenoyl-glycerol (18:2/22:6) [2]*	Lipid		HMDB07266	0.000240986	21	seddark
Muscle_54961	Muscle	54961	oleoyl-arachidonoyl-glycerol (18:1/20:4) [2]*	Lipid		HMDB07228	0.0002639	40	seddark
Muscle_54979	Muscle	54979	N-stearoyl-sphingosine (d18:1/18:0)*	Lipid		HMDB04950	0.000288924	56	seddark
Muscle_54990	Muscle	54990	palmitoyl-palmitoyl-glycerol (16:0/16:0) [2]*	Lipid		HMDB07098	0.000279235	46	seddark
Muscle_57364	Muscle	57364	palmitoyl-myristoyl-glycerol (16:0/14:0) [2]	Lipid		HMDB07095	0.000271236	41	seddark
Muscle_57368	Muscle	57368	stearoyl-docosahexaenoyl-glycerol (18:0/22:6) [2]*	Lipid			0.000256472	40	seddark
Muscle_57434	Muscle	57434	ceramide (d18:1/17:0, d17:1/18:0)*	Lipid			0.000276992	56	seddark
Muscle_57449	Muscle	57449	stearoyl-arachidonoyl-glycerol (18:0/20:4) [2]*	Lipid			0.000261612	35	seddark
Muscle_1572	Muscle	1572	glycerate	Carbohydrate	C00258	HMDB00139	0.000265277	32	seddark
Muscle_1573	Muscle	1573	guanosine	Nucleotide	C00387	HMDB00133	0.000250161	16	seddark
Muscle_2127	Muscle	2127	glutathione, reduced (GSH)	Amino Acid	C00051	HMDB00125	0.000257292	30	seddark
Muscle_1303	Muscle	1303	malate	Energy	C00149	HMDB00156	0.00025736	23	seddark
Muscle_1585	Muscle	1585	N-acetylalanine	Amino Acid	C02847	HMDB00766	0.000274084	33	seddark
Muscle_1643	Muscle	1643	fumarate	Energy	C00122	HMDB00134	0.000259156	24	seddark
Muscle_2372	Muscle	2372	cytidine 5'-monophosphate (5'-CMP)	Nucleotide	C00055	HMDB00095	0.000268522	36	seddark
Muscle_15691	Muscle	15691	adenosine 3',5'-diphosphate	Nucleotide	C00054	HMDB00061	0.000273	46	seddark
Muscle_15910	Muscle	15910	maltotetraose	Carbohydrate	C02052	HMDB01296	0.000256676	27	seddark
Muscle_33419	Muscle	33419	2-palmitoylglycerol (16:0)	Lipid		HMDB11533	0.00026218	14	seddark
Muscle_33955	Muscle	33955	1-palmitoyl-GPC (16:0)	Lipid		HMDB10382	0.000256949	22	seddark
Muscle_35631	Muscle	35631	1-palmitoyl-GPE (16:0)	Lipid		HMDB11503	0.000267185	29	seddark
Muscle_39270	Muscle	39270	1-(1-enyl-palmitoyl)-GPE (P-16:0)*	Lipid			0.000254244	25	seddark
Muscle_48258	Muscle	48258	1-oleoyl-GPC (18:1)	Lipid		HMDB02815	0.000256472	40	seddark
Muscle_52474	Muscle	52474	1-(1-enyl-palmitoyl)-GPC (P-16:0)*	Lipid		HMDB10407	0.000246837	27	seddark
Muscle_53237	Muscle	53237	sedoheptulose	Carbohydrate		HMDB03219	0.000254982	27	seddark
Muscle_33230	Muscle	33230	1-palmitoleoyl-GPC* (16:1)*	Lipid		HMDB10383	0.000252516	20	seddark
Muscle_34534	Muscle	34534	laurylcarnitine (C12)	Lipid		HMDB02250	0.000256472	24	seddark
Muscle_48182	Muscle	48182	myristoleoylcarnitine (C14:1)*	Lipid			0.000247914	22	seddark
Muscle_57518	Muscle	57518	arachidonoylcarnitine (C20:4)	Lipid			0.0002469	22	seddark
Muscle_57523	Muscle	57523	docosahexaenoylcarnitine (C22:6)*	Lipid			0.000234208	16	seddark
Muscle_554	Muscle	554	adenine	Nucleotide	C00147	HMDB00034	0.000228771	6	seddark
Muscle_1301	Muscle	1301	lysine	Amino Acid	C00047	HMDB00182	0.000263756	16	seddark
Muscle_22137	Muscle	22137	homoarginine	Amino Acid	C01924	HMDB00670	0.000271694	21	seddark
Muscle_40469	Muscle	40469	N1-Methyl-2-pyridone-5-carboxamide	Cofactors and Vitamins	C05842	HMDB04193	0.000255996	14	seddark
Muscle_38102	Muscle	38102	oleoyl ethanolamide	Lipid		HMDB02088	0.000249193	11	seddark
Muscle_52687	Muscle	52687	1-oleoyl-2-linoleoyl-GPE (18:1/18:2)*	Lipid		HMDB05349	0.000278189	43	seddark
Muscle_55041	Muscle	55041	1-oleoyl-2-arachidonoyl-GPE (18:1/20:4)*	Lipid		HMDB09069	0.000294923	62	seddark
Muscle_33969	Muscle	33969	stearidonate (18:4n3)	Lipid	C16300	HMDB06547	0.000256881	19	seddark
Muscle_36747	Muscle	36747	deoxycarnitine	Lipid	C01181	HMDB01161	0.000239492	9	seddark
Muscle_36808	Muscle	36808	dimethylarginine (SDMA + ADMA)	Amino Acid	C03626	HMDB01539	0.000262608	18	seddark
Muscle_43586	Muscle	43586	N-monomethylarginine	Amino Acid	C03884	HMDB29416	0.000271771	24	seddark
Muscle_52449	Muscle	52449	1-stearoyl-2-arachidonoyl-GPI (18:0/20:4)	Lipid		HMDB09815	0.000289097	65	seddark
Muscle_52453	Muscle	52453	1-oleoyl-2-linoleoyl-GPC (18:1/18:2)*	Lipid			0.000243661	10	seddark
Muscle_53209	Muscle	53209	1-oleoyl-2-docosahexaenoyl-GPE (18:1/22:6)*	Lipid			0.000294833	62	seddark
Muscle_54994	Muscle	54994	1-oleoyl-2-arachidonoyl-GPI (18:1/20:4) *	Lipid		HMDB09844	0.000285761	53	seddark
Muscle_42449	Muscle	42449	1-palmitoyl-2-linoleoyl-GPE (16:0/18:2)	Lipid		HMDB05322	0.00027463	41	seddark
Muscle_38347	Muscle	38347	2-oxoadipate	Amino Acid	C00322	HMDB00225	0.000243232	16	seddark
Muscle_57651	Muscle	57651	hexadecatrienoate (16:3n3)	Lipid			0.00025351	10	seddark
Muscle_513	Muscle	513	creatinine	Amino Acid	C00791	HMDB00562	0.000260835	20	seddark
Muscle_558	Muscle	558	adenosine 5'-diphosphoribose (ADP-ribose)	Cofactors and Vitamins	C00301	HMDB01178	0.000289617	55	seddark
Muscle_594	Muscle	594	nicotinamide	Cofactors and Vitamins	C00153	HMDB01406	0.000261542	21	seddark
Muscle_1105	Muscle	1105	linoleate (18:2n6)	Lipid	C01595	HMDB00673	0.000284164	58	seddark
Muscle_19130	Muscle	19130	1,2-dipalmitoyl-GPC (16:0/16:0)	Lipid	D03585	HMDB00564	0.000297466	63	seddark
Muscle_19258	Muscle	19258	1-myristoyl-2-palmitoyl-GPC (14:0/16:0)	Lipid		HMDB07869	0.000280044	57	seddark
Muscle_19503	Muscle	19503	stearoyl sphingomyelin (d18:1/18:0)	Lipid	C00550	HMDB01348	0.000283413	52	seddark
Muscle_52461	Muscle	52461	1-palmitoyl-2-oleoyl-GPC (16:0/18:1)	Lipid		HMDB07972	0.000289357	69	seddark
Muscle_52462	Muscle	52462	1-palmitoyl-2-arachidonoyl-GPC (16:0/20:4n6)	Lipid		HMDB07982	0.000288062	66	seddark
Muscle_52470	Muscle	52470	1-palmitoyl-2-palmitoleoyl-GPC (16:0/16:1)*	Lipid		HMDB07969	0.000296735	75	seddark
Muscle_54968	Muscle	54968	linoleoyl-linoleoyl-glycerol (18:2/18:2) [1]*	Lipid		HMDB07248	0.000291276	43	seddark
Muscle_514	Muscle	514	cytidine	Nucleotide	C00475	HMDB00089	0.000246208	18	seddark
Muscle_1302	Muscle	1302	methionine	Amino Acid	C00073	HMDB00696	0.000227532	12	seddark
Muscle_15706	Muscle	15706	galactose 1-phosphate	Carbohydrate	C00446	HMDB00645	0.000262465	30	seddark
Muscle_15915	Muscle	15915	S-adenosylmethionine (SAM)	Amino Acid	C00019	HMDB01185	0.000246774	17	seddark
Muscle_531	Muscle	531	3-hydroxy-3-methylglutarate	Lipid	C03761	HMDB00355	0.000261047	12	seddark
Muscle_15990	Muscle	15990	glycerophosphorylcholine (GPC)	Lipid	C00670	HMDB00086	0.00025654	12	seddark
Muscle_32553	Muscle	32553	phenol sulfate	Amino Acid	C02180	HMDB60015	0.000259086	16	seddark
Muscle_42446	Muscle	42446	1-palmitoyl-2-linoleoyl-GPC (16:0/18:2)	Lipid		HMDB07973	0.000282089	56	seddark
Muscle_43849	Muscle	43849	inositol 1-phosphate (I1P)	Lipid	C01177	HMDB00213	0.000270553	23	seddark
Muscle_46799	Muscle	46799	oleoyl-linoleoyl-glycerol (18:1/18:2) [2]	Lipid		HMDB07219	0.000290488	48	seddark
Muscle_52464	Muscle	52464	1-palmitoyl-2-arachidonoyl-GPE (16:0/20:4)*	Lipid		HMDB05323	0.000274474	41	seddark
Muscle_542	Muscle	542	3-hydroxybutyrate (BHBA)	Lipid	C01089	HMDB00357	0.000179131	4	seddark
Muscle_43264	Muscle	43264	3-hydroxybutyrylcarnitine (1)	Lipid		HMDB13127	0.0001885	4	seddark
Muscle_555	Muscle	555	adenosine	Nucleotide	C00212	HMDB00050	0.000240926	7	seddark
Muscle_33945	Muscle	33945	phenylacetylglycine	Peptide	C05598	HMDB00821	0.000267111	30	seddark
Muscle_34035	Muscle	34035	linolenate [alpha or gamma; (18:3n3 or 6)]	Lipid	C06426	HMDB03073	0.000273309	41	seddark
Muscle_37529	Muscle	37529	sphingomyelin (d18:1/18:1, d18:2/18:0)	Lipid		HMDB12101	0.000270856	39	seddark
Muscle_57810	Muscle	57810	nisinate (24:6n3)	Lipid		HMDB02007	0.000262252	37	seddark
Muscle_34437	Muscle	34437	1-stearoyl-GPG (18:0)	Lipid			0.00026484	43	seddark
Muscle_46798	Muscle	46798	oleoyl-linoleoyl-glycerol (18:1/18:2) [1]	Lipid		HMDB07219	0.000263828	30	seddark
Muscle_54946	Muscle	54946	oleoyl-oleoyl-glycerol (18:1/18:1) [2]*	Lipid		HMDB07218	0.00025736	27	seddark
Muscle_54964	Muscle	54964	linoleoyl-linolenoyl-glycerol (18:2/18:3) [2]*	Lipid		HMDB07250	0.00028094	39	seddark
Muscle_54966	Muscle	54966	diacylglycerol (16:1/18:2 [2], 16:0/18:3 [1])*	Lipid			0.000264768	38	seddark
Muscle_57453	Muscle	57453	glycosyl ceramide (d18:2/24:1, d18:1/24:2)*	Lipid			0.000275964	41	seddark
Muscle_20694	Muscle	20694	oxalate (ethanedioate)	Cofactors and Vitamins	C00209	HMDB02329	0.000279315	33	seddark
Muscle_27672	Muscle	27672	3-indoxyl sulfate	Amino Acid		HMDB00682	0.000259434	18	seddark
Muscle_42109	Muscle	42109	phosphate	Energy	C00009	HMDB01429	0.00027739	46	seddark
Muscle_54957	Muscle	54957	palmitoyl-arachidonoyl-glycerol (16:0/20:4) [1]*	Lipid		HMDB07112	0.000244463	6	seddark
Muscle_3155	Muscle	3155	3-ureidopropionate	Nucleotide	C02642	HMDB00026	0.000249	10	seddark
Muscle_1494	Muscle	1494	5-oxoproline	Amino Acid	C01879	HMDB00267	0.000256404	21	seddark
Muscle_36831	Muscle	36831	cytidine 5'-monophospho-N-acetylneuraminic acid	Carbohydrate	C00128	HMDB01176	0.00025245	26	seddark
Muscle_54958	Muscle	54958	palmitoyl-arachidonoyl-glycerol (16:0/20:4) [2]*	Lipid		HMDB07112	0.000280695	53	seddark
Muscle_54954	Muscle	54954	diacylglycerol (14:0/18:1, 16:0/16:1) [2]*	Lipid			0.000249644	30	seddark
Muscle_34410	Muscle	34410	cytidine-5'-diphosphoethanolamine	Lipid	C00570	HMDB01564	0.00025559	34	seddark
Muscle_54943	Muscle	54943	palmitoyl-oleoyl-glycerol (16:0/18:1) [1]*	Lipid	C13861	HMDB07102	0.000238193	18	seddark
Muscle_54953	Muscle	54953	diacylglycerol (14:0/18:1, 16:0/16:1) [1]*	Lipid			0.000229806	12	seddark
Muscle_1868	Muscle	1868	cysteine	Amino Acid	C00097	HMDB00574	0.000202574	2	seddark
Muscle_48152	Muscle	48152	glucose	Carbohydrate	C00031	HMDB00122	0.000259225	34	seddark
Muscle_15442	Muscle	15442	6-phosphogluconate	Carbohydrate	C00345	HMDB01316	0.000241227	11	seddark
Muscle_15677	Muscle	15677	3-methylhistidine	Amino Acid	C01152	HMDB00479	0.000243907	16	seddark
Muscle_1549	Muscle	1549	3-hydroxyisobutyrate	Amino Acid	C06001	HMDB00336	0.000224569	13	seddark
Muscle_1114	Muscle	1114	deoxycholate	Lipid	C04483	HMDB00626	0.000174	1	seddark
Muscle_37058	Muscle	37058	succinylcarnitine (C4-DC)	Energy		HMDB61717	0.00023749	11	seddark
Muscle_27738	Muscle	27738	threonate	Cofactors and Vitamins	C01620	HMDB00943	0.000256745	16	seddark
Muscle_48885	Muscle	48885	arabitol/xylitol	Carbohydrate	C01904		0.000242743	14	seddark
Muscle_1124	Muscle	1124	myo-inositol	Lipid	C00137	HMDB00211	0.000225145	10	seddark
Muscle_32506	Muscle	32506	2-linoleoylglycerol (18:2)	Lipid		HMDB11538	0.000284666	32	seddark
Muscle_42450	Muscle	42450	1-stearoyl-2-arachidonoyl-GPC (18:0/20:4)	Lipid		HMDB08048	0.000280288	60	seddark
Muscle_52447	Muscle	52447	1-stearoyl-2-arachidonoyl-GPE (18:0/20:4)	Lipid		HMDB09003	0.000273463	43	seddark
Muscle_52467	Muscle	52467	1-palmitoyl-2-arachidonoyl-GPI (16:0/20:4)*	Lipid		HMDB09789	0.000281596	55	seddark
Muscle_54941	Muscle	54941	palmitoyl-dihomo-linolenoyl-glycerol (16:0/20:3n3 or 6) [2]*	Lipid			0.000264044	14	seddark
Muscle_54969	Muscle	54969	linoleoyl-linoleoyl-glycerol (18:2/18:2) [2]*	Lipid		HMDB07248	0.000260203	14	seddark
Muscle_1356	Muscle	1356	nonadecanoate (19:0)	Lipid	C16535	HMDB00772	0.000225671	11	seddark
Muscle_1361	Muscle	1361	pentadecanoate (15:0)	Lipid	C16537	HMDB00826	0.000251333	26	seddark
Muscle_1604	Muscle	1604	urate	Nucleotide	C00366	HMDB00289	0.000243109	9	seddark
Muscle_27503	Muscle	27503	3-hydroxypalmitate	Lipid		HMDB10734	0.000229315	6	seddark
Muscle_57341	Muscle	57341	1,2-dipalmitoyl-GPE (16:0/16:0)*	Lipid		HMDB08923	0.000265715	24	seddark
Muscle_1408	Muscle	1408	putrescine	Amino Acid	C00134	HMDB01414	0.000191376	1	seddark
Muscle_1419	Muscle	1419	5-methylthioadenosine (MTA)	Amino Acid	C00170	HMDB01173	0.000256676	21	seddark
Muscle_15586	Muscle	15586	maltose	Carbohydrate	C00208	HMDB00163	0.000215404	5	seddark
Muscle_52984	Muscle	52984	3-hydroxybutyrylcarnitine (2)	Lipid		HMDB13127	0.000200015	3	seddark
Muscle_40475	Muscle	40475	valylglycine	Peptide		HMDB29127	0.000235521	9	seddark
Muscle_45968	Muscle	45968	1-oleoyl-GPG (18:1)*	Lipid			0.000250941	36	seddark
Muscle_52608	Muscle	52608	linoleoyl ethanolamide	Lipid		HMDB12252	0.00023107	5	seddark
Muscle_19263	Muscle	19263	1-palmitoyl-2-oleoyl-GPE (16:0/18:1)	Lipid		HMDB05320	0.000276754	44	seddark
Muscle_52713	Muscle	52713	1-(1-enyl-palmitoyl)-2-palmitoleoyl-GPC (P-16:0/16:1)*	Lipid		HMDB11207	0.000262894	24	seddark
Liver_1471	Liver	1471	ribose	Carbohydrate	C00121	HMDB00283	0.000216127	5	seddark
Muscle_1493	Muscle	1493	ornithine	Amino Acid	C00077	HMDB03374	0.000240327	9	seddark
Muscle_35436	Muscle	35436	hexanoylglycine (C6)	Lipid		HMDB00701	0.000204851	3	seddark
Muscle_57747	Muscle	57747	3-methylglutaconate	Amino Acid		HMDB00522	0.000217686	11	seddark
Muscle_39732	Muscle	39732	N-oleoyltaurine	Lipid			0.000225303	8	seddark
Muscle_44878	Muscle	44878	methionine sulfone	Amino Acid			0.000246396	10	seddark
Liver_27719	Liver	27719	galactonate	Carbohydrate	C00880	HMDB00565	0.000196796	1	seddark
Muscle_1498	Muscle	1498	N6,N6,N6-trimethyllysine	Amino Acid	C03793	HMDB01325	0.000244649	9	seddark
Muscle_57521	Muscle	57521	dihomo-linolenoylcarnitine (C20:3n3 or 6)*	Lipid			0.000220368	21	seddark
Muscle_35103	Muscle	35103	1-dihomo-linoleoylglycerol (20:2)	Lipid			0.000203042	1	seddark
Muscle_1505	Muscle	1505	orotate	Nucleotide	C00295	HMDB00226	0.000172385	1	seddark
Muscle_1587	Muscle	1587	N-acetylleucine	Amino Acid	C02710	HMDB11756	0.000236734	16	seddark
Muscle_1670	Muscle	1670	urea	Amino Acid	C00086	HMDB00294	0.000204504	3	seddark
Muscle_18349	Muscle	18349	indolelactate	Amino Acid	C02043	HMDB00671	0.000217637	5	seddark
Muscle_22130	Muscle	22130	phenyllactate (PLA)	Amino Acid	C05607	HMDB00779	0.000201517	5	seddark
Muscle_33441	Muscle	33441	isobutyrylcarnitine (C4)	Amino Acid		HMDB00736	0.000217637	8	seddark
Muscle_34407	Muscle	34407	isovalerylcarnitine (C5)	Amino Acid		HMDB00688	0.000230849	6	seddark
Muscle_45095	Muscle	45095	2-methylbutyrylcarnitine (C5)	Amino Acid		HMDB00378	0.000221938	9	seddark
Muscle_33952	Muscle	33952	myristoylcarnitine (C14)	Lipid		HMDB05066	0.000218128	20	seddark
Muscle_18369	Muscle	18369	gamma-glutamylleucine	Peptide		HMDB11171	0.00021317	6	seddark
Muscle_52437	Muscle	52437	sphingomyelin (d18:2/24:1, d18:1/24:2)*	Lipid			0.000249902	29	seddark
Muscle_35305	Muscle	35305	1-palmitoyl-GPI* (16:0)	Lipid		HMDB61695	0.00025166	20	seddark
Muscle_36602	Muscle	36602	1-oleoyl-GPI (18:1)*	Lipid			0.000253643	21	seddark
Muscle_45966	Muscle	45966	1-stearoyl-GPS (18:0)*	Lipid			0.000251529	14	seddark
Muscle_1649	Muscle	1649	valine	Amino Acid	C00183	HMDB00883	0.000219966	6	seddark
Muscle_22842	Muscle	22842	cholate	Lipid	C00695	HMDB00619	0.000197439	2	seddark
Muscle_39730	Muscle	39730	N-stearoyltaurine	Lipid			0.000212233	6	seddark
Muscle_19265	Muscle	19265	1-stearoyl-2-oleoyl-GPS (18:0/18:1)	Lipid		HMDB10163	0.000251529	29	seddark
Muscle_47153	Muscle	47153	sphingomyelin (d18:1/24:1, d18:2/24:0)*	Lipid		HMDB12107	0.000251792	30	seddark
Muscle_54691	Muscle	54691	1-(1-enyl-oleoyl)-2-oleoyl-GPE (P-18:1/18:1)*	Lipid		HMDB11441	0.000253443	26	seddark
Muscle_57555	Muscle	57555	pantetheine	Cofactors and Vitamins	C00831		0.000266742	31	seddark
Muscle_34302	Muscle	34302	dehydroascorbate	Cofactors and Vitamins	C05422	HMDB01264	0.000242499	12	seddark
Muscle_35665	Muscle	35665	N-acetyl-aspartyl-glutamate (NAAG)	Amino Acid	C12270	HMDB01067	0.000252648	28	seddark
Muscle_52477	Muscle	52477	1-(1-enyl-palmitoyl)-2-oleoyl-GPE (P-16:0/18:1)*	Lipid		HMDB11342	0.000257018	34	seddark
Muscle_53195	Muscle	53195	1-myristoyl-2-arachidonoyl-GPC (14:0/20:4)*	Lipid		HMDB07883	0.000272614	39	seddark
Muscle_1763	Muscle	1763	ribose 1-phosphate	Carbohydrate	C00620	HMDB01489	0.000257155	22	seddark
Muscle_48675	Muscle	48675	2-docosahexaenoylglycerol (22:6)*	Lipid		HMDB11557	0.000243048	7	seddark
Muscle_52234	Muscle	52234	glycosyl-N-stearoyl-sphingosine (d18:1/18:0)	Lipid			0.000264623	31	seddark
Muscle_57331	Muscle	57331	behenoyl dihydrosphingomyelin (d18:0/22:0)*	Lipid		HMDB12091	0.000255928	29	seddark
Muscle_57418	Muscle	57418	glycosyl-N-stearoyl-sphinganine (d18:0/18:0)*	Lipid			0.000268746	31	seddark
Muscle_57444	Muscle	57444	glycosyl-N-(2-hydroxynervonoyl)-sphingosine (d18:1/24:1(2OH))*	Lipid			0.000268224	31	seddark
Muscle_57595	Muscle	57595	glycosyl ceramide (d18:1/20:0, d16:1/22:0)*	Lipid			0.00026455	31	seddark
Muscle_15747	Muscle	15747	anserine	Amino Acid	C01262	HMDB00194	0.000281596	51	seddark
Muscle_12023	Muscle	12023	thymidine 5'-monophosphate	Nucleotide	C00364	HMDB01227	0.000209426	1	seddark
Muscle_42459	Muscle	42459	sphingomyelin (d18:2/16:0, d18:1/16:1)*	Lipid			0.000247533	19	seddark
Muscle_52465	Muscle	52465	1-palmitoyl-2-docosahexaenoyl-GPE (16:0/22:6)*	Lipid		HMDB05324	0.000267852	51	seddark
Muscle_2134	Muscle	2134	flavin adenine dinucleotide (FAD)	Cofactors and Vitamins	C00016	HMDB01248	0.000184573	1	seddark
Muscle_52468	Muscle	52468	1-stearoyl-2-linoleoyl-GPI (18:0/18:2)	Lipid		HMDB09809	0.000259923	29	seddark
Muscle_35253	Muscle	35253	2-palmitoyl-GPC* (16:0)*	Lipid		HMDB61702	0.000260906	30	seddark
Muscle_52436	Muscle	52436	tricosanoyl sphingomyelin (d18:1/23:0)*	Lipid		HMDB12105	0.00026218	31	seddark
Muscle_52466	Muscle	52466	1-stearoyl-2-docosahexaenoyl-GPE (18:0/22:6)*	Lipid		HMDB05334	0.000270401	48	seddark
Muscle_52616	Muscle	52616	1-palmitoyl-2-stearoyl-GPC (16:0/18:0)	Lipid		HMDB07970	0.000257086	34	seddark
Muscle_52682	Muscle	52682	1-(1-enyl-palmitoyl)-2-linoleoyl-GPC (P-16:0/18:2)*	Lipid		HMDB11211	0.000267333	36	seddark
Muscle_52716	Muscle	52716	1-(1-enyl-palmitoyl)-2-palmitoyl-GPC (P-16:0/16:0)*	Lipid		HMDB11206	0.000272077	42	seddark
Muscle_54991	Muscle	54991	palmitoyl-palmitoyl-glycerol (16:0/16:0) [1]*	Lipid		HMDB07098	0.000251792	14	seddark
Muscle_57475	Muscle	57475	sphingomyelin (d18:1/19:0, d19:1/18:0)*	Lipid			0.000255996	33	seddark
Muscle_48433	Muscle	48433	N-formylphenylalanine	Amino Acid			0.000266521	27	seddark
Muscle_52452	Muscle	52452	1-stearoyl-2-linoleoyl-GPC (18:0/18:2)*	Lipid		HMDB08039	0.000270099	39	seddark
Liver_37431	Liver	37431	N-methylproline	Amino Acid			0.000214829	2	seddark
Muscle_57373	Muscle	57373	palmitoyl-docosahexaenoyl-glycerol (16:0/22:6) [1]*	Lipid		HMDB07121	0.000234948	5	seddark
Muscle_40045	Muscle	40045	leucylglycine	Peptide		HMDB28929	0.00024785	14	seddark
Liver_5983	Liver	5983	corticosterone	Lipid	C02140	HMDB01547	7.40607e-07	1	seddark
Muscle_5983	Muscle	5983	corticosterone	Lipid	C02140	HMDB01547	7.40607e-07	1	seddark
Muscle_12261	Muscle	12261	taurodeoxycholate	Lipid	C05463	HMDB00896	0.000192328	2	seddark
Muscle_15107	Muscle	15107	N-acetylglucosamine 6-phosphate	Carbohydrate	C00357	HMDB02817	0.000248616	16	seddark
Muscle_27665	Muscle	27665	1-methylnicotinamide	Cofactors and Vitamins	C02918	HMDB00699	0.000234321	4	seddark
Muscle_53223	Muscle	53223	palmitoleoylcarnitine (C16:1)*	Lipid			0.000212982	19	seddark
Muscle_15522	Muscle	15522	dihydroxyacetone phosphate (DHAP)	Carbohydrate	C00111	HMDB01473	0.000230574	7	seddark
Muscle_33961	Muscle	33961	1-stearoyl-GPC (18:0)	Lipid		HMDB10384	0.000254982	34	seddark
Muscle_34061	Muscle	34061	1-arachidonoyl-GPC (20:4n6)*	Lipid	C05208	HMDB10395	0.000258808	37	seddark
Muscle_34419	Muscle	34419	1-linoleoyl-GPC (18:2)	Lipid	C04100	HMDB10386	0.00025245	32	seddark
Muscle_33939	Muscle	33939	N-acetylthreonine	Amino Acid		HMDB62557	0.000211397	6	seddark
Muscle_30460	Muscle	30460	1-methylhistidine	Amino Acid	C01152	HMDB00001	0.000189498	2	seddark
Muscle_39582	Muscle	39582	nicotinamide N-oxide	Cofactors and Vitamins		HMDB02730	0.000194811	1	seddark
Muscle_54923	Muscle	54923	beta-citrylglutamate	Amino Acid	C20775		0.000227693	9	seddark
Muscle_18319	Muscle	18319	5-aminovalerate	Amino Acid	C00431	HMDB03355	0.00020979	4	seddark
Muscle_52697	Muscle	52697	1-oleoyl-2-docosahexaenoyl-GPC (18:1/22:6)*	Lipid		HMDB08123	0.00025867	30	seddark
Muscle_21184	Muscle	21184	1-oleoylglycerol (18:1)	Lipid		HMDB11567	0.000220922	6	seddark
Muscle_38399	Muscle	38399	9,10-DiHOME	Lipid	C14828	HMDB04704	0.000227693	9	seddark
Muscle_52285	Muscle	52285	oleate/vaccenate (18:1)	Lipid			0.000268075	41	seddark
Muscle_27447	Muscle	27447	1-linoleoylglycerol (18:2)	Lipid			0.000262465	24	seddark
Liver_27672	Liver	27672	3-indoxyl sulfate	Amino Acid		HMDB00682	0.000198576	1	seddark
Muscle_31850	Muscle	31850	butyrylglycine (C4)	Lipid		HMDB00808	0.000188279	1	seddark
Muscle_32457	Muscle	32457	3-hydroxylaurate	Lipid		HMDB00387	0.000219317	2	seddark
Muscle_53013	Muscle	53013	glycosyl-N-palmitoyl-sphingosine (d18:1/16:0)	Lipid			0.000248105	20	seddark
Muscle_36600	Muscle	36600	1-linoleoyl-GPE (18:2)*	Lipid		HMDB11507	0.000236792	16	seddark
Muscle_33942	Muscle	33942	N-acetylasparagine	Amino Acid		HMDB06028	0.000177615	1	seddark
Muscle_33943	Muscle	33943	N-acetylglutamine	Amino Acid	C02716	HMDB06029	0.000216855	4	seddark
Muscle_33972	Muscle	33972	10-nonadecenoate (19:1n9)	Lipid		HMDB13622	0.000261683	37	seddark
Muscle_34409	Muscle	34409	stearoylcarnitine (C18)	Lipid		HMDB00848	0.000204418	20	seddark
Muscle_57512	Muscle	57512	margaroylcarnitine (C17)*	Lipid		HMDB06210	0.000206119	16	seddark
Muscle_35117	Muscle	35117	taurocyamine	Amino Acid	C01959	HMDB03584	0.000167367	1	seddark
Muscle_35649	Muscle	35649	sedoheptulose-7-phosphate	Carbohydrate	C05382	HMDB01068	0.000239077	9	seddark
Muscle_35670	Muscle	35670	thiamin diphosphate	Cofactors and Vitamins	C00068	HMDB01372	0.000224831	7	seddark
Muscle_36713	Muscle	36713	N6-carboxymethyllysine	Carbohydrate			0.000195402	1	seddark
Liver_22152	Liver	22152	nicotinamide ribonucleotide (NMN)	Cofactors and Vitamins	C00455	HMDB00229	0.000204029	1	seddark
Muscle_37253	Muscle	37253	2-hydroxyglutarate	Lipid	C02630	HMDB00606	0.00024868	28	seddark
Liver_62959	Liver	62959	hydroxy-N6,N6,N6-trimethyllysine*	Amino Acid			0.000214543	2	seddark
Liver_62947	Liver	62947	N,N,N-trimethyl-alanylproline betaine (TMAP)	Amino Acid			0.000214591	3	seddark
Muscle_52615	Muscle	52615	sphingomyelin (d18:1/17:0, d17:1/18:0, d19:1/16:0)	Lipid			0.000263468	49	seddark
Muscle_52938	Muscle	52938	3-hydroxystearate	Lipid			0.000250032	16	seddark
Liver_40730	Liver	40730	imidazole propionate	Amino Acid		HMDB02271	7.40607e-07	1	seddark
Muscle_40730	Muscle	40730	imidazole propionate	Amino Acid		HMDB02271	7.40607e-07	1	seddark
Liver_21239	Liver	21239	8-hydroxyoctanoate	Lipid		HMDB61914	0.000148299	4	seddark
Muscle_42489	Muscle	42489	2-hydroxydecanoate	Lipid			0.000126192	1	seddark
Muscle_57513	Muscle	57513	arachidoylcarnitine (C20)*	Lipid		HMDB06460	0.000169928	12	seddark
Muscle_57519	Muscle	57519	eicosenoylcarnitine (C20:1)*	Lipid			0.000179664	18	seddark
Muscle_57520	Muscle	57520	dihomo-linoleoylcarnitine (C20:2)*	Lipid			0.000176415	16	seddark
Muscle_52602	Muscle	52602	2'-deoxyuridine	Nucleotide	C00526	HMDB00012	0.000196276	2	seddark
Muscle_52282	Muscle	52282	2-methylcitrate/homocitrate	Energy			0.000184327	1	seddark
Muscle_52633	Muscle	52633	palmitoyl-linoleoyl-glycerol (16:0/18:2) [1]*	Lipid		HMDB07103	0.000232684	8	seddark
Muscle_52631	Muscle	52631	palmitoleoyl-oleoyl-glycerol (16:1/18:1) [2]*	Lipid			0.000244959	22	seddark
Muscle_57330	Muscle	57330	lignoceroyl sphingomyelin (d18:1/24:0)	Lipid			0.0002469	15	seddark
Muscle_57450	Muscle	57450	stearoyl-arachidonoyl-glycerol (18:0/20:4) [1]*	Lipid			0.000240686	20	seddark
Liver_57687	Liver	57687	N-trimethyl 5-aminovalerate	Amino Acid			7.40607e-07	1	seddark
Muscle_57687	Muscle	57687	N-trimethyl 5-aminovalerate	Amino Acid			7.40607e-07	1	seddark
Muscle_512	Muscle	512	asparagine	Amino Acid	C00152	HMDB00168	0.000230409	11	seddark
Muscle_53	Muscle	53	glutamine	Amino Acid	C00064	HMDB00641	0.000226253	7	seddark
Muscle_2132	Muscle	2132	citrulline	Amino Acid	C00327	HMDB00904	0.000227746	9	seddark
Muscle_59	Muscle	59	histidine	Amino Acid	C00135	HMDB00177	0.00023979	15	seddark
Muscle_34418	Muscle	34418	cytidine 5'-diphosphocholine	Lipid	C00307	HMDB01413	0.000243907	10	seddark
Muscle_43249	Muscle	43249	N-delta-acetylornithine	Amino Acid			0.000220973	11	seddark
Muscle_1284	Muscle	1284	threonine	Amino Acid	C00188	HMDB00167	0.00020215	5	seddark
Muscle_1648	Muscle	1648	serine	Amino Acid	C00065	HMDB00187	0.000226518	11	seddark
Muscle_1299	Muscle	1299	tyrosine	Amino Acid	C00082	HMDB00158	0.000198576	3	seddark
Muscle_1508	Muscle	1508	pantothenate (Vitamin B5)	Cofactors and Vitamins	C00864	HMDB00210	0.000193059	2	seddark
Muscle_27718	Muscle	27718	creatine	Amino Acid	C00300	HMDB00064	0.000262894	28	seddark
Muscle_1898	Muscle	1898	proline	Amino Acid	C00148	HMDB00162	0.000240866	14	seddark
Muscle_27727	Muscle	27727	glutathione, oxidized (GSSG)	Amino Acid	C00127	HMDB03337	0.000239374	12	seddark
Muscle_1126	Muscle	1126	alanine	Amino Acid	C00041	HMDB00161	0.000241468	14	seddark
Muscle_1110	Muscle	1110	arachidonate (20:4n6)	Lipid	C00219	HMDB01043	0.000271847	53	seddark
Muscle_17805	Muscle	17805	dihomo-linoleate (20:2n6)	Lipid	C16525	HMDB05060	0.000260976	45	seddark
Muscle_18467	Muscle	18467	eicosapentaenoate (EPA; 20:5n3)	Lipid	C06428	HMDB01999	0.000263181	44	seddark
Muscle_44675	Muscle	44675	docosahexaenoate (DHA; 22:6n3)	Lipid	C06429	HMDB02183	0.000267185	51	seddark
Muscle_52610	Muscle	52610	1-palmitoyl-2-docosahexaenoyl-GPC (16:0/22:6)	Lipid		HMDB07991	0.000263684	37	seddark
Muscle_32415	Muscle	32415	docosadienoate (22:2n6)	Lipid	C16533	HMDB61714	0.0002562	36	seddark
Muscle_2125	Muscle	2125	taurine	Amino Acid	C00245	HMDB00251	0.000265788	32	seddark
Muscle_37506	Muscle	37506	palmitoyl sphingomyelin (d18:1/16:0)	Lipid			0.000266374	38	seddark
Muscle_36659	Muscle	36659	glycylisoleucine	Peptide		HMDB28844	0.000235063	4	seddark
Muscle_33587	Muscle	33587	eicosenoate (20:1n9 or 1n11)	Lipid	C16526	HMDB02231	0.000254311	29	seddark
Muscle_12129	Muscle	12129	beta-hydroxyisovalerate	Amino Acid		HMDB00754	0.000224048	6	seddark
Muscle_43549	Muscle	43549	N-formylanthranilic acid	Amino Acid	C05653	HMDB04089	0.000248808	18	seddark
Muscle_52457	Muscle	52457	1,2-dioleoyl-GPC (18:1/18:1)	Lipid			0.000234378	12	seddark
Muscle_35159	Muscle	35159	cysteine-glutathione disulfide	Amino Acid		HMDB00656	0.000243109	11	seddark
Muscle_15731	Muscle	15731	S-lactoylglutathione	Amino Acid	C03451	HMDB01066	0.000261117	28	seddark
Muscle_18374	Muscle	18374	methionine sulfoxide	Amino Acid	C02989	HMDB02005	0.000250161	10	seddark
Muscle_54945	Muscle	54945	oleoyl-oleoyl-glycerol (18:1/18:1) [1]*	Lipid		HMDB07218	0.000249193	16	seddark
Muscle_32306	Muscle	32306	trans-4-hydroxyproline	Amino Acid	C01157	HMDB00725	0.000205112	2	seddark
Muscle_52448	Muscle	52448	1-palmitoyl-2-oleoyl-GPG (16:0/18:1)	Lipid			0.000274084	47	seddark
Muscle_52710	Muscle	52710	1-linoleoyl-2-arachidonoyl-GPC (18:2/20:4n6)*	Lipid		HMDB08147	0.000266742	43	seddark
Muscle_15704	Muscle	15704	pimelate (heptanedioate)	Lipid	C02656	HMDB00857	0.000230904	6	seddark
Muscle_20676	Muscle	20676	maleate	Lipid	C01384	HMDB00176	0.000248105	14	seddark
Muscle_47890	Muscle	47890	7-hydroxycholesterol (alpha or beta)	Lipid		HMDB06119	0.000241892	14	seddark
Muscle_57547	Muscle	57547	2,3-dihydroxy-2-methylbutyrate	Amino Acid		HMDB29576	0.000224309	6	seddark
Muscle_52235	Muscle	52235	1-stearoyl-2-arachidonoyl-GPS (18:0/20:4)	Lipid		HMDB12383	0.000255319	29	seddark
Muscle_52475	Muscle	52475	1-(1-enyl-stearoyl)-2-arachidonoyl-GPE (P-18:0/20:4)*	Lipid		HMDB05779	0.000245582	21	seddark
Muscle_63	Muscle	63	cholesterol	Lipid	C00187	HMDB00067	0.000257772	33	seddark
Muscle_52438	Muscle	52438	1-stearoyl-2-oleoyl-GPC (18:0/18:1)	Lipid		HMDB08038	0.000247787	29	seddark
Muscle_52446	Muscle	52446	1-stearoyl-2-linoleoyl-GPE (18:0/18:2)*	Lipid		HMDB08994	0.000256676	36	seddark
Muscle_32342	Muscle	32342	adenosine 5'-monophosphate (AMP)	Nucleotide	C00020	HMDB00045	0.0002241	4	seddark
Muscle_53174	Muscle	53174	1,2-dilinoleoyl-GPE (18:2/18:2)*	Lipid		HMDB09093	0.000232909	15	seddark
Muscle_57374	Muscle	57374	palmitoyl-docosahexaenoyl-glycerol (16:0/22:6) [2]*	Lipid		HMDB07121	0.0002614	28	seddark
Muscle_52478	Muscle	52478	1-(1-enyl-palmitoyl)-2-oleoyl-GPC (P-16:0/18:1)*	Lipid			0.00024868	24	seddark
Muscle_52495	Muscle	52495	sphingomyelin (d18:1/21:0, d17:1/22:0, d16:1/23:0)*	Lipid			0.00024836	24	seddark
Muscle_32198	Muscle	32198	acetylcarnitine (C2)	Lipid	C02571	HMDB00201	0.000218326	4	seddark
Muscle_577	Muscle	577	fructose	Carbohydrate	C00095	HMDB00660	0.000263756	32	seddark
Muscle_1416	Muscle	1416	gamma-aminobutyrate (GABA)	Amino Acid	C00334	HMDB00112	0.000238605	12	seddark
Muscle_1564	Muscle	1564	citrate	Energy	C00158	HMDB00094	0.000240506	12	seddark
Muscle_44526	Muscle	44526	3-methyl-2-oxobutyrate	Amino Acid	C00141	HMDB00019	0.000231236	8	seddark
Muscle_15860	Muscle	15860	UDP-galactose	Carbohydrate	C00052	HMDB00302	0.000219068	4	seddark
Muscle_46173	Muscle	46173	aconitate [cis or trans]	Energy			0.000212373	4	seddark
Muscle_44621	Muscle	44621	1-(1-enyl-oleoyl)-GPE (P-18:1)*	Lipid			0.000257429	35	seddark
Muscle_39271	Muscle	39271	1-(1-enyl-stearoyl)-GPE (P-18:0)*	Lipid			0.00025166	34	seddark
Muscle_57393	Muscle	57393	12-HHTrE	Lipid	C20388	HMDB12535	0.000234606	9	seddark
Muscle_17945	Muscle	17945	2-hydroxystearate	Lipid	C03045		0.000263972	21	seddark
Muscle_48492	Muscle	48492	behenoyl sphingomyelin (d18:1/22:0)*	Lipid		HMDB12103	0.000254378	26	seddark
Muscle_36752	Muscle	36752	N6-acetyllysine	Amino Acid	C02727	HMDB00206	0.000239433	20	seddark
Muscle_48493	Muscle	48493	sphingomyelin (d18:1/22:1, d18:2/22:0, d16:1/24:1)*	Lipid		HMDB12104	0.000241529	28	seddark
Muscle_48490	Muscle	48490	sphingomyelin (d18:1/20:0, d16:1/22:0)*	Lipid		HMDB12102	0.000251137	29	seddark
Muscle_57473	Muscle	57473	sphingomyelin (d18:0/18:0, d19:0/17:0)*	Lipid		HMDB12087	0.000245582	28	seddark
Muscle_42448	Muscle	42448	1-stearoyl-2-oleoyl-GPE (18:0/18:1)	Lipid		HMDB08993	0.000243538	25	seddark
Muscle_52435	Muscle	52435	sphingomyelin (d18:2/23:0, d18:1/23:1, d17:1/24:1)*	Lipid			0.000226465	17	seddark
Muscle_46130	Muscle	46130	1-palmitoyl-GPS (16:0)*	Lipid			0.000237082	8	seddark
Muscle_52434	Muscle	52434	palmitoyl dihydrosphingomyelin (d18:0/16:0)*	Lipid			0.000216904	7	seddark
Muscle_35628	Muscle	35628	1-oleoyl-GPE (18:1)	Lipid		HMDB11506	0.000217294	7	seddark
Muscle_40406	Muscle	40406	trimethylamine N-oxide	Lipid	C01104	HMDB00925	0.000198862	4	seddark
Muscle_33997	Muscle	33997	campesterol	Lipid	C01789	HMDB02869	0.000207047	1	seddark
Muscle_52611	Muscle	52611	1-stearoyl-2-docosahexaenoyl-GPC (18:0/22:6)	Lipid		HMDB08057	0.000218178	9	seddark
Muscle_15076	Muscle	15076	2'-deoxyinosine	Nucleotide	C05512	HMDB00071	0.00022997	7	seddark
Muscle_37112	Muscle	37112	chiro-inositol	Lipid	C19891	HMDB34220	0.000241046	24	seddark
Muscle_1107	Muscle	1107	allantoin	Nucleotide	C02350	HMDB00462	0.000220569	10	seddark
Muscle_54956	Muscle	54956	linoleoyl-arachidonoyl-glycerol (18:2/20:4) [2]*	Lipid		HMDB07257	0.00021214	5	seddark
Muscle_31934	Muscle	31934	2-hydroxyadipate	Lipid	C02360	HMDB00321	0.000180133	3	seddark
Muscle_27719	Muscle	27719	galactonate	Carbohydrate	C00880	HMDB00565	0.000165361	2	seddark
Muscle_15443	Muscle	15443	glucuronate	Carbohydrate	C00191	HMDB00127	0.000148527	1	seddark
Muscle_527	Muscle	527	lactate	Carbohydrate	C00186	HMDB00190	0.000259017	29	seddark
Muscle_15500	Muscle	15500	carnitine	Lipid	C00318	HMDB00062	0.000236097	8	seddark
Muscle_590	Muscle	590	hypotaurine	Amino Acid	C00519	HMDB00965	0.000232349	13	seddark
Muscle_15772	Muscle	15772	ribitol	Carbohydrate	C00474	HMDB00508	0.000239849	14	seddark
Muscle_15504	Muscle	15504	phosphopantetheine	Cofactors and Vitamins	C01134	HMDB01416	0.000226147	7	seddark
Muscle_32344	Muscle	32344	UDP-glucose	Carbohydrate	C00029	HMDB00286	0.000198453	1	seddark
Muscle_46896	Muscle	46896	fructose 1,6-diphosphate/glucose 1,6-diphosphate/myo-inositol diphosphates	Carbohydrate	C00354		0.000255522	23	seddark
Muscle_1411	Muscle	1411	2'-deoxyguanosine	Nucleotide	C00330	HMDB00085	0.000229043	7	seddark
Muscle_48990	Muscle	48990	pyruvate	Carbohydrate	C00022	HMDB00243	0.00025791	33	seddark
Muscle_52432	Muscle	52432	2-palmitoleoylglycerol (16:1)*	Lipid		HMDB11565	0.000235464	11	seddark
Muscle_33447	Muscle	33447	palmitoleate (16:1n7)	Lipid	C08362	HMDB03229	0.000255996	25	seddark
Muscle_45951	Muscle	45951	1-linolenoyl-GPC (18:3)*	Lipid		HMDB10388	0.000241408	17	seddark
Muscle_48187	Muscle	48187	N-acetyltaurine	Amino Acid			0.000237257	12	seddark
Muscle_15798	Muscle	15798	thiamin monophosphate	Cofactors and Vitamins	C01081	HMDB02666	0.000223633	6	seddark
Muscle_37478	Muscle	37478	docosapentaenoate (n6 DPA; 22:5n6)	Lipid	C16513	HMDB01976	0.000260133	41	seddark
Muscle_35174	Muscle	35174	mead acid (20:3n9)	Lipid		HMDB10378	0.000236966	18	seddark
Muscle_37752	Muscle	37752	13-HODE + 9-HODE	Lipid			0.000244154	12	seddark
Muscle_33971	Muscle	33971	10-heptadecenoate (17:1n7)	Lipid		HMDB60038	0.00025166	25	seddark
Muscle_22132	Muscle	22132	alpha-hydroxyisocaproate	Amino Acid	C03264	HMDB00746	0.000221429	6	seddark
Muscle_43582	Muscle	43582	5-(galactosylhydroxy)-L-lysine	Amino Acid			0.000211768	2	seddark
Muscle_2849	Muscle	2849	guanosine 5'- monophosphate (5'-GMP)	Nucleotide	C00144	HMDB01397	0.000224152	7	seddark
Muscle_22138	Muscle	22138	homocitrulline	Amino Acid	C02427	HMDB00679	0.000205505	4	seddark
Muscle_6146	Muscle	6146	2-aminoadipate	Amino Acid	C00956	HMDB00510	0.000214258	4	seddark
Muscle_1365	Muscle	1365	myristate (14:0)	Lipid	C06424	HMDB00806	0.000220017	8	seddark
Muscle_605	Muscle	605	uracil	Nucleotide	C00106	HMDB00300	0.00023973	10	seddark
Muscle_12110	Muscle	12110	isocitrate	Energy	C00311	HMDB00193	0.000197399	4	seddark
Muscle_32504	Muscle	32504	docosapentaenoate (n3 DPA; 22:5n3)	Lipid	C16513	HMDB06528	0.000253977	36	seddark
Muscle_32980	Muscle	32980	adrenate (22:4n6)	Lipid	C16527	HMDB02226	0.00024177	19	seddark
Muscle_35718	Muscle	35718	dihomolinolenate (20:3n3 or 3n6)	Lipid	C03242	HMDB02925	0.0002562	41	seddark
Muscle_34214	Muscle	34214	1-arachidonoyl-GPI* (20:4)*	Lipid		HMDB61690	0.000240806	20	seddark
Muscle_36594	Muscle	36594	1-linoleoyl-GPI* (18:2)*	Lipid			0.000239196	20	seddark
Muscle_1336	Muscle	1336	palmitate (16:0)	Lipid	C00249	HMDB00220	0.000239433	22	seddark
Muscle_1552	Muscle	1552	erucate (22:1n9)	Lipid	C08316	HMDB02068	0.000249902	26	seddark
Muscle_52433	Muscle	52433	sphingomyelin (d17:1/16:0, d18:1/15:0, d16:1/17:0)*	Lipid			0.00022997	7	seddark
Muscle_1591	Muscle	1591	N-acetylvaline	Amino Acid		HMDB11757	0.000215982	3	seddark
Muscle_38395	Muscle	38395	12,13-DiHOME	Lipid	C14829	HMDB04705	0.000195719	3	seddark
Muscle_52603	Muscle	52603	1,2-dilinoleoyl-GPC (18:2/18:2)	Lipid		HMDB08138	0.000231958	10	seddark
Muscle_20675	Muscle	20675	1,5-anhydroglucitol (1,5-AG)	Carbohydrate	C07326	HMDB02712	0.000199067	3	seddark
Muscle_54947	Muscle	54947	stearoyl-linoleoyl-glycerol (18:0/18:2) [2]*	Lipid			0.000243232	17	seddark
Muscle_21127	Muscle	21127	1-palmitoylglycerol (16:0)	Lipid		HMDB31074	0.000211768	5	seddark
Muscle_17747	Muscle	17747	sphingosine	Lipid	C00319	HMDB00252	0.000225513	4	seddark
Muscle_35186	Muscle	35186	1-arachidonoyl-GPE (20:4n6)*	Lipid		HMDB11517	0.000225093	12	seddark
Muscle_19324	Muscle	19324	1-stearoyl-GPI (18:0)	Lipid		HMDB61696	0.000224204	8	seddark
Muscle_41220	Muscle	41220	2-stearoyl-GPE (18:0)*	Lipid		HMDB11129	0.000218128	8	seddark
Muscle_54963	Muscle	54963	linoleoyl-linolenoyl-glycerol (18:2/18:3) [1]*	Lipid		HMDB07249	0.000236792	10	seddark
Muscle_18362	Muscle	18362	azelate (nonanedioate; C9)	Lipid	C08261	HMDB00784	0.000192175	4	seddark
Muscle_43488	Muscle	43488	N-acetylcarnosine	Amino Acid		HMDB12881	0.00021317	4	seddark
Muscle_42079	Muscle	42079	valylglutamine	Peptide		HMDB29125	0.000198985	2	seddark
Muscle_38296	Muscle	38296	(16 or 17)-methylstearate (a19:0 or i19:0)	Lipid		HMDB37397	0.000206736	3	seddark
Muscle_52689	Muscle	52689	1-(1-enyl-palmitoyl)-2-arachidonoyl-GPC (P-16:0/20:4)*	Lipid		HMDB11220	0.000216127	2	seddark
Muscle_55001	Muscle	55001	diacylglycerol (12:0/18:1, 14:0/16:1, 16:0/14:1) [2]*	Lipid			0.000233585	9	seddark
Muscle_57409	Muscle	57409	palmitoleoyl-palmitoleoyl-glycerol (16:1/16:1) [2]*	Lipid			0.000232404	8	seddark
Muscle_38178	Muscle	38178	cis-4-decenoylcarnitine (C10:1)	Lipid			0.000215356	13	seddark
Muscle_46223	Muscle	46223	linoleoylcarnitine (C18:2)*	Lipid		HMDB06469	0.000203	17	seddark
Muscle_57511	Muscle	57511	linolenoylcarnitine (C18:3)*	Lipid			0.000203728	17	seddark
Muscle_35160	Muscle	35160	oleoylcarnitine (C18:1)	Lipid		HMDB05065	0.000203771	18	seddark
Muscle_44681	Muscle	44681	palmitoylcarnitine (C16)	Lipid	C02990	HMDB00222	0.000203814	19	seddark
Muscle_57522	Muscle	57522	pentadecanoylcarnitine (C15)*	Lipid			0.000203042	18	seddark
Muscle_528	Muscle	528	alpha-ketoglutarate	Energy	C00026	HMDB00208	0.000200347	3	seddark
Muscle_57528	Muscle	57528	adrenoylcarnitine (C22:4)*	Lipid			0.000197641	8	seddark
Muscle_2183	Muscle	2183	thymidine	Nucleotide	C00214	HMDB00273	0.000193291	3	seddark
Muscle_1121	Muscle	1121	margarate (17:0)	Lipid		HMDB02259	0.000209154	3	seddark
Muscle_15949	Muscle	15949	2'-deoxycytidine	Nucleotide	C00881	HMDB00014	0.00015736	1	seddark
Muscle_2829	Muscle	2829	N-formylmethionine	Amino Acid	C03145	HMDB01015	0.000194576	1	seddark
Muscle_1651	Muscle	1651	pyridoxal	Cofactors and Vitamins	C00250	HMDB01545	0.000187621	1	seddark
Muscle_22001	Muscle	22001	3-hydroxyoctanoate	Lipid		HMDB01954	0.000203986	2	seddark
Muscle_607	Muscle	607	trans-urocanate	Amino Acid	C00785	HMDB00301	0.000180267	1	seddark
Muscle_34393	Muscle	34393	1-linolenoylglycerol (18:3)	Lipid		HMDB11569	0.000204504	2	seddark
Muscle_52431	Muscle	52431	1-palmitoleoylglycerol (16:1)*	Lipid		HMDB11565	0.000214305	6	seddark
Muscle_54965	Muscle	54965	palmitoyl-linolenoyl-glycerol (16:0/18:3) [2]*	Lipid		HMDB07105	0.000161167	1	seddark
Muscle_33967	Muscle	33967	N-acetylisoleucine	Amino Acid		HMDB61684	0.000215116	3	seddark
Muscle_1444	Muscle	1444	pipecolate	Amino Acid	C00408	HMDB00070	0.000196675	2	seddark
Muscle_38768	Muscle	38768	15-methylpalmitate	Lipid			0.000187548	3	seddark
Muscle_1358	Muscle	1358	stearate (18:0)	Lipid	C01530	HMDB00827	0.000153581	2	seddark
Muscle_1118	Muscle	1118	arachidate (20:0)	Lipid	C06425	HMDB02212	0.000129996	1	seddark
Muscle_39835	Muscle	39835	N-palmitoyltaurine	Lipid			0.000187185	1	seddark
Muscle_33442	Muscle	33442	pseudouridine	Nucleotide	C02067	HMDB00767	0.000187185	1	seddark
Muscle_15720	Muscle	15720	N-acetylglutamate	Amino Acid	C00624	HMDB01138	0.000203171	2	seddark
Muscle_53180	Muscle	53180	1-palmitoleoyl-2-linolenoyl-GPC (16:1/18:3)*	Lipid		HMDB08008	0.000206736	5	seddark
Muscle_53176	Muscle	53176	1-linoleoyl-2-linolenoyl-GPC (18:2/18:3)*	Lipid		HMDB08141	0.000203085	4	seddark
Muscle_3141	Muscle	3141	betaine	Amino Acid	C00719	HMDB00043	0.000175518	1	seddark
Muscle_36746	Muscle	36746	2-hydroxy-3-methylvalerate	Amino Acid		HMDB00317	0.000175518	1	seddark
Muscle_32401	Muscle	32401	trigonelline (N'-methylnicotinate)	Cofactors and Vitamins	C01004	HMDB00875	0.000189871	2	seddark
Muscle_32417	Muscle	32417	docosatrienoate (22:3n3)	Lipid	C16534	HMDB02823	0.000156721	1	seddark
Muscle_53230	Muscle	53230	3-hydroxyhexanoate	Lipid			0.000210018	1	seddark
Muscle_32197	Muscle	32197	3-(4-hydroxyphenyl)lactate (HPLA)	Amino Acid	C03672	HMDB00755	0.000163846	1	seddark
Muscle_21239	Muscle	21239	8-hydroxyoctanoate	Lipid		HMDB61914	0.00015662	1	seddark
Muscle_33983	Muscle	33983	tauro-beta-muricholate	Lipid		HMDB00932	7.40607e-07	1	seddark
Muscle_18497	Muscle	18497	taurocholate	Lipid	C05122	HMDB00036	7.40607e-07	1	seddark
Muscle_19260	Muscle	19260	1-oleoyl-GPS (18:1)	Lipid		HMDB61694	0.000198658	4	seddark
Muscle_42463	Muscle	42463	sphingomyelin (d18:1/14:0, d16:1/16:0)*	Lipid		HMDB12097	0.000160898	1	seddark
Muscle_19266	Muscle	19266	2-arachidonoylglycerol (20:4)	Lipid	C13856	HMDB04666	0.000196076	2	seddark
Muscle_21232	Muscle	21232	2-oleoylglycerol (18:1)	Lipid		HMDB11537	0.000211166	5	seddark
Muscle_37372	Muscle	37372	5-HETE	Lipid	C04805	HMDB11134	0.000203728	2	seddark
Muscle_27710	Muscle	27710	N-acetylglycine	Amino Acid		HMDB00532	0.000156012	2	seddark
Muscle_32328	Muscle	32328	hexanoylcarnitine (C6)	Lipid		HMDB00705	0.000166875	5	seddark
Muscle_33936	Muscle	33936	octanoylcarnitine (C8)	Lipid	C02838	HMDB00791	0.00017933	14	seddark
Muscle_57525	Muscle	57525	erucoylcarnitine (C22:1)*	Lipid			0.000168447	7	seddark
Muscle_57526	Muscle	57526	docosadienoylcarnitine (C22:2)*	Lipid			0.000158366	6	seddark
Muscle_57527	Muscle	57527	docosatrienoylcarnitine (C22:3)*	Lipid			0.000165106	5	seddark
Muscle_32412	Muscle	32412	butyrylcarnitine (C4)	Lipid	C02862	HMDB02013	0.000187221	4	seddark
Muscle_32418	Muscle	32418	myristoleate (14:1n5)	Lipid	C08322	HMDB02000	0.000196555	1	seddark
Muscle_57529	Muscle	57529	docosapentaenoylcarnitine (C22:5n3)*	Lipid			0.00017485	1	seddark
Muscle_35107	Muscle	35107	isovalerylglycine	Amino Acid		HMDB00678	0.000177322	1	seddark
Muscle_52628	Muscle	52628	1-palmitoyl-2-linoleoyl-GPG (16:0/18:2)	Lipid		HMDB10575	0.000166186	2	seddark
Liver_30460	Liver	30460	1-methylhistidine	Amino Acid	C01152	HMDB00001	0.000245388	13	sedlight
Liver_53	Liver	53	glutamine	Amino Acid	C00064	HMDB00641	0.000258799	11	sedlight
Liver_35132	Liver	35132	3-methylcytidine	Nucleotide			0.000258179	17	sedlight
Liver_15497	Liver	15497	argininosuccinate	Amino Acid	C03406	HMDB00052	0.000197107	4	sedlight
Liver_42398	Liver	42398	1-stearoyl-GPE (18:0)	Lipid		HMDB11130	0.000255126	22	sedlight
Liver_62807	Liver	62807	3'-dephospho-CoA-glutathione*	Amino Acid			0.000270104	31	sedlight
Liver_57416	Liver	57416	N-palmitoyl-sphingadienine (d18:2/16:0)*	Lipid			0.000264944	27	sedlight
Liver_40008	Liver	40008	isoleucylglycine	Peptide		HMDB28907	0.000260815	20	sedlight
Liver_22185	Liver	22185	N-acetylaspartate (NAA)	Amino Acid	C01042	HMDB00812	0.000291343	56	sedlight
Liver_1505	Liver	1505	orotate	Nucleotide	C00295	HMDB00226	0.000282771	46	sedlight
Liver_3141	Liver	3141	betaine	Amino Acid	C00719	HMDB00043	0.000285264	44	sedlight
Liver_15681	Liver	15681	4-guanidinobutanoate	Amino Acid	C01035	HMDB03464	0.000295421	56	sedlight
Liver_15720	Liver	15720	N-acetylglutamate	Amino Acid	C00624	HMDB01138	0.000278792	43	sedlight
Liver_33953	Liver	33953	N-acetylarginine	Amino Acid	C02562	HMDB04620	0.000280484	49	sedlight
Liver_1516	Liver	1516	sarcosine	Amino Acid	C00213	HMDB00271	0.000260047	15	sedlight
Liver_55072	Liver	55072	2-oxoarginine*	Amino Acid	C03771	HMDB04225	0.000286443	53	sedlight
Liver_43255	Liver	43255	N-acetyl-1-methylhistidine*	Amino Acid			0.000272301	33	sedlight
Liver_34410	Liver	34410	cytidine-5'-diphosphoethanolamine	Lipid	C00570	HMDB01564	0.000243053	11	sedlight
Liver_603	Liver	603	spermine	Amino Acid	C00750	HMDB01256	0.000251621	14	sedlight
Liver_52437	Liver	52437	sphingomyelin (d18:2/24:1, d18:1/24:2)*	Lipid			0.000254724	27	sedlight
Liver_62946	Liver	62946	1-methyl-5-imidazoleacetate	Amino Acid		HMDB04988	0.000247137	13	sedlight
Liver_15499	Liver	15499	betaine aldehyde	Amino Acid	C00576	HMDB01252	0.000276018	29	sedlight
Liver_57513	Liver	57513	arachidoylcarnitine (C20)*	Lipid		HMDB06460	0.000246948	14	sedlight
Liver_1759	Liver	1759	N-stearoyl-sphinganine (d18:0/18:0)*	Lipid			0.00023313	12	sedlight
Liver_44877	Liver	44877	N-palmitoyl-sphingosine (d18:1/16:0)	Lipid		HMDB04949	0.000231022	11	sedlight
Liver_52604	Liver	52604	N-palmitoyl-sphinganine (d18:0/16:0)	Lipid		HMDB11760	0.000244584	19	sedlight
Liver_57424	Liver	57424	N-arachidoyl-sphingosine (d18:1/20:0)*	Lipid		HMDB04951	0.00024872	20	sedlight
Liver_15772	Liver	15772	ribitol	Carbohydrate	C00474	HMDB00508	0.000265814	28	sedlight
Liver_54979	Liver	54979	N-stearoyl-sphingosine (d18:1/18:0)*	Lipid		HMDB04950	0.000261447	30	sedlight
Liver_15798	Liver	15798	thiamin monophosphate	Cofactors and Vitamins	C01081	HMDB02666	0.000275079	31	sedlight
Liver_52611	Liver	52611	1-stearoyl-2-docosahexaenoyl-GPC (18:0/22:6)	Lipid		HMDB08057	0.00022777	7	sedlight
Liver_33961	Liver	33961	1-stearoyl-GPC (18:0)	Lipid		HMDB10384	0.000234255	9	sedlight
Liver_36747	Liver	36747	deoxycarnitine	Lipid	C01181	HMDB01161	0.000208495	3	sedlight
Liver_38102	Liver	38102	oleoyl ethanolamide	Lipid		HMDB02088	0.000245264	8	sedlight
Liver_48490	Liver	48490	sphingomyelin (d18:1/20:0, d16:1/22:0)*	Lipid		HMDB12102	0.000256001	28	sedlight
Liver_1591	Liver	1591	N-acetylvaline	Amino Acid		HMDB11757	0.000255866	11	sedlight
Liver_15685	Liver	15685	5-hydroxylysine	Amino Acid	C16741	HMDB00450	0.000229982	5	sedlight
Liver_1419	Liver	1419	5-methylthioadenosine (MTA)	Amino Acid	C00170	HMDB01173	0.000274845	36	sedlight
Liver_558	Liver	558	adenosine 5'-diphosphoribose (ADP-ribose)	Cofactors and Vitamins	C00301	HMDB01178	0.000230638	7	sedlight
Liver_1508	Liver	1508	pantothenate (Vitamin B5)	Cofactors and Vitamins	C00864	HMDB00210	0.000285852	38	sedlight
Liver_15140	Liver	15140	kynurenine	Amino Acid	C00328	HMDB00684	0.000278472	35	sedlight
Liver_15915	Liver	15915	S-adenosylmethionine (SAM)	Amino Acid	C00019	HMDB01185	0.000274457	32	sedlight
Liver_45095	Liver	45095	2-methylbutyrylcarnitine (C5)	Amino Acid		HMDB00378	0.000273683	20	sedlight
Liver_46148	Liver	46148	UDP-N-acetylglucosamine/galactosamine	Carbohydrate			0.000283019	43	sedlight
Liver_15691	Liver	15691	adenosine 3',5'-diphosphate	Nucleotide	C00054	HMDB00061	0.000285936	34	sedlight
Liver_57434	Liver	57434	ceramide (d18:1/17:0, d17:1/18:0)*	Lipid			0.000261941	25	sedlight
Liver_43493	Liver	43493	formiminoglutamate	Amino Acid	C00439	HMDB00854	0.000254992	20	sedlight
Liver_35137	Liver	35137	N2,N2-dimethylguanosine	Nucleotide		HMDB04824	0.000279113	31	sedlight
Liver_62804	Liver	62804	CoA-glutathione*	Amino Acid	C00920		0.000274302	28	sedlight
Liver_12129	Liver	12129	beta-hydroxyisovalerate	Amino Acid		HMDB00754	0.000259907	14	sedlight
Liver_48149	Liver	48149	N-acetylglucosaminylasparagine	Carbohydrate	C04540	HMDB00489	0.000214247	2	sedlight
Liver_60	Liver	60	leucine	Amino Acid	C00123	HMDB00687	0.000248402	17	sedlight
Liver_54	Liver	54	tryptophan	Amino Acid	C00078	HMDB00929	0.000240345	15	sedlight
Liver_64	Liver	64	phenylalanine	Amino Acid	C00079	HMDB00159	0.000256203	23	sedlight
Liver_512	Liver	512	asparagine	Amino Acid	C00152	HMDB00168	0.00028368	41	sedlight
Liver_1125	Liver	1125	isoleucine	Amino Acid	C00407	HMDB00172	0.000241361	16	sedlight
Liver_1284	Liver	1284	threonine	Amino Acid	C00188	HMDB00167	0.000254524	20	sedlight
Liver_1301	Liver	1301	lysine	Amino Acid	C00047	HMDB00182	0.000238515	16	sedlight
Liver_1498	Liver	1498	N6,N6,N6-trimethyllysine	Amino Acid	C03793	HMDB01325	0.000247515	15	sedlight
Liver_1648	Liver	1648	serine	Amino Acid	C00065	HMDB00187	0.000268684	33	sedlight
Liver_443	Liver	443	aspartate	Amino Acid	C00049	HMDB00191	0.000248402	14	sedlight
Liver_37070	Liver	37070	methylphosphate	Nucleotide		HMDB61711	0.000262863	35	sedlight
Liver_1898	Liver	1898	proline	Amino Acid	C00148	HMDB00162	0.000238047	13	sedlight
Liver_1299	Liver	1299	tyrosine	Amino Acid	C00082	HMDB00158	0.000236078	6	sedlight
Liver_1649	Liver	1649	valine	Amino Acid	C00183	HMDB00883	0.000248848	20	sedlight
Liver_57330	Liver	57330	lignoceroyl sphingomyelin (d18:1/24:0)	Lipid			0.000240048	18	sedlight
Liver_1126	Liver	1126	alanine	Amino Acid	C00041	HMDB00161	0.000197508	3	sedlight
Liver_1302	Liver	1302	methionine	Amino Acid	C00073	HMDB00696	0.000268833	31	sedlight
Liver_1493	Liver	1493	ornithine	Amino Acid	C00077	HMDB03374	0.000278792	33	sedlight
Liver_35136	Liver	35136	5-methyluridine (ribothymidine)	Nucleotide		HMDB00884	0.000277042	36	sedlight
Liver_42370	Liver	42370	S-1-pyrroline-5-carboxylate	Amino Acid	C04322	HMDB01301	0.000267278	23	sedlight
Liver_58	Liver	58	glycine	Amino Acid	C00037	HMDB00123	0.000237872	12	sedlight
Liver_15949	Liver	15949	2'-deoxycytidine	Nucleotide	C00881	HMDB00014	0.00028195	34	sedlight
Liver_35631	Liver	35631	1-palmitoyl-GPE (16:0)	Lipid		HMDB11503	0.000246197	34	sedlight
Liver_46130	Liver	46130	1-palmitoyl-GPS (16:0)*	Lipid			0.000245574	33	sedlight
Liver_46333	Liver	46333	2'-deoxyadenosine 5'-monophosphate	Nucleotide	C00360	HMDB00905	0.000268907	26	sedlight
Liver_15076	Liver	15076	2'-deoxyinosine	Nucleotide	C05512	HMDB00071	0.000255059	17	sedlight
Liver_38159	Liver	38159	5-methyl-2'-deoxycytidine	Nucleotide	C03592	HMDB02224	0.000303645	50	sedlight
Liver_1411	Liver	1411	2'-deoxyguanosine	Nucleotide	C00330	HMDB00085	0.000276253	39	sedlight
Liver_40663	Liver	40663	2'-deoxyadenosine 3'-monophosphate	Nucleotide			0.000263864	23	sedlight
Liver_52602	Liver	52602	2'-deoxyuridine	Nucleotide	C00526	HMDB00012	0.000294883	53	sedlight
Liver_62397	Liver	62397	(3'-5')-cytidylylcytidine*	Nucleotide			0.00027192	34	sedlight
Liver_62566	Liver	62566	1-carboxyethylphenylalanine	Amino Acid			0.000246072	14	sedlight
Liver_15797	Liver	15797	FMN	Cofactors and Vitamins	C00061	HMDB01520	0.000281134	39	sedlight
Liver_604	Liver	604	thymine	Nucleotide	C00178	HMDB00262	0.000276647	35	sedlight
Liver_1827	Liver	1827	riboflavin (Vitamin B2)	Cofactors and Vitamins	C00255	HMDB00244	0.000284179	33	sedlight
Liver_2183	Liver	2183	thymidine	Nucleotide	C00214	HMDB00273	0.00026596	21	sedlight
Liver_15650	Liver	15650	N1-methyladenosine	Nucleotide	C02494	HMDB03331	0.000287205	33	sedlight
Liver_36752	Liver	36752	N6-acetyllysine	Amino Acid	C02727	HMDB00206	0.000293014	40	sedlight
Liver_36808	Liver	36808	dimethylarginine (SDMA + ADMA)	Amino Acid	C03626	HMDB01539	0.000268164	23	sedlight
Liver_62862	Liver	62862	N6,N6-dimethyllysine	Amino Acid	C05545	HMDB13287	0.00026772	22	sedlight
Liver_27513	Liver	27513	indoleacetate	Amino Acid	C00954	HMDB00197	0.000216928	2	sedlight
Liver_32352	Liver	32352	guanine	Nucleotide	C00242	HMDB00132	0.000261166	23	sedlight
Liver_1604	Liver	1604	urate	Nucleotide	C00366	HMDB00289	0.000241481	7	sedlight
Liver_15730	Liver	15730	suberate (octanedioate)	Lipid	C08278	HMDB00893	0.000228628	12	sedlight
Liver_57388	Liver	57388	1-palmitoyl-2-stearoyl-GPE (16:0/18:0)*	Lipid		HMDB08925	0.000221179	5	sedlight
Liver_605	Liver	605	uracil	Nucleotide	C00106	HMDB00300	0.000295962	47	sedlight
Liver_2132	Liver	2132	citrulline	Amino Acid	C00327	HMDB00904	0.000289518	39	sedlight
Liver_43586	Liver	43586	N-monomethylarginine	Amino Acid	C03884	HMDB29416	0.000264007	17	sedlight
Liver_1670	Liver	1670	urea	Amino Acid	C00086	HMDB00294	0.000274845	28	sedlight
Liver_15990	Liver	15990	glycerophosphorylcholine (GPC)	Lipid	C00670	HMDB00086	0.000228844	5	sedlight
Liver_46799	Liver	46799	oleoyl-linoleoyl-glycerol (18:1/18:2) [2]	Lipid		HMDB07219	0.000289087	42	sedlight
Liver_57652	Liver	57652	hexadecadienoate (16:2n6)	Lipid		HMDB00477	0.000299616	66	sedlight
Liver_1105	Liver	1105	linoleate (18:2n6)	Lipid	C01595	HMDB00673	0.000265233	51	sedlight
Liver_35678	Liver	35678	hexadecanedioate (C16)	Lipid	C19615	HMDB00672	0.000241481	7	sedlight
Liver_34035	Liver	34035	linolenate [alpha or gamma; (18:3n3 or 6)]	Lipid	C06426	HMDB03073	0.000273221	50	sedlight
Liver_1432	Liver	1432	2-hydroxyphenylacetate	Amino Acid	C05852	HMDB00669	0.000238867	5	sedlight
Liver_35159	Liver	35159	cysteine-glutathione disulfide	Amino Acid		HMDB00656	0.000236539	6	sedlight
Liver_37752	Liver	37752	13-HODE + 9-HODE	Lipid			0.000256271	14	sedlight
Liver_38325	Liver	38325	AICA ribonucleotide	Nucleotide	C04677	HMDB01517	0.000241421	7	sedlight
Liver_46798	Liver	46798	oleoyl-linoleoyl-glycerol (18:1/18:2) [1]	Lipid		HMDB07219	0.000290819	37	sedlight
Liver_54968	Liver	54968	linoleoyl-linoleoyl-glycerol (18:2/18:2) [1]*	Lipid		HMDB07248	0.000285432	26	sedlight
Liver_59	Liver	59	histidine	Amino Acid	C00135	HMDB00177	0.000218589	4	sedlight
Liver_46539	Liver	46539	N-acetylglucosamine/N-acetylgalactosamine	Carbohydrate		HMDB00215	0.000219429	6	sedlight
Liver_57404	Liver	57404	glycerophosphoserine*	Lipid			0.000272684	21	sedlight
Liver_31555	Liver	31555	pyridoxate	Cofactors and Vitamins	C00847	HMDB00017	0.000245823	12	sedlight
Liver_62559	Liver	62559	1-carboxyethylleucine	Amino Acid			0.000220376	5	sedlight
Liver_38395	Liver	38395	12,13-DiHOME	Lipid	C14829	HMDB04705	0.000247074	12	sedlight
Liver_45428	Liver	45428	N-acetylmethionine sulfoxide	Amino Acid			0.000265451	35	sedlight
Liver_41370	Liver	41370	phenylalanylglycine	Peptide		HMDB28995	0.000219082	4	sedlight
Liver_1566	Liver	1566	3-aminoisobutyrate	Nucleotide	C05145	HMDB03911	0.000191925	1	sedlight
Liver_55	Liver	55	beta-alanine	Nucleotide	C00099	HMDB00056	0.000247515	15	sedlight
Liver_34214	Liver	34214	1-arachidonoyl-GPI* (20:4)*	Lipid		HMDB61690	0.000256068	47	sedlight
Liver_34419	Liver	34419	1-linoleoyl-GPC (18:2)	Lipid	C04100	HMDB10386	0.000252013	22	sedlight
Liver_63192	Liver	63192	1-stearoyl-2-linoleoyl-glycosyl-GPE (18:0/18:2)	Lipid			0.000242932	17	sedlight
Liver_63193	Liver	63193	1-stearoyl-2-arachidonoyl-glycosyl-GPE (18:0/20:4)	Lipid			0.000245636	20	sedlight
Liver_63194	Liver	63194	1-stearoyl-2-docosahexaenoyl-glycosyl-GPE (18:0/22:6)	Lipid			0.000236654	15	sedlight
Liver_63196	Liver	63196	1-palmitoyl-2-docosahexaenoyl-glycosyl-GPE (16:0/22:6)	Lipid			0.000259491	18	sedlight
Liver_48434	Liver	48434	N-acetylcitrulline	Amino Acid	C15532	HMDB00856	0.000298418	52	sedlight
Liver_53260	Liver	53260	oleoylcholine	Lipid			0.000280079	36	sedlight
Liver_53257	Liver	53257	palmitoloelycholine	Lipid			0.000255866	21	sedlight
Liver_15500	Liver	15500	carnitine	Lipid	C00318	HMDB00062	0.000251556	18	sedlight
Liver_52944	Liver	52944	palmitoylcholine	Lipid			0.000244769	17	sedlight
Liver_1110	Liver	1110	arachidonate (20:4n6)	Lipid	C00219	HMDB01043	0.000242023	42	sedlight
Liver_17805	Liver	17805	dihomo-linoleate (20:2n6)	Lipid	C16525	HMDB05060	0.000239574	44	sedlight
Liver_18467	Liver	18467	eicosapentaenoate (EPA; 20:5n3)	Lipid	C06428	HMDB01999	0.000242083	42	sedlight
Liver_32417	Liver	32417	docosatrienoate (22:3n3)	Lipid	C16534	HMDB02823	0.000236021	40	sedlight
Liver_32504	Liver	32504	docosapentaenoate (n3 DPA; 22:5n3)	Lipid	C16513	HMDB06528	0.000241241	44	sedlight
Liver_33587	Liver	33587	eicosenoate (20:1n9 or 1n11)	Lipid	C16526	HMDB02231	0.000239692	39	sedlight
Liver_33955	Liver	33955	1-palmitoyl-GPC (16:0)	Lipid		HMDB10382	0.000228091	40	sedlight
Liver_33971	Liver	33971	10-heptadecenoate (17:1n7)	Lipid		HMDB60038	0.000239161	39	sedlight
Liver_33972	Liver	33972	10-nonadecenoate (19:1n9)	Lipid		HMDB13622	0.000242144	42	sedlight
Liver_34061	Liver	34061	1-arachidonoyl-GPC (20:4n6)*	Lipid	C05208	HMDB10395	0.000247641	41	sedlight
Liver_35153	Liver	35153	1-docosahexaenoylglycerol (22:6)	Lipid		HMDB11587	0.000254657	19	sedlight
Liver_35186	Liver	35186	1-arachidonoyl-GPE (20:4n6)*	Lipid		HMDB11517	0.000236136	37	sedlight
Liver_35253	Liver	35253	2-palmitoyl-GPC* (16:0)*	Lipid		HMDB61702	0.000238573	43	sedlight
Liver_35718	Liver	35718	dihomolinolenate (20:3n3 or 3n6)	Lipid	C03242	HMDB02925	0.000240882	44	sedlight
Liver_36594	Liver	36594	1-linoleoyl-GPI* (18:2)*	Lipid			0.000250388	38	sedlight
Liver_36738	Liver	36738	gamma-glutamylglutamate	Peptide	C05282	HMDB11737	0.000220676	10	sedlight
Liver_37478	Liver	37478	docosapentaenoate (n6 DPA; 22:5n6)	Lipid	C16513	HMDB01976	0.000233354	40	sedlight
Liver_38296	Liver	38296	(16 or 17)-methylstearate (a19:0 or i19:0)	Lipid		HMDB37397	0.000230693	33	sedlight
Liver_44675	Liver	44675	docosahexaenoate (DHA; 22:6n3)	Lipid	C06429	HMDB02183	0.000243358	46	sedlight
Liver_45951	Liver	45951	1-linolenoyl-GPC (18:3)*	Lipid		HMDB10388	0.000229764	19	sedlight
Liver_45970	Liver	45970	1-palmitoyl-GPG (16:0)*	Lipid			0.000234538	38	sedlight
Liver_57658	Liver	57658	heneicosapentaenoate (21:5n3)	Lipid			0.000270104	30	sedlight
Liver_1121	Liver	1121	margarate (17:0)	Lipid		HMDB02259	0.000241061	44	sedlight
Liver_52608	Liver	52608	linoleoyl ethanolamide	Lipid		HMDB12252	0.000239692	33	sedlight
Liver_57467	Liver	57467	docosatrienoate (22:3n6)*	Lipid			0.00022466	33	sedlight
Liver_1336	Liver	1336	palmitate (16:0)	Lipid	C00249	HMDB00220	0.000243908	44	sedlight
Liver_1356	Liver	1356	nonadecanoate (19:0)	Lipid	C16535	HMDB00772	0.000232016	36	sedlight
Liver_1365	Liver	1365	myristate (14:0)	Lipid	C06424	HMDB00806	0.000248593	30	sedlight
Liver_35174	Liver	35174	mead acid (20:3n9)	Lipid		HMDB10378	0.000229819	23	sedlight
Liver_52285	Liver	52285	oleate/vaccenate (18:1)	Lipid			0.000241002	41	sedlight
Liver_57810	Liver	57810	nisinate (24:6n3)	Lipid		HMDB02007	0.000258868	37	sedlight
Liver_1358	Liver	1358	stearate (18:0)	Lipid	C01530	HMDB00827	0.000236423	42	sedlight
Liver_1361	Liver	1361	pentadecanoate (15:0)	Lipid	C16537	HMDB00826	0.000239515	43	sedlight
Liver_1826	Liver	1826	folate	Cofactors and Vitamins	C00504	HMDB00121	0.00026372	27	sedlight
Liver_3138	Liver	3138	pyridoxamine phosphate	Cofactors and Vitamins	C00647	HMDB01555	0.000241241	11	sedlight
Liver_61868	Liver	61868	1-ribosyl-imidazoleacetate*	Amino Acid	C05131	HMDB02331	0.00025526	17	sedlight
Liver_33447	Liver	33447	palmitoleate (16:1n7)	Lipid	C08362	HMDB03229	0.000262083	36	sedlight
Liver_42092	Liver	42092	N-palmitoylglycine	Lipid		HMDB13034	0.000203983	4	sedlight
Liver_36600	Liver	36600	1-linoleoyl-GPE (18:2)*	Lipid		HMDB11507	0.000235849	11	sedlight
Liver_54967	Liver	54967	palmitoleoyl-linoleoyl-glycerol (16:1/18:2) [1]*	Lipid		HMDB07132	0.000291081	41	sedlight
Liver_62860	Liver	62860	N6-methyllysine	Amino Acid	C02728	HMDB02038	0.000267942	35	sedlight
Liver_17747	Liver	17747	sphingosine	Lipid	C00319	HMDB00252	0.000256136	18	sedlight
Liver_33230	Liver	33230	1-palmitoleoyl-GPC* (16:1)*	Lipid		HMDB10383	0.000245947	15	sedlight
Liver_52614	Liver	52614	1-(1-enyl-stearoyl)-2-oleoyl-GPE (P-18:0/18:1)	Lipid		HMDB11375	0.000220526	5	sedlight
Liver_48258	Liver	48258	1-oleoyl-GPC (18:1)	Lipid		HMDB02815	0.000232683	15	sedlight
Liver_63195	Liver	63195	1-palmitoyl-2-arachidonoyl-glycosyl-GPE (16:0/20:4)	Lipid			0.00026265	36	sedlight
Liver_63197	Liver	63197	1-palmitoyl-2-linoleoyl-glycosyl-GPE (16:0/18:2)	Lipid			0.000237813	22	sedlight
Liver_15122	Liver	15122	glycerol	Lipid	C00116	HMDB00131	0.000242325	17	sedlight
Liver_54943	Liver	54943	palmitoyl-oleoyl-glycerol (16:0/18:1) [1]*	Lipid	C13861	HMDB07102	0.000264223	25	sedlight
Liver_57426	Liver	57426	sphingadienine	Lipid			0.000233186	10	sedlight
Liver_54945	Liver	54945	oleoyl-oleoyl-glycerol (18:1/18:1) [1]*	Lipid		HMDB07218	0.000254858	22	sedlight
Liver_54946	Liver	54946	oleoyl-oleoyl-glycerol (18:1/18:1) [2]*	Lipid		HMDB07218	0.000260745	23	sedlight
Liver_54947	Liver	54947	stearoyl-linoleoyl-glycerol (18:0/18:2) [2]*	Lipid			0.000219677	4	sedlight
Liver_54965	Liver	54965	palmitoyl-linolenoyl-glycerol (16:0/18:3) [2]*	Lipid		HMDB07105	0.000277835	38	sedlight
Liver_2134	Liver	2134	flavin adenine dinucleotide (FAD)	Cofactors and Vitamins	C00016	HMDB01248	0.000277042	42	sedlight
Liver_35170	Liver	35170	maltohexaose	Carbohydrate	C01936	HMDB12253	0.000283019	40	sedlight
Liver_44688	Liver	44688	maltotriose	Carbohydrate	C01835	HMDB01262	0.000280808	34	sedlight
Liver_5331	Liver	5331	pyridoxal phosphate	Cofactors and Vitamins	C00018	HMDB01491	0.000267205	28	sedlight
Liver_62102	Liver	62102	uric acid ribonucleoside*	Nucleotide			0.000255866	20	sedlight
Liver_52634	Liver	52634	palmitoyl-linoleoyl-glycerol (16:0/18:2) [2]*	Lipid		HMDB07103	0.000266911	27	sedlight
Liver_57432	Liver	57432	ceramide (d18:1/14:0, d16:1/16:0)*	Lipid			0.000235506	7	sedlight
Liver_54964	Liver	54964	linoleoyl-linolenoyl-glycerol (18:2/18:3) [2]*	Lipid		HMDB07250	0.000290384	35	sedlight
Liver_1471	Liver	1471	ribose	Carbohydrate	C00121	HMDB00283	0.000206719	1	sedlight
Liver_1573	Liver	1573	guanosine	Nucleotide	C00387	HMDB00133	0.000265451	30	sedlight
Liver_54970	Liver	54970	oleoyl-linolenoyl-glycerol (18:1/18:3) [2]*	Lipid		HMDB07220	0.000266984	18	sedlight
Liver_15443	Liver	15443	glucuronate	Carbohydrate	C00191	HMDB00127	0.000247326	11	sedlight
Liver_57655	Liver	57655	2'-O-methyluridine	Nucleotide			0.000265306	15	sedlight
Liver_15586	Liver	15586	maltose	Carbohydrate	C00208	HMDB00163	0.000238222	12	sedlight
Liver_57371	Liver	57371	glycosyl-N-behenoyl-sphingosine (d18:1/22:0)*	Lipid			0.000225967	8	sedlight
Liver_52449	Liver	52449	1-stearoyl-2-arachidonoyl-GPI (18:0/20:4)	Lipid		HMDB09815	0.000250323	25	sedlight
Liver_63	Liver	63	cholesterol	Lipid	C00187	HMDB00067	0.000193609	1	sedlight
Liver_52447	Liver	52447	1-stearoyl-2-arachidonoyl-GPE (18:0/20:4)	Lipid		HMDB09003	0.000230967	9	sedlight
Liver_52710	Liver	52710	1-linoleoyl-2-arachidonoyl-GPC (18:2/20:4n6)*	Lipid		HMDB08147	0.000227984	12	sedlight
Liver_52616	Liver	52616	1-palmitoyl-2-stearoyl-GPC (16:0/18:0)	Lipid		HMDB07970	0.000250776	22	sedlight
Liver_53009	Liver	53009	1-stearoyl-2-linoleoyl-GPS (18:0/18:2)	Lipid			0.000253925	23	sedlight
Liver_52448	Liver	52448	1-palmitoyl-2-oleoyl-GPG (16:0/18:1)	Lipid			0.000241361	15	sedlight
Liver_57331	Liver	57331	behenoyl dihydrosphingomyelin (d18:0/22:0)*	Lipid		HMDB12091	0.000236308	20	sedlight
Liver_52235	Liver	52235	1-stearoyl-2-arachidonoyl-GPS (18:0/20:4)	Lipid		HMDB12383	0.000244399	22	sedlight
Liver_52465	Liver	52465	1-palmitoyl-2-docosahexaenoyl-GPE (16:0/22:6)*	Lipid		HMDB05324	0.000217853	6	sedlight
Liver_42459	Liver	42459	sphingomyelin (d18:2/16:0, d18:1/16:1)*	Lipid			0.000238691	21	sedlight
Liver_42463	Liver	42463	sphingomyelin (d18:1/14:0, d16:1/16:0)*	Lipid		HMDB12097	0.000217463	9	sedlight
Liver_47153	Liver	47153	sphingomyelin (d18:1/24:1, d18:2/24:0)*	Lipid		HMDB12107	0.000239515	24	sedlight
Liver_52434	Liver	52434	palmitoyl dihydrosphingomyelin (d18:0/16:0)*	Lipid			0.000240822	20	sedlight
Liver_52495	Liver	52495	sphingomyelin (d18:1/21:0, d17:1/22:0, d16:1/23:0)*	Lipid			0.000240762	20	sedlight
Liver_57475	Liver	57475	sphingomyelin (d18:1/19:0, d19:1/18:0)*	Lipid			0.000230638	18	sedlight
Liver_52628	Liver	52628	1-palmitoyl-2-linoleoyl-GPG (16:0/18:2)	Lipid		HMDB10575	0.000232683	13	sedlight
Liver_52435	Liver	52435	sphingomyelin (d18:2/23:0, d18:1/23:1, d17:1/24:1)*	Lipid			0.000252538	22	sedlight
Liver_52436	Liver	52436	tricosanoyl sphingomyelin (d18:1/23:0)*	Lipid		HMDB12105	0.000241601	23	sedlight
Liver_52610	Liver	52610	1-palmitoyl-2-docosahexaenoyl-GPC (16:0/22:6)	Lipid		HMDB07991	0.000213399	7	sedlight
Liver_57476	Liver	57476	sphingomyelin (d18:0/20:0, d16:0/22:0)*	Lipid			0.000206763	4	sedlight
Liver_1638	Liver	1638	arginine	Amino Acid	C00062	HMDB00517	0.000230802	5	sedlight
Liver_1118	Liver	1118	arachidate (20:0)	Lipid	C06425	HMDB02212	0.00022623	35	sedlight
Liver_1552	Liver	1552	erucate (22:1n9)	Lipid	C08316	HMDB02068	0.000229656	33	sedlight
Liver_19324	Liver	19324	1-stearoyl-GPI (18:0)	Lipid		HMDB61696	0.000240464	35	sedlight
Liver_32415	Liver	32415	docosadienoate (22:2n6)	Lipid	C16533	HMDB61714	0.000233018	39	sedlight
Liver_32980	Liver	32980	adrenate (22:4n6)	Lipid	C16527	HMDB02226	0.000222548	33	sedlight
Liver_35305	Liver	35305	1-palmitoyl-GPI* (16:0)	Lipid		HMDB61695	0.000219132	32	sedlight
Liver_36602	Liver	36602	1-oleoyl-GPI (18:1)*	Lipid			0.000230802	27	sedlight
Liver_41220	Liver	41220	2-stearoyl-GPE (18:0)*	Lipid		HMDB11129	0.000222293	34	sedlight
Liver_38165	Liver	38165	palmitoyl ethanolamide	Lipid	C16512	HMDB02100	0.000219479	30	sedlight
Liver_12125	Liver	12125	behenate (22:0)*	Lipid	C08281	HMDB00944	0.000275548	45	sedlight
Liver_6146	Liver	6146	2-aminoadipate	Amino Acid	C00956	HMDB00510	0.000184414	3	sedlight
Liver_396	Liver	396	glutarate (pentanedioate)	Lipid	C00489	HMDB00661	0.000233467	7	sedlight
Liver_1495	Liver	1495	saccharopine	Amino Acid	C00449	HMDB00279	0.000188679	4	sedlight
Liver_43231	Liver	43231	6-oxopiperidine-2-carboxylate	Amino Acid		HMDB61705	0.000154579	2	sedlight
Liver_31850	Liver	31850	butyrylglycine (C4)	Lipid		HMDB00808	0.000267278	20	sedlight
Liver_18349	Liver	18349	indolelactate	Amino Acid	C02043	HMDB00671	0.000288829	50	sedlight
Liver_57461	Liver	57461	argininate*	Amino Acid		HMDB03148	0.000286696	58	sedlight
Liver_19263	Liver	19263	1-palmitoyl-2-oleoyl-GPE (16:0/18:1)	Lipid		HMDB05320	0.000301196	69	sedlight
Liver_52669	Liver	52669	1-palmitoyl-2-oleoyl-GPI (16:0/18:1)*	Lipid		HMDB09783	0.000294436	55	sedlight
Liver_54950	Liver	54950	linoleoyl-docosahexaenoyl-glycerol (18:2/22:6) [2]*	Lipid		HMDB07266	0.000298878	68	sedlight
Liver_52461	Liver	52461	1-palmitoyl-2-oleoyl-GPC (16:0/18:1)	Lipid		HMDB07972	0.000290645	48	sedlight
Liver_52470	Liver	52470	1-palmitoyl-2-palmitoleoyl-GPC (16:0/16:1)*	Lipid		HMDB07969	0.000289001	51	sedlight
Liver_52726	Liver	52726	1-stearoyl-2-oleoyl-GPI (18:0/18:1)*	Lipid			0.000278153	34	sedlight
Liver_15765	Liver	15765	ethylmalonate	Amino Acid		HMDB00622	0.000299616	55	sedlight
Liver_39577	Liver	39577	N-methyl-GABA	Amino Acid	C15987		0.000278712	30	sedlight
Liver_36751	Liver	36751	N2-acetyllysine	Amino Acid	C12989	HMDB00446	0.00028089	33	sedlight
Liver_35436	Liver	35436	hexanoylglycine (C6)	Lipid		HMDB00701	0.000230583	5	sedlight
Liver_52467	Liver	52467	1-palmitoyl-2-arachidonoyl-GPI (16:0/20:4)*	Lipid		HMDB09789	0.000284512	36	sedlight
Liver_43249	Liver	43249	N-delta-acetylornithine	Amino Acid			0.000278712	26	sedlight
Liver_5341	Liver	5341	thiamin (Vitamin B1)	Cofactors and Vitamins	C00378	HMDB00235	0.000243602	4	sedlight
Liver_52450	Liver	52450	1-palmitoyl-2-linoleoyl-GPI (16:0/18:2)	Lipid		HMDB09784	0.000264511	19	sedlight
Liver_40406	Liver	40406	trimethylamine N-oxide	Lipid	C01104	HMDB00925	0.00028712	48	sedlight
Liver_57449	Liver	57449	stearoyl-arachidonoyl-glycerol (18:0/20:4) [2]*	Lipid			0.000269729	17	sedlight
Liver_485	Liver	485	spermidine	Amino Acid	C00315	HMDB01257	0.000208361	3	sedlight
Liver_37076	Liver	37076	N-acetylserine	Amino Acid		HMDB02931	0.000270405	36	sedlight
Liver_39609	Liver	39609	16-hydroxypalmitate	Lipid	C18218	HMDB06294	0.000272684	24	sedlight
Liver_52442	Liver	52442	guanosine 2'-monophosphate (2'-GMP)*	Nucleotide			0.000260675	26	sedlight
Liver_62399	Liver	62399	(3'-5')-cytidylyluridine*	Nucleotide			0.000266398	30	sedlight
Liver_15522	Liver	15522	dihydroxyacetone phosphate (DHAP)	Carbohydrate	C00111	HMDB01473	0.000246948	12	sedlight
Liver_31260	Liver	31260	glucose 6-phosphate	Carbohydrate	C00668	HMDB01401	0.000259213	14	sedlight
Liver_15741	Liver	15741	N-acetyl-glucosamine 1-phosphate	Carbohydrate	C04256	HMDB01367	0.000222344	6	sedlight
Liver_2849	Liver	2849	guanosine 5'- monophosphate (5'-GMP)	Nucleotide	C00144	HMDB01397	0.000239456	18	sedlight
Liver_39786	Liver	39786	guanosine 3'-monophosphate (3'-GMP)	Nucleotide			0.00026928	32	sedlight
Liver_1123	Liver	1123	inosine	Nucleotide	C00294	HMDB00195	0.000255059	13	sedlight
Liver_2856	Liver	2856	uridine 5'-monophosphate (UMP)	Nucleotide	C00105	HMDB00288	0.000237872	13	sedlight
Liver_52468	Liver	52468	1-stearoyl-2-linoleoyl-GPI (18:0/18:2)	Lipid		HMDB09809	0.000245202	7	sedlight
Liver_15910	Liver	15910	maltotetraose	Carbohydrate	C02052	HMDB01296	0.000267205	31	sedlight
Liver_35163	Liver	35163	maltopentaose	Carbohydrate	C06218	HMDB12254	0.000275157	36	sedlight
Liver_33983	Liver	33983	tauro-beta-muricholate	Lipid		HMDB00932	0.000268684	20	sedlight
Liver_54966	Liver	54966	diacylglycerol (16:1/18:2 [2], 16:0/18:3 [1])*	Lipid			0.000285684	40	sedlight
Liver_606	Liver	606	uridine	Nucleotide	C00299	HMDB00296	0.000273992	29	sedlight
Liver_12021	Liver	12021	fructose-6-phosphate	Carbohydrate	C05345	HMDB00124	0.000226336	6	sedlight
Liver_57393	Liver	57393	12-HHTrE	Lipid	C20388	HMDB12535	0.0002577	9	sedlight
Liver_35142	Liver	35142	adenosine 3'-monophosphate (3'-AMP)	Nucleotide	C01367	HMDB03540	0.000270631	32	sedlight
Liver_20488	Liver	20488	glucose	Carbohydrate	C00031	HMDB00122	0.000256542	25	sedlight
Liver_52746	Liver	52746	(3'-5')-guanylylcytidine	Nucleotide			0.000254257	20	sedlight
Liver_15107	Liver	15107	N-acetylglucosamine 6-phosphate	Carbohydrate	C00357	HMDB02817	0.000225495	5	sedlight
Liver_52988	Liver	52988	adipoylcarnitine (C6-DC)	Lipid		HMDB61677	0.000258179	18	sedlight
Liver_48487	Liver	48487	4-hydroxy-nonenal-glutathione	Amino Acid			0.0002163	7	sedlight
Liver_19258	Liver	19258	1-myristoyl-2-palmitoyl-GPC (14:0/16:0)	Lipid		HMDB07869	0.000272378	30	sedlight
Liver_513	Liver	513	creatinine	Amino Acid	C00791	HMDB00562	0.000218688	5	sedlight
Liver_57341	Liver	57341	1,2-dipalmitoyl-GPE (16:0/16:0)*	Lipid		HMDB08923	0.000255663	19	sedlight
Liver_52475	Liver	52475	1-(1-enyl-stearoyl)-2-arachidonoyl-GPE (P-18:0/20:4)*	Lipid		HMDB05779	0.000258111	12	sedlight
Liver_63200	Liver	63200	1-palmitoyl-2-oleoyl-glycosyl-GPE (16:0/18:1)	Lipid			0.000256203	25	sedlight
Liver_1512	Liver	1512	picolinate	Amino Acid	C10164	HMDB02243	0.000243297	7	sedlight
Liver_52673	Liver	52673	1-(1-enyl-palmitoyl)-2-arachidonoyl-GPE (P-16:0/20:4)*	Lipid		HMDB11352	0.000266252	19	sedlight
Liver_32401	Liver	32401	trigonelline (N'-methylnicotinate)	Cofactors and Vitamins	C01004	HMDB00875	0.000285348	54	sedlight
Liver_42448	Liver	42448	1-stearoyl-2-oleoyl-GPE (18:0/18:1)	Lipid		HMDB08993	0.000271692	24	sedlight
Liver_54990	Liver	54990	palmitoyl-palmitoyl-glycerol (16:0/16:0) [2]*	Lipid		HMDB07098	0.000271616	33	sedlight
Liver_27718	Liver	27718	creatine	Amino Acid	C00300	HMDB00064	0.000187224	4	sedlight
Liver_62947	Liver	62947	N,N,N-trimethyl-alanylproline betaine (TMAP)	Amino Acid			0.000194345	6	sedlight
Liver_1510	Liver	1510	phytosphingosine	Lipid	C12144	HMDB04610	0.000217804	9	sedlight
Liver_15747	Liver	15747	anserine	Amino Acid	C01262	HMDB00194	0.000173318	5	sedlight
Liver_19130	Liver	19130	1,2-dipalmitoyl-GPC (16:0/16:0)	Lipid	D03585	HMDB00564	0.000209169	4	sedlight
Liver_527	Liver	527	lactate	Carbohydrate	C00186	HMDB00190	0.000243053	9	sedlight
Liver_2734	Liver	2734	gamma-glutamyltyrosine	Peptide		HMDB11741	0.000219777	7	sedlight
Liver_3127	Liver	3127	hypoxanthine	Nucleotide	C00262	HMDB00157	0.000243297	10	sedlight
Liver_34397	Liver	34397	1-arachidonylglycerol (20:4)	Lipid	C13857	HMDB11549	0.000234425	5	sedlight
Liver_42109	Liver	42109	phosphate	Energy	C00009	HMDB01429	0.000216348	3	sedlight
Liver_57463	Liver	57463	linoleoylcholine*	Lipid			0.000282689	38	sedlight
Liver_531	Liver	531	3-hydroxy-3-methylglutarate	Lipid	C03761	HMDB00355	0.000244893	12	sedlight
Liver_31936	Liver	31936	3-hydroxysuberate	Lipid		HMDB00325	0.000190531	1	sedlight
Liver_32198	Liver	32198	acetylcarnitine (C2)	Lipid	C02571	HMDB00201	0.000265814	21	sedlight
Liver_43802	Liver	43802	guanidinoacetate	Amino Acid	C00581	HMDB00128	0.000245636	16	sedlight
Liver_35127	Liver	35127	prolylhydroxyproline	Amino Acid		HMDB06695	0.000261729	12	sedlight
Liver_37058	Liver	37058	succinylcarnitine (C4-DC)	Energy		HMDB61717	0.000203385	3	sedlight
Liver_43264	Liver	43264	3-hydroxybutyrylcarnitine (1)	Lipid		HMDB13127	0.000207161	3	sedlight
Liver_542	Liver	542	3-hydroxybutyrate (BHBA)	Lipid	C01089	HMDB00357	0.000183507	2	sedlight
Liver_62557	Liver	62557	3-hydroxyhexanoylcarnitine (1)	Lipid			0.000166739	1	sedlight
Liver_1549	Liver	1549	3-hydroxyisobutyrate	Amino Acid	C06001	HMDB00336	0.000233074	5	sedlight
Liver_52741	Liver	52741	(3'-5')-uridylyluridine	Nucleotide			0.000235106	5	sedlight
Liver_554	Liver	554	adenine	Nucleotide	C00147	HMDB00034	0.000244276	9	sedlight
Liver_43502	Liver	43502	N-octanoylglycine	Lipid		HMDB00832	0.000202578	2	sedlight
Liver_590	Liver	590	hypotaurine	Amino Acid	C00519	HMDB00965	0.000230091	8	sedlight
Liver_43023	Liver	43023	pterin	Cofactors and Vitamins	C00715	HMDB00802	0.000212978	4	sedlight
Liver_555	Liver	555	adenosine	Nucleotide	C00212	HMDB00050	0.000234708	5	sedlight
Liver_1417	Liver	1417	kynurenate	Amino Acid	C01717	HMDB00715	0.000234879	7	sedlight
Liver_37059	Liver	37059	malonylcarnitine	Lipid		HMDB02095	0.000234482	9	sedlight
Liver_35652	Liver	35652	adenosine-5'-diphosphoglucose	Carbohydrate	C00498	HMDB06557	0.00024348	11	sedlight
Liver_15716	Liver	15716	imidazole lactate	Amino Acid	C05568	HMDB02320	0.000227449	6	sedlight
Liver_57697	Liver	57697	N-(2-hydroxypalmitoyl)-sphingosine (d18:1/16:0(2OH))	Lipid			0.000198966	4	sedlight
Liver_33950	Liver	33950	N-acetylphenylalanine	Amino Acid	C03519	HMDB00512	0.000230146	8	sedlight
Liver_1585	Liver	1585	N-acetylalanine	Amino Acid	C02847	HMDB00766	0.000266544	22	sedlight
Liver_566	Liver	566	phenylpyruvate	Amino Acid	C00166	HMDB00205	0.000235049	7	sedlight
Liver_33942	Liver	33942	N-acetylasparagine	Amino Acid		HMDB06028	0.000258317	22	sedlight
Liver_48433	Liver	48433	N-formylphenylalanine	Amino Acid			0.000263577	34	sedlight
Liver_38125	Liver	38125	4-cholesten-3-one	Lipid	C00599	HMDB00921	0.000260535	40	sedlight
Liver_1868	Liver	1868	cysteine	Amino Acid	C00097	HMDB00574	0.000235277	20	sedlight
Liver_2127	Liver	2127	glutathione, reduced (GSH)	Amino Acid	C00051	HMDB00125	0.00025313	20	sedlight
Liver_18374	Liver	18374	methionine sulfoxide	Amino Acid	C02989	HMDB02005	0.000245698	29	sedlight
Liver_46957	Liver	46957	gulonate*	Cofactors and Vitamins	C00257	HMDB03290	0.000285516	29	sedlight
Liver_47155	Liver	47155	glycerophosphoinositol*	Lipid			0.000259629	16	sedlight
Liver_48492	Liver	48492	behenoyl sphingomyelin (d18:1/22:0)*	Lipid		HMDB12103	0.000260675	30	sedlight
Liver_1651	Liver	1651	pyridoxal	Cofactors and Vitamins	C00250	HMDB01545	0.000252603	18	sedlight
Liver_2342	Liver	2342	serotonin	Amino Acid	C00780	HMDB00259	0.000252669	24	sedlight
Liver_41374	Liver	41374	phenylalanylalanine	Peptide			0.000264295	24	sedlight
Liver_39764	Liver	39764	uridine 3'-monophosphate (3'-UMP)	Nucleotide	C01368		0.000266837	16	sedlight
Liver_33944	Liver	33944	S-methylglutathione	Amino Acid	C11347		0.000266398	23	sedlight
Liver_63009	Liver	63009	S-(1,2-dicarboxyethyl)glutathione	Amino Acid			0.000264583	16	sedlight
Liver_15306	Liver	15306	2-ketogulonate	Carbohydrate	C15673	HMDB11732	0.000281623	21	sedlight
Liver_61840	Liver	61840	3-hydroxyoleoylcarnitine	Lipid			0.000231242	4	sedlight
Liver_32452	Liver	32452	propionylcarnitine (C3)	Lipid	C03017	HMDB00824	0.000244954	5	sedlight
Liver_39582	Liver	39582	nicotinamide N-oxide	Cofactors and Vitamins		HMDB02730	0.000216348	3	sedlight
Liver_1587	Liver	1587	N-acetylleucine	Amino Acid	C02710	HMDB11756	0.000238749	10	sedlight
Liver_33967	Liver	33967	N-acetylisoleucine	Amino Acid		HMDB61684	0.000216059	4	sedlight
Liver_437	Liver	437	5-hydroxyindoleacetate	Amino Acid	C05635	HMDB00763	0.00025013	16	sedlight
Liver_12358	Liver	12358	biopterin	Cofactors and Vitamins	C06313	HMDB00468	0.000233298	18	sedlight
Liver_52615	Liver	52615	sphingomyelin (d18:1/17:0, d17:1/18:0, d19:1/16:0)	Lipid			0.000231297	16	sedlight
Liver_62103	Liver	62103	cysteinylglycine disulfide*	Amino Acid		HMDB00709	0.000213399	4	sedlight
Liver_34302	Liver	34302	dehydroascorbate	Cofactors and Vitamins	C05422	HMDB01264	0.000235849	17	sedlight
Liver_34398	Liver	34398	glycylleucine	Peptide	C02155	HMDB00759	0.000234255	11	sedlight
Liver_1669	Liver	1669	4-hydroxyphenylpyruvate	Amino Acid	C01179	HMDB00707	0.000213587	2	sedlight
Liver_577	Liver	577	fructose	Carbohydrate	C00095	HMDB00660	0.000266325	26	sedlight
Liver_584	Liver	584	mannose	Carbohydrate	C00159	HMDB00169	0.000261236	27	sedlight
Liver_47890	Liver	47890	7-hydroxycholesterol (alpha or beta)	Lipid		HMDB06119	0.000250001	32	sedlight
Liver_32446	Liver	32446	guanidinosuccinate	Amino Acid	C03139	HMDB03157	0.000218245	7	sedlight
Liver_35129	Liver	35129	dihydrobiopterin	Cofactors and Vitamins	C00268	HMDB00038	0.000241421	12	sedlight
Liver_32354	Liver	32354	ascorbate (Vitamin C)	Cofactors and Vitamins	C00072	HMDB00044	0.000238691	24	sedlight
Liver_48255	Liver	48255	arabonate/xylonate	Carbohydrate			0.000240107	16	sedlight
Liver_35117	Liver	35117	taurocyamine	Amino Acid	C01959	HMDB03584	0.000245202	15	sedlight
Liver_53237	Liver	53237	sedoheptulose	Carbohydrate		HMDB03219	0.000252341	17	sedlight
Liver_54953	Liver	54953	diacylglycerol (14:0/18:1, 16:0/16:1) [1]*	Lipid			0.000276253	25	sedlight
Liver_54942	Liver	54942	palmitoyl-oleoyl-glycerol (16:0/18:1) [2]*	Lipid	C13861	HMDB07102	0.000272454	22	sedlight
Liver_15136	Liver	15136	xanthosine	Nucleotide	C01762	HMDB00299	0.000236308	6	sedlight
Liver_54954	Liver	54954	diacylglycerol (14:0/18:1, 16:0/16:1) [2]*	Lipid			0.000276726	32	sedlight
Liver_32418	Liver	32418	myristoleate (14:1n5)	Lipid	C08322	HMDB02000	0.000253196	22	sedlight
Liver_52633	Liver	52633	palmitoyl-linoleoyl-glycerol (16:0/18:2) [1]*	Lipid		HMDB07103	0.00026809	21	sedlight
Liver_52432	Liver	52432	2-palmitoleoylglycerol (16:1)*	Lipid		HMDB11565	0.000211493	5	sedlight
Liver_1561	Liver	1561	alpha-tocopherol	Cofactors and Vitamins	C02477	HMDB01893	0.000229168	23	sedlight
Liver_35819	Liver	35819	2-palmitoleoyl-GPC* (16:1)*	Lipid		HMDB10383	0.00025873	20	sedlight
Liver_61827	Liver	61827	2-hydroxyheptanoate*	Lipid			0.000239102	33	sedlight
Liver_62276	Liver	62276	dodecadienoate (12:2)*	Lipid			0.000223728	14	sedlight
Liver_21184	Liver	21184	1-oleoylglycerol (18:1)	Lipid		HMDB11567	0.000241541	9	sedlight
Liver_15706	Liver	15706	galactose 1-phosphate	Carbohydrate	C00446	HMDB00645	0.000262083	32	sedlight
Liver_1600	Liver	1600	phosphoethanolamine (PE)	Lipid	C00346	HMDB00224	0.000254058	14	sedlight
Liver_43849	Liver	43849	inositol 1-phosphate (I1P)	Lipid	C01177	HMDB00213	0.000259144	14	sedlight
Liver_38754	Liver	38754	gamma-carboxyglutamate	Amino Acid		HMDB41900	0.000248021	12	sedlight
Liver_15860	Liver	15860	UDP-galactose	Carbohydrate	C00052	HMDB00302	0.000267794	28	sedlight
Liver_62309	Liver	62309	N-acetyl-isoputreanine*	Amino Acid			0.000232516	7	sedlight
Liver_32344	Liver	32344	UDP-glucose	Carbohydrate	C00029	HMDB00286	0.000271692	36	sedlight
Liver_35670	Liver	35670	thiamin diphosphate	Cofactors and Vitamins	C00068	HMDB01372	0.000220326	4	sedlight
Liver_32342	Liver	32342	adenosine 5'-monophosphate (AMP)	Nucleotide	C00020	HMDB00045	0.00025013	16	sedlight
Liver_36815	Liver	36815	adenosine 2'-monophosphate (2'-AMP)	Nucleotide	C00946	HMDB11617	0.000255462	11	sedlight
Liver_46223	Liver	46223	linoleoylcarnitine (C18:2)*	Lipid		HMDB06469	0.000280727	26	sedlight
Liver_37137	Liver	37137	uridine-2',3'-cyclic monophosphate	Nucleotide	C02355	HMDB11640	0.000235677	10	sedlight
Liver_27727	Liver	27727	glutathione, oxidized (GSSG)	Amino Acid	C00127	HMDB03337	0.000240882	12	sedlight
Liver_57523	Liver	57523	docosahexaenoylcarnitine (C22:6)*	Lipid			0.00023729	7	sedlight
Liver_54812	Liver	54812	1-palmitoyl-2-gamma-linolenoyl-GPC (16:0/18:3n6)*	Lipid		HMDB07974	0.000275079	35	sedlight
Liver_15506	Liver	15506	choline	Lipid	C00114	HMDB00097	0.000228037	7	sedlight
Liver_594	Liver	594	nicotinamide	Cofactors and Vitamins	C00153	HMDB01406	0.00022539	5	sedlight
Liver_57518	Liver	57518	arachidonoylcarnitine (C20:4)	Lipid			0.000278073	36	sedlight
Liver_52753	Liver	52753	(3'-5')-adenylylcytidine	Nucleotide			0.000193493	1	sedlight
Liver_57450	Liver	57450	stearoyl-arachidonoyl-glycerol (18:0/20:4) [1]*	Lipid			0.00023386	4	sedlight
Liver_35160	Liver	35160	oleoylcarnitine (C18:1)	Lipid		HMDB05065	0.000265814	20	sedlight
Liver_46896	Liver	46896	fructose 1,6-diphosphate/glucose 1,6-diphosphate/myo-inositol diphosphates	Carbohydrate	C00354		0.000213728	4	sedlight
Liver_18369	Liver	18369	gamma-glutamylleucine	Peptide		HMDB11171	0.000194931	7	sedlight
Liver_33949	Liver	33949	gamma-glutamylglycine	Peptide		HMDB11667	0.000188826	6	sedlight
Liver_33943	Liver	33943	N-acetylglutamine	Amino Acid	C02716	HMDB06029	0.000227556	7	sedlight
Liver_1494	Liver	1494	5-oxoproline	Amino Acid	C01879	HMDB00267	0.000171269	5	sedlight
Liver_37092	Liver	37092	gamma-glutamyl-2-aminobutyrate	Peptide			0.000222599	3	sedlight
Liver_33364	Liver	33364	gamma-glutamylthreonine	Peptide		HMDB29159	0.000171269	5	sedlight
Liver_34592	Liver	34592	ophthalmate	Amino Acid		HMDB05765	0.00020493	8	sedlight
Liver_43829	Liver	43829	gamma-glutamylvaline	Peptide		HMDB11172	0.000171269	5	sedlight
Liver_54885	Liver	54885	1-linoleoyl-GPG (18:2)*	Lipid			0.000222344	9	sedlight
Liver_61861	Liver	61861	octadecenedioate (C18:1-DC)*	Lipid			0.000239279	9	sedlight
Liver_53224	Liver	53224	pimeloylcarnitine/3-methyladipoylcarnitine (C7-DC)	Lipid			0.000237639	8	sedlight
Liver_15705	Liver	15705	cystathionine	Amino Acid	C02291	HMDB00099	0.000262935	20	sedlight
Liver_18245	Liver	18245	gamma-glutamylhistidine	Peptide			0.000180942	2	sedlight
Liver_1414	Liver	1414	3-phosphoglycerate	Carbohydrate	C00597	HMDB00807	7.50911e-07	1	sedlight
Liver_597	Liver	597	phosphoenolpyruvate (PEP)	Carbohydrate	C00074	HMDB00263	7.50911e-07	1	sedlight
Liver_22001	Liver	22001	3-hydroxyoctanoate	Lipid		HMDB01954	0.000227877	6	sedlight
Liver_1408	Liver	1408	putrescine	Amino Acid	C00134	HMDB01414	0.00018912	2	sedlight
Liver_1437	Liver	1437	succinate	Energy	C00042	HMDB00254	0.000179903	1	sedlight
Liver_38116	Liver	38116	indole-3-carboxylate	Amino Acid	C19837	HMDB03320	0.000246886	20	sedlight
Liver_22119	Liver	22119	5-methylcytidine	Nucleotide		HMDB00982	0.000235792	9	sedlight
Liver_22053	Liver	22053	3-hydroxydecanoate	Lipid		HMDB02203	0.000230473	9	sedlight
Liver_52462	Liver	52462	1-palmitoyl-2-arachidonoyl-GPC (16:0/20:4n6)	Lipid		HMDB07982	0.000203299	3	sedlight
Liver_52748	Liver	52748	1-(1-enyl-stearoyl)-2-linoleoyl-GPE (P-18:0/18:2)*	Lipid		HMDB11376	0.000250711	13	sedlight
Liver_57443	Liver	57443	ceramide (d18:2/24:1, d18:1/24:2)*	Lipid			0.000229764	11	sedlight
Liver_35628	Liver	35628	1-oleoyl-GPE (18:1)	Lipid		HMDB11506	0.000240762	14	sedlight
Liver_52697	Liver	52697	1-oleoyl-2-docosahexaenoyl-GPC (18:1/22:6)*	Lipid		HMDB08123	0.000232795	14	sedlight
Liver_55041	Liver	55041	1-oleoyl-2-arachidonoyl-GPE (18:1/20:4)*	Lipid		HMDB09069	0.000232349	11	sedlight
Liver_53189	Liver	53189	1-linoleoyl-2-arachidonoyl-GPE (18:2/20:4)*	Lipid		HMDB09102	0.000205974	5	sedlight
Liver_54994	Liver	54994	1-oleoyl-2-arachidonoyl-GPI (18:1/20:4) *	Lipid		HMDB09844	0.000209847	6	sedlight
Liver_33442	Liver	33442	pseudouridine	Nucleotide	C02067	HMDB00767	0.000219479	2	sedlight
Liver_528	Liver	528	alpha-ketoglutarate	Energy	C00026	HMDB00208	0.000219132	4	sedlight
Liver_1589	Liver	1589	N-acetylmethionine	Amino Acid	C02712	HMDB11745	0.000230528	4	sedlight
Liver_57	Liver	57	glutamate	Amino Acid	C00025	HMDB00148	0.000216155	2	sedlight
Liver_18357	Liver	18357	glycylvaline	Peptide		HMDB28854	0.000227716	9	sedlight
Liver_33969	Liver	33969	stearidonate (18:4n3)	Lipid	C16300	HMDB06547	0.000253925	21	sedlight
Liver_37455	Liver	37455	glycerophosphoethanolamine	Lipid	C01233	HMDB00114	0.000211217	3	sedlight
Liver_43847	Liver	43847	glycerol 3-phosphate	Lipid	C00093	HMDB00126	0.000236193	6	sedlight
Liver_31885	Liver	31885	beta-muricholate	Lipid	C17726	HMDB00415	0.000257631	16	sedlight
Liver_34092	Liver	34092	alpha-muricholate	Lipid	C17647	HMDB00506	0.000233523	11	sedlight
Liver_1605	Liver	1605	ursodeoxycholate	Lipid	C07880	HMDB00946	0.000275001	25	sedlight
Liver_18476	Liver	18476	glycocholate	Lipid	C01921	HMDB00138	0.000231463	11	sedlight
Liver_18494	Liver	18494	taurochenodeoxycholate	Lipid	C05465	HMDB00951	0.000233635	12	sedlight
Liver_18497	Liver	18497	taurocholate	Lipid	C05122	HMDB00036	0.000232238	13	sedlight
Liver_36807	Liver	36807	6-beta-hydroxylithocholate	Lipid	C15515	HMDB00811	0.000232349	13	sedlight
Liver_39378	Liver	39378	tauroursodeoxycholate	Lipid		HMDB00874	0.000250711	12	sedlight
Liver_41375	Liver	41375	tyrosylglycine	Peptide		HMDB29105	0.000248084	10	sedlight
Liver_52294	Liver	52294	2-hydroxyglutarate	Lipid	C02630	HMDB0059655	0.000201694	1	sedlight
Liver_33441	Liver	33441	isobutyrylcarnitine (C4)	Amino Acid		HMDB00736	0.000228252	9	sedlight
Liver_20476	Liver	20476	6-keto prostaglandin F1alpha	Lipid	C05961	HMDB02886	0.000232683	7	sedlight
Liver_19398	Liver	19398	prostaglandin F2alpha	Lipid	C00639	HMDB01139	0.000228305	7	sedlight
Liver_35428	Liver	35428	tiglyl carnitine (C5)	Amino Acid		HMDB02366	0.00022623	5	sedlight
Liver_33471	Liver	33471	nicotinate ribonucleoside	Cofactors and Vitamins	C05841	HMDB06809	0.000227823	6	sedlight
Liver_46537	Liver	46537	alpha-hydroxyisovalerate	Amino Acid		HMDB00407	0.000221431	3	sedlight
Liver_54969	Liver	54969	linoleoyl-linoleoyl-glycerol (18:2/18:2) [2]*	Lipid		HMDB07248	0.000276726	27	sedlight
Liver_15745	Liver	15745	methylsuccinate	Amino Acid		HMDB01844	0.000270782	30	sedlight
Liver_42449	Liver	42449	1-palmitoyl-2-linoleoyl-GPE (16:0/18:2)	Lipid		HMDB05322	0.000262437	17	sedlight
Liver_62850	Liver	62850	tetradecadienoate (14:2)*	Lipid		HMDB00560	0.000282278	31	sedlight
Liver_5086	Liver	5086	dimethylglycine	Amino Acid	C01026	HMDB00092	0.000244338	15	sedlight
Liver_32197	Liver	32197	3-(4-hydroxyphenyl)lactate (HPLA)	Amino Acid	C03672	HMDB00755	0.000236251	7	sedlight
Liver_35107	Liver	35107	isovalerylglycine	Amino Acid		HMDB00678	0.000247578	11	sedlight
Liver_57406	Liver	57406	palmitoleoyl-arachidonoyl-glycerol (16:1/20:4) [2]*	Lipid			0.000258592	14	sedlight
Liver_57428	Liver	57428	hexadecasphingosine (d16:1)*	Lipid			0.00022492	5	sedlight
Liver_52477	Liver	52477	1-(1-enyl-palmitoyl)-2-oleoyl-GPE (P-16:0/18:1)*	Lipid		HMDB11342	0.000230693	9	sedlight
Liver_52716	Liver	52716	1-(1-enyl-palmitoyl)-2-palmitoyl-GPC (P-16:0/16:0)*	Lipid		HMDB11206	0.000215771	5	sedlight
Liver_38399	Liver	38399	9,10-DiHOME	Lipid	C14828	HMDB04704	0.000253394	16	sedlight
Liver_52464	Liver	52464	1-palmitoyl-2-arachidonoyl-GPE (16:0/20:4)*	Lipid		HMDB05323	0.000282196	42	sedlight
Liver_32984	Liver	32984	N-alpha-acetylornithine	Amino Acid	C00437	HMDB03357	0.000288143	52	sedlight
Liver_57651	Liver	57651	hexadecatrienoate (16:3n3)	Lipid			0.000230091	3	sedlight
Liver_48493	Liver	48493	sphingomyelin (d18:1/22:1, d18:2/22:0, d16:1/24:1)*	Lipid		HMDB12104	0.000248784	18	sedlight
Liver_57473	Liver	57473	sphingomyelin (d18:0/18:0, d19:0/17:0)*	Lipid		HMDB12087	0.000241241	20	sedlight
Liver_52433	Liver	52433	sphingomyelin (d17:1/16:0, d18:1/15:0, d16:1/17:0)*	Lipid			0.000212001	6	sedlight
Liver_57477	Liver	57477	sphingomyelin (d18:1/22:2, d18:2/22:1, d16:1/24:2)*	Lipid			0.000218049	10	sedlight
Liver_57482	Liver	57482	sphingomyelin (d18:2/23:1)*	Lipid			0.000221431	10	sedlight
Liver_44681	Liver	44681	palmitoylcarnitine (C16)	Lipid	C02990	HMDB00222	0.000242628	8	sedlight
Liver_39835	Liver	39835	N-palmitoyltaurine	Lipid			0.000193918	4	sedlight
Liver_62781	Liver	62781	18-methylnonadecanoate (i20:0)	Lipid			0.000202409	19	sedlight
Liver_61826	Liver	61826	N-linoleoyltaurine*	Lipid			0.000231684	5	sedlight
Liver_32506	Liver	32506	2-linoleoylglycerol (18:2)	Lipid		HMDB11538	0.000204069	2	sedlight
Liver_48782	Liver	48782	C-glycosyltryptophan	Amino Acid			0.000211678	5	sedlight
Liver_35669	Liver	35669	tetradecanedioate (C14)	Lipid		HMDB00872	0.000248975	14	sedlight
Liver_19266	Liver	19266	2-arachidonoylglycerol (20:4)	Lipid	C13856	HMDB04666	0.000211171	3	sedlight
Liver_2730	Liver	2730	gamma-glutamylglutamine	Peptide	C05283	HMDB11738	0.000198844	4	sedlight
Liver_52677	Liver	52677	1-(1-enyl-palmitoyl)-2-linoleoyl-GPE (P-16:0/18:2)*	Lipid		HMDB11343	0.000219727	4	sedlight
Liver_52740	Liver	52740	(3'-5')-adenylyluridine	Nucleotide			0.00020424	2	sedlight
Liver_46336	Liver	46336	6-oxolithocholate	Lipid			0.000219429	9	sedlight
Liver_1114	Liver	1114	deoxycholate	Lipid	C04483	HMDB00626	0.000232851	6	sedlight
Liver_12261	Liver	12261	taurodeoxycholate	Lipid	C05463	HMDB00896	0.000247894	21	sedlight
Liver_22842	Liver	22842	cholate	Lipid	C00695	HMDB00619	0.000237464	14	sedlight
Liver_33945	Liver	33945	phenylacetylglycine	Peptide	C05598	HMDB00821	0.000231463	7	sedlight
Liver_52683	Liver	52683	1-palmitoleoyl-2-linoleoyl-GPC (16:1/18:2)*	Lipid		HMDB08006	0.00025313	19	sedlight
Liver_53176	Liver	53176	1-linoleoyl-2-linolenoyl-GPC (18:2/18:3)*	Lipid		HMDB08141	0.000272607	38	sedlight
Liver_52603	Liver	52603	1,2-dilinoleoyl-GPC (18:2/18:2)	Lipid		HMDB08138	0.000244522	19	sedlight
Liver_38127	Liver	38127	S-methylmethionine	Amino Acid	C05319	HMDB38670	0.000239811	9	sedlight
Liver_62954	Liver	62954	N2-acetyl,N6-methyllysine	Amino Acid			0.000261307	18	sedlight
Liver_18319	Liver	18319	5-aminovalerate	Amino Acid	C00431	HMDB03355	0.000209984	8	sedlight
Liver_34418	Liver	34418	cytidine 5'-diphosphocholine	Lipid	C00307	HMDB01413	0.00025956	13	sedlight
Liver_19265	Liver	19265	1-stearoyl-2-oleoyl-GPS (18:0/18:1)	Lipid		HMDB10163	0.000238047	20	sedlight
Liver_1124	Liver	1124	myo-inositol	Lipid	C00137	HMDB00211	0.000213446	3	sedlight
Liver_57372	Liver	57372	N-behenoyl-sphingadienine (d18:2/22:0)*	Lipid			0.000207028	4	sedlight
Liver_3147	Liver	3147	xanthine	Nucleotide	C00385	HMDB00292	0.000216011	5	sedlight
Liver_32377	Liver	32377	N-acetylneuraminate	Carbohydrate	C00270	HMDB00230	0.00020493	2	sedlight
Liver_15872	Liver	15872	malonate	Lipid	C00383	HMDB00691	0.000199826	1	sedlight
Liver_53209	Liver	53209	1-oleoyl-2-docosahexaenoyl-GPE (18:1/22:6)*	Lipid			0.000238515	13	sedlight
Liver_32405	Liver	32405	indolepropionate	Amino Acid		HMDB02302	0.000234765	5	sedlight
Liver_1643	Liver	1643	fumarate	Energy	C00122	HMDB00134	0.000164034	2	sedlight
Liver_1303	Liver	1303	malate	Energy	C00149	HMDB00156	0.000179869	3	sedlight
Liver_20676	Liver	20676	maleate	Lipid	C01384	HMDB00176	0.000192878	5	sedlight
Liver_39270	Liver	39270	1-(1-enyl-palmitoyl)-GPE (P-16:0)*	Lipid			0.000179172	3	sedlight
Liver_39271	Liver	39271	1-(1-enyl-stearoyl)-GPE (P-18:0)*	Lipid			0.000169327	2	sedlight
Liver_19503	Liver	19503	stearoyl sphingomyelin (d18:1/18:0)	Lipid	C00550	HMDB01348	0.00021854	8	sedlight
Liver_43343	Liver	43343	2-aminooctanoate	Lipid		HMDB00991	0.000198681	1	sedlight
Liver_61858	Liver	61858	ribulonate/xylulonate/lyxonate*	Carbohydrate			0.000223882	14	sedlight
Liver_2829	Liver	2829	N-formylmethionine	Amino Acid	C03145	HMDB01015	0.000218196	2	sedlight
Liver_55001	Liver	55001	diacylglycerol (12:0/18:1, 14:0/16:1, 16:0/14:1) [2]*	Lipid			0.000226178	4	sedlight
Liver_53174	Liver	53174	1,2-dilinoleoyl-GPE (18:2/18:2)*	Lipid		HMDB09093	0.000232683	8	sedlight
Liver_35114	Liver	35114	7-methylguanine	Nucleotide	C02242	HMDB00897	0.000208764	1	sedlight
Liver_15442	Liver	15442	6-phosphogluconate	Carbohydrate	C00345	HMDB01316	0.00021659	5	sedlight
Liver_46142	Liver	46142	mannitol/sorbitol	Carbohydrate	C00794	HMDB00247	0.00022539	6	sedlight
Liver_1444	Liver	1444	pipecolate	Amino Acid	C00408	HMDB00070	0.000202198	2	sedlight
Liver_2125	Liver	2125	taurine	Amino Acid	C00245	HMDB00251	0.000184169	2	sedlight
Liver_18362	Liver	18362	azelate (nonanedioate; C9)	Lipid	C08261	HMDB00784	0.000238515	23	sedlight
Liver_54955	Liver	54955	linoleoyl-arachidonoyl-glycerol (18:2/20:4) [1]*	Lipid		HMDB07257	0.000207293	2	sedlight
Liver_62558	Liver	62558	1-carboxyethylisoleucine	Amino Acid			0.00019639	1	sedlight
Liver_57554	Liver	57554	2'-O-methylcytidine	Nucleotide			0.000260675	17	sedlight
Liver_52452	Liver	52452	1-stearoyl-2-linoleoyl-GPC (18:0/18:2)*	Lipid		HMDB08039	0.000239279	6	sedlight
Liver_52281	Liver	52281	2-hydroxybutyrate/2-hydroxyisobutyrate	Amino Acid			0.000236251	7	sedlight
Liver_52451	Liver	52451	1-oleoyl-2-linoleoyl-GPI (18:1/18:2)*	Lipid		HMDB09838	0.000198315	2	sedlight
Liver_52687	Liver	52687	1-oleoyl-2-linoleoyl-GPE (18:1/18:2)*	Lipid		HMDB05349	0.00020953	3	sedlight
Liver_57525	Liver	57525	erucoylcarnitine (C22:1)*	Lipid			0.000209893	7	sedlight
Liver_52466	Liver	52466	1-stearoyl-2-docosahexaenoyl-GPE (18:0/22:6)*	Lipid		HMDB05334	0.000237813	7	sedlight
Liver_33946	Liver	33946	N-acetylhistidine	Amino Acid	C02997	HMDB32055	0.000234368	6	sedlight
Liver_22130	Liver	22130	phenyllactate (PLA)	Amino Acid	C05607	HMDB00779	0.000247578	8	sedlight
Liver_5983	Liver	5983	corticosterone	Lipid	C02140	HMDB01547	0.000216107	5	sedlight
Liver_46286	Liver	46286	19,20-DiHDPA	Lipid		HMDB10214	0.000243847	10	sedlight
Liver_57521	Liver	57521	dihomo-linolenoylcarnitine (C20:3n3 or 6)*	Lipid			0.000262863	17	sedlight
Liver_1708	Liver	1708	7,8-dihydrofolate	Cofactors and Vitamins	C00415	HMDB01056	0.000237755	7	sedlight
Liver_18330	Liver	18330	5-methyltetrahydrofolate (5MeTHF)	Cofactors and Vitamins	C00440	HMDB01396	0.000193532	3	sedlight
Liver_38309	Liver	38309	4-hydroxynonenal	Lipid		HMDB04362	0.000214105	8	sedlight
Liver_43761	Liver	43761	2-aminoheptanoate	Lipid			0.000225181	23	sedlight
Liver_1806	Liver	1806	retinol (Vitamin A)	Cofactors and Vitamins	C00473	HMDB00305	0.000233804	29	sedlight
Liver_40703	Liver	40703	prolylglycine	Peptide		HMDB11178	0.000213072	6	sedlight
Liver_52473	Liver	52473	gamma-tocopherol/beta-tocopherol	Cofactors and Vitamins			0.000216445	10	sedlight
Liver_52947	Liver	52947	4-HDoHE	Lipid			0.000236943	13	sedlight
Liver_37538	Liver	37538	15-HETE	Lipid	C04742	HMDB02110	0.000220927	18	sedlight
Liver_37506	Liver	37506	palmitoyl sphingomyelin (d18:1/16:0)	Lipid			0.000230528	13	sedlight
Liver_17769	Liver	17769	sphinganine	Lipid	C00836	HMDB00269	0.000215484	3	sedlight
Liver_27672	Liver	27672	3-indoxyl sulfate	Amino Acid		HMDB00682	0.000203812	4	sedlight
Liver_20694	Liver	20694	oxalate (ethanedioate)	Cofactors and Vitamins	C00209	HMDB02329	0.000218196	3	sedlight
Liver_37372	Liver	37372	5-HETE	Lipid	C04805	HMDB11134	0.000206763	8	sedlight
Liver_40807	Liver	40807	retinal	Cofactors and Vitamins	C00376	HMDB01358	0.000200652	2	sedlight
Liver_2137	Liver	2137	biliverdin	Cofactors and Vitamins	C00500	HMDB01008	0.000218	12	sedlight
Liver_37536	Liver	37536	12-HETE	Lipid		HMDB06111	0.00018027	2	sedlight
Liver_1563	Liver	1563	chenodeoxycholate	Lipid	C02528	HMDB00518	0.000209305	5	sedlight
Liver_1564	Liver	1564	citrate	Energy	C00158	HMDB00094	0.000196708	2	sedlight
Liver_46173	Liver	46173	aconitate [cis or trans]	Energy			0.000216831	3	sedlight
Liver_27503	Liver	27503	3-hydroxypalmitate	Lipid		HMDB10734	0.00016501	2	sedlight
Liver_1572	Liver	1572	glycerate	Carbohydrate	C00258	HMDB00139	0.000204412	3	sedlight
Liver_61862	Liver	61862	hexadecenedioate (C16:1-DC)*	Lipid			0.000138304	1	sedlight
Liver_62398	Liver	62398	(3'-5')-uridylylcytidine*	Nucleotide			0.000200032	1	sedlight
Liver_46227	Liver	46227	fructosyllysine	Amino Acid			0.000199129	1	sedlight
Liver_52446	Liver	52446	1-stearoyl-2-linoleoyl-GPE (18:0/18:2)*	Lipid		HMDB08994	0.000229114	8	sedlight
Liver_57478	Liver	57478	sphingomyelin (d18:1/25:0, d19:0/24:1, d20:1/23:0, d19:1/24:0)*	Lipid			0.000248402	11	sedlight
Liver_52984	Liver	52984	3-hydroxybutyrylcarnitine (2)	Lipid		HMDB13127	0.000276411	31	sedlight
Liver_5345	Liver	5345	uridine 5'-diphosphate (UDP)	Nucleotide	C00015	HMDB00295	0.000231739	6	sedlight
Liver_57687	Liver	57687	N-trimethyl 5-aminovalerate	Amino Acid			0.000184344	2	sedlight
Liver_48130	Liver	48130	N6-succinyladenosine	Nucleotide		HMDB00912	0.000217951	3	sedlight
Liver_2150	Liver	2150	pyridoxamine	Cofactors and Vitamins	C00534	HMDB01431	0.000207515	2	sedlight
Liver_27738	Liver	27738	threonate	Cofactors and Vitamins	C01620	HMDB00943	0.000235677	8	sedlight
Liver_34409	Liver	34409	stearoylcarnitine (C18)	Lipid		HMDB00848	0.000211079	5	sedlight
Liver_57514	Liver	57514	behenoylcarnitine (C22)*	Lipid			0.000201276	4	sedlight
Liver_54956	Liver	54956	linoleoyl-arachidonoyl-glycerol (18:2/20:4) [2]*	Lipid		HMDB07257	0.000242265	7	sedlight
Liver_52438	Liver	52438	1-stearoyl-2-oleoyl-GPC (18:0/18:1)	Lipid		HMDB08038	0.000251035	12	sedlight
Liver_32349	Liver	32349	4-imidazoleacetate	Amino Acid	C02835	HMDB02024	0.000223831	4	sedlight
Liver_48990	Liver	48990	pyruvate	Carbohydrate	C00022	HMDB00243	0.000174408	1	sedlight
Liver_35629	Liver	35629	2-phosphoglycerate	Carbohydrate	C00631	HMDB03391	0.000207781	2	sedlight
Liver_37114	Liver	37114	N6-methyladenosine	Nucleotide		HMDB04044	0.000184624	1	sedlight
Liver_57374	Liver	57374	palmitoyl-docosahexaenoyl-glycerol (16:0/22:6) [2]*	Lipid		HMDB07121	0.000201276	4	sedlight
Liver_52282	Liver	52282	2-methylcitrate/homocitrate	Energy			0.000189379	1	sedlight
Liver_57369	Liver	57369	glycosyl-N-nervonoyl-sphingosine (d18:1/24:1)*	Lipid			0.000225914	14	sedlight
Liver_57595	Liver	57595	glycosyl ceramide (d18:1/20:0, d16:1/22:0)*	Lipid			0.000203726	7	sedlight
Liver_57448	Liver	57448	glycosyl ceramide (d18:1/23:1, d17:1/24:1)*	Lipid			0.000220326	11	sedlight
Liver_33013	Liver	33013	nicotinamide riboside	Cofactors and Vitamins	C03150	HMDB00855	0.000240762	8	sedlight
Liver_35649	Liver	35649	sedoheptulose-7-phosphate	Carbohydrate	C05382	HMDB01068	0.000222191	3	sedlight
Liver_1107	Liver	1107	allantoin	Nucleotide	C02350	HMDB00462	0.000172425	1	sedlight
Liver_48340	Liver	48340	ribulose/xylulose	Carbohydrate			0.000178941	1	sedlight
Liver_52747	Liver	52747	phenol glucuronide	Amino Acid		HMDB60014	0.000182233	3	sedlight
Liver_32553	Liver	32553	phenol sulfate	Amino Acid	C02180	HMDB60015	0.000182233	3	sedlight
Liver_57453	Liver	57453	glycosyl ceramide (d18:2/24:1, d18:1/24:2)*	Lipid			0.000224868	10	sedlight
Liver_57814	Liver	57814	(N(1) + N(8))-acetylspermidine	Amino Acid			0.000226865	5	sedlight
Liver_33934	Liver	33934	gamma-glutamyl-epsilon-lysine	Peptide		HMDB03869	0.000212187	2	sedlight
Liver_43256	Liver	43256	N-acetyl-3-methylhistidine*	Amino Acid			0.000210713	2	sedlight
Liver_62562	Liver	62562	1-carboxyethylvaline	Amino Acid			0.000181517	1	sedlight
Liver_48885	Liver	48885	arabitol/xylitol	Carbohydrate	C01904		0.000202959	3	sedlight
Liver_15677	Liver	15677	3-methylhistidine	Amino Acid	C01152	HMDB00479	0.000160164	1	sedlight
Liver_42446	Liver	42446	1-palmitoyl-2-linoleoyl-GPC (16:0/18:2)	Lipid		HMDB07973	0.000178776	2	sedlight
Liver_48351	Liver	48351	N1-methylinosine	Nucleotide		HMDB02721	0.000201318	3	sedlight
Liver_43831	Liver	43831	1-methylhistamine	Amino Acid	C05127	HMDB00898	0.000208495	7	sedlight
Liver_15729	Liver	15729	tricarballylate	Energy	C19806	HMDB31193	0.000198113	3	sedlight
Liver_40730	Liver	40730	imidazole propionate	Amino Acid		HMDB02271	0.000160881	2	sedlight
Liver_42450	Liver	42450	1-stearoyl-2-arachidonoyl-GPC (18:0/20:4)	Lipid		HMDB08048	0.00020863	4	sedlight
Liver_33487	Liver	33487	glutamate, gamma-methyl ester	Amino Acid		HMDB61715	0.000242689	9	sedlight
Liver_52234	Liver	52234	glycosyl-N-stearoyl-sphingosine (d18:1/18:0)	Lipid			0.00020935	5	sedlight
Liver_48857	Liver	48857	glycerophosphoglycerol	Lipid	C03274		0.000199991	5	sedlight
Liver_53013	Liver	53013	glycosyl-N-palmitoyl-sphingosine (d18:1/16:0)	Lipid			0.000205103	7	sedlight
Liver_27665	Liver	27665	1-methylnicotinamide	Cofactors and Vitamins	C02918	HMDB00699	0.000197669	4	sedlight
Liver_57427	Liver	57427	heptadecasphingosine (d17:1)	Lipid			0.00020747	4	sedlight
Liver_53195	Liver	53195	1-myristoyl-2-arachidonoyl-GPC (14:0/20:4)*	Lipid		HMDB07883	0.000219777	5	sedlight
Liver_37529	Liver	37529	sphingomyelin (d18:1/18:1, d18:2/18:0)	Lipid		HMDB12101	0.000180807	2	sedlight
Liver_53034	Liver	53034	14-HDoHE/17-HDoHE	Lipid			0.000172917	2	sedlight
Liver_34456	Liver	34456	gamma-glutamylisoleucine*	Peptide		HMDB11170	0.000144093	1	sedlight
Liver_36713	Liver	36713	N6-carboxymethyllysine	Carbohydrate			0.000164395	2	sedlight
Liver_15704	Liver	15704	pimelate (heptanedioate)	Lipid	C02656	HMDB00857	1.80219e-06	1	sedlight
Liver_31932	Liver	31932	propionylglycine (C3)	Lipid		HMDB00783	2.70328e-06	3	sedlight
Liver_36768	Liver	36768	valerylglycine (C5)	Lipid		HMDB00927	3.00364e-06	3	sedlight
Liver_42420	Liver	42420	erythronate*	Carbohydrate		HMDB00613	0.000202747	1	sedlight
Liver_53223	Liver	53223	palmitoleoylcarnitine (C16:1)*	Lipid			0.000214011	2	sedlight
Liver_33968	Liver	33968	5-dodecenoate (12:1n7)	Lipid		HMDB00529	0.000227984	4	sedlight
Liver_1768	Liver	1768	carnosine	Amino Acid	C00386	HMDB00033	0.000176244	2	sedlight
Liver_39592	Liver	39592	S-methylcysteine	Amino Acid		HMDB02108	0.000165291	1	sedlight
Liver_54963	Liver	54963	linoleoyl-linolenoyl-glycerol (18:2/18:3) [1]*	Lipid		HMDB07249	0.000187839	1	sedlight
Liver_57584	Liver	57584	N1-Methyl-4-pyridone-3-carboxamide	Cofactors and Vitamins	C05843	HMDB04194	0.000213353	4	sedlight
Liver_31928	Liver	31928	2-methylbutyrylglycine (C5)	Amino Acid		HMDB00339	1.93091e-06	1	sedlight
Liver_61789	Liver	61789	isocaproylglycine	Lipid			2.25273e-06	2	sedlight
Liver_62736	Liver	62736	4-methylhexanoylglycine	Lipid			1.59016e-06	1	sedlight
Liver_62396	Liver	62396	(3'-5')-adenylyladenosine*	Nucleotide			0.000199293	4	sedlight
Liver_38625	Liver	38625	stearoyl ethanolamide	Lipid		HMDB13078	0.000190568	1	sedlight
Liver_42382	Liver	42382	S-adenosylhomocysteine (SAH)	Amino Acid	C00021	HMDB00939	0.000201862	2	sedlight
Liver_57436	Liver	57436	N-erucoyl-sphingosine (d18:1/22:1)*	Lipid			0.000199211	4	sedlight
Liver_48341	Liver	48341	1-dihomo-linolenylglycerol (20:3)	Lipid			7.50911e-07	1	sedlight
Liver_43582	Liver	43582	5-(galactosylhydroxy)-L-lysine	Amino Acid			7.50911e-07	1	sedlight
Liver_57457	Liver	57457	glycosyl ceramide (d16:1/24:1, d18:1/22:1)*	Lipid			0.00020863	7	sedlight
Liver_57370	Liver	57370	lactosyl-N-nervonoyl-sphingosine (d18:1/24:1)*	Lipid			0.000181551	3	sedlight
Liver_54961	Liver	54961	oleoyl-arachidonoyl-glycerol (18:1/20:4) [2]*	Lipid		HMDB07228	0.000173721	1	sedlight
Liver_57531	Liver	57531	nervonoylcarnitine (C24:1)*	Lipid			0.000214579	7	sedlight
Liver_57515	Liver	57515	lignoceroylcarnitine (C24)*	Lipid			0.000177696	2	sedlight
Liver_57373	Liver	57373	palmitoyl-docosahexaenoyl-glycerol (16:0/22:6) [1]*	Lipid		HMDB07121	0.000136861	1	sedlight
Liver_57368	Liver	57368	stearoyl-docosahexaenoyl-glycerol (18:0/22:6) [2]*	Lipid			0.00016296	2	sedlight
Liver_54958	Liver	54958	palmitoyl-arachidonoyl-glycerol (16:0/20:4) [2]*	Lipid		HMDB07112	0.000184589	2	sedlight
Liver_57422	Liver	57422	lactosyl-N-behenoyl-sphingosine (d18:1/22:0)*	Lipid			0.000149738	1	sedlight
Liver_40469	Liver	40469	N1-Methyl-2-pyridone-5-carboxamide	Cofactors and Vitamins	C05842	HMDB04193	0.000189786	2	sedlight
Liver_53180	Liver	53180	1-palmitoleoyl-2-linolenoyl-GPC (16:1/18:3)*	Lipid		HMDB08008	0.000182267	1	sedlight
Muscle_55	Muscle	55	beta-alanine	Nucleotide	C00099	HMDB00056	0.000237813	5	sedlight
Muscle_1117	Muscle	1117	galactitol (dulcitol)	Carbohydrate	C01697	HMDB00107	0.000294168	62	sedlight
Muscle_2856	Muscle	2856	uridine 5'-monophosphate (UMP)	Nucleotide	C00105	HMDB00288	0.000298878	67	sedlight
Muscle_35174	Muscle	35174	mead acid (20:3n9)	Lipid		HMDB10378	0.000295331	60	sedlight
Muscle_46142	Muscle	46142	mannitol/sorbitol	Carbohydrate	C00794	HMDB00247	0.000280241	49	sedlight
Muscle_46148	Muscle	46148	UDP-N-acetylglucosamine/galactosamine	Carbohydrate			0.000296776	60	sedlight
Muscle_48255	Muscle	48255	arabonate/xylonate	Carbohydrate			0.000279354	50	sedlight
Muscle_52634	Muscle	52634	palmitoyl-linoleoyl-glycerol (16:0/18:2) [2]*	Lipid		HMDB07103	0.000253593	18	sedlight
Muscle_54943	Muscle	54943	palmitoyl-oleoyl-glycerol (16:0/18:1) [1]*	Lipid	C13861	HMDB07102	0.000274923	30	sedlight
Muscle_54947	Muscle	54947	stearoyl-linoleoyl-glycerol (18:0/18:2) [2]*	Lipid			0.000275001	28	sedlight
Muscle_22130	Muscle	22130	phenyllactate (PLA)	Amino Acid	C05607	HMDB00779	0.000247074	16	sedlight
Muscle_38102	Muscle	38102	oleoyl ethanolamide	Lipid		HMDB02088	0.000260186	10	sedlight
Muscle_52281	Muscle	52281	2-hydroxybutyrate/2-hydroxyisobutyrate	Amino Acid			0.000246259	16	sedlight
Muscle_57	Muscle	57	glutamate	Amino Acid	C00025	HMDB00148	0.000227396	3	sedlight
Muscle_40008	Muscle	40008	isoleucylglycine	Peptide		HMDB28907	0.000274535	32	sedlight
Muscle_1471	Muscle	1471	ribose	Carbohydrate	C00121	HMDB00283	0.000251295	14	sedlight
Muscle_42398	Muscle	42398	1-stearoyl-GPE (18:0)	Lipid		HMDB11130	0.000264872	29	sedlight
Muscle_58	Muscle	58	glycine	Amino Acid	C00037	HMDB00123	0.000257017	17	sedlight
Muscle_15716	Muscle	15716	imidazole lactate	Amino Acid	C05568	HMDB02320	0.000246322	11	sedlight
Muscle_512	Muscle	512	asparagine	Amino Acid	C00152	HMDB00168	0.000225757	5	sedlight
Muscle_594	Muscle	594	nicotinamide	Cofactors and Vitamins	C00153	HMDB01406	0.000296685	63	sedlight
Muscle_1898	Muscle	1898	proline	Amino Acid	C00148	HMDB00162	0.000247389	14	sedlight
Muscle_18497	Muscle	18497	taurocholate	Lipid	C05122	HMDB00036	0.000202114	2	sedlight
Muscle_33441	Muscle	33441	isobutyrylcarnitine (C4)	Amino Acid		HMDB00736	0.000224816	6	sedlight
Muscle_33971	Muscle	33971	10-heptadecenoate (17:1n7)	Lipid		HMDB60038	0.000280079	44	sedlight
Muscle_39582	Muscle	39582	nicotinamide N-oxide	Cofactors and Vitamins		HMDB02730	0.000277358	23	sedlight
Muscle_48857	Muscle	48857	glycerophosphoglycerol	Lipid	C03274		0.000263291	25	sedlight
Muscle_59	Muscle	59	histidine	Amino Acid	C00135	HMDB00177	0.000260256	20	sedlight
Muscle_1648	Muscle	1648	serine	Amino Acid	C00065	HMDB00187	0.000261096	18	sedlight
Muscle_15677	Muscle	15677	3-methylhistidine	Amino Acid	C01152	HMDB00479	0.000279434	38	sedlight
Muscle_15949	Muscle	15949	2'-deoxycytidine	Nucleotide	C00881	HMDB00014	0.00023386	7	sedlight
Muscle_30460	Muscle	30460	1-methylhistidine	Amino Acid	C01152	HMDB00001	0.000252209	19	sedlight
Muscle_54964	Muscle	54964	linoleoyl-linolenoyl-glycerol (18:2/18:3) [2]*	Lipid		HMDB07250	0.00026928	38	sedlight
Muscle_57409	Muscle	57409	palmitoleoyl-palmitoleoyl-glycerol (16:1/16:1) [2]*	Lipid			0.000257153	22	sedlight
Muscle_542	Muscle	542	3-hydroxybutyrate (BHBA)	Lipid	C01089	HMDB00357	0.000214058	5	sedlight
Muscle_1868	Muscle	1868	cysteine	Amino Acid	C00097	HMDB00574	0.000236481	10	sedlight
Muscle_2183	Muscle	2183	thymidine	Nucleotide	C00214	HMDB00273	0.000246322	9	sedlight
Muscle_15506	Muscle	15506	choline	Lipid	C00114	HMDB00097	0.000280646	45	sedlight
Muscle_54965	Muscle	54965	palmitoyl-linolenoyl-glycerol (16:0/18:3) [2]*	Lipid		HMDB07105	0.000259421	22	sedlight
Muscle_36808	Muscle	36808	dimethylarginine (SDMA + ADMA)	Amino Acid	C03626	HMDB01539	0.000280971	49	sedlight
Muscle_32506	Muscle	32506	2-linoleoylglycerol (18:2)	Lipid		HMDB11538	0.000234029	7	sedlight
Muscle_531	Muscle	531	3-hydroxy-3-methylglutarate	Lipid	C03761	HMDB00355	0.000219628	5	sedlight
Muscle_33419	Muscle	33419	2-palmitoylglycerol (16:0)	Lipid		HMDB11533	0.000263506	19	sedlight
Muscle_396	Muscle	396	glutarate (pentanedioate)	Lipid	C00489	HMDB00661	0.000220827	6	sedlight
Muscle_561	Muscle	561	ribose 5-phosphate	Carbohydrate	C00117	HMDB01548	0.000276018	56	sedlight
Muscle_1474	Muscle	1474	ribulose 5-phosphate	Carbohydrate	C00199	HMDB00618	0.000266033	51	sedlight
Muscle_1494	Muscle	1494	5-oxoproline	Amino Acid	C01879	HMDB00267	0.00022933	8	sedlight
Muscle_1763	Muscle	1763	ribose 1-phosphate	Carbohydrate	C00620	HMDB01489	0.000274302	30	sedlight
Muscle_2134	Muscle	2134	flavin adenine dinucleotide (FAD)	Cofactors and Vitamins	C00016	HMDB01248	0.000241421	18	sedlight
Muscle_27731	Muscle	27731	ribonate (ribonolactone)	Carbohydrate	C01685	HMDB00867	0.000265814	41	sedlight
Muscle_32377	Muscle	32377	N-acetylneuraminate	Carbohydrate	C00270	HMDB00230	0.000262437	32	sedlight
Muscle_34214	Muscle	34214	1-arachidonoyl-GPI* (20:4)*	Lipid		HMDB61690	0.000251686	19	sedlight
Muscle_35153	Muscle	35153	1-docosahexaenoylglycerol (22:6)	Lipid		HMDB11587	0.000229547	11	sedlight
Muscle_35172	Muscle	35172	orotidine	Nucleotide		HMDB00788	0.000272454	44	sedlight
Muscle_35186	Muscle	35186	1-arachidonoyl-GPE (20:4n6)*	Lipid		HMDB11517	0.000243419	16	sedlight
Muscle_35253	Muscle	35253	2-palmitoyl-GPC* (16:0)*	Lipid		HMDB61702	0.000260256	39	sedlight
Muscle_37076	Muscle	37076	N-acetylserine	Amino Acid		HMDB02931	0.000259838	29	sedlight
Muscle_37285	Muscle	37285	xylulose 5-phosphate	Carbohydrate	C00231	HMDB00868	0.000263291	42	sedlight
Muscle_46957	Muscle	46957	gulonate*	Cofactors and Vitamins	C00257	HMDB03290	0.000280079	49	sedlight
Muscle_52604	Muscle	52604	N-palmitoyl-sphinganine (d18:0/16:0)	Lipid		HMDB11760	0.000281378	49	sedlight
Muscle_54979	Muscle	54979	N-stearoyl-sphingosine (d18:1/18:0)*	Lipid		HMDB04950	0.000266252	35	sedlight
Muscle_54990	Muscle	54990	palmitoyl-palmitoyl-glycerol (16:0/16:0) [2]*	Lipid		HMDB07098	0.000252998	26	sedlight
Muscle_57364	Muscle	57364	palmitoyl-myristoyl-glycerol (16:0/14:0) [2]	Lipid		HMDB07095	0.000252866	26	sedlight
Muscle_57434	Muscle	57434	ceramide (d18:1/17:0, d17:1/18:0)*	Lipid			0.000276805	42	sedlight
Muscle_57443	Muscle	57443	ceramide (d18:2/24:1, d18:1/24:2)*	Lipid			0.000281868	47	sedlight
Muscle_2763	Muscle	2763	UDP-glucuronate	Carbohydrate	C00167	HMDB00935	0.000260395	25	sedlight
Muscle_38125	Muscle	38125	4-cholesten-3-one	Lipid	C00599	HMDB00921	0.0002618	15	sedlight
Muscle_54961	Muscle	54961	oleoyl-arachidonoyl-glycerol (18:1/20:4) [2]*	Lipid		HMDB07228	0.000237058	23	sedlight
Muscle_57368	Muscle	57368	stearoyl-docosahexaenoyl-glycerol (18:0/22:6) [2]*	Lipid			0.000249551	22	sedlight
Muscle_57449	Muscle	57449	stearoyl-arachidonoyl-glycerol (18:0/20:4) [2]*	Lipid			0.000232739	7	sedlight
Muscle_485	Muscle	485	spermidine	Amino Acid	C00315	HMDB01257	0.000268312	16	sedlight
Muscle_54724	Muscle	54724	isocitric lactone	Energy			0.000238163	13	sedlight
Muscle_54942	Muscle	54942	palmitoyl-oleoyl-glycerol (16:0/18:1) [2]*	Lipid	C13861	HMDB07102	0.000255866	20	sedlight
Muscle_54954	Muscle	54954	diacylglycerol (14:0/18:1, 16:0/16:1) [2]*	Lipid			0.000257973	16	sedlight
Muscle_40469	Muscle	40469	N1-Methyl-2-pyridone-5-carboxamide	Cofactors and Vitamins	C05842	HMDB04193	0.000235334	7	sedlight
Muscle_46799	Muscle	46799	oleoyl-linoleoyl-glycerol (18:1/18:2) [2]	Lipid		HMDB07219	0.000273992	42	sedlight
Muscle_54945	Muscle	54945	oleoyl-oleoyl-glycerol (18:1/18:1) [1]*	Lipid		HMDB07218	0.000262579	17	sedlight
Muscle_54966	Muscle	54966	diacylglycerol (16:1/18:2 [2], 16:0/18:3 [1])*	Lipid			0.000277121	38	sedlight
Muscle_54968	Muscle	54968	linoleoyl-linoleoyl-glycerol (18:2/18:2) [1]*	Lipid		HMDB07248	0.000259075	29	sedlight
Muscle_57584	Muscle	57584	N1-Methyl-4-pyridone-3-carboxamide	Cofactors and Vitamins	C05843	HMDB04194	0.000267058	20	sedlight
Muscle_15500	Muscle	15500	carnitine	Lipid	C00318	HMDB00062	0.000271844	29	sedlight
Muscle_15990	Muscle	15990	glycerophosphorylcholine (GPC)	Lipid	C00670	HMDB00086	0.000235734	10	sedlight
Muscle_31850	Muscle	31850	butyrylglycine (C4)	Lipid		HMDB00808	0.000214247	5	sedlight
Muscle_34035	Muscle	34035	linolenate [alpha or gamma; (18:3n3 or 6)]	Lipid	C06426	HMDB03073	0.000273915	33	sedlight
Muscle_513	Muscle	513	creatinine	Amino Acid	C00791	HMDB00562	0.000277279	33	sedlight
Muscle_597	Muscle	597	phosphoenolpyruvate (PEP)	Carbohydrate	C00074	HMDB00263	0.000284262	59	sedlight
Muscle_1110	Muscle	1110	arachidonate (20:4n6)	Lipid	C00219	HMDB01043	0.000303456	88	sedlight
Muscle_1126	Muscle	1126	alanine	Amino Acid	C00041	HMDB00161	0.000246384	11	sedlight
Muscle_1414	Muscle	1414	3-phosphoglycerate	Carbohydrate	C00597	HMDB00807	0.000283598	59	sedlight
Muscle_2372	Muscle	2372	cytidine 5'-monophosphate (5'-CMP)	Nucleotide	C00055	HMDB00095	0.000283432	48	sedlight
Muscle_15076	Muscle	15076	2'-deoxyinosine	Nucleotide	C05512	HMDB00071	0.000257905	16	sedlight
Muscle_15691	Muscle	15691	adenosine 3',5'-diphosphate	Nucleotide	C00054	HMDB00061	0.000290211	64	sedlight
Muscle_15747	Muscle	15747	anserine	Amino Acid	C01262	HMDB00194	0.000291693	60	sedlight
Muscle_19258	Muscle	19258	1-myristoyl-2-palmitoyl-GPC (14:0/16:0)	Lipid		HMDB07869	0.000272991	45	sedlight
Muscle_19503	Muscle	19503	stearoyl sphingomyelin (d18:1/18:0)	Lipid	C00550	HMDB01348	0.000287036	64	sedlight
Muscle_32418	Muscle	32418	myristoleate (14:1n5)	Lipid	C08322	HMDB02000	0.000300729	58	sedlight
Muscle_35629	Muscle	35629	2-phosphoglycerate	Carbohydrate	C00631	HMDB03391	0.000281215	61	sedlight
Muscle_35718	Muscle	35718	dihomolinolenate (20:3n3 or 3n6)	Lipid	C03242	HMDB02925	0.00029222	64	sedlight
Muscle_37506	Muscle	37506	palmitoyl sphingomyelin (d18:1/16:0)	Lipid			0.000278632	41	sedlight
Muscle_37536	Muscle	37536	12-HETE	Lipid		HMDB06111	0.000275391	45	sedlight
Muscle_37538	Muscle	37538	15-HETE	Lipid	C04742	HMDB02110	0.000272684	38	sedlight
Muscle_37752	Muscle	37752	13-HODE + 9-HODE	Lipid			0.000256339	25	sedlight
Muscle_42446	Muscle	42446	1-palmitoyl-2-linoleoyl-GPC (16:0/18:2)	Lipid		HMDB07973	0.000284012	56	sedlight
Muscle_43488	Muscle	43488	N-acetylcarnosine	Amino Acid		HMDB12881	0.000241181	6	sedlight
Muscle_44688	Muscle	44688	maltotriose	Carbohydrate	C01835	HMDB01262	0.000297139	64	sedlight
Muscle_45970	Muscle	45970	1-palmitoyl-GPG (16:0)*	Lipid			0.000279998	43	sedlight
Muscle_52453	Muscle	52453	1-oleoyl-2-linoleoyl-GPC (18:1/18:2)*	Lipid			0.000293368	50	sedlight
Muscle_52470	Muscle	52470	1-palmitoyl-2-palmitoleoyl-GPC (16:0/16:1)*	Lipid		HMDB07969	0.000291781	55	sedlight
Muscle_52610	Muscle	52610	1-palmitoyl-2-docosahexaenoyl-GPC (16:0/22:6)	Lipid		HMDB07991	0.000278712	55	sedlight
Muscle_54885	Muscle	54885	1-linoleoyl-GPG (18:2)*	Lipid			0.000294436	77	sedlight
Muscle_1118	Muscle	1118	arachidate (20:0)	Lipid	C06425	HMDB02212	0.0002163	3	sedlight
Muscle_1358	Muscle	1358	stearate (18:0)	Lipid	C01530	HMDB00827	0.000236827	9	sedlight
Muscle_15704	Muscle	15704	pimelate (heptanedioate)	Lipid	C02656	HMDB00857	0.000264655	19	sedlight
Muscle_514	Muscle	514	cytidine	Nucleotide	C00475	HMDB00089	0.000278392	44	sedlight
Muscle_606	Muscle	606	uridine	Nucleotide	C00299	HMDB00296	0.000269954	35	sedlight
Muscle_3127	Muscle	3127	hypoxanthine	Nucleotide	C00262	HMDB00157	0.000262012	38	sedlight
Muscle_15136	Muscle	15136	xanthosine	Nucleotide	C01762	HMDB00299	0.000255394	21	sedlight
Muscle_527	Muscle	527	lactate	Carbohydrate	C00186	HMDB00190	0.000297412	62	sedlight
Muscle_1572	Muscle	1572	glycerate	Carbohydrate	C00258	HMDB00139	0.000282442	49	sedlight
Muscle_34409	Muscle	34409	stearoylcarnitine (C18)	Lipid		HMDB00848	0.000249551	31	sedlight
Muscle_37455	Muscle	37455	glycerophosphoethanolamine	Lipid	C01233	HMDB00114	0.00027048	29	sedlight
Muscle_48152	Muscle	48152	glucose	Carbohydrate	C00031	HMDB00122	0.000290384	59	sedlight
Muscle_57513	Muscle	57513	arachidoylcarnitine (C20)*	Lipid		HMDB06460	0.000236481	19	sedlight
Muscle_57525	Muscle	57525	erucoylcarnitine (C22:1)*	Lipid			0.000242144	18	sedlight
Muscle_558	Muscle	558	adenosine 5'-diphosphoribose (ADP-ribose)	Cofactors and Vitamins	C00301	HMDB01178	0.000297048	70	sedlight
Muscle_33447	Muscle	33447	palmitoleate (16:1n7)	Lipid	C08362	HMDB03229	0.000297869	55	sedlight
Muscle_1493	Muscle	1493	ornithine	Amino Acid	C00077	HMDB03374	0.000289001	34	sedlight
Muscle_1587	Muscle	1587	N-acetylleucine	Amino Acid	C02710	HMDB11756	0.000276647	41	sedlight
Muscle_1670	Muscle	1670	urea	Amino Acid	C00086	HMDB00294	0.000273067	35	sedlight
Muscle_17805	Muscle	17805	dihomo-linoleate (20:2n6)	Lipid	C16525	HMDB05060	0.000284262	52	sedlight
Muscle_20676	Muscle	20676	maleate	Lipid	C01384	HMDB00176	0.000262366	22	sedlight
Muscle_22137	Muscle	22137	homoarginine	Amino Acid	C01924	HMDB00670	0.000276647	26	sedlight
Muscle_32401	Muscle	32401	trigonelline (N'-methylnicotinate)	Cofactors and Vitamins	C01004	HMDB00875	0.000276568	33	sedlight
Muscle_32415	Muscle	32415	docosadienoate (22:2n6)	Lipid	C16533	HMDB61714	0.000279033	33	sedlight
Muscle_32504	Muscle	32504	docosapentaenoate (n3 DPA; 22:5n3)	Lipid	C16513	HMDB06528	0.000289173	39	sedlight
Muscle_33967	Muscle	33967	N-acetylisoleucine	Amino Acid		HMDB61684	0.000263935	25	sedlight
Muscle_33972	Muscle	33972	10-nonadecenoate (19:1n9)	Lipid		HMDB13622	0.000292484	59	sedlight
Muscle_37478	Muscle	37478	docosapentaenoate (n6 DPA; 22:5n6)	Lipid	C16513	HMDB01976	0.000294883	52	sedlight
Muscle_37529	Muscle	37529	sphingomyelin (d18:1/18:1, d18:2/18:0)	Lipid		HMDB12101	0.000286189	57	sedlight
Muscle_38165	Muscle	38165	palmitoyl ethanolamide	Lipid	C16512	HMDB02100	0.000274612	41	sedlight
Muscle_41375	Muscle	41375	tyrosylglycine	Peptide		HMDB29105	0.000275157	28	sedlight
Muscle_43549	Muscle	43549	N-formylanthranilic acid	Amino Acid	C05653	HMDB04089	0.000275939	36	sedlight
Muscle_44675	Muscle	44675	docosahexaenoate (DHA; 22:6n3)	Lipid	C06429	HMDB02183	0.000304026	69	sedlight
Muscle_48187	Muscle	48187	N-acetyltaurine	Amino Acid			0.000282607	41	sedlight
Muscle_57512	Muscle	57512	margaroylcarnitine (C17)*	Lipid		HMDB06210	0.00025526	32	sedlight
Muscle_57528	Muscle	57528	adrenoylcarnitine (C22:4)*	Lipid			0.000277279	46	sedlight
Muscle_57810	Muscle	57810	nisinate (24:6n3)	Lipid		HMDB02007	0.000275861	29	sedlight
Muscle_555	Muscle	555	adenosine	Nucleotide	C00212	HMDB00050	0.000220326	6	sedlight
Muscle_15706	Muscle	15706	galactose 1-phosphate	Carbohydrate	C00446	HMDB00645	0.000286358	44	sedlight
Muscle_37112	Muscle	37112	chiro-inositol	Lipid	C19891	HMDB34220	0.000279837	31	sedlight
Muscle_46798	Muscle	46798	oleoyl-linoleoyl-glycerol (18:1/18:2) [1]	Lipid		HMDB07219	0.000274379	37	sedlight
Muscle_54946	Muscle	54946	oleoyl-oleoyl-glycerol (18:1/18:1) [2]*	Lipid		HMDB07218	0.000266911	32	sedlight
Muscle_54958	Muscle	54958	palmitoyl-arachidonoyl-glycerol (16:0/20:4) [2]*	Lipid		HMDB07112	0.000246823	22	sedlight
Muscle_54980	Muscle	54980	lactosyl-N-stearoyl-sphingosine (d18:1/18:0)*	Lipid		HMDB11591	0.000250323	16	sedlight
Muscle_42459	Muscle	42459	sphingomyelin (d18:2/16:0, d18:1/16:1)*	Lipid			0.000256271	15	sedlight
Muscle_34410	Muscle	34410	cytidine-5'-diphosphoethanolamine	Lipid	C00570	HMDB01564	0.000268312	34	sedlight
Muscle_1124	Muscle	1124	myo-inositol	Lipid	C00137	HMDB00211	0.000213306	5	sedlight
Muscle_577	Muscle	577	fructose	Carbohydrate	C00095	HMDB00660	0.000276805	38	sedlight
Muscle_584	Muscle	584	mannose	Carbohydrate	C00159	HMDB00169	0.000276253	43	sedlight
Muscle_590	Muscle	590	hypotaurine	Amino Acid	C00519	HMDB00965	0.000253858	19	sedlight
Muscle_27738	Muscle	27738	threonate	Cofactors and Vitamins	C01620	HMDB00943	0.000271464	32	sedlight
Muscle_1552	Muscle	1552	erucate (22:1n9)	Lipid	C08316	HMDB02068	0.000261871	22	sedlight
Muscle_33587	Muscle	33587	eicosenoate (20:1n9 or 1n11)	Lipid	C16526	HMDB02231	0.000256271	19	sedlight
Muscle_34061	Muscle	34061	1-arachidonoyl-GPC (20:4n6)*	Lipid	C05208	HMDB10395	0.000280403	46	sedlight
Muscle_54967	Muscle	54967	palmitoleoyl-linoleoyl-glycerol (16:1/18:2) [1]*	Lipid		HMDB07132	0.000255933	27	sedlight
Muscle_42449	Muscle	42449	1-palmitoyl-2-linoleoyl-GPE (16:0/18:2)	Lipid		HMDB05322	0.000254524	28	sedlight
Muscle_52687	Muscle	52687	1-oleoyl-2-linoleoyl-GPE (18:1/18:2)*	Lipid		HMDB05349	0.000260885	30	sedlight
Muscle_605	Muscle	605	uracil	Nucleotide	C00106	HMDB00300	0.000288657	38	sedlight
Muscle_1549	Muscle	1549	3-hydroxyisobutyrate	Amino Acid	C06001	HMDB00336	0.000278073	39	sedlight
Muscle_33950	Muscle	33950	N-acetylphenylalanine	Amino Acid	C03519	HMDB00512	0.000260535	25	sedlight
Muscle_33952	Muscle	33952	myristoylcarnitine (C14)	Lipid		HMDB05066	0.000254858	36	sedlight
Muscle_35436	Muscle	35436	hexanoylglycine (C6)	Lipid		HMDB00701	0.000262792	16	sedlight
Muscle_57747	Muscle	57747	3-methylglutaconate	Amino Acid		HMDB00522	0.000254992	27	sedlight
Muscle_21127	Muscle	21127	1-palmitoylglycerol (16:0)	Lipid		HMDB31074	0.000248656	12	sedlight
Muscle_1301	Muscle	1301	lysine	Amino Acid	C00047	HMDB00182	0.000265306	27	sedlight
Muscle_1516	Muscle	1516	sarcosine	Amino Acid	C00213	HMDB00271	0.000248529	11	sedlight
Muscle_53013	Muscle	53013	glycosyl-N-palmitoyl-sphingosine (d18:1/16:0)	Lipid			0.000257495	22	sedlight
Muscle_1498	Muscle	1498	N6,N6,N6-trimethyllysine	Amino Acid	C03793	HMDB01325	0.0002472	13	sedlight
Muscle_35482	Muscle	35482	2-methylmalonylcarnitine (C4-DC)	Lipid		HMDB13133	0.00022713	4	sedlight
Muscle_1585	Muscle	1585	N-acetylalanine	Amino Acid	C02847	HMDB00766	0.00027116	31	sedlight
Muscle_31260	Muscle	31260	glucose 6-phosphate	Carbohydrate	C00668	HMDB01401	0.000286358	55	sedlight
Muscle_32452	Muscle	32452	propionylcarnitine (C3)	Lipid	C03017	HMDB00824	0.000264439	26	sedlight
Muscle_34437	Muscle	34437	1-stearoyl-GPG (18:0)	Lipid			0.000279918	43	sedlight
Muscle_41370	Muscle	41370	phenylalanylglycine	Peptide		HMDB28995	0.00024348	8	sedlight
Muscle_44877	Muscle	44877	N-palmitoyl-sphingosine (d18:1/16:0)	Lipid		HMDB04949	0.000275313	42	sedlight
Muscle_41374	Muscle	41374	phenylalanylalanine	Peptide			0.000249359	18	sedlight
Muscle_1105	Muscle	1105	linoleate (18:2n6)	Lipid	C01595	HMDB00673	0.000283763	56	sedlight
Muscle_1107	Muscle	1107	allantoin	Nucleotide	C02350	HMDB00462	0.000262863	21	sedlight
Muscle_1336	Muscle	1336	palmitate (16:0)	Lipid	C00249	HMDB00220	0.000263864	23	sedlight
Muscle_18357	Muscle	18357	glycylvaline	Peptide		HMDB28854	0.000242932	8	sedlight
Muscle_45968	Muscle	45968	1-oleoyl-GPG (18:1)*	Lipid			0.000268238	28	sedlight
Muscle_57652	Muscle	57652	hexadecadienoate (16:2n6)	Lipid		HMDB00477	0.000246259	7	sedlight
Muscle_12023	Muscle	12023	thymidine 5'-monophosphate	Nucleotide	C00364	HMDB01227	0.000238105	5	sedlight
Muscle_2133	Muscle	2133	inosine 5'-monophosphate (IMP)	Nucleotide	C00130	HMDB00175	0.00028089	40	sedlight
Muscle_18467	Muscle	18467	eicosapentaenoate (EPA; 20:5n3)	Lipid	C06428	HMDB01999	0.000283598	48	sedlight
Muscle_52462	Muscle	52462	1-palmitoyl-2-arachidonoyl-GPC (16:0/20:4n6)	Lipid		HMDB07982	0.000285684	58	sedlight
[truncated: 2,667 more rows]
