# Supplementary material for: Atlas of exercise metabolism reveals time-dependent signatures of metabolic homeostasis
Source: Cell Metab. Author manuscript; Available in PMC 2026 May 20. (PMC13189211; doi:10.1016/j.cmet.2021.12.016)
Supplement: Data_S1 [file NIHMS2168542-supplement-Data_S1.zip › Data S1_Original datasource used to create all graphs and uncropped western blot images (Related to Figure 1-7)/Orig Data Fig 6H.xlsx]

## Sheet: AV_liver_lactate
ANIMAL_ID_Portal	482_Portal	ANIMAL_ID_Vena Cava	482_Vena Cava	Condition	Zeitgeber
33	-0.923202	33	0.200568	exe	ZT3
35	-0.640769	35	0.597257	exe	ZT3
41	0.231395	41	0.668135	exe	ZT3
43	-0.381792	43	0.659007	exe	ZT3
45	0.372663	45	0.866984	exe	ZT3
55	-0.0121068	55	0.614494	exe	ZT3
69	-0.47554	69	0.575732	exe	ZT3
71	-0.298615	71	0.725139	exe	ZT3
37	-1.04039	37	-0.491595	exe	ZT15
47	0.0232334	47	0.142257	exe	ZT15
49	-1.37044	49	-0.405152	exe	ZT15
51	-0.872711	51	-0.52178	exe	ZT15
59	0.361164			exe	ZT15
63	-0.542095	63	-0.70619	exe	ZT15
73	-1.20699	73	-0.822218	exe	ZT15
75	-0.271369	75	-0.396268	exe	ZT15
34	0.495223	34	1.13109	sed	ZT3
42	0.541422	42	1.16452	sed	ZT3
		44	1.48423	sed	ZT3
46	0.716873	46	0.49115	sed	ZT3
54	0.321609	54	1.08582	sed	ZT3
56	0.146877			sed	ZT3
58	-0.125709	58	0.582358	sed	ZT3
70	0.243507	70	0.989242	sed	ZT3
38	-0.467734	38	0.386139	sed	ZT15
40	0.0649314	40	0.794079	sed	ZT15
48	0.775641	48	0.888047	sed	ZT15
52	-0.274777	52	-0.265396	sed	ZT15
60	0.622629	60	1.32622	sed	ZT15
62	0.0800242	62	0.713573	sed	ZT15
64	-0.514868	64	0.384696	sed	ZT15
72	-0.410896	72	0.787102	sed	ZT15

## Sheet: AV_muscle_lactate
ANIMAL_ID_Arterious	482_Arterious	ANIMAL_ID_Venous	482_Venous	Condition	Zeitgeber
1	0.246616	1	0.509263	exe	ZT3
3	0.354526	3	0.185988	exe	ZT3
9	-0.093115	9	-0.194477	exe	ZT3
11	-0.108068	11	-0.0661893	exe	ZT3
17	-0.618941	17	-0.247964	exe	ZT3
19	-0.0748108	19	0.071769	exe	ZT3
27	-0.17393	27	0.183761	exe	ZT3
67	-0.35883	67	-0.278654	exe	ZT3
5	-0.268252	5	-0.263941	exe	ZT15
7	-0.614073	7	-0.533549	exe	ZT15
13	-0.685634	13	-0.464606	exe	ZT15
15	-0.294555	15	0.163268	exe	ZT15
21	-1.3025	21	-1.10685	exe	ZT15
23	-0.049967	23	0.164466	exe	ZT15
29	-1.59564	29	-1.42968	exe	ZT15
31	-1.43619	31	-0.91243	exe	ZT15
10	0.748797	10	0.857969	sed	ZT3
12	0.259372	12	0.459566	sed	ZT3
18	1.15742	18	1.2116	sed	ZT3
20	0.726817	20	0.639242	sed	ZT3
26	0.500915	26	0.534278	sed	ZT3
28	0.789085	28	0.36182	sed	ZT3
66	0.208318	66	0.0771832	sed	ZT3
6	0.871714	6	0.645557	sed	ZT15
8	-0.424669	8	0.392232	sed	ZT15
14	0.684388	14	0.516631	sed	ZT15
16	0.590819	16	0.695922	sed	ZT15
22	-0.250613	22	-0.239987	sed	ZT15
24	-1.46354	24	-1.13949	sed	ZT15
30	0.295469	30	0.460913	sed	ZT15
32	0.445152	32	0.95139	sed	ZT15
