# Supplementary material for: Atlas of exercise metabolism reveals time-dependent signatures of metabolic homeostasis
Source: Cell Metab. Author manuscript; Available in PMC 2026 May 20. (PMC13189211; doi:10.1016/j.cmet.2021.12.016)
Supplement: Data_S1 [file NIHMS2168542-supplement-Data_S1.zip › Data S1_Original datasource used to create all graphs and uncropped western blot images (Related to Figure 1-7)/Orig Data Fig S5.xlsx]

## Sheet: LIVER_24hr (normalized)
												SAMPLE NAME	UCIR-02196	UCIR-02198	UCIR-02244	UCIR-02246	UCIR-02292	UCIR-02294	UCIR-02200	UCIR-02202	UCIR-02248	UCIR-02250	UCIR-02296	UCIR-02298	UCIR-02204	UCIR-02206	UCIR-02252	UCIR-02254	UCIR-02300	UCIR-02302	UCIR-02208	UCIR-02210	UCIR-02256	UCIR-02258	UCIR-02304	UCIR-02306	UCIR-02212	UCIR-02214	UCIR-02260	UCIR-02262	UCIR-02308	UCIR-02310	UCIR-02216	UCIR-02218	UCIR-02264	UCIR-02266	UCIR-02312	UCIR-02314	UCIR-02195
												PARENT SAMPLE ID	5277753	5277755	5277801	5277803	5277849	5277851	5277757	5277759	5277805	5277807	5277853	5277855	5277761	5277763	5277809	5277811	5277857	5277859	5277765	5277767	5277813	5277815	5277861	5277863	5277769	5277771	5277817	5277819	5277865	5277867	5277773	5277775	5277821	5277823	5277869	5277871	5277752
												CLIENT IDENTIFIER	L2	L4	L50	L52	L98	L100	L6	L8	L54	L56	L102	L104	L10	L12	L58	L60	L106	L108	L14	L16	L62	L64	L110	L112	L18	L20	L66	L68	L114	L116	L22	L24	L70	L72	L118	L120	L1
												GENDER	Male	Male	Male	Male	Male	Male	Male	Male	Male	Male	Male	Male	Male	Male	Male	Male	Male	Male	Male	Male	Male	Male	Male	Male	Male	Male	Male	Male	Male	Male	Male	Male	Male	Male	Male	Male	Male
												TIME AFTER EXERCSE	0	0	0	0	0	0	4	4	4	4	4	4	8	8	8	8	8	8	12	12	12	12	12	12	16	16	16	16	16	16	20	20	20	20	20	20	0
												TIME POINT	4	4	4	4	4	4	8	8	8	8	8	8	12	12	12	12	12	12	16	16	16	16	16	16	20	20	20	20	20	20	0	0	0	0	0	0	4
												TREATMENT	Sedentary	Sedentary	Sedentary	Sedentary	Sedentary	Sedentary	Sedentary	Sedentary	Sedentary	Sedentary	Sedentary	Sedentary	Sedentary	Sedentary	Sedentary	Sedentary	Sedentary	Sedentary	Sedentary	Sedentary	Sedentary	Sedentary	Sedentary	Sedentary	Sedentary	Sedentary	Sedentary	Sedentary	Sedentary	Sedentary	Sedentary	Sedentary	Sedentary	Sedentary	Sedentary	Sedentary	Exercise
												LIGHT DARK PHASE	Light phase	Light phase	Light phase	Light phase	Light phase	Light phase	Light phase	Light phase	Light phase	Light phase	Light phase	Light phase	Light phase	Light phase	Light phase	Light phase	Light phase	Light phase	Light phase	Light phase	Light phase	Light phase	Light phase	Light phase	Light phase	Light phase	Light phase	Light phase	Light phase	Light phase	Light phase	Light phase	Light phase	Light phase	Light phase	Light phase	Light phase
												GROUP ID	Morning sedentary ZT 4	Morning sedentary ZT 4	Morning sedentary ZT 4	Morning sedentary ZT 4	Morning sedentary ZT 4	Morning sedentary ZT 4	Morning sedentary ZT 8	Morning sedentary ZT 8	Morning sedentary ZT 8	Morning sedentary ZT 8	Morning sedentary ZT 8	Morning sedentary ZT 8	Morning sedentary ZT 12	Morning sedentary ZT 12	Morning sedentary ZT 12	Morning sedentary ZT 12	Morning sedentary ZT 12	Morning sedentary ZT 12	Morning sedentary ZT 16	Morning sedentary ZT 16	Morning sedentary ZT 16	Morning sedentary ZT 16	Morning sedentary ZT 16	Morning sedentary ZT 16	Morning sedentary ZT 20	Morning sedentary ZT 20	Morning sedentary ZT 20	Morning sedentary ZT 20	Morning sedentary ZT 20	Morning sedentary ZT 20	Morning sedentary ZT 24	Morning sedentary ZT 24	Morning sedentary ZT 24	Morning sedentary ZT 24	Morning sedentary ZT 24	Morning sedentary ZT 24	Morning exercise ZT 4
												PHASE EXSTAT ZTREAL	Light Sed 4	Light Sed 4	Light Sed 4	Light Sed 4	Light Sed 4	Light Sed 4	Light Sed 8	Light Sed 8	Light Sed 8	Light Sed 8	Light Sed 8	Light Sed 8	Light Sed 12	Light Sed 12	Light Sed 12	Light Sed 12	Light Sed 12	Light Sed 12	Light Sed 16	Light Sed 16	Light Sed 16	Light Sed 16	Light Sed 16	Light Sed 16	Light Sed 20	Light Sed 20	Light Sed 20	Light Sed 20	Light Sed 20	Light Sed 20	Light Sed 0	Light Sed 0	Light Sed 0	Light Sed 0	Light Sed 0	Light Sed 0	Light Exc 4
												REPLICATE NUMBER	1	2	3	4	5	6	1	2	3	4	5	6	1	2	3	4	5	6	1	2	3	4	5	6	1	2	3	4	5	6	1	2	3	4	5	6	1
												ROUND	1	1	2	2	3	3	1	1	2	2	3	3	1	1	2	2	3	3	1	1	2	2	3	3	1	1	2	2	3	3	1	1	2	2	3	3	1
												RUN DAY	2	4	2	4	2	4	3	1	3	1	3	1	2	4	2	4	2	4	3	1	3	1	3	1	2	4	2	4	2	4	3	1	3	1	3	1	1
												SAMPLE AMOUNT	95	108	100	118	111	102	102	108	112	113	103	115	110	108	106	114	104	112	97	95	107	110	104	124	95	119	112	120	116	115	100	101	100	110	101	114	115
												SAMPLE NUMBER	2	4	50	52	98	100	6	8	54	56	102	104	10	12	58	60	106	108	14	16	62	64	110	112	18	20	66	68	114	116	22	24	70	72	118	120	1
												SUBJECT OR ANIMAL ID	2	4	50	52	98	100	6	8	54	56	102	104	10	12	58	60	106	108	14	16	62	64	110	112	18	20	66	68	114	116	22	24	70	72	118	120	1
												GROUP NAME	Light phase Sedentary	Light phase Sedentary	Light phase Sedentary	Light phase Sedentary	Light phase Sedentary	Light phase Sedentary	Light phase Sedentary	Light phase Sedentary	Light phase Sedentary	Light phase Sedentary	Light phase Sedentary	Light phase Sedentary	Light phase Sedentary	Light phase Sedentary	Light phase Sedentary	Light phase Sedentary	Light phase Sedentary	Light phase Sedentary	Light phase Sedentary	Light phase Sedentary	Light phase Sedentary	Light phase Sedentary	Light phase Sedentary	Light phase Sedentary	Light phase Sedentary	Light phase Sedentary	Light phase Sedentary	Light phase Sedentary	Light phase Sedentary	Light phase Sedentary	Light phase Sedentary	Light phase Sedentary	Light phase Sedentary	Light phase Sedentary	Light phase Sedentary	Light phase Sedentary	Light phase Exercise
PATHWAY SORTORDER	BIOCHEMICAL	SUPER PATHWAY	SUB PATHWAY	COMP ID	PLATFORM	CHEMICAL ID	RI	MASS	PUBCHEM	CAS	KEGG	Group HMDB	5304866	5304981	5304869	5304976	5304887	5304969	5304920	5304834	5304905	5304839	5304923	5304812	5304878	5304949	5304891	5304966	5304889	5304971	5304926	5304808	5304930	5304806	5304924	5304829	5304854	5304955	5304864	5304974	5304857	5304945	5304921	5304813	5304932	5304823	5304912	5304820	5304842
1433	(16 or 17)-methylstearate (a19:0 or i19:0)	Lipid	Fatty Acid, Branched	38296	LC/MS Neg	100002356	5993	297.28	3083779	2724-59-6		HMDB37397	1.1843	1.1799	0.9988	1.4742	0.9973	1.3934	0.7663	0.9207	0.9957	1.1742	1.6469	1.2256	0.9031	1.0591	0.8531	0.9905	1.2011	0.5445	1.1052	1.1239	0.8006	1.6533	1.0946	0.8434	0.776	1.344	1.0338	1.646	0.7344	1.1947	1.1351	1.1177	0.6311	1.0836	0.5339	1.2873	5.9125
3797	(3'-5')-adenylyladenosine*	Nucleotide	Dinucleotide	62396	LC/MS Neg	100020723	2173	595.142	94231				0.5122	0.9903	0.513	0.5814	0.8856	1.2129	0.5122	0.5122	0.5122	0.5122	0.5122	0.7254	0.5122	0.5122	0.9477	1.1068	0.5122	1.3387	0.5122	0.5122	0.5122	0.5122	1.7277	0.5122	0.5122	0.5122	0.921	0.5122	0.5122	1.0469	0.5122	0.5122	0.898	0.5122	1.2312	0.5122	0.5122
3794	(3'-5')-adenylylcytidine	Nucleotide	Dinucleotide	52753	LC/MS Neg	100009062	1920	571.131	10875494	4833-63-0			0.875	1.1726	0.7529	1.0123	0.6444	0.9192	0.8974	1.3816	1.1853	1.0196	1.1854	1.4158	1.2829	0.7021	1.225	1.1457	1.803	1.2361	1.2234	0.3424	0.9515	1.0271	2.196	0.9884	0.878	0.4883	0.9541	0.7665	1.1429	0.8019	0.8921	0.8654	0.8285	0.8785	1.1262	0.6522	2.6451
3796	(3'-5')-adenylyluridine	Nucleotide	Dinucleotide	52740	LC/MS Neg	100009060	2002	572.115	112074	3051-84-1			0.9119	1.5477	0.7168	0.8418	0.9391	0.9994	0.9783	0.9945	1.044	1.3226	0.9913	0.5827	1.3037	1.0258	1.2003	1.6551	1.2642	1.5641	0.8343	0.5827	0.9117	0.5827	2.9385	0.5827	1.0436	0.8374	0.5827	0.5827	0.928	1.0164	0.8859	0.5827	1.4007	0.9799	1.1839	0.7345	3.9999
3799	(3'-5')-cytidylylcytidine*	Nucleotide	Dinucleotide	62397	LC/MS Neg	100020727	1472	547.12	94237				0.7978	1.064	0.6749	1.3258	0.4331	1.6013	1.2603	0.6474	1.5291	0.9914	1.5799	0.8907	1.4379	1.7982	2.1062	2.0564	1.5599	2.0789	1.6911	0.8046	1.1128	0.6732	1.7092	0.5282	0.6634	0.4709	0.7349	0.9241	1.0086	1.0904	0.7443	0.2424	1.2032	0.4941	0.5358	0.2424	1.382
3801	(3'-5')-cytidylyluridine*	Nucleotide	Dinucleotide	62399	LC/MS Neg	100020728	1522	548.104					0.6746	1.562	0.8016	1.1645	0.599	1.4493	0.9997	0.8034	1.3403	1.036	1.5378	0.8216	1.2142	1.6161	1.9737	1.7539	1.6378	2.0159	1.5201	0.4244	1.1922	0.4244	2.6589	0.7605	0.605	0.655	0.7963	1.2216	0.8248	0.9194	0.7476	0.4244	0.7878	0.5991	0.4244	0.4417	2.6178
3803	(3'-5')-guanylylcytidine	Nucleotide	Dinucleotide	52746	LC/MS Neg	100009064	1670	587.126	107595	4785-04-0			0.7873	1.4427	0.8946	0.8832	0.822	1.1505	0.8569	1.0517	0.9682	1.155	1.1928	0.4427	1.1052	1.1712	1.1609	1.2447	1.3745	1.3609	1.211	0.4427	0.961	0.4427	2.5377	0.4427	0.7909	0.6648	0.9436	1.1344	0.4427	0.9915	0.9648	0.4427	1.0795	0.7331	0.8902	0.4427	2.7011
3805	(3'-5')-uridylylcytidine*	Nucleotide	Dinucleotide	62398	LC/MS Neg	100020729	1591	548.104					0.7844	1.2591	1.0225	1.1837	0.7996	1.0953	0.8856	1.2648	1.1568	1.0272	1.0377	1.0624	0.9593	0.959	1.1237	1.0672	1.1547	1.2514	0.9642	0.9673	0.9027	0.9112	1.0902	0.8626	0.8788	0.7832	0.9921	1.1231	1.0165	1.2576	1.0553	0.8893	1.0729	0.8204	1.1149	0.8337	0.6848
3807	(3'-5')-uridylyluridine	Nucleotide	Dinucleotide	52741	LC/MS Neg	100009058	1688	549.088	102258	2415-43-2			0.5929	1.486	0.7774	1.0268	1.3089	1.2452	0.5744	1.1727	0.9372	1.2923	0.8732	0.9893	0.7427	0.7427	0.6825	0.9538	1.0813	1.0703	0.75	0.4278	0.5826	0.4278	1.3754	0.6614	0.8197	0.8117	1.4173	1.0477	0.9553	1.5728	0.9249	0.9749	1.3616	1	1.4879	0.9996	1.4418
462	(N(1) + N(8))-acetylspermidine	Amino Acid	Polyamine Metabolism	57814	LC/MS Pos Early	100016038	3080	188.176					0.7856	0.7381	0.8869	1.0251	0.8983	1.1536	0.9588	1.0282	1.0767	0.8374	1.0468	2.7197	1.5649	0.9711	1.5828	2.4598	1.7851	1.2022	0.7324	0.6584	0.5548	0.7833	0.8013	0.8094	0.9257	0.8886	0.992	1.0629	0.7145	0.7011	0.758	0.8367	0.8898	0.7539	0.8367	1.0082	0.8457
1593	(R)-3-hydroxybutyrylcarnitine	Lipid	Fatty Acid Metabolism(Acyl Carnitine)	43264	LC/MS Pos Early	100003926	2400	248.149	53481617			HMDB13127	0.5832	1.2085	0.6432	0.5805	1.4818	0.5952	0.552	0.7899	0.6837	1.3219	0.9648	0.6736	0.8516	1.109	0.6665	0.6873	1.0156	1.1511	1.236	1.1472	0.7325	0.9076	0.8665	1.5616	0.992	0.9572	0.91	0.9055	1.0522	1.3167	0.7899	0.9805	0.8429	1.3276	0.8287	0.563	1.5969
1594	(S)-3-hydroxybutyrylcarnitine	Lipid	Fatty Acid Metabolism(Acyl Carnitine)	52984	LC/MS Pos Early	100009271	2340	248.149				HMDB13127	0.5711	0.4489	0.7943	0.4611	1.1581	0.7713	0.5034	0.5349	0.7536	0.8394	1.5267	1.3933	0.844	0.7568	0.6735	0.9156	1.4074	1.5727	0.7558	0.9622	1.0066	0.9513	1.3038	1.3827	0.925	1.0159	1.211	1.354	1.2232	1.0557	0.5987	0.5458	0.8926	0.8883	0.9006	0.6756	1.1749
2454	1-(1-enyl-palmitoyl)-2-arachidonoyl-GPE (P-16:0/20:4)*	Lipid	Plasmalogen	52673	LC/MS Pos Late	100009002	2270	724.528				HMDB11352	1.1093	1.0935	1.0394	1.0388	0.8996	0.87	0.9318	1.0188	0.9961	1.0955	0.9734	0.8991	1.044	1.2371	0.9422	1.0563	1.059	1.1309	1.1736	1.1662	1.0727	1.0464	1.3091	1.1574	0.9159	1.0771	0.97	1.0284	1.133	1.1187	0.981	0.9665	0.9544	1.0038	0.9496	0.8861	0.959
2451	1-(1-enyl-palmitoyl)-2-linoleoyl-GPE (P-16:0/18:2)*	Lipid	Plasmalogen	52677	LC/MS Pos Late	100009069	2351	700.528				HMDB11343	1.0572	0.943	1.0834	0.8733	0.939	0.7573	1.0689	0.876	0.9593	1.2744	0.7257	1.0011	1.0983	1.1605	1.0745	1.202	1.0983	1.1265	1.331	1.4623	1.1168	1.2561	1.5833	1.1693	0.9011	1.9617	1.0341	0.8668	0.9377	1.0378	0.6629	0.9597	1.0219	1.0071	1.074	1.2694	0.9297
2450	1-(1-enyl-palmitoyl)-2-oleoyl-GPE (P-16:0/18:1)*	Lipid	Plasmalogen	52477	LC/MS Pos Late	100009005	2600	702.543				HMDB11342	1.3648	1.2276	1.2368	0.9758	0.9395	0.724	0.9997	1.1299	0.8887	1.1467	0.9295	0.8274	1.0729	1.2338	0.9235	0.9792	1.125	1.2272	1.243	1.1114	1.0511	1.0678	1.5166	1.3423	1.1762	1.8568	0.9656	0.8946	1.1834	1.3643	0.8323	0.9226	0.8753	1.0195	0.9813	1.0268	1.2118
2452	1-(1-enyl-palmitoyl)-2-palmitoyl-GPC (P-16:0/16:0)*	Lipid	Plasmalogen	52716	LC/MS Pos Late	100009162	2454	718.575	11146967			HMDB11206	1.2069	1.0757	1.1102	0.9603	1.2298	0.7625	0.8765	1.0737	0.911	0.948	1.001	0.8044	1.1879	1.2074	0.8455	0.9551	1.0574	1.0907	1.2067	1.1397	0.9807	1.0768	1.121	0.9682	1.2434	1.1769	0.9061	0.8448	0.9899	0.9733	0.8253	0.7727	0.9943	0.8886	0.8328	1.0985	1.292
2483	1-(1-enyl-palmitoyl)-GPE (P-16:0)*	Lipid	Lysoplasmalogen	39270	LC/MS Pos Late	100003000	1558	438.298					1.1714	1.1909	1.2909	1.0336	1.2065	0.7802	0.7719	1.4893	0.9642	1.3514	1.0401	0.9327	1.0802	1.4412	0.8435	1.0077	1.2044	1.2621	1.1351	0.4739	0.5972	0.947	1.5515	1.0792	1.1199	1.5375	0.8915	0.9041	0.9873	1.6061	0.8771	0.6504	0.6226	0.9227	0.6872	0.9917	5.4314
2467	1-(1-enyl-stearoyl)-2-arachidonoyl-GPE (P-18:0/20:4)*	Lipid	Plasmalogen	52475	LC/MS Pos Late	100008999	2511	752.559	9547058			HMDB05779	1.13	1.0821	1.0555	0.9679	0.9507	0.8791	0.8927	1.1185	0.9784	1.0878	0.922	0.9051	1.1163	1.3722	1.102	1.0699	1.0764	0.971	1.1965	1.1879	1.0939	1.1227	1.3036	1.0875	0.9558	1.0306	0.9611	0.8603	1.0682	1.0456	0.9704	0.9552	0.8551	1.0075	0.9522	0.9031	0.7151
2459	1-(1-enyl-stearoyl)-2-linoleoyl-GPE (P-18:0/18:2)*	Lipid	Plasmalogen	52748	LC/MS Pos Late	100009225	2633	728.559				HMDB11376	1.1398	1.0472	1.0522	0.8799	0.8161	0.7484	0.9734	0.9301	0.8969	1.1717	0.8843	0.842	1.131	1.1566	1.117	1.0844	1.0722	0.9743	1.2661	1.2193	1.0402	1.1364	1.3887	1.1614	1.2677	1.4898	0.978	0.8015	1.1762	1.1651	0.8064	0.9251	0.871	1.0945	0.9689	0.9739	0.8943
2458	1-(1-enyl-stearoyl)-2-oleoyl-GPE (P-18:0/18:1)	Lipid	Plasmalogen	52614	LC/MS Pos Late	100008919	2950	730.575		144371-68-6		HMDB11375	1.8934	1.0884	0.78	0.6543	0.8515	0.2807	1.4198	1.2081	0.2603	1.0214	0.2603	1.2477	1.2877	0.7951	1.3198	0.7371	0.8939	0.9271	1.3635	1.3257	0.9365	1.4565	1.5811	1.2192	1.6754	1.1775	1.3266	0.5793	1.2996	0.9853	0.5719	0.7214	0.7608	1.0168	1.1795	1.2162	1.3983
2487	1-(1-enyl-stearoyl)-GPE (P-18:0)*	Lipid	Lysoplasmalogen	39271	LC/MS Pos Late	100003001	1649	466.329					0.5097	0.9342	1.2121	1.0856	1.0051	0.8592	0.7139	1.4377	0.7917	1.2876	1.0935	0.8713	0.8676	1.2962	0.7131	0.7582	0.9218	0.7534	1.0395	1.0645	0.6709	1.0547	1.6099	1.3249	1.3208	1.6227	0.8338	0.7778	0.9002	1.5583	0.6993	0.7087	0.5354	1.0567	0.7065	1.0793	2.8766
2024	1,2-dilinoleoyl-GPC (18:2/18:2)	Lipid	Phosphatidylcholine (PC)	52603	LC/MS Pos Late	100008903	2006	782.569	5288075	998-06-1		HMDB08138	1.0443	1.0744	0.9333	1.1343	0.9383	1.0115	1.2681	1.1837	0.8699	1.3877	1.1877	0.9401	1.0988	0.9997	1.2275	1.0207	1.0718	0.8949	0.8225	0.9502	0.7537	0.8272	0.8164	0.7889	1.067	0.7191	0.951	0.7192	0.9785	0.9538	0.847	0.7997	0.9809	1.1006	0.8982	1.223	0.8236
2104	1,2-dilinoleoyl-GPE (18:2/18:2)*	Lipid	Phosphatidylethanolamine (PE)	53174	LC/MS Pos Late	100009217	2083	740.522	9546812			HMDB09093	1.2435	1.0181	0.8549	1.1282	0.7466	1.0592	1.476	0.9594	1.0202	1.4876	1.0905	0.8734	1.1786	0.9442	1.2407	1.3581	0.9047	0.7818	0.5882	0.9387	0.8337	0.7794	0.9109	0.8354	1.0573	0.8053	0.7722	0.481	0.8687	0.9183	0.7185	0.7683	1.0511	1.1448	0.8389	1.3651	0.5852
1948	1,2-dipalmitoyl-GPC (16:0/16:0)	Lipid	Phosphatidylcholine (PC)	19130	LC/MS Pos Late	100000657	2365	734.569	452110	63-89-8		HMDB00564	1.0438	1.0258	1.0452	0.9806	1.2964	0.9412	0.8709	1.0157	1.0314	1.0362	0.9322	0.8793	1.0423	1.2443	0.9952	1.0557	1.2745	1.2715	1.2373	1.1343	1.0756	1.1215	1.0648	1.2489	0.8637	0.9976	0.8819	0.9693	0.9169	1.1083	0.9186	0.7785	0.8939	1.0198	0.8644	0.9804	1.0685
2066	1,2-dipalmitoyl-GPE (16:0/16:0)*	Lipid	Phosphatidylethanolamine (PE)	57341	LC/MS Pos Late	100009204	2498	692.522	445468			HMDB08923	1.0925	1.1587	0.9568	0.954	1.2259	0.9372	0.6454	1.0828	0.9166	0.9842	0.7232	0.6939	0.8485	1.5256	0.7982	0.9786	1.4446	1.5591	2.7935	2.2845	2.1924	1.7925	2.4473	2.2223	0.6341	1.1978	0.8656	1.4107	1.0634	1.3516	0.8564	0.9333	0.858	1.0048	0.9643	1.1155	0.8643
1044	1,5-anhydroglucitol (1,5-AG)	Carbohydrate	Glycolysis, Gluconeogenesis, and Pyruvate Metabolism	20675	LC/MS Neg	100000580	802	163.061	64960	154-58-5	C07326	HMDB02712	0.5238	0.7287	0.9726	0.9074	0.8209	0.9731	0.7494	0.7969	1.3711	1.1184	1.0498	1.1564	0.9957	0.6513	1.4234	1.0299	1.235	1.4189	1.0549	1.073	0.9347	1.2227	0.9896	1.0137	0.7753	1.1799	0.8109	0.7221	0.9619	0.8699	0.6367	0.9675	0.8757	1.2222	1.1733	1.1279	0.5878
1316	10-heptadecenoate (17:1n7)	Lipid	Long Chain Fatty Acid	33971	LC/MS Neg	100001278	5555	267.233	5312435	29743-97-3		HMDB60038	0.9782	1.2598	1.0577	1.6215	1.0323	1.2997	0.7501	1.4673	1.083	1.0058	1.2844	0.9976	0.857	0.9582	0.6523	0.6471	1.241	0.4117	1.1177	1.2495	0.6387	1.0804	0.9486	0.8119	0.8665	0.9239	1.3589	1.6918	0.8547	1.1334	1.2769	1.3668	0.5401	1.3626	0.4885	1.1517	6.5962
1328	10-nonadecenoate (19:1n9)	Lipid	Long Chain Fatty Acid	33972	LC/MS Neg	100001277	5780	295.264	5312513	73033-09-7		HMDB13622	0.8993	1.1503	0.9972	1.2313	0.8618	1.1212	0.6868	1.3463	1.1286	1.1843	1.1093	1.0346	0.8352	0.9454	0.6938	0.6624	1.2858	0.3912	1.3178	1.5605	0.7076	1.0908	1.2847	0.9262	0.7722	1.0327	1.117	1.5834	0.9215	1.0957	1.128	1.4502	0.4271	1.1864	0.3941	0.9132	8.4183
1736	12,13-DiHOME	Lipid	Fatty Acid, Dihydroxy	38395	LC/MS Neg	62	5137	313.238	10236635	263399-35-5	C14829	HMDB04705	1.2928	0.7144	1.2065	1.2646	1.4528	1.2624	0.9834	0.9704	1.2892	0.6992	1.1567	1.2858	1.0467	0.878	0.9633	0.8198	0.9806	0.7634	0.7556	0.816	0.7214	1.0247	0.7518	0.7332	1.0874	0.9104	1.0872	1.233	0.3832	1.0514	0.6494	0.8055	0.9228	0.8555	0.7845	1.2346	1.4229
1824	12-HETE	Lipid	Eicosanoid	37536	LC/MS Neg	100002167	5326	319.228	5312983	71030-37-0;73837-14-6		HMDB06111	1.6147	1.1458	1.7893	0.6477	1.3959	0.8939	1.0252	0.9885	0.9771	0.6565	0.7224	0.9288	0.9485	1.1584	0.8876	1.0413	0.9957	1.0197	0.9137	0.7477	0.8923	1.1553	0.5647	0.6594	1.5837	1.4776	1.0546	1.1061	0.6463	1.5491	0.5097	0.7832	1.2363	1.4313	1.1358	0.7939	0.5637
1830	12-HHTrE	Lipid	Eicosanoid	57393	LC/MS Neg	1261	5175	279.197	5283141	54397-84-1	C20388	HMDB12535	1.3828	1.0759	0.7889	0.9882	0.7596	0.996	0.9846	1.0224	1.2077	1.004	0.8733	1.0884	1.3273	1.6258	1.2946	1.543	1.0701	0.9174	1.4892	1.3951	1.0957	1.4513	1.2941	0.9375	0.8198	1.0397	1.0243	1.0619	1.0555	1.1318	0.6014	0.978	0.923	0.657	1.0515	0.7249	0.3203
1717	13-HODE + 9-HODE	Lipid	Fatty Acid, Monohydroxy	37752	LC/MS Neg	100002196	5275	295.228	43013				1.3057	0.7198	1.1714	1.4527	1.4827	1.5186	0.7453	1.0006	1.1072	0.7636	1.133	1.3731	0.9735	0.8489	0.8583	0.8053	0.9557	0.644	0.6859	0.8672	0.5729	0.7737	0.6135	0.9505	1.038	0.8297	1.1099	1.0251	0.396	1.2128	0.4023	0.8408	0.8982	1.1111	0.7906	1.609	0.5616
1757	14-HDoHE/17-HDoHE	Lipid	Docosanoid	53034	LC/MS Neg	100009278	5296	343.228					2.8125	0.7761	1.9525	1.0719	1.7995	1.2571	0.7192	0.8742	0.7471	0.7858	0.9846	1.0521	1.1266	0.8971	0.9051	1.0056	1.0777	0.7412	0.3757	0.9112	0.6099	0.9777	0.4191	0.872	1.0907	2.2709	1	1.0352	0.44	1.1025	0.554	0.3757	1.1944	1.3527	0.8039	0.3757	0.8403
1826	15-HETE	Lipid	Eicosanoid	37538	LC/MS Neg	100000565	5298	319.228	5280724	54845-95-3	C04742	HMDB02110	1.2349	0.659	0.8788	0.9109	1.2295	1.0447	0.9376	0.9034	1.0333	0.5559	0.786	1.1432	1.2764	1.2388	1.0422	1.1861	0.9002	1.0505	1.0947	1.3713	0.9706	1.3934	0.7827	1.0537	1.2836	0.8992	1.2848	0.7976	0.4854	0.9101	0.5935	0.9857	0.9044	0.9981	0.8815	1.2916	0.312
1713	16-hydroxypalmitate	Lipid	Fatty Acid, Monohydroxy	39609	LC/MS Neg	100002953	5236.2	271.228	10466	506-13-8	C18218	HMDB06294	1.083	1.0947	0.7551	0.7333	0.6684	0.7897	1.2159	1.1113	0.9985	1.3771	0.7725	1.313	1.4108	1.6975	1.7455	1.4122	1.0423	1.502	2.0911	1.9838	1.5322	1.6699	2.7754	1.1909	1.0556	1.0181	1.0717	0.9996	0.9787	0.9274	0.948	1.2122	0.8477	0.9308	0.9481	1.0274	1.7541
1425	18-methylnonadecanoate (i20:0)	Lipid	Fatty Acid, Branched	62781	LC/MS Neg	100019953	6170	311.296	4383090				1.2912	0.8993	1.125	1.6516	0.7391	1.0083	0.8371	0.7412	1.0264	1.3884	1.2563	0.9197	0.9288	1.079	1.014	1.1319	1.1365	0.4895	0.9624	1.0779	0.881	1.3167	1.8282	0.7644	1.13	1.4071	0.5756	1.5665	0.7494	1.3252	0.8865	0.9096	0.4963	1.108	0.4177	0.7858	8.9993
1743	19,20-DiHDPA	Lipid	Fatty Acid, Dihydroxy	46286	LC/MS Neg	100002844	5212	361.238	16061148			HMDB10214	1.3253	1.0453	0.7053	1.049	1.232	1.1644	1.1452	0.8852	1.0736	0.6876	0.9372	0.8806	1.3774	1.1181	1.1432	1.1086	0.947	0.8317	1.1089	0.6863	0.8149	1.0015	0.6741	0.6662	1.1772	0.8917	1.155	0.8453	0.5877	0.8515	0.761	0.759	1.0146	0.839	0.5443	0.9394	1.0849
2299	1-arachidonoyl-GPC* (20:4)*	Lipid	Lysophospholipid	34061	LC/MS Neg	100001551	6074	618.341			C05208	HMDB10395	0.8485	1.3757	0.984	2.2673	1.0004	1.817	0.7316	1.4061	1.1963	1.1643	1.5837	1.0096	0.6837	1.2368	0.6534	0.8084	1.4295	0.5042	1.2878	1.1697	0.6355	0.9606	0.7993	0.715	0.6538	1.3834	1.0242	1.9311	0.6982	1.2801	1.2187	0.7917	0.3507	0.8126	0.3343	1.1496	1.3636
2342	1-arachidonoyl-GPE (20:4n6)*	Lipid	Lysophospholipid	35186	LC/MS Neg	100001571	5874	500.278	42607465			HMDB11517	0.972	1.5091	1.0527	1.861	0.8437	1.6422	0.9355	1.0846	1.2209	1.0325	1.6224	0.8852	0.873	1.3918	0.8406	1.0143	1.3108	0.5876	1.4472	0.9304	0.8315	1.0536	1.0831	0.6587	0.6697	1.4014	0.9513	1.6107	0.9285	1.2488	1.1303	0.792	0.4551	0.8169	0.4484	0.7967	0.9489
2380	1-arachidonoyl-GPI* (20:4)*	Lipid	Lysophospholipid	34214	LC/MS Neg	100001654	5482	619.289				HMDB61690	1.1858	1.5476	1.2791	1.761	0.9521	1.3768	0.8063	1.3909	1.3235	1.2699	1.4257	0.7613	0.8938	1.3636	0.8971	0.7499	1.261	0.4946	1.296	0.8276	0.6188	0.6717	0.8073	0.9379	0.7645	1.2282	0.9898	1.6618	0.8538	1.3333	1.1744	0.9196	0.4739	0.9252	0.4427	0.9072	1.1309
2511	1-arachidonylglycerol (20:4)	Lipid	Monoacylglycerol	34397	LC/MS Neg	100001433	6250	303.233	5282281	35474-99-8	C13857	HMDB11549	0.3508	1.1573	0.6132	1.753	0.7567	1.1402	0.66	0.8719	1.3005	0.4446	1.6588	0.8775	1.1435	1.1305	1.0425	1.2984	1.3903	0.668	1	0.3508	0.9615	0.3508	1.3411	0.3508	0.3508	1.2165	0.5434	1.234	0.721	1.1967	1.4963	0.9174	0.5109	0.5934	0.3508	0.488	29.6172
320	1-carboxyethylisoleucine	Amino Acid	Leucine, Isoleucine and Valine Metabolism	62558	LC/MS Neg	100020427	2628	202.108					1.1515	1.0622	0.4818	0.9735	0.5158	0.8963	0.948	1.6198	0.994	1.4026	1.1163	0.4818	1.7035	1.0128	1.3882	0.6133	0.8556	0.7372	1.264	0.4818	0.4818	0.4818	0.8751	0.6402	1.3141	0.9775	1.2688	0.8251	1.1869	0.9622	1.2218	0.8658	1.3435	0.4818	0.8705	0.4818	1.5439
282	1-carboxyethylleucine	Amino Acid	Leucine, Isoleucine and Valine Metabolism	62559	LC/MS Neg	100020425	2663	202.108					1.0583	1.0582	0.5055	1.0437	0.4968	0.8934	1.0312	1.7329	1.3228	1.2702	1.4684	0.8927	1.1663	1.3377	1.0637	1.1019	1.1449	1.3226	1.6039	1.151	0.7406	1.0681	0.8601	0.7779	0.8597	1.4055	1.1052	1.263	1.4229	0.9443	1.1016	0.6979	0.9631	0.9396	0.9825	0.5748	0.4202
129	1-carboxyethylphenylalanine	Amino Acid	Phenylalanine Metabolism	62566	LC/MS Neg	100020419	2844	236.093					0.9515	1.1939	0.6533	0.9631	0.5342	0.8927	1.1634	1.7672	1.3853	1.265	1.5365	0.8237	1.3444	1.3109	1.3005	1.0012	1.1065	1.1941	1.5558	1.2556	1.076	1.0724	0.8003	0.8108	0.8276	1.2532	1.0257	1.1456	1.2933	0.832	1.204	0.372	0.9023	0.677	0.8688	0.4658	0.539
343	1-carboxyethylvaline	Amino Acid	Leucine, Isoleucine and Valine Metabolism	62562	LC/MS Neg	100020423	2008	188.093					1.2493	0.8905	0.7132	0.679	0.5729	0.8179	0.8252	1.5515	0.8429	1.1339	0.915	0.7068	1.6544	1.0062	1.2229	0.6842	0.7015	0.8545	1.0203	1.6197	0.7985	1.0449	1.0097	1.0578	1.175	1.3607	1.161	1.159	1.5157	0.9998	1.1761	0.9486	1.0059	0.8081	1.0741	0.5664	0.9874
2510	1-dihomo-linolenylglycerol (20:3)	Lipid	Monoacylglycerol	48341	LC/MS Neg	100006121	6400	305.249					0.346	1.004	0.346	2.2808	0.6541	1.4379	0.346	0.8492	0.346	0.346	1.9788	0.346	0.346	0.346	0.346	0.346	0.8881	0.346	0.8979	0.346	0.346	0.346	1.5092	0.346	0.741	0.7987	0.346	2.612	1.1764	1.0002	0.9561	0.346	0.346	0.346	1.3341	0.346	28.0315
2514	1-docosahexaenoylglycerol (22:6)	Lipid	Monoacylglycerol	35153	LC/MS Neg	100001481	6150	309.222				HMDB11587	0.7525	1.3723	0.7133	1.7891	1.1456	1.9822	0.3595	0.9168	1.4072	1.0715	3.7106	1.2443	0.5499	0.9667	0.8069	1.0735	1.6556	0.4835	0.8014	0.3301	0.6888	0.3301	1.478	0.3301	0.6535	0.7074	0.6714	1.0448	0.3675	1.1281	0.8849	0.3301	0.3301	0.6161	0.3301	1.0033	28.0511
2310	1-lignoceroyl-GPC (24:0)	Lipid	Lysophospholipid	49617	LC/MS Pos Late	100002873	1907	608.465		325171-59-3		HMDB10405	0.9704	0.7837	1.1708	1.0974	1.0397	0.7212	0.8087	1.12	0.7949	1.0217	1.3313	0.8119	0.5185	0.9861	0.5185	0.7042	1.1534	0.9407	1.1044	0.8689	0.781	1.1582	1.0975	0.9559	1.0442	2.4219	0.9638	0.92	1.25	0.9836	0.7295	0.7285	1.0792	1.1497	1.0682	0.8755	1.0047
2283	1-linolenoyl-GPC (18:3)*	Lipid	Lysophospholipid	45951	LC/MS Neg	100005350	5724	592.326				HMDB10388	1.211	1.4795	1.2352	2.6622	0.8863	2.2354	0.8561	0.8977	1.359	1.2049	1.7028	0.7626	0.5992	1.3315	0.7915	0.9952	0.7699	0.3175	1.2313	1.1203	0.759	1.0323	1.3244	0.8082	1.1209	2.2158	1.0525	2.9467	0.9106	1.9551	1.2688	0.2315	0.4023	0.7101	0.3845	0.9298	1.5002
2028	1-linoleoyl-2-arachidonoyl-GPC (18:2/20:4n6)*	Lipid	Phosphatidylcholine (PC)	52710	LC/MS Pos Late	100009131	1969	806.569				HMDB08147	0.9685	1.1322	0.9958	1.0568	0.9235	0.8682	1.0744	1.2937	0.7983	1.3111	0.9749	0.7045	1.1086	1.1631	1.1195	0.9411	1.2905	1.1794	1.1547	1.1727	0.8701	1.0706	0.91	1.0426	1.0117	0.8547	0.9413	0.8382	1.0353	0.9904	0.9373	0.8037	0.9365	1.126	0.8932	0.965	0.8083
2106	1-linoleoyl-2-arachidonoyl-GPE (18:2/20:4)*	Lipid	Phosphatidylethanolamine (PE)	53189	LC/MS Pos Late	100009222	2030	764.522				HMDB09102	0.8737	1.1081	0.8443	1.0807	0.7658	0.8948	1.2627	1.2522	0.962	1.4211	0.912	0.7863	1.0417	1.0597	1.3213	1.0238	1.3111	1.1094	1.0009	1.1065	0.9195	0.9486	1.1317	0.928	0.8543	0.9224	0.9767	0.6438	1.1843	0.8987	0.9602	0.9093	1.0417	1.147	0.8871	0.9314	0.5945
2025	1-linoleoyl-2-linolenoyl-GPC (18:2/18:3)*	Lipid	Phosphatidylcholine (PC)	53176	LC/MS Pos Late	100009343	1939	780.554				HMDB08141	1.4181	1.2711	0.9427	1.1988	1	1.1211	1.3618	1.3174	0.8743	1.7615	1.276	0.7909	1.264	1.0486	1.1718	0.9496	0.7312	0.6575	0.3824	0.6849	0.4462	0.557	0.4876	0.6395	1.0847	0.5508	0.6081	0.2175	0.4786	0.9686	0.6357	0.5808	0.8573	1.5208	0.6156	1.421	1.0892
2281	1-linoleoyl-GPC (18:2)	Lipid	Lysophospholipid	34419	LC/MS Pos Late	100001395	1465	520.34	11988421		C04100	HMDB10386	0.8949	1.426	1.1188	1.8197	1.1282	1.8222	0.9664	1.4383	1.0135	1.7125	2.9077	0.8666	0.8186	1.1638	0.8876	0.6603	1.5049	1.2616	1.0798	0.8332	0.6125	0.7076	0.8575	0.9502	0.7835	0.9693	0.8379	1.5549	0.9393	1.262	0.9272	0.6884	0.7192	0.9537	0.7262	1.0951	1.6511
2331	1-linoleoyl-GPE (18:2)*	Lipid	Lysophospholipid	36600	LC/MS Pos Late	100001570	1482	478.293	52925130			HMDB11507	1.0006	1.2826	1.0023	1.2925	0.9136	1.4679	0.9336	1.2524	1.0547	1.6045	1.8495	0.7896	0.9118	1.2018	1.077	0.799	1.1753	1.0573	1.0221	0.9074	0.6659	0.8277	1.0868	0.868	0.8144	1.0025	0.8686	0.9644	1.0731	1.2551	0.8999	0.6439	0.8066	0.9982	0.7626	1.04	0.9884
2368	1-linoleoyl-GPG (18:2)*	Lipid	Lysophospholipid	54885	LC/MS Neg	100009227	5516	507.273					1.4339	1.0969	0.936	1.2451	0.9673	0.886	0.8348	1.4559	1.1731	1.119	0.9705	0.7031	1.1397	1.5183	0.7454	0.9678	0.8799	0.3277	1.1248	0.8091	0.7335	0.7847	0.9053	0.5818	1.102	0.9401	0.8528	0.563	0.8156	0.9029	0.9934	0.3277	0.459	0.3277	0.3277	0.8098	1.7616
2376	1-linoleoyl-GPI* (18:2)*	Lipid	Lysophospholipid	36594	LC/MS Neg	100001778	5494	595.289					1.53	1.8465	1.3372	2.0766	1.1098	1.4331	1.0359	1.3552	0.8555	1.2801	1.642	1.0316	1.0037	1.0874	0.7542	0.8055	0.7904	0.3423	1.024	0.8717	0.702	0.5317	0.6549	0.6226	1.0711	1.3592	1.0637	1.4324	0.5225	1.5489	1.3142	1	0.3833	0.977	0.2709	1.2826	4.4792
84	1-methyl-4-imidazoleacetate	Amino Acid	Histidine Metabolism	32350	LC/MS Pos Early	100001208	2064	141.066	75810	2625-49-2	C05828	HMDB02820	1.9486	0.8561	1.0329	0.9127	1.2678	1.1729	0.7648	0.8095	1.0813	0.7406	0.8889	1.5925	1.1271	0.7671	0.8531	1.6417	0.8028	0.7525	0.7802	0.7591	0.8835	0.5299	0.857	1.0203	1.0593	1.3679	0.8363	1.1024	1.1624	0.8928	0.9191	1.0194	1.0028	0.9947	0.9716	0.9092	1.3783
85	1-methyl-5-imidazoleacetate	Amino Acid	Histidine Metabolism	62946	LC/MS Pos Early	100002910	1989	141.066	6451814	4200-48-0		HMDB04988	0.6477	0.4962	0.9259	1.0447	1.1652	1.2119	0.7262	0.994	0.9881	0.9639	0.9419	1.7696	0.6363	0.696	0.8683	1.1361	1.1419	1.3936	0.6749	0.833	0.7543	0.7739	1.087	1.4141	0.6868	0.7406	0.915	1.292	0.8746	1.1156	0.864	0.9296	1.0725	0.9742	1.3301	0.7789	1.5338
83	1-methylhistamine	Amino Acid	Histidine Metabolism	43831	LC/MS Pos Early	100001204	3040	126.103	3614	501-75-7	C05127	HMDB00898	17.8912	0.4818	6.0542	0.8488	2.667	0.758	0.8268	0.4615	0.5338	0.6082	0.674	0.4991	2.7289	1.42	0.6388	0.8203	0.3954	0.3035	0.3354	0.3867	1.0294	1.0546	0.9972	4.0534	4.2522	22.7569	0.4564	2.3725	0.8211	4.7812	1.4862	0.4209	0.9242	0.8536	1.0247	0.6108	12.722
67	1-methylhistidine	Amino Acid	Histidine Metabolism	30460	LC/MS Pos Early	100001051	2755	170.092	92105	332-80-9	C01152	HMDB00001	0.6625	1.4689	1.7752	0.6045	1.4457	2.832	1.3003	0.6911	2.308	0.9063	1.1519	1.2426	0.4584	1.3502	2.4422	0.7225	2.1073	2.9152	0.312	0.491	0.1779	0.4248	0.6694	1.0924	0.403	0.9047	0.5029	0.1784	0.8799	0.9923	0.699	1.1773	0.708	2.0264	0.4185	0.3957	0.3232
3825	1-methylnicotinamide	Cofactors and Vitamins	Nicotinate and Nicotinamide Metabolism	27665	LC/MS Pos Early	55	1940	137.071	10129985	1005-24-9	C02918	HMDB00699	0.6362	0.8258	1.7627	1.1324	1.4914	0.978	0.5154	1.0769	1.4496	1.2954	1.0957	1.0663	0.2154	0.6599	0.6353	0.6696	1.3981	0.8394	0.4716	0.3583	0.6783	0.5779	0.2071	0.7129	0.4701	0.0615	0.6112	1.8064	0.3875	0.4653	0.3096	1.0662	0.6015	1.155	0.5422	1.1294	0.9786
1936	1-myristoyl-2-arachidonoyl-GPC (14:0/20:4)*	Lipid	Phosphatidylcholine (PC)	53195	LC/MS Pos Late	100009139	1914	754.538				HMDB07883	0.6268	1.1923	1.1033	0.9683	1.0419	0.8476	0.8908	1.5312	0.7638	1.0596	1.405	0.8397	0.9841	1.4798	0.8846	0.6896	1.7597	1.7382	1.3955	1.1079	1.0664	0.8723	1.1088	1.2317	0.7805	0.867	1.2704	1.031	1.2008	1.132	0.9522	1.0452	1.1635	1.2748	0.7767	0.8568	0.9485
1932	1-myristoyl-2-palmitoyl-GPC (14:0/16:0)	Lipid	Phosphatidylcholine (PC)	19258	LC/MS Pos Late	100000672	2147	706.538	129657	69525-80-0		HMDB07869	1.0368	1.1187	0.9605	0.8748	0.9167	0.812	0.6927	1.1302	0.8381	0.9274	0.8364	0.7816	0.9328	1.2877	0.7568	0.9029	1.0485	1.1971	1.6341	1.379	1.4072	1.1154	1.4131	1.2363	0.9157	1.0645	1.0396	1.126	1.0683	1.1688	0.7946	0.8633	0.8848	0.9012	0.9294	0.9848	1.2317
2497	1-myristoylglycerol (14:0)	Lipid	Monoacylglycerol	35625	LC/MS Pos Late	100001618	1563	325.235	79050	75685-84-6	C01885	HMDB11561	0.7409	0.7409	0.7409	0.7409	0.7409	0.7409	0.7409	0.7409	0.7409	0.7409	0.7409	0.7409	0.7409	0.7409	0.7409	0.7409	0.7409	0.7409	0.7409	0.7409	0.7409	0.7409	0.7409	0.7409	0.7409	0.7409	0.7409	0.7409	0.7409	0.7409	0.7409	0.7409	0.7409	0.7409	0.7409	0.9938	0.7409
2100	1-oleoyl-2-arachidonoyl-GPE (18:1/20:4)*	Lipid	Phosphatidylethanolamine (PE)	55041	LC/MS Pos Late	100009219	2200	766.538				HMDB09069	0.8971	1.1144	0.9418	0.9967	0.9165	0.9375	1.0194	1.2258	0.9758	1.2076	1.0771	0.9988	1.0494	1.1415	1.1252	0.979	1.3594	1.1887	1.0857	1.0384	0.9169	1.0076	1.0368	1.0452	0.8515	0.8566	1.0764	0.7005	1.1049	0.9617	1.0151	1.0212	0.9928	1.138	1.0057	0.9928	0.6913
2234	1-oleoyl-2-arachidonoyl-GPI (18:1/20:4) *	Lipid	Phosphatidylinositol (PI)	54994	LC/MS Pos Late	100010951	2568	902.575				HMDB09844	1.0148	0.9488	0.9309	0.9107	0.9819	0.9295	0.9995	1.3629	0.8946	1.2859	0.8364	0.6769	1.0658	1.2897	1.2766	0.9816	1.6475	1.3904	1.0205	1.0937	0.8594	1.3094	0.9063	1.208	0.594	0.6714	1.299	0.972	1.1916	0.8617	1.0116	1.0818	0.9571	1.2498	0.9542	0.9782	0.5454
2023	1-oleoyl-2-docosahexaenoyl-GPC (18:1/22:6)*	Lipid	Phosphatidylcholine (PC)	52697	LC/MS Pos Late	100009130	2011	832.585				HMDB08123	0.8538	1.1685	0.8939	0.9186	0.862	0.8505	0.9575	1.2746	0.9472	1.2373	1.054	0.805	1.1315	1.2334	1.1276	0.9968	1.5621	1.3579	1.2387	0.9884	0.9721	0.9682	0.9945	1.1002	0.8117	0.8269	1.053	0.8164	1.0364	0.9584	1.0795	0.9295	0.9184	1.0519	0.9267	0.9922	0.908
2103	1-oleoyl-2-docosahexaenoyl-GPE (18:1/22:6)*	Lipid	Phosphatidylethanolamine (PE)	53209	LC/MS Pos Late	100009220	2119	790.538					0.8765	1.112	0.9703	1.018	0.8927	1.0494	1.0571	1.2414	1.0954	1.3106	1.2714	0.9573	1.0473	1.1651	1.2632	0.9866	1.2971	1.1644	1.0779	0.856	0.865	0.8275	0.8226	1.0278	0.8921	0.8102	0.8781	0.7288	1.0879	0.9068	1.0063	0.909	0.8902	1.1272	0.803	0.9744	0.7133
2097	1-oleoyl-2-linoleoyl-GPE (18:1/18:2)*	Lipid	Phosphatidylethanolamine (PE)	52687	LC/MS Pos Late	100009078	2270	742.538	9546753			HMDB05349	0.9062	1.0364	0.871	1.0082	0.8629	1.0107	1.0729	0.9967	0.9756	1.2096	1.2828	1.0186	0.9904	1.002	1.075	1.0036	1.0497	1.0129	0.8325	0.9862	0.9146	0.9318	1.031	1.0028	0.9097	0.8761	1.0739	0.7103	1.2299	0.9426	0.966	1.0005	1.0081	1.1919	0.9235	1.3012	0.6137
2221	1-oleoyl-2-linoleoyl-GPI (18:1/18:2)*	Lipid	Phosphatidylinositol (PI)	52451	LC/MS Pos Late	100008979	2700	878.575				HMDB09838	1.3075	1.194	1.1648	0.9794	1.3269	0.8469	1.1087	1.2567	0.5845	1.3435	1.1746	0.812	1.4138	1.0895	0.997	0.5882	1.2857	1.1627	0.6667	0.9172	0.7551	1.0023	0.9395	0.9428	1.0782	0.572	1.3241	0.5747	0.8564	0.7771	0.7506	0.4132	0.8679	1.4917	0.8913	1.6988	0.8163
2504	1-oleoylglycerol (18:1)	Lipid	Monoacylglycerol	21184	LC/MS Neg	100000924	6650	281.249	5283468	111-03-5		HMDB11567	0.8342	1.1989	1.064	2.1903	0.9681	1.6985	0.5536	1.2031	1.4065	1.2741	1.8722	0.3071	0.7329	0.9348	0.6438	0.4484	1.6418	0.6938	0.6389	0.3071	0.5754	0.3071	1.8084	2.8194	0.3562	1.5034	1.205	2.1708	0.4689	1.2115	1.3164	1.0967	0.6975	1.2605	1.3642	1.1751	55.2321
2278	1-oleoyl-GPC (18:1)	Lipid	Lysophospholipid	48258	LC/MS Pos Late	100001272	1540	522.355	16081932	19420-56-5		HMDB02815	0.8992	1.3174	1.1164	1.3034	0.9847	1.1675	0.9178	1.5705	0.8966	1.228	1.6186	0.8277	0.9416	1.3533	0.9025	0.6898	1.4425	1.2977	1.3463	1.1067	0.8499	0.9405	1.0829	1.1221	0.7199	0.9865	1.1613	1.3805	1.1381	1.2075	0.9932	0.8854	0.8799	1.0039	0.9227	1.0624	0.8507
2329	1-oleoyl-GPE (18:1)	Lipid	Lysophospholipid	35628	LC/MS Pos Late	100001569	1554	480.308	9547071	89576-29-4		HMDB11506	1.0001	1.1676	0.9673	0.9617	0.8645	0.8798	1.1655	1.5972	0.9884	1.2595	1.1671	0.8491	1.0554	1.3419	1.0986	0.8489	1.3518	1.2121	1.1172	1.0372	0.8322	0.9796	1.0358	0.9453	0.8796	0.8805	1.071	0.7916	1.0242	0.9719	0.9552	0.8276	0.8973	1.1052	0.8226	1.0116	0.755
2374	1-oleoyl-GPI (18:1)	Lipid	Lysophospholipid	36602	LC/MS Neg	100001777	5599	597.305					1.3343	1.4109	0.9942	1.155	0.8965	0.6872	1.1963	1.2683	0.896	1.4124	0.8336	0.7053	1.7753	1.4772	1.381	1.2264	1.6072	0.4695	1.3706	1.4286	1.0667	1.1711	0.7251	1.1311	0.6104	0.8903	1.2302	0.9918	1.2152	0.6489	1.1233	1.5925	0.2911	1.2455	0.2763	1.0971	0.139
2357	1-oleoyl-GPS (18:1)	Lipid	Lysophospholipid	19260	LC/MS Neg	100000630	5607	522.284	9547099	326589-90-6		HMDB61694	0.2269	0.9819	0.7774	0.2269	1.1174	0.2269	1.2144	0.2269	0.2269	1.459	0.5291	0.2269	1.0121	1.3619	0.6237	1.0771	1.9683	0.4718	1.3024	0.2269	0.7142	0.2269	1.8667	0.4265	0.6433	1.0584	1.0647	0.6804	0.9808	1.0354	1.0025	1.5593	0.4491	1.4317	0.4568	0.2269	0.2269
1978	1-palmitoleoyl-2-linolenoyl-GPC (16:1/18:3)*	Lipid	Phosphatidylcholine (PC)	53180	LC/MS Pos Late	100009345	1850	754.538				HMDB08008	1.2351	0.9705	1.0178	1.0664	0.9952	0.9659	0.9874	1.091	0.857	1.2509	1.2429	1.083	1.024	1.1027	0.9139	0.9089	1.0097	1.2577	0.7649	1.3055	0.8142	1.2047	1.2285	1.1074	0.9544	1.0435	1.3931	0.9155	1.1302	1.0205	0.8962	0.9748	1.2756	1.451	0.999	1.3556	0.943
1977	1-palmitoleoyl-2-linoleoyl-GPC (16:1/18:2)*	Lipid	Phosphatidylcholine (PC)	52683	LC/MS Pos Late	100009075	2003	756.554				HMDB08006	1.0356	1.1789	1.0444	1.08	0.9472	1.08	1.1095	1.2672	0.9636	1.3408	1.4164	1.1831	1.0463	1.0581	0.9891	0.8931	1.222	1.2397	0.7338	0.9103	0.6771	0.828	0.8313	0.8589	0.7677	0.7709	1.1474	0.6839	0.8686	0.9364	0.9262	0.9261	1.1048	1.2853	0.9595	1.3174	0.9677
2269	1-palmitoleoyl-GPC* (16:1)*	Lipid	Lysophospholipid	33230	LC/MS Pos Late	100001511	1450	494.324	24779461			HMDB10383	0.9376	1.2518	1.128	1.1889	0.9129	1.0965	1.0381	1.7084	0.9156	1.4018	1.5536	0.8595	0.8403	1.2149	0.8524	0.6029	1.3641	1.4627	1.0142	0.917	0.718	0.7997	0.9081	0.9725	0.677	0.9655	1.1891	1.2898	0.9399	1.0804	0.8922	0.9535	1.0334	1.2609	0.8736	1.0043	1.1022
2137	1-palmitoyl-2-arachidonoyl-glycosyl-GPE (16:0/20:4)	Lipid	Glycosyl PE	63195	LC/MS Pos Late	100021395	2180	902.575					0.8045	1.6878	1.3318	1.8611	0.8712	1.0911	0.9131	1.4602	1.0124	1.1836	1.3378	0.6473	0.6668	1.1345	0.5596	0.5443	1.3343	1.0914	1.3156	0.8328	0.8621	0.6862	1.2674	1.1887	0.6278	1.0418	1.1913	2.1642	1.2203	1.1983	1.0416	0.9711	1.0442	1.0568	0.9697	0.9012	5.1395
1966	1-palmitoyl-2-arachidonoyl-GPC (16:0/20:4n6)	Lipid	Phosphatidylcholine (PC)	52462	LC/MS Pos Late	100008914	2091	782.569	10747814	35418-58-7		HMDB07982	0.9512	0.9608	1.0431	1.0413	1.0726	0.9254	0.991	1.1088	0.9824	1.0506	0.9871	0.9169	1.0438	1.0789	1.0416	0.921	1.0782	1.0649	1.0767	1.07	0.9415	1.0449	1.043	1.0807	0.9802	0.9498	1.0425	1.0018	1.002	1.088	1.0114	0.8386	0.946	1.033	0.9637	0.9433	0.9093
2074	1-palmitoyl-2-arachidonoyl-GPE (16:0/20:4)*	Lipid	Phosphatidylethanolamine (PE)	52464	LC/MS Pos Late	100008990	2198	740.522	9546800			HMDB05323	0.9363	1.0306	1.0275	1.0404	0.9077	0.941	0.9149	1.0144	0.8941	1.07	0.9605	0.9567	0.9631	1.0862	1.0323	0.98	1.0666	1.0074	1.1958	1.2511	1.1028	1.1635	1.339	1.2126	0.898	1.0393	1.1393	1.035	1.2516	1.1554	0.9414	1.1324	1.0569	1.1328	1.133	1.0084	0.6951
2214	1-palmitoyl-2-arachidonoyl-GPI (16:0/20:4)*	Lipid	Phosphatidylinositol (PI)	52467	LC/MS Pos Late	100008993	2567	876.56				HMDB09789	0.9372	0.8903	1.2913	1.036	0.9843	1.0614	0.7702	1.0913	0.8993	1.075	0.9988	0.8482	0.9513	1.2464	1.0737	0.9066	1.0135	1.014	1.1936	1.4578	0.9777	1.2606	1.4887	1.4109	0.8089	1.0887	1.4079	1.4955	1.4391	1.3772	0.9142	1.2507	0.9967	1.3039	1.2134	1.0713	0.7853
2138	1-palmitoyl-2-docosahexaenoyl-glycosyl-GPE (16:0/22:6)	Lipid	Glycosyl PE	63196	LC/MS Pos Late	100021397	2098	926.575					1.0863	1.8228	1.2473	2.1231	0.8791	1.1204	0.9679	1.789	1.1276	1.3582	1.5092	0.792	0.8562	1.2209	0.6129	0.6215	1.2663	0.9782	1.465	0.7204	0.7976	0.6366	0.9627	0.983	0.8182	0.9228	0.9654	1.7025	0.9065	0.9904	0.8803	0.6984	0.9666	1.03	0.7227	1.0503	5.1821
1972	1-palmitoyl-2-docosahexaenoyl-GPC (16:0/22:6)	Lipid	Phosphatidylcholine (PC)	52610	LC/MS Pos Late	100008915	2023	806.569	6441886	59403-54-2		HMDB07991	0.9488	1.0593	1.0529	1.0334	1.0393	0.8908	0.9137	1.0638	0.9431	1.117	1.0315	0.8909	1.0077	1.1488	1.0314	0.9123	1.0639	1.0701	1.1464	1.0082	0.9254	0.993	0.9964	1.1124	0.9512	0.9467	0.9704	0.9111	0.9907	1.0737	0.9549	0.8766	0.9071	1.0584	0.8908	0.9418	0.964
2076	1-palmitoyl-2-docosahexaenoyl-GPE (16:0/22:6)*	Lipid	Phosphatidylethanolamine (PE)	52465	LC/MS Pos Late	100008991	2119	764.522	9546799			HMDB05324	0.9773	1.0512	1.025	1.0465	0.9483	1.0109	0.8917	1.0241	1.0204	1.1442	1.1042	0.9443	0.9965	1.156	1.0895	0.9634	0.994	0.9821	1.1404	1.0027	0.9098	0.9306	0.9461	1.0801	0.9542	0.9249	0.8626	0.7887	1.0439	1.055	0.9749	0.8893	0.8876	1.0829	0.8379	0.9372	0.7352
1958	1-palmitoyl-2-gamma-linolenoyl-GPC (16:0/18:3n6)*	Lipid	Phosphatidylcholine (PC)	54812	LC/MS Pos Late	100009154	2034	756.554				HMDB07974	1.1666	0.8098	1.2036	1.0954	1.0961	0.9528	0.8509	0.727	0.883	0.8752	0.8506	1.0366	0.8959	1.1011	1.0275	1.055	0.7552	0.9582	1.1469	1.4797	1.1513	1.6848	1.8351	1.3931	1.2776	1.4782	1.3418	1.3111	1.4666	1.2777	0.8593	0.9545	1.008	1.1759	1.0275	1.0975	0.8482
2136	1-palmitoyl-2-linoleoyl-glycosyl-GPE (16:0/18:2)	Lipid	Glycosyl PE	63197	LC/MS Pos Late	100021393	2258	878.575					0.949	1.5126	1.1819	1.855	0.7705	1.0845	0.877	1.418	1.1024	1.3156	1.3097	0.8135	0.7007	1.1591	0.636	0.7116	1.1926	0.8818	1.1971	1.0074	0.9694	0.8532	1.4604	1.044	0.7563	1.0716	1.1114	1.5778	0.9756	1.3038	0.854	0.8746	1.0365	1.0861	0.844	1.1021	4.9889
1955	1-palmitoyl-2-linoleoyl-GPC (16:0/18:2)	Lipid	Phosphatidylcholine (PC)	42446	LC/MS Pos Late	1537	2160	758.569	5287971	40811-94-7		HMDB07973	0.966	1.0129	1.0998	1.0129	1.1037	1.0689	0.9502	0.9792	1.0514	1.1696	1.0973	0.9886	0.9665	1.0967	1.095	0.9581	1.0019	1.0086	0.9068	0.989	0.9083	0.9879	0.9588	1.0444	0.9902	0.9705	0.9377	0.9188	1.0536	1.073	0.9085	0.9522	0.9254	1.1028	0.9043	1	0.9177
2071	1-palmitoyl-2-linoleoyl-GPE (16:0/18:2)	Lipid	Phosphatidylethanolamine (PE)	42449	LC/MS Pos Late	100001870	2275	716.522	9546747			HMDB05322	0.9237	0.8705	0.9334	1.022	0.7423	1.0084	0.8106	0.8035	0.9208	1.0757	1.0083	0.9364	0.8856	1.0384	1.0219	1.0528	0.8121	0.934	0.973	1.3754	1.1611	1.242	1.5236	1.1838	0.9425	1.0355	1.0134	0.7846	1.2019	1.2641	0.7879	1.0389	0.9926	1.1095	1.0381	1.0717	0.5865
2170	1-palmitoyl-2-linoleoyl-GPG (16:0/18:2)	Lipid	Phosphatidylglycerol (PG)	52628	LC/MS Pos Late	1543	2730	764.544		322647-44-9		HMDB10575	1.1332	0.9686	1.0179	1.2451	1.0478	0.8514	0.8559	1.079	0.8739	1.1398	0.902	0.9022	1.232	1.3066	1.0886	0.881	1.071	0.9248	1.002	1.1842	0.8841	1.4562	1.0405	1.0787	1.2039	0.6925	0.988	0.8209	1.0341	1.1175	0.6651	0.9115	0.9113	1.1295	0.9033	1.1485	1.248
2212	1-palmitoyl-2-linoleoyl-GPI (16:0/18:2)	Lipid	Phosphatidylinositol (PI)	52450	LC/MS Pos Late	1528	2730	852.56				HMDB09784	1.0486	0.8634	1.2787	1.1405	1.0254	0.8348	0.6819	0.882	0.5866	0.9587	0.9081	1.0744	1.0382	1.1524	0.8597	0.8816	0.7788	0.8507	1.1247	1.964	1.2026	2.0279	1.6364	1.412	1.1852	0.9188	1.219	1.1712	1.3746	1.4396	0.6455	0.9503	0.9775	1.4664	1.0085	1.2472	0.9512
2135	1-palmitoyl-2-oleoyl-glycosyl-GPE (16:0/18:1)	Lipid	Glycosyl PE	63200	LC/MS Pos Late	100021389	2512	880.591					0.7132	1.6418	1.1185	1.5012	0.5764	0.7661	0.4352	1.2368	0.7715	0.9378	1.1311	0.5681	0.5406	1.4123	0.3273	0.4065	1.297	1.0702	2.422	1.2508	1.7527	0.9384	2.3306	2.0172	0.5745	1.0907	1.147	2.2602	1.9313	1.4634	0.8072	0.9997	0.9455	1.0822	0.8646	1.0184	5.2869
1952	1-palmitoyl-2-oleoyl-GPC (16:0/18:1)	Lipid	Phosphatidylcholine (PC)	52461	LC/MS Pos Late	1539	2358	760.585	6436017	26853-31-6;26853-31-6		HMDB07972	0.8464	1.0369	1.0572	0.9571	0.9473	0.9404	0.7788	1	0.9565	0.9849	0.9809	0.8889	0.8982	1.1535	0.9515	0.782	1.0053	1.0922	1.209	1.2001	1.0995	1.0442	1.2362	1.3112	0.8475	1.0497	1.1354	1.1058	1.3693	1.1949	0.963	1.1678	0.951	1.0589	1.0334	0.9626	0.9351
2070	1-palmitoyl-2-oleoyl-GPE (16:0/18:1)	Lipid	Phosphatidylethanolamine (PE)	19263	LC/MS Pos Late	1526	2509	718.538	5283496	26662-94-2		HMDB05320	0.7376	0.9998	0.8216	0.859	0.6438	0.7761	0.5184	0.8794	0.7249	0.9048	0.8078	0.7647	0.7683	1.3919	0.7629	0.7304	0.9991	1.1611	1.7824	2.0986	2.051	1.6216	2.406	1.9389	0.7788	1.1793	1.2134	1.1972	1.9998	1.4568	0.8238	1.2555	0.9736	1.1238	1.1668	1.0345	0.6292
2169	1-palmitoyl-2-oleoyl-GPG (16:0/18:1)	Lipid	Phosphatidylglycerol (PG)	52448	LC/MS Pos Late	100000641	3206	766.559	5283509				0.8819	0.9673	1.0046	1.0162	0.9477	0.8975	0.9132	1.3685	1.0128	1.4444	1.1364	0.9579	1.2014	1.2909	1.111	0.8099	1.2512	1.0617	1.1276	1.1962	0.8606	1.1208	1.1482	1.0933	0.831	0.6822	1.0766	0.7687	1.2139	1.041	0.6899	0.892	0.8398	1.088	0.957	1.1195	0.8377
2210	1-palmitoyl-2-oleoyl-GPI (16:0/18:1)*	Lipid	Phosphatidylinositol (PI)	52669	LC/MS Pos Late	100009066	3140	854.575				HMDB09783	0.653	0.8364	0.9645	0.9162	0.7298	0.4393	0.3574	0.9758	0.4095	0.7978	0.6007	0.6813	0.7904	1.7579	0.4864	0.6661	1.145	1.2728	2.2883	2.8317	2.4207	2.517	2.8211	2.6147	0.8927	1.1845	1.1931	1.8293	2.81	1.2819	0.6849	1.2577	0.9439	1.4527	0.8653	0.9561	1.2847
1949	1-palmitoyl-2-palmitoleoyl-GPC (16:0/16:1)*	Lipid	Phosphatidylcholine (PC)	52470	LC/MS Pos Late	100008984	2160	732.554				HMDB07969	0.7297	0.9971	1.1076	0.9485	0.8029	0.8668	0.6424	0.8805	0.7873	0.8361	0.9492	0.7841	0.657	1.0611	0.688	0.5919	0.9698	1.2144	1.4414	1.5185	1.5934	1.2369	1.7867	1.5024	0.6354	1.1386	1.2508	1.7083	1.7625	1.2191	0.9359	1.5112	1.1327	1.0861	1.2996	0.9618	1.0531
1950	1-palmitoyl-2-stearoyl-GPC (16:0/18:0)	Lipid	Phosphatidylcholine (PC)	52616	LC/MS Pos Late	100008921	2653	762.601		59403-51-9		HMDB07970	1.1213	0.9917	0.9148	1.0026	1.2901	0.7271	0.9005	1.1362	0.8384	0.9958	0.8493	0.7676	1.1452	1.4192	0.9334	1.0909	1.2955	1.2347	1.5772	1.3305	1.1298	1.3232	1.287	1.4608	0.9213	0.9253	0.9677	0.9048	1.1441	1.1133	0.8016	0.6812	0.8178	1.1607	0.9247	1.0293	1.0228
2069	1-palmitoyl-2-stearoyl-GPE (16:0/18:0)*	Lipid	Phosphatidylethanolamine (PE)	57388	LC/MS Pos Late	100009205	2850	720.554	5326793			HMDB08925	1.3303	1.4462	1.1586	1.3445	1.6821	1.0548	0.5361	1.333	0.8915	1.1715	0.8152	0.8318	1.0823	1.3225	0.8951	0.8959	1.1783	1.2875	2.0352	1.4884	1.1826	1.2822	1.3618	1.8267	0.7245	0.6862	0.9432	0.8511	1.0292	1.5122	0.6114	0.7721	0.7958	1.181	0.64	1.4246	0.9151
2267	1-palmitoyl-GPC (16:0)	Lipid	Lysophospholipid	33955	LC/MS Neg	100001263	6380	570.341	86554	17364-16-8		HMDB10382	1.0127	1.0461	1.0718	1.1836	1.0279	1.0082	0.9434	1.0673	1.0345	1.0513	0.9111	1.2206	0.9249	1.3027	0.8004	0.9386	0.9527	0.3885	1.1557	1.3325	0.8156	1.6981	0.9373	0.8956	0.9505	1.1193	1.0512	1.2331	0.9396	1.0498	0.8755	1.1487	0.3777	1.0505	0.3591	1.0949	0.773
2320	1-palmitoyl-GPE (16:0)	Lipid	Lysophospholipid	35631	LC/MS Neg	100001567	6057.2	452.278	9547069	53862-35-4		HMDB11503	1.2176	0.8549	0.9416	0.9137	0.8368	0.9182	0.893	1.1554	1.0727	0.9435	0.8974	1.3564	1.0549	1.2577	1.0332	1.0012	0.9651	0.4055	1.1503	1.8649	0.8733	1.7492	1.2056	1.0605	1.1168	1.0707	1.2687	0.8551	0.9525	1.1397	0.8451	1.1658	0.419	1.1084	0.3861	1.2386	0.7924
2362	1-palmitoyl-GPG (16:0)*	Lipid	Lysophospholipid	45970	LC/MS Neg	100005717	5570	483.273	3300276				1.2071	1.1397	1.2692	1.234	1.1252	0.7623	0.9887	1.5491	1.0833	1.4569	1.0876	0.9093	0.8183	0.9779	0.6019	0.6016	0.8776	0.2436	1.0643	1.2263	0.5991	1.0732	1.369	0.8595	1.1327	0.9806	0.9246	1.1317	0.9671	1	0.8352	1.3895	0.3471	1.0865	0.3623	0.8796	1.7931
2369	1-palmitoyl-GPI* (16:0)	Lipid	Lysophospholipid	35305	LC/MS Neg	100001655	5564	571.289				HMDB61695	1.1548	0.9981	1.1638	1.0908	0.8857	1.0339	0.8582	1.0948	1.0597	0.8727	0.7413	1.2013	1.2751	1.3017	1.01	0.9733	0.8455	0.3031	1.2895	2.0502	0.9296	2.0676	1.1064	1.1085	0.935	1.3102	1.4859	1.4775	1.1148	1.3615	1.1491	1.9428	0.4437	1.2466	0.4005	1.1573	1.198
2355	1-palmitoyl-GPS (16:0)*	Lipid	Lysophospholipid	46130	LC/MS Neg	100005805	5572	496.268	9547100				0.9017	0.7518	0.9855	0.8428	1.1945	0.9444	0.8274	0.9336	1.0196	0.923	0.816	1.1954	0.8802	1.1315	0.8776	0.89	1.2845	0.4162	0.9694	1.6484	0.8183	1.7275	1.7805	1.1205	0.851	1.0364	1.362	1.0793	1.1057	1.1747	0.8689	1.342	0.4216	1.1557	0.3693	1.3725	0.7492
86	1-ribosyl-imidazoleacetate*	Amino Acid	Histidine Metabolism	61868	LC/MS Pos Early	100001668	2006	259.092	5117448	29605-99-0	C05131	HMDB02331	0.5623	0.655	0.8117	0.8955	0.7067	0.781	0.7984	0.9992	0.7646	0.9613	1.0478	1.2832	0.6424	0.6839	0.7147	1.1394	0.9156	1.0885	1.0317	0.9922	1.368	0.9296	1.2547	0.9601	1.2456	0.9133	1.3125	1.2549	1.3283	0.8794	0.9307	1.1302	1.3415	1.305	1.5968	1.2434	0.9026
2143	1-stearoyl-2-arachidonoyl-glycosyl-GPE (18:0/20:4)	Lipid	Glycosyl PE	63193	LC/MS Pos Late	100021404	2423	930.607					1.0567	1.6197	1.2931	1.9195	1.0048	1.0892	0.9828	1.8732	1.2139	1.2201	1.4826	0.6656	0.9055	1.2987	0.541	0.5336	1.5164	0.9265	1.352	0.8501	0.7608	0.6227	0.8223	1.0898	0.7108	0.8193	1.0156	1.831	0.9222	0.9952	0.911	0.6749	0.8745	1.0389	0.7421	0.852	4.3202
1999	1-stearoyl-2-arachidonoyl-GPC (18:0/20:4)	Lipid	Phosphatidylcholine (PC)	42450	LC/MS Pos Late	100001869	2300	810.601	16219824	35418-59-8		HMDB08048	1.1026	1.0338	0.9862	1.0452	1.1496	0.9415	1.0121	1.1633	0.9871	1.0304	0.9908	0.9062	1.184	1.0656	1.0198	1.0374	1.13	1.0346	1.1324	0.9837	0.846	0.9798	0.9034	0.976	1.0726	0.8328	1.0002	0.9248	0.8897	0.9772	0.9722	0.7294	0.9256	0.9751	0.9418	0.9148	0.9217
2091	1-stearoyl-2-arachidonoyl-GPE (18:0/20:4)	Lipid	Phosphatidylethanolamine (PE)	52447	LC/MS Pos Late	100008977	2424	768.554	5289133			HMDB09003	0.9905	0.9947	0.9894	0.9976	0.9606	0.9874	0.9573	1.0785	1.0281	1.1416	0.9878	0.9138	1.0481	1.1423	1.1285	0.9783	1.0732	0.9604	1.0879	1.0891	0.9227	1.0232	1.0187	1.1341	0.9813	0.8775	0.9803	0.8934	1.0426	1.0097	0.9054	0.9116	0.8907	1.0552	0.9295	0.9625	0.6746
2229	1-stearoyl-2-arachidonoyl-GPI (18:0/20:4)	Lipid	Phosphatidylinositol (PI)	52449	LC/MS Pos Late	100000616	3000	904.591		383907-33-3		HMDB09815	0.9785	0.9949	0.9987	1.0074	1.0209	0.9214	0.8932	1.1617	0.9802	1.1805	1.0671	0.9451	1.0643	1.203	1.127	0.9454	1.1216	0.9843	1.1968	1.1586	0.8584	1.0702	1.0247	1.1369	0.9724	0.8079	0.9851	0.7698	1.0832	1.0371	0.8435	0.81	0.8406	1.0912	0.9034	1.0142	0.7562
2159	1-stearoyl-2-arachidonoyl-GPS (18:0/20:4)	Lipid	Phosphatidylserine (PS)	52235	LC/MS Pos Late	100001872	2565	812.544				HMDB12383	1.0498	0.8701	0.9719	1.0055	1.1272	0.8574	0.9204	1.1798	0.9435	1.1754	0.9164	1.0445	1.1854	1.2272	1.0141	1.1684	1.2462	1.0804	1.1566	1.3443	0.9317	1.3439	1.2768	1.2291	0.9755	0.8533	1.0282	0.851	1.0249	0.9617	0.8459	0.8688	0.8768	1.1131	0.9966	1.0527	0.7924
2144	1-stearoyl-2-docosahexaenoyl-glycosyl-GPE (18:0/22:6)	Lipid	Glycosyl PE	63194	LC/MS Pos Late	100021405	2316	954.607					1.0999	1.7772	1.2895	2.1953	0.8073	1.1523	0.8891	1.7837	1.228	1.4262	1.7066	0.7121	0.9188	1.3064	0.6314	0.5918	1.1137	0.7769	1.759	0.722	0.7299	0.5694	0.8959	1.1259	0.921	0.7227	0.9325	1.6051	0.9515	1.0031	0.7318	0.5132	0.8137	0.9969	0.5573	1.1212	5.6814
2005	1-stearoyl-2-docosahexaenoyl-GPC (18:0/22:6)	Lipid	Phosphatidylcholine (PC)	52611	LC/MS Pos Late	100008916	2197	834.601		59403-52-0		HMDB08057	1.193	1.015	0.9559	1.0381	0.9307	0.9254	0.8421	1.1019	0.9363	0.9711	0.9925	0.8786	1.2046	1.144	1.0301	1.0184	0.9173	0.8544	1.3869	1.0426	0.9458	0.9475	0.9463	1.0154	1.1703	0.8312	0.9607	0.9173	0.8949	0.9348	0.8223	0.6909	0.8743	0.8962	0.8321	0.9067	0.8686
2095	1-stearoyl-2-docosahexaenoyl-GPE (18:0/22:6)*	Lipid	Phosphatidylethanolamine (PE)	52466	LC/MS Pos Late	100008992	2317	792.554	9546798			HMDB05334	1.0481	1.046	0.9582	1.1474	0.8569	1.0575	0.9356	1.0997	1.1361	1.2743	1.1588	0.8634	1.1476	1.1426	1.2474	0.9726	0.7812	0.8429	1.1322	0.8891	0.8828	0.8069	0.7748	0.9862	1.1299	0.8011	0.7587	0.6771	0.9069	0.944	0.8886	0.6883	0.8642	1.0139	0.6681	1.0217	0.7838
2142	1-stearoyl-2-linoleoyl-glycosyl-GPE (18:0/18:2)	Lipid	Glycosyl PE	63192	LC/MS Pos Late	100021403	2516	906.607					1.0523	1.631	1.3256	2.031	0.9096	1.1827	0.9471	1.5556	1.1715	1.5187	1.8341	0.7712	0.9007	1.243	0.6046	0.6204	1.2357	0.701	1.3181	0.8077	0.7244	0.6813	1.1104	1.0179	0.894	0.827	0.9495	1.3177	1.0937	1.1189	0.7632	0.5425	0.8612	1.0877	0.6004	1.2911	4.8068
1991	1-stearoyl-2-linoleoyl-GPC (18:0/18:2)*	Lipid	Phosphatidylcholine (PC)	52452	LC/MS Pos Late	100008980	2380	786.601				HMDB08039	1.0567	1.0235	0.9974	1.0117	1.2287	1.0889	0.9843	1.0587	1.0734	1.0775	1.0423	0.9964	1.0502	0.9933	1.0248	1.0583	1.0499	0.9407	0.9155	0.9023	0.8326	0.913	0.8369	0.8515	1.0568	0.8878	0.9974	0.9057	0.86	0.9189	0.9941	0.8576	0.956	0.9786	0.9262	1.0474	0.8826
2086	1-stearoyl-2-linoleoyl-GPE (18:0/18:2)*	Lipid	Phosphatidylethanolamine (PE)	52446	LC/MS Pos Late	100008976	2522	744.554	9546749			HMDB08994	1.0195	0.9036	0.9107	1.0674	0.8884	1.0015	0.8628	0.9103	0.9498	1.1224	1.113	0.9968	1.039	1.078	1.1366	0.9878	0.8322	0.7738	0.9337	1.0997	0.884	0.9851	1.0046	0.9993	1.0654	0.8272	0.9185	0.6772	1.1023	0.9696	0.7484	0.7679	0.8418	1.0702	0.7899	1.1975	0.5091
2218	1-stearoyl-2-linoleoyl-GPI (18:0/18:2)	Lipid	Phosphatidylinositol (PI)	52468	LC/MS Pos Late	100008994	3185	880.591				HMDB09809	1.1379	1.169	1.2038	1.3238	1.4701	0.9756	0.9448	0.9996	0.6374	1.1312	1.2948	1.4185	0.9151	0.7626	0.7872	0.7695	0.7504	0.6763	0.9737	1.3004	0.9884	1.4105	1.0917	0.9579	1.3629	0.816	1.1422	0.7952	1.1325	1.3565	0.8196	0.9439	0.8996	1.4987	0.9639	1.858	1.1218
2157	1-stearoyl-2-linoleoyl-GPS (18:0/18:2)	Lipid	Phosphatidylserine (PS)	53009	LC/MS Pos Late	100000642	2689	788.544	9547091	322647-11-0			0.9414	0.9235	0.9424	0.8437	0.8821	0.7786	0.8952	1.1299	0.8387	1.2813	0.9778	1.094	1.2376	1.3343	1.1324	1.0718	1.0453	0.9567	1.0501	1.2932	0.9074	1.0635	1.2234	1.1383	1.0661	0.841	0.928	0.6783	1.1569	1.0268	0.6468	0.8153	0.8721	1.1046	0.8363	1.3681	1.1661
1988	1-stearoyl-2-oleoyl-GPC (18:0/18:1)	Lipid	Phosphatidylcholine (PC)	52438	LC/MS Pos Late	100008904	2644	788.616		56421-10-4		HMDB08038	0.9069	1.0687	1.0709	0.9867	1.056	0.9692	0.7984	1.0955	0.8777	0.9634	1.0831	0.8931	0.9273	1.1029	0.8956	0.8019	0.9719	0.91	1.1649	1.0282	0.7975	0.9591	1.1099	1.1464	0.8511	0.8361	1.1352	0.9981	1.2768	1.1083	0.8845	0.9124	0.8342	1.0272	1.0566	1.0174	0.8553
2083	1-stearoyl-2-oleoyl-GPE (18:0/18:1)	Lipid	Phosphatidylethanolamine (PE)	42448	LC/MS Pos Late	100001856	2858	746.569				HMDB08993	1.0325	1.1468	1.0233	1.0898	0.795	0.887	0.6857	1.0189	0.8117	0.9974	1.0232	0.8843	0.9768	1.2346	0.955	0.7392	0.8527	0.9407	1.363	1.3449	1.1012	1.0748	1.3798	1.388	0.9179	0.8445	1.0923	0.8271	1.6073	1.3161	0.714	0.9197	0.8452	1.1566	0.9398	1.2174	0.6914
2217	1-stearoyl-2-oleoyl-GPI (18:0/18:1)*	Lipid	Phosphatidylinositol (PI)	52726	LC/MS Pos Late	100009181	3711	882.607					0.9224	1.0979	1.0976	1.0374	1.0897	0.5988	0.1781	0.6773	0.3076	0.6712	1.1042	0.7528	0.6543	1.3465	0.4088	0.4086	0.8039	0.9334	1.4932	2.0206	1.5931	1.3267	1.2821	1.8934	0.9611	1.1133	1.398	0.9927	2.4899	1.478	0.6152	1.0042	0.8523	1.5224	0.9662	1.693	1.6636
2156	1-stearoyl-2-oleoyl-GPS (18:0/18:1)	Lipid	Phosphatidylserine (PS)	19265	LC/MS Pos Late	100000639	3000	790.559	9547087			HMDB10163	1.3879	1.0866	1.0995	0.8475	0.9401	0.732	0.9316	1.125	0.8718	1.2514	0.9184	0.8943	1.1829	1.2694	1.1439	0.978	1.128	1.1446	1.2361	1.2767	0.9454	1.0457	1.3812	1.3426	1.0587	1.1204	0.9976	0.7058	1.0525	1.2824	0.6819	0.7474	0.846	0.962	0.9126	1.1369	1.0784
2276	1-stearoyl-GPC (18:0)	Lipid	Lysophospholipid	33961	LC/MS Pos Late	100001271	1606	524.371	497299	19420-57-6		HMDB10384	1.2553	0.9737	1.0809	0.9927	1.0841	0.8996	0.9915	1.4567	0.9321	1.0958	1.1161	0.8426	1.1414	1.3339	1.0146	0.8425	1.1106	0.8731	1.2654	1.0202	0.7512	1.0406	0.8655	0.9838	1.1581	0.796	1.0488	0.9746	0.907	1.0685	0.8475	0.6432	0.7783	1.0138	0.7678	0.9548	0.7056
2327	1-stearoyl-GPE (18:0)	Lipid	Lysophospholipid	42398	LC/MS Pos Late	100001461	1626	482.324	9547068	69747-55-3		HMDB11130	1.2065	1.0763	0.959	0.9311	0.8501	0.7962	1.0475	1.3292	0.958	1.1307	1.0228	0.7456	1.1084	1.4735	1.0703	0.8697	1.0081	0.9583	1.4793	1.2453	0.943	1.0792	1.1361	0.9587	1.1674	0.9634	1.026	0.8341	1.0429	1.016	0.8949	0.7573	0.8057	1.0327	0.7478	0.8865	0.7199
2372	1-stearoyl-GPI (18:0)	Lipid	Lysophospholipid	19324	LC/MS Neg	100000656	5794	599.32		796963-93-4		HMDB61696	1.3723	1.3292	0.9	1.1825	0.7039	1.0774	1.0647	1.2459	1.1971	0.8142	0.9264	1.0993	1.4268	1.5355	1.0762	1.1154	0.9988	0.3846	1.4734	1.554	0.867	1.5206	0.8925	0.81	1.2673	1.0965	1.1189	0.9176	0.7439	1.078	1.079	0.736	0.373	0.8012	0.3579	0.9863	0.7723
2356	1-stearoyl-GPS (18:0)*	Lipid	Lysophospholipid	45966	LC/MS Pos Late	100004327	1634	526.314	9547101				0.8167	1.0323	1.0776	0.688	1.1427	0.981	0.8907	1.0094	0.8619	0.8991	1.014	0.6906	0.9249	1.3762	1.0079	0.7797	1.5197	1.385	1.057	1.1197	0.7733	0.9588	2.355	1.1328	1.0247	0.9383	1.0374	0.8238	1.0142	0.9383	0.7495	0.7198	0.7755	1.0502	0.725	0.6548	0.4441
4980	2,6-dihydroxybenzoic acid	Xenobiotics	Drug - Topical Agents	63042	LC/MS Polar	100020837	729	153.019	9338	303-07-1		HMDB13676	0.8437	0.5705	0.5203	0.3979	0.1505	0.2373	0.7803	0.9551	0.847	0.7084	0.9612	1.1571	0.548	1.2281	1.1418	1.0783	0.6913	0.8559	2.2796	1.9575	1.7362	1.604	1.8531	1.161	1.451	1.5879	0.9798	1.2944	1.4402	0.9712	1.2072	1	0.5964	1.0517	1.1396	0.6832	0.5346
111	2-aminoadipate	Amino Acid	Lysine Metabolism	6146	LC/MS Pos Early	381	1912	162.076	469	542-32-5;1118-90-7	C00956	HMDB00510	1.1603	1.0416	0.8536	0.9682	0.8183	1.0383	0.8216	0.6354	0.8966	0.5248	0.7303	0.9793	1.7482	0.7648	1.3118	0.7602	0.7934	0.4372	0.9289	1.0026	1.2269	0.9508	3.7688	1.0631	1.0253	1.327	1.271	1.768	1.0794	0.6266	1.5038	1.1133	1.9757	0.7969	1.1316	0.6994	1.266
1537	2-aminoheptanoate	Lipid	Fatty Acid, Amino	43761	LC/MS Pos Early	100004542	3160	146.118	227939	1115-90-8			1.3427	0.5569	1.218	0.6997	1.4461	1.055	1.1019	0.8107	1.0009	0.6379	0.8074	1.2493	1.3941	0.9351	1.2914	1.2683	1.0188	0.9417	0.9352	0.6903	1.0463	1.11	0.8191	0.8299	1.4806	1.148	1.4833	0.7937	0.473	0.9718	0.6391	0.7845	1.2089	1.0826	1.0932	0.9559	0.1994
1542	2-aminooctanoate	Lipid	Fatty Acid, Amino	43343	LC/MS Pos Late	100004227	750	160.133	69522	644-90-6		HMDB00991	0.7584	1.4328	1.4221	0.7576	0.9969	1.1426	1.2378	0.3023	1.0036	1.6877	1.5381	0.9243	0.3023	1.1155	1.4353	0.3023	1.6047	0.3023	0.3023	0.8622	0.3023	0.7288	0.3023	0.3023	1.5336	0.7769	0.4658	0.3023	0.414	1.2028	1.3448	1.1003	0.3023	1.122	0.3023	1.1756	0.8421
5079	2-aminophenol sulfate	Xenobiotics	Chemical	43266	LC/MS Neg	100004322	1677	188.002	181670			HMDB61116	0.382	0.382	0.382	0.382	0.382	0.382	0.382	0.382	0.382	0.471	0.382	0.382	0.6115	1.414	0.382	0.382	0.382	0.4928	1.2514	0.382	1.1241	0.382	1.7008	0.8379	1.1606	1.477	0.382	1.5373	1.3993	1.1322	0.8961	1.0732	0.7479	0.8373	0.813	0.382	0.382
2521	2-arachidonoylglycerol (20:4)	Lipid	Monoacylglycerol	19266	LC/MS Neg	100000584	6170	303.233	5282280	53847-30-6	C13856	HMDB04666	0.7982	0.9844	1.0939	0.8452	0.8807	1.3195	0.4237	0.8314	0.9806	0.5027	1.3618	2.4809	0.544	0.8313	1.2979	1.358	0.9319	0.4237	1.039	0.4237	0.7002	0.4237	1.2618	0.4237	0.822	1.2677	0.8446	1.0391	0.7448	1.2491	1.0445	0.4237	0.4237	0.8434	0.4237	0.4237	7.9264
3687	2'-deoxyadenosine 3'-monophosphate	Nucleotide	Purine Metabolism, Adenine containing	40663	LC/MS Pos Early	100003420	1240	332.075	1467	102832-10-0			1.2128	1.4207	0.8092	1.7473	0.5623	1.5081	1.171	0.7269	1.2392	0.9212	1.6817	0.8957	1.4486	1.4225	1.5655	1.3724	1.2595	1.4449	1.67	0.7729	1.3219	0.7301	0.7319	0.773	0.7348	0.7052	0.6992	0.9433	0.9812	0.8404	0.8523	0.2699	0.9269	0.6982	0.7115	0.579	1.1122
3686	2'-deoxyadenosine 5'-monophosphate	Nucleotide	Purine Metabolism, Adenine containing	46333	LC/MS Neg	100000485	1315	330.061	12599	653-63-4	C00360	HMDB00905	1.0096	1.4443	0.6651	0.7433	0.859	0.9397	0.978	1.2914	1.0214	0.9928	0.9662	0.8609	1.6695	1.8488	1.8775	1.4778	1.4456	1.35	1.5209	1.0805	1.1042	0.9982	0.6524	0.7829	0.9121	0.9424	1.1812	0.7324	0.9843	0.9492	0.963	0.8854	1.0157	0.9156	1.1054	0.6691	0.1823
3776	2'-deoxycytidine	Nucleotide	Pyrimidine Metabolism, Cytidine containing	15949	LC/MS Pos Early	100000125	2193	228.098	13711	951-77-9	C00881	HMDB00014	1.1891	1.5307	1.0386	0.7109	0.7236	1.141	1.0001	0.9441	1.0871	0.8953	0.7175	0.47	0.9391	1.6264	1.643	1.1103	0.9999	1.4736	1.3832	0.8107	1.0461	0.722	0.6874	0.5943	0.9669	1.2955	0.7289	0.8708	0.8197	1.0225	0.6616	0.6761	1.1402	0.7598	0.761	0.4612	0.246
3718	2'-deoxyguanosine	Nucleotide	Purine Metabolism, Guanine containing	1411	LC/MS Neg	348	1751	266.089	187790	961-07-9	C00330	HMDB00085	0.8596	1.2991	0.8337	1.5202	0.6496	1.1688	0.9267	0.8603	1.1732	1.0387	0.9157	0.6629	1.0511	1.8415	1.2304	1.4792	1.2824	1.6231	1.4679	0.8784	1.3974	0.8145	0.7416	0.7928	0.8359	1.1919	0.8531	1.2191	0.6715	1.1931	0.7804	0.4689	1.1107	0.721	0.788	0.5071	0.6091
3650	2'-deoxyinosine	Nucleotide	Purine Metabolism, (Hypo)Xanthine/Inosine containing	15076	LC/MS Neg	100000135	1688	251.079	65058	890-38-0	C05512	HMDB00071	1.1284	1.0488	0.7568	1.2335	0.7521	1.2016	1.0487	0.8189	1.1672	0.8647	1.1279	0.8658	1.253	1.3838	1.3621	1.2851	1.1579	1.2675	1.3282	0.896	1.1531	0.9758	0.685	0.743	0.9488	0.8591	1.023	0.8232	0.8663	0.8809	0.7539	0.6142	1.1664	0.8182	0.9941	0.6573	0.9949
3751	2'-deoxyuridine	Nucleotide	Pyrimidine Metabolism, Uracil containing	52602	LC/MS Neg	536	1586	227.067	13712	951-78-0	C00526	HMDB00012	1.0209	1.4209	0.605	0.866	0.4555	0.8696	0.9668	1.0011	1.2178	0.8817	1.1411	0.6313	1.8661	2.5503	2.0042	1.7917	1.6667	1.9995	2.4466	1.1564	1.7555	1.0295	0.8171	0.7576	0.7467	0.8706	0.7663	1.0622	0.7354	0.8878	0.7032	0.4408	1.0456	0.5238	0.625	0.3507	0.2737
1457	2-hydroxyadipate	Lipid	Fatty Acid, Dicarboxylate	31934	LC/MS Polar	100001153	3000	161.046	193530	18294-85-4	C02360	HMDB00321	1.01	1.0921	0.8291	0.9974	0.5366	0.6109	0.489	0.8996	0.6741	1.6283	1.0512	0.3172	1.2496	1.3638	1.4724	0.6193	0.9751	0.8614	1.4199	0.559	1.6642	0.5495	1.5777	1.611	1.0174	0.8963	1.0826	0.6304	1.5719	1.6467	0.8367	0.6774	1.0586	2.2897	0.9635	0.8531	0.6858
481	2-hydroxybutyrate/2-hydroxyisobutyrate	Amino Acid	Glutathione Metabolism	52281	LC/MS Polar	100008928	1258	103.04					1.3318	0.8725	0.868	0.6757	0.6202	1.0409	0.2552	0.3054	0.8075	0.7696	0.6427	0.6409	0.6147	1.1346	1.0106	0.8517	0.4454	1.2449	0.68	1.5831	0.8504	1.4495	1.3859	1.2843	1.3171	0.5447	1.1076	1.7152	1.4676	1.6585	1.4219	1.0018	2.167	1.1318	1.2328	1.077	1.3973
1682	2-hydroxydecanoate	Lipid	Fatty Acid, Monohydroxy	42489	LC/MS Neg	100004089	4840	187.134	21488	5393-81-7			1.1702	1.0869	1.0776	0.9059	0.4671	0.9444	0.9509	0.4671	1.2882	0.4671	1.0304	0.4671	0.8935	0.7884	1.2371	0.969	1.1896	0.9092	1	1.8334	0.4671	0.4671	0.9929	0.4671	0.4671	0.854	0.9517	0.8793	0.8824	1.0451	0.9256	0.4671	0.8611	0.4671	0.9997	2.0196	0.4671
1453	2-hydroxyglutarate	Lipid	Fatty Acid, Dicarboxylate	52294	LC/MS Pos Early	100002070	958	166.071	43	40951-21-1	C02630	HMDB0059655	0.9488	1.2964	0.8503	0.8883	0.9213	1.1649	0.8424	0.9987	1.1983	0.9979	0.7238	1.1456	1.0784	1.1822	1.1452	1.005	1.2316	1.2303	0.9726	1.1355	1.0462	1.3772	1.3672	1.0498	1.0013	1.4416	0.9207	1.3646	0.866	0.8211	0.9212	0.976	0.8482	1.1375	0.9886	0.8338	0.8146
1680	2-hydroxyheptanoate*	Lipid	Fatty Acid, Monohydroxy	61827	LC/MS Polar	100019960	925	145.087	2750949				1.3335	0.4052	1.0696	0.6554	2.075	1.1673	1.267	0.5524	1.4972	0.5614	1.0475	1.3756	1.485	0.7766	1.6679	1.4463	1.0584	1.0054	0.6161	0.7647	0.9306	0.8781	0.7445	0.8584	1.3414	0.8221	1.3879	0.6187	0.5203	0.9946	0.6609	0.6832	0.964	0.866	1.0183	1.2612	0.1326
138	2-hydroxyphenylacetate	Amino Acid	Phenylalanine Metabolism	1432	LC/MS Polar	235	858.6	151.04	11970	614-75-5	C05852	HMDB00669	0.9834	1.3008	1.4429	0.5281	0.6345	0.6973	0.7295	1.3158	0.7285	0.6905	0.595	0.5898	1.0982	1.2319	1.1957	0.8918	1.0206	0.9519	1.8554	1.847	1.159	1.3564	1.0725	1.0296	1.3571	1.3281	0.9647	0.9757	0.933	0.9509	1.4901	1.4207	1.2795	0.945	0.7864	1.1989	0.6854
1184	2-ketogulonate	Carbohydrate	Fructose, Mannose and Galactose Metabolism	15306	LC/MS Polar	100000092	2794.7	193.035	50	342385-52-8	C15673	HMDB11732	0.9477	0.5216	0.9686	0.5941	1.1758	0.6597	0.7421	0.6608	1.207	0.7765	1.3353	1.5482	1.1537	1.2357	1.3778	1.1486	1.3636	1.0899	1.5417	1.6128	1.0086	1.9788	0.8454	1.3101	1.2568	0.896	1.3847	0.951	1.1716	1.118	0.7326	0.6673	0.7008	0.9151	0.8875	1.175	0.4477
2520	2-linoleoylglycerol (18:2)	Lipid	Monoacylglycerol	32506	LC/MS Neg	100000987	6250	279.233	5365676	3443-82-1		HMDB11538	0.6786	1.0221	1.0978	1.4131	1.7216	1.6779	0.5471	1.1362	1.1711	2.2761	2.2223	1.1935	0.4013	1.641	2.5147	0.7895	1.2243	0.6584	0.3042	1.376	0.2246	0.224	0.7945	0.5662	0.6026	1.1261	2.2736	0.9831	0.7045	1.2521	0.7835	4.0597	0.224	4.2182	0.224	1.365	5.4526
324	2-methylbutyrylcarnitine (C5)	Amino Acid	Leucine, Isoleucine and Valine Metabolism	45095	LC/MS Pos Early	100001509	3050	246.17	6426901	31023-25-3		HMDB00378	1.4994	0.9843	0.747	0.6013	0.5271	0.5984	0.9221	0.9697	0.9147	0.8239	0.7395	1.1398	1.6117	2.0918	1.5777	1.3684	1.0555	1.4706	1.7047	1.0909	1.0479	1.0085	1.771	1.1342	1.5499	2.004	1.4284	1.2465	0.8633	1.1648	0.5992	0.7321	0.9708	0.5838	0.7776	0.6802	0.9259
326	2-methylbutyrylglycine (C5)	Amino Acid	Leucine, Isoleucine and Valine Metabolism	31928	LC/MS Neg	100001155	1884	158.082	193872	52320-67-9		HMDB00339	0.7983	1.8357	0.731	0.8446	0.666	1.1101	0.3162	0.3162	0.3162	0.3162	1.4128	0.3162	0.3162	0.8955	1.0152	1.2472	0.6266	0.3162	1.5214	0.3162	0.3162	0.3162	0.3162	0.9936	0.3162	0.9331	1.5584	0.9102	1.5104	1.5135	1.0179	0.3162	1.5865	0.3162	0.9035	1.2431	0.934
1273	2-methylcitrate/homocitrate	Energy	TCA Cycle	52282	LC/MS Neg	100008929	575	205.035					0.8952	0.9631	0.8294	1.0281	1.152	0.9921	0.7476	1.1284	1.0683	1.1586	0.9457	1.2152	1.2181	1.4076	1.1663	1.1758	1.0689	1.3587	1.5014	1.371	0.9291	1.3564	0.9462	1.1253	1.2154	0.9939	1.0193	1.0098	1.0154	1.1371	1.0552	1.3503	0.8191	0.8892	1.1372	1.282	0.5168
2519	2-oleoylglycerol (18:1)	Lipid	Monoacylglycerol	21232	LC/MS Neg	100000943	6500	281.249	5319879	3443-84-3		HMDB11537	1.0196	0.7168	0.7423	1.7134	0.73	1.0189	0.7196	1.7964	0.752	0.8979	1.1939	1.2873	0.9442	0.5479	0.1733	1.3999	0.7246	0.3141	1.0285	0.1733	2.4955	0.1733	2.3094	0.3867	0.8869	0.8583	2.0073	2.0059	0.5318	0.8291	0.7386	7.1731	0.6396	0.4942	1.2827	2.4421	22.6623
3777	2'-O-methylcytidine	Nucleotide	Pyrimidine Metabolism, Cytidine containing	57554	LC/MS Pos Early	100010895	2411	258.108	150971	2140-72-9			1.139	1.2548	1.1778	1.4375	1.0378	1.5247	1.4567	0.9434	1.2087	0.9812	0.8488	1.1789	1.279	0.9291	1.9451	1.1798	0.9574	1.0066	0.9739	0.7804	0.7375	0.7577	0.7871	0.7183	1.0034	0.999	1.352	0.839	0.7068	0.7182	0.7853	0.7586	1.1665	0.989	0.7919	0.9474	0.8275
3739	2'-O-methyluridine	Nucleotide	Pyrimidine Metabolism, Uracil containing	57655	LC/MS Neg	100010896	1831	257.078	102212	2140-76-3			1.6212	1.1312	0.9244	1.2138	1.0567	1.1222	0.9828	1.0272	1.1941	1.0103	0.9035	0.8545	1.7505	2.0014	1.5801	1.3089	1.0184	0.9955	1.797	1.0752	1.1027	0.8648	0.6391	0.6998	1.1253	1.1924	1.1836	1.16	0.5697	0.896	0.7339	0.5261	1.2132	0.6212	0.7903	0.5773	0.5791
404	2-oxoarginine*	Amino Acid	Urea cycle; Arginine and Proline Metabolism	55072	LC/MS Pos Early	100002784	1760	174.087	558	3715-10-04	C03771	HMDB04225	0.846	0.8826	0.4899	0.6624	0.4325	0.5437	0.4104	0.6529	0.5878	0.7654	0.563	0.4739	0.8138	1.1653	0.5294	0.7821	0.613	1.1791	1.7273	1.4628	2.1241	0.9519	2.5408	1.3112	1.1396	1.3932	1.0955	2.1836	1.2644	1.732	1.2631	0.9952	1.5776	1.0199	1.8405	0.8177	0.5633
2517	2-palmitoleoylglycerol (16:1)*	Lipid	Monoacylglycerol	52432	LC/MS Neg	100008953	6016	253.217				HMDB11565	0.3759	1.2849	0.848	1.5659	1.1474	1.1517	0.5548	1.4206	1.078	0.695	1.8529	0.2528	0.2528	0.5956	0.4305	0.3486	1.3067	0.6334	0.437	0.8109	0.9096	0.4494	1.9899	0.7849	0.2528	2.4435	1.4838	3.3795	0.3826	1.4692	0.9842	0.2528	0.7409	0.7888	0.2528	1.1565	54.0251
2270	2-palmitoleoyl-GPC* (16:1)*	Lipid	Lysophospholipid	35819	LC/MS Pos Late	100001561	1425	494.324				HMDB10383	0.8222	1.5134	1.3497	1.9301	0.7996	1.3598	0.6066	1.3227	0.7727	0.9842	1.7655	0.7441	0.4729	1.001	0.5805	0.4593	1.0939	1.4816	1.3446	1.3847	1.3281	0.999	1.5138	1.3802	0.4178	1.5094	1.3612	3.1011	1.7331	1.4434	0.8194	1.4931	1.2112	0.8974	1.1841	1.1895	0.6096
2268	2-palmitoyl-GPC* (16:0)*	Lipid	Lysophospholipid	35253	LC/MS Neg	100001562	6215	570.341	15061532			HMDB61702	0.9769	0.8958	0.984	1.2226	1.0669	0.98	0.8758	1.1562	1.2265	1.1182	0.9575	1.1028	0.991	1.2614	0.8632	0.7581	1.1363	0.4082	1.0596	1.4107	0.7557	1.4478	0.9073	0.9065	0.8845	1.0997	1.0599	1.4026	0.9145	1.1683	0.9989	1.0215	0.389	1.0505	0.379	1.1068	1.0472
1060	2-phosphoglycerate	Carbohydrate	Glycolysis, Gluconeogenesis, and Pyruvate Metabolism	35629	LC/MS Polar	100000093	4550	184.986	59	70195-25-4	C00631	HMDB03391	0.8215	1.3109	1.2992	0.4516	0.6665	0.9457	0.9974	0.6806	2.9912	0.9033	1.7697	0.3069	1.3947	3.3148	1.9111	1.2871	2.0928	1.8302	1.6929	0.1932	0.9293	0.2169	0.4033	0.4836	1.5588	2.1105	0.7112	0.4009	1.6353	3.2329	0.617	0.3355	0.5269	0.5127	0.6603	0.579	0.2727
2328	2-stearoyl-GPE (18:0)*	Lipid	Lysophospholipid	41220	LC/MS Neg	100003901	6350	480.31				HMDB11129	0.7242	1.4347	0.9969	1.395	0.8361	1.1749	1.0391	0.6807	1.0388	0.6888	0.9467	0.8176	1.0852	1.628	0.9439	1.1877	0.9804	0.3692	1.2221	1.2149	1.0481	1.7265	1.3303	0.7313	1.0225	1.1808	0.9434	1.2014	1.1516	0.9661	1.0999	0.8878	0.3628	0.9446	0.3833	0.9214	0.7542
4034	3-(3-hydroxyphenyl)propionate sulfate	Xenobiotics	Benzoate Metabolism	45415	LC/MS Neg	100005391	1294	245.013	187488	86321-32-6			0.2459	0.2459	0.2459	0.2459	0.2459	0.2459	0.2459	0.2459	0.2459	0.2459	0.7434	3.0185	0.9678	2.5958	1.6212	1.1224	0.2459	1.3189	10.424	0.5406	2.161	0.2459	1.0973	1	2.9651	0.8968	1.2343	0.2459	0.2459	1.0992	0.738	0.5019	0.2459	0.6546	0.2459	0.2459	0.2459
158	3-(4-hydroxyphenyl)lactate (HPLA)	Amino Acid	Tyrosine Metabolism	32197	LC/MS Neg	240	1379	181.051	9378	6482-98-0	C03672	HMDB00755	0.6107	0.7537	0.56	0.6086	0.797	0.7602	0.7202	1.4853	1.1806	1.1667	1.0216	1.3577	1.2126	1.2448	1.21	0.8803	1.1728	1.0899	1.4108	1.0499	1.081	1.1986	0.7799	1.0594	1.0509	1.109	1.2915	1.0487	1.0159	1.1145	1.0307	0.8796	1.0218	1.0015	0.9695	0.9103	0.8361
3791	3-aminoisobutyrate	Nucleotide	Pyrimidine Metabolism, Thymine containing	1566	LC/MS Pos Early	1114	2190	104.071	64956	10569-72-9;214139-20-5	C05145	HMDB03911	1.1142	0.7712	0.5263	0.735	0.8932	1.0576	0.9856	1.0323	1.2127	0.9813	0.794	1.5418	0.7109	0.9408	1.5856	1.0251	0.6473	0.806	1.1862	0.93	0.9472	0.8569	2.0137	0.7058	0.8769	1.0306	1.0465	0.8002	1.1615	0.9066	0.9891	1.0923	1.7274	1.026	0.855	0.8376	0.627
488	3'-dephospho-CoA-glutathione*	Amino Acid	Glutathione Metabolism	62807	LC/MS Neg	100020899	1690	495.101					0.6766	0.8926	0.9809	1.447	1.3505	1.8304	0.64	1.0393	1.0015	1.1923	1.3194	1.4068	0.6689	0.7045	0.7977	0.6673	1.1767	1.1221	0.6973	0.7278	0.719	0.833	0.8946	1.267	0.4584	0.5798	1.0819	0.9965	1.1383	1.2858	0.8694	0.8344	1.0519	1.1365	1.138	1.2102	0.6198
4171	3-formylindole	Xenobiotics	Food Component/Plant	62863	LC/MS Neg	100020219	3709	144.045	10256		C08493	HMDB29737	1.325	0.6101	0.9156	0.7873	1.1523	0.8501	1.2517	0.6239	1.1366	0.8215	1.089	1.0649	1.5214	0.8441	1.4787	1.0427	1.0799	1.0788	0.6245	1.0419	1.0039	1.3327	0.9662	0.8178	1.2618	0.9613	1.1693	0.701	0.7346	0.9705	0.725	0.5774	0.9928	0.7931	1.0556	1.0847	0.4356
2783	3-hydroxy-3-methylglutarate	Lipid	Mevalonate Metabolism	531	LC/MS Polar	112	2850	161.046	1662	503-49-1	C03761	HMDB00355	1.146	1.361	0.9719	1.473	1.6235	1.2543	0.7581	0.7954	0.7516	0.9506	1.0304	1.0443	0.7596	0.8365	0.921	0.7567	0.4408	0.6277	1.0935	0.7768	0.6254	0.7678	0.9293	0.8551	1.0981	0.8287	0.6951	1.4381	1.2467	2.093	0.8894	1.1418	1.0397	1.1077	0.9877	2.6928	1.2542
1458	3-hydroxyadipate*	Lipid	Fatty Acid, Dicarboxylate	62069	LC/MS Polar	100004396	3131	161.046	151913			HMDB00345	0.3596	1.5731	1.865	2.2755	1.4846	2.7839	1	0.3596	0.9725	0.4869	1.0248	3.5494	0.7837	1.1117	0.9353	0.7066	0.8604	0.7927	0.838	6.3376	1.7791	5.2763	0.8717	0.3596	0.3596	0.8315	0.3596	0.6751	0.5141	1.6367	0.6498	5.9333	0.8534	0.3596	0.9408	6.2064	0.3596
1660	3-hydroxybutyrate (BHBA)	Lipid	Ketone Bodies	542	LC/MS Polar	254	1444	103.04	441	625-72-9	C01089	HMDB00357	0.9612	1.4538	0.7233	0.5796	1.8483	0.6205	0.5509	0.6841	0.5412	1.0609	0.7339	0.7091	0.9464	0.9826	0.8978	0.7872	0.6569	0.7719	1.3594	1.2237	0.8555	0.9716	1.0494	1.2523	1.0347	1.0417	0.7691	0.6844	1.2173	1.6529	0.8689	1.2861	0.9645	0.8837	0.9783	1.2403	2.6602
1697	3-hydroxydecanoate	Lipid	Fatty Acid, Monohydroxy	22053	LC/MS Neg	100000997	4634.7	187.134	26612	5561-87-5		HMDB02203	0.7855	1.2676	0.9749	0.9387	1.5294	1.9075	0.7002	0.387	0.668	0.9331	1.4267	1.5706	0.8143	0.7621	0.5325	0.9628	1.4739	1.4589	0.7786	0.387	0.649	0.387	1.1343	0.7929	0.5568	0.7373	1.0114	1.2861	0.7282	1.5372	0.387	0.387	0.9777	1.3079	0.8089	1.1091	0.387
1694	3-hydroxyhexanoate	Lipid	Fatty Acid, Monohydroxy	53230	LC/MS Neg	100006367	1725	131.071	151492	10191-24-9			1.3288	0.4562	0.9261	0.6638	1.4899	0.9008	0.7343	1.0206	1.0305	0.4562	0.9713	1.0495	1.249	0.823	0.8151	0.8451	0.7752	0.9722	0.9833	0.4562	1.0486	0.4562	0.9304	1.21	0.8395	0.9151	1.3572	1.074	1.1753	1.0612	0.5164	0.4562	0.9823	0.7452	1.2045	0.4562	0.4562
1597	3-hydroxyhexanoylcarnitine (1)	Lipid	Fatty Acid Metabolism(Acyl Carnitine)	62557	LC/MS Pos Early	100020825	2918	276.181					0.8533	0.938	0.8663	0.5078	1.1928	0.8945	0.6766	1.0262	0.7672	0.9283	1.1113	1.0567	1.0914	0.9266	0.6471	0.9665	1.1895	1.1013	1.0749	1.2738	0.8777	1.3756	0.6587	1.4055	0.9196	1.0878	1.2289	1.1448	1.1082	0.9895	0.8867	1.0184	0.7796	1.057	0.8131	0.7633	1.0914
4180	3-hydroxyindolin-2-one	Xenobiotics	Food Component/Plant	42561	LC/MS Pos Early	100003823	2035	132.044	6097	61-71-2	C11130		0.6992	0.2169	0.5676	1.2718	0.8078	1.178	0.4856	0.9539	1.5421	2.0825	0.3723	1.1534	0.2169	0.2169	0.2169	0.2169	0.2169	0.2169	0.2169	0.7962	0.843	1.1376	1.0259	0.6411	1.0825	0.3747	1.0276	1.3287	1.2422	1.8003	0.8924	1.4992	1.3948	1.7288	1.7735	1.324	0.2169
350	3-hydroxyisobutyrate	Amino Acid	Leucine, Isoleucine and Valine Metabolism	1549	LC/MS Polar	111	1619	103.04	87	2068-83-9	C06001	HMDB00336	1.1929	0.8166	0.6708	0.6415	1.337	0.7155	0.838	0.6792	0.8503	1.1697	0.5934	0.8996	0.7091	0.9429	0.7206	0.8357	0.6965	0.8456	1.1333	1.5104	1.0048	1.0892	1.5404	0.9132	1.2014	0.7898	0.9046	0.9537	1.1701	1.2699	1.0937	1.0911	1.026	0.9075	1.209	1.196	1.4187
1699	3-hydroxylaurate	Lipid	Fatty Acid, Monohydroxy	32457	LC/MS Neg	100001112	5175	215.165	94216	53941-38-1		HMDB00387	0.8928	1.0106	1.4903	0.6991	1.1267	1.1446	0.8959	1.0674	0.7729	0.9827	1.1649	1.3258	1.3909	1.1619	1.2596	0.9058	1.352	1.2087	0.9853	1.3066	0.6556	1.7427	0.7285	0.415	0.7555	0.8532	1.0338	0.5827	0.5403	0.9038	0.9454	1.2389	0.767	1.2587	0.8958	1.4497	0.7104
1700	3-hydroxymyristate	Lipid	Fatty Acid, Monohydroxy	21158	LC/MS Neg	100000882	5335	243.197	16064	3422-31-9			1.0763	0.9486	1.0488	0.7087	0.9837	0.8198	0.5178	1.4201	0.7533	0.8803	0.9945	1.0035	1.0778	1.2452	1.0619	1.1115	1.1176	1.1957	1.1463	1.379	1.0283	1.3397	0.563	0.8018	1.1588	0.9762	0.9497	0.8797	0.8495	0.7812	0.9187	0.8647	0.877	1.2525	0.8142	1.1704	1.4799
1695	3-hydroxyoctanoate	Lipid	Fatty Acid, Monohydroxy	22001	LC/MS Neg	100000773	3446	159.103	26613	88930-08-9		HMDB01954	0.9743	0.734	0.4548	0.7329	1.4129	1.5573	0.7263	0.4548	1.002	0.4548	1.308	2.1402	1.3271	0.6848	1.4176	1.3119	0.9692	1.2836	0.6002	0.4548	0.7425	0.4548	0.7417	0.4548	0.4548	0.7768	1.5745	1.0816	0.6544	1.2752	0.6873	0.4548	0.9688	0.4548	0.8848	0.4548	0.4548
1702	3-hydroxyoleate*	Lipid	Fatty Acid, Monohydroxy	61843	LC/MS Neg	100019966	5508	297.244					0.7619	0.7738	0.7761	0.6876	1.1034	1.1777	1.2087	1.2813	1.2696	0.7693	1.3869	2.3547	0.7645	0.6745	1	0.9309	1.8554	0.9982	0.9894	0.7999	0.5997	0.3287	0.9934	0.9889	1.2157	0.8154	0.9504	1.2615	0.8656	0.8486	0.7869	0.6409	0.3701	0.9203	0.3287	1.2391	1.6794
1616	3-hydroxyoleoylcarnitine	Lipid	Fatty Acid Metabolism(Acyl Carnitine)	61840	LC/MS Pos Late	100019801	1406	442.353					0.9374	0.5319	0.7422	0.4791	1.0667	0.5799	1.0951	1.2209	0.7141	0.8223	1.6077	1.2256	0.906	0.9833	0.6424	0.8309	1.8801	1.6557	0.7787	0.979	0.625	0.7986	1.1284	1.4253	1.3696	1.3324	0.9738	0.9881	1.4753	0.6791	0.7946	0.523	0.5387	1.1231	0.985	0.7704	1.5227
1701	3-hydroxypalmitate	Lipid	Fatty Acid, Monohydroxy	27503	LC/MS Neg	100000983	5476	271.228	301590	928-17-6		HMDB10734	1.1324	0.9256	1.1895	0.6355	1.3968	1.1856	0.9238	0.932	1.007	0.4861	1.2426	1.4628	1.0822	0.999	0.9417	0.9748	1.2397	0.6949	0.9199	0.9504	0.8255	0.9074	0.7437	1.2828	1.4047	1.1451	0.9247	0.8457	0.8083	1.0281	0.7107	0.6706	0.5224	0.984	0.6128	1.1407	0.4861
5181	3-hydroxypyridine sulfate	Xenobiotics	Chemical	48448	LC/MS Neg	100006098	1595.5	173.987		1955-23-3			0.9012	2.0291	0.796	0.7091	0.8208	0.8977	1.1079	1.646	1.0026	0.7603	0.9347	0.8863	1.4216	2.0995	1.1424	1.3869	0.9433	1.5817	1.9706	1.3945	1.0918	1.2824	0.9608	0.5252	0.9999	1.0892	1.0001	1.2101	0.8106	1.0277	1.2813	1.9191	1.2375	0.7777	1.2192	0.4982	0.443
1696	3-hydroxysuberate	Lipid	Fatty Acid, Monohydroxy	31936	LC/MS Polar	100001143	3000	189.077	22328017	73141-47-6		HMDB00325	0.8262	0.8343	1.2809	1.1677	1.1064	1.0036	0.8197	0.835	0.8724	1.1452	1.1851	1.2738	0.9492	0.8874	1.0763	0.8238	1.0089	1.0196	0.955	1.0819	0.8785	1.0888	0.8763	0.7526	1.1356	0.7014	1.0896	0.5968	0.8149	1.3906	0.8101	0.8198	1.0696	1.02	1.1182	1.2591	0.6875
271	3-indoxyl sulfate	Amino Acid	Tryptophan Metabolism	27672	LC/MS Neg	100000467	2222.2	212.002	10258	2642-37-7		HMDB00682	1.2405	0.4286	0.5541	0.3793	0.5892	0.4961	0.774	1.507	1.5514	1.5517	0.9455	1.1298	0.972	1.5372	0.9677	0.6283	0.5194	1.0043	1.9157	1.6835	1.2286	1.4074	0.861	0.7853	1.2092	0.9429	1.1009	0.9611	1.2194	1.2009	1.4472	2.205	1.6597	1.7564	1.5924	0.9288	0.6031
3768	3-methylcytidine	Nucleotide	Pyrimidine Metabolism, Cytidine containing	35132	LC/MS Pos Early	100001466	2176	258.108	159649	21028-20-6			0.8132	1.2595	1.1325	1.0271	0.9871	1.5094	1.1286	1.0942	1.345	0.9943	1.0749	1.1659	0.8204	0.9805	1.3801	0.897	0.9873	1.3334	0.8788	0.7789	0.7325	0.7921	0.9779	0.7398	0.7619	0.9306	0.9069	0.5545	0.8528	1.1755	0.7754	1.0376	0.8396	0.9897	0.8644	0.9765	0.5751
68	3-methylhistidine	Amino Acid	Histidine Metabolism	15677	LC/MS Pos Early	100000042	2670	170.092	64969	368-16-1	C01152	HMDB00479	0.9284	0.7266	0.5046	1.2386	0.9228	0.918	1.1405	1.2302	0.7368	0.8404	1.063	1.1679	1.1582	1.364	0.8699	1.528	1.1661	1.5217	1.1507	0.8561	0.7686	0.6865	0.9324	0.6854	0.6702	0.598	1.0229	0.9957	0.6762	0.781	0.8185	0.6252	1.2872	0.3627	0.9311	0.6759	0.7683
1061	3-phosphoglycerate	Carbohydrate	Glycolysis, Gluconeogenesis, and Pyruvate Metabolism	1414	LC/MS Neg	132	583	184.986	724	80731-10-8	C00597	HMDB00807	1.1927	0.943	1.1691	0.8421	0.9038	0.7795	1.2539	1.134	0.9982	0.9629	1.1496	1.163	1.1548	0.9892	1.0476	0.9642	1.1096	0.9104	1.0566	1.0295	1.0808	1.0983	0.7721	0.7362	0.9493	1.4466	0.8801	1.0813	0.9222	0.7741	0.8376	0.952	1.0152	1.3431	0.8713	0.9486	0.9577
3754	3-ureidopropionate	Nucleotide	Pyrimidine Metabolism, Uracil containing	3155	LC/MS Pos Early	1053	875	133.061	111	462-88-4	C02642	HMDB00026	1.5109	0.8916	1.1192	0.2896	1.7189	1.3636	0.8708	0.6379	0.2896	0.579	0.7023	1.1374	1.6911	0.5468	1.2788	1.6988	1.5367	0.8342	1.0614	0.9384	0.5918	0.8603	0.7895	1.5131	2.1354	1.1963	0.2896	0.6952	0.5301	0.5903	1.1023	0.4341	0.5819	0.2896	0.3996	1.2817	1.3868
2822	4-cholesten-3-one	Lipid	Sterol	38125	LC/MS Pos Late	100002227	2520	385.346	91477	601-57-0	C00599	HMDB00921	1.1878	0.4638	0.8729	0.6213	1.2982	0.9712	1.1489	0.698	1.2624	0.5612	0.9107	1.2469	1.9586	1.1696	1.9106	1.8229	1.0323	1.3196	0.8112	0.9952	1.0334	1.3261	0.7313	1.051	1.3515	0.7244	1.163	0.5913	0.5787	0.9249	0.5495	0.5551	0.8492	0.7841	1.0238	1.0135	0.4045
465	4-guanidinobutanoate	Amino Acid	Guanidino and Acetamido Metabolism	15681	LC/MS Pos Early	100000096	2320	146.092	500	463-003;463-00-3	C01035	HMDB03464	0.6342	0.7603	0.86	0.6412	0.5075	0.4335	0.3555	0.8592	0.6853	0.7334	0.8394	1.0473	0.9571	1.4187	0.6134	0.8184	0.8667	1.1043	1.8976	1.865	1.6727	1.6539	1.8159	1.5053	1.3089	1.4721	1.0458	1.9001	1.3216	1.0643	1.2413	1.2819	0.8299	1.2006	1.2061	0.9859	0.7412
1714	4-HDoHE	Lipid	Fatty Acid, Monohydroxy	52947	LC/MS Neg	100008936	5394	343.228		90906-40-4			1.1373	0.4628	0.8593	1.0463	1.2466	1.2173	1.8084	0.9082	1.2476	0.3531	0.9983	1.0606	1.4329	1.0066	1.4842	1.5303	0.9835	0.8412	0.8454	1.0626	0.7628	0.3012	0.4885	0.7632	1.4622	0.8928	1.1556	0.3012	0.3431	0.9132	0.4183	0.5761	0.577	0.883	0.388	1.1323	0.3012
48	4-hydroxyglutamate	Amino Acid	Glutamate Metabolism	40499	LC/MS Pos Early	100002544	1141	164.055	439902	2485-33-8	C03079	HMDB01344	0.8735	0.4536	0.4612	1.616	0.8872	1.9071	1.4759	0.9651	1.1513	1.0273	1.18	1.1745	0.2153	0.2153	0.565	1.176	0.8443	0.7041	0.6159	0.8917	0.4634	0.678	3.4355	1.061	0.5285	0.6726	0.8504	1.1614	1.6468	0.2153	1.5274	0.8645	1.3465	0.2153	0.989	0.9039	0.7284
1749	4-hydroxynonenal	Lipid	Fatty Acid, Oxidized	38309	LC/MS Neg	143	4745	155.108	1693	75899-68-2;128946-65-6		HMDB04362	1.5282	0.3148	1.0498	0.4224	1.3639	0.9549	4.8174	1.5017	0.9496	0.5255	0.6562	1.2537	1.1506	0.6324	1.3929	1.1964	0.5205	1.1262	0.3667	1.1519	0.6733	1.6064	0.5254	0.9735	1.1085	0.7902	1.083	0.415	0.4027	1.0136	0.5672	0.8266	1.039	1.1153	1.5736	1.0374	0.2062
487	4-hydroxy-nonenal-glutathione	Amino Acid	Glutathione Metabolism	48487	LC/MS Neg	100006240	3319.2	462.192		99927-70-5			1.0572	0.4639	1.0416	1.0263	2.3377	1.4226	0.3907	0.5569	0.7481	0.2807	0.7251	1.1923	0.8091	0.9631	0.6795	0.9935	0.7722	0.8674	0.6774	0.6979	0.9428	0.8284	0.654	1.2278	1.3762	0.7164	1.5182	0.7999	0.4879	1.6203	0.2965	1.1396	1.7098	1.6586	1.3633	1.5093	0.1334
155	4-hydroxyphenylpyruvate	Amino Acid	Tyrosine Metabolism	1669	LC/MS Neg	1141	1690	179.035	979	156-39-8	C01179	HMDB00707	1.4198	0.7123	0.8079	1.1042	0.5455	0.9064	1.1029	1.1348	1.3013	0.7673	1.3782	1.1845	1.5631	1.0901	1.2469	1.1988	1.8999	1.1324	1.4983	1.3207	1.4595	1.1241	1.1889	0.6294	1.3339	0.9952	1.105	1.4312	1.1365	0.7703	0.804	0.4477	1.3208	0.9387	1.1728	1.0122	0.8997
87	4-imidazoleacetate	Amino Acid	Histidine Metabolism	32349	LC/MS Pos Early	100001207	2055	127.05	96215	645-65-8	C02835	HMDB02024	0.9076	0.665	0.9537	0.7762	0.8708	0.985	0.8424	0.9043	1.0428	0.8584	1.1161	1.2984	0.7085	0.7437	1.1326	1.0861	1.0428	0.9852	0.9437	0.9154	1.0017	0.8796	1.16	1.0546	1.0134	1.116	1.0834	1.2454	1.3715	0.9585	1.0937	0.9944	0.9097	1.3478	0.9966	0.9342	0.7859
284	4-methyl-2-oxopentanoate	Amino Acid	Leucine, Isoleucine and Valine Metabolism	22116	LC/MS Neg	100000551	2170	129.056	70	816-66-0	C00233	HMDB00695	1.3399	0.5962	1.0333	1.0161	1.1502	1.0461	1.0275	0.7677	1.1282	0.7088	1.0568	1.3105	1.2853	0.9371	1.0568	1.3198	0.7729	0.6667	0.8615	0.3112	0.7262	1.0393	0.83	1.4614	1.1185	0.983	1.3545	0.927	1.0158	0.9221	1.177	0.6932	0.7831	0.8645	1.2106	1.3475	0.5171
1575	4-methylhexanoylglycine	Lipid	Fatty Acid Metabolism(Acyl Glycine)	62736	LC/MS Neg	100020632	3550	186.114					1.2435	1.5725	0.6413	0.8361	1.3999	1.1943	0.7235	1.0054	0.6618	1.2994	1.182	1.2289	1.3833	0.941	0.8371	0.6709	0.9045	0.7638	0.8849	0.624	0.5597	0.3737	0.4992	1.096	0.8127	1.0095	1.6488	0.7494	1.036	1.5687	0.9113	0.7674	1.4785	1.0408	1.4468	1.2825	1.5202
109	5-(galactosylhydroxy)-L-lysine	Amino Acid	Lysine Metabolism	43582	LC/MS Pos Early	100002462	2755	325.161		32448-36-5			1.2233	0.9896	1.0531	0.9028	0.8591	1.1084	1.0027	1.2189	1.3181	1.0283	0.8664	1.0832	1.0272	1.2352	1.1163	1.146	1.0478	1.184	1.1469	1.1451	0.9968	0.896	0.9422	0.9424	0.7871	0.9953	0.9567	0.8412	0.9566	1.0189	0.8774	0.9486	1.0905	1.0241	0.9107	0.9844	0.8955
3738	5,6-dihydrouridine	Nucleotide	Pyrimidine Metabolism, Uracil containing	61833	LC/MS Neg	100001425	1119	245.078	94312	5627-05-04			1.2324	1.2166	0.4184	0.4184	1.1497	1.047	0.4184	0.4184	1.1464	0.9786	0.7673	1.1062	1.0867	1.2908	1.4457	0.9759	0.8033	1.0191	1.1675	0.4184	0.4184	0.6445	0.4184	0.4184	0.4184	0.8124	0.6694	0.4184	0.4184	0.4184	0.4184	0.7858	0.4184	0.5952	0.9914	0.4184	0.4184
123	5-aminovalerate	Amino Acid	Lysine Metabolism	18319	LC/MS Pos Early	100000454	2220	118.086	138	660-88-8	C00431	HMDB03355	1.1675	0.5477	0.9513	0.9092	1.2996	1.0569	0.9679	0.9768	1.0753	0.6476	0.7878	1.0855	1.1286	1.0226	0.9757	1.3914	0.9462	1.0876	0.8257	0.6484	0.8088	0.7669	0.772	0.6925	1.0897	1.0097	1.121	1.164	0.5319	0.956	0.7483	0.788	1.4688	0.9618	1.4004	1	0.1872
1305	5-dodecenoate (12:1n7)	Lipid	Medium Chain Fatty Acid	33968	LC/MS Neg	100001232	5224	197.155	5312378	2430-94-6		HMDB00529	1.3792	1.8765	1.0538	1.928	1.2335	1.5657	1.3853	1.1459	1.0377	1.086	0.9989	0.462	1.6738	0.8896	0.8621	0.9171	0.6683	0.7804	0.5349	0.895	0.5247	1.943	0.8899	0.8416	0.5929	1.1333	1.1693	1.3397	0.4718	1.6594	0.7828	0.7838	1.4024	1.0837	0.9725	1.2949	10.1046
1818	5-HETE	Lipid	Eicosanoid	37372	LC/MS Neg	100002137	5382	319.228	5280733	73307-52-5	C04805	HMDB11134	1.6344	0.3738	0.7931	0.8827	1.4881	0.6995	0.8696	0.7468	1.3754	0.3738	0.3738	0.3738	1.4991	1.709	1.0003	1.8477	0.9295	1.04	0.3738	0.3738	0.7782	1.1092	0.544	1.2198	1.6715	0.3738	1.1624	0.4915	0.3738	1.5023	0.3738	0.3738	0.6549	0.9348	0.8792	0.7819	0.3738
1706	5-hydroxyhexanoate	Lipid	Fatty Acid, Monohydroxy	31938	LC/MS Neg	100001148	1267	131.071	170748	44843-89-2		HMDB00525	1.1463	0.7803	0.7182	0.9123	1.0175	1.0505	0.9342	1.2741	1.0856	0.7707	0.8279	1.1874	0.8085	0.8407	0.7967	1.1721	0.9387	0.917	0.8075	1.395	1.6248	1.1406	1.2692	1.0903	2.1733	1.258	1.0653	0.8811	1.0086	1.357	1.0548	1.1005	1.068	1.0367	1.2456	0.9288	1.2707
252	5-hydroxyindoleacetate	Amino Acid	Tryptophan Metabolism	437	LC/MS Neg	71	1510.2	190.051	1826	54-16-0	C05635	HMDB00763	1.1426	1.7652	2.2714	1.193	0.9971	1.1475	0.4725	1.4402	1.2308	1.1464	0.7565	0.5862	0.4837	0.5923	0.4725	0.557	0.6415	0.7807	0.6706	0.6045	0.5812	0.4725	0.7312	0.4725	0.8725	1.5326	0.7234	1.6811	1.9995	2.2033	1.7818	1.0592	2.0958	1.6378	2.0916	0.8937	1.7317
108	5-hydroxylysine	Amino Acid	Lysine Metabolism	15685	LC/MS Pos Early	100000054	2790	163.108	1029	13204-98-3	C16741	HMDB00450	1.6342	0.3834	0.8789	0.5225	0.5043	0.3834	1.5574	1.5263	0.9383	0.5049	0.3834	0.8102	1.5945	1.3048	1.6135	1.3707	0.5689	0.3834	1.7118	1.2212	1.179	1.0432	0.3834	0.3834	1.3738	0.8729	0.9353	0.4909	0.3834	0.8119	0.3834	0.9662	1.5132	0.9814	0.6316	0.3834	0.3834
3778	5-methyl-2'-deoxycytidine	Nucleotide	Pyrimidine Metabolism, Cytidine containing	38159	LC/MS Pos Early	100002300	2303	242.114	440055	838-07-3	C03592	HMDB02224	1.2493	1.8749	0.8679	1.3203	0.9605	1.5165	1.314	1.119	1.174	1.0131	1.0389	0.6393	1.3188	1.5068	1.6461	1.4562	1.2494	1.4174	1.195	0.7172	0.8833	0.6026	0.5874	0.6382	0.9182	0.8544	0.7944	0.76	0.7589	0.9544	0.8381	0.6559	1.2509	0.7373	0.6883	0.5379	0.4648
3769	5-methylcytidine	Nucleotide	Pyrimidine Metabolism, Cytidine containing	22119	LC/MS Pos Early	100000763	2227	258.108	92918	2140-61-6		HMDB00982	1.2747	1.5319	1.0056	0.661	0.6003	0.1661	1.3762	1.633	0.9364	1.1143	0.1661	0.1661	1.0982	1.6203	1.5383	0.1661	0.8477	0.9982	1.3411	1.3593	1.1408	1.1884	0.4209	0.7354	1.4518	1.5328	0.7233	0.8821	0.6937	0.1661	1.1384	1.009	1.0307	1.0229	0.4901	0.413	0.6152
3888	5-methyltetrahydrofolate (5MeTHF)	Cofactors and Vitamins	Folate Metabolism	18330	LC/MS Neg	1244	1820	458.179	146	68703-91-3;68792-52-9	C00440	HMDB01396	0.0866	0.0866	1.2109	2.5878	0.0866	1.4452	0.0866	1.5016	1.0664	2.1745	1.5237	0.0866	0.0866	1.3035	0.0866	0.3292	0.4619	0.2578	1.0469	0.7538	0.4625	0.0866	0.933	0.8762	0.0866	0.4908	0.0866	0.5942	1.1447	1.2359	1.0787	1.4329	0.7669	1.4916	0.7805	2.1446	1.2408
455	5-methylthioadenosine (MTA)	Amino Acid	Polyamine Metabolism	1419	LC/MS Pos Early	212	2752	298.097	439176	2457-80-9	C00170	HMDB01173	0.4893	0.7096	0.9396	1.9669	2.2014	1.8849	1.0071	1.2208	1.2842	1.7968	2.468	2.2627	0.3353	0.4626	0.4742	0.4414	1.7092	1.4024	0.4323	0.564	0.7819	0.7486	1.1732	1.5483	0.389	0.2907	1.2517	1.5736	1.2763	1.3825	0.6753	0.9456	0.7611	1.8936	1.7347	2.3707	0.6706
3740	5-methyluridine (ribothymidine)	Nucleotide	Pyrimidine Metabolism, Uracil containing	35136	LC/MS Neg	100001446	1778.1	257.078	445408	1463-10-1		HMDB00884	1.0581	1.3048	0.6318	0.8689	0.5963	0.8749	1.1938	1.1217	1.2415	1.0029	1.1884	0.724	1.0847	1.4621	1.3905	1.3444	0.8818	1.2519	2.1015	0.9546	1.3424	0.8592	0.8905	0.6765	0.8931	0.906	1.1531	0.9472	0.9984	1.0071	1.0578	0.6722	1.3843	0.818	0.9101	0.4135	0.4479
478	5-oxoproline	Amino Acid	Glutathione Metabolism	1494	LC/MS Neg	1021	738.5	128.035	7405	98-79-3	C01879	HMDB00267	1.2063	0.8598	0.7782	1.1479	1.0771	1.1584	1.0546	1.0212	1.156	1.0503	1.0011	1.2184	1.1597	1.3115	1.2484	0.9659	1.0124	0.9517	1.1858	1.62	0.7922	1.3854	1.4677	0.8767	0.7883	0.8625	0.9184	0.8112	0.8808	0.7916	0.9854	0.9878	1.0023	1.2653	0.8887	1.3964	1.1626
3031	6-beta-hydroxylithocholate	Lipid	Secondary Bile Acid Metabolism	36807	LC/MS Neg	100001625	4830	391.285	5283821	668-49-5	C15515	HMDB00811	1.2492	0.9242	1.1485	0.8344	0.7683	1.1536	1.2992	1.1373	0.9219	2.9137	1.0485	0.5085	0.6297	1.0316	1.3024	0.4121	0.2297	0.3156	0.7565	0.6058	0.6342	0.553	1.2172	0.4822	0.6414	0.9556	0.6597	0.5186	0.8326	2.3425	1.0546	1.5464	1.3717	1.3906	1.2181	0.5065	0.5516
1785	6-keto prostaglandin F1alpha	Lipid	Eicosanoid	20476	LC/MS Pos Late	100000571	926	353.232	5280888	58961-34-8;58962-34-8	C05961	HMDB02886	2.178	0.7382	1.1086	0.94	0.8773	1.0512	0.9138	0.7545	0.8991	0.7036	0.9458	1.0934	2.2073	2.3771	1.5131	1.8662	1.4519	1.0676	1.6002	1.2894	1.1913	1.18	1.3152	1.6617	1.322	1.03	1.0383	0.6153	0.8751	1.4077	0.2335	0.7401	0.9896	0.4796	0.7931	0.9387	0.2634
3052	6-oxolithocholate	Lipid	Secondary Bile Acid Metabolism	46336	LC/MS Neg	100001068	5033	389.27	164960	2393-61-5			1.4955	0.681	0.7733	0.7351	0.4979	1.0801	1.629	1.0418	0.9803	3.6751	1.5614	0.29	0.6806	1.5559	2.1449	0.3153	0.29	0.29	0.29	0.29	0.6552	0.29	1.2644	0.5516	0.29	0.6882	0.6232	0.29	1.0477	1.8638	0.5891	0.29	0.8838	1.1573	0.581	0.29	0.29
120	6-oxopiperidine-2-carboxylate	Amino Acid	Lysine Metabolism	43231	LC/MS Pos Early	100004499	1432	144.066	3014237	34622-39-4		HMDB61705	1.5472	0.7151	0.5435	0.688	0.9298	2.1358	1.023	0.7495	0.9728	0.6347	0.7136	0.8259	1.7652	1.1285	1.2051	1.1103	1.0912	0.8515	0.3983	1	1.9588	0.8917	2.9631	1.0354	2.234	0.9948	1.5141	2.3348	0.6719	0.3983	1.4133	0.3983	2.3465	0.3983	1.3439	0.6225	0.9612
1070	6-phosphogluconate	Carbohydrate	Pentose Phosphate Pathway	15442	LC/MS Neg	100000341	583.9	275.017	91493	921-62-0;53411-70-4	C00345	HMDB01316	1.4548	1.3794	0.8179	1.2097	0.6936	0.9584	1.4977	1.5828	1.1666	1.3442	0.8037	0.7237	1.1618	1.1488	0.878	1.0906	0.6645	0.7163	1.5143	1.5378	1.0787	1.1889	0.8355	1.0951	1.43	1.0802	1.1238	0.8669	1.6071	0.9508	1.0855	1.3947	1.1928	1.2806	0.9837	0.9786	1.0024
3887	7,8-dihydrofolate	Cofactors and Vitamins	Folate Metabolism	1708	LC/MS Neg	173	1547.2	442.148	98792	4033-27-6	C00415	HMDB01056	0.2669	0.7438	0.8633	1.3473	0.6376	0.9808	0.2669	0.8042	0.7853	0.9895	0.5587	0.3999	0.5337	1.2999	0.8418	0.6548	1.5668	1.1555	0.9755	0.8242	0.9797	0.4212	1.6061	0.9986	0.3691	0.7776	1.3912	1.4112	1.5025	1.3616	0.9933	1.0014	1.4021	1.3369	1.5381	0.8853	0.2669
2843	7-hydroxycholesterol (alpha or beta)	Lipid	Sterol	47890	LC/MS Pos Late	100005999	1930	367.336	107722			HMDB06119	1.4236	0.3365	1.1553	0.4266	1.6613	1.167	1.0396	0.6098	1.2266	0.3878	0.8801	1.1279	1.607	1.151	1.6286	1.4799	0.991	1.1551	0.8246	0.826	0.9122	1.2358	0.725	1.0257	1.318	1.0859	1.2748	0.7339	0.5195	0.9765	0.4033	0.4821	0.8085	0.8751	0.9751	1.0294	0.1562
3704	7-methylguanine	Nucleotide	Purine Metabolism, Guanine containing	35114	LC/MS Pos Early	100001456	2175	166.072	11361	578-76-7	C02242	HMDB00897	1.0674	1.1484	0.9362	0.8517	0.9788	1.1566	1.1676	1.1234	0.9797	1.0724	0.9051	1.0829	0.9947	1.2417	1.2539	1.0812	0.9506	0.9517	1.2322	0.9438	0.8293	0.9084	1.0869	0.7738	1.0791	0.8864	1.0311	0.862	1.028	1.0549	0.9373	0.8399	1.0078	0.9372	0.8966	0.8819	0.9196
1711	8-hydroxyoctanoate	Lipid	Fatty Acid, Monohydroxy	21239	LC/MS Neg	100000956	2300	159.103	69820	764-89-6		HMDB61914	1.094	0.8907	2.9487	1.0383	0.9901	1.3391	0.9249	0.95	2.4448	3.2327	0.9206	1.3036	1.1703	1.9707	1.115	0.9651	0.8427	0.8327	0.8145	1.0877	0.8709	0.4308	0.929	1.0045	3.0316	0.7285	1.0222	0.6516	0.6685	0.8982	0.7353	0.709	2.1073	0.7939	0.4308	1.2134	0.4308
1737	9,10-DiHOME	Lipid	Fatty Acid, Dihydroxy	38399	LC/MS Neg	179	5180	313.238	9966640	263399-34-4	C14828	HMDB04704	1.6507	0.6494	1.2691	0.9008	1.791	1.47	1.3313	0.9746	1.4713	0.6047	1.3485	1.3581	1.1643	0.7586	1.1335	0.7043	0.8819	0.6641	0.5943	0.6966	0.5047	0.9595	0.539	0.703	1.2574	1.1653	1.1442	1.2884	0.4131	1.089	0.703	0.599	0.8214	0.69	0.7704	1.1897	1.4975
1591	acetylcarnitine (C2)	Lipid	Fatty Acid Metabolism(Acyl Carnitine)	32198	LC/MS Pos Early	100000802	2282	204.123	1	5080-50-2	C02571	HMDB00201	0.9137	0.3634	0.6713	0.2211	0.3633	0.4743	0.7321	0.8662	1.1344	0.8747	1.8688	1.7604	1.0913	1.0629	1.0403	1.4059	2.7596	1.5048	1.084	1.1283	1.097	1.6668	1.1052	1.1229	1.2369	1.1463	1.1927	0.9222	0.8785	0.4011	0.5786	0.294	0.5112	0.6608	0.5857	0.3148	1.3651
1275	acetylphosphate	Energy	Oxidative Phosphorylation	15488	LC/MS Polar	1211	4013.9	138.98	186	94249-01-1	C00227	HMDB01494	1.5925	0.2458	1.0803	0.7125	1.1024	0.5828	1.5258	1.4585	1.2949	0.8508	1.5403	1.135	1.1481	1.2096	1.0811	1.4874	1.2973	0.8192	1.2739	1.4814	1.0322	0.4393	0.866	0.7641	1.2882	1.2153	0.9839	0.6588	1.1142	0.8173	0.7176	0.8905	0.9611	0.5643	1.0131	0.8733	0.2458
1253	aconitate [cis or trans]	Energy	TCA Cycle	46173	LC/MS Neg	100001359	580	173.009					0.5035	1.2457	0.4662	0.8615	0.5789	1.9211	3.1232	0.9533	2.1336	0.8605	1.0983	1.7135	0.2075	0.2862	0.8554	1.0089	1.7787	0.9911	0.2556	0.2576	0.5498	0.3126	2.0376	0.8127	0.6653	0.6147	0.6525	0.4496	1.7346	0.5486	0.428	0.1837	1.0419	0.774	1.248	0.808	1.7298
3668	adenine	Nucleotide	Purine Metabolism, Adenine containing	554	LC/MS Pos Early	880	2221	136.062	190	73-24-5	C00147	HMDB00034	0.9532	1.2995	1.0422	0.987	1.036	1.1442	0.7737	1.123	0.798	1.0897	0.9849	0.7725	0.6133	1.239	0.7334	0.9187	0.8856	1.5247	1.0039	0.8475	0.9961	0.5664	1.1446	0.8543	0.7723	0.8429	1.0735	1.5784	1.0142	1.6389	0.9765	0.9565	1.2527	0.8774	1.1958	0.7978	0.4769
3667	adenosine	Nucleotide	Purine Metabolism, Adenine containing	555	LC/MS Pos Early	798	2169	268.104	60961	58-61-7	C00212	HMDB00050	0.7089	0.9766	0.9177	0.8821	1.0199	0.7683	0.995	1.2172	0.9399	1.0998	0.8597	1.1213	0.726	0.5101	0.9499	0.5384	1.2702	0.9876	0.8342	0.7314	0.9313	0.9202	1.3853	1.0978	0.9571	0.3837	1.2084	0.7655	0.9764	1.0262	0.7181	1.0714	1.1274	1.3502	1.2034	1.2298	0.8483
3662	2'-AMP	Nucleotide	Purine Metabolism, Adenine containing	36815	LC/MS Neg	100001694	1497.7	346.056	94136	130-49-4	C00946	HMDB11617	0.8796	0.9164	0.8625	1.0014	1.4567	1.7244	1.4037	0.9986	1.4313	1.1091	1.7101	1.3685	0.9846	0.6751	1.2619	1.3811	1.5215	1.7436	0.6131	0.6418	0.817	0.8404	1.3199	1.1435	0.7893	0.5277	0.9543	0.6023	1.2584	1.5143	0.8381	0.8188	1.1601	0.8336	1.3477	0.9096	0.9051
3665	adenosine 3',5'-diphosphate	Nucleotide	Purine Metabolism, Adenine containing	15691	LC/MS Neg	1214	575	426.022	159296	75431-54-8	C00054	HMDB00061	0.5396	0.6267	0.831	0.7128	2.0891	1.2719	0.8197	0.79	1.0452	1.4942	1.7452	2.9972	0.6582	0.4531	0.7778	0.9186	1.7989	2.2344	0.487	0.78	0.6879	1.2355	1.8212	2.6004	0.781	0.4972	1.0647	0.2962	1.6889	2.2812	0.5271	1.3023	1.0987	1.2967	1.651	1.8144	0.762
3661	3'-AMP	Nucleotide	Purine Metabolism, Adenine containing	35142	LC/MS Neg	100001449	1245	346.056	41211	84-21-9	C01367	HMDB03540	0.8609	1.0083	0.7791	1.0694	0.9416	1.6006	1.1568	0.7962	1.4976	1.1577	1.8425	1.66	1.4201	1.2964	1.8881	1.7022	2.1433	2.3259	1.1441	0.8697	1.0239	1.0557	2.686	1.3037	0.6367	0.5947	0.7825	0.7134	1.0507	1.0849	0.6743	0.5177	0.7362	0.7282	0.8573	0.8245	3.5879
3834	adenosine 5'-diphosphoribose (ADP-ribose)	Cofactors and Vitamins	Nicotinate and Nicotinamide Metabolism	558	LC/MS Pos Early	215	553	560.079	192	68414-18-6	C00301	HMDB01178	0.6276	1.6486	0.7451	1.4832	0.9214	1.5645	0.9559	1.009	1.1732	1.4151	1.3969	1.1723	0.6088	0.6554	0.9388	0.4337	1.1189	0.9754	0.8648	0.9633	0.8013	0.7494	1.1	1.1818	0.5659	0.6559	1.4125	1.5122	1.4174	1.8002	0.8116	0.5703	1.102	1.3534	1.6463	0.9299	0.3089
3660	AMP	Nucleotide	Purine Metabolism, Adenine containing	32342	LC/MS Pos Early	209	1013	348.07	6083	149022-20-8	C00020	HMDB00045	0.8109	1.0196	0.7464	1.1025	0.8844	1.1324	0.8996	1.0245	1.0483	1.1258	1.316	1.2323	1.0506	1.0041	1.2364	1.0848	1.3838	1.3469	0.9061	0.9235	0.9627	0.9102	1.7061	1.0691	0.801	0.7191	0.9501	0.8847	1.0955	1.1602	0.808	0.7283	0.9039	0.9931	0.9749	1.0078	1.6353
1194	adenosine-5'-diphosphoglucose	Carbohydrate	Nucleotide Sugar	35652	LC/MS Neg	100001644	901.9	588.075	16500	15839-70-0;102129-65-7	C00498	HMDB06557	0.1551	1.8238	0.4841	0.8947	0.6533	0.9379	0.6493	1.3051	1.5146	2.2285	1.66	1.938	0.3014	1.0256	0.7973	0.6851	2.6709	2.0308	1.3824	0.5621	0.8313	0.8591	1.0305	1.2853	0.1713	0.1593	1.2692	1.521	0.8967	1.1047	0.2453	0.28	0.7369	1.417	1.3307	0.7623	1.0549
1455	adipate	Lipid	Fatty Acid, Dicarboxylate	21134	LC/MS Polar	100000863	3000	145.051	196	124-04-9	C06104	HMDB00448	1.3443	0.8951	0.7879	1.3155	1.4127	0.9973	0.9033	0.7792	0.9947	1.326	0.9677	1.0596	0.8866	1.0021	0.8139	0.9817	0.6073	1.0482	0.7642	0.8874	0.9293	1.0444	1.0191	0.8957	1.0593	0.9619	0.975	0.7321	1.0437	1.3184	0.7694	0.6882	1.0002	1.0724	0.9997	1.3656	0.8155
1620	adipoylcarnitine (C6-DC)	Lipid	Fatty Acid Metabolism(Acyl Carnitine)	52988	LC/MS Pos Early	100006614	2570	290.16	71296139			HMDB61677	1.461	1.5247	1.288	1.4873	2.116	1.5114	0.8365	0.8056	0.828	0.939	0.8986	1.4807	0.8682	0.8006	0.6713	0.6808	0.7382	0.8837	0.717	0.8587	0.8404	0.8424	1.0896	1.1135	0.9761	1.0164	0.8518	1.025	0.9224	1.4477	0.8678	0.9953	1.0529	1.0863	1.059	1.2948	1.5291
1367	adrenate (22:4n6)	Lipid	Polyunsaturated Fatty Acid (n3 and n6)	32980	LC/MS Neg	100001193	5678	331.264	5497181	2091-25-0	C16527	HMDB02226	1.1053	1.1147	0.8073	1.322	0.899	0.8292	0.7901	1.3382	1.2411	1.0836	0.7669	1.0852	1.1284	1.3539	0.9429	1.0341	1.4126	0.489	1.6808	1.2063	0.8703	0.9735	1.3101	0.8474	0.8317	0.7842	1.2845	1.0788	0.8618	0.98	0.94	0.9598	0.4365	0.9856	0.408	0.8842	5.5053
3638	AICA ribonucleotide	Nucleotide	Purine Metabolism, (Hypo)Xanthine/Inosine containing	38325	LC/MS Pos Early	216	797	339.07	65110	3031-94-5	C04677	HMDB01517	0.4383	0.9631	0.5717	1.3065	2.0436	1.1458	0.6438	1.9458	0.8343	0.4102	1.4444	1.9673	0.5127	0.4102	0.6808	0.4102	0.4102	0.4132	0.4102	0.4102	0.4102	0.4102	0.4102	0.4102	0.4102	0.4102	0.4102	1.8853	0.8259	1.1256	0.8758	0.6743	0.4102	1.014	0.4102	2.4627	1.111
28	alanine	Amino Acid	Alanine and Aspartate Metabolism	1126	LC/MS Pos Early	811	1700	90.055	5950	56-41-7	C00041	HMDB00161	1.0556	0.9427	0.9524	0.9428	0.8149	1.033	1.1015	1.0964	1.0534	0.989	1.0859	1.0939	0.9105	0.9843	1.0724	0.8852	1.0113	0.9924	1.0565	0.9824	0.8997	0.8834	0.9996	0.8633	0.8836	1.0567	1.0297	1.0438	1.0716	0.9159	1.0437	0.9457	1.0718	1.126	0.9473	0.8366	0.6587
3654	allantoin	Nucleotide	Purine Metabolism, (Hypo)Xanthine/Inosine containing	1107	LC/MS Polar	1002	1672	157.037	204	97-59-6	C02350	HMDB00462	1.1731	1.0278	1.1152	0.8655	0.9886	1.0211	0.9697	1.1083	1.0815	1.0244	1.1846	0.9618	1.2368	0.9616	1.2145	0.8779	1.0234	0.9343	1.1344	0.9929	0.9321	0.9534	0.9837	0.8207	0.991	0.833	1.0761	0.8725	1.1138	1.0716	1.0773	0.9848	1.0459	0.967	0.9521	0.9769	0.898
346	alpha-hydroxyisovalerate	Amino Acid	Leucine, Isoleucine and Valine Metabolism	46537	LC/MS Polar	100001300	1052	117.056	99823	600-37-3		HMDB00407	1.0108	0.8447	1.017	0.9725	1.1363	1.0703	0.8866	0.9234	1.0019	1.2629	1.0629	1.2097	0.7464	0.8776	0.8449	0.7037	1.2173	0.8325	0.9921	1.1287	0.9715	1.068	0.9054	0.8709	0.8965	0.8087	1.0721	1.0292	1.2415	1.1487	0.8593	1.1242	0.9916	1.3361	1.0336	1.0408	0.8639
1257	alpha-ketoglutarate	Energy	TCA Cycle	528	LC/MS Polar	93	2700	145.014	51	305-72-6;328-50-7;22202-68-2	C00026	HMDB00208	1.1363	1.0181	0.9956	0.8676	0.9123	0.9255	1.3604	1.0739	1.3042	0.9203	1.1924	0.8111	1.2076	1.3629	1.6347	1.1614	1.2042	1.0198	1.6063	0.9068	0.9554	0.7835	1.4863	0.8152	0.9826	1.0001	0.8426	0.5067	1.1041	1.1528	1.0844	0.7613	1.0827	0.5781	1.0936	0.9624	0.4502
3009	alpha-muricholate	Lipid	Primary Bile Acid Metabolism	34092	LC/MS Neg	100001280	4765	407.28	3083761	2393-58-0	C17647	HMDB00506	2.0991	1.181	1.9987	1.2433	0.5729	1.3525	0.882	1.6313	0.9053	1.8532	1.8993	0.6419	1.2201	1.3478	1.1006	0.7079	0.3748	0.3744	0.5009	0.5677	0.5513	0.5723	1.2564	0.7262	0.4533	1.0403	0.8332	0.4737	0.6778	1.6447	0.9554	1.0982	1.042	1.0499	0.6697	0.4853	0.4662
3860	alpha-tocopherol	Cofactors and Vitamins	Tocopherol Metabolism	1561	LC/MS Pos Late	1105	2522	430.378	14985	59-02-9;10191-41-0	C02477	HMDB01893	0.1833	5.2208	0.71	3.4163	0.0609	1.6214	0.0213	2.3042	0.601	5.1513	1.3078	0.3769	0.12	2.0707	0.1127	0.5838	2.2555	1.3626	2.87	1.2744	1.1308	0.1005	2.2384	1.4412	0.0958	0.5954	0.3059	3.2523	2.2099	1.5919	1.9116	1.8494	1.0717	1.3164	0.6929	0.8166	2.9763
81	anserine	Amino Acid	Histidine Metabolism	15747	LC/MS Pos Early	100000044	2924	241.13	112072	10030-52-1	C01262	HMDB00194	1.1004	0.8412	0.7948	0.9301	1.0908	1.0967	1.0018	0.9396	1.0684	0.9467	1.0494	1.2532	1.1275	1.0004	0.9892	1.0791	1.0754	1.1571	0.9408	0.9958	0.8775	0.8159	0.9445	0.792	2.7237	10.0024	0.7944	0.7301	1.164	1.0323	0.7796	1.1493	1.0587	1.0646	0.9643	1.1232	1.2726
237	anthranilate	Amino Acid	Tryptophan Metabolism	4970	LC/MS Pos Early	1258	2606	138.055	227	118-92-3	C00108	HMDB01123	1.3979	1.3909	0.934	0.8633	0.432	0.6984	0.8821	1.4691	0.5332	1.0163	0.7851	1.1299	1.6601	2.7408	2.0307	1.2717	0.1413	0.7433	2.1025	1.9143	1.2365	0.8738	0.7253	0.9432	1.0439	0.761	0.7166	0.7195	0.8616	1.1822	1.0733	1.2341	1.228	1.6052	1.4041	0.7814	0.5514
1101	arabitol/xylitol	Carbohydrate	Pentose Metabolism	48885	LC/MS Polar	100006430	1932.4	151.061	6912		C01904		1.0424	0.9986	1.0192	0.9191	0.6329	0.6475	1.0416	1.3043	1.0342	1.0959	1.0901	0.8119	1.0622	1.2697	0.9414	0.6749	1.0684	0.8313	1.4357	1.564	1.1551	1.3619	0.9233	1.1253	1.0208	0.84	1.27	1.0384	1.2564	1.2059	1.0848	1.4659	0.7603	0.8735	0.8932	0.9404	0.8064
1107	arabonate/xylonate	Carbohydrate	Pentose Metabolism	48255	LC/MS Polar	100006115	2700	165.04					1.065	0.6512	0.9635	0.6029	1.3142	0.9751	0.8467	0.7216	1.3585	0.5451	1.2149	1.1407	1.2342	1.1282	1.4707	1.2188	1.5135	1.2116	1.244	0.8416	0.8427	0.9345	0.719	0.8886	1.2532	0.7418	1.2598	0.8837	0.6487	1.0451	0.7222	0.8798	0.8641	0.771	1.0116	1.0513	0.3186
1331	arachidate (20:0)	Lipid	Long Chain Fatty Acid	1118	LC/MS Neg	893	6240	311.296	10467	506-30-9	C06425	HMDB02212	1.0771	0.8291	1.1449	1.3194	0.8728	1.1797	0.7771	0.9574	1.1363	1.113	0.9734	1.1651	0.9519	1.0011	0.9243	1.005	1.0089	0.4929	0.9617	1.4963	0.9066	1.5002	1.516	0.9454	1.1435	1.1717	0.9524	1.2372	0.9493	0.9706	0.8832	0.9927	0.4976	0.9701	0.4507	1.0566	4.6169
1366	arachidonate (20:4n6)	Lipid	Polyunsaturated Fatty Acid (n3 and n6)	1110	LC/MS Neg	229	5535	303.233	444899	506-32-1	C00219	HMDB01043	1.1614	1.2323	0.9662	1.1217	0.8061	0.8996	0.9471	1.4439	1.1126	1.1751	0.9228	0.8029	1.2369	1.5554	1.0103	1.0526	1.29	0.4981	1.5336	1.3782	0.9044	1.2353	1.0985	0.8329	1.0549	1.0386	1.0917	1.071	0.8807	0.9931	1.2822	0.9937	0.43	1.0022	0.3306	0.8385	1.9233
1631	arachidonoylcarnitine (C20:4)	Lipid	Fatty Acid Metabolism(Acyl Carnitine)	57518	LC/MS Pos Late	100015837	1353	448.342					0.5298	0.7139	0.5677	0.9361	0.8949	0.7511	0.4565	1.1311	0.7571	1.3658	1.4706	1.4869	0.7391	0.8759	0.7954	0.7718	1.502	1.4039	1.0493	0.912	0.6808	0.7985	1.5339	2.0038	0.444	0.575	1.0017	0.9467	1.3183	1.0649	0.7099	0.7503	0.7072	1.2423	0.964	1.0447	1.1689
1630	arachidoylcarnitine (C20)*	Lipid	Fatty Acid Metabolism(Acyl Carnitine)	57513	LC/MS Pos Late	100015833	1512	456.405				HMDB06460	1.93	0.7359	1.0909	0.659	1.0056	0.6625	1.6985	1.7147	1.1344	1.5692	0.9188	0.7394	1.7925	1.5397	1.4718	0.9729	1.1973	1.3044	1.0082	1.5684	0.7945	0.9656	1.2158	0.7536	1.9519	1.8823	0.9942	0.3122	0.6042	0.7765	0.8385	0.4673	0.4351	0.5886	0.7592	0.6762	2.2977
431	argininate*	Amino Acid	Urea cycle; Arginine and Proline Metabolism	57461	LC/MS Pos Early	100002769	2150	176.103	160437	157-07-3		HMDB03148	0.4025	0.8641	0.8801	0.6346	0.4952	0.4713	0.427	0.5875	0.5382	0.4937	0.6468	0.7425	0.8148	1.3763	0.7072	0.8886	0.7121	1.3179	2.0826	1.5542	1.8651	1.1124	2.4398	1.4455	1.5374	1.5447	1.2154	1.7776	1.1479	1.6525	1.2443	1.3378	1.0431	1.0831	0.9067	0.6863	0.8484
396	arginine	Amino Acid	Urea cycle; Arginine and Proline Metabolism	1638	LC/MS Pos Early	231	2825	175.119	232	1119-34-2	C00062	HMDB00517	1.093	0.736	1.0654	1.2694	0.9091	1.0314	0.8839	1.049	0.9509	1.0771	1.5333	1.2442	1.0595	0.799	0.872	0.5875	1.0127	0.7948	0.9387	0.8424	1.0088	0.8528	1.1133	0.9902	0.8831	0.8279	1.1094	1.0542	0.9996	0.94	0.9056	0.8056	1.0112	1.0507	1.0372	1.1497	2.1807
397	argininosuccinate	Amino Acid	Urea cycle; Arginine and Proline Metabolism	15497	LC/MS Pos Early	232	2745	291.13	828	156637-58-0	C03406	HMDB00052	0.677	2.7326	1.9682	0.7624	1.5713	1.525	0.3506	0.4961	1.7663	0.892	1.0827	0.5858	0.7179	0.786	1.5755	0.4482	1.312	0.7812	0.3506	0.6125	0.5124	0.7222	0.6744	1.2992	1.143	1.1921	0.7126	0.476	1.5495	0.9759	1.0729	1.2808	0.9731	2.4321	0.3819	0.873	1.3167
3852	ascorbate (Vitamin C)	Cofactors and Vitamins	Ascorbate and Aldarate Metabolism	32354	LC/MS Pos Early	233	770	177.039		134-03-2	C00072	HMDB00044	0.0826	4.8688	0.228	5.0541	0.0826	0.3405	0.0826	4.6096	0.0826	7.849	0.0826	0.0826	0.0826	0.6734	0.0826	0.0826	0.4952	0.4001	1.4983	0.5367	0.0826	0.0826	1.4492	0.405	0.0826	0.2781	0.0826	8.9511	2.8776	0.0826	1.5782	2.7221	0.3502	2.8657	0.3948	0.0826	11.8435
39	asparagine	Amino Acid	Alanine and Aspartate Metabolism	512	LC/MS Pos Early	917	1225	133.061	6267	70-47-3	C00152	HMDB00168	1.0269	1.2526	0.8947	1.076	0.7853	1.0956	1.01	1.0772	1.0612	1.0319	1.0917	0.8321	1.088	1.3188	1.2255	1.0795	1.0617	1.1652	1.1938	1.0303	1.0151	0.8766	0.894	0.8998	0.8409	0.99	0.9387	0.9683	0.9754	1.01	1.0182	0.8134	0.9863	0.9307	0.8617	0.8155	0.6242
35	aspartate	Amino Acid	Alanine and Aspartate Metabolism	443	LC/MS Pos Early	234	1165	134.045	5960	56-84-8	C00049	HMDB00191	1.0175	1.1321	0.8096	1.0156	0.8766	1.0943	1.0155	0.9425	0.9843	0.9441	1.1218	0.8204	0.9203	1.1161	1.1479	0.9124	1.0958	1.1032	1.0589	0.9213	0.9152	0.7969	0.9607	0.8705	0.8274	1.0329	0.8307	0.9372	1.0597	0.9573	1.0544	0.8913	1.1106	0.9374	0.8309	0.7674	0.5405
1468	azelate (nonanedioate; C9)	Lipid	Fatty Acid, Dicarboxylate	18362	LC/MS Neg	2029	1276	187.098	2266	123-99-9	C08261	HMDB00784	1.2463	0.8331	1.1046	0.9484	1.192	1.1696	0.9804	0.8993	1.2592	0.6982	1.2245	1.4269	1.255	0.8617	1.3442	1.0662	1.054	0.8428	0.8835	0.8074	0.8269	0.9699	0.7261	0.7955	1.101	0.9215	1.1066	0.7644	0.5131	0.8849	0.6789	0.787	0.9545	1.1134	0.9055	1.0436	0.5775
1338	behenate (22:0)*	Lipid	Long Chain Fatty Acid	12125	LC/MS Neg	314	6745	339.327	8215	112-85-6	C08281	HMDB00944	0.2673	1.7577	0.4235	2.3608	0.8644	2.554	1.107	0.0288	1.2919	0.1353	1.6417	0.0167	0.4997	2.0038	1.2274	1.4448	0.7527	1.0955	1.0942	0.0167	0.9791	0.0167	1.4007	0.0167	0.1493	2.9343	0.2125	1.3696	0.2068	1.927	1.4733	0.0167	0.6299	0.0167	0.4833	0.0167	0.1605
2706	behenoyl dihydrosphingomyelin (d18:0/22:0)*	Lipid	Dihydrosphingomyelins	57331	LC/MS Pos Late	100009026	3150	789.684				HMDB12091	1.2813	0.9009	1.0473	0.9286	0.9887	0.743	0.904	1.0597	0.8884	1.0861	0.9689	0.8701	1.3617	1.1952	1.3235	1.0544	1.0463	0.7942	0.9456	1.1049	0.928	1.2313	1.201	1.1936	1.1306	0.8786	0.9012	0.6072	1.0515	1.0197	0.6261	0.6267	0.7817	1.0537	0.6952	1.1702	0.7864
2712	behenoyl sphingomyelin (d18:1/22:0)*	Lipid	Sphingomyelins	48492	LC/MS Pos Late	100006294	3083	787.669				HMDB12103	1.3082	0.6933	0.9686	0.9474	0.9074	0.8426	0.8714	1.0632	0.8477	1.0586	0.9515	0.989	1.281	1.1696	1.3727	1.024	1.0011	0.9387	1.0838	1.448	0.9276	1.3286	1.3665	1.1504	1.213	0.8181	1.1357	0.6578	0.9157	0.9074	0.5942	0.5585	0.8831	1.0237	0.7841	1.0352	0.7224
1633	behenoylcarnitine (C22)*	Lipid	Fatty Acid Metabolism(Acyl Carnitine)	57514	LC/MS Pos Late	100015832	1561	484.436					0.761	0.56	1.0383	0.9907	1.4678	0.7651	1.5102	1.3122	1.1166	2.3401	1.1463	0.9115	1.4856	1.2131	1.5844	0.8764	0.6688	1.0742	0.8493	1.2127	0.7057	0.9805	0.8466	0.9554	1.5476	1.6869	0.7781	0.3271	0.8253	0.9404	0.9392	0.6682	0.9876	0.953	1.5874	0.7815	0.6133
3961	benzoate	Xenobiotics	Benzoate Metabolism	15778	LC/MS Neg	100000008	1750	121.029	243	65-85-0	C00180	HMDB01870	0.6776	1.1328	0.9916	0.8896	1.1704	1.1275	0.8324	0.93	0.846	0.8082	1.375	1.4044	1.0385	0.8957	0.8117	0.9771	1.1445	1.2116	2.5374	1.075	0.9882	1.0474	2.0919	1.3018	0.9104	0.9921	0.8827	0.9962	1.4564	1.274	1.0838	1.183	1.5476	0.8138	1.2189	1.0786	0.6623
3755	beta-alanine	Nucleotide	Pyrimidine Metabolism, Uracil containing	55	LC/MS Pos Early	244	1905	90.055	239	56-41-7;107-95-9	C00099	HMDB00056	0.9576	0.6752	0.5993	0.7363	0.9292	0.8379	0.9014	0.883	1.0967	0.8554	0.8191	1.171	0.8844	1.0565	1.405	1.0111	0.9163	0.9477	1.1307	1.1763	1.0071	1.1524	1.6079	0.9583	0.8261	1.1023	1.026	0.9127	1.0225	0.8493	1.1012	0.9875	1.3174	1.0828	0.9186	0.8296	0.5607
4215	beta-guanidinopropanoate	Xenobiotics	Food Component/Plant	35101	LC/MS Pos Early	100001411	2145	132.077	67701	353-09-3	C03065	HMDB13222	0.8085	0.7647	1.0465	1.0482	0.9038	0.9856	1.0371	0.8699	1.1623	0.9515	0.9349	1.4169	1.0704	1.1065	1.2264	1.4699	0.7759	0.8819	1.1825	1.2213	1.0257	0.989	0.999	0.7756	1.0807	1.2488	1.3578	1.241	0.8369	0.8047	0.8094	0.8442	1.0358	1.1166	0.828	0.9513	0.6106
300	beta-hydroxyisovalerate	Amino Acid	Leucine, Isoleucine and Valine Metabolism	12129	LC/MS Polar	1442	1149.8	117.056	69362	625-08-1		HMDB00754	1.3893	1.1952	1.1856	0.8316	1.0353	1.0371	1.0531	0.9716	1.0165	0.9044	0.9479	0.7332	1.1434	1.3094	1.2479	1.0788	1.0775	0.9767	1.2521	0.7795	1.0201	0.8984	1.3374	0.7293	1.5132	1.3782	1.0694	1.0646	0.9456	1.0813	0.8847	0.7716	1.0083	0.7775	0.9194	0.8667	1.1325
6	betaine	Amino Acid	Glycine, Serine and Threonine Metabolism	3141	LC/MS Pos Early	799	1064	118.086	247	107-43-7	C00719	HMDB00043	0.9585	0.594	0.6443	0.6104	0.4171	0.4655	0.8148	0.7785	0.9157	0.8088	1.1391	0.6869	1.2978	1.5389	0.9957	1.1448	1.0373	1.1045	1.5568	1.8694	1.8809	1.8779	1.5584	1.5053	1.1106	1.3031	2.0524	1.849	1.4998	0.8945	1.0043	0.8609	0.7591	1.3339	0.9872	0.8373	0.3499
7	betaine aldehyde	Amino Acid	Glycine, Serine and Threonine Metabolism	15499	LC/MS Pos Early	1219	1915	120.102	249	7758-31-8	C00576	HMDB01252	1.4427	1.5693	1.1579	0.8195	0.8582	0.8382	1.267	1.4326	1.2316	1.2867	0.7783	0.5214	1.6062	1.9814	1.2375	0.9772	1.4492	1.1181	1.6616	1.4195	1.1572	1.3715	0.9353	0.7923	0.9915	0.9724	0.9848	0.7183	0.7961	0.8474	0.924	0.8883	0.9201	1.0808	0.69	0.8713	0.1381
3008	beta-muricholate	Lipid	Primary Bile Acid Metabolism	31885	LC/MS Neg	100001066	4794	407.28	5283853	2393-59-1	C17726	HMDB00415	1.7471	1.51	2.0882	1.0832	1.0053	1.579	0.9562	1.1888	1.0349	2.6171	1.2657	1.4104	0.9055	0.8889	1.2022	0.7022	0.4685	0.4653	0.5644	0.5052	0.5223	0.4919	1.3444	0.6603	0.5787	1.2647	0.9145	0.5323	0.6915	1.6703	0.9992	1.1862	1.4472	1.1528	0.9165	0.8296	0.5163
2823	beta-sitosterol	Lipid	Sterol	27414	LC/MS Pos Late	100001033	3054	397.383	222284	83-46-5	C01753	HMDB00852	1.1164	1.2	1.2539	1.2015	0.9849	1.0465	0.9445	1.335	0.884	1.3817	1.0156	0.7787	1.3184	1.0657	1.0509	0.8647	1.0515	1.1975	1.0086	1.0007	0.8239	1.2437	0.8187	0.6934	0.8773	1.0899	1.0563	1.3118	1.0104	0.9063	0.8438	0.5885	0.8543	0.6001	1.1393	0.956	0.7358
3908	biliverdin	Cofactors and Vitamins	Hemoglobin and Porphyrin Metabolism	2137	LC/MS Pos Late	250	1016	583.255	5353439	55482-27-4;55482-27-4	C00500	HMDB01008	0.797	3.0166	0.6948	1.0296	0.1924	0.5987	1.0384	2.7853	0.6758	4.3966	1.1144	0.1535	0.6193	1.0155	1.0139	0.724	1.5217	1.8093	2.122	0.5126	0.8862	0.1295	1.8603	0.3526	0.1524	1.1739	0.1295	1.7774	2.5206	0.8137	1.4737	0.6029	0.6711	1.4652	0.7247	0.1295	4.6056
3889	biopterin	Cofactors and Vitamins	Tetrahydrobiopterin Metabolism	12358	LC/MS Pos Early	1548	1751	238.093	445040	22150-76-1	C06313	HMDB00468	1.0417	0.716	0.8156	0.7115	1.1815	0.9955	1.0966	0.8	1.0336	0.7044	1.0511	1.1746	1.1682	1.118	1.2117	1.4271	1.1884	1.2903	1.1014	0.8604	1.0433	1.0983	0.786	0.9624	1.217	0.7762	1.2252	0.9215	0.7216	0.84	0.7937	0.7156	0.9914	0.7935	0.9148	0.916	0.4821
1556	butyrylglycine (C4)	Lipid	Fatty Acid Metabolism (also BCAA Metabolism)	31850	LC/MS Neg	100001151	1470	144.067	88412	20208-73-5		HMDB00808	0.4632	1.1141	0.7531	0.5114	0.8977	0.8832	0.2762	1.2552	0.5885	0.6084	0.5466	0.9312	1.0353	0.8157	0.8241	0.7541	1.0507	1.1307	1.2926	1.1293	0.8876	1.1293	1.0133	1.3726	1.0303	1.3867	1.6188	1.8244	1.8511	1.4876	0.8471	1.3195	1.1251	0.8499	0.869	1.2988	1.1126
2826	campesterol	Lipid	Sterol	33997	LC/MS Pos Late	100001269	2873	383.367	173183	474-62-4	C01789	HMDB02869	1.0976	1.4443	1.2044	0.9964	0.8323	1.0296	0.8578	1.0876	0.7041	1.5951	0.8847	0.7654	1.456	1.0593	0.9533	0.8704	1.2042	1.6534	1.1043	0.9438	0.9091	0.9711	0.9715	1.0362	0.9487	1.0186	1.0572	1.0422	1.1685	0.9332	0.8588	0.8734	0.9701	0.8746	1.016	0.9673	1.014
1296	caproate (6:0)	Lipid	Medium Chain Fatty Acid	32489	LC/MS Neg	926	2713.7	115.076	8892	142-62-1	C01585	HMDB00535	1.3144	1.3318	0.9664	0.8517	0.8904	1.2262	2.3241	0.6805	0.9091	0.5643	0.4897	0.8974	1.0358	0.8162	0.9363	0.9012	0.7979	1.1856	0.5837	0.3367	0.7727	0.3367	0.6072	0.9247	3.491	1.4707	1.389	1.3216	0.6381	1.0038	0.8906	0.3367	4.9018	1.4598	0.9997	0.8772	0.3367
1655	carnitine	Lipid	Carnitine Metabolism	15500	LC/MS Pos Early	100000007	1978	162.112	10917	461-05-2	C00318	HMDB00062	0.779	0.7632	0.7652	0.6929	0.811	0.6395	0.8152	0.9907	1	0.8161	0.8731	0.9776	1.0499	1.0412	1.055	0.9894	1.0742	1.0631	1.0998	1	0.9626	0.8669	0.9041	1.1525	0.9389	1.0148	1.127	0.9645	1.0445	1.0022	1.0842	1.1831	1.0053	1.176	1.0057	0.7859	0.6695
78	carnosine	Amino Acid	Histidine Metabolism	1768	LC/MS Pos Early	249	2942	227.114	439224	305-84-0	C00386	HMDB00033	0.9338	1.004	0.9402	0.2918	0.7361	1.3277	0.9682	0.9014	1.0216	1.0222	1.1893	1.0803	0.9935	1.2437	1.2775	0.2918	1.2206	1.5379	0.2918	0.9008	0.2918	0.633	1.0743	0.876	1.1148	5.4542	1.0579	0.2918	1.0945	1.2061	0.8056	0.8362	0.4877	0.9292	0.804	0.8847	0.7495
3979	catechol sulfate	Xenobiotics	Benzoate Metabolism	35320	LC/MS Neg	100001605	1906	188.986	3083879	4918-96-1		HMDB59724	0.9968	0.7805	0.7516	0.3967	0.1109	0.1082	0.2308	0.2703	0.1082	0.9812	0.8024	1.2508	0.4728	1.3997	0.9506	0.8485	0.1082	0.5561	1.8338	2.4356	1.1486	1.7769	1.928	1.3877	2.1999	1.6421	0.9652	1.543	1.8564	2.1232	1.1601	1.6594	1.0032	1.4339	1.2486	1.0784	1.006
2654	ceramide (d18:1/14:0, d16:1/16:0)*	Lipid	Ceramides	57432	LC/MS Pos Late	100015735	2477	510.488					1.1959	1.2542	0.8188	0.7566	0.9804	0.7792	1.0389	1.2668	0.918	0.83	1.0562	0.7183	1.337	1.2408	0.8518	1.1538	1.2747	1.0715	1.9172	0.9994	1.178	0.7343	0.9343	0.8624	1.0734	0.8907	1.1687	1.0918	0.8823	0.9175	1.0141	0.976	1.0551	1.0071	0.9456	0.8646	0.889
2655	ceramide (d18:1/17:0, d17:1/18:0)*	Lipid	Ceramides	57434	LC/MS Pos Late	100015737	3055	552.535					1.4247	1.401	0.9102	0.8164	0.9608	0.9744	0.9995	0.9349	1.0398	1.178	1.0106	0.6903	1.5217	1.5294	1.3178	1.4577	0.8662	1.0456	1.6735	1.0872	0.961	0.8075	1.0171	0.9412	1.0306	1.0907	0.851	0.7452	0.9642	1.0996	0.9462	0.7652	0.8824	0.9392	0.7754	0.8435	0.6366
2659	ceramide (d18:2/24:1, d18:1/24:2)*	Lipid	Ceramides	57443	LC/MS Pos Late	100015744	3858	646.613					1.2153	1.355	1.0844	0.9889	0.9893	0.9516	1.0274	1.2463	0.9458	1.1408	1.0592	0.8058	1.341	1.3486	1.1757	1.1112	1.1804	1.151	1.4302	1.1058	0.9419	0.8945	1.0575	1.0398	0.8341	0.8585	1.0433	0.8742	0.9993	1.0167	0.9072	0.936	0.8948	1.1212	0.8229	1.0165	0.9971
226	C-glycosyltryptophan	Amino Acid	Tryptophan Metabolism	48782	LC/MS Pos Early	100006379	2700	367.15	10981970	180509-18-6			1.0753	0.8805	0.9014	0.9647	0.7882	1.1664	1.1159	1.0729	1.1044	1.0654	0.8708	1.1094	0.971	1.1644	1.214	1.3096	0.9623	1.2731	0.9804	1.0481	0.9603	0.9528	1.121	0.9786	0.9195	0.9426	1.0208	0.8352	1.0015	1.0748	0.6996	0.7962	1.0024	0.9102	1.0821	1.0413	0.5044
3005	chenodeoxycholate	Lipid	Primary Bile Acid Metabolism	1563	LC/MS Neg	1123	5264	391.285	10133	474-24-9;474-25-9	C02528	HMDB00518	1.9191	0.8404	1.6696	0.9702	0.5912	1.1441	0.9331	1.2934	0.7805	1.4357	1.0573	1.0037	1.6572	1.2447	1.6669	1.1531	0.5165	0.7266	0.6903	1.2122	0.7274	1.2262	1.172	0.9464	0.7239	1.2279	0.8406	0.7066	0.742	1.0078	0.8517	0.8855	1.0736	0.9086	0.7428	0.6743	0.477
3002	cholate	Lipid	Primary Bile Acid Metabolism	22842	LC/MS Neg	136	5165	407.28	221493	81-25-4	C00695	HMDB00619	1.5206	1.1241	1.8669	0.9019	0.472	1.3554	1.1399	1.3874	0.9736	2.6377	1.5587	1.0437	1.1642	1.4068	1.9286	0.8378	0.442	0.6017	0.7385	0.714	0.6225	0.7054	1.1024	0.6856	0.6239	0.8048	0.8543	0.3752	0.8365	1.6723	1.0041	0.9959	0.9586	1.1881	0.726	0.5663	0.3587
2798	cholesterol	Lipid	Sterol	63	LC/MS Pos Late	266	2707	369.352	11025495	57-88-5	C00187	HMDB00067	0.8799	1.1396	0.9631	0.8571	0.9697	0.9968	0.8914	1.0905	1.0973	1.2807	1.1303	0.9624	1.2607	1.2756	1.1589	0.9109	1.0598	1.3848	1.0834	1.0712	0.8002	0.9808	1.0257	1.0837	1.0476	0.9774	1.0911	0.8406	1.152	1.0579	0.8617	0.7904	0.8232	1.1707	0.9562	1.1537	0.8337
1903	choline	Lipid	Phospholipid Metabolism	15506	LC/MS Pos Early	1256	1961	104.107	305	67-48-1	C00114	HMDB00097	1.0576	1.1179	1.1842	0.9724	1.053	1.3183	1.0317	0.9096	1.2336	1.3495	1.2488	1.118	0.9347	1.2004	1.1178	1.08	1.2133	1.2151	0.9024	0.9015	0.8519	0.9675	0.8869	0.9831	0.7369	1.0593	0.8744	1.0517	0.8536	1.0153	0.7629	0.7002	0.8052	0.9771	0.7862	0.9384	1.0915
1904	phosphocholine	Lipid	Phospholipid Metabolism	34396	LC/MS Pos Early	267	700	184.073	1014	72556-74-2	C00588	HMDB01565	0.9304	0.985	1.0535	0.5536	1.0463	0.772	0.9275	0.8666	1.0838	1.0618	1.0629	1.8728	1.1582	1.1836	1.2138	1.3941	1.0105	1.0359	1.0978	1.0272	0.9741	1.15	0.8815	0.8887	0.9994	1.1227	1.1861	1.2918	0.6966	1.0031	1.0581	0.9696	0.8344	0.6543	1.2898	0.683	0.5293
4239	cinnamoylglycine	Xenobiotics	Food Component/Plant	38637	LC/MS Neg	100002253	3127	204.067	709625	16534-24-0		HMDB11621	1.0088	1.0484	0.8705	0.5478	0.2556	0.2287	0.5264	0.5909	0.2166	0.9867	0.9398	0.5241	0.7184	1.1122	0.7684	0.7286	0.0994	0.7873	0.602	1.4607	1.1272	1.4899	1.5677	1.3577	1.8178	1.4578	1.6891	1.481	2.1871	1.7373	1.3315	1.5839	1.1423	1.5791	1.0795	0.7929	0.8561
1251	citrate	Energy	TCA Cycle	1564	LC/MS Neg	1124	582	191.02	311	77-92-9	C00158	HMDB00094	0.4593	1.2051	0.435	0.9006	0.7278	1.8486	2.4558	0.836	1.8377	0.7856	0.9978	1.5541	0.158	0.159	0.8458	1.0375	1.571	1.0317	0.1172	0.167	0.5507	0.3047	1.8049	0.8968	0.6463	0.5435	0.7216	0.3859	1.6484	0.6184	0.4254	0.1439	1.1124	0.7632	1.2583	0.8078	0.9383
405	citrulline	Amino Acid	Urea cycle; Arginine and Proline Metabolism	2132	LC/MS Pos Early	391	1520	176.103	9750	372-75-8	C00327	HMDB00904	0.9435	1.1871	0.72	0.7322	0.6989	0.8087	0.9381	0.9382	0.8867	0.9607	0.9349	0.6957	1.1179	1.3439	1.2437	0.9565	1.1556	1.1626	1.4015	1.0445	1.2989	1.0268	1.2133	0.9468	1.0753	1.0957	1.0802	1.0286	1.1201	0.877	0.9827	0.732	1.0001	0.8905	1.0303	0.7214	0.6456
489	CoA-glutathione*	Amino Acid	Glutathione Metabolism	62804	LC/MS Neg	269	1326	535.084	11953788	6477-52-7	C00920		0.4199	0.8802	0.7844	1.3845	1.1668	1.1382	0.2826	1.1546	0.9995	1.3423	1.4257	1.8037	0.5786	0.5824	0.8367	0.5871	1.7033	0.9489	0.5796	0.6364	0.4937	0.8785	0.7211	1.2907	0.4598	0.5034	1.1024	1.1109	0.8481	1.0581	0.6333	0.8866	0.9876	1.167	1.2333	1.5379	0.2338
2899	corticosterone	Lipid	Corticosteroids	5983	LC/MS Neg	272	5040	345.207	5753	50-22-6	C02140	HMDB01547	1.1471	0.8424	0.9093	0.4099	1.4319	1.9562	0.6933	0.2557	0.3015	0.2557	1.0865	0.2557	1.2518	0.6226	0.9708	1.0673	1.0434	1.0941	0.2709	0.2557	0.2557	0.2557	0.2557	0.4064	0.2557	0.3293	0.2557	0.4499	0.3429	1.9772	0.2557	0.2557	0.2557	0.2557	0.2557	0.2557	2.809
437	creatine	Amino Acid	Creatine Metabolism	27718	LC/MS Pos Early	1221	1947	132.077	586	57-00-1	C00300	HMDB00064	1.1864	0.8801	0.9157	1.0207	0.8624	1.1758	1.2318	1.2872	1.46	0.9819	0.9829	1.5089	1.1004	1.0074	1.2606	1.1968	0.9502	0.9326	0.9896	0.8783	0.7805	0.7998	0.8221	0.7864	2.4678	2.3471	0.91	0.7698	0.9315	0.762	1.008	0.953	1.1358	1.0308	0.9843	0.9198	1.5246
438	creatinine	Amino Acid	Creatine Metabolism	513	LC/MS Pos Early	275	2055	114.066	588	60-27-5	C00791	HMDB00562	1.0068	1.0177	1.0214	1.3163	1.1654	1.3147	1.1017	0.9175	1.469	0.9155	1.0198	1.4149	1.2066	0.8967	1.036	1.1534	1.041	0.928	0.7521	0.7171	0.6624	0.597	0.8474	0.8532	1.4583	1.6176	0.8676	0.8068	1.0038	0.9961	0.9571	0.9731	0.9635	1.1025	0.9276	0.961	1.6434
372	cystathionine	Amino Acid	Methionine, Cysteine, SAM and Taurine Metabolism	15705	LC/MS Pos Early	310	2270	223.075	439258	535-34-2	C02291	HMDB00099	0.791	0.5128	0.69	1.0937	0.9997	1.0735	0.8776	0.9077	0.7709	0.9206	0.6638	0.9939	0.5678	0.9536	0.7027	0.8666	0.6927	1.1749	1.3251	1.5926	0.933	1.0769	1.873	1.3204	0.8581	1.3269	1.1605	1.4969	1.4401	1.5291	1.1667	1.4828	1.9532	1.8336	1.2673	1.1814	0.5306
374	cysteine	Amino Acid	Methionine, Cysteine, SAM and Taurine Metabolism	1868	LC/MS Pos Early	800	1475	122.027	5862	52-90-4;56-89-3	C00097	HMDB00574	0.8446	2.3181	0.9778	1.9328	0.7152	0.7074	0.743	1.1777	0.8114	1.0117	0.7861	0.5512	0.8748	1.001	0.5562	0.6883	1.1207	0.6818	2.4332	0.695	1.1629	0.366	2.8771	0.6473	0.7928	1.0618	0.7715	2.4812	1.9453	1.5042	1.7312	0.985	1.9598	1.7746	1.5647	0.543	2.796
472	cysteine-glutathione disulfide	Amino Acid	Glutathione Metabolism	35159	LC/MS Pos Early	100001437	2465	427.095	4247235	13081-14-6		HMDB00656	1.2247	0.9483	1.0014	0.8737	0.7553	0.9533	1.1485	1.1498	1.0171	0.9622	0.8347	0.8499	1.0897	1.2852	1.1931	0.9566	0.8993	1.076	1.3251	1.2663	1.0161	0.9442	1.683	0.8881	0.9649	1.1613	1.0144	0.9114	1.1002	1.0825	1.0657	0.9803	1.17	1.1266	0.922	0.8847	1.6002
476	cysteinylglycine disulfide*	Amino Acid	Glutathione Metabolism	62103	LC/MS Pos Early	100002466	2547	298.053		70555-24-7		HMDB00709	2.3606	0.586	0.9283	0.5944	0.2727	0.6976	3.049	0.7437	1.7997	0.6163	0.7975	0.9194	2.2204	1.2049	2.2217	1.4938	0.7241	1.0334	1.3567	1.1629	1.0486	1.5849	16.7675	0.2727	1.5315	1.2763	1.2811	0.2727	0.2727	0.546	0.2727	0.2727	0.8655	0.2727	0.9582	0.6969	38.7736
3766	cytidine	Nucleotide	Pyrimidine Metabolism, Cytidine containing	514	LC/MS Pos Early	827	2124	244.093	6175	65-46-3	C00475	HMDB00089	0.9971	0.9114	1.1102	0.7333	1.0046	0.8805	1.0001	1.0482	1.0161	1.0554	0.7245	0.8917	0.9355	0.9399	1.2162	0.9147	1.0878	1.0897	0.7704	0.9462	1.006	0.9012	0.8313	0.9875	1.1282	1.1633	0.9051	0.8421	0.9633	0.8634	0.9431	0.8737	1.2123	1.1268	0.7676	0.9378	0.9493
1905	CDP-choline	Lipid	Phospholipid Metabolism	34418	LC/MS Polar	1220	4200	533.106	13804	33818-15-4	C00307	HMDB01413	1.0227	0.7091	0.9105	0.8845	0.9026	0.9658	0.7293	1.1842	1.1565	1.4815	1.1756	1.7021	1.1197	1.2095	1.5443	1.1467	0.9372	0.9259	0.8102	1.2329	0.692	1.1277	0.8085	1.0479	0.9879	0.7183	1.1144	0.6011	0.9427	1.297	0.5808	0.9443	0.7815	1.0425	0.8679	1.7758	0.927
3762	CMP	Nucleotide	Pyrimidine Metabolism, Cytidine containing	2372	LC/MS Pos Early	282	835	324.059	6131	63-37-6	C00055	HMDB00095	0.983	0.9598	0.7761	1.0385	1.0366	1.001	0.9804	1.079	0.9053	1.0212	0.8745	1.056	1.1785	1.1645	0.9255	1.1682	0.9636	0.9425	1.0166	1.066	1.0056	0.9463	0.686	0.9557	0.9331	0.8805	1.102	1.0358	0.9125	1.0245	0.9605	0.9318	0.9783	1.0735	0.9984	0.9836	0.4586
1910	CDP-ethanolamine	Lipid	Phospholipid Metabolism	34410	LC/MS Polar	100001407	4210	445.053	123727	72842-05-8	C00570	HMDB01564	0.9331	0.9203	1.2051	0.8459	0.8935	1.2729	0.9312	1.0887	1.5222	1.3418	1.1893	1.2403	1.0547	1.1334	1.683	1.1261	1.2837	1.0809	1.1676	0.7823	0.7678	0.8685	1.1048	1.1998	0.9429	0.9046	0.8782	0.635	1.1001	1.355	0.8039	0.912	0.7793	0.9462	0.7834	1.2408	0.9898
3767	cytosine	Nucleotide	Pyrimidine Metabolism, Cytidine containing	573	LC/MS Pos Early	881	2060	112.051	597	71-30-7	C00380	HMDB00630	0.7692	0.7034	0.8816	0.937	1.0071	1.5474	0.8942	1.0713	1.1007	0.6956	1.0456	1.513	1.4541	0.6666	1.3895	1.3816	1.2443	1.0922	1.2226	0.7859	1.079	1.2515	1.558	1.0208	0.7832	1.1411	1.2532	1.2878	1.1595	0.7099	1.4309	1.1672	0.9376	0.9872	1.3441	0.8459	0.9196
4256	daidzein	Xenobiotics	Food Component/Plant	32453	LC/MS Neg	100001219	3566	253.051	5281708	486-66-8	C10208	HMDB03312	0.2671	0.3686	0.3833	0.4149	0.0785	0.9212	0.5825	1.3289	1.4301	0.9105	1.0773	1.8206	0.8061	1.7617	2.0834	1.4395	0.9162	0.792	2.0535	1.8765	1.8413	2.5219	2.1688	1.1245	1.5534	1.1446	0.6913	1.0415	1.8567	0.7772	1.2124	0.9268	0.4862	0.9184	0.5927	0.754	0.3345
3853	dehydroascorbate	Cofactors and Vitamins	Ascorbate and Aldarate Metabolism	34302	LC/MS Neg	301	739.6	173.009	835	490-83-5	C05422	HMDB01264	0.1666	1.3381	0.9971	2.0815	0.1941	1.5302	0.0531	2.1541	0.9894	2.1683	0.5063	1.3684	0.0531	1.4192	0.2052	0.7038	0.6741	0.9729	1.2479	1.7948	0.5899	0.4274	1.5398	1.7604	0.1307	0.8359	0.5705	2.1735	1.6048	1.3967	1.7636	2.1206	1.1422	1.7009	1.068	1.7314	1.0819
1654	deoxycarnitine	Lipid	Carnitine Metabolism	36747	LC/MS Pos Early	100001662	2052	146.118	134	6249-56-5	C01181	HMDB01161	1.1303	1.3063	0.9289	1.0772	1.0712	1.1235	0.7818	0.7269	0.8318	0.7728	0.9171	1.1511	0.849	0.7309	1.2412	1.2088	0.8098	0.9216	1.0264	0.7911	0.8733	0.7426	1.3129	1.1934	0.7779	1.0624	1.0067	1.2363	1.0054	1.2385	1.0238	1.0794	1.1534	1.1283	1.2512	1.2619	1.3492
3023	deoxycholate	Lipid	Secondary Bile Acid Metabolism	1114	LC/MS Neg	302	5294	391.285	222528	83-44-3	C04483	HMDB00626	2.1922	1.0529	0.5503	0.7873	0.4748	2.0478	2.9792	1.6087	2.6489	5.3643	2.0947	0.7545	1.2872	2.4438	2.6319	0.7791	0.9066	0.8178	1.0993	0.7935	0.6763	0.8101	0.3375	0.5611	0.4292	0.577	0.9597	0.3912	0.6718	1.001	0.5895	0.9595	1.8277	1.7958	0.7789	0.6656	0.999
2532	diacylglycerol (12:0/18:1, 14:0/16:1, 16:0/14:1) [2]*	Lipid	Diacylglycerol	55001	LC/MS Pos Late	100010959	2716	556.494					0.4686	0.238	1.5344	0.238	0.238	0.5385	0.238	0.238	0.3135	0.238	0.6886	0.238	0.238	0.238	0.238	0.238	0.9118	0.238	0.5804	0.238	0.7667	0.238	0.238	1.6067	0.238	3.0346	1.3814	5.9681	0.779	1.5466	0.5355	1.932	1.3271	0.6488	0.8114	0.238	0.238
2533	diacylglycerol (14:0/18:1, 16:0/16:1) [1]*	Lipid	Diacylglycerol	54953	LC/MS Pos Late	100010934	3057	584.525					0.7145	0.981	1.5026	1.4484	1.3581	1.1242	0.3437	1.0005	0.7365	0.5079	1.2112	0.4071	0.3114	0.5002	0.2394	0.3193	1.2812	0.9225	1.0917	0.975	1.198	0.879	1.5831	1.6529	0.5054	1.6743	1.3358	4.6904	1.4253	1.5552	0.9588	1.4012	1.3515	1.0676	1.1743	0.7582	1.4721
2534	diacylglycerol (14:0/18:1, 16:0/16:1) [2]*	Lipid	Diacylglycerol	54954	LC/MS Pos Late	100010935	3183	584.525					0.7586	0.9236	1.2393	1.16	1.1161	0.8071	0.405	0.9901	0.679	0.5136	1.0279	0.4704	0.4267	0.7631	0.2804	0.3399	1.2525	0.9955	1.328	1.3802	1.5208	1.2058	1.6269	1.704	0.6021	1.6238	1.459	3.3899	1.5012	1.5035	1	1.58	1.3811	1.1024	1.2806	0.6856	0.8155
2535	diacylglycerol (16:1/18:2 [2], 16:0/18:3 [1])*	Lipid	Diacylglycerol	54966	LC/MS Pos Late	100010940	2733	608.525					1.0771	1.4079	1.5673	1.3759	1.7797	1.4373	0.7425	1.3988	0.9567	0.9354	1.5348	0.7116	0.5831	0.5435	0.4553	0.2944	1.0063	0.7865	0.5273	0.5546	0.4558	0.5531	0.5854	0.936	0.6145	1.1663	1.2868	2.0971	0.746	1.3031	1.0008	1.3219	1.2269	1.4703	0.8745	1.1105	0.6058
1370	dihomolinoleate (20:2n6)	Lipid	Polyunsaturated Fatty Acid (n3 and n6)	17805	LC/MS Neg	1231	5730	307.264	6439848	2091-39-6	C16525	HMDB05060	0.9122	1.2276	1.065	1.624	0.843	1.0405	0.8315	1.4521	1.1605	1.3383	1.234	1.1527	0.9479	1.0709	0.7876	0.6867	1.316	0.3481	1.0138	1.0968	0.6467	0.9997	1.0038	0.7035	0.824	0.8188	1.0608	1.103	0.7282	0.9568	1.0086	1.1726	0.3624	1.055	0.2704	1.0808	5.3821
1365	dihomolinolenate (20:3n3 or 3n6)	Lipid	Polyunsaturated Fatty Acid (n3 and n6)	35718	LC/MS Neg	100001739	5596	305.249	5280581	17046-59-2	C03242	HMDB02925	1.0215	1.2832	1.0535	1.472	0.9566	1.0891	0.8409	1.388	1.091	1.3079	1.2929	1.0864	0.9576	1.2034	0.8607	0.818	1.3187	0.3791	1.1544	0.9398	0.6872	0.9533	1.1055	0.772	0.9189	0.8676	1.1567	1.0736	0.8719	0.9841	1.1561	0.9242	0.3914	1.0735	0.2964	0.9947	2.3754
1635	dihomo-linolenoylcarnitine (C20:3n3 or 6)*	Lipid	Fatty Acid Metabolism(Acyl Carnitine)	57521	LC/MS Pos Late	100015840	1392	450.358					0.4017	0.8929	0.691	0.826	0.9863	0.645	0.6304	1.1223	0.8459	1.4952	1.4688	1.4773	0.7384	0.841	0.9422	0.4017	1.6784	1.4752	0.783	1	0.8004	0.9652	1.6895	1.4865	0.4154	0.8285	1.2736	0.9881	1.6812	1.0934	0.8692	0.9725	0.4017	1.2282	0.8663	0.9913	1.3113
3890	dihydrobiopterin	Cofactors and Vitamins	Tetrahydrobiopterin Metabolism	35129	LC/MS Neg	100001506	1552.3	194.068	1879	6779-87-9	C00268	HMDB00038	0.5145	0.9651	0.8217	1.0856	0.7329	0.9718	0.5145	1.253	0.8146	1.3047	0.8708	0.8503	0.5145	1.0789	0.5145	0.5145	1.3329	0.5145	1.1688	1.5274	0.6712	0.8281	1.0361	1.1146	0.5145	0.5145	0.9791	1.3703	1.3172	1.0127	0.9545	1.6438	0.9885	1.5387	0.8945	0.9478	0.5145
1056	dihydroxyacetone phosphate (DHAP)	Carbohydrate	Glycolysis, Gluconeogenesis, and Pyruvate Metabolism	15522	LC/MS Neg	309	603	168.991	668	102783-56-2	C00111	HMDB01473	3.2803	0.2859	1.1935	1.5808	1.771	1.2043	1.1744	0.6507	0.6087	0.5112	0.7595	0.7925	0.8524	0.172	0.2418	0.1021	0.1021	0.1021	0.1021	1.7379	0.3724	1.2833	1.3834	0.8848	1.8779	2.4096	1.0444	0.1021	1.202	1.1771	2.479	3.5769	1.109	0.8162	1.2652	1.6244	8.3307
411	dimethylarginine (ADMA + SDMA)	Amino Acid	Urea cycle; Arginine and Proline Metabolism	36808	LC/MS Pos Early	100001810	2850	203.15	123831	102783-24-4	C03626	HMDB01539	0.9977	1.0529	0.9134	0.9945	0.847	1.1392	1.0097	0.9581	1.1541	0.9901	0.9429	0.9631	1.1095	1.3095	1.2995	1.4048	1.0598	1.2603	1.1965	1.1829	0.9647	1.1159	1.0603	0.9095	0.9646	0.9633	0.9582	0.906	0.9807	0.9397	0.9756	0.8168	1.0686	0.9903	0.9521	0.8092	0.6252
5	dimethylglycine	Amino Acid	Glycine, Serine and Threonine Metabolism	5086	LC/MS Pos Early	806	1104	104.071	673	1118-68-9	C01026	HMDB00092	0.6664	0.3736	0.5697	0.6325	0.5486	0.6944	0.9724	1.0357	1.0198	0.7222	0.7554	1.1589	1.1733	0.7863	0.821	1.6864	0.9453	0.9413	1.2748	1.6101	1.0749	1.2571	1.9733	1.0497	1.174	1.5537	1.8	2.1032	1.1784	0.7146	0.8869	0.7143	0.8692	0.756	1.1484	0.7582	0.8801
1369	docosadienoate (22:2n6)	Lipid	Polyunsaturated Fatty Acid (n3 and n6)	32415	LC/MS Neg	100001182	6034	335.296	5282807	7370-49-2	C16533	HMDB61714	0.9972	0.9733	1.2917	1.6573	0.8087	1.0584	1.1535	1.2081	1.2379	1.4455	1.0412	1.302	1.1918	1.2238	1.1639	0.9908	1.2794	0.4908	1.0099	1.264	0.889	1.4267	1.5715	0.6623	1.0505	0.9708	1.0174	0.9137	0.775	0.8528	0.9878	0.9377	0.4703	1.0339	0.358	1.0912	3.9584
1356	docosahexaenoate (DHA; 22:6n3)	Lipid	Polyunsaturated Fatty Acid (n3 and n6)	44675	LC/MS Neg	100000665	5525	327.233	445580	6217-54-5	C06429	HMDB02183	1.0984	1.2287	0.8837	1.4491	0.8905	1.2413	0.854	1.3235	1.3048	1.2229	1.3634	0.8517	1.0687	1.1742	1.0242	1.0044	1.3922	0.3368	1.2596	0.8985	0.595	0.7883	0.9217	0.6386	0.9216	0.787	0.9815	0.9216	0.7425	0.912	1.0062	0.7237	0.3354	0.948	0.1963	1.0007	2.2437
1642	docosahexaenoylcarnitine (C22:6)*	Lipid	Fatty Acid Metabolism(Acyl Carnitine)	57523	LC/MS Pos Late	100015845	1349	472.342					0.9881	0.6559	0.5803	0.3743	0.8459	0.7909	0.6821	0.9416	0.3743	1.7248	2.088	1.4462	1.2704	1.2007	1.3748	1.5363	1.9414	2.2687	1.256	0.3743	0.8802	1.1054	1.1292	1.6828	0.529	0.5996	0.3743	0.8613	1.2448	0.8771	0.6044	0.5272	0.7466	0.8508	0.7913	0.7583	0.3743
1355	docosapentaenoate (DPA; 22:5n3)	Lipid	Polyunsaturated Fatty Acid (n3 and n6)	32504	LC/MS Neg	100001181	5571	329.249	6441454	2234-74-4	C16513	HMDB06528	0.8404	1.3095	0.9606	1.662	0.87	1.2273	0.6542	1.4318	1.1956	1.1121	1.2929	0.9472	0.7546	1.0188	0.7307	0.6323	1.3205	0.2913	1.1561	1.0619	0.5187	0.9895	0.9495	0.5966	0.8793	0.7021	1.0872	1.0055	0.6808	1.0014	1.0417	1.0918	0.3493	1.0599	0.2227	1.0383	6.418
1368	docosapentaenoate (n6 DPA; 22:5n6)	Lipid	Polyunsaturated Fatty Acid (n3 and n6)	37478	LC/MS Neg	100001580	5624.5	329.249	6441454	25182-74-5	C16513	HMDB01976	0.8188	1.3276	1.0249	1.2964	0.8222	0.7939	0.7484	1.3634	1.1714	1.0775	1.0169	0.8591	1.0973	1.3366	0.8254	0.9049	1.2149	0.4356	1.3915	0.9675	0.6956	0.8623	1.029	0.7342	0.9985	0.8049	0.9068	0.8078	0.9412	1.0027	1.1695	0.8947	0.3793	0.9681	0.314	0.7519	3.8246
1357	docosatrienoate (22:3n3)	Lipid	Polyunsaturated Fatty Acid (n3 and n6)	32417	LC/MS Neg	100001195	5823	333.28	5312556	59708-86-0	C16534	HMDB02823	0.9818	1.1867	1.3002	1.8875	0.8175	0.9952	0.8608	1.3211	1.174	1.4161	1.1594	1.2526	1.0722	1.2035	0.9337	0.8577	1.2908	0.3775	0.856	0.819	0.8404	1.0925	1.1955	0.7111	0.8785	0.9336	1.054	0.7924	0.8016	0.964	0.965	0.7943	0.3492	1.2203	0.2069	0.9589	3.838
1373	docosatrienoate (22:3n6)*	Lipid	Polyunsaturated Fatty Acid (n3 and n6)	57467	LC/MS Neg	100015762	5850	333.28					0.7299	1.1513	0.9774	1.0034	0.6422	0.7788	0.5471	1.8976	1.2081	1.3783	0.9094	0.6555	0.9681	1.9261	0.9966	0.8932	2.1579	0.3325	2.4397	1.603	0.7033	1.1976	2.437	0.9268	0.795	0.7491	1.6621	1.843	1.3941	1.2406	1.6347	1.8029	0.2894	0.7573	0.1658	0.7284	8.99
1473	dodecadienoate (12:2)*	Lipid	Fatty Acid, Dicarboxylate	62276	LC/MS Neg	100020478	5146	195.139					1.2284	0.7605	1.0689	0.7949	1.0742	1.1617	1.1141	1.1026	1.0188	1.0062	0.9111	1.5118	1.1955	1.0007	1.3159	1.158	0.9948	1.1544	0.8411	1.2204	0.8872	1.5316	0.8245	1.0256	0.9979	0.9157	1.0965	0.7819	0.6831	1.0723	0.6586	0.7984	0.9697	1.1885	1.0759	0.9894	0.5628
1475	dodecanedioate (C12)	Lipid	Fatty Acid, Dicarboxylate	32388	LC/MS Neg	100001102	2990	229.145	12736	693-23-2	C02678	HMDB00623	0.976	0.7548	1.213	1.178	0.7219	1.0614	0.5801	0.6995	1.0098	0.5801	0.5801	1.1974	1.0079	0.5801	0.7679	0.9477	0.9374	0.9309	1.0446	1.4574	1.1247	0.5801	0.6134	0.5801	0.9512	0.8721	1.2164	0.8252	1.0981	0.7525	0.9453	1.09	1.4539	1.1269	0.891	0.5801	1
1354	eicosapentaenoate (EPA; 20:5n3)	Lipid	Polyunsaturated Fatty Acid (n3 and n6)	18467	LC/MS Neg	2050	5450	301.217	446284	10-2005-9;10417-94-4	C06428	HMDB01999	0.9959	1.5399	1.1285	1.9327	1.0253	1.5671	0.6928	1.5711	1.2694	1.0502	1.0811	0.6622	0.5537	1.0174	0.7103	0.6425	1.091	0.3134	1.2048	1.3296	0.6554	1.0795	0.9445	0.6813	0.9001	0.9082	1.2405	1.5007	0.8585	1.0967	1.2849	1.2929	0.493	1.185	0.3005	1.2407	3.7206
1334	eicosenoate (20:1n9 or 1n11)	Lipid	Long Chain Fatty Acid	33587	LC/MS Neg	100001335	5950	309.28	5282768		C16526	HMDB02231	0.8184	1.0592	1.1556	1.6299	0.8548	1.0462	0.7617	1.4256	1.1857	1.2324	1.1891	1.1951	0.7576	0.8961	0.6506	0.5854	1.7214	0.4245	1.0843	1.0144	0.6718	1.0286	1.2727	0.7688	0.7826	1.0765	1.3014	1.8159	0.761	0.9319	1.0289	1.0957	0.411	0.9222	0.3297	0.9477	9.5761
4270	equol	Xenobiotics	Food Component/Plant	36774	LC/MS Neg	100001725	4565	241.087	91469	531-95-3;94105-90-5	C14131	HMDB02209	1.152	1.434	0.9565	0.7662	0.3092	0.6147	0.4245	0.5562	0.6605	0.8992	0.8978	0.6863	0.7157	1.8888	1.3489	1.299	0.3177	0.8113	1.5009	2.8689	1.4119	1.8606	2.0083	1.6273	1.2189	1.8428	1.7519	1.6897	1.8505	1.5095	1.1615	1.1367	0.6091	0.9835	0.6269	1.1677	0.5841
4271	equol glucuronide	Xenobiotics	Food Component/Plant	41948	LC/MS Neg	100003895	3215	417.119					0.7326	0.402	1.4032	0.1448	0.2954	0.1448	0.4278	0.4025	0.1448	0.1448	0.1448	0.4571	0.6151	1.3722	1.1482	0.673	0.1448	0.1448	1.3992	2.4186	0.1448	0.1448	0.1448	2.5715	1.5444	2.7332	1.7765	1.6686	1.9052	1.017	0.1448	1.2881	0.6982	0.6784	0.9822	1.3851	0.5745
4272	equol sulfate	Xenobiotics	Food Component/Plant	40478	LC/MS Neg	100003429	3630	321.044					0.8424	1.134	1.0898	0.7952	0.5	0.7447	0.4079	0.5928	0.6321	0.8939	0.7513	0.9454	0.4789	1.0507	1.1708	0.8393	0.4228	1.0365	0.9524	1.5223	0.8728	1.1069	1.4682	1.5748	0.9979	1.7733	1.3947	1.4634	1.3792	1.4545	0.8346	1.1666	0.743	1.1596	1.0493	1.3616	0.7384
4273	ergothioneine	Xenobiotics	Food Component/Plant	37459	LC/MS Pos Early	100002154	850	230.096	3032311	58511-63-0	C05570	HMDB03045	0.7084	1.0679	0.9694	1.1942	0.7144	1.0201	0.8467	1.0124	0.8037	0.9839	0.9279	0.7369	0.6953	1.0816	0.5723	0.8531	1.0147	1.4312	1.103	0.914	0.962	0.6133	1.086	0.9159	0.9004	1.3044	1.0608	1.3439	1.0669	1.2249	1.14	1.0707	1.1846	1.0838	1.1479	0.887	0.7855
1339	erucate (22:1n9)	Lipid	Long Chain Fatty Acid	1552	LC/MS Neg	1087	6355.6	337.311	5281116	112-86-7	C08316	HMDB02068	0.7931	0.9118	1.427	1.4484	0.9602	1.0625	1.0702	1.2849	1.1458	1.5659	1.0322	1.3223	0.9309	1.0284	0.9545	0.8172	1.391	0.5572	0.8633	1.209	0.7748	1.3911	1.4078	0.7298	0.8655	1.1321	1.1921	1.1001	0.8952	0.8462	1.0357	1.1345	0.5026	1.0067	0.4537	1.0127	3.8779
1638	erucoylcarnitine (C22:1)*	Lipid	Fatty Acid Metabolism(Acyl Carnitine)	57525	LC/MS Pos Late	100015841	1535	482.42					1.0249	0.6319	1.2376	0.8708	1.6352	0.8617	1.2202	1.4822	0.7831	1.9157	1.4515	1.2284	1.3072	0.9966	1.1578	0.8252	1.4368	1.7992	0.631	0.8165	0.4144	0.5475	0.6511	0.7085	1.1396	1.0524	1.4195	0.4317	0.6219	0.9146	1.2381	1.0758	0.8967	0.9146	1.7913	1.0024	0.9314
4275	erythritol	Xenobiotics	Food Component/Plant	20699	LC/MS Polar	100000846	1491	167.056	222285	149-32-6	C00503	HMDB02994	1.486	1.0572	1.4073	0.7575	0.9116	0.57	1.1055	1.175	0.8808	0.7376	0.9627	0.7037	1.1705	1.8903	1.0128	1.0028	0.9005	0.9905	2.2487	1.5286	1.3457	2.0594	1.1286	0.8831	1.0825	1.2835	1.1642	0.9219	0.8131	0.987	0.9958	1.4847	0.8677	0.8522	0.7915	1	0.5745
1243	erythronate*	Carbohydrate	Aminosugar Metabolism	42420	LC/MS Polar	100001320	2186	135.03	2781043	88759-55-1		HMDB00613	1.0298	1.0399	0.9448	0.7353	1.0237	0.9143	0.9238	1.0985	1.0178	1.0804	1.3543	1.1101	1.0072	1.2541	0.9801	0.9073	1.3189	1.4452	1.2221	1.0827	0.8905	0.7914	1.3761	1.036	0.8013	0.8704	1.0589	0.9604	0.9524	1.0108	0.8757	0.8594	0.8236	0.9094	1.0693	1.0752	0.6592
332	ethylmalonate	Amino Acid	Leucine, Isoleucine and Valine Metabolism	15765	LC/MS Polar	2054	2785	131.035	11756	601-75-2		HMDB00622	0.6949	0.7651	0.862	0.6238	0.6582	0.8753	0.3884	1.2887	0.851	0.8653	0.9283	1.2014	0.8793	0.981	1.001	0.7648	0.9006	0.8556	1.3706	1.5814	1.2317	1.2259	1.3955	1.7602	1.3636	1.0794	1.4667	3.0073	2.3544	1.5926	0.8805	1.1311	0.8305	1.0361	0.8739	1.1713	0.7357
4280	ferulic acid 4-sulfate	Xenobiotics	Food Component/Plant	47114	LC/MS Neg	100005389	1200	273.007	6305574	86321-29-1		HMDB29200	0.6137	0.8709	0.4065	0.7567	0.1782	0.7059	0.692	0.96	2.0495	0.8911	0.8032	2.1391	0.738	1.3507	2.7374	2.2601	1.0012	1.1118	2.5043	1.0427	1.6797	1.5237	2.3921	0.8235	0.9222	1.8899	0.5152	1.0271	0.8129	0.7248	0.9989	0.6927	0.8033	0.7359	1.075	0.2974	0.2966
3838	FAD	Cofactors and Vitamins	Riboflavin Metabolism	2134	LC/MS Neg	327	2425	784.15	643975	146-14-5;84366-81-4	C00016	HMDB01248	1.0284	1.2261	0.6972	0.8592	0.7622	1.0386	1.0191	1.0954	1.2871	1.2946	1.4244	1.257	1.6758	1.9043	1.8479	1.5243	2.0997	1.8307	1.7554	1.0176	0.9003	1.0319	0.8074	1.1331	0.8283	0.7906	0.786	0.7285	0.8695	1.0457	0.8237	0.6055	0.7639	0.7953	0.8129	0.7467	0.7673
3839	FMN	Cofactors and Vitamins	Riboflavin Metabolism	15797	LC/MS Neg	100000251	2390	455.097	710	130-40-5	C00061	HMDB01520	1.0038	1.312	0.6137	0.9113	0.8196	1.0269	1.1411	1.132	1.6448	1.4028	1.7545	1.1329	1.6899	2.1647	2.3912	2.1625	2.2965	2.2246	1.9911	0.846	1	1.1567	0.9165	0.9731	0.85	0.7325	0.5747	0.7757	0.7167	1.108	0.7828	0.4269	0.7152	0.6222	0.8173	0.4214	0.7118
3886	folate	Cofactors and Vitamins	Folate Metabolism	1826	LC/MS Neg	328	1467	440.132	6037	59-30-3	C00504	HMDB00121	0.6731	0.5391	0.6907	0.5241	1.0266	0.8706	1.0719	0.5935	1.1406	0.7836	1.0874	1.4169	1.6134	0.8474	1.7207	1.3865	1.3632	1.5105	0.8753	0.8545	1.0821	1.4211	0.845	1.1513	0.8725	0.6	1.4068	0.5215	1.1516	1.0022	0.6416	0.3441	1.0453	0.8126	1.2142	0.8891	0.3441
76	formiminoglutamate	Amino Acid	Histidine Metabolism	43493	LC/MS Pos Early	100002500	1880	175.071	439233	816-90-0	C00439	HMDB00854	1.4612	1.363	0.5008	0.7997	0.4737	0.5391	1.3919	1.1622	0.7761	0.569	0.9417	0.4009	1.9588	1.4352	1.712	1.2047	0.637	0.7196	2.0546	1.119	1.5787	0.7862	2.1112	0.5742	1.4969	0.9996	1.5614	0.6646	1.2384	0.8061	2.1643	0.8248	1.5538	0.5802	1.342	0.4486	0.4483
1162	fructose	Carbohydrate	Fructose, Mannose and Galactose Metabolism	577	LC/MS Polar	878	2065	179.056	5984	57-48-7	C00095	HMDB00660	1.196	1.4119	1.1608	1.2144	1.0854	1.1488	1.234	1.3256	0.9167	1.067	0.7836	0.6371	0.4934	0.6871	0.3408	0.4528	0.48	0.543	0.9558	0.9428	1.1669	0.7863	0.5743	0.7342	1.0256	0.8568	1.2988	1.4201	0.9836	1.2583	1.3117	1.3366	0.9445	1.0587	1.1197	0.8956	0.6488
1054	Isobar: hexose diphosphates	Carbohydrate	Glycolysis, Gluconeogenesis, and Pyruvate Metabolism	46896	LC/MS Neg	100002180	551	338.989			C00354		2.1143	0.7375	1.0374	1.5267	1.2143	1.0248	1.04	1.0116	0.9069	0.8788	0.8864	1.1919	1.129	0.7046	0.9621	0.836	0.5928	0.6627	0.4229	1.6321	0.7327	1.166	0.8774	0.92	1.5367	2.3472	0.9753	0.5684	0.9945	1.1365	1.7084	1.7944	1.0415	1.0055	1.0446	1.3564	3.9263
1051	fructose 6-phosphate	Carbohydrate	Glycolysis, Gluconeogenesis, and Pyruvate Metabolism	12021	LC/MS Polar	1232	4261	259.022	69507	103213-47-4	C05345	HMDB00124	1.5277	0.5661	1.0741	0.8173	2.028	1.0626	0.7399	0.8345	1.1101	1.0731	1.5606	1.2129	0.8935	0.6229	0.8049	0.5246	0.7342	0.6224	0.3048	0.9967	0.542	0.8458	0.7702	1.4325	1.4728	1.2205	0.8391	0.2186	2.2461	2.7435	1.6197	1.2688	0.5196	0.8259	1.0718	2.7987	2.3818
126	fructosyllysine	Amino Acid	Lysine Metabolism	46227	LC/MS Pos Early	100005373	2784	309.166	123708	21291-40-7			0.8434	0.8627	0.7815	1.0585	0.7628	0.6014	0.8961	1.1417	1.2032	1.1652	1.2072	1.3429	1.5633	1.0603	1.3443	1.209	2.039	0.8696	1.6775	1.1855	1.2178	1.0039	0.777	1.32	0.7327	0.7225	0.9371	0.9612	1.1618	0.6238	1.1485	0.7783	0.7871	1.0281	0.6463	1.1242	1.3725
1261	fumarate	Energy	TCA Cycle	1643	LC/MS Polar	330	3084	115.004	444972	100-17-8	C00122	HMDB00134	1.0515	0.8389	0.8557	1.0113	0.9999	0.9667	0.948	0.9103	1.066	0.9013	1.1555	1.0119	1.1483	0.8857	1.0818	0.9156	1.0972	0.7258	1.0582	0.8379	0.9494	0.6543	1.1913	1.0265	0.9818	0.8092	1.086	0.7888	1.2071	0.873	0.9478	0.9884	1.2593	0.8252	0.9126	1.0749	0.8891
1188	galactonate	Carbohydrate	Fructose, Mannose and Galactose Metabolism	27719	LC/MS Polar	100001026	3085	195.051	128869	299-28-5	C00880	HMDB00565	2.5355	0.7162	1.0961	0.7176	1.3827	1.0191	0.6586	1.7054	1.021	0.8315	0.7443	0.8832	2.4291	1.1098	1.1215	1.044	0.8396	0.7891	1.2275	1.1328	0.7696	0.1432	1.0258	1.2998	2.8495	0.8833	1.8231	0.8547	1.1775	1.1568	0.8074	1.7293	0.7511	1.7503	0.8165	1.3278	1.2873
1179	galactose 1-phosphate	Carbohydrate	Fructose, Mannose and Galactose Metabolism	15706	LC/MS Polar	100000300	4552	259.022	123912	19046-60-7	C00446	HMDB00645	1.2608	0.1137	1.5774	0.5245	1.485	0.2058	0.3744	0.2992	0.0597	0.0319	0.0613	0.0319	0.1515	0.2221	0.1133	0.0445	0.0319	0.0319	1	1.2644	1.2241	1.1976	0.5742	0.4463	1.5098	1.1041	1.797	1.0436	2.0474	1.8916	1.1696	2.0682	1.4069	1.8855	1.2881	2.3005	0.6239
50	gamma-carboxyglutamate	Amino Acid	Glutamate Metabolism	38754	LC/MS Pos Early	100002679	903	192.05	40772	56271-99-9		HMDB41900	0.9659	1.0606	0.7733	1.0427	0.9202	1.2053	1.1022	1.4296	1.0102	1.1341	1.2125	1.2519	1.0896	1.3002	1.2467	1.0971	1.2517	1.3064	1.1089	1.0018	0.8651	0.952	0.8771	0.9929	0.7713	0.821	1.0204	0.8011	0.9648	1.0301	0.9536	0.8602	0.9215	1.0071	1.0246	1.0358	0.6016
545	gamma-glutamyl-2-aminobutyrate	Peptide	Gamma-glutamyl Amino Acid	37092	LC/MS Pos Early	100001502	2380	233.113		16869-42-4			1.4444	0.6466	0.6868	0.6249	0.6332	1.6383	1.2103	1.06	1.0835	0.967	0.9774	0.8864	1.6543	1.4521	1.6497	1.1482	0.8681	0.8491	1.5657	1.7475	1.2296	1.5059	1.5729	0.7327	0.9173	0.9651	0.9722	0.5474	1.2394	0.8642	1.0136	0.9203	0.8648	1.3485	0.6475	0.9742	0.4143
535	gamma-glutamyl-alpha-lysine	Peptide	Gamma-glutamyl Amino Acid	55015	LC/MS Pos Early	100010901	2784	276.155	65254				2.0382	0.3503	0.1356	0.6121	2.2328	1.0313	2.0967	1.2628	0.8264	1.2297	0.5184	1.1091	1.0074	0.1356	0.9926	0.73	0.1356	0.1585	0.9873	0.7617	0.1356	1.1357	6.4108	0.5073	1.1146	0.754	0.6306	0.1356	1.094	1.7156	0.7743	0.8891	1.4216	0.9863	0.1356	1.3574	6.0474
528	gamma-glutamylcysteine	Peptide	Gamma-glutamyl Amino Acid	1778	LC/MS Pos Early	1036	2118	251.07	842	636-58-8	C00669	HMDB01049	0.4823	0.4823	0.632	0.4823	0.505	0.7758	0.9722	0.867	1.2057	0.8204	1.0473	1.4648	0.8176	1.0038	1.4276	1.5134	0.4823	0.4823	0.4823	0.5738	1.0434	0.4823	0.5737	0.4823	0.7411	0.6651	0.4823	0.4823	2.1175	0.61	0.9431	0.5988	1.8227	1.1139	1	0.4823	0.4823
536	gamma-glutamyl-epsilon-lysine	Peptide	Gamma-glutamyl Amino Acid	33934	LC/MS Pos Early	100001262	2725	276.155	7015685	17105-15-6		HMDB03869	1.5011	0.8194	0.8417	0.9159	0.915	1.2953	1.1612	1.2073	1.349	1.2337	1.1715	1.6212	1.099	1.1207	1.2082	1.1921	0.852	1.357	0.9928	1.0109	0.7884	0.886	1.0641	0.8228	0.6848	0.8571	0.9067	0.6015	1.0077	1.13	0.7437	0.9371	1.0726	0.9557	0.9689	1.0875	0.6857
529	gamma-glutamylglutamate	Peptide	Gamma-glutamyl Amino Acid	36738	LC/MS Pos Early	331	1775	277.103	92865	1116-22-9	C05282	HMDB11737	0.9098	0.8197	0.8096	0.9474	0.9614	0.9154	0.9866	0.9607	0.8735	0.8656	0.958	0.99	0.978	0.8379	0.973	1.0299	0.9808	1.0667	0.973	0.9768	0.9825	0.92	2.0137	0.9802	0.9431	0.8168	1.2333	0.9449	1.0978	1.0322	0.8914	0.9351	1.3153	0.9948	1.2657	1.1222	1.3881
530	gamma-glutamylglutamine	Peptide	Gamma-glutamyl Amino Acid	2730	LC/MS Pos Early	1140	1430	276.119	150914	10148-81-9	C05283	HMDB11738	1.257	1.0522	0.2406	1.5364	0.5097	0.9686	1.5924	0.6634	0.7348	0.6726	0.8888	1.4269	0.5875	0.9723	0.8794	1.1781	0.5302	1.4669	1.8932	1.8134	1.3731	1.4549	43.6177	0.6954	0.7702	0.9668	1.2414	0.5074	0.9833	1.0508	0.4807	0.9312	1.5172	0.8908	1.4314	1.7268	30.9004
531	gamma-glutamylglycine	Peptide	Gamma-glutamyl Amino Acid	33949	LC/MS Pos Early	100001294	1535	205.082	165527	1948-29-4		HMDB11667	1.3028	0.3192	0.5229	1.9745	1.3655	1.7113	2.0068	1.3931	2.1572	1.861	1.5647	1.403	1.4148	1.2893	1.0637	0.8213	1.6137	0.7726	0.8824	1.6414	0.5204	2.1265	1.1804	0.6175	0.3312	0.7628	0.822	0.4191	1.1731	0.3036	1.1837	0.7524	0.6359	2.0177	0.9531	2.6825	0.5764
532	gamma-glutamylhistidine	Peptide	Gamma-glutamyl Amino Acid	18245	LC/MS Pos Early	1235	2740	285.119	7017195	37460-15-4			1.3188	1.2128	0.8364	0.868	1.0657	0.7517	1.571	1.3257	0.9732	0.6241	0.766	0.8842	1.055	1.2909	1.2917	1.1166	0.3633	0.7119	1.616	1.5678	0.863	1.4956	10.9544	0.4681	0.8635	1.3582	1.2499	0.285	0.8995	1.1204	0.285	0.9731	0.8687	1.3396	1.0396	0.7812	9.294
533	gamma-glutamylisoleucine*	Peptide	Gamma-glutamyl Amino Acid	34456	LC/MS Pos Early	100001485	2940	261.144	14253342			HMDB11170	1.28	0.9678	0.5699	1.2939	1.3478	2.0292	1.2896	1.2209	1.3979	1.9183	1.7496	0.998	1.2401	1.0984	1.3966	0.8233	1.0072	1.0355	1.4808	1.6475	0.8499	0.8091	1.4692	0.8846	0.6344	6.7511	0.8735	0.6961	1.4979	0.8256	1.1726	1.3003	0.9555	1.5509	1.1323	1.6939	0.8225
534	gamma-glutamylleucine	Peptide	Gamma-glutamyl Amino Acid	18369	LC/MS Pos Early	1268	2991	261.144	151023	2566-39-4		HMDB11171	1.2119	0.682	0.6761	1.0445	1.114	1.6103	1.3432	1.2108	1.7287	1.9313	1.6937	1.3875	1.157	1.4201	1.3842	0.9776	1.0277	0.9824	1.8565	2.6081	1.0523	1.3065	1.7548	0.8857	0.603	0.9466	0.871	0.7087	1.5028	0.816	1.0692	1.2099	0.7985	1.4909	0.905	2.2553	0.8553
538	gamma-glutamylphenylalanine	Peptide	Gamma-glutamyl Amino Acid	33422	LC/MS Pos Early	100000491	2992	295.129	111299	7432-24-8		HMDB00594	1.3823	0.8063	0.8266	0.9053	1.0054	0.4199	0.7837	1.0965	0.6818	1.4713	0.7658	1.0504	1.1476	1.2094	0.9629	0.9856	0.6149	0.6372	1.2882	2.0073	1.1584	1.2659	5.8626	1.0043	0.4957	1.5302	0.5945	0.4199	0.9539	0.9552	0.8687	1.0409	0.8485	1.5253	1.094	1.3541	4.4422
539	gamma-glutamylthreonine	Peptide	Gamma-glutamyl Amino Acid	33364	LC/MS Pos Early	100001314	1750	249.108	76078708	5652-48-2		HMDB29159	2.0162	0.1719	0.5271	2.1678	1.2581	1.7566	0.9852	0.7739	1.2298	1.2318	0.9966	0.6629	1.3686	1.4165	0.9789	1.0743	0.7155	0.6382	1.3456	3.1757	0.665	2.6745	1.912	0.9219	0.4305	1.04	1.1606	1.1803	0.8809	0.3127	1.5229	0.6113	1.0659	2.7457	1.7052	3.9099	0.3577
541	gamma-glutamyltyrosine	Peptide	Gamma-glutamyl Amino Acid	2734	LC/MS Neg	1102	1240	309.109	94340	7432-23-7		HMDB11741	1.127	1.1763	0.4515	0.8221	0.7009	0.8241	0.8875	0.4515	1.1171	0.4515	0.4515	0.4515	0.567	1.1929	0.8749	0.6815	0.4515	0.9497	1.0606	0.4515	0.9252	0.4515	4.1843	0.4515	0.4515	1.3294	0.4515	0.4515	0.4515	1.4701	1.0412	0.4515	0.799	0.4515	1.0511	0.4515	4.1812
542	gamma-glutamylvaline	Peptide	Gamma-glutamyl Amino Acid	43829	LC/MS Pos Early	100001126	2700	247.129	7015683	2746-34-1		HMDB11172	1.5497	0.6231	0.7127	1.3265	1.5619	2.3866	1.3005	1.0257	1.5829	1.609	1.2082	1.1432	1.0519	1.1557	1.4347	0.8424	0.7823	1.0158	1.4302	2.2238	0.7275	1.1823	1.3183	0.8708	0.4891	0.9536	0.7881	0.8504	1.4922	0.7002	1.2351	1.2999	0.952	1.9962	1.2066	2.0477	0.437
3882	gamma-tocopherol/beta-tocopherol	Cofactors and Vitamins	Tocopherol Metabolism	52473	LC/MS Pos Late	100008998	2384	416.364					0.2281	2.6639	0.951	1.5236	0.2281	0.2281	0.2281	0.2281	0.2281	0.947	0.2281	0.2281	0.2281	0.5727	0.2281	0.2281	0.2281	0.2281	2.4729	1.5322	0.8639	0.2281	0.4279	0.2281	0.2281	0.3059	0.2281	2.8671	1.1262	0.4604	0.9738	1.0495	0.8973	1.2465	0.442	0.2859	0.4396
4121	genistein	Xenobiotics	Food Component/Plant	32448	LC/MS Neg	100001221	3754	269.046	5280961	446-72-0	C06563	HMDB03217	0.3973	0.369	0.456	0.4869	0.0596	0.8643	0.4696	1.3047	1.5209	1.1765	1.0875	1.4849	0.7093	1.929	2.079	1.2145	0.7321	0.5737	1.6888	1.4467	1.6132	1.8033	2.058	0.9711	1.2319	1.3553	0.7224	1.0019	1.938	0.4084	1.1368	0.7943	0.392	0.734	0.5153	0.8586	0.4156
4192	gluconate	Xenobiotics	Food Component/Plant	587	LC/MS Polar	338	2922	195.051	10690	527-07-1	C00257	HMDB00625	1.5827	1.8848	0.9907	1.308	0.6506	0.9159	1.2856	1.671	1.0269	1.5166	1.0183	1.5658	1.4063	1.874	1.1428	1.9124	0.6466	0.7937	2.1163	1.3407	0.7374	0.7819	0.8404	0.9849	1.3471	0.8192	0.9555	0.8763	1.8668	1.1984	1.0081	1.0739	0.7789	0.7575	0.8135	0.7269	0.6633
1047	glucose	Carbohydrate	Glycolysis, Gluconeogenesis, and Pyruvate Metabolism	20488	LC/MS Polar	572	2342	179.056	79025	50-99-7	C00031	HMDB00122	1.0389	1.0209	1.1658	1.028	0.9984	0.9475	0.9883	1.2462	0.9424	1.1106	0.9321	0.8805	0.8072	0.8227	0.6309	0.6642	0.7583	0.7322	1.0659	1.0913	1.0042	1.0449	0.8744	0.9347	1.055	0.8551	1.2466	1.0415	1.1509	1.1278	1.0082	1.2103	1.0618	1.0667	1.0638	1.0731	0.8097
1048	glucose 6-phosphate	Carbohydrate	Glycolysis, Gluconeogenesis, and Pyruvate Metabolism	31260	LC/MS Polar	291	4537	259.022	5958	103192-55-8	C00668	HMDB01401	0.7105	0.6369	0.8303	0.5444	1.4524	0.8328	0.794	1.2576	1.1452	1.1994	0.9866	1.3745	0.8321	0.9253	0.9147	0.8368	1.2031	0.9124	0.7937	1.1797	0.812	1.185	0.727	1.2154	1.0492	0.6972	0.9911	0.5357	1.3652	1.5374	0.9862	1.7494	0.8491	1.1569	1.0584	2.3105	10.4023
1220	glucuronate	Carbohydrate	Aminosugar Metabolism	15443	LC/MS Polar	100000257	3233.3	193.035	444791	207300-70-7	C00191	HMDB00127	0.6524	0.9307	0.8039	0.6557	1.0272	1.03	1.0197	0.4624	1.4044	0.5289	1.8359	1.388	1.7503	2.1495	2.7009	1.8011	2.7263	2.6877	2.0347	1.3193	1.8174	1.1683	0.9494	0.8134	0.4586	0.8763	0.5952	1.1436	0.8272	1.267	0.8094	0.5777	0.6124	0.5684	1.2444	0.7918	0.416
42	glutamate	Amino Acid	Glutamate Metabolism	57	LC/MS Pos Early	561	1500	148.06	611	56-86-0	C00025	HMDB00148	1.1932	1.3494	0.8449	1.1398	1.008	1.205	1.1355	1.1601	1.0543	0.886	0.9939	1.0224	1.0987	1.3608	1.2642	1.1874	0.9117	1.0106	1.3753	1.2066	0.9868	0.9459	1.4037	0.8847	0.8846	0.9952	1.0001	0.8413	0.875	0.9047	1.0756	1.0122	1.2033	0.848	0.9483	0.9264	0.9527
51	glutamate, gamma-methyl ester	Amino Acid	Glutamate Metabolism	33487	LC/MS Pos Early	100001103	2170	162.076	68662	1499-55-4;1499-55-4		HMDB61715	0.7596	0.9251	0.8046	1.1533	1.0311	1.0698	0.8896	0.8623	0.992	0.7023	1.0273	1.0735	0.7098	0.9975	0.9537	0.7815	0.6507	0.9789	1.3541	0.8499	1.0108	0.9071	1.5773	1.035	1.047	1.3638	1.1806	1.2092	1.2058	1.8243	1.4511	1.0101	0.9455	0.8204	1.2394	1.1065	1.0419
43	glutamine	Amino Acid	Glutamate Metabolism	53	LC/MS Pos Early	563	1291	147.076	5961	56-85-9	C00064	HMDB00641	0.8547	1.1506	0.9354	1.3139	1.1078	1.3596	0.9123	0.8959	1.0545	1.1462	1.2159	1.2643	0.7376	1.0811	1.2521	0.9187	1.0123	1.1741	0.8816	0.8315	0.7307	0.8478	0.8297	0.908	0.6965	0.9592	0.9673	0.8607	0.9342	1.1999	0.8205	1.0486	1.0252	1.0944	0.8752	1.0081	0.5764
1449	glutarate (C5-DC)	Lipid	Fatty Acid, Dicarboxylate	396	LC/MS Polar	339	2900	131.035	743	110-94-1	C00489	HMDB00661	1.0081	0.7643	0.913	0.5492	1.0629	0.9923	0.6038	0.8161	0.9602	0.7281	0.8439	1.0058	1.9596	0.9894	1.3341	1.0108	1.098	0.8415	1.0869	1.111	1.1847	0.9347	1.3197	1.278	1.0443	0.9833	1.3999	1.5551	1.1571	1.1879	1.0762	1.0107	1.423	0.7978	1.2392	0.9965	0.9347
115	glutaroylcarnitine (C5)	Amino Acid	Lysine Metabolism	44664	LC/MS Pos Early	100001593	2393	276.144	71464488	102636-82-8		HMDB13130	0.8187	1.4169	0.9769	0.9395	1.1639	1.0301	0.8538	0.9731	0.9938	1.0939	1.1538	1.2304	1.0533	0.938	1.1891	0.9521	0.9943	1.0057	0.9259	0.787	0.9298	0.9302	0.9259	1.0845	0.8907	0.9944	0.9236	0.846	1.0013	1.1021	0.8715	1.045	0.808	1.2372	0.8445	0.8198	0.8468
469	glutathione, oxidized (GSSG)	Amino Acid	Glutathione Metabolism	27727	LC/MS Pos Early	448	2667	613.159	65359	103239-24-3	C00127	HMDB03337	0.9911	0.9701	1.1214	0.8315	1.1841	1.078	0.7806	1.0287	0.9	0.8662	0.8705	1.0336	0.8203	1.0163	0.8862	0.7972	0.8559	0.8241	1.1267	1.0087	1.0699	0.723	0.8336	0.978	0.9465	1.0679	1.0066	0.9327	1.182	1.2001	1.1753	1.2564	1.2244	1.3026	1.0165	1.0984	0.5299
468	glutathione, reduced (GSH)	Amino Acid	Glutathione Metabolism	2127	LC/MS Pos Early	496	2000	308.091	124886	70-18-8	C00051	HMDB00125	0.8459	2.2554	1.4036	1.9151	1.2169	0.9786	0.8297	1.1061	0.8557	0.6747	0.7748	0.7865	0.6542	0.7771	0.6923	0.7458	0.7542	0.6189	1.7548	0.6246	1.5143	0.4471	1.3036	0.7426	0.8488	1.1888	1.0202	3.379	2.3312	1.8342	2.5881	1.4611	3.0406	2.7484	2.3318	1.0001	0.3879
1067	glycerate	Carbohydrate	Glycolysis, Gluconeogenesis, and Pyruvate Metabolism	1572	LC/MS Polar	1052	2070.4	105.019	752	600-19-1	C00258	HMDB00139	1.1315	0.9536	1.0658	0.8063	1.1553	1.1754	0.8707	0.8396	1.1622	0.8632	1.2737	1.2061	1.0106	1.13	1.1298	0.9559	1.4063	1.0086	0.883	1.0814	0.9006	0.8863	1.0147	1.1031	0.8281	0.9466	0.9768	0.894	1.0107	1.1034	0.9302	0.726	0.75	0.7919	0.869	1.2998	0.5056
2490	glycerol	Lipid	Glycerolipid Metabolism	15122	LC/MS Neg	1254	758	91.0401	753	56-81-5	C00116	HMDB00131	0.8848	1.4322	1.1183	1.6046	0.8621	1.0437	0.8386	1.5385	1.0179	1.0075	1.0375	1.0928	0.7826	0.9072	0.899	0.7049	1.0127	0.6719	1.0676	0.9452	0.7347	0.8035	0.8046	1.0072	0.7615	1.0319	1.0471	1.7914	0.676	0.9276	0.7686	0.9432	0.9028	0.9047	0.7566	0.9602	6.3436
2491	glycerol 3-phosphate	Lipid	Glycerolipid Metabolism	43847	LC/MS Polar	100000258	3938.7	171.006	754	29849-82-9	C00093	HMDB00126	1.0289	0.8651	1.2594	0.8767	1.8535	1.0366	1.0426	1.6467	1.1634	1.9751	0.9723	1.2708	0.7631	0.8732	0.6665	0.6031	1.2554	0.8063	0.5247	0.8219	0.7049	0.9627	0.8416	0.7661	0.8038	0.6363	1.082	0.8301	0.8537	0.8765	0.5059	1.6002	0.7702	1.3768	0.7944	1.4157	5.8353
1911	glycerophosphoethanolamine	Lipid	Phospholipid Metabolism	37455	LC/MS Polar	100001620	3075	214.049	123874	33049-08-0	C01233	HMDB00114	1.1193	0.751	0.9498	1.3592	1.089	1.5129	1.171	1.0146	1.4612	2.463	1.4703	1.0551	1.0852	1.0082	0.7803	0.6655	0.6874	0.6511	0.484	1.2244	0.7456	1.3991	1.1994	0.8925	0.5861	0.7957	1.4986	0.9103	1.3283	1.1968	0.7717	0.7881	0.7169	1.0841	1.1883	1.5913	0.8612
2496	glycerophosphoglycerol	Lipid	Glycerolipid Metabolism	48857	LC/MS Polar	100001619	2430	245.043	439964		C03274		0.9045	0.9801	0.9235	1.0543	1.0763	1.0563	1.0498	1.1887	1.2739	1.3561	1.2522	1.2835	1.1519	1.234	1.0272	0.8233	1.1457	0.9259	1.1145	1.1852	0.9941	1.1425	0.9237	0.9325	0.6565	0.7152	1.1291	0.9919	1.0206	1.0441	0.8138	1.0838	0.8732	1.0047	1.0432	1.0862	0.7125
1913	glycerophosphoinositol*	Lipid	Phospholipid Metabolism	47155	LC/MS Polar	100001621	3850	333.059	167572	16824-65-0			1.1843	0.803	1.1235	0.7953	0.8683	0.8205	0.9052	1.2252	1.303	0.9839	1.1571	1.1805	1.4219	1.3372	1.5152	1.0247	1.6115	0.9766	1.4506	1.3881	1.0501	1.4809	0.9694	1.1602	1.1028	0.7407	1.294	0.9974	1.248	0.9431	0.9946	1.0129	0.9383	0.9255	0.8011	1.14	0.8287
1907	glycerophosphorylcholine (GPC)	Lipid	Phospholipid Metabolism	15990	LC/MS Pos Early	100000269	672	258.11	71920	28319-77-9	C00670	HMDB00086	1.1437	1.0428	0.9348	1.88	1.5598	2.0143	1.3966	0.874	1.2453	1.8172	1.6646	1.0055	0.9261	1.009	0.7246	0.8113	0.6804	0.8056	0.5929	0.8901	0.8097	1.0318	1.0604	0.8129	0.702	0.9927	1.2596	0.9945	1.0477	1.1035	1.0435	0.6793	0.8732	0.9541	1.1798	1.4836	0.8406
1912	glycerophosphoserine*	Lipid	Phospholipid Metabolism	57404	LC/MS Pos Early	100015666	577	260.053	3081457				0.9244	1.0999	0.8258	0.9465	0.9285	1.1165	1.0811	0.9123	1.0353	0.8659	0.9781	0.9828	1.0749	1.3023	1.1165	1.2251	1.2267	1.3903	1.192	1.1298	1.1274	1.0989	1.3679	0.8619	0.8632	1.079	1.0145	1.0711	1.0313	1.0221	0.9629	0.8454	1.0882	0.8174	0.9835	0.7501	0.5117
1	glycine	Amino Acid	Glycine, Serine and Threonine Metabolism	58	LC/MS Pos Early	340	1375	76.0393	750	56-40-6	C00037	HMDB00123	0.9744	1.1214	0.8442	1.0022	0.8688	1.0134	0.9939	1.113	0.9495	0.8744	0.927	0.9615	1.0241	1.2286	1.0625	1.0057	1.0826	1.147	1.2548	1.0421	0.9307	0.9776	1.0083	0.8454	0.8573	1.0181	1.1073	0.9213	1.011	1.0373	1.0208	0.8904	1.1035	1.0139	0.9876	0.8916	0.6989
4294	glycitein	Xenobiotics	Food Component/Plant	34024	LC/MS Pos Late	100001222	700	285.076	5317750	40957-83-3	C14536	HMDB05781	0.8826	0.54	0.5874	0.4102	0.0933	0.5806	0.7693	1.3009	1.0287	0.9547	2.4558	1.4814	0.9883	1.485	1.9075	1.2285	0.5176	1.1067	1.8206	1.7513	1.5671	2.1069	1.7917	1.2705	1.8974	0.9661	0.6557	0.917	1.6838	1.1107	1.5516	0.866	0.7121	0.6629	0.53	0.9348	0.8727
3003	glycocholate	Lipid	Primary Bile Acid Metabolism	18476	LC/MS Neg	342	5163	464.302	10140	475-31-0;863-57-0	C01921	HMDB00138	1.7527	1.1168	1.6832	1.0117	0.3689	1.0837	1.3367	1.8536	1.169	3.3803	1.3916	0.8328	1.3369	1.2153	1.5593	0.7686	0.3042	0.3042	0.5381	0.3938	0.6686	0.4135	1.1831	0.6404	0.3042	0.7686	0.3796	0.3547	0.735	1.5912	0.8998	1.4886	1.071	1.231	0.7613	0.5004	0.5188
2686	glycosyl ceramide (d16:1/24:1, d18:1/22:1)*	Lipid	Hexosylceramides (HCER)	57457	LC/MS Pos Late	100015730	3373	782.65					0.5804	1.1153	1.1255	0.9901	1.4026	0.7179	1.3208	1.9886	0.7117	1.2591	1.1168	1.6551	0.9356	0.9102	0.5127	0.5479	1.9871	1.7542	1.4964	0.9537	0.8799	1.3136	0.9423	0.7675	0.5651	0.5803	1.8086	1.7979	0.8846	0.9849	0.9437	1.1525	0.9135	1.0984	1.6561	1.353	0.5376
2684	glycosyl ceramide (d18:1/20:0, d16:1/22:0)*	Lipid	Hexosylceramides (HCER)	57595	LC/MS Pos Late	100015882	3414	756.635					1.0389	0.9878	0.8563	0.9023	1.1769	0.8157	0.9542	1.5081	1.0137	1.2926	1.0189	1.3992	1.1694	1.4894	0.9779	0.9972	1.3184	0.887	1.6759	1.2747	0.8566	1.4754	0.9988	1.0176	0.8741	0.7386	1.3922	1.2987	0.7887	1.0899	0.7241	0.7184	0.8184	0.9102	1.0967	1.2336	0.7775
2687	glycosyl ceramide (d18:1/23:1, d17:1/24:1)*	Lipid	Hexosylceramides (HCER)	57448	LC/MS Pos Late	100015751	3667	796.666					0.625	1.1993	0.7809	0.7284	1.1265	0.5637	1.2719	1.6954	0.8528	1.6761	1.5613	1.2829	1.2126	1.2411	1.0502	1.0636	1.3515	1.3625	1.8467	0.9872	0.8765	1.1812	0.8567	1.0331	0.4886	0.3949	1.2483	1.2152	0.9396	0.9187	0.8244	1.055	0.7809	1.2361	1.4672	1.2896	0.7222
2688	glycosyl ceramide (d18:2/24:1, d18:1/24:2)*	Lipid	Hexosylceramides (HCER)	57453	LC/MS Pos Late	100015745	3380	808.666					1.1568	1.2091	0.8216	1.0808	1.0066	0.9374	1.1612	1.6715	1.2684	1.4271	1.3165	1.4216	1.3688	1.3919	1.1188	1.2542	1.2642	1.0192	1.4848	1.1375	0.8321	1.0212	1.0286	1.0347	0.6583	0.5642	1.2986	0.9351	0.8913	0.9674	0.806	0.8854	0.7393	1.101	0.8822	1.3466	0.6615
2666	glycosyl-N-behenoyl-sphingosine (d18:1/22:0)*	Lipid	Hexosylceramides (HCER)	57371	LC/MS Pos Late	100015622	4058	784.666					0.9929	0.8517	0.9729	0.9252	0.9595	0.7079	1.0279	1.2554	0.9127	1.2101	1.0096	1.3048	1.0802	1.31	1.082	0.9143	1.0818	1.0389	1.2868	1.2207	0.9094	1.4565	0.9523	0.9768	0.865	0.776	1.2636	1.0357	0.8111	1.0764	0.6572	0.7995	0.7406	0.9293	1.0331	1.3115	0.5889
2669	glycosyl-N-nervonoyl-sphingosine (d18:1/24:1)*	Lipid	Hexosylceramides (HCER)	57369	LC/MS Pos Late	100001878	3990	810.682					0.9761	1.1077	0.8396	0.9647	0.9717	0.8616	1.12	1.6115	1.0849	1.3849	1.244	1.3665	1.1911	1.464	1.0482	1.1074	1.4504	1.148	1.4753	1.126	0.9212	1.1335	0.9722	1.1055	0.67	0.5893	1.2856	1.0322	1.0662	1.0377	0.8819	0.9662	0.7556	1.0934	1.1586	1.3013	0.6391
2663	glycosyl-N-palmitoyl-sphingosine (d18:1/16:0)	Lipid	Hexosylceramides (HCER)	53013	LC/MS Pos Late	100009272	2623	700.572					1.2197	0.9307	0.8012	0.951	1.0397	1.0785	0.9949	1.2643	1.0984	1.1825	1.1828	1.3018	1.3319	1.593	1.2528	1.3708	1.307	0.9105	1.5267	1.1237	0.931	1.0775	0.9968	1.1413	0.6734	0.5983	1.2228	0.9874	1.0819	1.1309	0.7043	0.8871	0.7342	1.0746	0.9048	1.0859	0.7041
2664	glycosyl-N-stearoyl-sphingosine (d18:1/18:0)	Lipid	Hexosylceramides (HCER)	52234	LC/MS Pos Late	100001882	3053	728.604					1.3891	0.9657	0.831	0.9793	0.9499	0.9011	1.0004	1.6142	1.1591	1.0299	1.0072	1.0706	1.2766	1.5373	1.0802	1.1916	1.3072	0.8094	1.7286	1.1734	0.8105	0.9903	1.031	0.9879	1.0216	0.9545	1.352	0.9801	0.9217	0.9909	0.6522	0.7157	0.6908	0.9915	0.8666	1.0771	0.9072
708	glycylleucine	Peptide	Dipeptide	34398	LC/MS Pos Early	100001258	3059	189.123	92843	869-19-2	C02155	HMDB00759	0.6397	1.1869	1.1809	3.0245	0.5714	1.0154	0.5068	1.1531	0.5826	0.9671	0.8087	0.8877	0.3877	1.4851	0.4018	0.7864	0.6599	0.9307	0.6907	0.9463	0.5992	0.6449	0.5753	1.0795	0.5242	1.5322	0.8821	1.8282	0.9419	1.6204	0.5938	1.1599	0.9322	1.8169	0.8178	1.3739	1.4746
718	glycylvaline	Peptide	Dipeptide	18357	LC/MS Pos Early	100000487	2734	175.108	97417	1963-21-9		HMDB28854	0.7222	0.9692	1.0748	1.8381	0.749	1.145	0.687	1.2006	0.8194	1.2798	0.7329	0.9747	0.5943	1.5151	0.5209	0.8876	0.7654	1.0353	0.8882	1.2449	0.762	0.7107	0.7589	1.395	0.7113	1.4478	0.8758	1.2823	1.002	1.5638	0.8992	1.2589	0.9967	1.8646	0.8432	1.4534	1.3007
436	guanidinoacetate	Amino Acid	Creatine Metabolism	43802	LC/MS Pos Early	344	1937	118.061	763	352-97-6	C00581	HMDB00128	1.8343	1.0792	1.117	1.973	1.1683	1.2045	0.8616	1.1536	1.2065	0.9743	0.8393	0.8996	0.5823	0.9598	0.7514	0.9697	0.3878	0.4528	1.3246	1.0028	0.8453	1.069	1.0452	0.9997	1.1805	1.443	0.9403	1.1871	1.5529	1.7253	1.3546	0.9274	1.0515	1.3737	1.5286	1.8196	1.3514
466	guanidinosuccinate	Amino Acid	Guanidino and Acetamido Metabolism	32446	LC/MS Neg	100001212	640.2	174.052	97856	6133-30-8	C03139	HMDB03157	0.3012	3.2989	0.6055	0.7598	0.3012	0.3012	0.3012	3.3362	0.3012	1.1004	0.3012	0.3012	0.3012	1.0416	0.3012	0.3012	0.8932	0.3012	0.3012	0.3012	1.1815	0.3012	0.9917	0.5922	0.3012	0.3012	0.3012	0.5483	0.7192	1.0557	0.6338	3.0507	0.7029	0.7624	0.3012	0.4783	2.6549
3702	guanine	Nucleotide	Purine Metabolism, Guanine containing	32352	LC/MS Pos Early	172	2032	152.057	764	73-40-5	C00242	HMDB00132	0.8864	1.4363	0.7769	1.4945	0.8104	1.3318	1.0031	0.9082	1.226	1.0016	1.0365	0.8152	0.9903	1.2938	0.9873	1.1735	1.0347	1.36	1.269	0.8043	1.1287	0.7986	0.8993	0.8367	0.9055	0.7863	0.8892	1.0899	0.9532	1.2676	1.0932	0.6078	1.1574	0.756	1.0922	0.7291	0.9812
3701	guanosine	Nucleotide	Purine Metabolism, Guanine containing	1573	LC/MS Neg	1099	1662	282.084	6802	118-00-3	C00387	HMDB00133	0.6419	1.221	0.8509	1.3551	0.8789	1.2914	0.9737	0.8589	1.1064	1.1649	0.9254	0.8657	0.9557	1.5403	1.3802	1.6571	1.243	1.5703	1.0997	0.7536	1.2317	0.7582	1.5943	0.7409	0.7759	1.1659	0.8798	1.2304	0.6838	1.2234	0.8523	0.6558	1.0284	0.7449	0.9632	0.6022	1.2849
3719	guanosine 2'-monophosphate (2'-GMP)*	Nucleotide	Purine Metabolism, Guanine containing	52442	LC/MS Neg	100002733	1150	362.051	444571				0.9487	1.1372	0.934	1.4778	0.6459	1.73	1.1693	0.9048	1.5768	1.2664	1.666	1.4136	1.0372	1.305	1.784	1.595	1.5014	1.7744	1.2455	0.7819	1.0583	0.8262	1.6901	0.9552	0.735	0.7425	0.7836	0.9482	0.8095	1.0188	0.6796	0.3319	0.8176	0.5785	0.8239	0.6811	2.0251
3697	guanosine 3'-monophosphate (3'-GMP)	Nucleotide	Purine Metabolism, Guanine containing	39786	LC/MS Neg	100002704	773.9	362.051	3522	117-68-0			0.9798	0.7811	0.634	1.3646	0.5367	1.7539	1.0278	0.8408	1.5646	1.3298	1.8247	1.874	1.8145	1.7911	2.6647	1.9776	2.1621	2.068	1.2295	1.1605	1.0771	1.5501	2.8677	1.3393	0.3971	0.4747	0.6903	0.7062	1.0081	0.8263	0.5767	0.2225	0.6738	0.6982	0.624	0.9216	6.4734
3696	5'- GMP	Nucleotide	Purine Metabolism, Guanine containing	2849	LC/MS Pos Early	347	800	364.065	6804	5550-12-09	C00144	HMDB01397	1.002	1.2978	0.9054	1.257	0.6676	1.6261	1.1992	0.7868	1.3851	1.1485	1.6714	1.1785	1.1927	1.3253	1.4287	1.6325	1.5963	1.5867	0.8421	0.8851	1.0418	0.8928	2.4369	1.1195	0.811	0.8943	0.8522	0.9381	1.0163	0.9357	0.8512	0.4827	0.7487	1.0528	0.7249	0.7713	3.0704
3858	gulonate*	Cofactors and Vitamins	Ascorbate and Aldarate Metabolism	46957	LC/MS Polar	100001586	2750	195.051	9794176	20246-53-1	C00257	HMDB03290	1.1111	0.451	0.9372	0.5302	1.0335	0.6271	0.6777	0.6912	1.2373	0.9268	1.2668	1.3813	1.1487	1.1444	1.3951	1.1104	1.1465	0.9306	1.2936	1.5614	0.8585	1.5722	1.1194	1.4674	1.0834	0.7854	1.3588	0.7277	1.3982	0.9712	0.6731	0.6734	0.5634	0.8856	0.8894	1.2859	0.6595
1346	heneicosapentaenoate (21:5n3)	Lipid	Polyunsaturated Fatty Acid (n3 and n6)	57658	LC/MS Neg	100015797	5514	315.233	11998573	24257-10-1			0.796	1.306	0.7678	1.7257	0.7698	1.3027	0.7032	1.7066	1.6247	0.8929	1.4631	0.4739	0.9681	0.7956	0.546	0.5673	2.2207	0.2022	1.0301	0.2022	0.2022	0.2022	0.2028	0.2022	0.5817	0.2022	1.3385	0.7957	0.2022	0.501	1.178	0.2022	0.3151	1.2013	0.2022	0.7959	5.6551
2774	heptadecasphingosine (d17:1)	Lipid	Sphingosines	57427	LC/MS Pos Late	100015724	1377	286.274	5283557	6918-48-5			1.0799	1.3827	0.9599	0.9	1.0714	1.1308	0.8955	1.3016	0.9415	0.9974	1.1631	0.579	0.8892	0.8367	0.709	0.7208	1.0613	1.0412	1.3096	0.8506	0.771	0.7824	0.6681	0.7583	0.5975	0.8087	0.8744	1.0586	1.1711	1.0043	1.0656	0.7464	0.8679	1.2492	1.0563	0.7987	0.4559
1348	hexadecadienoate (16:2n6)	Lipid	Polyunsaturated Fatty Acid (n3 and n6)	57652	LC/MS Neg	100009394	5398	251.202		28290-73-5		HMDB00477	1.2356	1.4132	1.2117	2.2397	1.374	1.713	1.1157	1.4204	1.4326	1.2159	1.4729	1.0911	0.9195	0.7775	0.7726	0.5933	1.0579	0.4561	0.5535	0.5771	0.3225	0.4892	0.477	0.564	0.8566	0.7974	0.8845	1.12	0.4328	0.9143	0.7852	0.6219	0.6518	1.0252	0.5093	1.4759	5.4074
1481	hexadecanedioate (C16)	Lipid	Fatty Acid, Dicarboxylate	35678	LC/MS Neg	100001614	4615	285.207	10459	505-54-4	C19615	HMDB00672	1.1026	0.9834	0.7107	0.8483	0.7387	0.8368	0.9973	1.1338	0.9338	0.9216	0.8704	0.7113	1.0873	1.1969	1.2622	0.9264	1.0027	1.1947	1.5279	1.0799	1.1667	1.1292	2.7481	0.89	1.166	0.9581	0.9607	0.8057	1.1424	1.1711	1.0669	0.9359	1.4898	0.7139	0.981	0.7999	2.8877
2773	hexadecasphingosine (d16:1)*	Lipid	Sphingosines	57428	LC/MS Pos Late	100015723	1289	272.258					1.0515	1.4523	1.0629	1.096	1.1815	1.3828	1.0937	1.3664	0.8625	0.9679	0.8778	0.7521	0.873	0.7927	0.8331	0.4519	1.49	1.2873	1.0322	0.959	0.6389	0.6578	0.8318	0.9339	0.7201	0.9964	0.9384	1	1.08	1.095	0.8557	0.9389	1.004	1.0998	1.1	0.919	0.5418
1349	hexadecatrienoate (16:3n3)	Lipid	Polyunsaturated Fatty Acid (n3 and n6)	57651	LC/MS Neg	100009393	5330	249.186	5312428	7561-64-0			0.096	1.435	1.303	1.9785	1.3353	1.7255	0.9105	1.2606	1.2174	0.9362	1.4123	0.9147	0.8405	0.7954	0.7706	0.5318	0.7847	0.4854	0.096	0.7337	0.3713	0.096	0.5204	0.6546	0.9259	0.8177	0.7881	1.4872	0.096	1.2335	0.7018	0.8329	0.8609	1.2044	0.5947	1.542	5.3368
1483	hexadecenedioate (C16:1-DC)*	Lipid	Fatty Acid, Dicarboxylate	61862	LC/MS Neg	100019975	4380	283.191					0.9669	1.2261	0.6769	1.3615	0.7062	0.8204	0.9326	0.9404	0.7553	1.1676	0.4654	0.3786	1.2234	1.0037	0.7384	0.4278	0.7888	0.65	1.4343	0.7156	0.9055	0.3786	1.3663	0.545	0.3786	0.9297	1.2418	1.2886	0.77	1.1893	0.9443	1.1859	2.2268	0.3786	1.6301	0.8033	1.996
1574	hexanoylglycine (C6)	Lipid	Fatty Acid Metabolism(Acyl Glycine)	35436	LC/MS Neg	100001527	2900	172.098	99463	24003-67-6		HMDB00701	0.5272	1.3092	0.8826	0.5816	1.1418	1.2977	0.524	1.9095	0.9413	0.745	0.7787	1.2842	1.1921	0.9148	0.7354	0.7474	1.3303	1.3298	1.3644	0.9996	0.9312	1.0127	0.7445	1.2265	0.7626	1.2461	2.1138	1.8583	1.6188	1.4148	0.9151	0.9282	1.0148	0.7623	1.2546	1.2354	1.307
3947	hippurate	Xenobiotics	Benzoate Metabolism	15753	LC/MS Neg	100000014	2106.9	178.051	464	495-69-2	C01586	HMDB00714	1.2694	1.1426	0.9597	0.4041	0.273	0.3862	0.5134	0.6122	0.3267	0.9634	1.0637	0.6241	1.0173	1.28	1.2899	1.1151	0.1279	0.6148	0.6423	1.4108	1.1361	1.0248	1.9476	1.1531	2.3153	1.7464	1.3677	1.4886	1.4821	1.4159	1.1623	1.5969	1.0185	1.2447	1.0492	0.9292	0.9779
66	histidine	Amino Acid	Histidine Metabolism	59	LC/MS Neg	355	755.9	154.062	6274	5934-29-2	C00135	HMDB00177	1.016	1.023	0.8567	0.997	0.791	0.9996	1.0154	1.0394	0.9583	0.9402	1.1797	1.0848	1.1844	1.2165	1.5774	1.0486	1.1841	1.2377	1.0825	0.9623	0.8431	0.9811	0.6111	0.86	0.7971	1.0744	0.959	1.0773	1.0101	0.942	0.8835	0.844	1.0236	1.0646	0.952	0.7927	0.7727
4301	histidine betaine (hercynine)*	Xenobiotics	Food Component/Plant	62278	LC/MS Pos Early	100004059	2094	198.124	3083620	534-30-5			0.8656	0.5759	0.755	0.7995	1.4797	0.7352	1.2962	0.7759	1.1084	0.6693	1.1248	1.3813	1.6843	0.8847	1.4391	1.2678	1.2082	1.2848	0.9766	1.1703	0.9029	1.4263	0.9572	1.1968	1.2413	0.9031	1.3143	0.7	0.8951	0.7264	1.2787	0.8226	0.839	0.8926	1.0211	1.3807	0.8898
407	homocitrulline	Amino Acid	Urea cycle; Arginine and Proline Metabolism	22138	LC/MS Neg	100000963	789	188.104	65072	1190-49-4	C02427	HMDB00679	0.8222	0.7683	1.0171	0.8419	0.9082	0.8249	1.2312	0.6511	1.1995	0.7155	0.7412	1.6089	1.028	0.9993	1.3579	1.3445	1.4172	0.9088	1.4772	0.4375	0.5805	2.0754	0.4375	0.4375	0.4375	0.842	1.1205	0.4375	1.5027	0.7046	0.728	1.433	0.4375	1.3188	0.4375	0.6693	0.9125
107	hydroxy-N6,N6,N6-trimethyllysine*	Amino Acid	Lysine Metabolism	62959	LC/MS Pos Early	100021123	2759	205.155					1.3008	1.0075	1.4437	0.8533	1.5165	1.5207	1.1369	0.6441	0.5937	0.6583	0.8421	1.3538	0.8789	0.6202	2.4256	0.5078	0.3952	1.6194	0.6748	0.4572	0.3077	0.5943	0.4219	0.9118	1.7398	0.731	1.9283	0.6032	0.5051	2.1502	0.2234	1.5989	1.3209	0.5681	1.6011	0.2234	1.339
3054	hyocholate	Lipid	Secondary Bile Acid Metabolism	34093	LC/MS Neg	100001279	5046	407.28	92805	547-75-1	C17649	HMDB00760	1.297	0.9501	1.2223	0.7674	0.4566	1.2949	0.2507	1.9551	0.5379	2.4855	4.5059	1.402	1.392	2.2626	0.4304	0.9138	0.615	0.2507	0.4727	0.2507	0.7632	0.2507	2.2344	1.3736	0.2507	0.9585	1.8167	0.8904	0.6032	1.3222	1.4483	0.6633	1.5458	1.1427	0.7015	1.267	0.2507
388	hypotaurine	Amino Acid	Methionine, Cysteine, SAM and Taurine Metabolism	590	LC/MS Polar	358	2763.4	108.012	107812	300-84-5	C00519	HMDB00965	0.6812	2.6735	1.3518	0.8582	0.803	0.5771	0.8223	1.4206	0.907	1.0869	0.547	0.7027	1.021	1.097	0.8493	0.8109	0.9796	0.8293	1.2216	0.9307	1.7285	0.8444	0.9342	0.9101	1.0852	1.5444	1.0857	2.6254	0.784	3.83	1.3782	1.8316	2.4705	0.8899	1.5609	0.5776	2.5585
3643	hypoxanthine	Nucleotide	Purine Metabolism, (Hypo)Xanthine/Inosine containing	3127	LC/MS Polar	171	1515.8	135.031	790	68-94-0	C00262	HMDB00157	0.7465	0.9767	0.9052	0.9172	0.9101	0.8455	0.8434	1.197	1.0007	1.2484	0.8529	1.282	0.8541	1.1926	1.0087	0.901	1.2694	1.0985	1.0269	1.3357	0.8756	1.2594	0.8023	1.1349	0.9571	0.8804	0.9963	0.9389	0.9711	1.2068	0.8057	1.0434	0.8276	1.0353	0.9294	1.2538	0.6577
77	imidazole lactate	Amino Acid	Histidine Metabolism	15716	LC/MS Pos Early	100000263	2040	157.061	440129	14403-45-3	C05568	HMDB02320	0.76	0.8035	0.9059	1.1193	0.7913	1.0485	1.1794	1.3067	0.9992	1.1252	1.1292	1.3048	0.7905	0.7706	0.828	0.8846	1.2687	1.1941	0.8267	0.8651	1.0728	0.7715	1.0632	1.0397	1.0132	0.7233	1.2019	1.2452	1.2693	0.8362	0.7918	1.1192	1.215	1.2151	1.1056	0.8334	0.8709
75	imidazole propionate	Amino Acid	Histidine Metabolism	40730	LC/MS Pos Early	100003434	2263	141.066	70630	1074-59-5		HMDB02271	1.7818	1.7957	0.3236	1.1919	2.0357	1.274	0.3955	0.4565	0.7017	2.3427	0.8131	1.7844	1.1904	0.6525	1.4745	0.547	0.5356	0.6783	0.5331	0.4306	1.0197	0.3138	1.0498	0.4123	0.3811	0.9499	2.1354	1.4332	0.4596	0.9188	1.3526	1.0942	2.3201	1.7481	1.4705	1.0657	1.4836
265	indole-3-carboxylate	Amino Acid	Tryptophan Metabolism	38116	LC/MS Neg	100002185	1710	160.04	69867	771-50-6	C19837	HMDB03320	1.4241	0.7559	0.9914	0.9144	1.3816	1.6433	1.4371	0.8277	1.2236	0.5829	1.3512	1.4593	1.5957	0.9628	1.9426	1.2695	1.0481	1.0975	0.7608	0.7151	0.7519	1.1183	0.7047	0.4825	1.3313	0.7786	1.4246	0.4929	0.7719	0.9393	0.7447	0.676	1.1814	0.6243	0.9653	0.7389	0.4825
257	indoleacetate	Amino Acid	Tryptophan Metabolism	27513	LC/MS Neg	100001034	2200	174.056	802	6505-45-9	C00954	HMDB00197	0.4369	1.112	0.8295	1.0813	0.5506	1.0712	1.0668	1.0571	0.8213	0.6798	0.8651	0.4369	1.3088	1.5205	1.2976	1.0868	1.4115	1.5978	1.266	1.269	1.3847	0.9795	1.0288	0.9853	0.4369	0.9676	1.3164	0.9056	1.2693	0.921	1.4647	0.4369	1.0653	0.7095	0.4369	0.8402	0.4369
256	indolelactate	Amino Acid	Tryptophan Metabolism	18349	LC/MS Neg	100000463	2286	204.067	92904	832-97-3	C02043	HMDB00671	0.8929	0.7359	1.0941	0.5815	0.8759	0.5826	0.4823	0.9799	0.7221	0.8559	0.6568	1.0976	1.06	1.0306	0.7993	0.8823	0.7794	1.1485	1.2459	1.4156	1.3625	1.1486	1.3751	1.59	1.1075	1.4974	1.1263	1.7436	1.471	1.3674	1.2064	1.1054	1.0121	1	1.2452	1.012	1.691
260	indolepropionate	Amino Acid	Tryptophan Metabolism	32405	LC/MS Pos Early	100001083	3205	190.086	3744	830-96-6		HMDB02302	6.387	0.9157	1.1071	0.9412	0.2558	1.2672	0.6381	0.2558	0.4398	0.2558	0.9106	0.8632	0.6751	1.0239	0.4485	0.7796	0.2558	0.7464	2.7646	1.6083	1.7283	0.4761	2.2681	1.1403	1.9152	2.6623	2.0736	2.7018	2.2669	1.3227	0.8126	1.1686	1.4154	0.9218	1.4035	2.2967	1.0198
3642	inosine	Nucleotide	Purine Metabolism, (Hypo)Xanthine/Inosine containing	1123	LC/MS Neg	361	1602.1	267.073	6021	58-63-9	C00294	HMDB00195	0.7001	0.5534	0.7607	1.0022	1.5498	1.0314	0.9028	0.9394	0.9019	0.8964	0.816	1.3319	0.8035	0.6287	0.8304	0.8416	0.9309	0.9988	0.5406	0.9557	0.655	1.5962	0.9551	1.1841	1.0719	0.9034	1.6239	0.7463	1.0255	1.2212	0.9474	1.5191	1.2835	1.3811	1.6615	1.6822	1.2297
1883	inositol 1-phosphate (I1P)	Lipid	Inositol Metabolism	43849	LC/MS Polar	370	4785	259.022	440194	573-35-3;106032-59-1	C01177	HMDB00213	1.2089	1.4558	1.2703	0.9964	0.5945	0.7687	0.9445	1.4826	2.0034	2.033	1.1322	0.6395	1.8381	2.1677	1.937	1.1474	2.0256	0.9901	1.9086	0.838	0.8877	0.9316	0.6974	0.9763	0.8929	0.7957	0.7143	0.6232	0.9963	1.4104	1.0748	0.6494	0.6256	0.5912	0.6447	0.6249	8.9631
348	isobutyrylcarnitine (C4)	Amino Acid	Leucine, Isoleucine and Valine Metabolism	33441	LC/MS Pos Early	100001055	2810	232.154	168379	25518-49-4		HMDB00736	1.1244	0.6951	0.9231	0.6917	1.1024	0.8933	0.8174	0.8238	1.0732	0.7141	0.7195	1.2502	1.0488	1.1606	1.0525	1.3262	0.7634	1.0483	0.8303	1.1756	0.9099	1.0499	1.6616	1.1194	1.8723	1.4412	1.2817	1.0538	0.8037	0.8984	0.5307	0.7561	0.9227	0.8259	0.9003	1.1291	1.4152
1571	isocaproylglycine	Lipid	Fatty Acid Metabolism(Acyl Glycine)	61789	LC/MS Neg	100019816	2820	172.098					1.1721	1.1634	1.075	0.7273	1.3139	1.5422	0.7479	1.2664	0.8041	1.2621	1.4889	1.4094	1.5191	0.8858	1.3237	1.2925	0.7841	1.3598	1.4187	0.9813	0.6689	0.7734	0.8028	0.9435	1.0457	1.1363	1.7081	0.9595	1.3948	1.5465	0.9863	1.1966	1.4504	0.9297	1.2427	1.9815	1.6221
316	isoleucine	Amino Acid	Leucine, Isoleucine and Valine Metabolism	1125	LC/MS Pos Early	376	2800	132.102	6306	73-32-5	C00407	HMDB00172	0.9863	1.0351	0.9795	0.9239	0.8338	1.0388	0.9806	1.0171	1.0425	0.9938	1.0583	0.8794	1.0414	1.2313	1.2226	0.9843	1.1193	1.0888	1.1164	1.0043	1.039	0.8905	0.8959	0.9348	0.907	0.9317	1.008	0.8695	1.0943	1.0439	1.0185	0.9107	1.0791	1.0272	0.9365	0.8936	0.6705
742	isoleucylglycine	Peptide	Dipeptide	40008	LC/MS Neg	100003169	1992	187.109	342532	868-28-0		HMDB28907	0.8263	1.3918	1.343	2.9598	1.1686	1.9137	0.5942	0.9585	0.7668	1.0992	0.9393	1.0001	0.3287	1.0465	0.5707	0.8358	0.5836	0.9335	0.6381	0.6616	0.4956	0.5731	0.4855	1.1007	0.5457	1.7459	0.6575	1.9173	0.5034	1.9757	0.7865	0.9831	1.2065	1.9395	0.9999	1.057	0.8455
293	isovalerylcarnitine (C5)	Amino Acid	Leucine, Isoleucine and Valine Metabolism	34407	LC/MS Pos Early	100001393	3085	246.17	6426851	31023-24-2		HMDB00688	1.9056	1.4255	1.145	0.6348	0.7003	0.9037	2.0979	2.3349	0.7365	2.0015	0.626	0.914	1.9335	4.0485	0.7788	1.2143	2.7614	2.6708	3.0246	0.8793	1.6216	0.5084	2.0224	0.9306	1.495	3.5721	1.4947	2.9026	0.4358	2.2875	1.4291	0.3717	0.8682	0.6419	0.4007	0.8836	0.6446
292	isovalerylglycine	Amino Acid	Leucine, Isoleucine and Valine Metabolism	35107	LC/MS Neg	100001452	1950	158.082	546304	16284-60-9		HMDB00678	1.1821	0.8004	0.7208	0.7011	0.7538	0.8832	0.6774	1.0308	0.853	0.9335	1.0605	1.1334	1.0589	1.1136	1.2394	0.8711	0.979	1.3108	1.4683	1.0048	1.0865	1.1943	1.1519	0.8768	1.4656	1.0877	1.3931	1.3311	1.5407	1.2243	1.3315	0.8808	1.1905	1.2246	0.9952	0.9928	0.7741
4317	kojibiose	Xenobiotics	Food Component/Plant	21040	LC/MS Polar	100000928	3500	387.114	164939	2140-29-6	C19632	HMDB11742	1.7945	0.9667	1.5312	0.9207	0.9232	0.7352	1.3504	1.3889	1.3646	1.722	1.0183	0.8048	1.1886	0.9806	0.5365	0.589	0.9299	0.7693	1.4863	1.448	0.9699	1.3827	1.1855	1.065	1.4338	0.7079	1.3917	0.7048	1.5088	0.9938	1.0647	0.9092	0.883	0.9779	0.7051	0.9005	0.9334
234	kynurenate	Amino Acid	Tryptophan Metabolism	1417	LC/MS Neg	98	2224	188.035	3845	492-27-3	C01717	HMDB00715	1.3723	1.446	1.3926	0.8111	0.5576	0.9535	0.6385	0.6374	0.4618	0.7822	0.5217	1.0662	1.8449	2.7519	2.395	1.4699	0.4614	0.959	1.5085	1.7876	1.2521	1.7022	1.5024	1.6748	1.5062	1.8519	0.7999	0.6702	0.7688	2.0181	0.6555	1.2916	0.9636	0.6873	0.6205	0.9136	0.6895
230	kynurenine	Amino Acid	Tryptophan Metabolism	15140	LC/MS Pos Early	100000265	2739	209.092	161166	2922-83-0	C00328	HMDB00684	1.8639	1.37	1.0243	0.7381	0.6437	0.756	1.3025	1.0925	0.7661	0.863	0.73	0.6745	2.2515	2.3124	2.4157	1.1419	0.7833	0.9712	1.6259	1.496	1.2833	1.1939	1.038	0.9143	1.1703	1.0709	0.7892	0.6571	0.8476	1.1567	0.8827	1.0696	1.2416	0.6114	0.8318	0.5122	1.2082
1064	lactate	Carbohydrate	Glycolysis, Gluconeogenesis, and Pyruvate Metabolism	527	LC/MS Neg	482	681.6	89.0244	612	79-33-4	C00186	HMDB00190	0.909	0.8153	0.8006	0.8863	0.8663	0.8813	0.9295	1.358	1.0946	1.2017	1.1536	1.4554	0.896	0.8873	0.7747	0.8084	1.1157	1.025	1.0362	1.2731	0.941	1.3252	0.8663	1.1352	0.9159	1.0653	1.1915	1.242	1.1457	0.8507	0.9395	1.0446	0.9757	1.2929	0.9454	0.9056	0.5541
2696	lactosyl-N-behenoyl-sphingosine (d18:1/22:0)*	Lipid	Lactosylceramides (LCER)	57422	LC/MS Pos Late	100015623	3842	946.719					1.0053	1.0381	1.215	1.0172	0.8886	0.7996	1.0553	1.14	0.7357	1.1779	1.2476	0.9793	1.1046	1.2089	1.0641	0.9074	1.1404	0.938	1.4794	1.1761	0.9289	1.1381	1.04	0.9368	1.063	0.914	1.0027	1.0173	0.906	0.9903	0.7857	0.7395	0.9509	1.0884	0.8312	1.2615	1.2292
2697	lactosyl-N-nervonoyl-sphingosine (d18:1/24:1)*	Lipid	Lactosylceramides (LCER)	57370	LC/MS Pos Late	100015620	3778	972.735					1.0553	1.063	1.2197	0.9685	0.8416	0.756	1.1208	1.4046	0.9229	1.1299	1.2518	1.1104	1.0483	1.3782	0.8241	0.8381	1.2295	1.0663	1.7361	1.1563	0.9411	0.9965	1.0916	0.9276	0.8652	0.835	1.0216	1.0552	1.0179	1.0093	0.865	0.7643	0.8661	1.1462	0.9748	1.2052	1.5907
2693	lactosyl-N-palmitoyl-sphingosine (d18:1/16:0)	Lipid	Lactosylceramides (LCER)	53010	LC/MS Pos Late	100009030	2527	862.625		4201-62-1			1.144	1.1114	1.1338	1.2398	0.9423	1.0327	1.0861	1.1983	0.9767	0.977	1.0904	1.0625	1.299	1.402	0.9857	1.1451	1.0301	0.9736	1.5049	0.9782	1.0425	0.7789	0.9221	0.9063	0.7773	1.0386	0.9461	1.0367	0.9302	0.8113	0.8556	0.847	1.0061	0.9865	0.776	0.9614	1.3153
279	leucine	Amino Acid	Leucine, Isoleucine and Valine Metabolism	60	LC/MS Pos Early	397	2864	132.102	6106	61-90-5	C00123	HMDB00687	0.976	1.0893	0.9552	0.944	0.9137	1.0972	1.0124	1.0233	0.9881	0.9639	1.0841	0.7767	0.9446	1.1434	1.1271	0.8968	1.0676	1.131	1.0283	0.9128	0.8909	0.8067	0.8331	0.863	0.8225	1.1224	0.9329	1.0121	1.0494	1.0729	1.0114	0.8696	1.0058	1.0044	0.9575	0.7877	0.7724
2714	lignoceroyl sphingomyelin (d18:1/24:0)	Lipid	Sphingomyelins	57330	LC/MS Pos Late	100006298	3437	815.7		60037-60-7			1.3399	0.6137	0.7267	1.1828	0.6594	0.6221	1.1599	1.3856	0.6447	0.9532	0.9202	1.1746	1.4972	0.9077	1.1125	1.2712	0.8368	0.7677	1.378	1.6685	1.1153	1.5017	1.5728	1.0474	1.2838	0.4883	1.2328	0.656	0.9157	0.7125	0.4467	0.4867	0.9754	0.9229	0.9897	1.5431	0.9947
1644	lignoceroylcarnitine (C24)*	Lipid	Fatty Acid Metabolism(Acyl Carnitine)	57515	LC/MS Pos Late	100015834	1603	512.467					0.7553	0.7224	0.951	1.0436	0.8845	0.7814	1.2865	1.1942	0.8537	2.5871	1.0476	0.7501	1.6014	1.1308	1.9449	1.2158	0.5635	1.0447	0.8823	1.2446	0.9415	1.141	0.9051	0.892	1.3664	1.7217	0.6295	0.3689	1.1537	1.0104	0.8782	0.7975	0.8688	1.2166	1.4418	0.6486	0.6272
1361	linoleate (18:2n6)	Lipid	Polyunsaturated Fatty Acid (n3 and n6)	1105	LC/MS Neg	180	5535	279.233	5280450	60-33-3	C01595	HMDB00673	1.1764	1.2614	1.2	1.6561	1.1253	1.3259	0.8955	1.3294	1.2702	1.2234	1.3314	0.9913	0.9212	0.8799	0.8065	0.7152	1.1143	0.3771	0.8553	0.7704	0.5205	0.6705	0.7807	0.8087	0.9202	1.0085	0.9672	1.4091	0.6133	1.1447	0.9502	0.8046	0.4474	1.0382	0.3352	1.2415	3.3695
1363	linolenate (18:3n3 or 3n6)	Lipid	Polyunsaturated Fatty Acid (n3 and n6)	34035	LC/MS Neg	100001337	5450	277.217	5280934		C06426	HMDB03073	1.2865	1.6136	1.4787	2.4853	1.3209	1.6566	0.7264	1.4765	1.2667	1.0779	1.5127	0.7867	0.759	0.8973	0.6659	0.5797	0.9971	0.3431	0.8635	0.9012	0.5075	0.7487	0.7344	0.7979	1.0697	1.0623	1.0023	1.8845	0.5967	1.3877	1.0211	0.9249	0.5309	1.3397	0.3441	1.4754	6.4534
1855	linoleoyl ethanolamide	Lipid	Endocannabinoid	52608	LC/MS Neg	100006726	6150	322.275	5283446	68171-52-8		HMDB12252	1.5448	1.2538	1.0016	1.3247	0.6731	1.3269	1.1518	1.3149	1.4551	1.3702	1.0584	0.7174	1.4205	1.9165	1.5746	1.362	0.7687	0.2333	1.2405	1.2609	0.8136	0.7398	0.9772	0.4859	1.8595	1.544	0.7492	0.542	0.5252	1.3238	1.1393	0.7279	0.2333	0.7716	0.2333	1.1572	0.9734
2586	linoleoyl-arachidonoyl-glycerol (18:2/20:4) [1]*	Lipid	Diacylglycerol	54955	LC/MS Pos Late	100010922	2590	658.541				HMDB07257	1.0726	1.114	1.0433	1.3604	1.2088	1.069	0.7918	1.5025	0.9186	0.2461	1.1033	0.5809	0.9483	0.7734	0.73	0.7443	1.0842	0.6368	0.8282	0.6714	0.6545	0.6992	1.1863	0.6177	1.1518	0.5671	1.0976	0.813	0.5647	0.807	0.2281	0.6984	1.123	1.0335	0.6222	1.1006	2.2784
2587	linoleoyl-arachidonoyl-glycerol (18:2/20:4) [2]*	Lipid	Diacylglycerol	54956	LC/MS Pos Late	100010923	2650	658.541				HMDB07257	1.4074	1.1732	1.0367	1.0909	1.193	1.0206	0.9802	1.7588	0.8002	0.8416	0.8733	0.7878	1.3274	0.9914	0.8633	0.7893	1.0345	0.7334	0.9964	1.0005	0.6117	1.0475	1.5384	0.7134	1.2121	0.579	0.9134	0.7898	0.5231	0.7587	0.5736	0.6733	0.7588	1.0757	0.5477	0.9178	1.1569
1614	linoleoylcarnitine (C18:2)*	Lipid	Fatty Acid Metabolism(Acyl Carnitine)	46223	LC/MS Pos Late	100003151	1430	424.342	6450015	36816-10-1		HMDB06469	0.7208	0.8301	0.7873	0.8525	0.9277	0.963	0.8293	1.2505	0.8487	1.8612	1.5934	1.8522	1.0664	0.9774	1.2541	0.9792	1.6756	1.6228	0.7481	0.9812	0.6521	0.9957	1.2104	1.6188	0.6017	0.6886	1.0308	0.7298	1.2865	0.8788	0.6058	0.5495	0.7716	1.0699	0.8609	1.0668	0.7385
1669	linoleoylcholine*	Lipid	Fatty Acid Metabolism (Acyl Choline)	57463	LC/MS Pos Late	100015760	1388	366.337					2.6299	1.6611	3.7358	1.4019	1.0134	1.9784	0.7355	0.8676	0.9265	1.611	0.757	0.334	1.6835	0.6473	3.2605	2.0021	0.7327	0.8187	0.1984	0.1984	0.1984	0.2536	0.1984	0.1984	0.6681	0.5176	0.5084	0.2525	0.1984	1.2555	0.4202	0.2666	0.6148	0.4061	0.4446	1.1363	2.7713
2591	linoleoyl-docosahexaenoyl-glycerol (18:2/22:6) [2]*	Lipid	Diacylglycerol	54950	LC/MS Pos Late	100010929	2500	682.541				HMDB07266	1.084	1.1059	1.0875	1.5545	1.3383	1.7443	1.2041	1.4544	1.5607	1.2518	1.365	0.8249	0.9708	0.5293	1.0046	0.7438	1.2229	0.5518	0.5391	0.3826	0.2901	0.3905	0.4876	0.3558	0.8551	0.3399	0.7248	0.3761	0.2925	0.5611	0.7829	0.4206	0.8558	0.9151	0.4281	1.2822	0.632
2578	linoleoyl-linolenoyl-glycerol (18:2/18:3) [1]*	Lipid	Diacylglycerol	54963	LC/MS Pos Late	100010926	2426	632.525				HMDB07249	2.3639	1.1722	1.1779	2.4935	1.4007	1.5032	0.552	0.0543	0.9967	0.7164	1.3282	0.7006	1	0.0578	0.4717	0.5915	0.4917	0.4239	0.4907	0.4244	0.376	0.4217	0.4939	0.445	1.4824	0.9398	0.7647	2.564	0.3916	0.8359	0.9789	0.7403	1.575	1.1354	0.7908	1.9747	1.6114
2579	linoleoyl-linolenoyl-glycerol (18:2/18:3) [2]*	Lipid	Diacylglycerol	54964	LC/MS Pos Late	100010927	2478	632.525				HMDB07250	1.8011	1.3085	1.412	1.742	1.77	1.3385	0.9152	1.597	0.8268	0.9586	1.3568	0.6387	0.8499	0.4431	0.5627	0.4707	0.4955	0.4945	0.5072	0.6077	0.4089	0.4647	0.6394	0.6248	1.2891	0.9715	0.7524	1.5292	0.4464	1.187	0.9081	0.7936	1.0652	1.3643	0.7713	1.6774	0.4768
2576	linoleoyl-linoleoyl-glycerol (18:2/18:2) [1]*	Lipid	Diacylglycerol	54968	LC/MS Pos Late	100010941	2720	634.541				HMDB07248	1.4669	1.374	1.1739	1.5913	1.3577	1.4649	1.034	1.3311	1.3318	1.1348	1.4529	0.6612	0.9194	0.5613	0.8613	0.7396	0.7498	0.3649	0.604	0.3944	0.2568	0.3188	0.5928	0.627	0.8668	1.076	0.2974	1.4992	0.4075	0.9631	0.8999	0.55	0.7047	0.9519	0.6106	1.301	1.5785
2577	linoleoyl-linoleoyl-glycerol (18:2/18:2) [2]*	Lipid	Diacylglycerol	54969	LC/MS Pos Late	100010942	2790	634.541				HMDB07248	3.1425	1.7259	1.3836	1.1175	2.2808	1.3168	1.8277	2.9142	0.7376	1.3192	1.2353	1.1715	1.268	0.6329	1.1181	0.4001	0.5935	0.4575	0.535	0.5931	0.2821	0.6863	0.3586	0.6323	1.3866	0.5199	0.9412	1.4953	0.2402	0.5694	0.4083	0.621	0.6267	1.3682	0.3415	1.6665	0.7383
95	lysine	Amino Acid	Lysine Metabolism	1301	LC/MS Pos Early	407	2850	147.113	5962	56-87-1	C00047	HMDB00182	1.0193	1.0191	0.9982	0.9114	0.8207	0.9712	1.0283	1.0667	1.0224	0.9034	0.9971	0.8505	0.9734	1.1067	1.1113	0.944	1.0267	1.0619	1.1685	0.9804	1.0198	0.8766	0.9641	0.8551	0.8889	1.0115	0.9395	1.0272	1.0804	0.9749	0.9812	0.8627	1.0784	1.0248	0.9316	0.8356	0.7852
1263	malate	Energy	TCA Cycle	1303	LC/MS Neg	409	615.6	133.014	525	6915-15-7	C00149	HMDB00156	1.0438	0.8439	0.799	1.0347	0.9649	0.9965	0.9714	0.9353	0.9795	0.9309	1.0573	1.1896	1.0513	0.9202	0.9735	0.9646	1.0094	0.759	0.9896	1.1134	0.9162	1.032	1.1268	1.054	0.9627	0.908	1.1117	0.8697	1.1429	0.7967	0.9416	1.0958	1.2815	0.9888	0.8987	1.0925	0.9529
1461	maleate	Lipid	Fatty Acid, Dicarboxylate	20676	LC/MS Polar	100000707	2640	115.004	444266	110-16-7	C01384	HMDB00176	1.0895	0.7478	0.9555	0.7561	1.0474	1.0208	0.9821	0.759	0.9935	0.8158	1.1691	0.9208	1.2432	0.9793	1.352	0.9506	1.1429	0.861	1.1155	0.9751	0.8577	0.8446	1.3915	0.9087	1.0098	0.8268	1.0103	0.8343	1.0825	0.9974	1.0026	0.846	1.1287	0.6124	0.9289	1.0864	0.6145
1280	malonate	Lipid	Fatty Acid Synthesis	15872	LC/MS Polar	818	3447	103.004	867	141-82-2;26522-22-85-0	C00383	HMDB00691	1.0138	0.931	1.0743	0.7453	1.1446	0.9336	1.0049	0.8555	1.2259	0.7985	0.8871	1.2907	1.5062	0.8381	1.3154	0.8623	1.2552	1.0389	1.2064	1.3405	1.1517	1.3111	1.289	0.8798	0.7563	0.8343	1.101	0.853	1.2313	0.6492	0.919	0.9624	0.8595	0.7797	1.2126	1.1922	0.3846
1279	malonylcarnitine	Lipid	Fatty Acid Synthesis	37059	LC/MS Pos Early	100001526	2086	248.113	22833583	853728-01-5		HMDB02095	0.6925	0.9038	0.8051	1.1391	1.0163	0.9357	1.0251	1.0331	0.9535	1.0574	1.1707	1.0458	0.7983	0.8418	0.9665	0.7643	1.2154	1.0401	0.856	1.0306	0.8218	0.9764	1.0389	1.1306	0.6847	1.0626	1.3361	1.368	1.1015	0.9809	0.9528	0.8253	0.9445	1.2286	1.1541	0.9992	0.7619
1112	maltohexaose	Carbohydrate	Glycogen Metabolism	35170	LC/MS Pos Early	100001448	770	991.335	439606	34620-77-4	C01936	HMDB12253	0.8607	0.5119	1.3409	0.9468	1.1101	1.0335	0.8495	0.7593	0.2192	0.6415	0.3823	0.1733	0.0479	0.0842	0.0182	0.0772	0.0484	0.1114	0.3081	0.6981	0.8836	0.5189	1.8883	0.5391	0.8154	1.0708	1.4205	1.1725	1.3423	1.1321	1.1544	1.4038	1.3453	1.3739	1.3521	1.0884	0.7073
1114	maltopentaose	Carbohydrate	Glycogen Metabolism	35163	LC/MS Polar	100001447	5365	827.267	13489094	34620-76-3	C06218	HMDB12254	0.3009	0.0969	1.3343	0.7688	1.4232	0.8121	0.2296	0.3315	0.0492	0.0389	0.0228	0.058	0.0084	0.0084	0.0084	0.0084	0.0084	0.0084	0.0438	0.1693	0.6493	0.0385	0.0084	0.3626	0.5452	0.5997	2.0973	1.8122	1.8958	1.1056	1.0996	2.2702	1.3875	1.7145	1.5231	1.696	0.0084
1120	maltose	Carbohydrate	Glycogen Metabolism	15586	LC/MS Polar	913	3329.4	387.114	10991489	6363-53-7	C00208	HMDB00163	0.9863	1.0751	1.1208	0.9476	0.9474	0.8798	1.1049	1.2048	0.972	0.8931	0.888	0.8526	0.206	0.5291	0.0617	0.3453	0.3132	0.5062	1.0457	1.2327	1.1124	1.1191	2.4063	0.8548	1.0929	1.1116	0.9766	1.0636	0.9343	1.2479	1.1453	1.1306	1.2305	1.0467	1.1091	0.9594	0.7786
1115	maltotetraose	Carbohydrate	Glycogen Metabolism	15910	LC/MS Polar	100000275	5000	711.22	446495	34612-38-9	C02052	HMDB01296	0.7275	0.5438	1.696	0.9659	1.5555	0.9332	0.6241	0.9554	0.2664	0.3702	0.1422	0.375	0.0011	0.0135	0.005	0.0011	0.0089	0.0128	0.1598	0.6832	1.0391	0.3756	0.0271	0.6661	1.0814	1.0489	2.2241	1.8741	1.9	1.3051	1.4548	2.4661	1.7289	1.9135	1.7495	1.6385	0.0107
1117	maltotriose	Carbohydrate	Glycogen Metabolism	44688	LC/MS Polar	100000276	4286.4	549.167	439586	1109-28-0	C01835	HMDB01262	0.8673	0.7239	1.3441	0.8769	1.1785	0.8474	0.7613	1.0085	0.4904	0.6109	0.3668	0.583	0.0175	0.0589	0.0041	0.031	0.0279	0.0675	0.3962	0.852	0.9706	0.6364	0.6729	0.7573	1.0522	0.9979	1.5392	1.3098	1.3382	1.1533	1.1754	1.578	1.3681	1.3951	1.3594	1.2351	0.1421
1167	mannitol/sorbitol	Carbohydrate	Fructose, Mannose and Galactose Metabolism	46142	LC/MS Polar	100001740	2320	181.072	5780		C00794	HMDB00247	1.105	1.9779	0.826	1.2545	0.5377	0.5156	0.9465	1.6705	1.2295	1.8403	0.4933	0.378	1.11	1.2842	0.7767	0.7003	0.4757	0.5336	2.3743	1.3545	1.1116	1.0122	1.0777	1.4019	1.2541	0.9761	1.5696	0.9185	1.2419	1.7368	1.2281	1.4729	0.9342	0.9457	1.2721	0.8831	1.4547
4326	mannonate*	Xenobiotics	Food Component/Plant	62864	LC/MS Polar	100003695	2736	195.051	3246006	642-99-9			1.0523	1.0352	1.1757	0.6183	1.3045	1.2234	0.6618	1.7602	1.4554	1.4993	1.4384	1.4093	1.0262	0.6084	0.8086	0.9455	1.4243	1.0731	1.0946	0.8207	0.6628	0.0886	0.8018	1.1577	1.2603	0.6941	1.148	0.6961	1.2071	1.1822	1.0386	1.5799	0.8604	0.9243	0.8037	1.3401	1.0919
1168	mannose	Carbohydrate	Fructose, Mannose and Galactose Metabolism	584	LC/MS Polar	803	2200	179.056	18950	3458-28-4	C00159	HMDB00169	1.047	1.1011	1.2324	1.0817	1.0146	0.9528	1.0264	1.1737	1.0065	1.023	0.7509	0.7652	0.8514	0.8728	0.6333	0.7148	0.6602	0.6604	1.0625	1.0143	1.0591	0.877	0.7255	0.8634	1.1215	0.9215	1.2431	1.0807	1.0647	1.1407	1.0617	1.1672	1.0152	1.0482	1.1116	1.1325	0.8086
1315	margarate (17:0)	Lipid	Long Chain Fatty Acid	1121	LC/MS Neg	891	5731	269.249	10465	506-12-7		HMDB02259	1.1897	1.0487	0.9805	1.3417	0.8966	1.1452	0.7993	1.0114	1.109	1.1206	1.1951	1.03	1.0784	1.1278	0.8915	1.0002	0.9922	0.4289	1.0821	1.4178	0.7215	1.2623	1.0722	0.9041	1.1077	1.0922	0.938	1.2257	0.8417	1.1029	0.9393	1.0189	0.491	1.0511	0.4154	1.0876	4.1881
1645	margaroylcarnitine (C17)*	Lipid	Fatty Acid Metabolism(Acyl Carnitine)	57512	LC/MS Pos Late	100004054	1424	414.358		106182-29-0		HMDB06210	1.2241	0.6476	1.0145	0.8988	1.2304	1.4766	0.481	0.481	0.9736	1.3338	1.2931	0.6399	1.5612	1.348	1.0129	0.481	0.481	0.481	0.481	0.5748	0.481	0.481	0.9952	0.897	0.7538	0.8279	0.481	0.6985	1.6582	1.2721	0.6397	0.5401	0.481	0.613	0.794	1.1039	1.1859
1372	mead acid (20:3n9)	Lipid	Polyunsaturated Fatty Acid (n3 and n6)	35174	LC/MS Neg	100001472	5650	305.249	5312531	20590-32-3		HMDB10378	0.7708	1.3948	0.9095	1.2202	0.6075	0.755	0.6731	1.5321	1.0156	1.033	0.8422	0.6479	0.8549	1.3205	0.782	0.7093	1.4926	0.4356	1.7426	1.3319	0.8679	1.0705	1.4287	0.9333	0.676	0.9265	1.6024	1.4362	1.2261	1.2039	1.6613	1.6085	0.4145	1.0313	0.3749	0.7167	3.7235
355	methionine	Amino Acid	Methionine, Cysteine, SAM and Taurine Metabolism	1302	LC/MS Pos Early	415	2526	150.058	6137	63-68-3	C00073	HMDB00696	0.9562	1.1181	0.8783	1.0137	0.6726	1.029	1.0198	1.0784	1.0221	1.0275	1.0426	0.826	1.0501	1.3422	1.1929	1.0157	1.0996	1.1694	1.2286	1.0912	1.0034	0.9203	0.9096	0.9326	0.8581	0.9421	0.9576	0.9208	1.046	1.0128	0.9954	0.8484	1.0083	0.9874	0.924	0.8402	0.5867
360	methionine sulfoxide	Amino Acid	Methionine, Cysteine, SAM and Taurine Metabolism	18374	LC/MS Pos Early	100000039	1272	166.053	158980	3226-65-1	C02989	HMDB02005	1.3669	0.6717	0.7969	0.8469	1.1928	1.1007	1.0315	0.9322	1.1376	0.7019	1.0306	1.2025	1.5852	1.0811	1.3991	1.3114	0.8356	0.9322	0.9546	1.3812	1.0012	1.4029	0.7739	1.09	1.3304	0.7146	1.279	0.5971	0.6836	0.8524	0.7787	0.6546	0.8777	0.6952	0.8645	1.1741	0.4772
4442	methyl glucopyranoside (alpha + beta)	Xenobiotics	Food Component/Plant	46144	LC/MS Pos Early	100005864	832	212.113					0.9787	1.1461	1.0589	1.4562	0.8566	1.0178	0.9041	0.8719	1.0126	0.7922	1.1526	1.0114	1.0437	0.5014	0.5249	0.9286	1.0878	0.7839	1.0056	1.188	1.0094	1.0547	1.2449	1.0232	0.9905	1.1062	1.1092	1.2042	0.9188	0.9547	1.1303	0.6769	0.953	0.8936	0.7762	1.0728	0.9076
1561	methylmalonate (MMA)	Lipid	Fatty Acid Metabolism (also BCAA Metabolism)	1496	LC/MS Polar	418	3078.4	117.019	487	516-05-2	C02170	HMDB00202	0.9597	0.9778	0.8212	1.2989	0.7052	1.1206	1.0878	1.0296	1.4047	1.0854	1.3556	1.1561	1.2734	1.2026	1.1342	0.9191	1.1255	0.8821	1.2693	0.9031	0.968	0.9202	1.2106	0.9488	0.9625	0.8722	1.0998	0.9347	1.0333	0.9266	0.9306	1.0026	0.9831	0.7395	0.8743	0.9419	0.5941
3792	methylphosphate	Nucleotide	Purine and Pyrimidine Metabolism	37070	LC/MS Pos Early	100001805	544	113	13130	7023-27-0		HMDB61711	0.7445	1.0751	0.8762	1.1958	0.6461	1.1178	1.079	0.7836	1.0977	0.8378	1.1439	0.6934	0.7729	1.317	1.0286	1.039	1.1409	1.4074	1.346	0.6319	1.0821	0.5863	0.8652	0.6549	0.7036	1.2507	0.7818	1.329	1.1239	1.3452	1.122	0.5397	1.116	0.7916	1.0273	0.5534	0.6282
333	methylsuccinate	Amino Acid	Leucine, Isoleucine and Valine Metabolism	15745	LC/MS Polar	2051	2800	131.035	10349	498-21-5		HMDB01844	0.7585	0.8449	1.0125	0.6796	0.5676	0.8132	0.6571	0.7643	1.0624	0.8441	0.9395	0.8245	0.7244	1.089	1.5098	1.6122	0.6649	0.8365	1.3541	1.5554	1.0494	1.3456	1.2542	1.4512	1.1562	1.0673	1.2824	1.5008	1.75	1.463	0.9855	1.065	0.875	0.9109	1.0521	1.1561	0.4818
1874	myo-inositol	Lipid	Inositol Metabolism	1124	LC/MS Polar	363	3506.3	225.062	892	87-89-8	C00137	HMDB00211	1.591	0.7409	1.4395	0.4975	1.0779	0.5847	1.0766	1.0022	1.0578	1.107	0.7797	0.8449	1.2725	0.809	1.2127	0.6043	1.3004	0.5766	1.0679	0.9978	0.8629	1.3195	1.9787	1.1856	1.1524	0.8984	1.2497	0.4935	1.2244	0.9035	0.7547	0.8387	0.7604	0.7545	0.8355	0.9834	0.9352
1307	myristate (14:0)	Lipid	Long Chain Fatty Acid	1365	LC/MS Neg	519	5440	227.202	11005	544-63-8	C06424	HMDB00806	1.0586	1.1339	1.3916	1.3996	0.9523	1.1183	0.6953	1.3459	1.0254	0.9599	1.2379	0.8883	0.8218	0.9574	0.6747	0.6124	1.286	0.5524	1.0785	1.0833	0.7677	0.9773	1.1837	1.3357	0.8728	1.7414	1.1861	2.9978	0.8911	1.3413	0.9363	1.1897	0.6351	1.1021	0.5319	1.0379	9.4694
1308	myristoleate (14:1n5)	Lipid	Long Chain Fatty Acid	32418	LC/MS Neg	100001198	5346.9	225.186	5281119	544-64-9	C08322	HMDB02000	1.1757	1.4377	1.3707	1.3821	1.1247	1.2569	0.8054	1.2796	0.9825	1.0072	1.2594	0.6722	0.8878	0.7701	0.7014	0.5281	1.2913	0.8298	0.9373	0.9876	0.8811	0.7444	1.0068	1.2717	0.7172	1.7482	1.3143	3.5676	0.8887	1.3852	0.8449	1.3856	1.3187	1.0993	0.8246	1.2284	14.8834
2630	N-(2-hydroxypalmitoyl)-sphingosine (d18:1/16:0(2OH))	Lipid	Ceramides	57697	LC/MS Pos Late	100015642	2692	554.514		34839-02-6			1.4911	1.8077	1.1942	0.8476	0.6466	0.9733	1.3171	0.9485	1.0995	1.3795	0.9611	0.8477	1.2013	1.9344	1.1017	1.3098	1.1063	1.8532	1.9373	1.5817	1.3049	0.7374	1.7781	0.95	0.8322	7.6928	0.9637	0.9309	1.0914	1.3991	0.9304	0.9202	0.9423	0.823	0.9117	0.9116	0.7507
125	N,N,N-trimethyl-5-aminovalerate	Amino Acid	Lysine Metabolism	57687	LC/MS Pos Early	100015962	2186	160.133					0.9534	1.0179	0.7801	0.7571	1.0674	1.123	0.964	1.1746	0.7966	0.7351	1.2485	1.4205	1.2748	1.4028	0.6862	1.166	1.3707	1.2952	1.4397	1.0768	1.0306	1.1436	0.9713	1.1496	0.8826	0.9418	1.314	1.2992	0.9654	0.7157	0.8913	0.889	1.0985	1.1323	0.8622	0.8905	0.7603
428	N,N,N-trimethyl-alanylproline betaine (TMAP)	Amino Acid	Urea cycle; Arginine and Proline Metabolism	62947	LC/MS Pos Early	100020217	2470	229.155					1.0001	1.2272	1.2954	1.0468	1.2845	1.1625	1.1638	1.059	1.3168	0.9149	1.3172	1.6653	0.8828	1.0124	0.9999	0.646	1.4493	1.2615	0.8667	0.8277	0.6645	0.7048	0.9488	0.8516	8.1075	16.2912	0.837	0.9952	1.0655	0.9457	1.0762	1.1687	0.7747	1.1996	0.7635	0.5916	3.3685
32	N,N-dimethylalanine	Amino Acid	Alanine and Aspartate Metabolism	63151	LC/MS Pos Early	100020371	1370	118.086	5488191	2812-31-9			0.8861	0.7292	0.4728	1.0487	3.2856	2.9398	1.6645	2.7808	1.2618	0.6632	0.5988	1.0585	0.6893	0.3737	1.3177	0.4501	2.063	0.8526	1.3466	0.8267	0.3255	0.5868	1.5982	0.4502	1.141	0.6011	1.9743	1.4965	0.6596	1.7433	0.926	1.2934	3.4505	1.0913	0.6219	0.773	1.3237
3832	N1-Methyl-2-pyridone-5-carboxamide	Cofactors and Vitamins	Nicotinate and Nicotinamide Metabolism	40469	LC/MS Pos Early	100001468	1250	153.066	69698	701-44-0	C05842	HMDB04193	1.1317	1.1164	1.354	1.0763	0.997	0.9454	0.9474	1.0932	0.9271	1.0491	0.8355	1.0131	0.576	0.8649	0.9197	1.1455	1.2901	1.2137	0.6995	0.731	0.8824	0.9536	0.8257	0.5629	1.1704	0.8253	0.9591	1.4295	0.7017	0.6561	0.7867	0.8661	0.8277	0.939	0.9405	0.9561	0.721
3833	N1-Methyl-4-pyridone-3-carboxamide	Cofactors and Vitamins	Nicotinate and Nicotinamide Metabolism	57584	LC/MS Pos Early	100001469	1260	153.066	440810	769-49-3	C05843	HMDB04194	1.0548	1.0189	1.3348	0.9605	0.9047	0.8451	0.9766	1.2343	0.9248	1.159	0.9215	1.017	0.803	0.922	1.0611	1.1241	1.1437	0.9782	0.7489	0.704	0.9869	0.845	0.7895	0.6176	0.9056	0.6823	0.7671	1.2133	0.7211	0.6976	0.8083	0.9398	0.9044	0.9774	0.8224	0.8856	0.5985
3673	1-methyladenosine	Nucleotide	Purine Metabolism, Adenine containing	15650	LC/MS Pos Early	1242	2120	282.12	27476	15763-06-1	C02494	HMDB03331	1.5116	1.8417	0.9834	0.9179	0.8159	1.0327	1.3642	1.5958	1.1616	1.1034	0.9518	0.7957	1.4907	2.0119	1.5884	1.2824	1.0466	1.0425	1.6116	1.2522	1.0332	0.8653	0.6437	0.7802	1.0121	1.0006	1.0036	0.7579	0.8655	0.9028	1.3582	1.0603	1.1971	0.6506	0.7186	0.5526	1.5219
3649	N1-methylinosine	Nucleotide	Purine Metabolism, (Hypo)Xanthine/Inosine containing	48351	LC/MS Pos Early	100001409	1430	283.104	65095	20245-33-4		HMDB02721	1.6947	0.8404	0.568	1.592	0.8019	0.7414	1.6131	1.5128	0.6317	0.5178	0.4751	1.2095	1.6375	0.8518	0.5515	1.5478	0.4743	0.2575	1.4319	1.2213	1.0223	1.2241	1.1655	0.3198	1.5752	0.5811	1.8955	1.1912	0.312	0.5284	0.2575	0.4243	1.3859	0.4308	1.3813	1.1946	1.7606
3710	N2,N2-dimethylguanosine	Nucleotide	Purine Metabolism, Guanine containing	35137	LC/MS Pos Early	100001412	2210	312.13	92919	2140-67-2		HMDB04824	1.6298	1.9502	1.0382	1.0066	0.3108	0.6715	1.7929	2.4634	0.7399	1.4135	0.3108	0.3108	1.5032	2.9657	1.9572	1.021	0.3108	0.5121	2.6835	1.317	1.2661	0.9693	0.3108	0.4101	1.3379	1.2239	0.629	0.8172	0.3108	0.3108	0.5889	0.7495	1.0386	0.4238	0.5965	0.3108	1.132
99	N2-acetyl,N6-methyllysine	Amino Acid	Lysine Metabolism	62954	LC/MS Pos Early	100020546	2168	203.139					0.7021	0.5688	1.006	0.6819	0.7229	1.0707	0.6234	0.6442	0.7895	0.4536	0.5072	1.1993	0.5386	0.3931	1.0586	1.0788	0.2817	1.0039	1.132	1.3599	0.948	1.3775	1.5704	1.1467	1.3299	2.3794	1.6569	2.5072	1.3507	1.7126	0.7679	1.8273	1.0253	1.1126	0.9576	0.6032	0.2817
96	N2-acetyllysine	Amino Acid	Lysine Metabolism	36751	LC/MS Polar	100001721	3372.6	187.109	92907	1946-82-3	C12989	HMDB00446	0.7128	0.9438	1.0249	0.7238	0.7187	0.761	0.6518	0.9591	0.8087	0.953	0.9491	0.87	0.9978	1.0718	1.0599	1.0674	0.9658	0.9707	1.3059	1.2225	1.0808	1.2265	1.2547	1.1876	1.0254	1.0306	0.9769	1.0848	1.1647	1.2502	0.8901	1.1685	0.8525	1.0985	1.0894	1.3872	0.6792
106	N6,N6,N6-trimethyllysine	Amino Acid	Lysine Metabolism	1498	LC/MS Pos Early	189	2825	189.16	440120	23284-33-5	C03793	HMDB01325	1.0236	1.1954	0.9526	0.8592	0.8871	1.1127	1.2101	0.9534	0.963	0.8025	1.2239	0.704	1.0332	1.1766	1.4108	1.095	1.1729	1.3164	1.0486	0.739	1.052	0.6868	0.8208	0.7091	0.8361	1.1086	0.898	0.9393	1.278	0.9996	0.9325	0.7854	1.0746	1.1281	0.9153	0.6118	0.7969
105	N6,N6-dimethyllysine	Amino Acid	Lysine Metabolism	62862	LC/MS Pos Early	100020417	2831	175.144	193344	2259-86-1	C05545	HMDB13287	1.0242	1.061	0.8	0.9937	0.4823	0.7921	1.0062	0.9854	0.8598	0.9275	0.919	0.663	1.1545	1.5897	1.1	1.0426	1.0354	1.1413	1.3776	1.2344	1.3209	1.0303	0.9448	0.927	1.0038	0.7593	0.9678	0.8077	1.0831	0.9536	0.8962	0.7129	1.1165	0.9317	0.8528	0.7114	0.6194
97	N6-acetyllysine	Amino Acid	Lysine Metabolism	36752	LC/MS Neg	100001734	1059	187.109	92832	692-04-6	C02727	HMDB00206	0.9643	1.1796	0.6503	0.9197	0.3786	0.7181	0.9291	0.9197	1.0312	0.9697	1.0199	0.8623	1.3161	1.6605	1.4742	1.2416	1.1589	1.4882	1.6948	1.6078	1.2841	1.4257	1.2714	0.9499	1.1206	0.7607	0.7521	0.8345	0.9656	0.9431	0.8418	0.6478	1.0116	0.7476	0.7523	0.6034	0.6458
1247	N6-carboxymethyllysine	Carbohydrate	Advanced Glycation End-product	36713	LC/MS Pos Early	100001768	2500	205.118	123800	5746-04-03			1.0252	0.8314	0.8568	0.7151	0.8294	0.9354	1.0227	1.0959	0.9912	0.7994	0.8531	0.9782	1.1209	0.8699	1.2863	1.1838	1.0016	1.026	1.096	0.9779	0.9121	0.8115	1.2069	0.8391	1.0604	1.7776	1.0348	0.9536	1.3074	1.0198	1.0518	0.8955	1.0591	1.118	0.9192	0.8499	0.924
3674	N6-methyladenosine	Nucleotide	Purine Metabolism, Adenine containing	37114	LC/MS Pos Early	213	2264	282.12	1869	1867-73-8		HMDB04044	1.3664	1.5164	0.7752	0.7941	0.9127	0.9095	1.094	1.4986	0.979	0.9781	0.7156	0.763	1.2254	1.6268	1.1575	1.0216	0.8427	1.1276	1.3824	1.2746	1.1741	0.8838	0.971	0.9417	0.9618	0.4618	1.0771	1.0795	0.798	0.9507	0.981	1.0403	0.948	0.9322	0.9799	0.8449	0.9333
104	N6-methyllysine	Amino Acid	Lysine Metabolism	62860	LC/MS Pos Early	100003415	2831	161.128	164795	1188-07-4	C02728	HMDB02038	0.8324	0.7772	0.8508	0.7305	0.721	0.7452	0.7141	0.8741	0.8271	0.509	0.5849	0.8798	0.8775	1.1839	0.9851	1.225	0.6604	0.9549	1.4683	1.4218	1.1568	1.0684	1.3941	1.1835	1.0023	1.3022	1.2932	1.5434	1.0291	1.0725	1.1118	1.1705	0.9415	0.9326	0.8493	0.6803	0.5337
3693	N6-succinyladenosine	Nucleotide	Purine Metabolism, Adenine containing	48130	LC/MS Neg	100001664	940	382.1	165243	4542-23-8		HMDB00912	1.4724	1.2308	0.6028	1.9838	0.651	0.8246	1.7076	1.1359	1.3563	1.0498	0.9973	0.8836	1.4634	1.067	1.0017	1.1436	0.8512	0.9334	1.0666	1.0752	0.6388	0.9212	1.1935	0.7356	1.1996	0.6977	0.8982	0.3837	1.2887	0.6324	1.0941	1.1566	1.4903	0.8115	0.8826	0.9806	0.9983
71	N-acetyl-1-methylhistidine*	Amino Acid	Histidine Metabolism	43255	LC/MS Pos Early	100004299	2100	212.103	193270				0.7167	1.0007	0.6502	1.2104	1.0543	1.606	1.2926	1.2725	1.4153	1.1296	1.695	1.9934	1.0373	0.8539	1.5358	1.5858	1.4421	1.715	0.6285	0.5601	0.5229	0.4963	0.7962	0.8773	0.7507	0.4673	0.7355	0.5172	0.7543	0.6979	0.7061	0.8522	1.0066	0.9162	0.8328	0.7327	1.0062
70	N-acetyl-3-methylhistidine*	Amino Acid	Histidine Metabolism	43256	LC/MS Pos Early	100002204	2056	212.103	193270	37841-04-6			0.3707	1.0061	0.6182	0.9742	1.098	1.0582	1.0169	1.1487	1.2049	0.8664	1.2589	1.5779	1.101	1.2023	1.0501	1.4768	1.437	1.4115	0.6771	0.621	0.6842	0.4236	0.9939	0.8402	0.5374	0.7251	0.9364	1.0332	1.0237	0.8036	0.9496	1.2149	1.34	1.2964	1.0189	0.5657	1.2422
30	N-acetylalanine	Amino Acid	Alanine and Aspartate Metabolism	1585	LC/MS Polar	1110	1564.8	130.051	88064	97-69-8	C02847	HMDB00766	1.1867	0.7186	0.9158	0.8218	0.6868	0.903	0.9707	1.0835	1.1749	1.0828	1.1102	1.0027	1.4174	1.0899	1.3701	1.0307	1.1587	1.0017	0.9679	1.155	1.0027	1.1852	0.8749	1.0585	1.0685	0.7685	1.0624	0.7132	1.013	0.8781	0.8279	0.6453	0.7735	0.8419	0.8123	0.9492	0.6291
412	N-acetylarginine	Amino Acid	Urea cycle; Arginine and Proline Metabolism	33953	LC/MS Pos Early	100001266	2245	217.13	67427	155-84-0	C02562	HMDB04620	1.107	0.7619	0.6047	0.5361	0.6413	0.6265	0.5428	0.5648	0.8965	0.6173	1.045	0.6489	0.9727	0.9588	0.9627	0.8082	0.7201	0.8722	1.8776	1.5323	1.648	1.5329	3.3239	1.2509	1.1178	1.6332	1.2403	2.4469	1.4168	1.2756	1.3619	1.1623	1.3172	1.2896	1.5739	0.8032	0.5546
40	N-acetylasparagine	Amino Acid	Alanine and Aspartate Metabolism	33942	LC/MS Pos Early	100001257	785	175.071	99715	4033-40-3		HMDB06028	1.3247	0.5637	0.6782	0.7645	0.7841	0.9043	0.932	0.7706	0.9851	0.7104	1.325	1.5996	1.3527	0.947	1.5873	1.4245	0.9991	0.9577	1.0756	1.2147	0.9549	1.4129	1.4512	1.3219	1.2321	0.9232	1.2092	1.0059	0.9514	0.6291	0.7243	0.6371	0.9667	0.9921	0.8665	1.0518	0.6695
36	N-acetylaspartate (NAA)	Amino Acid	Alanine and Aspartate Metabolism	22185	LC/MS Pos Early	100000787	880	176.055	65065	997-55-7;997-55-7	C01042	HMDB00812	1.0546	2.2908	1.124	2.0489	2.0014	2.2705	1.9304	1.8961	1.2665	2.3537	1.4367	1.3818	1.0839	0.6766	1.1805	1.0229	1.3651	0.9007	0.3518	0.2835	0.3479	0.3904	0.3799	0.5084	0.7	0.6827	0.8245	0.6698	0.556	1.7137	0.8323	0.7867	0.7068	0.995	0.8522	0.9961	1.3303
415	N-acetylcitrulline	Amino Acid	Urea cycle; Arginine and Proline Metabolism	48434	LC/MS Neg	100001577	940	216.099	656979	33965-42-3	C15532	HMDB00856	0.6587	0.5232	0.2277	0.19	0.2835	0.4003	0.3448	0.4653	1	0.6151	0.7762	0.6386	1.3986	1.7637	1.3798	1.8371	0.8183	1.5074	2.6393	1.9528	2.0956	1.977	3.1144	1.621	1.4964	1.2774	1.1474	0.968	1.2865	1.095	0.9792	0.6544	0.8732	1.0808	0.9674	0.849	0.2654
1225	N-acetyl-glucosamine 1-phosphate	Carbohydrate	Aminosugar Metabolism	15741	LC/MS Polar	1212	4052	300.049	440364	31281-59-1	C04256	HMDB01367	0.9174	0.3551	1.1499	0.5113	1.9208	0.89	0.7069	1.2443	0.8405	0.6897	1.0103	1.0222	0.5146	0.3047	0.8136	0.6907	1.1023	0.5154	0.5765	0.9357	1.518	1.5141	0.9567	0.9218	1.6974	0.9969	1.7461	0.2458	1.9578	0.7645	1.5197	2.1561	2.3615	0.9825	1.7683	2.6221	0.8337
1224	N-acetylglucosamine 6-phosphate	Carbohydrate	Aminosugar Metabolism	15107	LC/MS Polar	1213	4114	300.049	439219	102029-88-9	C00357	HMDB02817	0.9513	0.6727	1.6125	0.7861	1.7434	0.9702	0.8612	1.214	0.8293	1.1308	0.7382	0.7298	0.6468	0.777	1.1491	0.9329	0.8515	0.6464	0.7131	0.9315	1.1022	1.0331	0.7723	0.8771	1.4062	1.0488	1.0081	0.5861	1.1246	0.9998	0.6534	1.4999	1.4408	1.4973	0.9926	1.8426	1.4394
1245	N-acetylglucosamine/N-acetylgalactosamine	Carbohydrate	Aminosugar Metabolism	46539	LC/MS Pos Early	100006435	715	222.097	24139			HMDB00215	1.1585	1.1378	0.8446	1.0273	0.8674	1.062	1.1384	1.0462	0.9838	0.8669	0.9803	0.8649	1.1558	1.159	1.3117	1.2852	0.9816	0.9853	1.1617	1.1419	1.0434	1.0919	0.9001	0.8292	1.2496	0.9609	1.1063	0.7075	1.0471	0.9346	1.157	0.9042	1.1761	0.9356	0.9014	0.983	0.5084
1242	N-acetylglucosaminylasparagine	Carbohydrate	Aminosugar Metabolism	48149	LC/MS Pos Early	1215	1212	336.14	123826	2776-93-4	C04540	HMDB00489	1.1014	1.2262	0.8568	1.1162	1.1574	1.3972	0.7198	1.255	1.0178	1.0495	1.2051	1.4016	0.7121	1.0822	0.9048	0.9444	1.0614	0.9196	0.7756	0.9929	0.8941	0.698	1.2198	1.1687	0.8006	0.6781	0.9785	0.8887	1.0024	1.2028	0.9176	1.0928	0.9607	1.0248	0.9728	0.8955	0.982
45	N-acetylglutamate	Amino Acid	Glutamate Metabolism	15720	LC/MS Pos Early	100000282	1050	190.071	70914	5817-08-03	C00624	HMDB01138	0.9407	0.64	0.5767	0.4932	0.7322	0.7854	0.5693	0.7122	0.7589	0.5563	0.9216	0.8959	0.9524	0.9827	0.7993	1.0901	0.8121	1.1782	1.3441	1.3412	1.1856	1.2626	2.1004	1.344	1.1587	1.4338	1.0048	1.9093	1.018	1.0056	1.1054	0.7167	1.0934	0.901	1.0731	0.7475	0.507
46	N-acetylglutamine	Amino Acid	Glutamate Metabolism	33943	LC/MS Pos Early	100001253	845	189.087	182230	2490-97-3	C02716	HMDB06029	1.3049	0.7236	0.9393	1.0352	1.0078	1.24	1.1128	0.8973	1.3167	0.9334	1.6611	1.6528	0.931	0.8148	1.4873	1.113	1.05	1.0175	0.9737	0.9419	0.8056	0.9302	0.986	0.9018	0.95	0.8272	1.1017	0.9922	1.1786	0.7901	0.6631	0.689	0.7432	0.9928	0.7689	0.9437	0.4425
2	N-acetylglycine	Amino Acid	Glycine, Serine and Threonine Metabolism	27710	LC/MS Polar	100001006	1780	116.035	10972	543-24-8		HMDB00532	0.9953	1.2289	0.8755	0.9875	2.3399	1.1111	0.9135	0.8715	0.965	0.9845	0.9921	1.0778	1.0089	1.0515	0.9756	0.9183	1.1779	1.02	1.1286	0.7951	0.7002	0.9853	0.8689	0.9991	1.1148	0.982	0.9837	0.7483	1.2608	1.558	0.8611	0.8775	0.9531	0.9221	0.984	1.0577	1.684
69	N-acetylhistidine	Amino Acid	Histidine Metabolism	33946	LC/MS Pos Early	100001293	2065	198.087	75619	39145-52-3	C02997	HMDB32055	0.7262	0.8482	0.7023	0.8584	0.7036	0.849	0.9751	0.9231	0.9754	0.7777	1.4986	1.4737	0.8429	0.7001	1.2352	1.0503	0.9639	0.9203	0.9428	0.9025	1.2282	0.7394	1.4966	1.1152	1.0877	0.9135	1.3218	1.3943	1.4436	0.8935	1.0044	1.0246	0.9993	0.9988	1.1024	0.7764	0.6042
318	N-acetylisoleucine	Amino Acid	Leucine, Isoleucine and Valine Metabolism	33967	LC/MS Neg	100001276	2325	172.098	2802421	3077-46-1		HMDB61684	1.3247	0.2543	0.7138	0.2543	0.2543	0.2543	0.2543	0.5497	0.2543	0.6709	1.3439	1.2643	0.7573	0.2543	1.4691	0.6883	0.2543	0.4493	0.8838	1.6239	0.7473	1.715	1.1427	1.3064	1.3888	0.3059	1.4036	0.5576	1.5943	0.2543	0.2543	0.9136	1.1085	1.0266	0.8436	0.695	0.6735
446	N-acetyl-isoputreanine*	Amino Acid	Polyamine Metabolism	62309	LC/MS Pos Early	100020487	2305	203.139					0.6971	2.5732	0.6892	1.2055	0.7247	1.2505	0.3025	1.3733	1.0874	1.0822	0.8519	2.2963	1.8626	1.3581	1.2228	1.527	1.8797	1.6013	0.7358	0.4842	0.3025	0.7493	0.5281	1.1066	0.3025	0.3025	0.3025	0.3025	0.8435	0.9045	0.5792	0.768	0.6244	0.3712	0.4297	0.7917	1.9627
280	N-acetylleucine	Amino Acid	Leucine, Isoleucine and Valine Metabolism	1587	LC/MS Neg	1082	2400	172.098	70912	1188-21-2	C02710	HMDB11756	1.5249	0.2853	0.8151	0.5302	1.108	0.9742	0.6394	0.6152	0.9851	0.8201	1.5949	2.1172	1.1728	0.6497	1.6919	0.9453	0.5788	0.6114	0.7339	1.6477	0.7246	2.2453	1.1382	1.4931	1.4796	1.1757	1.3131	0.9546	1.4236	0.5915	0.5843	0.2712	0.8585	1.4585	0.7426	1.0047	0.5746
356	N-acetylmethionine	Amino Acid	Methionine, Cysteine, SAM and Taurine Metabolism	1589	LC/MS Neg	1083	1787	190.054	448580	65-82-7	C02712	HMDB11745	0.8926	0.827	0.8308	1.1635	0.8974	1.2849	0.8456	0.7651	0.9186	0.9843	1.1453	1.1988	0.7077	0.9693	0.7826	0.9821	0.7795	1.031	0.7839	1.0522	0.9427	1.2891	1.1653	1.1265	0.8088	1.0281	1.1017	1.0865	1.0771	1.1351	0.8451	0.573	0.9881	1.134	1.07	1.0481	0.339
361	N-acetylmethionine sulfoxide	Amino Acid	Methionine, Cysteine, SAM and Taurine Metabolism	45428	LC/MS Pos Early	100005463	880	208.064	193368	108646-71-5			1.21	0.512	0.7626	0.7923	1.4008	1.324	0.7388	0.5783	1.1482	0.8338	1.2811	1.5148	1.3998	0.9803	1.4213	1.5737	0.9576	1.0521	0.5616	1.2175	0.7536	1.6931	0.8684	1.4776	1.2017	0.701	1.2042	0.5543	0.6592	0.8504	0.5276	0.4306	0.5094	0.7678	0.7037	1.2944	0.2559
1231	N-acetylneuraminate	Carbohydrate	Aminosugar Metabolism	32377	LC/MS Polar	1162	3072.6	308.099	439197	131-48-6	C00270	HMDB00230	1.1148	0.8082	1.14	0.6305	0.7848	0.7269	0.9929	1.3455	1.108	1.1505	1.297	1.0159	1.4565	1.2946	1.3697	0.8685	1.3327	0.748	1.3673	1.0305	1.1225	0.9137	0.9775	0.8851	1.2498	1.3658	1.022	0.7421	1.2343	0.9858	1.1217	0.9045	1.0519	0.8463	0.8394	1.0341	1.0035
128	N-acetylphenylalanine	Amino Acid	Phenylalanine Metabolism	33950	LC/MS Pos Early	100001256	2680	208.097	74839	2018-61-3	C03519	HMDB00512	1.0964	0.3482	0.709	0.5505	0.6579	0.6256	0.3482	0.7964	1.1932	0.3482	0.8786	0.9091	1.7362	1.1773	2	1.743	0.3482	1.0671	0.7471	1.0554	0.3482	0.819	0.6799	0.3482	1.5463	0.9625	0.6533	0.3482	0.3482	0.3482	0.3482	0.6614	0.3482	0.3482	0.3482	1.1427	0.3482
456	N-acetylputrescine	Amino Acid	Polyamine Metabolism	37496	LC/MS Pos Early	192	2230	131.118	122356	18233-70-0	C02714	HMDB02064	0.5373	0.5373	0.5373	0.6632	0.5373	0.9609	1.0911	0.5373	1.1092	0.5373	1.9538	2.9865	1.0683	0.5373	0.9758	1.2366	0.6683	0.7833	0.9031	0.9535	0.5373	1.2393	1.3966	1.1845	1.2622	2.3018	2.0211	0.5373	0.941	0.5373	1	1.4236	0.6872	0.7823	0.7342	0.7375	0.5572
10	N-acetylserine	Amino Acid	Glycine, Serine and Threonine Metabolism	37076	LC/MS Pos Early	100001851	800	148.06	65249	97-14-3		HMDB02931	1.4343	0.8451	0.8453	0.7825	0.7012	0.7872	1.1525	0.9751	1.1391	0.9169	1.0813	0.9453	1.6214	1.2047	1.4657	1.23	1.1099	1.0913	1.0628	1.2306	1.0445	1.2573	1.1686	1.0626	1.2486	0.9301	1.1457	0.759	0.906	0.6947	0.7938	0.5097	0.8186	0.8965	0.8087	0.9262	0.6567
390	N-acetyltaurine	Amino Acid	Methionine, Cysteine, SAM and Taurine Metabolism	48187	LC/MS Neg	100005466	800	166.018	159864				0.4541	0.286	0.7617	0.2504	1.0606	0.4679	0.6189	0.6768	0.7066	0.4158	0.7892	2.1611	1.2038	0.9028	2.5972	1.5086	1.3116	1.3216	1.2627	0.2504	0.3943	0.2504	0.7078	1.3133	1.7416	1.3447	0.5254	0.8251	1.005	0.9657	0.9222	1.3233	0.7801	1.1306	0.8242	0.948	1.0137
17	N-acetylthreonine	Amino Acid	Glycine, Serine and Threonine Metabolism	33939	LC/MS Neg	100001274	821.6	160.062	152204	17093-74-2		HMDB62557	0.9586	1.2397	0.8817	0.8988	0.7134	1.0432	0.8717	0.9609	0.7947	0.9768	0.9509	0.8979	1.1989	1.2108	1.4963	1.1903	1.1455	1.2437	1.1985	1.3324	0.8983	1.2018	1.0202	1.0224	0.9041	0.9266	1.1372	1.0537	1.0263	0.9024	0.9361	0.9299	1.0902	1.0924	0.9112	1.0023	0.5092
340	N-acetylvaline	Amino Acid	Leucine, Isoleucine and Valine Metabolism	1591	LC/MS Neg	1084	1704	158.082	66789	96-81-1		HMDB11757	1.2818	0.8735	0.8281	0.7132	0.5253	0.6456	1.0384	0.9152	1.0832	1.0704	0.708	0.9675	2.1058	1.2154	1.7981	1.1394	0.9173	0.9987	1.3806	1.9716	0.8222	1.511	0.963	1.0818	1.4257	0.9813	1.2698	0.9658	0.7694	0.8175	1.0735	1.0768	1.0239	0.8684	0.6752	0.8153	0.6191
418	N-alpha-acetylornithine	Amino Acid	Urea cycle; Arginine and Proline Metabolism	32984	LC/MS Pos Early	100000285	2000	175.108	439232	6205-08-09	C00437	HMDB03357	0.6911	0.9384	0.7304	1.0392	0.6243	0.8388	0.7049	0.7158	0.5677	0.6419	0.9913	0.9958	0.7743	0.9281	0.8091	0.8621	0.529	1.1288	1.3041	1.7573	1.9723	1.1179	2.2628	1.3733	1.3322	1.005	1.2123	1.6144	1.7098	1.6534	0.9176	1.2214	1.1037	1.076	1.559	1.0175	0.7533
2634	N-arachidoyl-sphingosine (d18:1/20:0)*	Lipid	Ceramides	57424	LC/MS Pos Late	100001858	3922	594.582	5283566	104404-17-3		HMDB04951	1.5195	1.226	1.0979	0.9906	1.2206	0.8844	0.9683	1.1797	1.0249	1.0777	0.8977	0.7638	1.3753	1.4053	1.1629	1.0268	0.8881	0.9255	1.3845	1.2011	0.9143	0.948	1.1026	0.9737	0.9674	0.97	0.988	0.8963	0.8431	1.1242	0.8083	0.7122	0.8265	0.9002	0.8096	0.9507	0.8146
2640	N-behenoyl-sphingadienine (d18:2/22:0)*	Lipid	Ceramides	57372	LC/MS Pos Late	100015624	3911	620.598					1.2139	1.1215	1.2031	1.0384	0.956	1.001	0.8376	0.8776	0.9245	1.1712	0.9099	0.6869	1.0875	1.1957	1.3143	0.8691	0.9304	1.0171	1.1454	1.3413	0.9238	1.0862	1.2083	1.0704	1.0834	1.0791	0.9656	0.8977	0.9134	1.1345	0.7255	0.7587	0.8947	0.9883	0.7896	0.8924	0.7784
417	N-delta-acetylornithine	Amino Acid	Urea cycle; Arginine and Proline Metabolism	43249	LC/MS Polar	100004523	2719.9	173.093	9920500				0.9837	0.8518	1.0788	0.7119	0.9331	0.7076	0.7326	1.0173	0.7504	0.9448	0.7738	0.9103	0.8666	0.7312	0.9327	0.8272	0.7939	0.7375	1.1446	1.4866	0.9534	1.11	1.0746	1.3742	1.3688	0.6432	1.1783	0.9808	1.7515	1.2708	0.9858	1.4519	0.9072	1.1819	1.1349	1.1472	0.8684
2635	N-erucoyl-sphingosine (d18:1/22:1)*	Lipid	Ceramides	57436	LC/MS Pos Late	100015726	3850	620.598					0.9223	1.2013	1.1721	0.9858	1.0565	0.8174	1.026	1.2792	0.8161	1.0958	0.9104	0.8027	1.0313	1.0741	0.9142	0.8163	1.3893	1.478	1.2392	1.1329	0.9709	1.07	1.0876	0.9219	0.6722	0.8126	1.2906	1.2434	0.922	1.0612	0.9185	0.9163	1.1192	1.0072	1.1544	1.0468	0.8098
1646	nervonoylcarnitine (C24:1)*	Lipid	Fatty Acid Metabolism(Acyl Carnitine)	57531	LC/MS Pos Late	100015846	1602	510.452					0.6078	0.6414	1.0314	1.1025	1.2299	0.842	1.5097	1.364	0.9851	2.6314	1.4352	1.0388	1.4759	0.9261	1.681	1.0581	0.7962	1.4326	0.5759	0.7853	0.5339	0.5882	0.5376	0.8027	1.0257	1.2882	0.9876	0.2864	0.954	1.0087	1.1423	1.0789	1.0877	1.3553	1.8009	0.9927	0.4671
357	N-formylmethionine	Amino Acid	Methionine, Cysteine, SAM and Taurine Metabolism	2829	LC/MS Neg	194	1543.8	176.039	439750	4289-98-9	C03145	HMDB01015	0.848	0.7444	0.8023	1.006	0.7907	1.2845	1.1306	0.8345	1.074	1.1476	1.0299	1.0458	1.0804	1.0627	1.3624	1.2055	1.0222	1.3661	0.8583	0.9888	0.9548	0.9966	1.2981	1.106	1.0708	1.2367	1.3342	0.7043	1.2222	1.1518	1.0164	0.6229	1.0357	1.1697	1.2231	1.0647	0.5351
199	N-formylphenylalanine	Amino Acid	Tyrosine Metabolism	48433	LC/MS Neg	100006056	2360	192.067	759256	13200-85-6			1.1765	0.7235	0.7466	0.7081	1.0963	1.181	1.0801	0.6854	1.3475	0.6962	1.441	1.4019	1.6927	1.2582	2.2241	1.9529	1.4566	1.6161	1.0845	0.9911	0.9557	1.1453	0.8445	1.0182	0.8921	1.0083	0.8837	0.5919	0.6768	0.9142	0.8131	0.3067	0.6556	0.7109	0.9688	0.8655	0.6523
1246	N-glycolylneuraminate	Carbohydrate	Aminosugar Metabolism	37123	LC/MS Polar	100001491	3327.5	324.094	123802	1113-83-3	C03410	HMDB00833	0.7794	1.1496	0.8335	1.0549	0.7335	1.3025	0.8779	1.118	1.28	0.9922	1.233	1.0448	1.0341	1.6074	1.3382	1.3318	1.3021	1.2991	1.221	1.0542	1.0025	1.0823	0.9136	1.1081	0.8079	1.4333	0.5922	0.958	0.8606	1.4453	0.9029	1.1972	0.952	1.0092	0.9749	1.2568	0.6917
3813	nicotinamide	Cofactors and Vitamins	Nicotinate and Nicotinamide Metabolism	594	LC/MS Pos Early	432	1942	123.055	936	98-92-0	C00153	HMDB01406	0.8662	1.0688	0.9244	0.953	1.0078	0.9613	0.9117	1.1091	0.9531	1.0262	1.1154	1.0213	0.8776	0.9604	0.953	0.773	1.0706	1.0406	1.0291	0.9856	0.9522	0.8407	0.9004	0.9864	0.8524	0.8967	1.0933	1.0138	1.0385	1.1461	1.0406	1.01	1.0429	1.1435	1.0765	1.0456	0.7232
3817	NAD+	Cofactors and Vitamins	Nicotinate and Nicotinamide Metabolism	5278	LC/MS Neg	1310	1434	662.102	5893	53-84-9	C00003	HMDB00902	0.7886	1.2262	0.8374	0.8896	0.9387	0.9446	0.846	1.1343	0.8051	1.0403	1.0493	1.0419	1.0381	1.0703	1.1218	0.9179	1.148	1.2661	1.0095	1.0846	0.8565	0.9948	0.7972	1.004	0.8575	0.914	1.0038	0.9296	0.9754	1.1194	0.8366	0.9564	1.0586	0.9606	0.9856	0.9591	0.7346
3824	nicotinamide N-oxide	Cofactors and Vitamins	Nicotinate and Nicotinamide Metabolism	39582	LC/MS Pos Early	100002763	877	139.05	72661	1986-81-8		HMDB02730	1.0824	0.5956	0.6384	0.4136	0.8725	0.7899	1.8203	1.0569	0.934	0.5092	1.5352	1.5141	1.1075	0.7351	1.1227	0.901	2.3108	0.9136	1.5737	1.3055	1.193	1.41	1.6495	1.0787	1.0862	0.8879	0.9999	0.82	1.0049	0.6282	0.6473	0.5743	0.9054	1.3797	1.0178	1.2386	0.4832
3815	nicotinamide ribonucleotide (NMN)	Cofactors and Vitamins	Nicotinate and Nicotinamide Metabolism	22152	LC/MS Pos Early	1312	766	335.064	14180	1094-61-7	C00455	HMDB00229	1.3607	0.8406	0.6636	1.0234	1.0094	0.884	1.0534	1.4308	0.7991	0.9554	0.9568	0.8573	1.0387	0.939	0.8683	0.4571	1.1278	1.0519	1.1214	1.3292	0.979	1.3966	0.7379	0.6382	1.1238	1.2909	1.2535	0.7144	0.6766	0.8522	0.8181	0.9002	1.278	1.1479	1.2393	1.0842	0.4571
3816	nicotinamide riboside	Cofactors and Vitamins	Nicotinate and Nicotinamide Metabolism	33013	LC/MS Pos Early	100001310	2040	255.098	439924	1341-23-7	C03150	HMDB00855	0.7363	0.9521	0.9227	0.9571	0.9606	0.8062	0.8286	0.7362	1.002	0.7894	1.0111	1.145	0.5288	0.7216	1.0835	1.093	0.4115	0.8991	1.1856	1.5199	1.1943	1.5388	1.104	0.8914	1.0974	1.0097	1.2073	1.7025	1.0352	1.2106	0.9731	1.6809	1.1489	0.9697	1.7381	1.2539	0.7622
3810	nicotinate	Cofactors and Vitamins	Nicotinate and Nicotinamide Metabolism	1504	LC/MS Neg	567	1180	122.025	938	59-67-6	C00253	HMDB01488	0.3334	2.2183	0.3334	0.8429	0.3334	0.3334	0.3334	1.0435	0.5403	0.3334	0.3334	0.3334	1.0841	0.3334	0.3334	1.1906	0.3334	1.4477	1.5346	1.3253	0.9519	0.3334	0.3334	0.9235	0.8652	6.1609	0.7001	1.3431	0.3334	0.9112	0.3334	0.7845	0.7494	0.3334	0.3334	0.3334	0.3334
3811	nicotinate ribonucleoside	Cofactors and Vitamins	Nicotinate and Nicotinamide Metabolism	33471	LC/MS Pos Early	100001316	1536	256.082	161234	2625-49-2	C05841	HMDB06809	2.6659	2.247	0.8793	0.7802	0.5762	0.5628	1.2213	0.6448	1.0241	0.8157	0.6053	0.5639	0.8911	2.4691	0.9207	0.7777	0.2282	1.5718	3.1949	2.7499	2.0895	2.3581	2.8077	1.0693	1.1696	2.0039	1.1532	1.7613	0.2282	1.0952	1.0183	0.69	0.896	0.6321	1.0514	0.2282	1.1317
1360	nisinate (24:6n3)	Lipid	Polyunsaturated Fatty Acid (n3 and n6)	57810	LC/MS Neg	100015785	5657	355.264	11792612	68378-49-4		HMDB02007	0.7213	1.3185	1.2037	2.1446	0.9406	1.4074	0.8057	1.1026	1.655	1.3938	1.6536	1.0045	0.6965	0.9739	0.6474	0.7336	1.5626	0.4028	0.9593	0.6283	0.4476	0.6279	0.5367	0.6349	0.8355	0.6324	1.1107	0.8234	0.8001	1.1788	1.0156	0.8973	0.4777	1.3675	0.285	1.1355	3.0321
1853	N-linoleoyltaurine*	Lipid	Endocannabinoid	61826	LC/MS Neg	100005814	5505	386.237					0.831	1.2813	0.5147	0.7438	0.2079	0.9098	1.1948	1.5573	1.2284	0.2079	0.56	0.4962	1.2833	1.0978	1.2199	1.662	0.7376	0.3247	1.3886	0.8318	0.2894	0.2079	0.3147	0.2079	1.5163	1.1684	0.2079	1.0609	0.3031	0.8467	0.9027	0.2079	0.2079	0.3921	0.2079	0.656	1.5053
57	N-methyl-GABA	Amino Acid	Glutamate Metabolism	39577	LC/MS Pos Early	100003152	2109	118.086	70703	1119-48-8	C15987		0.7559	0.8956	0.9028	0.9035	1.0225	1.0648	0.7535	0.789	0.9	0.7423	1.0152	1.1589	0.7788	0.8744	0.8298	0.9163	0.7551	0.9282	1.0096	1.0625	0.9937	0.9908	1.218	1.1085	1.0584	1.2291	1.2206	1.3213	1.2344	1.2475	0.973	1.1779	0.9954	1.1146	1.1497	0.9847	0.7462
427	N-methylproline	Amino Acid	Urea cycle; Arginine and Proline Metabolism	37431	LC/MS Pos Early	100001956	1335	130.086	557	475-11-6			1.8798	1.3869	0.8589	1.0516	1.3831	0.9383	1.1494	1.0023	0.759	0.5496	0.7198	0.882	1.3439	0.7666	0.6158	0.6864	1.2071	1.4175	0.5811	0.9995	0.3988	0.5858	1.5738	0.8576	0.7219	1.6228	1.8493	1.6318	0.9639	1.8799	1.79	1.2059	1.2416	1.1269	0.8382	0.682	1.1729
430	N-monomethylarginine	Amino Acid	Urea cycle; Arginine and Proline Metabolism	43586	LC/MS Pos Early	100004488	2845	189.135	132862	53308-83-1	C03884	HMDB29416	0.9787	1.0582	0.9196	0.9842	0.765	1.024	0.9172	1.0023	1.1134	0.9423	0.9598	0.9422	1.0205	1.2112	1.1634	1.2386	1.0591	1.1012	1.2118	1.0713	0.946	1.0767	1.1228	0.9454	0.9783	1.0323	0.9611	1.1465	1.0102	0.939	0.9473	0.8592	0.9725	0.9832	0.9615	0.8157	0.7888
1579	N-octanoylglycine	Lipid	Fatty Acid Metabolism(Acyl Glycine)	43502	LC/MS Neg	100003940	4335.4	200.129	84290	14246-53-8		HMDB00832	0.2978	1.211	0.7608	0.7122	0.9808	1.3567	0.5572	2.2726	0.9395	0.6123	0.2978	0.9893	1.0329	0.619	0.4692	0.5653	1.3276	1.1989	1.227	0.2978	0.6166	0.2978	0.3639	0.7831	0.2978	1.064	2.0609	1.439	1.1651	1.3223	0.9529	0.8729	0.9223	0.9954	1.2707	1.3351	1.1215
1327	nonadecanoate (19:0)	Lipid	Long Chain Fatty Acid	1356	LC/MS Neg	892	6068	297.28	12591	646-30-0	C16535	HMDB00772	1.2585	1.117	0.9535	1.3829	1.0331	1.5249	0.834	0.8363	1.0404	1.0891	1.2827	1.0802	1.1166	1.0676	1.0222	1.3374	0.9802	0.5158	1.1432	1.3882	0.8518	1.2865	1.1697	0.8351	1.2176	1.1997	0.84	1.3139	0.8185	1.0655	1.0174	0.9522	0.5775	0.9936	0.4556	1.0384	4.9074
1580	N-palmitoylglycine	Lipid	Fatty Acid Metabolism(Acyl Glycine)	42092	LC/MS Neg	100003686	5580	312.254	151008	2441-41-0		HMDB13034	1.1505	1.7241	0.9938	1.269	1.0368	1.4424	0.5894	1.2991	1.3168	0.9266	1.1757	0.3696	1.1526	1.9761	1.2124	0.9928	1.5137	0.4983	1.5768	0.717	0.7974	0.3696	1.1356	0.7003	1.0763	1.2813	1.4229	1.4528	0.9912	1.2385	0.8239	0.3696	0.3696	0.9687	0.4543	0.8633	2.6075
2638	N-palmitoyl-sphingadienine (d18:2/16:0)*	Lipid	Ceramides	57416	LC/MS Pos Late	100015609	2490	536.504					1.4461	1.2391	1.1005	0.8451	0.8517	0.8128	1.0104	1.0665	0.8856	0.9961	0.9826	0.6521	1.3184	1.2674	1.0852	1.185	0.9969	1.1341	1.6657	1.1201	1.1334	0.9284	1.1801	1.0491	1.0399	1.1516	1.002	0.9813	1.0633	1.0234	0.8584	0.7766	0.9141	0.9837	0.8474	0.8554	0.8442
2620	N-palmitoyl-sphinganine (d18:0/16:0)	Lipid	Dihydroceramides	52604	LC/MS Pos Late	100009028	3090	540.535	5283572	5966-29-0		HMDB11760	1.3794	1.4123	1.0797	0.941	0.8467	0.8886	0.9428	1.1897	0.9596	1.0749	0.9883	0.7763	1.4283	1.4376	1.407	1.262	0.8695	0.92	1.4761	1.1089	1.0707	0.8565	1.1052	0.9936	0.955	0.9854	0.9885	0.8935	1.0886	1.1305	0.8942	0.8436	0.8952	0.9565	0.7842	0.996	0.7268
2628	N-palmitoyl-sphingosine (d18:1/16:0)	Lipid	Ceramides	44877	LC/MS Pos Late	1518	2893	538.519	5283564	24696-26-2		HMDB04949	1.4321	1.3112	1.1219	0.8322	1.0191	0.963	1.0266	1.2114	0.8079	1.003	1.0449	0.797	1.4755	1.4172	1.193	1.1097	1.0242	0.9818	1.5553	1.1653	0.9544	0.9838	1.1365	0.9459	0.9603	0.8479	1.1245	1.0417	0.9954	0.9632	0.7364	0.8952	0.9446	0.9857	0.7508	0.8581	0.8702
1851	N-palmitoyltaurine	Lipid	Endocannabinoid	39835	LC/MS Neg	100003239	5560	362.237		83982-06-3			0.662	1.1148	0.9576	0.704	1.0113	0.9107	0.9023	1.2407	1.3781	0.217	0.6511	0.5004	1.1255	1.3941	1.2743	1.3987	0.8888	0.4243	1.9004	1.7075	0.6464	1.4572	0.9368	0.9912	1.2269	1.3803	0.6033	1.5449	1.1477	1.1486	1.4201	1.5503	0.2512	0.8322	0.4319	0.4969	2.0222
2621	N-stearoyl-sphinganine (d18:0/18:0)*	Lipid	Dihydroceramides	1759	LC/MS Pos Late	922	3526	568.566	5283573	2304-80-5			1.7481	1.6476	1.2145	0.8049	0.8996	0.8926	0.9011	1.3317	0.7623	1.0643	0.8324	0.782	1.8885	1.774	1.5917	1.1457	0.967	0.8937	1.3972	1.1298	0.9372	0.7105	1.1388	1.0012	0.9537	0.8955	1.0605	0.7718	1.0405	1.0214	0.6811	0.6913	0.7373	0.9148	0.6066	0.9988	0.9813
2632	N-stearoyl-sphingosine (d18:1/18:0)*	Lipid	Ceramides	54979	LC/MS Pos Late	1547	3392	566.551	5283565	104404-17-3		HMDB04950	1.615	1.4265	1.174	0.8805	0.9827	0.8591	1.0054	1.2504	0.9842	1.0482	0.9395	0.7068	1.4734	1.5748	1.1821	1.1189	0.9871	1.0538	1.6749	1.0885	0.9633	0.8932	1.1302	1.1195	1.2176	1.4626	0.9999	0.895	1.0001	1.2194	0.8683	0.7582	0.8245	0.8569	0.7529	0.8711	0.9604
1485	octadecanedioate (C18)	Lipid	Fatty Acid, Dicarboxylate	36754	LC/MS Neg	100001615	5043	313.238	70095	871-70-5		HMDB00782	1.0513	1.2131	1.0267	1.099	0.6405	0.7594	1.0423	0.4217	0.8993	0.4217	0.7625	0.4217	0.4217	1.2629	0.9207	0.4217	0.9489	0.4217	0.4217	0.4217	0.6216	0.4217	0.4217	0.4217	1.0655	1.2263	0.6906	0.8071	1.6501	0.7425	1.0603	0.4217	1.0294	0.4217	0.7625	0.4217	0.4217
1486	octadecenedioate (C18:1-DC)*	Lipid	Fatty Acid, Dicarboxylate	61861	LC/MS Neg	100019978	4875	311.223					0.8792	1.3387	0.7789	1.2757	1.0436	1.1759	1.0214	0.9049	0.847	0.8646	1.0765	0.5914	0.8668	0.9226	0.7498	0.5856	1.0679	0.6415	1.0739	0.6282	0.78	0.5401	1.0331	0.6889	0.7615	1.0138	1.3675	1.145	0.8251	1.2433	1.3333	0.647	1.4963	1.2334	1.2916	0.8306	1.3842
1320	oleate/vaccenate (18:1)	Lipid	Long Chain Fatty Acid	52285	LC/MS Neg	100008930	5655	281.249					0.9482	1.2883	1.0881	1.4669	0.9922	1.162	0.7802	1.4102	1.157	1.0934	1.1902	0.9	0.8228	0.8959	0.6529	0.5888	1.3186	0.4053	1.1376	0.8383	0.6542	0.7138	1.0266	0.8924	0.7516	1.0108	1.1981	1.6028	0.8649	1.0864	1.0173	1.0851	0.4441	1.0142	0.4033	1.0407	3.6871
1837	oleoyl ethanolamide	Lipid	Endocannabinoid	38102	LC/MS Pos Late	1137	1661	326.305	5283454	11-58-0;111-58-0		HMDB02088	1.1877	1.4356	1.0788	1.1032	0.6787	0.9974	0.9955	1.6345	1.0071	1.6706	1.0134	0.8534	1.4899	1.8136	1.2177	0.8921	1.1784	1.1399	1.4724	1.3732	0.9488	0.9169	1.0026	0.951	0.8695	0.9723	1.098	0.7142	1.006	1.0177	0.961	0.9433	0.7805	1.0642	0.9561	1.1681	1.2237
2584	oleoyl-arachidonoyl-glycerol (18:1/20:4) [1]*	Lipid	Diacylglycerol	54960	LC/MS Pos Late	100010936	2907	660.556				HMDB07228	0.6504	0.9998	2.5343	0.9013	2.665	0.9722	0.5775	1.0446	1.1615	0.7763	1.3419	1.49	2.2929	1.1413	0.987	1.5666	3.5066	1.1902	1.1521	1.0147	0.8905	2.0485	3.7109	0.8917	1.8359	0.6114	1.0842	1.1715	1.0704	0.8702	1.1402	0.688	0.6861	0.9179	0.6722	0.6427	3.2018
2585	oleoyl-arachidonoyl-glycerol (18:1/20:4) [2]*	Lipid	Diacylglycerol	54961	LC/MS Pos Late	100010937	2990	660.556				HMDB07228	1.0048	1.0746	1.0181	1.0626	1.1167	0.8844	0.8131	1.5656	0.8736	0.8926	1.0818	0.8091	1.1099	0.9873	0.8129	0.7175	1.3779	0.9426	1.1259	0.9892	0.8601	1.0943	1.6324	0.8404	0.8697	0.5749	1.1279	1.0478	0.8378	0.7718	0.9349	0.8735	1.0228	0.9908	0.8554	0.7325	0.7162
1617	oleoylcarnitine (C18)	Lipid	Fatty Acid Metabolism(Acyl Carnitine)	35160	LC/MS Pos Late	100001501	1423	426.358	6441392	38677-66-6		HMDB05065	0.6957	0.8154	0.8362	0.5704	0.7874	0.6903	0.9854	1.8831	1.1274	2.2768	1.6042	1.3423	1.3566	0.9403	1.475	0.653	2.6387	1.9714	0.9013	1.0258	0.7261	0.9032	1.0883	1.2579	0.6605	0.6301	1.3109	0.5037	1.3131	0.7815	0.7704	0.6347	0.7308	0.8434	0.8113	0.8155	1.223
1665	oleoylcholine	Lipid	Fatty Acid Metabolism (Acyl Choline)	53260	LC/MS Pos Late	100009331	1449	368.352					3.3516	2.7013	5.004	1.4006	1.5803	2.7398	0.772	1.3922	1.0893	1.799	0.9197	0.4065	2.6409	0.7691	3.5634	1.7551	0.8827	1.2479	0.3059	0.312	0.1646	0.2291	0.2539	0.3891	0.6993	0.7033	0.9351	0.3077	0.2809	1.8725	0.6599	0.4601	0.8338	0.5685	0.5394	1.7312	3.2831
2574	oleoyl-linolenoyl-glycerol (18:1/18:3) [2]*	Lipid	Diacylglycerol	54970	LC/MS Pos Late	100010944	2819	634.541				HMDB07220	1.7981	2.0751	1.7103	1.2821	2.2221	1.4778	1.1352	2.2446	0.446	1.0788	1.5653	0.7413	0.5785	0.5679	0.6442	0.0369	0.7178	0.4987	0.2217	0.6673	0.2543	0.5275	0.3152	0.9537	0.9194	0.6435	1.2501	2.3725	0.4511	0.7869	0.3743	1.2667	0.7741	2.0181	0.6586	1.3939	0.4169
2571	oleoyl-linoleoyl-glycerol (18:1/18:2) [1]	Lipid	Diacylglycerol	46798	LC/MS Pos Late	100002989	3115	636.556		106292-55-1		HMDB07219	1.1103	1.3676	1.173	1.5505	1.2594	1.2629	0.8525	1.6336	1.1957	1.0522	1.5697	0.7071	0.7387	0.5891	0.7044	0.5409	1.1497	0.6729	0.6491	0.403	0.4617	0.2603	0.6969	0.72	0.6544	1.0084	0.8339	1.6311	0.5739	0.9572	1.0102	0.7635	0.8842	0.9587	0.7598	1.0928	1.5508
2572	oleoyl-linoleoyl-glycerol (18:1/18:2) [2]	Lipid	Diacylglycerol	46799	LC/MS Pos Late	100002990	3223	636.556		104346-53-4		HMDB07219	1.0655	1.0777	1.1135	1.2443	1.3037	1.1598	0.8869	1.6499	0.91	1.1255	1.2885	0.8667	0.9303	0.6837	0.7194	0.51	1.055	0.7403	0.8369	0.6226	0.457	0.5258	0.7657	0.7418	0.8373	0.9062	0.9751	1.3185	0.5776	1.037	0.9473	0.796	0.8074	1.0945	0.7398	1.2135	0.6962
2568	oleoyl-oleoyl-glycerol (18:1/18:1) [1]*	Lipid	Diacylglycerol	54945	LC/MS Pos Late	100010918	3571	638.572				HMDB07218	0.8507	1.2568	1.0909	1.4414	0.9906	1.1195	0.7565	1.8026	1.0133	0.9199	1.4335	0.8898	0.7015	0.5439	0.5108	0.4127	1.5082	0.8776	1.0817	0.5963	0.6497	0.4826	1.0825	0.8316	0.5878	0.8109	1.3307	2.3305	0.8177	0.9403	0.9139	0.9786	0.8891	0.9866	0.9083	1.0214	1.782
2569	oleoyl-oleoyl-glycerol (18:1/18:1) [2]*	Lipid	Diacylglycerol	54946	LC/MS Pos Late	100010919	3695	638.572				HMDB07218	0.9427	1.3116	1.0292	1.3362	0.9788	1.0037	0.7733	1.6487	0.925	0.9693	1.2236	0.8175	0.7966	0.6766	0.5843	0.4587	1.229	0.8756	1.069	0.7496	0.7112	0.6094	1.1259	0.8049	0.6791	0.8144	1.4234	1.6889	0.934	0.9701	1.0252	1.0334	1.0193	0.9097	1.0537	0.9473	0.6056
483	ophthalmate	Amino Acid	Glutathione Metabolism	34592	LC/MS Pos Early	100001311	2085	290.135	7018721	495-27-2		HMDB05765	2.5286	0.3327	0.8063	2.2512	2.886	2.99	1.3978	0.6783	1.7628	1.2905	1.4672	1.9236	0.8535	0.8647	0.644	0.599	0.3655	0.4223	0.8631	2.2094	0.4288	1.7409	1.1381	0.9164	0.4502	0.9996	0.73	1.1459	1.2494	0.4804	1.3512	1.0811	0.9154	2.5204	1.2079	3.5015	0.5435
400	ornithine	Amino Acid	Urea cycle; Arginine and Proline Metabolism	1493	LC/MS Pos Early	444	2800	133.097	6262	3184-13-2	C00077	HMDB03374	1.018	0.9986	0.9046	0.8022	0.6591	0.8449	0.9297	1.0645	0.9503	0.9355	0.9056	0.8031	1.0662	1.2222	1.1798	0.9119	1.0149	1.0521	1.3017	1.2182	1.1532	0.9711	1.0342	0.8774	0.945	0.9567	0.9747	0.8964	1.0659	0.9702	0.9862	0.8802	1.1321	1.0019	0.9356	0.7719	0.7411
3723	orotate	Nucleotide	Pyrimidine Metabolism, Orotate containing	1505	LC/MS Polar	445	1638.1	155.01	967	50887-69-9	C00295	HMDB00226	0.9337	0.5751	0.5811	0.4823	0.4761	0.6103	0.6929	1.1377	1.0952	0.5196	1.7169	1.3729	0.9576	1.7402	0.7234	0.8887	1.6535	0.9584	5.9338	2.6577	5.273	1.5972	4.5086	2.1526	1.6448	1.4751	0.8761	4.6847	1.926	0.8503	1.4558	0.5864	0.7734	0.9818	0.902	0.9436	0.4351
3725	orotidine	Nucleotide	Pyrimidine Metabolism, Orotate containing	35172	LC/MS Polar	100001416	2250	287.052	92751	314-50-1		HMDB00788	0.9717	1.1509	0.6075	0.7895	0.5525	0.7624	0.5312	0.4273	0.7692	0.4273	1.1281	0.4273	0.7113	1.6779	0.8932	0.9698	1.0135	1.0253	1.5437	1.883	2.0721	0.4273	1.7979	0.4273	0.4273	1.5673	0.5767	1.4997	0.8159	1.4893	0.8463	0.4273	0.7736	0.4273	1.0056	1.149	0.6346
5060	O-sulfo-L-tyrosine	Xenobiotics	Chemical	45413	LC/MS Neg	100005384	990	260.023	514186				1.1612	1.2175	0.3845	0.8403	0.3845	0.9971	1.186	1.0424	1.4876	0.8639	1.3122	0.7852	1.2012	1.2178	1.4258	1.4556	1.1227	1.5212	1.1038	0.3845	0.821	0.3845	1.1063	0.8612	1.0384	0.9106	0.3845	0.3845	0.7801	0.7792	0.3845	0.3845	1.1896	0.7457	0.5824	0.3845	0.3845
3857	oxalate (ethanedioate)	Cofactors and Vitamins	Ascorbate and Aldarate Metabolism	20694	LC/MS Neg	100000841	603	88.988	971	144-62-7	C00209	HMDB02329	0.9428	0.8448	0.8497	0.8713	1.0622	1.2576	0.8726	0.9286	1.1969	0.8486	0.8696	1.2523	1.0257	1.1674	1.3692	1.4161	1.1262	1.2299	0.9536	1.0875	0.8574	1.1134	0.9128	1.1658	0.9071	1.0451	0.9359	0.9752	0.898	0.9477	0.9143	0.9343	0.8033	0.8729	0.9986	1.1305	0.6655
1312	palmitate (16:0)	Lipid	Long Chain Fatty Acid	1336	LC/MS Neg	424	5618	255.233	985	57-10-3	C00249	HMDB00220	1.0588	1.1468	1.1681	1.4095	1.057	1.1312	0.8034	1.1842	1.0873	1.041	1.1268	0.9573	0.8902	0.9761	0.7988	0.7556	1.0785	0.4842	1.0759	1.0577	0.7995	0.9955	1.1314	1.0119	0.8917	1.0923	1.0588	1.5525	0.9532	1.167	0.9741	1.0566	0.5466	1.0334	0.4875	1.0491	2.779
1313	palmitoleate (16:1n7)	Lipid	Long Chain Fatty Acid	33447	LC/MS Neg	452	5475	253.217	445638	373-49-9	C08362	HMDB03229	0.9673	1.4698	1.4746	1.835	1.1016	1.2724	0.6743	1.5447	1.0934	0.9625	1.391	0.7768	0.6275	0.8605	0.4951	0.4346	1.4511	0.5688	1.0415	0.9601	0.769	0.8035	1.1809	1.1203	0.5983	1.3865	1.6172	2.9054	0.9845	1.3362	1.2957	1.511	0.7185	1.257	0.5779	1.1145	7.4419
2561	palmitoleoyl-arachidonoyl-glycerol (16:1/20:4) [2]*	Lipid	Diacylglycerol	57406	LC/MS Pos Late	100015681	2528	632.525					1.4322	1.0344	1.0376	1.3488	1.6178	1.4378	1.096	1.1332	1.1875	0.9797	0.9357	0.6575	1.0902	0.602	1.3315	1.0712	0.5599	0.4871	0.5379	0.6359	0.3472	0.9852	1.5858	0.5426	1.3764	0.6855	0.699	0.5479	0.4555	0.8465	0.8107	0.5116	0.6905	1.1356	0.5159	1.5655	0.4938
1612	palmitoleoylcarnitine (C16:1)*	Lipid	Fatty Acid Metabolism(Acyl Carnitine)	53223	LC/MS Pos Late	100009406	1357	398.326	71464547				0.4149	0.4797	0.4149	0.4149	0.4149	0.4149	0.8506	1.5691	1.0257	1.1665	1.2573	0.4149	0.4149	0.4149	0.8792	0.8151	2.2688	2.2163	0.6148	1.5097	0.4149	0.4642	0.4149	0.4149	0.4149	0.4149	1.3905	0.4149	0.7253	0.7804	0.4149	0.4149	0.4149	0.4149	0.4149	0.4149	1.7447
2557	palmitoleoyl-linoleoyl-glycerol (16:1/18:2) [1]*	Lipid	Diacylglycerol	54967	LC/MS Pos Late	100010930	2664	608.525				HMDB07132	1.01	1.3756	1.38	1.7776	1.3949	1.6005	0.7505	1.3243	0.982	0.8463	1.8385	0.6002	0.5868	0.5493	0.5235	0.4119	1.36	0.8005	0.5294	0.3657	0.4654	0.4	0.5749	0.7576	0.5325	1.0951	1.0257	2.2858	0.6327	1.1135	1.1058	0.8873	1.189	1.3004	0.9097	1.2596	1.3487
1666	palmitoloelycholine	Lipid	Fatty Acid Metabolism (Acyl Choline)	53257	LC/MS Pos Late	100009334	1385	340.321					2.0442	2.2595	3.5634	1.0139	1.3815	1.8184	0.4776	0.7533	0.6111	0.9726	0.7752	0.2179	1.2926	0.5232	2.2406	0.8854	0.5016	0.846	0.2179	0.2179	0.2179	0.2179	0.2179	0.2179	0.2179	0.4191	0.7893	0.2179	0.2179	1.4324	0.3194	0.2179	0.7363	0.2658	0.3953	1.1498	2.5408
2705	palmitoyl dihydrosphingomyelin (d18:0/16:0)*	Lipid	Dihydrosphingomyelins	52434	LC/MS Pos Late	100008954	2290	705.591	9939965				1.1865	0.9707	1.0437	0.9552	0.9807	0.7544	0.7922	1.1576	0.7841	1.0425	1.1237	0.9298	1.0955	1.1962	1.0946	0.9381	1.0783	0.9824	1.1575	1.1629	0.905	1.1694	1.2861	1.2284	1.0498	0.9033	1.0672	0.748	1.1501	1.2224	0.7274	0.7665	0.7915	0.9995	0.8471	1.0535	1.0562
1840	palmitoyl ethanolamide	Lipid	Endocannabinoid	38165	LC/MS Neg	1489	6300	298.275	4671	544-31-0	C16512	HMDB02100	1.0565	1.1809	0.901	1.2135	0.9704	1.208	0.8995	1.0731	1.1304	1.3203	1.0652	1.1958	1.3658	1.6354	1.1087	1.0721	0.9878	0.5579	1.633	1.7372	1.0631	1.4223	1.2541	0.9069	0.99	1.077	1.1069	0.9852	0.9216	1.0186	0.8812	1.3366	0.4975	0.9793	0.5213	1.2209	0.8348
2709	palmitoyl sphingomyelin (d18:1/16:0)	Lipid	Sphingomyelins	37506	LC/MS Pos Late	100002107	2168	703.575	9939941	6254-89-3			1.2066	0.8314	1.001	0.9603	1.0882	0.8275	0.9789	1.1036	0.9896	0.9637	1.0358	1.0082	1.3061	1.22	0.9679	1.1569	1.1004	0.9256	1.1582	1.0063	0.8448	1.061	1.0193	1.0365	1.0597	0.9234	0.9978	0.7956	0.8995	1.0781	0.8687	0.782	0.8383	0.974	0.8701	0.9064	1.135
2560	palmitoyl-arachidonoyl-glycerol (16:0/20:4) [2]*	Lipid	Diacylglycerol	54958	LC/MS Pos Late	100010925	3015	634.541				HMDB07112	1.117	0.9481	0.9434	0.9059	1.2653	0.9462	0.8153	0.9961	0.8254	0.8038	1.0551	0.804	1.1267	1.0832	0.9609	0.9231	1.1284	1.0177	1.207	1.2538	1.0671	1.5017	1.0881	1.0459	0.9726	0.8268	1.2926	1.3606	1.0148	0.8995	0.9464	0.8612	1.1254	1.1045	0.9129	0.9117	0.2927
1611	palmitoylcarnitine (C16)	Lipid	Fatty Acid Metabolism(Acyl Carnitine)	44681	LC/MS Pos Late	100000776	1425	400.342	461	6865-14-1	C02990	HMDB00222	1.063	0.9426	1.1115	0.7254	1.1153	1.0342	0.8716	1.2294	1.1015	1.2744	1.2361	1.0008	1.2161	1.0991	1.3518	0.8289	1.5364	1.5544	0.7855	1.0377	0.7218	0.9849	1.0776	1.2779	0.8522	1.1352	1.0038	0.5444	1.0931	0.9466	0.6892	0.5434	0.6625	0.7555	0.7104	0.9294	2.6781
1664	palmitoylcholine	Lipid	Fatty Acid Metabolism (Acyl Choline)	52944	LC/MS Pos Late	100009233	1482	342.337	151731				1.5702	1.4691	2.296	0.9781	1.1717	1.6999	1.0326	1.086	1.0928	1.6633	2.0844	0.8776	1.4067	1.123	1.8688	1.1619	1.4528	1.2109	0.7344	0.7209	0.7772	0.7459	0.6887	0.9031	0.7923	0.8552	1	0.8344	0.713	1.2234	0.6878	0.6758	0.871	0.7613	0.6936	1.1243	2.5206
2562	palmitoyl-docosahexaenoyl-glycerol (16:0/22:6) [1]*	Lipid	Diacylglycerol	57373	LC/MS Pos Late	100015618	2749	658.541				HMDB07121	1.0055	0.9393	1.0366	0.7729	1.4504	1.1256	0.6608	1.0842	0.985	0.9061	1.7093	0.8231	1.0789	0.9016	1.0055	0.8643	1.7555	0.9867	1.15	0.6986	0.9557	0.7766	0.5609	0.9082	0.9419	0.6046	0.8193	0.9078	1.024	0.8699	0.922	0.7305	0.823	1.0832	0.655	0.8582	0.5761
2563	palmitoyl-docosahexaenoyl-glycerol (16:0/22:6) [2]*	Lipid	Diacylglycerol	57374	LC/MS Pos Late	100015619	2830	658.541				HMDB07121	1.2364	0.9482	1.0467	0.6867	2.0101	1.0631	0.7797	1.1548	0.5773	0.8116	1.4265	1.0096	1.1554	0.9058	0.9268	0.5249	1.1084	0.9115	0.8844	1.0736	0.7221	1.421	0.6398	1.0028	1.0168	0.5551	1.3969	1.1659	0.9696	0.7224	0.6512	0.9215	1.0641	1.3461	0.6101	0.8668	0.1879
2554	palmitoyl-linolenoyl-glycerol (16:0/18:3) [2]*	Lipid	Diacylglycerol	54965	LC/MS Pos Late	100010939	2834	608.525				HMDB07105	1.1171	1.1654	1.5947	1.4472	1.6007	1.1656	0.4885	1.2449	0.8036	0.7499	0.9629	0.4666	0.4905	0.6837	0.3332	0.3682	0.6689	0.5108	0.5501	0.7749	0.9973	0.6848	0.7035	1.041	0.8588	1.5227	0.97	2.4468	1.0319	1.61	0.8617	1.0642	1.2048	1.3232	0.7098	1.129	0.72
2552	palmitoyl-linoleoyl-glycerol (16:0/18:2) [1]*	Lipid	Diacylglycerol	52633	LC/MS Pos Late	100009052	3080	610.541	9543695			HMDB07103	1.0441	1.1602	1.2602	1.5587	1.3098	1.3686	0.6829	1.1537	0.9442	0.8371	1.4466	0.7153	0.703	0.731	0.6615	0.6135	1.0788	0.7537	0.7273	0.6737	0.7199	0.7105	0.8165	0.9492	0.7767	1.0328	0.9459	1.7917	0.2969	1.193	0.8896	0.7952	1.0138	1.0913	0.8086	0.9847	1.096
2553	palmitoyl-linoleoyl-glycerol (16:0/18:2) [2]*	Lipid	Diacylglycerol	52634	LC/MS Pos Late	100009055	3197	610.541				HMDB07103	1.0663	1.0745	1.2272	1.2786	1.4198	1.212	0.7235	1.0687	0.9365	0.8722	1.1947	0.7839	0.7805	0.8127	0.6953	0.5783	1.0008	0.8381	0.8271	0.9104	0.738	0.9591	0.9229	1.0278	0.8982	1.0091	1.098	1.4743	0.7222	1.1873	0.7724	0.8228	1.0104	1.2079	0.8564	0.991	0.5054
2550	palmitoyl-oleoyl-glycerol (16:0/18:1) [1]*	Lipid	Diacylglycerol	54943	LC/MS Pos Late	100010916	3562	612.556			C13861	HMDB07102	0.7655	1.1118	1.2914	1.4939	1.0911	1.2487	0.5648	1.225	0.8796	0.7945	1.2637	0.7043	0.6492	0.6914	0.5171	0.4241	1.2561	0.812	1.2139	0.9315	0.8827	0.8012	1.1585	0.9798	0.6471	0.9246	1.2989	2.6006	0.9718	1.1857	0.7704	1.0727	0.9252	1.071	0.9316	0.8018	1.3084
2551	palmitoyl-oleoyl-glycerol (16:0/18:1) [2]*	Lipid	Diacylglycerol	54942	LC/MS Pos Late	100010917	3695	612.556			C13861	HMDB07102	0.834	1.0884	1.0758	1.2399	1.0441	1.0249	0.6173	1.0933	0.8226	0.7487	1.0841	0.7158	0.701	0.8541	0.5553	0.4735	1.0442	0.8595	1.1945	1.1009	1.0954	1.0301	1.2685	1.134	0.7574	0.9575	1.2726	1.927	1.1994	1.1673	0.918	1.0484	1.0912	0.9862	1.0259	0.8013	0.4956
2547	palmitoyl-palmitoyl-glycerol (16:0/16:0) [2]*	Lipid	Diacylglycerol	54990	LC/MS Pos Late	100010948	3734	586.541				HMDB07098	1.204	0.9241	1.3619	1.2027	0.9448	0.8799	0.5462	0.9434	0.7384	0.709	0.8537	0.5281	0.6242	1.0191	0.5928	0.5495	0.9561	0.7772	1.798	1.6272	1.8666	1.6646	2.4555	2.2498	1.01	2.0766	0.9119	3.8574	1.2581	1.9099	0.6747	0.9152	1.0509	0.7494	0.9674	0.672	2.5999
3841	pantothenate (Vitamin B5)	Cofactors and Vitamins	Pantothenate and CoA Metabolism	1508	LC/MS Neg	1024	1498.7	218.103	6613	137-08-6	C00864	HMDB00210	1.2236	1.4693	0.9271	1.0524	0.8612	0.9808	1.1105	1.131	1.075	1.0044	0.8393	0.8613	1.2681	1.6404	1.3234	1.3031	1.0258	1.1716	1.5416	1.3174	0.9986	1.164	0.7723	0.8613	1.0613	1.1323	0.9264	0.968	0.8715	0.9285	1.0379	0.9055	0.9256	0.9502	0.8726	0.7438	0.6956
1311	pentadecanoate (15:0)	Lipid	Long Chain Fatty Acid	1361	LC/MS Neg	980	5521	241.217	13849	1002-84-2;10002-84-2	C16537	HMDB00826	1.1006	0.9996	1.0047	1.1432	1.0498	1.1832	0.8543	0.9903	1.0204	1.0192	1.1333	0.9686	1.0077	0.9875	0.8866	0.9527	1.0333	0.5071	0.9828	1.1309	0.7854	1.025	0.9991	0.9399	0.979	0.9769	1.0766	1.15	0.909	1.0909	0.9899	1.0147	0.5882	1.1297	0.5307	1.1114	2.0803
5154	perfluorooctanesulfonate (PFOS)	Xenobiotics	Chemical	57564	LC/MS Polar	100010955	662	498.93	74483	1763-23-1	C18142	HMDB59586	0.657	0.657	0.657	0.7385	0.657	0.657	0.657	0.657	0.9654	0.657	2.0233	0.657	0.657	0.657	1.6825	0.8305	1.0463	0.7017	1.3055	0.657	0.657	0.657	0.657	1.5626	0.657	1.1807	0.8082	0.657	0.657	0.657	0.657	0.657	0.657	0.8921	0.657	0.657	0.657
163	phenol glucuronide	Amino Acid	Tyrosine Metabolism	52747	LC/MS Neg	100006679	1800	269.067	87235	17685-05-1		HMDB60014	0.5588	0.1833	0.1833	0.6018	0.5024	0.3564	2.2834	1.9304	5.2015	2.2782	0.6802	0.1833	1.5657	1.3913	0.1833	0.2633	0.2381	0.1833	0.1833	0.6322	1.488	0.1833	1.5547	0.4718	1.0651	0.3406	0.3544	0.1833	2.1547	1.9306	1.2645	1.0931	2.793	1.4309	0.6821	0.5657	0.1833
162	phenol sulfate	Amino Acid	Tyrosine Metabolism	32553	LC/MS Neg	100001510	2156	172.991	74426	937-34-8	C02180	HMDB60015	1.1545	0.6638	0.623	0.92	1.478	0.7963	2.3024	1.9034	3.2881	1.7994	0.6298	0.7846	1.651	1.6636	0.6584	0.8143	0.7526	0.7021	0.6624	1.0223	1.1422	0.7543	1.2933	0.546	1.0027	0.7209	0.8688	0.5069	1.4699	1.8692	1.613	2.1274	2.3419	1.8593	1.2304	0.5526	1.3295
1015	phenylacetylglycine	Peptide	Acetylated Peptides	33945	LC/MS Neg	100001275	2375	192.067	68144	500-98-1	C05598	HMDB00821	1.5106	0.6302	0.6161	0.7133	0.8472	1.2769	4.1296	6.5974	5.9529	8.1441	1.1038	0.9999	3.4906	2.1866	2.3482	1.1565	1.0497	0.8629	0.7029	0.6039	0.7598	0.8384	0.7289	0.4741	1.3336	0.8878	0.8991	0.8977	1.0294	0.8632	1.1179	1.396	3.6332	1.3131	1.3219	0.5666	0.6363
127	phenylalanine	Amino Acid	Phenylalanine Metabolism	64	LC/MS Pos Early	460	2878	166.086	6140	63-91-2	C00079	HMDB00159	0.9875	1.0841	0.9369	0.9744	0.8709	1.0658	1.04	1.0564	0.9942	0.9814	1.0578	0.799	0.9806	1.1563	1.0856	0.9276	1.0473	1.1177	1.0797	0.9512	0.9663	0.8319	0.8514	0.8536	0.8388	1.0428	0.9715	1.0047	1.0401	1.048	0.9837	0.8113	1.0448	1.0204	0.9862	0.8279	0.6835
810	phenylalanylalanine	Peptide	Dipeptide	41374	LC/MS Pos Early	100003589	2909	237.123	5488196	3918-87-4			1.0135	1.366	1.4966	2.2424	1.1088	1.06	0.6912	1.4286	0.7001	0.9353	0.745	0.8734	0.6289	0.7718	0.3561	0.5868	0.7118	0.8105	0.6147	0.5255	0.5712	0.5414	0.4888	1.0845	0.7021	1.8645	0.8338	2.0011	0.6124	1.6147	0.8994	0.8838	1.0709	1.1762	1.0606	0.9852	1.9447
815	phenylalanylglycine	Peptide	Dipeptide	41370	LC/MS Pos Early	100003588	2898	223.108	98207	721-90-4		HMDB28995	1.2354	0.7026	1.2597	1.4616	1.0557	1.1401	0.9342	0.9306	0.9722	0.9715	1.0436	1.3293	0.9424	0.6427	0.8012	0.6526	0.8999	0.8523	0.6503	0.6368	0.7105	0.8745	0.699	1.1728	0.9701	0.7474	1.293	1.2505	0.6437	1.1204	0.4944	0.4808	0.9999	0.8212	0.9137	1.1691	1.7694
133	phenyllactate (PLA)	Amino Acid	Phenylalanine Metabolism	22130	LC/MS Polar	100000774	908	165.056	3848	828-01-3	C05607	HMDB00779	0.5249	0.6437	0.9369	0.972	0.8784	0.7624	0.8238	0.5249	1.0331	0.889	0.8392	0.6645	0.991	1.0367	1.1144	0.9407	1.0317	1.0994	1.2985	0.824	1.2633	1.1712	1.3291	1.1952	0.8544	3.2695	1.2591	1.1509	1.1512	1.4727	1.2496	0.7258	1.0086	0.7896	1.2902	0.828	0.8582
4031	phenylpropionylglycine	Xenobiotics	Benzoate Metabolism	35434	LC/MS Neg	100001591	2945	206.082	152323	56613-60-6		HMDB00860	0.566	0.9968	0.5138	0.3541	0.2359	0.2766	0.4243	0.6452	0.1971	1.1491	0.7071	0.6435	0.8447	1.4714	0.8085	0.8508	0.1173	0.9314	1.3201	2.1391	1.382	1.4039	1.3801	1.5184	1.3093	1.9021	1.9567	1.5769	2.4804	1.7885	1.0604	1.3493	1.2622	1.1153	1.1926	1.1199	0.795
132	phenylpyruvate	Amino Acid	Phenylalanine Metabolism	566	LC/MS Neg	241	2515	163.04	997	156-06-9	C00166	HMDB00205	1.5831	0.604	0.3912	0.4573	0.3912	1.124	1.032	0.8139	1.0042	1.0703	1.6114	1.8493	1.8421	1.268	1.8342	1.2705	1.9116	0.8697	1.272	1.2503	0.8362	1.6788	0.7315	0.8367	0.9748	1.3217	0.9955	0.5674	0.9547	0.8635	0.7077	0.58	0.9715	0.7783	1.0833	0.8103	0.9246
1277	phosphate	Energy	Oxidative Phosphorylation	42109	LC/MS Neg	461	608	96.9696	1061	7664-38-2	C00009	HMDB01429	0.9772	0.9905	0.9412	0.8828	0.9338	0.9637	0.9815	1.1132	0.9621	1.0588	0.9545	1.1484	1.0041	1.0991	1.002	0.9413	1.0531	1.0347	1.0065	1.1318	0.9416	1.1181	0.8461	1.0349	0.9854	0.968	1.0533	1.0001	0.9387	0.938	0.9123	1.0602	0.9825	1.1615	0.9222	1.1096	0.8699
1062	phosphoenolpyruvate (PEP)	Carbohydrate	Glycolysis, Gluconeogenesis, and Pyruvate Metabolism	597	LC/MS Neg	463	587.3	166.975	1005	10526-80-4	C00074	HMDB00263	1.1795	0.8383	1.1268	0.6744	0.979	0.7397	1.17	1.1182	0.9784	1.0046	1.1957	1.1709	1.2105	0.98	1.1198	0.8905	1.1362	0.9811	1.0971	1.0898	1.1406	1.1424	0.8334	0.7588	0.9523	1.2259	0.957	0.9764	1.0351	0.8481	0.9059	0.993	0.979	1.3586	0.9165	0.9663	0.6792
1909	phosphoethanolamine (PE)	Lipid	Phospholipid Metabolism	1600	LC/MS Neg	1026	638	140.012	1015	1071-23-4	C00346	HMDB00224	1.1284	1.0432	0.8236	0.9206	0.8733	1.0495	0.8194	1.1122	1.1094	1.0564	0.8997	1.302	1.1285	1.3798	1.4059	1.3647	1.1335	1.2645	1.1154	1.3038	0.8812	1.1518	1.1589	1.1325	0.7133	0.9738	0.9058	0.7571	0.8347	0.986	0.746	0.9048	0.7644	0.8891	0.7699	1.0812	1.0199
2617	phytosphingosine	Lipid	Sphingolipid Synthesis	1510	LC/MS Pos Late	469	1367	318.3	122121	554-62-1	C12144	HMDB04610	0.9992	1.3259	1.042	1.192	0.7536	0.8867	0.7122	0.964	0.9832	1.1427	1.2323	0.63	0.89	1.1161	0.8974	0.8838	1.1576	1.2006	1.6835	1.2312	0.9793	0.8786	1.0528	1.068	0.6344	0.9128	0.9952	1.5456	1.2399	1.3632	1.0628	0.9096	0.9655	1.0248	1.1022	0.9582	1.2115
244	picolinate	Amino Acid	Tryptophan Metabolism	1512	LC/MS Pos Early	1022	910	124.039	1018	98-98-6	C10164	HMDB02243	1.2821	0.8303	1.2529	0.6805	1.0155	0.7371	0.6552	0.6996	0.5621	0.4998	0.8524	1.2105	1.0609	2.2926	1.105	1.1093	1.0198	1.4036	1.832	1.9361	1.4177	1.7759	1.9777	1.2306	0.9132	1.2343	0.8218	1.0854	0.7449	1.4551	0.6863	0.8565	1.2333	0.8587	0.8018	0.9132	0.7083
1462	pimelate (C7-DC)	Lipid	Fatty Acid, Dicarboxylate	15704	LC/MS Polar	100000101	2745	159.066	385	111-16-0	C02656	HMDB00857	1.3136	0.7923	0.9852	0.9109	0.8979	1.0102	0.6295	1.0293	0.8911	0.9664	0.8256	0.7525	0.9637	0.9878	1.259	0.8652	1.0448	0.7412	1.1573	0.9045	1.0386	0.9509	1.0569	1.0006	1.2415	0.9408	1.3126	0.6927	0.8934	1.6457	0.7767	1.1097	1.0519	1.144	1.2715	0.9386	0.6733
1621	pimeloylcarnitine/3-methyladipoylcarnitine (C7-DC)	Lipid	Fatty Acid Metabolism(Acyl Carnitine)	53224	LC/MS Pos Early	100009407	2773	304.175					1.2362	0.7535	1.2437	0.8012	0.7715	1.5183	1.4828	0.7788	1.0182	0.8028	1.6133	1.8041	2.4639	0.9871	3.9561	3.5104	0.8384	0.8151	0.7347	1.2678	0.6685	0.6782	1.0526	1.4932	1.3146	1.3293	0.9696	0.7646	0.6727	0.6078	0.6307	1.0482	0.7457	0.8846	0.6631	2.1312	0.6156
119	pipecolate	Amino Acid	Lysine Metabolism	1444	LC/MS Pos Early	1025	2200	130.086	849	4043-87-2	C00408	HMDB00070	0.7825	0.6804	1.0619	0.7412	1.0926	1.0339	0.8743	0.9152	0.9619	0.6808	0.7536	1.0458	0.7507	1.0011	0.9199	1.1373	1.0924	1.2308	1.1807	1.3022	0.6925	0.7876	0.9338	0.8312	0.8904	1.0169	0.9476	1.2007	0.9618	1.0382	0.9624	1.1006	1.3346	1.4186	0.9023	0.9732	0.8024
424	prolylhydroxyproline	Amino Acid	Urea cycle; Arginine and Proline Metabolism	35127	LC/MS Pos Early	100001167	2128	229.118	11673055	18684-24-7		HMDB06695	1.137	1.1523	0.9151	0.9108	0.8095	0.9421	1.4245	1.4882	1.3797	1.3632	0.9748	1.0529	1.369	1.4679	1.3025	1.3806	1.461	1.479	1.1763	1.0964	1.0133	0.8387	1.3721	1.0941	0.8002	1.1559	1.0457	0.5683	0.8113	0.9835	1.0282	0.963	0.8604	0.9854	0.8245	0.8848	0.8889
408	proline	Amino Acid	Urea cycle; Arginine and Proline Metabolism	1898	LC/MS Pos Early	480	1603	116.071	145742	147-85-3	C00148	HMDB00162	1.0173	1.1385	0.8155	1.0506	0.8797	1.0206	1.0117	1.0367	1.0098	1.0292	1.1407	0.8611	1.0507	1.1719	1.0558	1.003	1.0609	1.1332	1.0965	0.97	0.9608	0.9369	0.9552	0.9099	0.9381	1.0842	1.0156	0.9749	0.9829	0.9628	1.0928	0.8011	0.9085	0.9477	0.8753	0.8177	0.822
835	prolylglycine	Peptide	Dipeptide	40703	LC/MS Pos Early	100003674	2136	173.092	6426709	2578-57-6		HMDB11178	0.6833	1.0396	0.8638	1.2827	0.6231	0.9371	0.6434	1.4473	0.708	1.2165	1.1139	1.222	0.7162	1.0978	0.4261	0.935	1.1162	1.0434	1.0004	1.1692	0.6336	0.7958	0.9688	1.2222	0.6529	0.9003	1.0164	1.0695	1.2401	1.1657	1.183	1.0258	0.9666	1.0426	0.9996	0.8152	1.2188
1558	propionylcarnitine (C3)	Lipid	Fatty Acid Metabolism (also BCAA Metabolism)	32452	LC/MS Pos Early	100001162	2590	218.139	107738	17298-37-2	C03017	HMDB00824	0.8466	0.6383	0.5738	0.4754	0.9634	0.6896	0.7372	0.6834	0.9948	1.0896	1.2184	0.8999	1.3593	0.9095	1.2721	0.8771	2.05	1.1052	0.9676	0.9116	0.6532	1.1713	0.9529	1.006	0.765	0.6393	1.4345	0.8256	0.8636	0.9236	0.7191	0.4591	0.9977	0.81	0.9101	0.5682	0.3082
1559	propionylglycine (C3)	Lipid	Fatty Acid Metabolism (also BCAA Metabolism)	31932	LC/MS Polar	100001150	1502.5	130.051	98681	21709-90-0		HMDB00783	1.383	1.141	0.8793	0.9344	1.1437	0.9401	0.5642	0.7328	0.6702	0.7384	0.5584	0.5021	1.228	0.9534	1.2536	1.2534	0.837	0.869	1.6502	0.7488	0.8175	0.8283	1.037	0.9078	1.3736	1.015	1.3569	0.5972	1.3101	1.553	1.2761	1.1183	1.506	0.9985	1.2234	1.2446	1.0066
1781	prostaglandin F2alpha	Lipid	Eicosanoid	19398	LC/MS Neg	100000574	4658	353.233	5280363	551-11-1	C00639	HMDB01139	1.4972	0.8216	0.8695	0.9222	0.9832	0.9999	0.9791	0.8772	1.1087	0.821	0.794	0.9826	1.4932	1.7257	1.2583	1.8759	0.8641	1.0001	1.394	1.2333	1.4602	1.3807	1.235	0.9675	1.1312	1.0537	1.4976	0.7774	0.7863	1.1493	0.435	0.9314	1.3107	0.4672	1.3818	0.955	0.1428
3737	pseudouridine	Nucleotide	Pyrimidine Metabolism, Uracil containing	33442	LC/MS Pos Early	821	800	245.077	15047	1445-07-4	C02067	HMDB00767	1.0994	1.3239	1.0512	0.9104	1.1223	1.2104	1.0684	1.142	1.1117	0.8968	0.819	1.0316	1.3319	1.4552	1.3927	1.2273	1.2645	1.3103	1.3086	1.0305	0.8548	0.9461	0.9821	1.0196	0.9927	0.9371	1.0973	1.0791	0.8199	0.9196	0.8124	1.0221	1.0173	0.9837	0.9225	0.8712	1.0337
3893	pterin	Cofactors and Vitamins	Pterin Metabolism	43023	LC/MS Pos Early	100004216	1805	164.057	73000	22363-60-4	C00715	HMDB00802	0.6797	1.2998	0.855	0.972	0.8661	0.9742	0.8633	1.3386	0.8863	1.1635	0.7132	0.6593	0.9568	1.0758	0.7919	1.1554	1.2212	1.2464	1.0903	0.9192	0.8513	0.497	0.9096	0.9355	0.8105	0.9347	0.9575	1.3433	0.9625	1.0748	1.0346	1.1928	1.1832	0.9418	1.0147	0.7835	0.9899
444	putrescine	Amino Acid	Polyamine Metabolism	1408	LC/MS Pos Early	49	3027	89.1073	1045	110-60-1	C00134	HMDB01414	0.448	0.3116	0.974	0.3116	0.8081	0.879	0.3116	0.3116	1.3001	0.3116	3.9955	5.7017	0.6044	0.9639	0.6486	1.5871	0.5663	1.5201	0.9046	0.7898	0.9383	0.3116	1.0008	0.3116	0.3116	1.0377	1.8399	2.0101	0.3116	0.5753	0.3116	0.3116	0.3116	0.3116	0.3116	0.3116	0.8049
3944	pyridoxal	Cofactors and Vitamins	Vitamin B6 Metabolism	1651	LC/MS Pos Early	491	2343	168.066	1050	65-22-5	C00250	HMDB01545	0.7588	1.0289	0.8858	1.6663	0.9801	1.1895	0.4872	1.1063	0.8024	0.9056	0.7176	0.9397	0.53	1.132	0.364	0.8789	0.6055	0.8064	1.2499	1.1577	0.9224	0.744	1.0125	1.0738	0.4475	0.9675	1.0433	1.6145	1.2591	1.3304	1.0201	1.5236	1.3039	2.0129	1.2822	1.3483	0.6139
3943	pyridoxal phosphate	Cofactors and Vitamins	Vitamin B6 Metabolism	5331	LC/MS Neg	492	943	246.017	1051	41468-25-1	C00018	HMDB01491	0.9413	1.2352	0.7278	0.8449	1.0985	1.0114	1.0332	1.035	1.4551	1.2801	1.2923	0.8565	1.6647	1.9439	2.0388	1.6569	2.2406	1.7216	1.7339	1.1867	1.299	0.8565	1.2739	1.3411	0.9302	0.877	1.0022	0.5577	0.8609	0.7627	1.0286	0.5514	0.7304	0.6676	1.0723	0.7732	0.5222
3941	pyridoxamine	Cofactors and Vitamins	Vitamin B6 Metabolism	2150	LC/MS Pos Early	568	2975	169.097	1052	58052-48-5	C00534	HMDB01431	0.8156	1.0203	0.8457	1.2142	0.8831	1.118	0.6256	0.8968	0.872	0.843	0.9122	1.1406	0.9063	1.4625	0.7789	1.168	1.2124	1.0541	1.4585	1.1921	0.9813	0.987	1.0178	1.2807	0.739	0.913	0.9703	1.1591	0.96	1.0156	0.8738	0.9586	1.0677	1.2089	0.8806	1.2125	0.794
3942	pyridoxamine phosphate	Cofactors and Vitamins	Vitamin B6 Metabolism	3138	LC/MS Pos Early	493	1932	249.063	1053	529-96-4	C00647	HMDB01555	0.8531	0.9496	0.9434	0.8958	0.8518	0.9238	0.8677	1.0849	0.947	0.9096	0.8762	0.9853	0.9193	1.005	0.9707	0.9228	1.086	1.1285	1.2135	1.0853	1.0282	1.0068	0.9596	0.975	0.9426	0.9126	1.0068	1.021	0.9672	1.0369	0.8441	0.9229	1.0839	1.0645	1.0027	0.9774	0.6887
3945	pyridoxate	Cofactors and Vitamins	Vitamin B6 Metabolism	31555	LC/MS Neg	100001121	2185	182.046	6723	82-82-6	C00847	HMDB00017	1.2095	1.1262	0.9034	0.8785	0.7243	1.2652	1.027	1.0954	1.1678	0.9214	1.1499	1.0724	1.298	1.3205	1.3428	1.2546	1.23	1.1094	1.5228	1.1802	1.1896	1.3566	0.8637	0.6974	0.9844	0.8307	1.3758	0.9614	0.9097	0.7023	0.902	0.5687	0.9818	0.5989	0.7976	0.6678	0.4984
52	pyroglutamine*	Amino Acid	Glutamate Metabolism	46225	LC/MS Pos Early	100001540	1900	129.066	134508	2353-44-8			0.725	0.7704	0.8575	0.8536	0.9147	0.9609	0.9335	1.1575	1.1386	0.8005	1.1745	1.2221	0.8248	1.0845	1.125	0.9349	1.1255	0.8347	1.2444	1.1275	0.8338	0.7635	0.816	0.8846	0.7948	0.689	0.8455	0.7069	1.2029	0.8117	1.0143	1.2865	1.0384	1.0974	0.8601	0.8799	0.6524
4470	pyrraline	Xenobiotics	Food Component/Plant	48428	LC/MS Neg	100001767	2304	253.119	122228	74509-14-1		HMDB33143	0.4377	0.4377	0.4377	0.5226	0.4377	0.4377	0.5854	0.6214	0.8035	0.4377	0.947	0.532	1.3401	2.0311	1.427	1.1736	1.1402	0.8388	2.9879	1.9519	2.723	0.8861	1.7863	1.0418	1.4413	1.6118	0.4377	0.4377	1.5094	0.4377	0.9419	0.4523	0.679	0.8902	0.8786	0.9003	0.4377
1063	pyruvate	Carbohydrate	Glycolysis, Gluconeogenesis, and Pyruvate Metabolism	48990	LC/MS Polar	823	1083	87.0088	1060	127-17-3	C00022	HMDB00243	1.2696	0.9062	0.9337	0.974	0.9758	1.1257	1.236	0.9946	1.0385	1.1407	1.3592	0.9923	1.2402	1.1463	1.3223	0.9928	1.3559	1.1778	1.0523	0.8914	0.7734	0.754	1.1472	0.9344	0.8972	1.2264	0.9582	0.732	1.1344	1.2096	1.1911	0.9114	0.817	0.7365	1.1079	1.0533	0.8938
3932	retinal	Cofactors and Vitamins	Vitamin A Metabolism	40807	LC/MS Pos Late	100004088	1666	285.221	638015		C00376	HMDB01358	0.521	0.7664	1.1556	1.2347	0.5228	0.6136	0.521	0.521	0.7623	3.5259	0.6087	0.521	0.6797	0.8204	0.9072	1.011	0.6013	0.8854	1.7761	0.521	1.5177	0.521	2.9095	0.9218	0.7574	1.1683	0.6792	0.521	1.8806	0.6644	1.2815	0.8444	1.3541	1.5355	0.9398	0.521	2.1869
3925	retinol (Vitamin A)	Cofactors and Vitamins	Vitamin A Metabolism	1806	LC/MS Pos Late	498	1636	269.226	445354	68-26-8	C00473	HMDB00305	0.2063	9.0296	0.6057	3.6	0.1383	0.9744	0.1953	4.3061	0.6753	19.2036	1.3673	0.4377	0.3826	2.3729	0.5237	0.5697	3.0079	1.7374	5.6343	2.0255	1.7031	0.6017	8.4004	1.0118	0.2526	0.786	0.3471	3.6213	4.8442	1.1232	4.1411	1.9399	1.1469	1.5459	0.5623	0.5592	126.264
1086	ribitol	Carbohydrate	Pentose Metabolism	15772	LC/MS Polar	100000406	1789.6	151.061	6912	488-81-3	C00474	HMDB00508	1.5268	1.4369	0.9218	0.8997	0.6729	0.5358	1.1282	1.1635	1.0831	1.0357	0.7208	0.4107	1.3393	1.9339	1.017	0.9856	0.8442	1.0219	2.0476	1.1798	1.3539	1.2717	1.013	0.7759	1.1619	1.3095	1.0049	0.92	0.8063	1.3104	1.2254	1.1221	0.9121	0.6802	0.9107	0.7751	0.5909
3837	riboflavin (Vitamin B2)	Cofactors and Vitamins	Riboflavin Metabolism	1827	LC/MS Pos Early	500	2292	377.146	493570	83-88-5	C00255	HMDB00244	1.1873	1.2642	0.8536	0.8029	0.8439	0.8762	1.3228	1.1607	1.2769	1.0589	1.1598	0.8903	1.5825	1.8848	1.7959	1.6366	1.5273	1.6691	1.6884	1.1639	0.8633	0.9228	0.8005	0.8877	0.9581	1.0634	0.9675	0.6348	0.8968	0.9681	1.0168	0.7633	0.999	0.8708	0.7218	0.8218	0.5349
1087	ribonate (ribonolactone)	Carbohydrate	Pentose Metabolism	27731	LC/MS Polar	100001007	2425	165.04	5460677	5336-08-03	C01685	HMDB00867	2.9276	0.4622	0.486	0.8607	0.1547	0.1547	0.1547	3.517	0.1547	2.5847	0.3172	0.4	1.3775	0.6254	1.3014	0.6939	0.1547	1.0375	1.0617	0.6093	0.5587	0.3361	1.0087	0.3778	0.8568	1.2726	0.8622	0.649	1.1568	0.1547	1.074	2.9712	0.2636	3.0098	0.5643	1.5351	0.8584
1085	ribose	Carbohydrate	Pentose Metabolism	1471	LC/MS Polar	914	1508.2	195.051	5779	50-69-1	C00121	HMDB00283	1.2223	1.128	1.112	1.0107	1.0048	0.9964	0.7938	1.2363	0.9402	1.243	1.1282	1.0974	1.2052	1.0303	1.0626	0.8021	0.9493	0.7879	0.9081	1.1984	0.9043	1.0158	0.8548	1.1629	1.0324	0.8863	1.1973	0.9078	0.9819	1.3109	0.9905	0.9999	0.8284	0.9285	0.8173	1.2579	0.5263
1111	ribulonate/xylulonate/lyxonate*	Carbohydrate	Pentose Metabolism	61858	LC/MS Polar	100019968	2350	165.04					1.0979	0.6873	1.1336	0.636	1.5358	1.0684	0.9236	0.837	1.2343	0.6321	1.1073	0.9135	1.1962	1.0725	1.4008	1.1301	1.5146	1.3059	1.2929	0.6829	0.9656	0.8858	0.6715	0.9055	1.5072	0.8436	1.3565	0.8644	0.7689	1.0486	0.6496	0.7076	0.9475	0.8699	1.0477	0.9981	0.3405
1088	ribulose/xylulose	Carbohydrate	Pentose Metabolism	48340	LC/MS Polar	100006122	1400	149.046	5289590				1.0755	1.1123	1.3052	1.0231	1.223	1.1346	0.958	1.0227	0.8797	0.9488	1.2078	0.9728	0.9323	0.9042	0.9808	0.6848	0.9281	0.8841	0.7858	0.9318	0.951	0.7067	0.9987	1.204	0.8649	1.0073	1.0778	1.1918	1.3603	1.8343	1.1355	0.932	0.7801	0.9424	1.0804	1.1681	0.3072
486	S-(1,2-dicarboxyethyl)glutathione	Amino Acid	Glutathione Metabolism	63009	LC/MS Neg	100020967	543	422.087	9802383	1115-52-2			2.2612	1.5931	0.9918	2.35	1.8178	1.3722	1.1913	0.5861	0.8442	0.8131	0.9811	0.4794	1.0977	0.978	0.5044	0.7566	0.5193	0.3624	1.0463	0.3624	1.1603	0.3624	1.113	0.3624	1.0278	0.8249	0.7793	1.6541	1.128	1.1152	1.029	1.3117	2.0503	1.6636	1.5486	1.2715	0.4916
60	S-1-pyrroline-5-carboxylate	Amino Acid	Glutamate Metabolism	42370	LC/MS Pos Early	35	1528	114.055	1196	2906-39-0	C04322	HMDB01301	0.942	1.937	0.7963	0.8808	0.442	0.7559	1.2797	1.1561	0.8568	1.1111	0.8298	0.4177	1.2311	1.63	1.4342	0.9558	0.9259	1.1003	1.4985	1.0388	1.482	0.6749	1.152	0.6539	1.0689	0.8532	0.8977	1.003	1.4948	1.0413	1.7523	1.1381	1.501	1.0353	1.0868	0.5585	0.2752
110	saccharopine	Amino Acid	Lysine Metabolism	1495	LC/MS Pos Early	392	2530	277.139	160556	997-68-2	C00449	HMDB00279	1.1713	0.8206	0.8488	0.6634	1.3202	1.275	0.681	0.4472	0.8726	0.5634	0.8455	0.6308	2.0064	1.1491	1.5667	1.4297	1.4173	0.521	1.2833	0.9792	1.6972	0.6983	2.3464	1.4765	0.9444	1.2141	1.4348	1.5731	1.4123	0.7546	1.8811	0.6825	2.5037	0.5447	0.9558	0.5866	1.3115
366	S-adenosylhomocysteine (SAH)	Amino Acid	Methionine, Cysteine, SAM and Taurine Metabolism	42382	LC/MS Neg	197	1832.4	383.114	439155	979-92-0	C00021	HMDB00939	0.8093	1.2544	0.7485	0.7938	0.8299	0.6971	0.8776	1.3524	0.9928	1.062	1.0122	0.7964	0.9901	1.4603	0.8482	0.8094	1.3686	1.2196	1.3406	1.0668	0.9539	0.9064	0.8831	0.8708	0.8005	0.8477	1.1714	1.1999	0.9277	1.2917	1.0298	0.8182	1.0051	1.0517	1.0551	0.642	0.5678
365	S-adenosylmethionine (SAM)	Amino Acid	Methionine, Cysteine, SAM and Taurine Metabolism	15915	LC/MS Pos Early	1263	3002	399.145	34756	24346-00-7;86867-01-8;86867-0108	C00019	HMDB01185	0.3614	0.4804	0.8451	1.9706	2.0492	1.921	0.8496	1.1506	1.1018	1.6269	2.4859	2.2119	0.136	0.136	0.136	0.136	1.0511	1.0023	0.136	0.3018	0.538	0.4158	0.7762	1.1868	0.136	0.136	0.889	1.3562	0.9977	1.2094	0.313	0.6014	0.4385	1.6423	1.3139	2.3655	0.6972
4979	salicylate	Xenobiotics	Drug - Topical Agents	1515	LC/MS Neg	501	2195	137.024	338	69-72-7	C00805	HMDB01895	0.706	0.304	0.9591	0.926	0.5324	0.9132	0.6206	1.2182	0.9582	1.0907	1.5066	1.1122	1.2072	0.3972	0.4394	0.4399	0.9199	1.1019	1.0032	0.4014	0.9455	0.2271	0.9599	1.0318	1.1884	0.9394	0.2271	1.158	1.1722	0.2271	0.2271	0.6191	0.2271	0.6058	1.2335	0.7997	1.0013
4	sarcosine	Amino Acid	Glycine, Serine and Threonine Metabolism	1516	LC/MS Pos Early	1023	1280	90.055	1088	107-97-1	C00213	HMDB00271	0.5147	0.1693	0.1693	0.498	0.26	0.1693	0.84	0.8249	0.9576	0.9586	0.7795	1.0197	1.1062	0.6624	0.9377	0.9464	1.0787	0.6539	1.5325	1.8061	1.103	1.5821	1.8316	1.9467	1.0589	2.2619	1.777	2.2222	1.1739	0.5768	0.8976	0.1693	0.6872	0.8804	1.0301	0.1693	0.6256
1470	sebacate (C10-DC)	Lipid	Fatty Acid, Dicarboxylate	32398	LC/MS Neg	100001211	1788	201.113	5192	111-20-6	C08277	HMDB00792	1.1936	1.0519	0.785	0.8418	1.1948	0.9899	0.9408	1.0084	1.3901	0.7033	0.9997	0.9445	0.9886	0.984	0.9616	0.8291	0.9441	0.6867	1.0398	0.5081	0.7767	0.5081	0.776	0.6589	1.1644	0.8275	1.1103	0.5081	0.5081	1.0324	0.8857	0.9332	1.2426	0.5081	1.4296	0.5081	0.9295
1110	sedoheptulose	Carbohydrate	Pentose Metabolism	53237	LC/MS Polar	100002619	2255	209.067	5459879	3019-74-7		HMDB03219	1.3234	1.5839	1.0819	1.1969	0.774	0.7627	1.0328	1.6008	1.053	1.3122	0.6453	0.5077	0.9414	1.0392	0.6859	0.6599	0.5548	0.5678	1.4884	1.2393	1.0544	0.8621	0.6244	0.7943	1.3065	0.9515	1.3269	1.2153	1.047	1.2673	1.2459	1.4104	0.9932	1.0099	1.0503	1.0405	0.9716
1081	sedoheptulose-7-phosphate	Carbohydrate	Pentose Phosphate Pathway	35649	LC/MS Neg	100001628	599.6	289.033	616	2646-35-7	C05382	HMDB01068	0.3812	0.6142	0.5168	0.5905	1.2943	0.9241	0.694	1.3077	0.4738	0.9806	0.6253	1.3812	0.3077	0.6706	0.3077	0.8518	1.2035	1.3664	0.9017	0.7501	0.7936	1.2008	0.7332	1.0424	0.8783	0.6005	1.2263	1.3292	0.8752	0.8588	0.5162	1.2233	1.2108	1.5651	0.9401	1.1814	3.1905
9	serine	Amino Acid	Glycine, Serine and Threonine Metabolism	1648	LC/MS Pos Early	503	1239	106.05	5951	56-45-1	C00065	HMDB00187	1.0414	1.1182	0.8942	0.9209	0.7236	0.9707	1.0769	1.0847	1.0089	0.923	1.0117	0.769	1.095	1.214	1.1555	0.9985	0.9949	1.0514	1.2173	1.074	1.039	0.9355	0.9491	0.8465	0.8664	1.0688	1.0202	0.9456	1.0232	0.9506	1.0157	0.8069	0.9998	1.0287	0.9471	0.8065	0.6977
249	serotonin	Amino Acid	Tryptophan Metabolism	2342	LC/MS Pos Early	504	2550	177.102	5202	153-98-0	C00780	HMDB00259	0.3265	1.9457	0.877	1.9263	0.3265	0.3265	0.3265	1.5063	0.3265	1.4933	0.3265	0.3265	0.3265	0.3265	0.3265	0.3265	0.3265	0.3265	0.3265	0.3265	0.3265	0.3265	0.7191	0.3265	0.3265	1.0915	0.3265	1.4337	1.4554	1.1158	1.3773	1.4825	1.2623	1.2365	1.0134	0.3265	10.242
376	S-methylcysteine	Amino Acid	Methionine, Cysteine, SAM and Taurine Metabolism	39592	LC/MS Pos Early	100002749	1955	119.016	24417	1187-84-4		HMDB02108	1.2268	0.7417	0.8073	1.318	1.3594	1.426	1.4263	0.9986	1.5243	0.9944	0.8627	1.0436	0.9374	0.8662	1.1209	1.0062	0.7765	0.775	0.9691	1.1022	0.8582	0.8434	1.1749	0.5869	0.9662	0.8558	0.9521	0.9403	1.0162	0.9356	0.9749	0.7916	1.2134	1.1348	1.0163	1.1153	1.3284
473	S-methylglutathione	Amino Acid	Glutathione Metabolism	33944	LC/MS Pos Early	100001259	2200	322.107	3605667	2922-56-7	C11347		1.1024	1.246	1.5429	1.1562	1.8758	1.5499	0.8962	1.1588	1.1205	0.8151	0.849	1.3034	0.7136	0.8629	0.7614	0.8838	0.7152	0.7201	1.0266	0.9103	1.0762	0.6728	0.7318	0.7616	1.0782	1.0917	1.0556	1.2899	1.1546	1.2822	1.4096	1.6161	1.3751	1.5703	1.2207	1.1877	0.6838
358	S-methylmethionine	Amino Acid	Methionine, Cysteine, SAM and Taurine Metabolism	38127	LC/MS Pos Early	100002183	2555	164.074	458	3493-12-07	C05319	HMDB38670	0.9011	1.1639	0.8259	0.9841	0.8426	0.8145	0.8253	1.0978	0.7582	0.7563	0.7431	1.0043	1.0371	1.2616	0.8273	1.1913	0.923	0.9507	1.1876	0.9723	1.2514	1.0377	1.2113	0.8523	1.0466	1.2625	1.7267	1.9253	0.8472	1.0877	1.178	0.9547	1.0905	0.9671	1.2446	0.6588	0.6159
447	spermidine	Amino Acid	Polyamine Metabolism	485	LC/MS Pos Early	50	3355	146.165	1102	124-20-9	C00315	HMDB01257	0.8887	0.7465	1.0669	0.6572	0.7903	0.8087	1.0584	1.3168	1.1588	0.9909	0.8183	1.1547	1.2397	1.0703	1.266	1.2823	1.0056	1.1113	1.2142	1.3228	0.8313	1.05	0.8451	0.8667	1.081	1.0735	1.0334	1.1648	0.9501	0.8346	0.9794	1.0295	1.0018	1.0492	0.8489	0.7901	1.2942
452	spermine	Amino Acid	Polyamine Metabolism	603	LC/MS Pos Late	507	758	203.223	1103	71-44-3	C00750	HMDB01256	1.0648	0.8229	1.0809	0.4951	0.4327	0.3449	0.9127	1.8408	0.8163	2.1707	0.7533	0.3114	1.5948	1.6924	2.3329	0.9359	1.4586	1.3623	1.9769	3.3452	0.8735	1.9234	0.7006	2.1009	1.2018	0.8749	0.7319	0.5904	1.6744	0.6136	0.827	1.1269	0.7297	1.9223	0.7461	1.0016	1.2275
2616	sphingadienine	Lipid	Sphingolipid Synthesis	57426	LC/MS Pos Late	100015643	1350	298.274	6449795	25696-03-1			1.1107	1.4766	1.299	1.0652	1.0161	1.2469	0.9635	1.1975	0.9608	1.2111	1.1657	0.5507	0.7409	0.9044	0.8667	0.6858	1.1801	1.2728	1.3289	0.9234	0.8037	0.7037	0.8228	0.981	0.6206	1.0987	1.0077	1.2298	1.0352	1.1538	0.9766	0.7784	0.8753	1.159	0.9295	0.8133	0.3743
2614	sphinganine	Lipid	Sphingolipid Synthesis	17769	LC/MS Pos Late	313	1413	302.305	3126	3102-56-5	C00836	HMDB00269	1.165	1.2468	1.135	0.9684	1.122	1.1471	0.9023	1.1381	0.9401	1.1516	1.0956	1.1587	1.0195	1.1537	1.0929	1.0927	1.0577	1.0863	1.0976	0.9765	0.8909	0.7583	0.981	1.0156	0.6085	0.7132	0.9561	0.7123	0.9379	1.2737	0.8747	0.9273	0.7716	1.0711	0.9427	1.4162	0.7911
2721	sphingomyelin (d17:1/16:0, d18:1/15:0, d16:1/17:0)*	Lipid	Sphingomyelins	52433	LC/MS Pos Late	100006314	2082	689.559		121999-58-4			0.9916	1.0132	0.8059	0.8595	1.1771	0.6537	0.9294	1.0049	0.8959	0.9093	0.9977	0.7911	1.2437	1.1225	0.7772	1.0448	1.2808	1.0789	1.4663	1.0439	0.8051	1.0435	0.8602	1.0593	0.9294	0.761	1.0075	0.6595	1.0185	1.0053	0.9844	0.9529	1.0328	1.0935	0.9423	0.899	1.3847
2707	sphingomyelin (d18:0/18:0, d19:0/17:0)*	Lipid	Dihydrosphingomyelins	57473	LC/MS Pos Late	100009027	2362	733.622				HMDB12087	1.3149	0.8323	0.9262	0.9258	0.8834	0.6637	0.7358	1.3225	0.6471	1.0814	1.1224	0.9071	1.1765	1.1754	1.0994	0.7992	0.9531	0.885	1.1318	1.2682	0.8756	1.216	1.5282	1.29	1.1491	0.9039	1.0757	0.6864	1.1849	1.3347	0.5871	0.6166	0.7353	1.0437	0.7533	1.12	1.1471
2708	sphingomyelin (d18:0/20:0, d16:0/22:0)*	Lipid	Dihydrosphingomyelins	57476	LC/MS Pos Late	100015786	2600	761.653					1.4334	1.2042	1.2671	0.4552	1.1968	0.657	0.7281	1.3512	0.421	1.1925	1.3504	0.421	1.2896	1.665	1.7265	0.6742	1.3778	1.2222	0.935	0.8763	0.5457	0.704	0.9354	1.7254	0.8995	0.612	0.7391	0.4912	1.4924	1.8026	0.6228	0.4589	0.498	1.3054	0.7322	0.8924	0.9572
2719	sphingomyelin (d18:1/14:0, d16:1/16:0)*	Lipid	Sphingomyelins	42463	LC/MS Pos Late	100004328	1998	675.544	11433862			HMDB12097	0.8693	0.912	0.946	0.8066	1.178	0.6166	0.9163	1.4182	0.8288	0.9744	1.0482	0.8161	1.0553	1.0926	0.8833	0.9218	1.3685	1.0583	1.4842	1.0394	0.6335	1.1397	1.0172	1.1966	0.9809	0.6979	1.0716	0.7907	0.9599	1.0024	0.9447	0.8996	0.9907	1.0546	0.9175	0.8607	1.3306
2724	sphingomyelin (d18:1/17:0, d17:1/18:0, d19:1/16:0)	Lipid	Sphingomyelins	52615	LC/MS Pos Late	100008920	2312	717.591		121999-64-2			1.2711	0.8449	0.8241	0.9088	1.0045	0.8529	0.9999	1.0178	0.7853	0.9193	1.128	0.9635	1.3736	1.1973	0.9852	1.1672	1.0761	1.0503	1.2361	1.0819	0.8298	1.1182	1.1973	1.0495	1.0729	0.952	1.093	0.7282	0.9918	0.8981	0.7894	0.6263	0.8966	1.017	0.9168	1.0133	0.9567
2725	sphingomyelin (d18:1/18:1, d18:2/18:0)	Lipid	Sphingomyelins	37529	LC/MS Pos Late	100002106	2167	729.591	6443882	108392-10-5		HMDB12101	1.515	0.9764	1.2534	0.8534	1.1943	0.7877	0.8585	1.1028	1.2515	1.0891	0.9766	1.0264	1.5988	1.0831	0.7794	0.9935	1.0409	0.9058	0.9637	1.1228	0.676	0.8432	0.5972	1.4592	1.324	1.7003	0.9658	0.6219	0.9907	1.698	0.951	0.6823	0.8267	0.8939	0.9542	1.0067	1.7327
2726	sphingomyelin (d18:1/19:0, d19:1/18:0)*	Lipid	Sphingomyelins	57475	LC/MS Pos Late	100015787	2330	745.622					1.2002	0.8788	0.9024	0.8708	1.003	0.7742	0.8682	1.0384	0.7841	1.1324	1.0054	0.8598	1.1441	1.1998	0.9027	0.9907	1.1618	1.165	1.1931	1.1187	0.8183	1.1046	1.107	1.1414	1.1412	0.997	0.9733	0.7236	0.8936	1.0717	0.7783	0.6085	0.8329	0.9873	0.8664	0.9418	1.097
2727	sphingomyelin (d18:1/20:0, d16:1/22:0)*	Lipid	Sphingomyelins	48490	LC/MS Pos Late	100006290	2685	759.638				HMDB12102	1.2638	0.8069	0.9259	0.9395	1.058	0.7313	0.9473	1.2582	0.8576	1.0847	0.9932	0.8759	1.3211	1.3679	1.0163	0.9557	1.2466	1.0479	1.3392	1.1928	0.8743	1.1936	1.2351	1.1495	1.0776	0.8818	1.0487	0.7649	0.8697	1.0598	0.7283	0.6005	0.7892	1.0092	0.8262	0.9358	0.9061
2730	sphingomyelin (d18:1/21:0, d17:1/22:0, d16:1/23:0)*	Lipid	Sphingomyelins	52495	LC/MS Pos Late	100009025	2793	773.653					1.092	0.7664	0.8718	0.9782	1.0209	0.8288	0.7845	1.0496	0.8431	1.0656	0.9817	0.8686	1.2416	1.0463	1.1709	0.9469	1.1167	1.0572	1.1279	1.2691	0.8842	1.2044	1.1097	1.0944	1.158	0.8489	0.9794	0.6947	0.8831	0.9058	0.6319	0.6081	0.9925	1.11	0.8416	1.0064	0.7733
2732	sphingomyelin (d18:1/22:1, d18:2/22:0, d16:1/24:1)*	Lipid	Sphingomyelins	48493	LC/MS Pos Late	100006295	2666	785.653				HMDB12104	0.8066	0.8318	0.9623	0.9412	1.0333	0.7246	0.9103	1.226	0.8115	1.1379	0.9888	0.8279	0.979	1.1276	0.9407	0.7265	1.6393	1.4513	1.0918	1.1646	0.8793	1.2774	1.2305	1.2004	0.8339	0.8031	1.2106	0.8924	0.9847	1.0249	0.7933	0.6856	0.9641	1.0741	1.0178	0.9729	0.8724
2733	sphingomyelin (d18:1/22:2, d18:2/22:1, d16:1/24:2)*	Lipid	Sphingomyelins	57477	LC/MS Pos Late	100006296	2209	783.637					0.8249	0.9229	1.0457	1.1607	1.0537	0.673	1.1689	1.5362	0.8408	1.0768	1.1656	0.9425	1.1207	1.1187	0.9186	0.8535	1.9471	1.8758	1.0173	1.2005	0.8093	1.2306	0.9997	0.8608	0.8234	0.6148	1.3116	0.9635	0.7415	0.7741	1.0977	0.6664	1.084	1.067	1.0242	0.8498	0.9738
2735	sphingomyelin (d18:1/24:1, d18:2/24:0)*	Lipid	Sphingomyelins	47153	LC/MS Pos Late	100005986	3033	813.684		94359-13-4		HMDB12107	1.0559	0.7858	0.8065	0.9964	0.8829	0.6487	1.0294	1.5739	0.7344	1.092	0.9663	0.9752	1.4745	1.2302	1.0029	1.0524	1.403	1.1442	1.5464	1.5565	0.9867	1.477	1.5801	1.2387	0.9476	0.5769	1.4782	0.8576	1.0981	0.9744	0.7068	0.6422	0.933	1.1336	1.0426	1.2168	0.8605
2737	sphingomyelin (d18:1/25:0, d19:0/24:1, d20:1/23:0, d19:1/24:0)*	Lipid	Sphingomyelins	57478	LC/MS Pos Late	100015792	3500	829.716					0.8516	0.7502	0.9705	1.0486	0.7629	0.8531	0.8931	0.8209	0.7615	1.4904	1.4631	1.0421	1.0669	0.941	1.2697	1.0815	1.1685	1.1749	1.0935	1.3945	1.1181	1.254	1.4795	1.3208	0.8749	0.7525	1.0487	0.5536	1.3595	1.0011	0.5169	0.6116	1.0366	1.3602	0.9168	1.6912	0.8637
2723	sphingomyelin (d18:2/16:0, d18:1/16:1)*	Lipid	Sphingomyelins	42459	LC/MS Pos Late	100004329	2002	701.559					1.1539	0.8579	0.8964	0.9559	1.0749	0.7141	1.0737	1.2131	0.8332	1.0471	0.9737	0.8899	1.1258	1.0692	0.9483	0.883	1.1996	1.0695	1.2168	1.2321	0.7698	1.2855	1.1389	1.3264	1.1158	1.059	1.1171	0.7303	0.9424	1.047	0.76	0.6689	0.7839	1.1752	0.91	1.0282	1.3081
2734	sphingomyelin (d18:2/23:0, d18:1/23:1, d17:1/24:1)*	Lipid	Sphingomyelins	52435	LC/MS Pos Late	100008956	2845	799.669					0.7897	0.8805	0.7866	0.8653	1.0481	0.7258	0.8635	1.212	0.7074	1.154	1.0778	0.8492	1.1153	1.1187	0.9395	0.8411	1.5543	1.2736	1.32	1.1621	0.8987	1.0815	1.0569	1.1673	0.8708	0.6624	1.1366	0.8208	1.0841	0.954	0.8264	0.7696	1.0001	1.196	1.0066	0.9404	0.9968
2716	sphingomyelin (d18:2/23:1)*	Lipid	Sphingomyelins	57482	LC/MS Pos Late	100015791	2315	797.653					0.8279	1.1503	0.6781	1.0323	1.0002	0.6494	1.0699	1.4495	0.7694	0.8331	1.0301	0.8988	1.4632	1.3649	0.905	0.9768	1.9583	1.4631	1.5049	0.9724	0.9615	1.091	1.0607	0.9422	1.0189	0.597	1.099	0.7303	1.0074	0.6375	0.965	0.8972	1.1636	1.2812	1.0551	0.9563	1.278
2736	sphingomyelin (d18:2/24:1, d18:1/24:2)*	Lipid	Sphingomyelins	52437	LC/MS Pos Late	100008957	2635	811.669					0.9984	0.9236	0.923	0.9405	1.0369	0.7291	0.981	1.356	0.8946	1.1067	1.117	0.8786	1.2676	1.3615	1.0231	0.9335	1.5681	1.2094	1.3176	1.0782	0.8965	1.1072	1.1516	1.1911	0.923	0.8484	1.0908	0.786	1.0818	0.9869	0.8392	0.728	0.864	1.1551	0.8492	1.0163	1.0519
2717	sphingomyelin (d18:2/24:2)*	Lipid	Sphingomyelins	57479	LC/MS Pos Late	100015789	2215	809.653					1.4268	1	0.7438	0.9468	1.0431	0.5183	0.9205	2.4755	0.5183	0.9192	0.6833	0.8427	0.5183	1.3836	0.5183	0.5183	1.6677	0.5183	0.5183	0.8026	0.9056	0.6484	0.7969	0.8975	0.7646	1.3219	0.5183	0.9342	0.5183	0.5183	0.5183	0.5183	1.0101	0.7734	0.5183	0.8704	1.2298
2765	sphingosine	Lipid	Sphingosines	17747	LC/MS Pos Late	297	1393	300.29	5353955	123-78-4	C00319	HMDB00252	1.1883	1.2941	1.1788	1.127	1.0613	1.288	1.0173	1.1968	1.0068	1.1544	1.2589	0.8136	0.8363	0.9849	0.9891	0.8146	1.1893	1.1005	1.0645	0.8998	0.7645	0.7734	0.7644	0.9448	0.6382	0.933	0.9578	0.9724	1.0518	1.1027	0.9304	0.7825	0.8962	1.1254	0.9363	0.9959	0.4972
4416	stachydrine	Xenobiotics	Food Component/Plant	34384	LC/MS Pos Early	100001296	1440	144.102	115244	4136-37-2	C10172	HMDB04827	1.2082	0.7198	0.5492	0.4695	0.2333	0.2726	0.6558	0.5819	0.693	0.4916	1.1951	0.6137	1.3148	1.7027	0.6519	1.0638	0.996	1.136	1.6926	2.383	1.417	1.5351	1.5874	1.4392	1.3865	1.4207	2.3152	1.7526	1.297	0.972	1.1389	1.2618	0.9144	1.3726	0.9662	0.6725	0.5971
1318	stearate (18:0)	Lipid	Long Chain Fatty Acid	1358	LC/MS Neg	439	5872	283.264	5281	57-11-4	C01530	HMDB00827	1.1558	1.0176	1.0355	1.21	0.8968	1.1762	0.8656	0.9786	1.069	1.0198	1.1137	0.9869	0.9915	1.0894	0.9358	1.0172	1.04	0.5712	1.094	1.1018	0.8332	1.0685	1.0673	0.9544	1.017	1.1076	0.9503	1.3552	0.9239	1.0266	1.0106	0.9978	0.5794	0.9351	0.5609	1.067	2.2653
1353	stearidonate (18:4n3)	Lipid	Polyunsaturated Fatty Acid (n3 and n6)	33969	LC/MS Neg	100001229	5395	275.202	5312508	111174-40-4	C16300	HMDB06547	1.1166	1.272	1.2392	2.1372	1.3642	1.6488	0.6356	1.0252	1.1798	0.8375	1.0819	0.783	0.5771	0.8132	0.6508	0.6258	0.8015	0.506	0.9885	1.3618	0.6349	1.1207	0.8508	0.7266	1.3004	0.7785	1.0413	1.1318	0.6771	1.2505	0.9119	0.7507	0.7231	1.3542	0.4574	1.6138	3.5545
1841	stearoyl ethanolamide	Lipid	Endocannabinoid	38625	LC/MS Pos Late	100002254	1787	328.321	27902	111-57-9		HMDB13078	0.9461	1.5533	0.8629	1.4426	0.7995	1.1211	0.897	1.5237	1.0381	1.6616	1.0862	0.8608	1.6578	1.6797	1.0683	0.795	1.1159	1.0877	1.6524	1.3564	1.0582	1.0379	1.7728	0.9834	0.8756	1.3425	1.0838	1.0328	1.0124	0.9586	0.8764	0.9024	0.7027	0.9781	0.9994	0.9	0.6659
2711	stearoyl sphingomyelin (d18:1/18:0)	Lipid	Sphingomyelins	19503	LC/MS Pos Late	1538	2400	731.606	6453725	85187-10-6;85187-10-6	C00550	HMDB01348	1.4285	0.9419	1.2129	0.9403	1.2241	0.8248	0.9659	1.1702	1.053	0.9988	1.0308	0.881	1.3128	1.3001	0.9733	0.9733	1.1991	1.1561	1.0632	0.9114	0.7985	1.0332	0.9733	1.1776	1.2961	1.5244	0.9695	0.8274	0.8464	1.3312	0.9805	0.8255	0.8183	0.9204	0.8466	0.844	1.4494
2582	stearoyl-arachidonoyl-glycerol (18:0/20:4) [1]*	Lipid	Diacylglycerol	57450	LC/MS Pos Late	100010949	3404	662.572					0.9452	1.1905	0.9638	0.9794	0.7679	0.9649	0.7405	1.2961	1.0467	1.3438	1.3259	0.6667	1.1958	1.2509	1.2499	0.9472	1.6168	0.9753	1.3795	1.0562	0.9966	1.0436	1.2071	0.9036	0.9163	0.6315	1.0178	0.9171	0.9294	0.8209	0.8801	0.7063	0.7486	0.9738	0.6418	0.75	0.8172
2583	stearoyl-arachidonoyl-glycerol (18:0/20:4) [2]*	Lipid	Diacylglycerol	57449	LC/MS Pos Late	100010950	3522	662.572					1.1246	1.2391	1.0009	1.0536	0.9124	1.0318	0.9324	1.4853	1.1296	1.2575	1.1985	0.7321	1.4399	1.0689	1.2119	0.8753	1.3088	0.879	1.2546	0.8793	0.8214	0.8871	0.7933	0.7996	1.1645	0.5788	0.9154	0.7596	0.777	0.8348	0.8536	0.6909	0.9119	0.9645	0.6205	0.6924	0.2901
1613	stearoylcarnitine (C18)	Lipid	Fatty Acid Metabolism(Acyl Carnitine)	34409	LC/MS Pos Late	100001391	1485	428.373	6426855	18822-91-8		HMDB00848	1.724	1.0472	0.9324	0.927	0.916	0.8858	0.9084	1.3889	0.9559	1.3713	0.9406	0.9186	1.6591	1.2865	1.1481	0.9364	1.2539	1.2016	1.0135	0.9968	0.5132	0.8438	1.1294	1.2021	1.3785	3.4005	1.14	0.5274	0.6889	1.011	0.6804	0.4364	0.6497	0.9691	0.6699	0.7602	5.2201
2589	stearoyl-docosahexaenoyl-glycerol (18:0/22:6) [2]*	Lipid	Diacylglycerol	57368	LC/MS Pos Late	100015617	3256	686.572					1.2063	0.8913	0.9616	0.8714	1.177	0.988	0.7321	1.0408	0.828	0.8721	1.5432	0.8752	1.259	0.9273	0.9899	0.8783	0.9871	0.7327	1.0859	0.9506	0.896	1.1451	0.7034	1.0345	1.1685	0.5944	1.0259	0.9141	0.9797	0.8943	0.7432	0.6039	0.9943	1.0317	0.6182	1.0465	0.2002
2566	stearoyl-linoleoyl-glycerol (18:0/18:2) [2]*	Lipid	Diacylglycerol	54947	LC/MS Pos Late	100010921	3762	638.572					1.1215	1.0714	1.1594	0.8807	1.1696	1.0687	0.7713	0.9999	0.9201	1.0001	1.4668	0.8496	0.9686	0.8897	0.8876	0.6846	1.0376	0.7367	0.8199	0.7101	0.7044	0.8645	0.7674	1.1824	1.058	1.259	0.8368	1.5237	0.9024	1.2004	0.8448	0.7789	0.8149	1.0965	0.5935	0.9431	0.3958
1465	suberate (C8-DC)	Lipid	Fatty Acid, Dicarboxylate	15730	LC/MS Polar	100000016	2577.6	173.082	10457	505-48-6	C08278	HMDB00893	1.2322	0.6391	1.2024	0.7711	1.209	0.8712	0.787	0.914	1.0193	1.015	1.0282	1.1865	1.2027	0.7809	1.2397	0.8329	1.0417	0.7585	0.8966	0.8857	0.8477	1.1737	0.9049	0.9426	1.2375	0.8065	1.3438	0.7764	0.7145	1.1614	0.6707	0.9879	0.914	1.0867	1.0334	1.1949	0.5433
1624	suberoylcarnitine (C8-DC)	Lipid	Fatty Acid Metabolism(Acyl Carnitine)	52990	LC/MS Pos Early	100006627	2964	318.191					0.9716	0.9024	0.8516	0.7331	2.3482	1.2781	0.9651	0.517	0.8328	1.1122	0.9192	1.0015	0.89	0.4189	1.0827	0.8673	0.8406	0.9586	0.593	0.8484	1.6867	0.82	1.3906	0.6166	0.8885	0.7162	1	0.906	0.6109	1.0307	0.7584	0.6787	1.4933	1.0422	1.1655	1.5381	2.3153
1260	succinate	Energy	TCA Cycle	1437	LC/MS Polar	252	3149	117.019	1110	110-15-6	C00042	HMDB00254	1.3036	1.1304	0.6344	1.0245	0.7244	2.5231	0.6985	0.7493	0.8914	0.8156	1.9332	0.935	1.6587	1.3022	1.3993	2.5935	1.4811	1.0687	0.8413	0.761	0.9314	0.7026	0.8282	0.8728	0.7979	0.8535	1.3629	2.8175	0.804	0.951	0.784	0.7987	0.878	0.4011	1.1368	1.1388	1.1834
1259	succinylcarnitine (C4)	Energy	TCA Cycle	37058	LC/MS Pos Early	100001948	2291	262.129	71464481	256928-74-2		HMDB61717	0.5734	0.764	0.751	1.1921	0.6181	0.8614	0.817	1.5247	1.176	1.3435	0.9146	1.0534	0.8358	1.4466	1.0471	1.4361	1.4602	1.6618	1.7229	1.5118	1.3706	1.2166	1.2631	1.0823	0.6178	0.7702	1.2313	1.5484	0.5787	0.7054	0.6725	0.7367	1.0872	1.5027	1.0334	0.4714	0.2896
5057	sulfate*	Xenobiotics	Chemical	46960	LC/MS Neg	100002528	616	96.9601	1118	14808-79-8	C00059	HMDB01448	0.9255	0.9929	0.8417	0.6506	0.9982	0.9345	1.0301	1.1267	0.9996	1.1437	1.2881	1.4992	0.963	1.1588	1.0987	1.0273	1.1598	0.8043	0.9794	1.1952	0.7742	1.0384	0.9384	1.0417	0.885	0.8557	0.9907	0.8128	1.0343	1.0228	0.7944	0.9065	0.8243	1.2015	0.85	0.8768	0.5924
4553	tartronate (hydroxymalonate)	Xenobiotics	Food Component/Plant	20693	LC/MS Neg	100000840	610	118.999	45	80-69-3	C02287	HMDB35227	0.4611	1.9063	1.0974	0.9666	0.6275	1.7691	0.6206	1.129	1.2402	1.2836	0.7776	0.747	0.4052	1.3493	0.7281	1.5148	0.8944	2.2639	1.3076	0.8699	1.1657	0.3974	1.2728	0.9548	0.2938	1.4616	0.5011	1.825	0.967	1.4532	1.3912	0.4501	0.9158	0.9414	1.1186	1.1232	0.7749
389	taurine	Amino Acid	Methionine, Cysteine, SAM and Taurine Metabolism	2125	LC/MS Neg	512	690	124.007	1123	107-35-7	C00245	HMDB00251	0.4794	0.7912	0.9473	0.7709	1.0186	0.9381	0.8208	1.1242	0.9705	0.4344	0.8629	1.1817	0.6766	0.832	0.9867	1.1184	0.918	1.4276	1.0108	1.1705	0.6059	0.9569	0.7994	1.0586	0.9706	0.9849	0.792	1.2459	0.9806	0.9691	0.9633	1.2714	1.1419	0.9119	0.9383	0.8074	0.7826
3011	tauro-beta-muricholate	Lipid	Primary Bile Acid Metabolism	33983	LC/MS Neg	100001250	4774	514.284	168408	25696-60-0		HMDB00932	3.3751	1.4593	3.1027	0.8755	2.7747	1.5028	0.816	1.4396	0.6439	7.2624	1.1014	0.8737	0.5068	0.2774	0.3013	0.1502	0.1038	0.0511	0.117	0.0576	0.2084	0.0848	0.7825	0.4737	0.2458	1.1399	0.8525	0.8694	0.7371	2.7289	0.963	3.6837	2.6798	2.0653	1.7493	0.8559	3.7792
3007	taurochenodeoxycholate	Lipid	Primary Bile Acid Metabolism	18494	LC/MS Neg	1629	5250	498.289	387316	6009-98-9	C05465	HMDB00951	2.7754	1.0443	1.853	0.6551	1.2748	1.0095	1.1496	1.1827	0.8015	4.2925	0.772	0.8352	1.296	0.6459	1.2168	0.4153	0.465	0.3664	0.4187	0.579	0.3067	0.5898	0.667	0.7592	0.4656	1.1831	0.5388	0.6239	0.705	1.3544	0.8272	1.7179	1.527	1.3618	1.198	0.481	1.2696
3071	taurochenodeoxycholic acid 7-sulfate	Lipid	Secondary Bile Acid Metabolism	52976	LC/MS Neg	100006643	4928	288.62					2.0686	0.7405	1.6358	1.4035	1.9933	1.3914	0.7524	0.9827	0.9188	0.7456	1.068	0.8196	2.2907	1.2338	1.08	1.3548	0.8715	1.2729	0.8261	0.5925	0.6645	0.6707	0.9685	0.7837	1.0784	1.6939	0.986	1.8624	0.9431	0.8339	1.1797	1.1378	1.5504	0.746	1.8237	0.6088	0.5137
3004	taurocholate	Lipid	Primary Bile Acid Metabolism	18497	LC/MS Neg	1648	5150	514.284	6675	145-42-6	C05122	HMDB00036	1.9341	1.2139	2.1254	0.8597	0.7929	1.2297	1.065	1.5986	0.9396	3.2537	1.3288	1.0129	1.0607	0.9848	1.3838	0.5466	0.3337	0.3865	0.6092	0.5458	0.502	0.5772	0.9619	0.655	0.6291	0.7543	0.6766	0.4148	0.8417	1.83	0.9296	1.655	1.1427	1.4107	0.8774	0.5574	1.0024
392	taurocyamine	Amino Acid	Methionine, Cysteine, SAM and Taurine Metabolism	35117	LC/MS Neg	100001418	734	166.029	68340	543-18-0	C01959	HMDB03584	0.7107	0.554	0.6348	0.9337	0.8475	1.6542	0.9009	0.9395	1.1998	1.1449	1.3696	1.7183	1.4943	1.3271	1.7261	1.5377	1.2213	1.3534	1.1042	1.3931	0.8403	1.0007	0.7494	0.9739	0.6324	0.7607	0.7087	0.7277	1.1649	0.7184	0.7109	0.5466	0.8853	1.0022	0.5359	1.0117	0.5467
3028	taurodeoxycholate	Lipid	Secondary Bile Acid Metabolism	12261	LC/MS Neg	1668	5257.4	498.289	2733768	207737-97-1	C05463	HMDB00896	2.5077	1.064	0.5797	0.7084	0.7895	1.6259	2.84	1.9915	1.4812	7.139	1.6505	0.6747	1.262	1.6272	1.7752	0.3596	0.6193	0.4943	0.6985	0.4833	0.4021	0.3914	0.3082	0.5366	0.3534	0.4911	0.681	0.2739	0.6831	1.1058	0.5387	1.2578	1.7333	1.7366	1.0172	0.5611	1.5129
3058	taurohyodeoxycholic acid	Lipid	Secondary Bile Acid Metabolism	43588	LC/MS Neg	100003869	5073	498.289	119046	38411-85-7			0.0787	1.4181	0.0875	0.0787	1.3358	0.4121	0.0787	0.0787	0.3804	4.7319	2.0471	0.0787	0.0787	0.0787	0.7322	0.1726	0.6911	0.4617	1.445	0.0787	0.0787	0.0787	0.3677	0.0787	0.0787	0.0787	0.8095	0.372	0.1277	0.4678	0.7011	0.3433	1.1714	3.3771	1.4347	0.2746	1.3172
3047	tauroursodeoxycholate	Lipid	Secondary Bile Acid Metabolism	39378	LC/MS Neg	100002912	5025	498.289	9848818	14605-22-2		HMDB00874	2.3358	0.9368	2.3748	0.7037	1.9321	0.9824	0.8594	1.0181	0.3523	5.2646	0.2861	0.1856	0.2143	0.1856	0.1856	0.1856	0.1856	0.1856	0.1856	0.1856	0.1856	0.1856	0.1856	0.1856	0.1856	0.6853	0.5278	0.4747	0.4224	1.4974	0.5554	3.3771	3.2688	1.5474	2.1522	0.1856	3.0642
1347	tetradecadienoate (14:2)*	Lipid	Polyunsaturated Fatty Acid (n3 and n6)	62850	LC/MS Neg	100020343	5292	223.17	5312409	39039-37-7		HMDB00560	1.7823	1.8304	1.2296	1.6823	1.1781	1.6531	1.3597	1.4347	1.0106	1.3537	0.8973	0.6518	1.4886	0.8653	1.2989	0.9074	0.6357	0.5844	0.7827	0.9029	0.454	0.7626	0.4743	0.5404	1.0478	0.9381	1.1218	0.6624	0.3597	1.1771	0.7747	0.7338	1.0437	1.2511	0.7745	2.1243	5.3962
1478	tetradecanedioate (C14)	Lipid	Fatty Acid, Dicarboxylate	35669	LC/MS Neg	100001613	3985	257.176	13185	821-38-5		HMDB00872	0.9225	1.0027	0.7928	0.8908	0.7657	0.7601	0.8904	1.0638	0.7995	0.8544	0.8856	0.7143	1.0199	1.0511	0.7457	0.7418	0.9169	0.7943	1.2047	1.3226	0.9458	1.0092	1.2256	1.0408	1.0789	1.0762	1.1747	1.0474	1.024	1.1253	1.0644	1.1331	1.5581	0.939	1.1349	0.8315	1.4437
3917	thiamin (Vitamin B1)	Cofactors and Vitamins	Thiamine Metabolism	5341	LC/MS Pos Early	873	3050	265.112	1130	59-43-8	C00378	HMDB00235	0.9452	1.391	0.9136	1.3575	0.7632	1.033	1.1251	1.3104	1.0106	1.3368	1.0233	0.9577	1.2349	1.3799	1.1892	1.0768	1.2135	1.1554	1.0801	1.0684	0.9571	0.8304	0.7843	0.8484	0.8903	0.816	1.1285	0.9634	0.7572	0.9549	0.9111	0.9435	1.0848	0.9693	0.9559	0.9587	0.6484
3919	thiamin diphosphate	Cofactors and Vitamins	Thiamine Metabolism	35670	LC/MS Neg	522	1195.1	423.03	1132	154-87-0	C00068	HMDB01372	1.0758	1.1118	0.8476	0.9644	0.9811	0.8433	1.0193	1.244	1.2134	1.082	1.137	1.0872	1.1787	1.247	1.0017	0.9263	1.2564	1.2348	1.2958	1.0117	0.9651	0.9404	0.8811	0.9796	0.8742	0.8808	1.0305	0.9116	0.8081	1.0379	0.8536	0.7058	0.9866	0.8909	1.0747	0.8583	0.793
3918	thiamin monophosphate	Cofactors and Vitamins	Thiamine Metabolism	15798	LC/MS Pos Early	523	2378	345.078	3382778	532-40-1	C01081	HMDB02666	0.708	0.7814	0.9015	0.7997	1.5993	1.4397	0.7772	0.8972	0.8136	1.0316	1.3485	1.1128	0.707	0.5957	0.8729	0.6524	1.2323	1.1634	0.65	0.6764	0.677	0.6105	1.0732	0.9619	0.6588	0.7927	1.115	0.7614	1.0493	1.2071	1.1166	1.0587	1.1332	1.1293	1.1523	1.2805	0.7951
5196	thioproline	Xenobiotics	Chemical	53231	LC/MS Pos Early	100009232	1250	134.027	93176	34592-47-4			0.7832	2.3421	1.156	1.2656	0.4012	0.5725	1.2185	1.7613	1.2856	1.6089	0.8408	0.1592	0.5314	1.4254	0.5238	0.3151	1.5476	1.1368	3.6598	0.6554	1.332	0.1768	4.0327	0.3874	0.5766	1.4156	0.8903	1.9505	1.7328	1.0449	1.7623	1.0559	1.5496	1.4456	1.1059	0.2091	3.5268
3854	threonate	Cofactors and Vitamins	Ascorbate and Aldarate Metabolism	27738	LC/MS Polar	100001022	2384	135.03	151152	70753-61-6	C01620	HMDB00943	0.3902	0.8827	0.9366	0.7689	0.4392	1.1334	0.4548	1.0516	1.1933	0.961	0.8598	2.0333	0.3373	1.2848	0.7728	1.9198	1.044	1.4646	1.0345	2.0295	0.7437	1.0778	1.1297	2.0644	0.4052	0.7921	0.7281	0.9679	1.2989	1.1829	1.0558	1.2161	0.9009	1.0616	1.0337	1.7297	0.7504
16	threonine	Amino Acid	Glycine, Serine and Threonine Metabolism	1284	LC/MS Pos Early	564	1514	120.066	6288	72-19-5	C00188	HMDB00167	1.0302	1.1361	0.8829	0.9976	0.8193	0.9823	0.9939	1.0658	0.961	0.9505	1.0478	0.7301	1.0255	1.2542	1.1247	0.9367	1.0521	1.1334	1.1484	0.9993	0.9544	0.8949	0.8883	0.8414	0.822	1.0863	0.9743	1.0795	1.0103	1.0673	1.1166	0.8628	1.0524	1.0477	0.9531	0.8385	0.6868
3787	thymidine	Nucleotide	Pyrimidine Metabolism, Thymine containing	2183	LC/MS Neg	872	1963.7	241.083	5789	50-89-5	C00214	HMDB00273	1.2827	1.3455	0.8726	1.7354	0.9244	1.7459	1.1206	0.719	1.4756	0.8665	1.3039	0.7911	1.4475	1.9978	1.7364	1.6516	0.9867	1.0265	1.5742	0.884	1.3343	0.8497	0.8591	0.7781	0.9711	1.0421	1.0039	1.3684	0.7837	1.0516	0.7889	0.3957	1.0845	0.7312	0.8947	0.625	0.7346
3788	thymine	Nucleotide	Pyrimidine Metabolism, Thymine containing	604	LC/MS Neg	882	1654	125.036	1135	65-71-4	C00178	HMDB00262	1.0484	1.5855	0.7677	0.9887	0.5883	1.1378	1.0641	1.1569	1.0933	1.0763	1.3822	0.8812	1.3079	1.8738	1.6041	1.2547	1.5469	1.7289	1.8331	0.9925	1.4006	0.956	0.7703	0.7066	0.7551	0.7531	0.8397	0.8802	0.9257	0.9028	0.8807	0.642	1.0543	0.8171	0.713	0.5249	0.4803
327	tiglyl carnitine (C5)	Amino Acid	Leucine, Isoleucine and Valine Metabolism	35428	LC/MS Pos Early	100001597	2962	244.154	22833596	64191-86-2		HMDB02366	1.5212	1.0078	0.8919	0.6099	1.2323	0.8554	0.994	1.0452	1.1112	0.9156	1.3028	1.1014	1.2741	1.3792	1.2788	0.972	1.189	1.1108	1.2326	0.8838	0.6207	0.761	1.4274	0.8891	1.6045	1.5169	1.1782	0.9707	0.5362	0.9961	0.7665	0.7923	0.8441	0.7189	0.7041	0.7407	0.6167
422	hydroxyproline	Amino Acid	Urea cycle; Arginine and Proline Metabolism	32306	LC/MS Pos Early	1001	1064	132.066	5810	51-35-4	C01157	HMDB00725	1.5952	0.8299	1.1059	1.1153	1.1846	1.4632	1.3232	0.9204	1.2204	0.7968	0.8621	1.2753	0.9034	0.8588	0.9976	1.1847	1.0024	1.1957	0.9365	1.0032	0.6562	1.0066	1.5111	0.8639	0.8598	1.1583	0.8869	0.8749	1.1217	0.6982	0.9899	0.7656	1.0362	1.0138	0.8652	1.0316	0.9838
1268	tricarballylate	Energy	TCA Cycle	15729	LC/MS Polar	2053	4200	175.025	14925	99-14-9	C19806	HMDB31193	3.4452	2.7886	0.8378	1.7205	1.0287	1.5788	1.3219	0.4816	1.3422	2.4528	1.1056	2.1707	1.1643	1.04	3.4876	1.9494	0.6128	1.3927	0.5452	0.4299	0.8353	0.8549	0.9352	0.3693	0.5619	0.9827	2.4314	1.7143	0.9909	0.9776	1.9856	1.712	1.0935	1.0025	1.3588	0.8591	1.5334
2713	tricosanoyl sphingomyelin (d18:1/23:0)*	Lipid	Sphingomyelins	52436	LC/MS Pos Late	100008955	3200	801.684				HMDB12105	1.0963	0.9362	0.787	0.953	0.9583	0.7465	0.7821	1.1249	0.887	1.105	1.1702	0.8333	1.251	1.1805	1.1278	1.0434	1.2483	0.9837	1.3418	1.2949	0.9244	0.9817	1.0897	1.1756	1.0101	0.6469	0.9918	0.7042	1.0346	0.9531	0.7154	0.7138	0.8949	1.1449	0.8869	0.9663	0.9445
3830	trigonelline (N'-methylnicotinate)	Cofactors and Vitamins	Nicotinate and Nicotinamide Metabolism	32401	LC/MS Pos Early	100001092	1388	138.055	5570	535-83-1	C01004	HMDB00875	0.7452	0.7947	0.9203	0.758	0.4288	0.7027	0.6089	0.8221	0.7667	0.6362	1.0093	0.7867	0.9872	1.3471	0.8898	0.97	0.9624	1.2719	1.6509	1.6171	1.2377	1.3046	1.6761	1.3949	1.2739	1.2835	1.2228	1.5309	1.3349	1.1262	1.0973	1.1447	0.894	1.0669	1.1623	0.9093	0.563
1914	trimethylamine N-oxide	Lipid	Phospholipid Metabolism	40406	LC/MS Pos Early	100003397	2100	76.0757	1145	1184-78-7	C01104	HMDB00925	0.9234	0.5465	1.1406	0.65	0.7882	0.8588	0.302	0.3508	0.4723	0.3485	0.7425	1.2454	0.1722	0.6652	0.379	0.4803	0.2193	0.7129	1.5082	1.7282	1.2109	1.1486	1.7844	1.808	1.3596	1.045	1.2544	1.8453	1.7827	1.8779	1.1146	1.6494	0.8943	1.4842	1.5064	1.4058	0.3843
219	tryptophan	Amino Acid	Tryptophan Metabolism	54	LC/MS Pos Early	565	2986	205.097	6305	73-22-3	C00078	HMDB00929	1.0868	1.0357	1.0139	0.9286	0.7724	1.0329	1.0575	1.1596	1.0223	0.9467	1.0758	0.8899	0.995	1.1333	1.1359	0.9335	1.0517	1.0876	1.2114	0.9951	1.0111	0.7863	0.8495	0.8008	0.8167	0.9959	0.9628	0.9903	1.0778	1.0036	1.0041	0.8067	1.1659	1.0874	0.9677	0.8639	0.6556
144	tyrosine	Amino Acid	Tyrosine Metabolism	1299	LC/MS Pos Early	815	2430	182.081	6057	60-18-4	C00082	HMDB00158	0.9288	1.1801	0.9957	1.0379	0.7711	1.1041	1.0028	1.1837	1.1785	1.1142	1.1654	0.8903	0.9149	1.1119	1.196	0.993	1.0919	1.1305	0.9628	0.9116	0.8823	0.8741	0.7951	0.9366	0.8316	0.9196	0.9971	0.9531	1.0638	1.0185	1.0016	0.8481	1.0448	1.3129	1	0.8494	0.7162
900	tyrosylglycine	Peptide	Dipeptide	41375	LC/MS Neg	100003598	1635	237.088	259323	673-05-5		HMDB29105	1.0567	1.0084	1.2538	1.783	1.1567	1.1973	0.8925	0.9258	0.6136	0.9643	1.0206	0.3252	0.6865	0.68	0.7045	0.5851	0.8906	0.8606	0.6244	0.3252	0.8077	0.3252	0.6612	0.8482	0.5918	1.2197	0.9237	1.5827	0.7237	1.4014	0.9342	0.3252	1.0154	0.9336	1.1437	0.8969	1.3817
1199	UDP-galactose	Carbohydrate	Nucleotide Sugar	15860	LC/MS Polar	100000298	4000	565.048	18068	2956-16-3;91183-98-1;137868-52-1	C00052	HMDB00302	0.8705	1.3294	0.6914	0.9866	0.8112	1.4143	0.7184	2.5152	1.4849	2.7185	1.5004	3.1114	2.1707	1.5467	1.808	1.5213	2.3988	1.6969	0.2079	0.3853	0.0502	0.6547	0.292	1.4719	0.0502	0.0502	0.0502	0.0502	0.0502	0.3207	0.1941	0.1383	0.0502	0.4386	0.2544	1	1.1024
1195	UDP-glucose	Carbohydrate	Nucleotide Sugar	32344	LC/MS Polar	1096	3950	565.048	8629	117756-22-6	C00029	HMDB00286	0.0377	0.5259	0.0377	0.0632	0.0377	0.5497	0.115	0.3746	2.3074	3.1279	2.9473	5.598	0.921	0.3016	0.7116	1.0251	4.8112	2.4988	0.0377	0.0377	0.0377	0.0377	0.0377	0.0832	0.0377	0.0377	0.0377	0.0377	0.0377	0.0377	0.0377	0.0377	0.0377	0.0377	0.0377	0.0377	1.0572
1207	UDP-N-acetylglucosamine/galactosamine	Carbohydrate	Nucleotide Sugar	46148	LC/MS Polar	100002957	3665	606.074					0.7929	0.8022	1.2038	1.1534	1.7117	1.2529	0.7603	1.3388	1.0166	1.5425	1.0639	1.4891	0.5654	0.5582	0.8321	0.6123	1.0312	0.6199	0.5185	0.8125	0.6678	0.968	0.8087	0.9781	0.7801	0.6139	1.1315	0.6401	1.1633	1.3384	0.7419	1.3347	0.9848	1.7201	1.0486	2.2356	1.1113
3736	uracil	Nucleotide	Pyrimidine Metabolism, Uracil containing	605	LC/MS Pos Early	825	827	113.035	1174	66-22-8	C00106	HMDB00300	0.8589	0.9373	0.7589	0.4996	0.5325	0.6296	1.0062	1.235	1.1231	0.9248	0.7687	0.6538	1.6571	2.1036	2.0529	1.5229	1.5985	1.812	1.6243	1.5531	1.6378	1.2567	1.2306	1.2056	0.7941	0.9923	0.9782	1.0442	0.9668	0.9106	0.9141	0.7412	0.9938	0.7861	0.6438	0.4691	0.4047
3652	urate	Nucleotide	Purine Metabolism, (Hypo)Xanthine/Inosine containing	1604	LC/MS Neg	1134	757.1	167.021	1175	69-93-2;120K5305	C00366	HMDB00289	1.013	1.3984	0.7903	1.088	0.6579	1.5153	0.5041	0.9668	1.3311	1.0972	1.1657	1.0416	1.4471	2.1999	1.7056	2.2281	1.2674	1.5079	1.5528	1.435	1.1231	0.8152	0.8913	0.7004	0.7725	1.1273	0.8641	1.001	0.8251	1.094	1.0473	1.0207	1.0217	0.8337	0.7194	0.8447	0.5299
398	urea	Amino Acid	Urea cycle; Arginine and Proline Metabolism	1670	LC/MS Pos Early	533	700	121.072	1176	57-13-6	C00086	HMDB00294	0.8193	0.935	0.6262	0.7564	0.7842	0.8137	0.9008	0.988	0.9302	0.9496	0.8486	0.9092	1.1043	1.48	1.2263	1.1945	1.2475	1.3669	1.4637	1.3331	1.0157	1.0511	1.0723	1.0141	1.012	0.9322	0.8873	0.9812	1.0731	1.1079	0.9826	0.9152	1.0006	0.9117	1.0217	0.7892	1.0562
3653	uric acid ribonucleoside*	Nucleotide	Purine Metabolism, (Hypo)Xanthine/Inosine containing	62102	LC/MS Neg	100002682	1200	299.063	164933	2124-54-1			0.2945	0.4153	0.2945	0.2945	0.2945	0.2945	0.2945	0.7594	0.7701	0.599	0.3991	0.2945	2.1487	1.3843	2.0435	1.2736	1.0657	1.5577	0.6988	0.2945	0.2945	0.2945	0.2945	1.0118	0.2945	0.5891	0.2945	0.2945	0.3395	0.3417	0.2945	0.2945	0.4721	0.2945	0.2945	0.2945	0.2945
3735	uridine	Nucleotide	Pyrimidine Metabolism, Uracil containing	606	LC/MS Neg	535	1457.6	243.062	6029	58-96-8	C00299	HMDB00296	1.2385	1.2467	1.2175	1.478	1.5356	1.5559	1.0871	0.8881	1.053	0.9216	1.3189	1.4548	0.529	0.6029	0.562	0.6914	0.3616	0.4818	0.8958	0.8207	0.6321	0.7307	0.5889	0.4881	1.0729	1.0758	1.3078	0.929	1.1056	1.3155	1.189	1.2944	1.2044	1.3133	1.4074	1.678	0.9259
3732	uridine 3'-monophosphate (3'-UMP)	Nucleotide	Pyrimidine Metabolism, Uracil containing	39764	LC/MS Polar	106	3800	323.029	101543	35170-0-7;35170-03-7	C01368		1.0174	0.5814	0.9724	0.941	0.8389	1.0816	0.8326	1.026	1.3373	1.3367	1.3644	1.6094	1.1562	0.8772	1.5884	0.9412	1.4261	0.9136	1.0229	1.2596	0.9137	1.2457	1.5938	1.5509	0.8742	0.5428	1.0427	0.6356	1.4242	0.966	0.92	0.5673	0.6748	0.946	0.9106	1.3357	1.8639
3729	uridine 5'-diphosphate (UDP)	Nucleotide	Pyrimidine Metabolism, Uracil containing	5345	LC/MS Neg	870	599.5	402.995	6031	21931-53-3	C00015	HMDB00295	0.8334	0.7463	0.6884	1.0825	1.477	1.7709	0.7633	0.7277	0.8432	0.7589	1.1058	1.5043	0.6591	1.0838	1.0099	1.6545	1.3653	1.3835	0.5221	1.0047	0.8632	1.6805	1.2203	1.4742	0.9764	1.2501	0.9708	0.9179	1.1916	1.2922	0.7982	0.6203	1.175	1.4433	1.0465	1.562	0.3963
3730	UMP	Nucleotide	Pyrimidine Metabolism, Uracil containing	2856	LC/MS Pos Early	869	590	325.043	6030	3387-36-8	C00105	HMDB00288	0.9277	0.8686	0.6989	1.2083	0.8828	1.4546	0.9638	0.9357	1.1371	1.1923	1.541	1.3425	1.0934	1.1433	1.3143	1.3809	1.2003	1.2509	0.9346	0.9702	1.0072	0.913	1.3615	1.0428	0.7341	0.7479	0.865	0.9306	1.1558	1.1174	1.1072	0.5783	0.9116	0.7569	0.9589	0.9847	1.1081
3734	uridine-2',3'-cyclic monophosphate	Nucleotide	Pyrimidine Metabolism, Uracil containing	37137	LC/MS Neg	75	1090	305.018	439715	40632-52-8	C02355	HMDB11640	0.3766	1.1172	0.3766	1.2953	0.888	1.7876	0.6026	0.3766	1.3589	0.8206	1.927	1.4363	0.5335	0.6361	1.037	1.1791	1.5102	1.2961	0.5518	0.3766	0.7248	0.3766	8.3843	0.6679	0.5765	0.3766	0.9199	0.6236	0.3766	1.0179	0.3766	0.3766	0.7065	0.3766	1.1536	0.3766	25.9269
3042	ursodeoxycholate	Lipid	Secondary Bile Acid Metabolism	1605	LC/MS Neg	1135	5055	391.285	31401	128-13-2	C07880	HMDB00946	2.0688	1.6616	2.065	1.3228	1.0993	1.9697	1.6009	1.6375	0.8815	3.1387	1.2232	1.0831	0.9953	0.9221	1.4612	0.4191	0.3854	0.6798	0.5379	0.3939	0.6747	0.4363	1.0919	0.5419	0.646	1.1786	0.8755	0.396	0.5365	1.6148	1.0394	1.101	2.453	1.1015	1.3436	0.4091	0.6998
1573	valerylglycine (C5)	Lipid	Fatty Acid Metabolism(Acyl Glycine)	36768	LC/MS Neg	100001451	2071	158.082	4737557	24003-66-5		HMDB00927	1.2614	1.1639	1.0767	0.9744	1.2521	1.0652	0.4825	0.9073	0.7734	0.6993	0.8605	0.7816	1.4657	1.066	1.3491	1.1203	0.783	1.0127	1.3653	1.0921	0.6678	0.7016	0.7946	1.2331	1.1664	1.4854	1.5154	0.8607	1.3006	1.8469	0.9749	1.0386	1.4199	0.687	0.9519	1.3777	1.0614
339	valine	Amino Acid	Leucine, Isoleucine and Valine Metabolism	1649	LC/MS Pos Early	566	2479	118.086	6287	72-18-4	C00183	HMDB00883	1.0632	1.0633	0.9228	0.9618	0.8764	1.033	1.0241	1.011	0.9178	0.9325	1.1111	0.6956	1.0435	1.1881	1.1754	0.932	0.9834	1.1346	1.0881	0.9665	0.9534	0.8123	0.8843	0.8716	0.8436	1.1133	0.9787	1.0912	1.1084	1.0709	1.0698	0.8446	1.1464	0.9348	1.0133	0.7461	0.7259
3644	xanthine	Nucleotide	Purine Metabolism, (Hypo)Xanthine/Inosine containing	3147	LC/MS Polar	1004	2023	151.026	1188	69-89-6	C00385	HMDB00292	1.0655	0.9362	1.0653	0.8158	0.9581	0.8962	0.9442	1.1441	1.0393	1.0971	0.9971	0.9549	1.1128	1.0419	1.1137	0.88	1.1397	0.9124	1.094	1.0515	0.974	0.9708	0.903	0.9814	1.0491	0.9059	1.0688	0.8545	1.0318	1.0302	0.9837	0.9857	0.9064	0.9725	0.9397	1.0296	0.9643
3646	xanthosine	Nucleotide	Purine Metabolism, (Hypo)Xanthine/Inosine containing	15136	LC/MS Neg	100000299	1075	283.068	64959	146-80-5	C01762	HMDB00299	1.0269	1.1028	0.7343	1.1489	0.9063	1.1357	1.1259	1.059	1.215	1.1235	1.3597	1.0374	1.287	1.0575	1.3935	1.2426	0.9986	1.228	0.9912	0.9169	0.7454	1.1754	0.9914	0.8909	0.9311	0.877	0.953	0.6251	0.9869	0.9012	0.9434	0.8562	1.0615	0.8223	0.9807	0.809	0.9525
	X - 10445			47680	LC/MS Pos Early		2486	250.093					0.7757	0.6748	0.8028	1.0118	1.1748	0.7244	0.7168	1.3961	0.6785	1.2533	0.9318	1.4667	0.7239	0.5965	0.6906	0.6687	1.2397	0.8677	0.8222	0.9017	0.9943	0.8026	1.1065	1.201	0.7752	0.2646	1.5686	1.1355	0.9215	1.0517	0.7192	1.0177	1.1777	1.1267	1.3276	1.4768	1.0594
	X - 10457			47581	LC/MS Pos Early		2370	261.144					0.884	1.218	0.7913	1.0524	1.0214	1.1397	0.8797	0.9992	0.9169	1.0834	0.9778	1.0187	0.8725	1.0788	1.089	1.1177	1.2911	1.3006	0.9434	1.0001	0.9129	0.8363	0.8861	0.9999	0.8279	1.0276	1.0612	1.0391	0.8501	1.078	0.9129	0.8676	0.9988	0.9514	0.9317	1.057	0.7769
	X - 10458			47478	LC/MS Neg		3634	231.124					0.9237	0.2506	0.7	0.4371	1.1666	0.8979	1.0872	0.5497	1.0669	0.5466	0.6061	2.1443	1.8307	1.5067	2.1764	2.2404	1.0421	1.4031	1.0253	2.1734	1.2672	2.7709	1.1737	1.5846	1.7362	0.6729	1.3917	0.3166	0.5123	0.9159	0.2756	0.9172	1.1849	1.0312	1.0835	1.621	0.0926
	X - 11580			47479	LC/MS Neg		1406	662.159					1.3268	1.0443	0.9049	0.69	1.0241	0.8515	1.1	1.1093	1.251	1.1555	0.9232	1.0559	1.6295	1.6741	1.663	1.452	1.399	1.6452	1.3392	1.4	0.9022	1.4666	0.8081	1.1049	0.9025	1.0696	1.2612	0.6766	0.9346	0.8641	0.8387	0.8612	1.0019	0.942	0.8877	0.9631	0.6029
	X - 11612			47431	LC/MS Neg		1633	283.068					0.8382	1.0476	0.6279	0.6264	0.4442	0.5951	0.9711	1.3346	1.0473	1.0273	0.7161	0.5655	2.1296	2.1266	2.1474	1.5646	1.727	1.8734	1.7854	1.5706	1.4347	1.5248	1.1171	1.2248	0.7303	0.956	0.9089	1.0331	0.8336	0.8051	0.841	0.7115	0.8718	0.614	0.6401	0.3733	0.4096
	X - 11615			32932	LC/MS Neg		1536	228.051					0.181	1.0587	1.0822	2.332	0.1437	0.9777	0.1012	3.0126	0.8014	3.8256	0.4158	1.2272	0.141	0.7836	0.2781	0.3972	0.9397	0.8453	0.7125	2.9497	0.3495	0.4722	2.0458	1.9469	0.1064	1.3833	0.2588	1.4619	3.5296	0.9759	3.2024	5.0493	0.5932	2.6763	0.7825	1.826	9.3799
	X - 11632			47493	LC/MS Neg		3377	229.108					0.8695	0.5825	0.5746	0.4548	0.9586	1.0265	2.3053	0.7347	1.7121	0.8207	0.9353	1.834	2.1868	1.3377	3.2818	2.5169	1.2149	2.117	1.0392	1.9731	1.26	2.6594	1.5538	0.9757	1.1543	0.7835	1.183	0.3863	0.8905	0.7203	1.1387	0.4856	1.0421	0.5661	1.0788	1.0243	0.4105
	X - 11640			47497	LC/MS Neg		3769	377.071					0.382	0.6739	0.7512	0.6991	0.3428	1.76	1.2398	1.0256	1.4401	1.4079	1.0189	0.8008	1.2896	1.1127	1.4413	0.7446	0.8568	0.9674	0.7695	1.5529	0.645	0.76	1.1446	0.7578	0.9777	0.9163	1.1487	0.8658	0.9145	1.0013	1.2277	0.9669	1.6167	2.6517	1.1932	1.2878	0.8316
	X - 11648			47503	LC/MS Neg		4793	534.25					1.7996	1.1607	0.8704	1.6011	0.656	1.446	1.0917	1.1194	1.0737	2.4405	2.3988	1.6661	1.8366	1.576	0.7066	0.9506	0.9822	0.3272	0.5518	0.4088	1.3815	0.2344	1.4514	1.1185	0.19	1.1732	2.2135	1.278	1.0075	1.2061	0.6685	0.6661	1.1204	1.6077	0.9473	1.5979	0.6343
	X - 11677			47607	LC/MS Pos Early		2035	267.097					0.6727	1.3399	1.0207	1.6505	0.8701	1.1584	0.867	1.0248	0.962	1.1072	1.012	0.7642	0.6737	0.921	0.7738	0.8466	1.1323	1.3007	0.8813	0.8543	0.8396	0.8346	1.0534	1.0427	0.7485	1.0527	0.9744	1.5535	1.1078	1.267	1.061	1.0431	1.0699	1.0558	1.2672	0.9013	1.0774
	X - 11787			33132	LC/MS Pos Early		2319	148.097					0.9143	0.9133	1.0021	0.9101	0.9039	0.837	0.8439	0.8311	0.8202	0.9236	0.8586	0.8575	0.9	1.0671	1.0944	1.1418	0.6778	0.9157	1.1432	1.2008	0.9762	0.892	1.0162	0.8988	1.032	1.087	1.2385	1.2321	1.1082	1.0863	1.077	1.0352	1.1263	0.9239	0.9056	0.9381	0.6217
	X - 11861			47655	LC/MS Neg		4636	229.145					1.3119	0.348	0.968	0.6477	1.411	1.1025	1.159	0.4463	1.2934	0.3245	1.0703	1.639	1.8747	1.3619	1.8096	1.5038	1.437	1.5296	0.9315	0.8987	1.0751	1.9058	0.5891	0.8652	1.5321	0.7768	1.5442	0.5681	0.2942	1.0787	0.2611	0.4401	1	0.8119	0.9376	0.8066	0.0799
	X - 11979			47508	LC/MS Neg		1990	249.063					1.0722	1.1621	0.9384	1.1508	0.9716	1.0285	0.6775	0.8102	0.8426	0.706	0.9988	0.9309	1.1505	0.9418	1.2093	1.0157	0.7178	1.0012	1.0021	0.8657	0.656	0.7256	0.8146	0.9733	1.1481	1.3659	1.1423	1.1195	0.9821	1.3554	1.1315	0.9352	1.4916	0.927	0.964	0.8521	0.8029
	X - 12100			47687	LC/MS Pos Early		2650	221.092					1.3196	0.4832	0.8169	0.4148	1.0439	0.9235	1.3367	0.7568	1.0952	0.5578	1.0106	1.5629	1.4077	0.9439	1.8502	1.416	0.9646	0.9807	0.7592	1.0583	0.9833	1.3532	0.5654	0.9894	1.0396	0.8067	1.193	0.4182	0.7573	0.9083	0.6811	0.5914	0.9308	0.7189	0.8989	1.2098	0.2184
	X - 12104			52597	LC/MS Neg		1763	269.077					0.7251	0.9877	0.9368	1.0462	0.7099	0.8483	0.7581	0.8114	0.7924	0.9032	0.9883	1.0937	0.6343	1.1442	0.7931	0.7335	0.8315	0.9411	1.2781	1.1134	1.2718	0.9319	1.2756	0.9906	1.149	1.179	1.4734	1.2172	1.1791	1.4798	1.0971	0.9744	1.1789	0.9537	1.3509	1.1695	0.6054
	X - 12117			47695	LC/MS Pos Early		2366	204.134					0.3902	0.845	0.9288	0.731	0.7821	0.8969	0.7684	1.194	1.1521	0.979	0.9694	1.3108	1.3761	1.7063	0.9633	1.4706	2.1655	2.3916	1.2618	1.1774	0.9099	0.9353	1.0578	1.1545	0.8264	1.0343	0.9221	1.0213	0.8072	0.8703	0.9272	0.8626	0.7476	1.0176	0.6432	0.5815	0.9815
	X - 12127			47702	LC/MS Pos Early		2160	226.082					1.3977	0.7963	1.1904	1.5247	0.8534	2.13	2.1721	2.329	1.505	1.3776	0.6912	1.8935	1.7992	1.0897	1.4841	1.6932	2.0561	1.3792	1.0217	0.592	0.7709	0.2182	0.9812	0.6138	0.6338	0.3906	0.6865	0.9089	1.1664	0.2182	0.9701	0.6525	0.8111	1.0345	0.5752	1.037	0.8496
	X - 12206			46612	LC/MS Neg		622	254.982					0.3738	1.3527	0.9584	0.8866	1.5738	1.461	0.7089	1.4646	1.3229	0.9296	1.0116	1.615	0.8336	0.75	1.0456	1	1.3234	1.6376	1.0903	0.6441	0.3402	0.569	0.5807	0.84	1.0395	0.6511	0.8775	1.5755	0.8709	0.9357	0.8888	1.7998	1.3561	1.2013	1.1573	1.0614	0.9996
	X - 12462			46620	LC/MS Pos Early		1790	148.043					0.9372	0.8086	2.2514	1.2989	1.7852	0.6774	0.5966	0.9324	0.6089	1.0566	0.4664	0.7067	0.5956	0.5159	0.609	0.4006	0.5163	0.3241	1.1961	1.1065	1.0532	1.0161	2.0583	0.8953	0.9439	1.1186	1.2639	1.7049	1.486	1.0805	1.0763	1.0839	1.8894	1.4244	1.3046	0.9969	1.7065
	X - 12524			46621	LC/MS Neg		5780	205.16					1.1243	1.0003	0.9705	0.9826	0.8212	1.0784	0.5303	1.0505	1.2273	1.2658	1.2918	1.1779	1.5538	1.4905	1.5768	1.156	1.8153	0.5806	1.4861	1.3202	0.6516	1.1596	1.0463	1.0486	1.0463	0.7796	1.1807	0.8364	1.1424	1.1839	1.0668	1.0994	0.3177	1.0536	0.3741	0.9166	0.486
	X - 12680			47437	LC/MS Pos Early		2875	229.129					0.5658	0.4645	0.4547	0.6224	0.1887	0.1887	0.1887	1.0608	0.3411	0.1887	0.1887	0.4144	0.4633	1.2313	0.1887	0.9749	0.3405	1.1394	1.8693	1.7064	1.9244	1.487	2.3248	1.0601	1.1783	1.5811	0.6908	1.5586	1.2063	0.9473	1.2713	1.1759	1.1687	1.0494	1.0208	0.9765	0.4256
	X - 12953			47614	LC/MS Pos Early		2435	388.109					0.7841	0.8363	0.9565	0.9819	1.2915	0.6093	0.7233	1.2031	1.2405	1.3042	1.0908	2.1082	1.5053	1.0024	1.1736	1.144	1.8459	0.6886	1.8848	1.5526	1.3598	1.0766	0.8298	1.8997	0.7719	0.5789	1.0272	0.5589	1.3188	0.6222	1.482	1.4528	0.8192	1.7504	0.7081	1.9689	0.4559
	X - 13007			47203	LC/MS Neg		4597	329.234					1.5478	0.9444	1.0938	1.0019	1.3428	1.5596	1.3478	0.9717	1.5661	0.7848	1.532	1.2461	1.4234	0.7867	1.4842	1.1049	1.0575	0.897	0.6713	0.5902	0.6411	0.7761	0.688	0.6729	1.1549	0.9147	1.1426	0.8139	0.4872	0.9364	0.7795	0.3897	1.3384	0.531	0.8322	0.9804	0.3746
	X - 13698			49783	LC/MS Neg		1968	411.109					0.4015	0.8345	0.7265	0.2343	0.5232	0.2343	0.2343	0.2343	0.2343	0.2343	0.2343	0.2343	0.4829	0.2343	0.3504	0.5739	0.2343	1.029	1.0374	0.2343	0.5213	0.2343	0.7888	0.7286	1.85	1.3323	0.7715	1.0545	0.7051	2.5833	0.854	0.2343	1.5387	0.2343	0.4919	0.2343	1
	X - 13846			47978	LC/MS Neg		1433	301.057					0.2006	0.2317	0.2228	0.4046	0.0616	0.3415	0.5805	1	1.8067	0.791	0.335	2.0672	0.7445	1.5064	2.2283	2.0496	1.1815	1.777	3.531	2.7071	2.1873	2.5575	2.545	1.2975	1.2887	1.5705	0.4178	0.9775	1.1853	0.3492	0.4761	0.736	0.8295	1.1235	0.8219	0.8669	0.0616
	X - 13879			47983	LC/MS Neg		1995	243.124					1.3403	0.6278	1.3111	1.0701	1.6583	1.4354	1.1511	0.6002	1.383	0.462	1.2081	1.2719	1.2205	0.9308	1.3551	1.1699	1.0706	0.9705	0.7214	0.6316	0.5971	0.8783	0.5662	0.6581	1.1051	0.872	1.1765	1.0014	0.2902	1.039	0.637	0.4124	0.9577	1.0233	0.8214	1.0912	0.2382
	X - 14837			48359	LC/MS Pos Early		2200	233.113					1.3119	0.7173	0.8124	1.4754	1.3193	2.194	1.9601	1.2884	2.1961	1.8106	1.6947	1.6799	1.0599	1.1426	1.3027	0.8329	0.871	0.7404	1.3758	1.4416	0.6804	1.0401	1.1274	0.6697	0.6679	0.7579	0.7689	0.7084	1.4129	0.629	0.9557	1.1054	0.8001	1.5416	0.9879	2.1832	0.27
	X - 14904			47204	LC/MS Neg		4543	329.234					1.9162	0.7247	1.339	1.1282	1.0208	1.7091	1.5453	1.1817	1.8273	0.5811	1.1174	1.3871	0.9647	0.6177	1.0571	1.1407	0.8087	0.9799	0.5116	0.6881	0.7232	0.8561	0.4714	0.4997	1.4512	0.6256	0.7966	0.5962	0.5417	1.0325	0.5717	0.3105	0.9865	0.6077	0.9173	1.0881	0.2961
	X - 15136			47619	LC/MS Pos Early		3074	243.087					0.8932	0.9897	1.0003	0.9616	1.1488	1.0323	0.7709	1.0293	0.7472	0.9054	0.8148	0.8008	0.7338	0.6965	0.7588	0.6931	0.8115	0.7247	0.8146	1.0075	0.9626	0.974	1.0028	1.026	0.9997	0.8687	1.3427	1.2082	0.9396	1.0028	1.0068	1.1751	1.1624	1.0861	1.1565	1.05	0.5964
	X - 15666			47800	LC/MS Pos Early		2755	221.092					1.9731	0.5421	1.1537	0.5459	1.4902	1.0457	2.0161	0.9766	1.2419	0.5045	1.1386	0.9771	1.3412	0.7069	1.6039	1.0956	0.7762	0.9889	0.7304	0.7302	0.9289	0.9391	0.5647	0.6331	1.3733	1.2155	1.1551	0.735	0.7372	0.8861	0.7842	0.6284	1.0359	0.9042	1.1014	0.8696	0.3725
	X - 16397			47802	LC/MS Pos Early		2809	248.095					2.8069	3.9688	2.5989	5.4183	5.279	4.1509	2.1048	2.7655	2.2923	2.5397	1.7332	3.2461	0.8605	0.6236	0.8461	1.0627	0.9289	0.8349	0.2593	0.2105	0.1224	0.1458	0.1372	0.2075	0.4949	0.3043	0.3287	0.2378	0.0992	1.2831	0.7029	0.7643	0.6931	0.957	0.6245	1.9376	3.327
	X - 16580			47804	LC/MS Pos Early		2537	222.079					1.1486	2.1269	0.9423	2.0053	1.7775	1.4195	1.5952	2.4188	1.6234	2.0514	1.9361	2.0976	1.0826	1.2244	1.0058	1.4785	1.7031	1.6318	1.3134	0.4175	0.7502	0.3881	0.4761	0.5992	0.6228	0.4261	0.4849	0.4754	0.4172	0.6768	0.6313	0.4913	0.559	0.559	0.5636	1.051	1.3919
	X - 16972			47543	LC/MS Neg		4445	369.229					1.154	1.2995	0.437	1.1976	0.5442	1.1237	1.1365	0.4655	1.4686	0.6557	0.6072	0.2953	1.077	2.2356	1.2943	1.9918	1.1626	1.3196	1.7243	0.2953	1.2335	0.2953	1.4969	0.2953	0.4485	1.1069	0.8127	1.1311	0.864	1.0762	0.612	0.2953	1.1543	0.2953	1.2076	0.2953	0.2953
	X - 17009			47545	LC/MS Neg		1792	267.073					1.1359	1.8797	0.7645	1.4039	0.6381	1.424	1.1737	1.0538	1.299	1.0747	1.5847	0.732	1.1222	1.6285	1.391	1.0708	1.2824	1.4401	2.1033	0.7357	1.2731	0.6725	0.7411	0.4858	0.7913	0.8418	0.9592	0.9149	0.8377	0.9938	0.9588	0.6376	1.2297	0.7033	0.9141	0.5774	0.5233
	X - 17010			47993	LC/MS Neg		3178	189.114					1.2071	0.4181	0.9574	0.6442	1.3917	1.0088	1.1184	0.6554	1.1365	0.4618	0.8663	1.5852	1.5658	1.2228	1.5785	1.3347	1.3031	1.3552	0.8727	0.9538	0.9746	1.566	0.5747	1.0039	1.2697	0.7872	1.4628	0.6482	0.3685	1.0127	0.4242	0.5354	0.9675	0.939	1.0272	0.9652	0.0895
	X - 17162			47806	LC/MS Pos Late		900	593.333					2.2662	1.0391	0.9526	0.9524	3.8638	1.8469	3.9209	2.5809	2.5649	9.1311	0.7792	0.7272	0.15	0.8426	0.9764	0.1455	0.8832	1.9983	2.3156	0.8079	0.1455	0.3367	0.6556	0.6	0.1455	0.8272	0.1455	0.4901	0.6573	1.4178	1.3612	0.9274	2.11	1.8666	2.9115	0.4163	1.7411
	X - 17269			46704	LC/MS Neg		4538	155.108					1.1699	0.6927	0.7502	0.7719	1.1645	1.0161	0.9056	0.9748	1.1972	0.8843	0.9621	1.6965	1.4034	1.0392	1.6253	1.3793	1.28	1.326	0.9622	1.168	0.802	1.2001	0.8952	1.0187	1.1519	0.9242	1.428	0.6894	0.8423	0.8623	0.7509	0.9739	0.9238	1.3268	1.3004	2.5866	0.4242
	X - 17335			47820	LC/MS Pos Late		1052	248.168					2.1915	2.3565	1.5274	1.6843	2.4554	1.3394	0.9128	1.0288	0.3278	1.566	1.4563	0.6874	0.8944	0.2751	0.7956	0.2751	0.4008	0.5181	0.3015	0.2751	0.2751	0.2751	0.2751	0.2889	0.6625	0.2751	0.8003	0.2751	0.2751	1.5395	0.4779	0.9935	1.4103	1.3361	0.8904	1.6356	2.0547
	X - 18059			48039	LC/MS Neg		2825	175.098					1.2091	0.5648	1.0727	0.7553	1.4398	1.1343	0.863	0.706	1.0952	0.5982	1.1119	1.5312	1.1925	0.9073	1.2253	0.9488	1.149	0.9192	0.9041	0.8731	0.9131	1.2276	0.915	0.9132	1.1544	0.8693	1.4201	0.7503	0.5653	1.0643	0.5731	0.6819	0.9032	1.0544	1.1145	1.0398	0.1711
	X - 19176			47554	LC/MS Neg		1551	440.177					1.1726	0.9383	0.9052	0.9599	0.7159	0.2902	1.8454	1.2895	1.9195	1.3256	2.2088	1.6926	0.4723	1.1528	0.1403	0.5287	0.8672	0.2318	3.2162	0.9056	1.5282	0.8767	4.2156	1.4546	1.5905	1.7118	0.7677	0.4295	1.0848	0.3367	1.4388	0.5678	1.0631	0.9203	1.4536	0.9412	2.0838
	X - 20512			54689	LC/MS Neg		2235	495.119					0.9541	0.4637	0.805	1.0504	0.9731	1.2846	1.1313	0.9933	1.7157	2.0634	0.8791	1.3446	1.0381	1.6568	1.6224	0.8381	0.2987	0.5677	0.992	1.0596	1.1151	1.0385	0.7131	0.5264	1.1716	0.7274	1.0061	0.5869	1.3586	1.2851	1.0422	1.1766	2.3986	1.7758	2.0117	1.213	0.2116
	X - 21785			46961	LC/MS Neg		765	189.041					0.8643	0.8116	0.8343	1.0182	1.1388	1.4569	0.6055	1.1578	1.1758	1.1489	0.8085	1.4507	1.0861	1.1975	1.6863	1.2292	1.2924	1.4247	0.9645	1.1304	0.9153	0.541	0.5452	0.9209	0.7473	0.6953	1.0079	0.9889	0.7978	0.9975	0.9394	0.9198	1.1645	0.8058	1.0811	1.2139	0.7996
	X - 21796			46972	LC/MS Neg		1625	138.057					1.4145	0.9106	0.8931	0.7174	1.1341	1.1138	2.1015	0.9935	1.0235	0.6603	1.1697	0.9149	1.1839	0.7486	1.268	1.0188	0.7708	0.9791	0.8912	0.8774	0.9275	0.9143	0.9035	0.7523	1.2128	1.3372	0.9538	0.9065	1.2165	0.8265	1.1353	0.7045	1.0512	1.2272	1.2077	0.9106	0.6813
	X - 22162			47417	LC/MS Pos Early		960	150.058					1.3704	1.0186	0.9455	1.1864	2.0889	1.56	1.0505	0.9185	1.1696	1.2818	0.8993	1.2543	0.783	0.9654	1.1917	0.9322	0.6958	0.9041	0.9478	0.8812	0.638	0.5552	0.8321	0.741	0.7733	1.019	1.1685	1.0043	0.8733	1.0106	1.0545	1.0248	1.2513	1.4689	1.065	1.1671	0.8321
	X - 22773			48078	LC/MS Neg		2920	460.177					0.719	0.2779	0.8674	0.7767	2.5145	0.9619	0.2779	0.2779	0.6782	0.2779	0.5427	0.2779	0.7172	1.0824	0.6699	0.7847	0.2779	0.7093	0.7518	0.2779	0.7903	0.2779	0.2779	1.2778	1.4688	0.4288	1.2979	0.4117	0.2779	1.3594	0.2779	0.2779	1.529	1.2108	1.0019	1.1912	0.2779
	X - 22774			48079	LC/MS Neg		2955	460.177					0.9142	0.3753	0.7057	0.7873	1.7285	1.2032	0.3753	0.3753	0.7003	0.3753	0.3753	0.3753	0.6557	0.9586	0.8166	1.0673	0.3753	0.504	0.6246	0.3753	0.686	0.3753	0.3753	0.8799	1.5371	0.4435	1.1673	0.3753	0.3753	1.2865	0.3753	0.3753	1.4725	1	1.0263	1.0822	0.3753
	X - 22776			48081	LC/MS Neg		3615	252.044					1.2919	0.4031	0.8754	0.5983	1.6859	1.2187	1.1432	0.5763	1.2022	0.3982	1.0094	1.5366	1.3563	0.9639	1.3893	1.4459	1.013	1.0959	0.6609	0.8547	0.8526	1.1835	0.7516	1.0539	1.2639	0.893	1.3319	0.6803	0.558	0.9925	0.5138	0.5847	0.8783	0.8603	1.1255	1.3182	0.1575
	X - 22810			48127	LC/MS Neg		2810	218.082					1.3266	0.4603	0.734	0.7086	1.4223	1.3303	1.215	0.5797	1.2668	0.3823	1.1352	1.2959	1.48	1.1953	1.6555	1.4917	1.1262	1.3076	0.7603	0.8078	0.8521	1.2118	0.5941	0.9421	0.9928	0.863	1.284	0.6538	0.5251	1.0584	0.4609	0.4265	0.842	0.797	1.1087	1.0141	0.0722
	X - 23171			48851	LC/MS Pos Early		940	198.089					0.7411	1.2239	0.8407	0.7641	0.8092	0.9461	0.9182	1.3585	0.8786	0.8736	0.8193	1.0375	1.1386	1.2683	1.0685	1.085	1.2616	1.4259	1.8688	0.9607	1.0074	0.5952	1.01	1.0079	0.9396	0.6724	0.9518	1.0621	1.1167	0.9527	0.926	0.9117	1.2073	0.9013	0.736	1.0723	0.7811
	X - 23258			48954	LC/MS Neg		3527.2	171.102					1.2601	0.5308	0.8934	0.5715	1.2763	1.2908	1.3125	0.9488	1.2655	0.5547	1.0239	1.6483	1.5746	0.9248	1.5785	1.2753	1.1961	1.0547	0.7836	1	0.7852	1.6955	0.7053	0.9072	1.0895	0.8525	1.287	0.6461	0.5005	0.819	0.6135	0.6094	0.829	0.6844	0.9428	1.0017	0.3765
	X - 23710			49588	LC/MS Pos Early		2772	288.124					0.9983	1.277	1.2223	1.4413	1.1612	1.1123	1.055	1.32	1.1016	0.8717	0.9443	0.7659	0.6725	0.7728	0.3922	0.4948	0.7488	0.7533	1.0018	0.7544	0.8475	0.7107	0.7493	0.7648	0.929	1.0964	1.2718	1.6932	0.7176	1.1513	1.0983	1.0017	1.0585	0.9403	1.0102	0.9575	1.8538
	X - 23739			49637	LC/MS Pos Early		1286	262.103					2.5052	0.5923	0.4535	2.6114	1.0048	2.0514	2.569	1.1574	2.3676	1.8256	2.705	2.786	2.205	2.0482	1.6146	1.2894	1.2339	1.1245	1.408	2.2698	0.5382	2.1869	3.6465	0.7431	0.457	0.6186	0.8341	0.4367	1.3468	0.5465	0.8109	0.5935	0.5513	1.181	0.7866	3.8646	2.5946
	X - 23782			49681	LC/MS Pos Late		1627	349.273					0.996	0.9201	1.1724	1.3301	0.8812	1.1908	0.6823	0.8306	1.0011	1.0639	1.2885	0.8897	1.1458	1.2103	1.3144	1.0597	1.117	1.0563	1.0663	1.2201	0.9521	1.2631	1.2739	1.0594	0.974	0.9523	1.2138	1.0424	0.8183	1.0287	0.6607	0.6661	0.9838	1.0669	0.6515	1.0159	2.2344
	X - 24035			52064	LC/MS Pos Late		1961	401.34					1.4716	0.3593	0.9852	0.5812	1.4271	0.9142	1.6024	0.5984	1.253	0.3785	0.8245	1.5677	1.966	0.8251	1.5023	1.8464	0.8905	1.0349	0.7446	0.8217	1.152	1.25	0.668	0.7719	1.4914	0.9805	1.3405	0.6984	0.5065	0.7477	0.4237	0.5249	1.0751	0.739	1.2547	1.2213	0.1481
	X - 24257			52311	LC/MS Neg		643	191.02					0.353	3.9697	0.8433	1.9761	0.353	1.3146	0.8903	1.5802	0.8759	1.8457	0.7263	0.353	0.353	0.9201	0.5783	0.9987	1.2374	1.4726	1.2907	0.8219	0.6892	0.353	1.2341	0.353	0.353	0.9903	0.353	3.1916	1.5745	1.1613	1.3466	1.3664	1.0602	1.5526	0.9569	0.353	2.1037
	X - 24400			52596	LC/MS Neg		1453	180.052					0.3952	0.6093	0.6518	0.8876	0.3952	0.8898	0.3952	1.6622	0.9169	1.6096	0.8513	2.0643	0.8359	1.4714	0.8643	0.7244	2.1081	1.5777	1.0349	2.9576	0.7188	2.382	0.8743	1.691	0.5816	0.5828	1.0852	1.0664	0.9246	1.0037	0.8045	1.8525	0.9167	1.1792	0.7295	1.0693	0.6561
	X - 24432			52662	LC/MS Pos Early		618	210.061					1.0971	1.1534	1.0482	1.3121	0.9911	1.6116	1	0.718	0.8971	0.8196	0.7925	0.9797	0.699	0.6823	0.7609	0.3637	0.7094	0.7399	0.8973	0.8803	0.777	0.3637	1.4163	1.0747	0.3637	1.0121	1.4138	1.3359	0.8857	0.9863	0.9086	0.8896	1.1091	1.1494	1.1498	1.0276	0.5066
	X - 24435			52665	LC/MS Neg		6625	465.304					0.7492	1.3017	1.1123	0.9515	0.7074	0.7624	0.6186	0.6946	0.8397	0.7588	0.7943	1.4311	0.7376	1.0032	0.8228	0.8563	1.1089	0.5108	1.5731	2.3382	0.8333	3.852	1.2209	1.0648	1.1451	1.404	1.0298	1.3079	1.3573	1.3445	1.0647	0.842	0.5127	0.813	0.4967	1.294	0.8184
	X - 24465			52782	LC/MS Pos Early		849	206.066					1.224	0.8695	0.4245	1.0287	0.9731	2.6279	1.4904	0.2314	1.1258	1.1189	1.013	0.9099	1.8593	1.1395	1.6439	3.7347	1.2131	0.7448	0.8297	0.9967	0.2314	1.4127	0.2314	0.2314	0.7437	0.4199	0.2314	4.6008	0.2404	0.9497	0.724	0.6393	0.5933	0.6691	1.4236	1.2998	0.2936
	X - 24466			52783	LC/MS Pos Early		894	206.066					1.5014	1.1343	1.0264	1.007	1.2404	1.7762	1.0148	0.4898	0.7185	0.2555	1.3447	0.9557	0.7794	0.2555	1.219	0.5578	0.8903	1.1715	0.462	0.5433	0.6428	0.7699	0.9871	1.2578	0.9097	0.9857	0.9463	0.6591	1.2367	1.6114	1.3056	0.2555	0.8047	0.5925	0.7105	0.8423	0.2555
	X - 24468			52785	LC/MS Pos Early		2530	288.144					1.0909	0.1805	0.1805	1.3653	1.1435	0.3614	1.0187	1.5889	0.3334	0.5562	0.5194	1.1103	2.2659	1.4223	0.5604	1.1542	1.29	0.1805	1.6596	1.0117	1.0339	1.605	0.4876	0.5845	0.9864	0.1805	1.1788	0.9406	0.1805	0.1805	0.5981	0.5574	0.9991	0.1805	0.1805	0.9382	0.4453
	X - 24469			52786	LC/MS Pos Early		2604	288.144					1.3051	1.4016	1.0715	1.4025	1.6892	1.421	1.1342	0.9302	1.0847	0.7508	1.171	1.6142	1.0539	0.8913	0.9102	0.8541	0.9709	0.6989	0.7361	0.7694	0.8194	0.8169	0.8501	1.0458	0.8415	0.7866	1.1192	1.0218	0.6392	0.8166	0.9955	1.096	0.9783	1.1406	0.854	1.2419	0.9424
	X - 24470			52787	LC/MS Pos Early		2252	306.154					0.8864	1.1005	0.7835	1.128	1.1194	0.8038	0.9803	1.3198	0.5471	1.0756	1.1498	0.5949	0.7735	0.5948	0.5857	0.9577	0.7177	0.8772	1.3236	0.8019	0.6622	0.7806	0.8926	0.9115	0.9165	0.9402	1.0746	0.9737	0.921	1.0866	1.0038	0.925	0.9884	1.0902	0.8221	0.7668	0.7804
	X - 24518			52839	LC/MS Pos Early		2329	204.134					0.3493	0.6885	0.7093	0.4366	0.5713	0.6358	0.4799	1.0321	0.9196	0.7048	0.86	1.1692	1.6667	1.5705	0.967	1.8762	1.7828	2.3947	1.7611	1.4405	1.0196	0.9948	1.4906	1.284	0.9409	1.0094	1.0559	1.4246	0.8448	0.6523	0.9922	0.8187	0.6603	0.6874	0.6215	0.505	0.8204
	X - 24542			52863	LC/MS Neg		1674	224.057					0.2543	0.2543	0.2543	0.541	0.2543	1.0493	0.6967	1.7712	1.5234	0.6975	0.6675	1.583	0.5945	1.8202	3.1493	1.6279	0.6727	0.2794	1.7343	0.2543	1.3856	1.0524	1.1278	0.5071	0.8505	0.7261	0.6426	0.8555	0.9393	0.2543	0.4477	0.2543	0.2543	0.3621	0.5461	0.2543	0.2543
	X - 24625			53052	LC/MS Neg		1287.1	263.077					0.3324	0.5883	0.3324	1.042	0.3324	0.7682	2.0543	0.9578	0.3324	1.7224	1.4104	0.3324	0.9287	0.8317	1.1199	0.8594	1.1668	1.6764	0.3324	0.3324	1.449	0.3324	0.3324	0.3324	0.6266	1.3179	0.7891	0.6486	1.0646	0.7867	0.3324	0.3324	1.3126	0.5786	1.161	0.8812	0.3324
	X - 24665			53093	LC/MS Neg		4398	361.202					1.0745	2.05	1.369	1.1612	3.2179	1.8695	0.5738	0.1838	0.4681	0.2078	0.7752	0.9299	1.7486	1.7366	1.9333	1.9511	1.6714	1.3674	0.4577	0.3798	0.2336	0.1838	0.1838	0.6241	0.3765	0.5183	0.4468	0.3885	0.3848	1.3524	0.1838	0.1838	0.1838	0.1838	0.1838	0.1838	5.5406
	X - 24670			53098	LC/MS Neg		4600	296.617					1.6731	1.2181	1.8076	1.0567	2.7766	1.6396	1.2803	1.27	0.9869	1.2514	1.05	0.8268	1.0967	1.0262	1.1975	0.7186	0.5851	0.6475	0.7358	0.4734	0.5735	0.5073	0.764	0.6211	1.015	0.9676	0.8424	0.9825	0.8775	1.4484	1.325	1.4172	1.6363	1.1098	1.7218	0.4764	0.5874
	X - 24686			53114	LC/MS Pos Early		1876	224.113					0.8632	1.2603	0.8701	1.577	0.7733	0.932	0.9616	1.108	1.3989	1.7702	1.0599	1.1201	1.2309	1.1288	0.8736	1.1519	1.5203	0.9002	1.3477	1.1657	1.312	1.0407	1.0007	1.1533	0.725	0.9814	1.1001	1.5066	0.8831	0.7911	0.8777	0.7131	0.7234	0.9384	0.7355	0.9147	1.6382
	X - 24697			53125	LC/MS Pos Early		2265.3	258.179					0.9213	1.2644	0.7112	1.1956	0.9932	1.0658	0.8008	1.0368	1.0796	1.2001	1.3399	1.3082	1.204	1.4035	1.2408	1.2396	1.4359	1.2641	1.1459	0.9573	0.8684	0.891	0.9038	1.2627	0.7796	0.9587	0.9419	1.0001	0.8803	1.0835	0.9825	0.6658	0.7083	0.8453	0.7511	1.0887	0.9223
	X - 24698			53126	LC/MS Pos Early		2282.2	480.182					1.0116	0.901	0.723	1.0613	0.7998	0.2922	1.3712	1.2167	1.6138	1.5634	1.8617	1.876	0.6942	0.606	0.069	0.6095	0.8338	0.4427	1.9998	1.9004	1.8629	1.3841	3.0106	1.4282	0.9054	0.8278	1.0695	0.7693	1	0.3173	1.4632	0.6722	0.8147	1.0303	0.6565	0.8434	1.0146
	X - 24717			53145	LC/MS Pos Early		1023.2	471.182					0.8684	0.8676	0.7185	1.4967	1.1668	0.4417	1.0257	1	1.6821	1.8594	1.9955	2.6987	0.6027	0.7618	0.1086	0.7264	0.9872	0.4813	1.661	1.8646	1.4883	1.5726	2.9212	1.6926	0.8544	0.6544	1.1198	0.5403	0.8681	0.4473	1.1756	0.8301	0.8301	1.1684	0.7795	1.4059	0.8757
	X - 24807			54835	LC/MS Pos Early		1869.8	162.124					1.3375	1.6098	0.9013	0.649	0.7899	0.8019	1.2242	1.395	1.2641	1.4368	0.7981	0.6892	2.0101	2.7742	1.9121	1.4393	1.9411	1.7251	1.85	1.4735	1.0846	1.6147	0.8975	0.8583	1.121	1.0071	0.7826	0.5923	0.7391	0.8575	0.7587	0.7883	0.7671	0.9663	0.6032	0.7263	0.1913
	X - 24952			57719	LC/MS Neg		5310	413.197					1.2214	0.662	1.3574	1.2575	0.71	0.7214	0.7703	0.8441	1.326	1.8765	0.824	0.9801	1.3341	1.0779	0.9538	0.9801	1.4304	0.5901	1.3754	1.4938	0.7033	1.1626	1.1223	1.2339	1.1138	1.1481	0.827	0.7087	1.2955	1.1602	1.0031	1.1212	0.516	0.8522	0.5872	3.0939	0.7204
	X - 25055			61619	LC/MS Pos Early		2312.9	250.129					0.9793	1.4279	0.6425	1.2306	0.8102	1.0664	0.7778	1.0862	1.0182	1.1583	1.4685	0.9801	1.2878	1.5847	1.4421	1.1374	1.4097	1.3525	1.3108	0.9713	0.821	0.8349	0.7803	1.1166	0.6616	0.974	0.8763	1.0421	0.8919	1.1077	1.0109	0.5195	0.7255	0.7799	0.7197	0.8349	0.7695
	X - 25109			61682	LC/MS Pos Early		1115	194.048					1.909	2.2156	1.5807	1.7384	1.65	1.9279	1.2672	1.2484	0.578	0.6572	0.7997	0.6308	0.2981	0.5053	0.6009	0.2981	0.6492	0.5298	0.2981	0.2981	0.2981	0.2981	0.871	0.2981	1.1466	1.3311	0.4422	1.1424	1.0554	2.4879	1.2109	0.8291	1.7431	1.3798	1.1123	0.4568	1.915
	X - 25111			61684	LC/MS Pos Early		1224	280.102					1.1896	1.8715	0.6165	1.3962	0.936	1.2639	0.9124	1.0457	1.1707	1.0293	1.2987	1.5207	1.4429	1.9208	2.045	1.6856	1.3826	1.2606	1.5365	1.1934	0.8885	0.8884	1.4223	1.2098	0.6486	0.8941	0.9272	0.6173	0.7459	0.7966	1.0149	0.5993	0.7166	0.6328	0.5986	1.1157	0.4629
	X - 25419			62716	LC/MS Pos Early		1629.2	129.066					0.884	0.6309	0.6016	1.0361	0.9344	1.1174	0.898	1.0144	0.7399	0.7934	1.1128	1.2433	0.9919	0.8578	0.4357	0.8401	1.078	1.2691	1.2587	1.1641	0.6641	0.8095	1.2124	0.7715	1.1007	1.0572	1.1617	1.0243	1.025	0.9213	0.7346	0.9365	1.1961	0.9895	1.1926	1.3391	0.6097
	X - 25422			62719	LC/MS Pos Early		1730.3	175.083					0.7117	1.0228	1.6094	1.6177	1.3649	1.6612	1.1794	0.6403	0.8644	0.7918	1.3374	1.7299	0.7041	0.8946	0.6713	0.9919	1.105	1.6714	1.3825	0.7863	0.6058	0.6045	0.5833	0.8931	1.0738	1.0618	1.1384	1.8293	0.7343	1.0389	0.9147	1.0476	1.1975	0.6355	1.186	1.1406	1.0582
[truncated: 107 more columns]

## Sheet: MUSCLE_24hr (normalized)
													SAMPLE NAME	UCIR-01524	UCIR-01526	UCIR-01572	UCIR-01574	UCIR-01620	UCIR-01622	UCIR-01528	UCIR-01530	UCIR-01576	UCIR-01578	UCIR-01624	UCIR-01626	UCIR-01532	UCIR-01534	UCIR-01580	UCIR-01582	UCIR-01628	UCIR-01630	UCIR-01536	UCIR-01538	UCIR-01584	UCIR-01586	UCIR-01632	UCIR-01634	UCIR-01540	UCIR-01542	UCIR-01588	UCIR-01590	UCIR-01636	UCIR-01638	UCIR-01544	UCIR-01546	UCIR-01592	UCIR-01594	UCIR-01640	UCIR-01642
													CLIENT IDENTIFIER	GA 2	GA 4	GA 50	GA 52	GA 98	GA 100	GA 6	GA 8	GA 54	GA 56	GA 102	GA 104	GA 10	GA 12	GA 58	GA 60	GA 106	GA 108	GA 14	GA 16	GA 62	GA 64	GA 110	GA 112	GA 18	GA 20	GA 66	GA 68	GA 114	GA 116	GA 22	GA 24	GA 70	GA 72	GA 118	GA 120
													PARENT SAMPLE ID	4107099	4107101	4107147	4107149	4107195	4107197	4107103	4107105	4107151	4107153	4107199	4107201	4107107	4107109	4107155	4107157	4107203	4107205	4107111	4107113	4107159	4107161	4107207	4107209	4107115	4107117	4107163	4107165	4107211	4107213	4107119	4107121	4107167	4107169	4107215	4107217
													ARM	Light	Light	Light	Light	Light	Light	Light	Light	Light	Light	Light	Light	Light	Light	Light	Light	Light	Light	Light	Light	Light	Light	Light	Light	Light	Light	Light	Light	Light	Light	Light	Light	Light	Light	Light	Light
													EXERCISE	Sedentary	Sedentary	Sedentary	Sedentary	Sedentary	Sedentary	Sedentary	Sedentary	Sedentary	Sedentary	Sedentary	Sedentary	Sedentary	Sedentary	Sedentary	Sedentary	Sedentary	Sedentary	Sedentary	Sedentary	Sedentary	Sedentary	Sedentary	Sedentary	Sedentary	Sedentary	Sedentary	Sedentary	Sedentary	Sedentary	Sedentary	Sedentary	Sedentary	Sedentary	Sedentary	Sedentary
													GENDER	Male	Male	Male	Male	Male	Male	Male	Male	Male	Male	Male	Male	Male	Male	Male	Male	Male	Male	Male	Male	Male	Male	Male	Male	Male	Male	Male	Male	Male	Male	Male	Male	Male	Male	Male	Male
													GROUP NUMBER	2	2	2	2	2	2	4	4	4	4	4	4	6	6	6	6	6	6	8	8	8	8	8	8	10	10	10	10	10	10	12	12	12	12	12	12
													ROUND	Round 1	Round 1	Round 2	Round 2	Round 3	Round 3	Round 1	Round 1	Round 2	Round 2	Round 3	Round 3	Round 1	Round 1	Round 2	Round 2	Round 3	Round 3	Round 1	Round 1	Round 2	Round 2	Round 3	Round 3	Round 1	Round 1	Round 2	Round 2	Round 3	Round 3	Round 1	Round 1	Round 2	Round 2	Round 3	Round 3
													RUN DAY	2	4	2	4	2	4	3	1	3	1	3	1	2	4	2	4	2	4	3	1	3	1	3	1	2	4	2	4	2	4	3	1	3	1	3	1
													SAMPLE NUMBER	2	4	50	52	98	100	6	8	54	56	102	104	10	12	58	60	106	108	14	16	62	64	110	112	18	20	66	68	114	116	22	24	70	72	118	120
													SUBJECT OR ANIMAL ID	2	4	50	52	98	100	6	8	54	56	102	104	10	12	58	60	106	108	14	16	62	64	110	112	18	20	66	68	114	116	22	24	70	72	118	120
													TIME POINT ZT	4	4	4	4	4	4	8	8	8	8	8	8	12	12	12	12	12	12	16	16	16	16	16	16	20	20	20	20	20	20	0	0	0	0	0	0
													TREATMENT	Light Sedentary	Light Sedentary	Light Sedentary	Light Sedentary	Light Sedentary	Light Sedentary	Light Sedentary	Light Sedentary	Light Sedentary	Light Sedentary	Light Sedentary	Light Sedentary	Light Sedentary	Light Sedentary	Light Sedentary	Light Sedentary	Light Sedentary	Light Sedentary	Light Sedentary	Light Sedentary	Light Sedentary	Light Sedentary	Light Sedentary	Light Sedentary	Light Sedentary	Light Sedentary	Light Sedentary	Light Sedentary	Light Sedentary	Light Sedentary	Light Sedentary	Light Sedentary	Light Sedentary	Light Sedentary	Light Sedentary	Light Sedentary
PATHWAY SORTORDER	BIOCHEMICAL	SUPER PATHWAY	SUB PATHWAY	Column1	COMP ID	PLATFORM	CHEMICAL ID	RI	MASS	PUBCHEM	CAS	KEGG	Group HMDB	Light sedentary ZT 4	Light sedentary ZT 4	Light sedentary ZT 4	Light sedentary ZT 4	Light sedentary ZT 4	Light sedentary ZT 4	Light sedentary ZT 8	Light sedentary ZT 8	Light sedentary ZT 8	Light sedentary ZT 8	Light sedentary ZT 8	Light sedentary ZT 8	Light sedentary ZT 12	Light sedentary ZT 12	Light sedentary ZT 12	Light sedentary ZT 12	Light sedentary ZT 12	Light sedentary ZT 12	Light sedentary ZT 16	Light sedentary ZT 16	Light sedentary ZT 16	Light sedentary ZT 16	Light sedentary ZT 16	Light sedentary ZT 16	Light sedentary ZT20	Light sedentary ZT20	Light sedentary ZT20	Light sedentary ZT20	Light sedentary ZT20	Light sedentary ZT20	Light sedentary ZT0	Light sedentary ZT0	Light sedentary ZT0	Light sedentary ZT0	Light sedentary ZT0	Light sedentary ZT0
4593	1,2,3-benzenetriol sulfate (2)	Xenobiotics	Chemical	1	48762	LC/MS Neg	100006374	1709	204.981					0.6941	0.342	0.6284	0.8434	0.342	0.342	0.342	0.342	0.342	0.342	1.5145	1.807	0.342	0.8068	0.342	0.6313	0.342	0.7198	0.8116	1.71	0.7604	0.8765	1.9588	1.2077	2.1916	0.342	0.342	0.8183	0.342	0.975	1.1788	1.0589	0.342	0.342	0.6016	0.342
1750	1,2-dilinoleoyl-GPC (18:2/18:2)	Lipid	Phosphatidylcholine (PC)	2	52603	LC/MS Pos Late	100008903	2006	782.569	5288075	998-06-1		HMDB08138	0.8832	0.9226	0.9928	0.9272	1.1028	1.0381	1.1904	0.9081	0.792	0.9395	0.9466	1.0078	1.1089	0.8862	1.0097	0.9855	0.9845	0.8598	1.0413	0.8858	0.9994	1.0937	1.0931	0.8179	0.9122	1.1761	0.9736	0.9802	0.8574	0.8925	1.049	1.1399	1.0536	1.2013	1.0619	0.9369
1816	1,2-dilinoleoyl-GPE (18:2/18:2)*	Lipid	Phosphatidylethanolamine (PE)	3	53174	LC/MS Pos Late	100009217	2083	740.522	9546812			HMDB09093	0.9628	1.2205	0.991	1.026	1.1848	1.0458	1.0959	0.9903	0.8595	1.0546	0.8873	0.9314	1.1749	0.9087	0.8676	0.8783	0.9638	1.0348	1.0788	0.8331	1.1047	1.1028	1.2275	0.8189	0.8534	1.0972	1.036	0.8751	0.8161	0.9223	1.1734	1.1519	1.3349	1.3093	1.1533	0.8178
1745	1,2-dioleoyl-GPC (18:1/18:1)	Lipid	Phosphatidylcholine (PC)	4	52457	LC/MS Pos Late	100008905	2346	786.601	10350317	4235-95-4			0.9159	0.9404	0.9996	1.0144	1.2099	0.8504	0.8919	1.0112	0.833	1.2233	1.0332	0.9803	1.1497	1.1848	0.7741	0.9975	0.9546	0.8928	1.1442	0.7963	0.999	1.094	1.1703	0.9978	0.7346	1.0851	1.1023	1.1345	0.8309	1.1028	0.9817	1.0366	1.2018	1.0502	1.1283	0.9153
1663	1,2-dipalmitoyl-GPC (16:0/16:0)	Lipid	Phosphatidylcholine (PC)	5	19130	LC/MS Pos Late	100000657	2365	734.569	452110	63-89-8	D03585	HMDB00564	1.1332	1.1497	0.9036	1.1164	1.2512	1.296	0.9732	1.0257	0.8474	0.8909	1.1402	1.1817	0.7798	1.0188	0.8466	1.0035	0.8564	1.0061	0.9278	0.8491	1.0557	0.9854	1.0605	0.8276	0.9126	0.93	1.0315	1.1416	0.7322	1.0804	0.9914	0.971	1.0747	1.0629	1.0673	0.934
1782	1,2-dipalmitoyl-GPE (16:0/16:0)*	Lipid	Phosphatidylethanolamine (PE)	6	57341	LC/MS Pos Late	100009204	2498	692.522	445468			HMDB08923	1.4832	2.32	0.9501	1.5941	1.672	1.7806	0.807	0.3266	0.6979	0.4865	0.9652	0.9534	0.3266	1.2366	0.3823	1.1304	0.6229	0.8302	0.6412	0.6665	1.1254	0.8572	0.9605	0.6016	0.6425	1.0897	1.1933	1.3825	0.4049	1.0606	0.9803	0.6981	1.0633	0.8097	1.0396	0.4105
875	1,5-anhydroglucitol (1,5-AG)	Carbohydrate	Glycolysis, Gluconeogenesis, and Pyruvate Metabolism	7	20675	LC/MS Neg	100000580	802	163.061	64960	154-58-5	C07326	HMDB02712	0.7895	0.8031	1.163	1.0919	1.0334	1.0592	0.9153	0.9382	1.2506	1.1502	1.0353	1.2062	0.8354	0.9099	1.0125	1.0497	1.0574	1.0437	1.1895	1.0093	0.9016	0.8995	0.9733	0.984	0.9074	0.9883	0.8114	0.741	0.7543	0.8734	0.9643	1.1331	0.9706	1.0912	0.9421	1.1958
2159	1-(1-enyl-oleoyl)-2-oleoyl-GPE (P-18:1/18:1)*	Lipid	Lysoplasmalogen	8	54691	LC/MS Pos Late	100010839	2534	728.559				HMDB11441	1.2836	1.01	1.3025	1.2541	1.3054	1.2908	1.1811	1.0982	1.0045	0.8564	0.953	1.1313	0.7123	0.7997	0.7007	0.7582	0.5156	0.7459	0.8546	0.6684	0.431	0.9208	0.8774	0.4733	0.6984	0.5138	0.9482	0.6077	0.4487	0.6599	1.2135	1.3409	0.9812	1.3544	1.139	1.0785
2156	1-(1-enyl-oleoyl)-GPE (P-18:1)*	Lipid	Lysoplasmalogen	9	44621	LC/MS Pos Late	100005372	1566	464.314					1.4367	1.6397	1.4602	1.2877	1.0446	1.1027	1.4634	1.5176	1.1036	1.5833	0.8274	1.1219	1.0932	0.9881	0.9336	1.0577	0.7852	0.8685	0.9602	1.1386	0.9994	1.1291	1.0658	0.7553	0.9321	1.0466	0.9571	0.8421	0.5216	0.5671	1.3406	1.4559	1.3944	1.4567	1.0518	0.5809
2137	1-(1-enyl-palmitoyl)-2-arachidonoyl-GPC (P-16:0/20:4)*	Lipid	Plasmalogen	10	52689	LC/MS Pos Late	100009014	2154	766.575				HMDB11220	1.0877	1.2261	1.0617	0.9243	0.9824	1.1256	0.9774	1.1459	0.8532	1.1569	1.2035	1.2064	0.9689	1.1174	1.0733	0.9648	0.877	1.3187	0.9467	0.8959	0.9556	0.9636	1.3538	0.9385	1.0357	0.8388	0.9025	0.7931	0.6035	0.9608	1.0826	1.3949	1.0363	1.2349	1.1137	0.6478
2129	1-(1-enyl-palmitoyl)-2-arachidonoyl-GPE (P-16:0/20:4)*	Lipid	Plasmalogen	11	52673	LC/MS Pos Late	100009002	2270	724.528				HMDB11352	1.3366	1.4552	1.0865	1.1373	1.007	1.0113	0.9961	1.3102	1.0084	1.0162	1.0085	0.9834	0.9277	1.0805	0.9228	0.9817	0.9252	1.1372	0.9093	0.8702	0.9145	0.8723	1.1001	0.8415	0.8243	0.8115	1.0294	0.8956	0.5359	0.8951	1.1123	1.2643	0.9949	1.1275	1.2514	0.7299
2138	1-(1-enyl-palmitoyl)-2-linoleoyl-GPC (P-16:0/18:2)*	Lipid	Plasmalogen	12	52682	LC/MS Pos Late	100009009	2226	742.575				HMDB11211	0.8728	1.137	0.9995	0.9844	0.9679	1.1455	1.12	0.7645	0.8112	1.0051	0.9459	1.1851	0.8848	0.9347	1.0292	1.0326	0.921	1.2846	0.9436	0.7493	1.076	1.0662	1.2053	0.9668	0.9429	1.087	0.9684	0.8822	0.7163	0.8653	1.043	1.2046	1.3313	1.2183	1.0901	0.8603
2126	1-(1-enyl-palmitoyl)-2-linoleoyl-GPE (P-16:0/18:2)*	Lipid	Plasmalogen	13	52677	LC/MS Pos Late	100009069	2351	700.528				HMDB11343	1.127	1.2548	1.0611	1.1159	1.0551	1.1938	1.0894	1.1333	0.9677	1.061	0.9194	1.0417	0.9118	1.0324	0.9881	0.9161	0.7632	1.1512	0.9781	0.7941	0.8935	1.0212	1.0344	0.8927	0.8317	0.9279	1.1081	0.9043	0.6766	0.8631	1.1634	1.2399	1.1985	1.2078	1.1834	0.859
2131	1-(1-enyl-palmitoyl)-2-oleoyl-GPC (P-16:0/18:1)*	Lipid	Plasmalogen	14	52478	LC/MS Pos Late	100009007	2443	744.59					1.0142	1.3483	0.9611	1.1776	1.1639	1.481	1.1589	0.9252	1.1161	1.1598	1.0137	1.1942	0.7462	1.1248	1.0002	1.1952	0.7928	1.2653	0.7895	0.9197	0.959	0.9597	1.1629	0.8437	0.7259	0.8967	0.9676	0.98	0.5928	0.9016	1.0252	1.4575	1.4189	1.3406	1.1914	0.8585
2125	1-(1-enyl-palmitoyl)-2-oleoyl-GPE (P-16:0/18:1)*	Lipid	Plasmalogen	15	52477	LC/MS Pos Late	100009005	2600	702.543				HMDB11342	1.2684	1.1783	1.1461	1.235	1.1854	1.2296	1.1177	1.142	0.9415	0.9286	0.9581	1.0456	0.791	0.9901	0.8038	0.8841	0.679	0.9488	0.8967	0.7928	0.7595	1.0013	1.0115	0.6482	0.752	0.7064	1.0717	0.8202	0.5294	0.7949	1.2019	1.2395	1.1086	1.241	1.1608	0.9703
2128	1-(1-enyl-palmitoyl)-2-palmitoleoyl-GPC (P-16:0/16:1)*	Lipid	Plasmalogen	16	52713	LC/MS Pos Late	100009160	2218	716.559				HMDB11207	1.0398	1.2578	1.2116	0.9524	0.7582	1.1382	0.7907	0.9569	0.8611	1.1243	0.9541	0.9972	0.7869	0.8488	0.8483	1.0696	0.8887	1.306	0.8536	1.066	1.0057	0.8958	1.1159	1.0365	0.7957	1.0146	1.0408	1.0049	0.7753	0.8171	0.9136	0.9399	1.3394	0.9497	1.2251	0.8522
2127	1-(1-enyl-palmitoyl)-2-palmitoyl-GPC (P-16:0/16:0)*	Lipid	Plasmalogen	17	52716	LC/MS Pos Late	100009162	2454	718.575	11146967			HMDB11206	1.0422	1.484	0.7787	1.1501	1.3606	1.5033	1.125	1.0046	1.0995	0.9863	1.0889	1.1082	0.6441	1.1006	0.9707	1.1581	0.8296	1.2731	0.8837	0.7808	0.9803	0.8962	1.1909	0.7992	0.7589	0.9197	0.9954	1.127	0.4893	0.9694	1.0315	1.3167	1.4516	1.1952	1.2524	0.6949
2153	1-(1-enyl-palmitoyl)-GPC (P-16:0)*	Lipid	Lysoplasmalogen	18	52474	LC/MS Pos Late	100002875	1547	480.345	10917802			HMDB10407	1.0427	1.2362	1.2549	1.1852	1.0439	0.897	1.3324	1.504	1.3558	1.7388	0.8395	1.2492	0.9693	0.8434	1.0395	1.1366	0.7968	0.9717	0.943	1.1012	1.0894	1.1477	0.9957	0.7621	1.0758	1.3088	1.1525	0.8248	0.6959	0.5288	1.2954	1.6411	1.4798	1.4869	0.8385	0.631
2154	1-(1-enyl-palmitoyl)-GPE (P-16:0)*	Lipid	Lysoplasmalogen	19	39270	LC/MS Pos Late	100003000	1558	438.298					1.1225	1.3779	1.1758	1.153	1.0576	1.0041	1.1882	1.318	0.8796	1.3176	0.854	1.0481	1.0188	0.9207	1.0299	1.0317	0.8379	0.969	0.9997	1.0148	1.0747	1.0214	1.0555	0.8118	1.0482	1.14	0.9791	0.9217	0.6195	0.6757	1.1397	1.37	1.2924	1.2629	0.9534	0.5684
2141	1-(1-enyl-stearoyl)-2-arachidonoyl-GPE (P-18:0/20:4)*	Lipid	Plasmalogen	20	52475	LC/MS Pos Late	100008999	2511	752.559	9547058			HMDB05779	1.3488	1.4228	1.0572	1.1993	1.1701	1.2087	1.2153	1.2415	1.0729	0.9713	0.9854	1.0412	0.8433	1.0393	0.8727	1.0439	0.8324	1.064	0.8592	0.7366	0.8364	1.0035	1.0619	0.6769	0.7085	0.8291	0.9272	0.8194	0.4442	0.7709	1.2064	1.3203	0.9962	1.1981	1.315	0.8186
2133	1-(1-enyl-stearoyl)-2-oleoyl-GPE (P-18:0/18:1)	Lipid	Plasmalogen	21	52614	LC/MS Pos Late	100008919	2950	730.575		144371-68-6		HMDB11375	1.2921	0.9757	1.2926	1.2533	1.4716	1.3936	1.2444	1.0883	0.9855	0.847	0.989	1.1343	0.7162	0.7802	0.7041	0.6912	0.4535	0.7344	0.8884	0.6486	0.4138	0.9461	0.83	0.4284	0.6918	0.453	0.9995	0.6332	0.4238	0.6283	1.2238	1.3148	0.9723	1.3356	1.0691	1.102
2158	1-(1-enyl-stearoyl)-GPE (P-18:0)*	Lipid	Lysoplasmalogen	22	39271	LC/MS Pos Late	100003001	1649	466.329					1.3078	1.6515	1.3513	1.2544	1.1781	1.149	1.5868	1.5243	1.0608	1.3591	0.9211	1.0429	0.9627	0.9126	1.0667	1.1136	0.8109	0.9009	0.9719	0.9871	0.9373	1.0754	1.0375	0.7471	0.959	0.9827	0.7612	0.7763	0.4891	0.5527	1.3011	1.5416	1.3673	1.2435	1.047	0.5846
1968	1-arachidonoyl-GPC (20:4n6)*	Lipid	Lysophospholipid	23	34061	LC/MS Neg	100001551	6074	618.341			C05208	HMDB10395	1.6975	2.8958	1.1282	1.6503	0.7394	1.4064	2.0503	0.812	1.6606	1.4007	0.7884	0.5817	1.1153	1.3055	0.97	1.8051	0.6921	0.6382	1.8814	0.6447	1.2002	0.8376	1.2184	0.3722	1.0032	2.3284	0.6036	1.6644	0.4048	0.8377	1.7147	0.9804	1.6538	1.2208	1.0444	0.8783
2001	1-arachidonoyl-GPE (20:4n6)*	Lipid	Lysophospholipid	24	35186	LC/MS Neg	100001571	5874	500.278	42607465			HMDB11517	1.3826	1.7137	0.9223	1.7631	0.9995	1.2373	1.532	1.5659	1.492	0.9538	1.0633	0.7737	1	1.1103	0.7085	1.2244	0.7128	0.719	1.2377	0.5067	1.0236	0.778	1.1434	0.617	0.8543	1.1574	0.817	1.4094	0.5383	0.8085	1.5656	0.8022	1.3653	1.1109	1.1874	0.7379
2032	1-arachidonoyl-GPI (20:4)*	Lipid	Lysophospholipid	25	34214	LC/MS Neg	100001654	5482	619.289				HMDB61690	1.0973	2.602	1.1954	1.2129	1.0506	2.0378	1.6607	0.8701	1.6527	1.1802	0.9226	0.7945	1.0093	0.925	0.9958	1.3645	0.9277	0.9348	1.3316	0.5298	1.0042	0.9394	1.5774	0.721	0.9005	1.7091	0.5188	0.9693	0.4048	1.0355	1.4111	0.9049	1.7053	1.0174	1.3043	0.7559
2181	1-arachidonylglycerol (20:4)	Lipid	Monoacylglycerol	26	34397	LC/MS Neg	100001433	6250	303.233	5282281	35474-99-8	C13857	HMDB11549	1.3177	1.7645	1.0217	1.4792	0.6675	1.0453	1.4873	0.2402	0.6159	0.5903	0.631	0.7425	0.9961	0.2402	0.5956	0.6163	1.2291	1.2718	0.8432	0.2402	0.8137	0.4268	1.1619	0.5381	1.1847	1.4926	0.2402	0.9506	0.3501	1.1874	1.1286	0.2402	1.982	0.7256	1.4624	0.4885
2180	1-dihomo-linolenylglycerol (20:3)	Lipid	Monoacylglycerol	27	48341	LC/MS Neg	100006121	6400	305.249					1.1972	1.3261	0.8266	1.4839	1.1204	0.9924	1.4183	0.603	1.0228	0.348	1.0822	1.199	0.2133	0.2133	0.8434	0.2133	0.2133	0.7543	0.2133	0.2133	0.7164	0.7531	1.3621	0.3409	0.8705	0.9461	0.3809	0.2133	0.2133	1.1825	1	0.2133	1.3018	0.8376	1.2088	0.7767
1316	1-dihomo-linoleoylglycerol (20:2)	Lipid	Fatty Acid, Keto	28	35103	LC/MS Neg	100001483	6800	307.264					0.3473	0.6264	0.6267	0.3473	1.4326	1.1371	0.3473	0.3473	1.286	0.515	1.0614	0.9926	0.7567	1.3806	0.3473	1.2473	0.3473	0.3473	0.571	0.3473	0.6406	0.563	1.4627	0.3473	0.3473	1.0559	0.3473	0.4963	0.3473	0.3473	0.9318	0.3473	1.3956	0.6537	1.4719	0.809
2184	1-docosahexaenoylglycerol (22:6)	Lipid	Monoacylglycerol	29	35153	LC/MS Neg	100001481	6150	309.222				HMDB11587	1.0331	1.7588	0.797	1.6883	0.923	1.618	1.5091	0.2041	1.0284	0.8426	0.9366	0.8922	0.897	0.5475	0.9199	1.5464	0.8847	1.3673	0.5208	0.2041	0.6242	0.5822	1.2136	0.5077	0.9824	1.3547	0.4838	1.035	0.3262	1.437	1.0423	0.5921	1.2954	0.7435	1.098	0.6403
1979	1-lignoceroyl-GPC (24:0)	Lipid	Lysophospholipid	30	49617	LC/MS Pos Late	100002873	1907	608.465		325171-59-3		HMDB10405	1.1258	1.1946	0.9815	1.1973	1.5468	1.1421	1.3573	1.3025	0.9764	0.9732	0.9391	0.9983	0.8237	0.7414	0.6729	0.8664	0.786	0.9707	1.0601	0.6064	0.7021	0.9091	1.0692	0.6373	0.689	0.4665	1.2298	0.3629	0.7389	0.7235	1.4617	1.3166	1.2076	1.4677	1.16	0.9955
1954	1-linolenoyl-GPC (18:3)*	Lipid	Lysophospholipid	31	45951	LC/MS Pos Late	100005350	1422	518.324				HMDB10388	1.1984	1.2647	1.5435	1.2913	1.0137	0.986	1.4356	1.4706	1.033	1.6141	0.772	1.0464	1.1802	1.0003	1.1019	1.1835	0.8694	0.8534	0.8152	1.216	1.06	1.4295	0.9635	0.7835	1.2438	1.1173	1.0353	0.8793	0.7253	0.6384	1.5254	1.912	1.5332	1.9512	1.2084	0.7326
2177	1-linolenoylglycerol (18:3)	Lipid	Monoacylglycerol	32	34393	LC/MS Neg	100001435	6214	277.217	53480978	124151-74-2		HMDB11569	1.6062	2.0674	1.2427	1.9399	1.1426	0.5956	1.5892	0.7303	1.1597	0.4782	0.5186	0.7231	1.2915	0.2963	1.0245	0.9316	0.4029	0.6313	0.5807	0.8977	1.2153	0.7665	1.6408	0.2963	1.189	0.7137	0.2963	1.5969	0.639	0.9725	1.1199	0.8121	1.2082	0.7385	0.9436	1.002
1766	1-linoleoyl-2-arachidonoyl-GPC (18:2/20:4n6)*	Lipid	Phosphatidylcholine (PC)	33	52710	LC/MS Pos Late	100009131	1969	806.569				HMDB08147	0.9847	1.222	1.0314	1.0553	1.1364	1.1409	1.213	1.1435	0.8156	1.0655	0.9386	1.1542	0.9974	0.9559	1.0096	1.0485	1.0056	1.1107	0.9326	0.8806	0.9924	1.1011	1.1341	0.925	0.8801	1.1182	0.9199	0.9247	0.6315	0.9107	1.1055	1.1359	1.2808	1.2208	1.1943	0.8407
1832	1-linoleoyl-2-arachidonoyl-GPE (18:2/20:4)*	Lipid	Phosphatidylethanolamine (PE)	34	53189	LC/MS Pos Late	100009222	2030	764.522				HMDB09102	1.1013	1.377	0.9927	0.9756	1.086	0.9651	1.1674	1.209	0.7643	1.0019	0.7734	0.973	1.1006	1.1387	0.9516	0.865	1.0406	0.9981	0.9878	0.898	1.0231	1.1761	1.0952	0.8551	0.8648	1.0958	1.0516	0.9401	0.6879	0.9873	1.1791	1.1224	1.3784	1.2193	1.2439	0.7165
1751	1-linoleoyl-2-linolenoyl-GPC (18:2/18:3)*	Lipid	Phosphatidylcholine (PC)	35	53176	LC/MS Pos Late	100009343	1939	780.554				HMDB08141	0.8733	1.0937	1.0507	0.9057	1.2728	1.0465	1.2138	1.069	0.788	0.9776	0.7934	0.9008	1.0289	0.9	1.0618	1.0426	0.9361	0.9793	0.9187	0.8207	1.034	1.2065	1.1272	0.8319	0.8794	1.117	1.1532	1.0413	0.7921	0.8897	1.0433	1.2865	1.3522	1.3307	1.0698	0.8673
1952	1-linoleoyl-GPC (18:2)	Lipid	Lysophospholipid	36	34419	LC/MS Pos Late	100001395	1465	520.34	11988421		C04100	HMDB10386	1.3555	1.4413	1.4522	1.2308	1.0047	0.967	1.5789	1.7654	1.2839	1.827	0.7097	1.0641	1.289	0.9138	0.9977	1.1767	0.8257	0.7518	0.9555	1.4065	1.1232	1.3961	0.9043	0.7279	1.2291	1.23	1.077	0.8461	0.7082	0.555	1.5172	1.826	1.5198	1.8126	0.9763	0.8031
1994	1-linoleoyl-GPE (18:2)*	Lipid	Lysophospholipid	37	36600	LC/MS Pos Late	100001570	1482	478.293	52925130			HMDB11507	1.4279	1.2936	1.4011	1.1419	1.2185	0.8777	1.2409	1.3981	0.8474	1.394	0.7076	0.9553	1.1378	1.1106	0.9449	0.9717	0.8295	0.7822	0.9557	1.1539	1.1168	1.2051	0.8672	0.7515	1.0752	1.5008	1.1065	0.8832	0.7463	0.8051	1.5991	1.4708	1.3959	1.4545	1.2124	0.7117
2020	1-linoleoyl-GPG (18:2)*	Lipid	Lysophospholipid	38	54885	LC/MS Neg	100009227	5516	507.273					2.1574	3.7557	1.7361	1.6615	0.5871	1.3467	2.2476	1.5117	2.2847	1.7538	0.6855	0.6197	1.1913	1.3865	1.1924	1.9658	0.6647	0.6913	1.2504	1.219	1.2634	1.0561	0.9147	0.4656	1.0145	1.493	0.7783	0.8516	0.3304	0.5159	2.5709	1.6122	1.7608	1.5226	1.0189	0.6269
2028	1-linoleoyl-GPI (18:2)*	Lipid	Lysophospholipid	39	36594	LC/MS Neg	100001778	5494	595.289					1.2055	1.9037	1.084	1.3499	0.9901	1.8306	1.6875	1.2449	1.6172	1.1044	0.9246	0.7867	1.0528	0.8214	1.0337	1.5948	0.8248	0.8141	1.2818	0.6253	1.3001	1.1507	1.3818	0.7218	1.0035	1.9078	0.6818	0.9755	0.5013	0.7712	1.6127	0.8573	1.7116	1.0286	1.0667	0.7811
2176	1-linoleoylglycerol (18:2)	Lipid	Monoacylglycerol	40	27447	LC/MS Neg	100001040	6477	279.233	5283469	2277-28-3			1.6366	1.5316	0.8221	1.4009	0.8613	0.6867	1.7191	0.6855	1.5523	0.6727	0.8729	0.8464	1.0478	0.7223	0.5194	1.4471	0.9943	0.5737	1.0085	0.7476	0.9079	0.7684	1.2258	0.4405	0.9711	1.3133	0.8495	1.7846	0.7415	0.9872	1.1931	0.7345	1.3472	0.9424	1.0418	0.9431
407	1-methylguanidine	Amino Acid	Guanidino and Acetamido Metabolism	41	48114	LC/MS Pos Early	100000715	2149	74.0713	10111	22661-87-6	C02294	HMDB01522	1.02	0.5698	0.4078	0.9897	0.9211	1.2632	0.4078	1.0085	1.0376	1.3296	0.4078	1.0487	0.4078	0.4078	0.4078	0.4078	0.4078	0.9436	1.1396	0.6521	0.4078	0.4078	0.9898	0.4078	0.4078	0.4078	1.3625	0.4078	1.4056	0.4078	0.4078	0.4078	0.4078	0.4078	1.4694	0.9646
79	1-methylhistamine	Amino Acid	Histidine Metabolism	42	43831	LC/MS Pos Early	100001204	3040	126.103	3614	501-75-7	C05127	HMDB00898	2.093	2.9723	1.8792	1.2261	0.9575	1.9217	1.3111	1.4623	1.8974	1.7682	0.932	1.2264	0.9419	1.3649	1.5302	1.1703	1.1684	1.247	0.7184	0.7602	0.6332	0.6562	0.841	0.6357	0.7091	0.4523	0.8904	0.5282	0.5589	0.9264	2.2629	1.8985	1.1719	1.8623	1.4635	0.4603
63	1-methylhistidine	Amino Acid	Histidine Metabolism	43	30460	LC/MS Pos Early	100001051	2755	170.092	92105	332-80-9	C01152	HMDB00001	0.9783	1.01	1.1155	1.4913	0.9679	1.9916	1.5689	1.6091	2.2619	1.817	2.1948	2.4185	1.3197	0.5739	1.9608	1.3978	1.9273	1.8122	1.4496	0.6845	0.6746	0.9703	0.8258	1.0908	0.2519	0.3287	0.5722	0.2448	0.5013	0.8231	0.8722	0.673	1.0048	0.4467	0.5569	0.7589
3397	1-methylnicotinamide	Cofactors and Vitamins	Nicotinate and Nicotinamide Metabolism	44	27665	LC/MS Pos Early	55	1940	137.071	10129985	1005-24-9	C02918	HMDB00699	1.235	1.162	1.3225	0.9399	0.4116	0.5695	1.2888	1.2438	1.0724	1.1779	1.3248	1.3359	1.2556	1.0398	1.4624	1.7062	0.5543	0.846	1.167	1.5596	1.3644	1.2853	1.6124	1.4954	0.9222	1.3508	1.3317	0.6777	1.0636	0.6119	1.1892	1.1936	0.7023	0.8784	0.5211	1.1845
1654	1-myristoyl-2-arachidonoyl-GPC (14:0/20:4)*	Lipid	Phosphatidylcholine (PC)	45	53195	LC/MS Pos Late	100009139	1914	754.538				HMDB07883	1.0008	1.327	0.9434	1.0582	1.1962	1.1021	0.9998	1.2714	0.8407	1.09	0.8743	1.14	0.8764	0.981	0.9391	0.9879	1.1272	1.1204	0.9114	0.8382	0.9463	0.903	1.1578	1.1045	0.7866	1.0601	1.0257	1.022	0.6465	0.9821	0.958	1.2548	1.1965	1.1324	1.1469	0.833
1650	1-myristoyl-2-palmitoyl-GPC (14:0/16:0)	Lipid	Phosphatidylcholine (PC)	46	19258	LC/MS Pos Late	100000672	2147	706.538	129657	69525-80-0		HMDB07869	0.9597	1.2239	1.0339	1.0827	1.0918	1.1664	0.8682	1.1143	0.8595	1.0859	1.0361	1.0711	0.8139	0.9618	0.8342	1.0047	0.9328	1.141	0.9278	0.7903	1.0549	1.0162	1.1743	1.0008	0.8605	0.9662	1.1008	1.0667	0.8537	0.947	1.0357	1.0978	1.1283	1.0674	1.0914	0.9
2168	1-myristoylglycerol (14:0)	Lipid	Monoacylglycerol	47	35625	LC/MS Neg	100001618	6353.3	227.202	79050	75685-84-6	C01885	HMDB11561	1.0443	0.8268	1.5022	1.2605	0.5843	2.1094	0.9838	0.1284	0.8276	0.1284	0.1284	0.7881	0.1284	0.7281	0.4217	0.9707	0.1284	0.9855	1.0304	0.2764	0.9832	1.1313	0.8971	0.1284	1.004	1.503	0.8294	0.8591	1.0675	2.3631	1.598	0.3409	1.0456	0.255	1.0215	0.3717
1825	1-oleoyl-2-arachidonoyl-GPE (18:1/20:4)*	Lipid	Phosphatidylethanolamine (PE)	48	55041	LC/MS Pos Late	100009219	2200	766.538				HMDB09069	1.1874	1.3844	0.9501	1.1558	1.0157	1.0008	1.0656	1.26	0.8151	1.0185	0.8707	0.9259	1.0036	1.1403	0.9519	0.9452	0.9634	1.027	1.0362	0.8898	1.0623	1.0373	1.0452	0.8756	0.8555	0.9707	1.1541	1.0354	0.6666	0.9377	1.1557	1.2326	1.2313	1.193	1.1718	0.7665
1922	1-oleoyl-2-arachidonoyl-GPI (18:1/20:4) *	Lipid	Phosphatidylinositol (PI)	49	54994	LC/MS Pos Late	100010951	2568	902.575				HMDB09844	1.1365	1.5535	0.9956	1.2692	0.9469	1.2433	1.2295	1.4262	0.6836	1.1187	0.8975	1.0712	0.9458	1.3238	0.976	1.1244	0.8762	1.2032	0.9128	0.8992	1.1212	1.0441	0.9503	0.9297	0.76	1.0058	1.3768	1.0073	0.6541	0.9196	1.0755	1.2266	1.2963	1.3719	1.1447	0.7312
1774	1-oleoyl-2-docosahexaenoyl-GPC (18:1/22:6)*	Lipid	Phosphatidylcholine (PC)	50	52697	LC/MS Pos Late	100009130	2011	832.585				HMDB08123	0.9891	1.0641	0.9266	1.0734	1.1071	1.1584	1.098	1.0887	0.8083	1.0894	1.1056	1.0344	0.8925	0.9605	0.9399	1.023	0.9271	1.0769	0.9406	0.9544	0.9957	1.0412	1.0795	0.9363	0.8763	0.9366	0.8385	0.9934	0.7014	0.9222	1.0514	1.0231	1.1436	1.0333	1.1269	0.9333
1842	1-oleoyl-2-docosahexaenoyl-GPE (18:1/22:6)*	Lipid	Phosphatidylethanolamine (PE)	51	53209	LC/MS Pos Late	100009220	2119	790.538					1.1947	1.3297	0.9827	1.1571	1.0068	1.1868	1.0152	1.1155	0.9315	1.0549	0.9952	1.0079	0.8512	1.1323	0.9492	1.0034	0.8702	1.1538	0.9095	0.9372	1.0961	1.1901	1.1075	0.9448	0.862	0.8435	1.0371	1.0097	0.6201	0.9264	1.1041	1.1389	1.2215	1.1547	1.181	0.817
1748	1-oleoyl-2-linoleoyl-GPC (18:1/18:2)*	Lipid	Phosphatidylcholine (PC)	52	52453	LC/MS Pos Late	100008981	2165	784.585					0.998	0.9734	1.1296	0.9071	1.195	1.1118	1.0971	1.0669	0.9812	1.1689	0.9961	1.1054	1.0275	0.9822	0.8902	0.906	0.8839	0.9961	0.9513	0.8948	1.0769	1.176	1.1815	1.0298	0.8921	0.9657	1.0489	0.9946	0.9373	0.9624	1.0051	1.1702	1.0439	1.2302	1.2017	1.0213
1815	1-oleoyl-2-linoleoyl-GPE (18:1/18:2)*	Lipid	Phosphatidylethanolamine (PE)	53	52687	LC/MS Pos Late	100009078	2270	742.538	9546753			HMDB05349	1.1218	1.2662	0.9317	1.0111	1.1775	1.059	1.1239	1.1174	0.8548	0.9344	0.9657	0.9396	1.0264	1.0086	0.9092	0.9183	0.9473	0.9554	1.0917	0.8918	1.0705	1.0588	1.1202	0.8313	0.8175	0.9982	1.1653	1.0064	0.7864	0.9369	1.1167	1.2163	1.1309	1.1463	1.136	0.837
1949	1-oleoyl-GPC (18:1)	Lipid	Lysophospholipid	54	48258	LC/MS Pos Late	100001272	1540	522.355	16081932	19420-56-5		HMDB02815	1.2856	1.4517	1.39	1.3036	0.9923	0.9089	1.4699	1.6871	1.1758	1.701	0.7944	0.963	1.1266	0.9499	0.9716	1.1592	0.8107	0.8506	1.1283	1.2126	1.2221	1.2454	0.9452	0.7249	1.1133	1.1257	1.1186	1.0387	0.7063	0.5946	1.4123	1.6468	1.4001	1.5495	1.053	0.7983
1992	1-oleoyl-GPE (18:1)	Lipid	Lysophospholipid	55	35628	LC/MS Neg	100001569	6125.1	478.294	9547071	89576-29-4		HMDB11506	1.4981	1.4109	0.9776	1.8217	1.1642	1.0093	1.5219	1.9673	1.4168	1.0348	1.0052	0.85	0.9132	1.025	0.8305	1.0686	0.8322	0.6839	1.1227	0.8362	0.9934	1.0582	0.9774	0.7976	0.9557	0.9041	1.0257	1.2784	0.7842	0.776	1.4303	1.3104	1.4342	1.5175	1.0395	0.9363
2018	1-oleoyl-GPG (18:1)*	Lipid	Lysophospholipid	56	45968	LC/MS Neg	100005716	5610	509.288					1.9579	2.41	1.0921	2.0918	0.6533	1.644	2.0194	1.4523	1.8041	1.2932	0.9635	0.5595	1.2599	1.8314	0.9568	2.0383	0.7495	0.7422	1.2595	0.9666	1.0537	1.1639	1.2059	0.4515	0.9757	1.657	0.7367	1.2908	0.4836	0.6684	2.2867	0.7751	1.3322	1.4478	1.1424	0.9081
2026	1-oleoyl-GPI (18:1)*	Lipid	Lysophospholipid	57	36602	LC/MS Neg	100001777	5599	597.305					1.4249	2.163	0.7256	1.7341	0.7413	1.2743	1.7009	2.0073	1.3466	1.405	1.0262	0.6989	0.9759	1.146	1.2099	1.4828	0.8783	0.6967	1.4108	0.7981	1.5434	1.4386	0.8647	0.9762	0.9076	1.7032	0.996	1.6115	0.6217	0.7792	1.3644	1.478	1.3841	1.3832	1.2135	0.7447
2010	1-oleoyl-GPS (18:1)	Lipid	Lysophospholipid	58	19260	LC/MS Neg	100000630	5607	522.284	9547099	326589-90-6		HMDB61694	1.3001	1.7706	0.6723	2.1212	0.9869	0.9618	1.2957	1.2965	1.2093	0.9093	1.078	0.8009	0.8276	0.8424	0.5076	1.067	0.745	0.9245	1.3975	0.4534	1.1809	1.0198	0.8263	0.6607	0.6565	1.241	0.9829	1.5376	0.5625	0.9475	1.4633	1.2274	1.1177	1.1081	1.4886	0.9901
2175	1-oleoylglycerol (18:1)	Lipid	Monoacylglycerol	59	21184	LC/MS Neg	100000924	6650	281.249	5283468	111-03-5		HMDB11567	1.569	1.3153	0.8955	1.2768	1.1335	0.7521	1.066	0.4247	1.5425	0.8966	0.9967	0.9919	0.9761	0.4584	0.5488	0.7772	0.672	1.052	0.9995	0.7149	1.8298	1.0617	1.2791	0.2849	0.9648	1.1697	1.3634	0.7515	1.1728	0.7042	1.1428	0.8174	1.2109	0.8516	1.1195	1.0058
1692	1-palmitoleoyl-2-linolenoyl-GPC (16:1/18:3)*	Lipid	Phosphatidylcholine (PC)	60	53180	LC/MS Pos Late	100009345	1850	754.538				HMDB08008	0.9229	1.1185	1.1964	0.9726	1.1139	1.125	1.0498	1.0045	0.7545	1.0912	0.8718	1.0763	0.8439	0.8252	0.9722	1.0653	0.8758	1.0045	0.7464	0.8741	1.0556	1.3574	1.1528	0.9395	0.7806	0.9815	1.1213	1.1424	0.8062	0.9401	1.0305	1.299	1.327	1.3319	1.1669	1.0319
1942	1-palmitoleoyl-GPC (16:1)*	Lipid	Lysophospholipid	61	33230	LC/MS Pos Late	100001511	1450	494.324	24779461			HMDB10383	1.252	1.5012	1.5037	1.1856	0.9886	0.8174	1.1833	1.8217	1.1878	2.0059	0.7409	1.0031	1.0366	0.856	0.8286	0.9217	0.8901	0.8988	1.0441	1.1934	1.1802	1.2028	0.9592	0.8736	0.9699	1.1878	1.334	1.039	0.908	0.6752	1.2931	1.7921	1.4358	1.5998	0.9955	0.9048
2172	1-palmitoleoylglycerol (16:1)*	Lipid	Monoacylglycerol	62	52431	LC/MS Neg	100008952	6094	253.217				HMDB11565	1.3023	1.61	1.0658	1.7173	1.003	0.8495	1.44	0.8548	1.2854	0.9748	1.0025	0.8494	0.8601	0.5097	0.5126	0.6045	0.5565	0.9898	0.7882	0.6684	0.9119	0.7396	1.1838	0.4192	0.8832	0.8787	0.8007	1.1679	0.6465	1.3075	1.1493	1.0088	1.4796	0.9686	0.9887	1.1661
1706	1-palmitoyl-2-arachidonoyl-GPC (16:0/20:4n6)	Lipid	Phosphatidylcholine (PC)	63	52462	LC/MS Pos Late	100008914	2091	782.569	10747814	35418-58-7		HMDB07982	1.0216	1.1043	0.9835	1.1039	1.1636	1.1136	1.0624	1.1839	0.8771	1.0374	0.9982	1.071	1.0061	0.9656	1.0053	0.9414	1.0977	1.0517	1.0185	0.9015	0.9861	0.989	1.095	0.9966	0.917	0.9649	1.0145	0.9689	0.8109	0.9709	1.0382	1.1668	1.1611	1.183	1.074	0.9255
1800	1-palmitoyl-2-arachidonoyl-GPE (16:0/20:4)*	Lipid	Phosphatidylethanolamine (PE)	64	52464	LC/MS Pos Late	100008990	2198	740.522	9546800			HMDB05323	1.0984	1.2908	0.9112	1.0945	1.1836	1.0232	1.1968	1.3238	0.8471	1.0296	0.8664	0.9497	1.072	1.1374	0.9798	0.9391	1.1198	1.0303	1.2245	0.8404	1.0306	0.9367	1.1075	0.9307	0.8437	1.0805	1.128	0.9891	0.7032	0.9256	1.0708	1.1947	1.2156	1.1316	1.1232	0.7437
1893	1-palmitoyl-2-arachidonoyl-GPI (16:0/20:4)*	Lipid	Phosphatidylinositol (PI)	65	52467	LC/MS Pos Late	100008993	2567	876.56				HMDB09789	1.165	1.6672	1.0169	1.2968	1.2389	1.1979	1.1832	1.5948	0.5676	1.1679	0.8609	1.0517	0.9667	1.2479	0.9725	1.1135	1.0456	1.1202	0.9959	0.8491	1.2565	0.995	1.0661	0.9511	0.7467	0.9872	1.3556	0.8813	0.6334	0.8914	1.2447	1.2946	1.3172	1.2341	1.1869	0.7055
1698	1-palmitoyl-2-dihomo-linolenoyl-GPC (16:0/20:3n3 or 6)*	Lipid	Phosphatidylcholine (PC)	66	52454	LC/MS Pos Late	100008985	2199	784.585					0.9538	1.0822	0.9636	1.0912	1.0538	0.9945	1.0859	1.1154	0.7478	0.9594	0.9516	1.0044	0.9937	0.9521	0.9879	0.9797	1.0679	1.0585	1.0884	0.9142	1.0274	0.9329	1.0555	0.9239	0.9097	1.1263	1.0031	0.9957	0.7972	0.9635	1.0216	1.0464	1.1359	1.0479	1.0091	0.8285
1722	1-palmitoyl-2-docosahexaenoyl-GPC (16:0/22:6)	Lipid	Phosphatidylcholine (PC)	67	52610	LC/MS Pos Late	100008915	2023	806.569	6441886	59403-54-2		HMDB07991	0.9686	1.1068	0.988	1.0824	1.1336	1.2411	1.0176	1.0471	0.8747	1.118	1.1074	1.0834	0.8962	1.0049	0.9947	1.0019	0.9482	1.1625	0.9216	0.9186	1.009	1.0205	1.105	1.0411	0.8843	0.9211	0.8882	1.0011	0.718	0.9165	0.9973	1.137	1.0947	1.1201	1.072	0.9631
1804	1-palmitoyl-2-docosahexaenoyl-GPE (16:0/22:6)*	Lipid	Phosphatidylethanolamine (PE)	68	52465	LC/MS Pos Late	100008991	2119	764.522	9546799			HMDB05324	1.1113	1.1954	0.9508	1.1108	1.1467	1.3972	1.074	1.0633	0.9891	1.0957	1.0579	1.0396	0.7966	1.1326	1.0649	1.0552	0.9566	1.2335	0.9518	0.8593	1.0689	1.0564	1.1844	1.0537	0.8177	0.8884	1.026	0.934	0.6299	0.8632	1.0244	1.1189	1.1324	1.0914	1.0735	0.8305
1678	1-palmitoyl-2-linoleoyl-GPC (16:0/18:2)	Lipid	Phosphatidylcholine (PC)	69	42446	LC/MS Pos Late	1537	2160	758.569	5287971	40811-94-7		HMDB07973	0.9434	1.0128	0.985	1.0507	1.1311	1.0357	1.0691	1.0723	0.9103	1.015	1.0044	0.9828	1.0176	0.9632	0.9837	0.9541	1.0531	1.0196	1.09	0.8866	1.0349	1.0649	1.0827	0.9199	0.9599	1.0149	1.0456	0.9414	0.8417	0.9536	0.993	1.1548	1.1146	1.1605	1.0073	0.9178
1791	1-palmitoyl-2-linoleoyl-GPE (16:0/18:2)	Lipid	Phosphatidylethanolamine (PE)	70	42449	LC/MS Pos Late	100001870	2275	716.522	9546747			HMDB05322	1.0329	1.2368	0.9416	1.0777	1.2537	1.1031	1.1459	1.1219	0.8607	0.9838	0.9419	0.9518	1.0328	1.0319	0.9597	0.9754	0.9789	0.9612	1.2452	0.8319	1.092	1.0358	1.1445	0.8599	0.832	1.0685	1.2272	0.9512	0.7918	0.9067	1.0864	1.1475	1.112	1.0935	1.0514	0.7927
1874	1-palmitoyl-2-linoleoyl-GPG (16:0/18:2)	Lipid	Phosphatidylglycerol (PG)	71	52628	LC/MS Pos Late	1543	2730	764.544		322647-44-9		HMDB10575	0.9176	1.3883	1.1798	1.0613	1.2505	1.0906	1.0999	1.2235	0.5277	1.1421	0.8742	1.1235	1.0577	0.7771	0.958	0.8888	0.8052	1.0137	0.93	0.7849	1.185	1.1433	1.2155	0.7938	0.7639	1.0034	1.0842	1.0046	0.778	0.7274	1.1677	1.0394	1.3345	1.2386	1.1385	0.9749
1673	1-palmitoyl-2-oleoyl-GPC (16:0/18:1)	Lipid	Phosphatidylcholine (PC)	72	52461	LC/MS Pos Late	1539	2358	760.585	6436017	26853-31-6;26853-31-6		HMDB07972	1.0644	1.1069	0.9741	1.1132	1.1052	1.0654	1.0009	1.1691	0.8837	1.0749	1.0082	1.008	0.9306	1.0121	0.9293	0.9694	0.9777	1.055	1.0018	0.878	1.0385	1.0074	1.0543	0.9079	0.8786	0.9404	1.1158	1.0266	0.8469	0.993	1.0268	1.1628	1.1259	1.1267	1.0445	0.9286
1790	1-palmitoyl-2-oleoyl-GPE (16:0/18:1)	Lipid	Phosphatidylethanolamine (PE)	73	19263	LC/MS Pos Late	1526	2509	718.538	5283496	26662-94-2		HMDB05320	1.1857	1.2474	1.0498	1.1719	1.2568	1.1527	1.052	1.2013	0.8634	0.9925	0.9571	1.0226	0.838	0.9376	0.7441	0.9087	0.7486	0.9298	0.9491	0.8048	0.9401	0.9792	1.0259	0.7215	0.7302	0.8152	1.2085	1.0437	0.6668	0.8526	1.1256	1.1875	1.1241	1.1492	1.1607	0.9149
1873	1-palmitoyl-2-oleoyl-GPG (16:0/18:1)	Lipid	Phosphatidylglycerol (PG)	74	52448	LC/MS Pos Late	100000641	3206	766.559	5283509				1.1584	1.392	0.9959	1.1539	1.2136	1.3532	1.0917	1.1966	0.6915	1.1693	0.9502	1.1092	0.9891	1.0639	0.898	1.1452	0.9389	1.1319	0.9432	0.864	1.1254	0.994	1.1812	0.8274	0.7199	1.0587	1.208	1.1284	0.765	0.9304	0.9983	1.1305	1.2224	1.2541	1.1409	0.8552
1664	1-palmitoyl-2-palmitoleoyl-GPC (16:0/16:1)*	Lipid	Phosphatidylcholine (PC)	75	52470	LC/MS Pos Late	100008984	2160	732.554				HMDB07969	0.9839	1.1275	1.0743	1.0661	0.9756	1.0845	0.8839	1.1063	0.8194	1.1552	1.0251	0.9992	0.8263	0.9324	0.8368	0.8779	0.9768	1.1716	0.9576	0.8822	1.0691	1.0322	1.1322	1.0699	0.8395	0.9512	1.1048	1.0901	0.895	1.0269	0.9424	1.0619	1.1232	1.0816	1.1073	1.0551
1668	1-palmitoyl-2-stearoyl-GPC (16:0/18:0)	Lipid	Phosphatidylcholine (PC)	76	52616	LC/MS Pos Late	100008921	2653	762.601		59403-51-9		HMDB07970	1.1426	1.3722	0.7892	1.212	1.4425	1.3788	1.1234	1.036	0.8541	0.7568	1.03	1.0176	0.7145	1.1119	0.7245	1.1519	0.749	0.9761	0.8181	0.6801	1.0317	1.0004	1.1012	0.6479	0.7093	0.9798	1.1521	1.1548	0.5083	0.8299	1.0954	1.0029	1.2247	1.0311	1.237	0.6668
1940	1-palmitoyl-GPC (16:0)	Lipid	Lysophospholipid	77	33955	LC/MS Pos Late	100001263	1525	496.34	86554	17364-16-8		HMDB10382	1.0524	1.2218	1.1223	1.1954	1.0332	0.9759	1.1661	1.3944	0.962	1.3568	0.8834	0.9709	0.9736	0.9752	0.998	1.1041	0.938	0.9538	1.0903	1.0191	1.1355	0.9827	1.0196	0.8591	1.0766	1.1428	1.0983	1.0422	0.8769	0.728	1.1419	1.3585	1.2412	1.3216	1.0288	0.8041
1985	1-palmitoyl-GPE (16:0)	Lipid	Lysophospholipid	78	35631	LC/MS Pos Late	100001567	1544	454.293	9547069	53862-35-4		HMDB11503	1.1304	1.1975	1.0348	1.1679	1.1488	0.9615	1.1116	1.3891	0.7798	1.3783	0.8911	0.9923	0.9435	0.9219	0.9794	1.1162	0.9543	0.9401	1.1864	0.9541	1.2015	1.0525	1.0282	0.8794	1.0183	1.1745	1.2633	1.0831	0.8441	0.7154	1.0864	1.3154	1.2041	1.2996	0.9782	0.7149
2014	1-palmitoyl-GPG (16:0)*	Lipid	Lysophospholipid	79	45970	LC/MS Neg	100005717	5570	483.273	3300276				1.6017	2.2222	1.2883	1.5491	0.7141	1.2273	1.726	1.4535	1.5347	1.4817	0.7013	0.6434	1.281	1.1794	1.1181	1.7638	0.6784	0.6539	1.2349	1.1327	1.274	1.2434	1.0443	0.5407	0.9546	1.5905	0.8008	1.0871	0.4634	0.6582	1.6862	1.5188	1.5507	1.5422	1.0404	0.7983
2021	1-palmitoyl-GPI (16:0)	Lipid	Lysophospholipid	80	35305	LC/MS Neg	100001655	5564	571.289				HMDB61695	1.2782	2.1538	0.8073	1.4868	0.8334	1.3418	1.294	1.8079	1.2699	1.0305	0.7464	0.6281	0.9376	1.0248	0.9349	1.5115	0.926	0.6489	1.2373	0.7195	1.3636	1.1221	1.0576	0.821	0.925	1.7293	0.931	1.2248	0.6593	0.823	1.4307	1.1496	1.3817	1.2689	1.0691	0.7629
2008	1-palmitoyl-GPS (16:0)*	Lipid	Lysophospholipid	81	46130	LC/MS Neg	100005805	5572	496.268	9547100				1.2893	1.2384	0.7722	1.4305	1.6581	1.2351	1.5294	1.4016	1.0368	1.0204	0.9487	0.8051	0.7421	0.7111	0.8056	1.1526	1.118	0.6963	1.4355	0.4472	1.168	0.9176	1.2464	0.8616	0.7598	1.7865	1.0007	1.1813	0.7772	0.7849	0.8766	0.7781	1.106	1.0732	1.0886	0.7099
2171	1-palmitoylglycerol (16:0)	Lipid	Monoacylglycerol	82	21127	LC/MS Neg	100000827	6550	255.233	14900	542-44-9		HMDB31074	0.9378	1.3186	1.0485	1.276	0.9525	1.0023	1.2112	0.6664	0.8753	0.7471	0.8532	0.918	0.9235	0.6073	0.6137	0.9033	0.6968	1.0923	1.0122	0.6308	1.3068	1.3047	1.5771	0.5368	1.3748	2.0347	1.018	1.0775	0.9281	0.9824	1.4667	0.7037	1.7795	0.9891	1.4886	0.8486
1758	1-stearoyl-2-arachidonoyl-GPC (18:0/20:4)	Lipid	Phosphatidylcholine (PC)	83	42450	LC/MS Pos Late	100001869	2300	810.601	16219824	35418-59-8		HMDB08048	0.9992	1.2655	0.9137	1.0669	1.2626	1.1996	1.1422	1.1682	0.815	1.0087	0.9731	1.0345	0.9544	1.0297	0.9545	1.0008	1.0409	1.0293	1.0613	0.833	0.9832	0.9637	1.151	0.7641	0.8473	1.0243	0.8931	0.9888	0.6323	0.9341	1.0864	1.1418	1.1916	1.1161	1.1498	0.8022
1824	1-stearoyl-2-arachidonoyl-GPE (18:0/20:4)	Lipid	Phosphatidylethanolamine (PE)	84	52447	LC/MS Pos Late	100008977	2424	768.554	5289133			HMDB09003	1.1121	1.4118	0.8851	1.1669	1.2557	1.1549	1.2847	1.2347	0.8848	0.982	0.8459	0.9464	1.0772	1.1805	0.9764	0.9645	1.0173	1.0411	1.0706	0.8245	1.0223	0.9981	1.0663	0.7693	0.7919	1.1222	1.0417	0.9596	0.6348	0.9276	1.1185	1.1749	1.2546	1.1536	1.1252	0.746
1917	1-stearoyl-2-arachidonoyl-GPI (18:0/20:4)	Lipid	Phosphatidylinositol (PI)	85	52449	LC/MS Pos Late	100000616	3000	904.591		383907-33-3		HMDB09815	1.1974	1.444	0.9046	1.1859	1.2342	1.2805	1.1453	1.162	0.6206	1.0302	0.8904	1.0122	0.8785	1.1952	0.9767	1.1249	0.9115	1.1787	1.004	0.8411	1.096	0.9651	1.0384	0.8235	0.8215	0.9441	1.214	1.0257	0.6627	0.9098	1.1236	1.2763	1.3312	1.2053	1.1591	0.7139
1863	1-stearoyl-2-arachidonoyl-GPS (18:0/20:4)	Lipid	Phosphatidylserine (PS)	86	52235	LC/MS Pos Late	100001872	2565	812.544				HMDB12383	1.3456	1.3791	1.0664	1.0692	1.2109	1.0629	1.0488	1.2048	0.9094	1.0377	1.0379	1.0008	0.9408	0.9724	0.8435	0.9271	0.8654	1.113	0.8276	0.8662	0.8861	0.9192	0.9931	0.7205	0.7896	0.868	0.8835	0.8551	0.5438	0.7879	1.1191	1.143	1.0405	1.2535	1.2635	0.834
1771	1-stearoyl-2-docosahexaenoyl-GPC (18:0/22:6)	Lipid	Phosphatidylcholine (PC)	87	52611	LC/MS Pos Late	100008916	2197	834.601		59403-52-0		HMDB08057	0.9664	1.1782	0.9358	1.0687	1.2072	1.4473	1.0176	1.0322	0.8524	1.0839	1.1427	1.0957	0.8329	0.9742	0.9144	1.235	0.8771	1.1499	0.948	0.8627	1.1092	1.0193	1.1574	0.7931	0.8789	1.0338	0.8175	0.9179	0.6188	0.776	1.0395	1.0682	1.2105	0.9992	1.1159	0.8471
1840	1-stearoyl-2-docosahexaenoyl-GPE (18:0/22:6)*	Lipid	Phosphatidylethanolamine (PE)	88	52466	LC/MS Pos Late	100008992	2317	792.554	9546798			HMDB05334	1.1625	1.27	0.907	1.1747	1.1928	1.4672	1.1279	1.0277	0.9991	1.0601	1.002	0.9713	0.9329	1.1812	1.0664	1.1348	0.8818	1.1829	0.997	0.8575	1.0903	1.0714	1.1129	0.8586	0.8372	0.934	0.9863	0.9081	0.6169	0.8247	1.0787	1.1523	1.2164	1.0965	1.043	0.8049
1742	1-stearoyl-2-linoleoyl-GPC (18:0/18:2)*	Lipid	Phosphatidylcholine (PC)	89	52452	LC/MS Pos Late	100008980	2380	786.601				HMDB08039	0.928	1.1451	0.919	1.0787	1.1803	1.1336	1.1805	1.1013	0.8663	0.9941	0.9768	0.9883	0.9612	0.9262	0.9909	1.0018	0.9794	1.0065	1.0228	0.8312	1.0205	0.9848	1.0982	0.723	0.8974	1.0571	0.9198	0.8848	0.808	0.8868	1.0908	1.1475	1.1668	1.1673	1.072	0.8999
1811	1-stearoyl-2-linoleoyl-GPE (18:0/18:2)*	Lipid	Phosphatidylethanolamine (PE)	90	52446	LC/MS Pos Late	100008976	2522	744.554	9546749			HMDB08994	1.0472	1.2398	0.922	1.0903	1.3345	1.1769	1.1555	1.0844	0.9051	0.9618	0.888	1.0148	1.0013	1.02	0.9598	0.9444	0.9059	0.9443	1.1264	0.8025	0.9756	0.9805	1.0788	0.6916	0.7757	1.0471	1.0834	0.8689	0.7071	0.8324	1.1276	1.1889	1.2322	1.1705	1.0901	0.8316
1902	1-stearoyl-2-linoleoyl-GPI (18:0/18:2)	Lipid	Phosphatidylinositol (PI)	91	52468	LC/MS Pos Late	100008994	3185	880.591				HMDB09809	1.1103	1.4465	0.8709	1.064	1.4256	1.4854	1.2519	1.1718	0.6348	1.1699	0.8079	1.0314	0.917	1.0562	0.9824	1.1878	0.8584	1.1686	0.9968	0.8641	1.0881	0.9965	1.0515	0.8178	0.8382	1.0901	1.3359	1.0177	0.786	0.7964	1.1565	1.2094	1.3766	1.2893	1.1334	0.7276
1736	1-stearoyl-2-oleoyl-GPC (18:0/18:1)	Lipid	Phosphatidylcholine (PC)	92	52438	LC/MS Pos Late	100008904	2644	788.616		56421-10-4		HMDB08038	1.1527	1.3253	0.9729	1.2725	1.4474	1.3027	1.2045	1.2561	0.9986	1.0014	0.9823	1.0892	0.7875	0.9697	0.8049	1.0081	0.7484	0.9336	0.9414	0.7414	0.8577	0.9134	1.0152	0.6069	0.6741	0.843	1.0807	0.9568	0.5567	0.7231	1.182	1.3597	1.2257	1.3258	1.2099	0.8715
1805	1-stearoyl-2-oleoyl-GPE (18:0/18:1)	Lipid	Phosphatidylethanolamine (PE)	93	42448	LC/MS Pos Late	100001856	2858	746.569				HMDB08993	1.3906	1.1669	0.9793	1.057	1.3866	1.1814	1.2224	1.172	0.9314	1.0308	1.013	1.0994	0.8201	0.8805	0.6906	0.8427	0.605	0.9146	0.8827	0.6704	0.7556	0.9034	0.9351	0.5864	0.7315	0.7177	1.1626	0.7978	0.5523	0.6766	1.0548	1.1801	1.0748	1.3336	1.0253	0.847
1858	1-stearoyl-2-oleoyl-GPS (18:0/18:1)	Lipid	Phosphatidylserine (PS)	94	19265	LC/MS Pos Late	100000639	3000	790.559	9547087			HMDB10163	1.2898	1.0281	1.1566	1.1828	1.3852	1.2469	1.1777	1.1236	0.8398	0.9187	0.9696	1.0781	0.8026	0.8081	0.7075	0.7468	0.6035	0.8736	0.8687	0.7174	0.5881	0.9118	0.8498	0.5353	0.6927	0.6263	1.0257	0.754	0.5598	0.7436	1.226	1.2958	1.0264	1.3618	1.1245	1.0423
1947	1-stearoyl-GPC (18:0)	Lipid	Lysophospholipid	95	33961	LC/MS Pos Late	100001271	1606	524.371	497299	19420-57-6		HMDB10384	1.1827	1.4553	1.1653	1.2387	1.193	1.04	1.3667	1.5846	1.1059	1.4958	0.8725	1.0273	1.1281	0.8976	0.9277	1.1447	0.9322	0.8125	1.1311	1.0342	1.1232	1.0641	0.9649	0.6874	1.0155	1.1716	0.9582	0.8565	0.6874	0.5938	1.329	1.4596	1.3756	1.4146	1.0925	0.721
1990	1-stearoyl-GPE (18:0)	Lipid	Lysophospholipid	96	42398	LC/MS Pos Late	100001461	1626	482.324	9547068	69747-55-3		HMDB11130	1.3419	1.6238	1.1688	1.2354	1.0965	1.0126	1.4086	1.3892	0.9619	1.3356	0.8264	0.8638	1.148	1.0746	1.0508	1.1775	0.8467	0.8738	1.16	1.0648	1.1523	1.0964	0.979	0.6852	1.0495	1.2847	0.9825	0.9677	0.6346	0.6446	1.2338	1.3132	1.3251	1.2897	1.0195	0.5779
2016	1-stearoyl-GPG (18:0)	Lipid	Lysophospholipid	97	34437	LC/MS Neg	100001462	5816	511.304					1.524	2.0267	1.1787	1.3679	0.8015	1.4461	1.9373	1.4726	1.5268	1.5798	0.6819	0.6967	1.3253	1.0459	1.0533	1.7947	0.6842	0.7104	1.4973	1.0603	1.2352	1.0743	1.0776	0.5232	1.0585	1.4232	0.7755	0.919	0.4459	0.5134	1.7514	1.6056	1.6652	1.3286	0.9171	0.6066
2024	1-stearoyl-GPI (18:0)	Lipid	Lysophospholipid	98	19324	LC/MS Neg	100000656	5794	599.32		796963-93-4		HMDB61696	1.1206	1.6412	0.8324	1.2044	0.923	1.5835	0.9724	1.4499	1.1075	1.1635	0.9415	0.7399	0.9039	0.8627	0.9594	1.3333	0.8662	0.7005	1.2736	0.5749	1.2701	1.0564	1.1704	0.8537	0.9943	1.3461	1.0569	1.4707	0.7684	0.8277	1.1216	1.1507	1.388	1.0367	1.1139	0.6059
2009	1-stearoyl-GPS (18:0)*	Lipid	Lysophospholipid	99	45966	LC/MS Pos Late	100004327	1634	526.314	9547101				0.9836	1.3483	0.9516	1.1875	1.3528	0.8929	0.9831	1.152	0.7151	1.2947	0.9036	0.9638	0.8954	0.9378	0.8862	0.9984	0.7927	1.0925	1.0391	0.7525	1.2801	0.9964	1.0216	0.8858	0.9416	1.1181	1.1389	0.9476	0.8593	0.7169	1.1618	1.1481	1.3437	1.1416	0.9858	0.5624
1130	10-heptadecenoate (17:1n7)	Lipid	Long Chain Fatty Acid	100	33971	LC/MS Neg	100001278	5555	267.233	5312435	29743-97-3		HMDB60038	1.6024	2.0122	0.9608	1.4518	1.1233	1.0988	1.6339	1.1216	1.3597	1.0001	1.0181	0.8403	0.9854	0.7809	0.7868	1.2216	0.5942	0.7963	0.9938	0.7992	1.1563	0.9056	1.1499	0.4078	0.8431	1.1423	0.9846	1.3893	0.6035	0.7354	1.3186	1.198	1.4503	1.2517	1.0696	0.9319
1142	10-nonadecenoate (19:1n9)	Lipid	Long Chain Fatty Acid	101	33972	LC/MS Neg	100001277	5780	295.264	5312513	73033-09-7		HMDB13622	1.5912	2.3332	0.9439	1.4795	1.182	1.0939	1.7291	1.2206	1.3349	1.071	0.9713	0.8443	1.1641	0.9056	0.9442	1.3382	0.678	0.8998	1.0799	0.9251	1.2152	0.9053	1.0297	0.4763	0.8879	1.2977	0.7597	1.0873	0.4547	0.7424	1.4532	1.1938	1.564	1.3637	1.1475	0.8825
1473	12,13-DiHOME	Lipid	Fatty Acid, Dihydroxy	102	38395	LC/MS Neg	62	5137	313.238	10236635	263399-35-5	C14829	HMDB04705	1.1394	1.4309	1.0142	1.3701	1.1522	0.6842	1.2608	1.2523	1.4996	1.1218	0.9792	0.8668	1.0938	1.0212	0.7175	0.9836	0.6064	0.7008	1.071	1.0971	1.4036	1.1462	0.7859	0.6204	1.346	1.1213	1.1162	1.0396	1.1576	0.5651	1.3395	0.9901	1.3106	1.2651	0.8987	1.0234
1550	12-HETE	Lipid	Eicosanoid	103	37536	LC/MS Neg	100002167	5326	319.228	5312983	71030-37-0;73837-14-6		HMDB06111	2.3815	2.9892	2.1401	1.9251	0.843	1.2019	2.4489	2.3465	2.1137	2.0875	0.9316	0.7652	0.6175	1.5273	1.6547	1.8284	0.8324	0.7469	1.2827	1.2708	0.7354	0.9438	0.8104	0.4205	0.9445	1.223	0.6413	0.7858	0.3589	0.9386	2.2881	1.9613	1.1883	1.6735	0.8088	0.7211
1555	12-HHTrE	Lipid	Eicosanoid	104	57393	LC/MS Neg	1261	5175	279.197	5283141	54397-84-1	C20388	HMDB12535	1.4181	1.6057	1.3966	1.5131	0.9959	1.0324	1.7957	1.7328	1.7272	1.1192	0.7814	1.0328	0.9917	1.281	0.7482	0.9239	0.7782	0.8525	0.9287	1.2024	0.995	1.1594	0.885	0.5493	1.0969	0.9144	0.7502	0.7963	0.4844	0.6508	1.6919	1.3154	1.2572	1.6243	1.3026	0.5984
1450	13-HODE + 9-HODE	Lipid	Fatty Acid, Monohydroxy	105	37752	LC/MS Neg	100002196	5275	295.228	43013				1.3296	2.3184	1.3806	1.5432	1.0247	0.9952	1.9254	1.6946	1.6725	1.1102	0.9317	0.6753	0.9454	1.0287	0.8853	1.1749	0.6633	0.7584	1.0005	0.9995	1.2411	0.9983	1.2343	0.6762	1.0334	1.1116	0.9776	1.0988	0.6953	0.7687	1.4216	1.2144	1.1888	1.3407	1.0163	0.7391
1235	13-methylmyristate (i15:0)	Lipid	Fatty Acid, Branched	106	38293	LC/MS Neg	100002344	5499	241.217	151014	2485-71-4			0.8048	1.6989	1.0131	1.6748	0.9093	1.1223	0.8877	0.7815	1.432	1.1699	0.9848	1.1105	1.2748	0.9645	0.7537	0.9078	1.0823	0.6474	1.0586	0.7843	1.164	1.0102	1.3056	0.7176	1.006	1.3929	0.8277	0.8244	0.9287	0.6872	1.1379	0.7688	1.1374	1.2124	1.0129	0.9427
1551	15-HETE	Lipid	Eicosanoid	107	37538	LC/MS Neg	100000565	5298	319.228	5280724	54845-95-3	C04742	HMDB02110	1.8208	1.8399	1.794	1.4517	0.8387	0.9991	1.9172	1.8606	1.6004	1.204	0.7716	0.6984	1.0189	1.1339	0.9807	1.3524	0.8436	0.64	1.0088	1.1175	1.0978	1.0554	0.7615	0.5144	1.0328	1.1706	0.8642	0.7885	0.4825	0.8407	1.8191	1.2678	1.2485	1.6404	1.0286	0.688
1238	15-methylpalmitate	Lipid	Fatty Acid, Branched	108	38768	LC/MS Neg	100002945	5695	269.249	17903417				1.0641	1.6113	1.0778	1.5233	1.0728	1.0076	1.3459	0.8519	1.196	0.9817	1.0259	0.9893	0.938	1.0224	0.9004	1.1629	0.9292	1.0255	1.115	0.8196	1.0688	0.8106	1.0937	0.7364	0.8562	1.4328	0.7917	1.0293	0.8022	0.8367	1.2544	1.0312	1.1823	1.0812	1.112	1.2406
1241	17-methylstearate (i19:0)	Lipid	Fatty Acid, Branched	109	38296	LC/MS Neg	100002356	5993	297.28	3083779	2724-59-6		HMDB37397	1.354	1.913	0.8439	1.2934	1.0932	0.8046	1.3434	0.8821	1.2594	0.9397	0.8215	0.9219	1.0083	1.0157	0.8268	1.36	0.8303	1.0033	1.3162	0.8771	1.1118	0.8743	1.056	0.6993	0.9817	1.4129	0.8514	1.0872	0.5511	0.8679	1.4079	1.0233	1.2718	1.2205	1.1468	1.0106
3363	2'-deoxycytidine	Nucleotide	Pyrimidine Metabolism, Cytidine containing	110	15949	LC/MS Pos Early	100000125	2193	228.098	13711	951-77-9	C00881	HMDB00014	0.9943	1.2369	0.8716	1.1865	0.9971	1.221	1.1106	1.0108	1.475	1.0795	0.9922	1.2413	1.0332	1.0017	0.8446	1.2318	0.8976	1.2551	1.2236	0.7638	0.7051	0.7335	0.8861	0.7573	1.0953	0.8063	0.879	0.5442	0.5647	0.6976	1.0025	1.149	0.7368	1.0161	0.9004	0.8149
3309	2'-deoxyguanosine	Nucleotide	Purine Metabolism, Guanine containing	111	1411	LC/MS Neg	348	1751	266.089	187790	961-07-9	C00330	HMDB00085	1.5128	1.6924	1.2607	1.7021	0.6233	0.3984	2.1784	1.4234	0.5619	1.1802	0.74	0.3984	1.6176	0.7745	0.3984	0.8612	0.7517	1.3352	1.6474	0.6705	1.0195	0.3984	0.3984	0.6028	1.4494	0.784	0.9625	0.3984	0.3984	0.7523	1.0002	0.775	1.1597	0.9938	0.7702	0.3984
3243	2'-deoxyinosine	Nucleotide	Purine Metabolism, (Hypo)Xanthine/Inosine containing	112	15076	LC/MS Neg	100000135	1688	251.079	65058	890-38-0	C05512	HMDB00071	1.4634	1.6876	1.2614	1.4947	0.5591	0.5549	1.8746	1.3093	1.1948	0.5755	0.4531	0.2859	1.1415	1.1087	0.2859	0.8086	0.7025	0.2859	1.1808	0.771	0.2859	0.2859	0.2859	0.2859	1.4678	0.2859	0.2859	0.2859	0.2859	0.2859	1.4974	0.9524	0.8511	1.1308	0.7877	0.2859
3340	2'-deoxyuridine	Nucleotide	Pyrimidine Metabolism, Uracil containing	113	52602	LC/MS Neg	536	1586	227.067	13712	951-78-0	C00526	HMDB00012	1.0372	1.311	1.3044	1.0623	1.1892	1.8147	0.9448	1.2956	1.6689	1.8159	1.0591	1.3794	0.9683	0.9441	1.149	1.5798	0.7954	0.9117	1.0208	0.8422	0.6601	0.723	1.1725	0.6766	0.9614	1.2406	0.888	0.969	0.7078	0.9711	1.0553	1.2964	0.8728	1.1043	0.8495	1.3907
310	2,3-dihydroxy-2-methylbutyrate	Amino Acid	Leucine, Isoleucine and Valine Metabolism	114	57547	LC/MS Polar	100010869	1318	133.051	301941	14868-24-7		HMDB29576	1.4935	2.999	1.6917	2.1444	0.8568	1.6736	0.9441	0.6088	1.7537	0.7844	1.6248	1.0213	0.3684	0.7159	0.7284	2.2679	0.4308	0.7148	1.1736	0.5341	0.7465	0.3085	3.4172	0.8583	0.8723	1.1065	0.3345	0.7893	0.4532	0.8165	1.5375	0.9634	1.7284	1.0468	2.0663	1.0415
3710	2,3-dihydroxyisovalerate	Xenobiotics	Food Component/Plant	115	38276	LC/MS Polar	100002417	1050	133.051	677	1756-18-9	C04039	HMDB12141	1.6325	1.1203	0.4356	1.6572	1.045	1.0559	0.9312	0.4356	0.7988	0.4356	0.4356	0.9189	0.4356	0.7641	0.4356	0.4363	0.6385	0.4904	0.8658	0.4356	1.551	0.4356	0.9186	2.5497	0.6653	0.4356	1.3935	0.4356	1.3541	0.98	0.4356	1.3773	0.4356	0.4356	1.2912	0.4356
98	2-aminoadipate	Amino Acid	Lysine Metabolism	116	6146	LC/MS Pos Early	381	1912	162.076	469	542-32-5;1118-90-7	C00956	HMDB00510	0.7876	1.6097	1.5074	0.992	1.0228	1.1338	0.9241	0.7919	0.8934	1.602	1.0598	1.4249	1.2228	0.6437	0.6817	0.6121	0.7163	1.1317	1.4493	0.7198	1.0113	1.24	1.0589	0.815	0.9718	1.0931	1.0437	0.7297	1.2002	0.434	1.9086	0.9097	1.4506	1.0017	1.5267	0.7869
4494	2-aminophenol sulfate	Xenobiotics	Chemical	117	43266	LC/MS Neg	100004322	1677	188.002	181670			HMDB61116	1.297	0.8198	0.9406	1.5909	0.2467	0.2214	0.3196	0.3059	0.367	0.3693	1.4667	1.028	0.6694	1.504	0.6756	1.0217	0.2214	0.7381	1.9082	1.6635	1.0477	1.1155	2.3367	1.1524	1.6233	1.199	0.8213	1.2043	0.8584	1.0541	1.2824	1.8931	0.9292	1.5644	1.4691	1.0559
2191	2-arachidonoylglycerol (20:4)	Lipid	Monoacylglycerol	118	19266	LC/MS Neg	100000584	6170	303.233	5282280	53847-30-6	C13856	HMDB04666	1.3643	1.3873	1.0522	1.0003	1.232	0.8448	1.7716	0.2087	0.2087	0.6951	0.2087	1.3168	1.1064	0.2087	0.2087	0.2087	0.6649	0.9569	0.5914	0.2087	0.9398	0.7403	0.8601	0.7283	1.2939	0.9257	0.2087	0.7698	0.3574	0.7738	0.5808	0.2087	2.0682	0.9377	0.9924	0.5936
2193	2-docosahexaenoylglycerol (22:6)*	Lipid	Monoacylglycerol	119	48675	LC/MS Neg	100006352	6050	309.222				HMDB11557	0.2972	0.2972	0.5616	1.1238	1.3879	1.2955	1.0926	0.2972	0.7623	0.2972	1.3321	0.9279	1.0449	0.2972	1.1863	0.4249	0.6012	1.4699	0.2972	0.2972	0.4177	1.0631	0.8093	0.2972	0.7929	0.2972	0.4041	0.9685	0.2972	1.1204	0.676	0.9756	1.5482	0.2972	1.1141	0.2972
305	2-hydroxy-3-methylvalerate	Amino Acid	Leucine, Isoleucine and Valine Metabolism	120	36746	LC/MS Neg	100001541	1800	131.071	164623	488-15-3		HMDB00317	0.7089	1.2893	0.3495	0.3495	1.28	0.801	0.3495	0.3495	0.3495	0.3495	0.3495	0.3495	0.3495	0.5294	0.3495	0.3495	0.3495	0.3495	0.3495	0.6148	0.3495	0.3495	0.9371	0.3495	0.3495	0.6327	1.0864	1.5662	0.3495	0.3495	0.3495	1.2037	1.0507	0.3495	1.2115	0.3495
1259	2-hydroxyadipate	Lipid	Fatty Acid, Dicarboxylate	121	31934	LC/MS Polar	100001153	3000	161.046	193530	18294-85-4	C02360	HMDB00321	1.4778	0.7771	1.1251	1.1858	1.622	0.7262	1.0184	0.1721	1.0862	1.3363	1.2014	1.2201	1.1032	0.723	0.966	0.8719	1.1363	0.6747	0.7974	0.1721	1.0304	0.7781	1.0115	0.1721	1.4666	0.6037	1.0949	0.7328	1.2345	0.4768	0.9021	0.355	0.8997	0.8864	0.8467	0.7857
422	2-hydroxybutyrate/2-hydroxyisobutyrate	Amino Acid	Glutathione Metabolism	122	52281	LC/MS Polar	100008928	1258	103.04					1.5788	1.1417	0.8378	0.9776	1.0987	1.068	0.686	0.8707	0.9557	1.0017	1.0444	0.9256	0.6991	0.978	0.711	1.0118	0.6602	1.0164	0.9604	1.3996	1.1109	1.0647	1.6662	0.8587	1.023	0.7354	0.8484	1.2438	1.0694	1.234	1.117	1.3305	1.2264	1.5791	1.2209	1.1828
1417	2-hydroxydecanoate	Lipid	Fatty Acid, Monohydroxy	123	42489	LC/MS Neg	100004089	4840	187.134	21488	5393-81-7			1.2548	0.7307	0.8244	1.2253	1.0649	0.8027	0.8232	1.0454	1.4543	1.2123	1.0666	1.1861	0.9963	0.6378	0.8786	1.125	0.8672	0.3561	0.8257	0.8797	1.1492	1.0552	0.7002	0.3561	1.0764	0.906	1.7906	1.0037	1.7298	0.7821	1.281	1.3966	1.2423	1.1489	0.8976	1.0797
1255	2-hydroxyglutarate	Lipid	Fatty Acid, Dicarboxylate	124	37253	LC/MS Neg	100002070	600	147.03	43	40951-21-1	C02630	HMDB00606	0.9677	1.0783	0.9301	1.169	1.1775	1.2464	0.6361	0.8061	0.7767	0.8101	0.9356	0.9092	0.8553	0.8124	0.6411	0.8525	0.5945	0.631	0.8514	1.0455	0.8929	0.9824	0.799	0.768	0.893	1.1876	0.7916	1.245	0.7953	1.1925	0.8744	1.0017	0.9072	1.2083	1.2228	1.4482
1422	2-hydroxypalmitate	Lipid	Fatty Acid, Monohydroxy	125	35675	LC/MS Neg	100001579	5511.2	271.228	92836	764-67-0		HMDB31057	1.2868	1.5361	1.076	1.7116	1.0178	1.1583	1.2472	0.8118	1.4905	1.1387	0.9693	0.8472	0.8099	1.1856	1.1631	1.5349	0.9715	1.0959	0.9241	0.6993	1.2944	0.6788	0.9723	0.5113	0.8664	1.3348	1.4193	1.5598	1.2287	1.0828	1.2974	1.3172	1.4229	1.3176	1.0074	0.9555
1424	2-hydroxystearate	Lipid	Fatty Acid, Monohydroxy	126	17945	LC/MS Neg	1239	5695	299.259	69417	629-22-1	C03045		1.1356	1.4452	0.9155	1.5632	1.173	1.0319	1.0926	0.8118	1.3518	0.9529	0.862	1.0013	0.8534	0.9897	1.0114	1.5144	0.8973	1.0749	1.0916	0.5968	1.2985	0.7693	0.8803	0.465	0.7895	1.2603	1.3456	1.4317	1.1151	0.8568	1.2074	1.0485	1.2096	1.2681	1.0189	0.9181
2190	2-linoleoylglycerol (18:2)	Lipid	Monoacylglycerol	127	32506	LC/MS Neg	100000987	6250	279.233	5365676	3443-82-1		HMDB11538	1.1573	1.5367	0.734	1.1424	1.0261	0.6618	1.4542	1.2221	1.1228	0.8712	0.8759	0.8257	0.9586	0.1787	0.4244	0.3799	0.4639	0.4997	0.6878	0.987	1.1261	1.2142	1.3808	0.4815	1.0747	0.7639	0.7877	1.2437	0.5207	0.6622	1.1041	1.0079	1.4351	1.3373	1.0792	1.1495
287	2-methylbutyrylcarnitine (C5)	Amino Acid	Leucine, Isoleucine and Valine Metabolism	128	45095	LC/MS Pos Early	100001509	3035	246.17	6426901	31023-25-3		HMDB00378	0.4537	1.1015	0.4463	0.5592	0.3558	1.3556	0.9691	0.6277	1.844	1.0105	1.2186	1.4587	0.6281	0.7789	0.8471	1.3421	1.0141	1.1264	0.8961	1.5717	0.9255	0.865	1.8697	1.2124	0.6283	0.8493	1.1181	1.9496	0.7203	0.925	1.1738	1.1733	1.1657	1.3235	1.2457	0.8624
1089	2-methylcitrate/homocitrate	Energy	TCA Cycle	129	52282	LC/MS Neg	100008929	575	205.035					1.227	1.5747	1.0309	0.8858	0.972	1.1443	0.7838	0.8816	1.1002	1.0032	1.0059	0.7851	0.6676	1.1272	0.7578	1.3133	0.5518	0.8609	1.1406	1.0662	0.8459	1.1114	1.4183	0.667	0.884	1.0185	0.6908	1.0383	0.6438	1.1709	1.3414	1.3049	0.9535	1.2539	1.3216	1.1979
1097	2-methylmalonylcarnitine (C4-DC)	Lipid	Fatty Acid Synthesis	130	35482	LC/MS Pos Early	100001596	2440	262.129	53481628	149181-64-6		HMDB13133	0.9781	0.5476	0.7301	1.4961	0.9805	1.7104	1.1377	1	2.1476	1.1169	1.9129	1.608	0.3705	1.1135	0.3705	0.3705	0.3705	0.9518	0.4196	0.3705	0.3705	0.3705	0.3705	0.3705	0.3705	0.3705	0.3705	0.3705	0.6744	0.3705	1.0324	0.7279	0.3705	0.3705	0.3705	1.6676
2185	2-myristoylglycerol (14:0)	Lipid	Monoacylglycerol	131	34383	LC/MS Neg	100001408	6230	227.202	137938	27214-38-6		HMDB11530	1.0208	1.1893	0.6943	0.9016	1.3917	0.8361	0.3384	0.3384	0.9182	0.3384	0.3384	0.9523	0.3384	0.3384	0.667	0.7102	0.965	1.1727	0.3384	0.501	0.9625	0.9293	1.5742	0.3384	1.0894	1.0049	0.8644	1.06	0.8814	0.5768	1.2347	0.6424	1.2294	1.0893	1.5395	0.813
2189	2-oleoylglycerol (18:1)	Lipid	Monoacylglycerol	132	21232	LC/MS Neg	100000943	6500	281.249	5319879	3443-84-3		HMDB11537	1.1121	1.4531	0.9537	1.2158	0.8199	0.7343	0.9762	0.773	1.0329	1.0437	0.8867	1.0049	1.2088	0.6055	0.3859	0.4179	0.4064	1.1786	1.0801	0.7405	1.4586	1.4087	1.5246	0.4181	1.1001	1.1476	1.7401	0.942	0.9457	0.5319	1.2237	0.8765	1.9371	0.9371	1.7618	0.9221
100	2-oxoadipate	Amino Acid	Lysine Metabolism	133	38347	LC/MS Polar	92	2633.1	159.03	71	3184-35-8	C00322	HMDB00225	1.4287	1.755	1.0234	1.4317	1.2627	1.3899	1.3676	1.0834	1.4157	1.2942	1.2924	0.7212	0.6706	0.9063	1.0478	0.9437	1.2572	1.1862	0.6519	0.89	0.9258	0.6862	0.8955	0.8916	0.6341	0.9119	0.8748	0.6831	0.7904	1.002	1.2335	1.1627	1.5708	1.1621	1.5654	0.7954
2187	2-palmitoleoylglycerol (16:1)*	Lipid	Monoacylglycerol	134	52432	LC/MS Neg	100008953	6016	253.217				HMDB11565	1.0817	1.7308	0.7672	1.4379	1.0152	1.3825	1.251	0.8578	1.1531	0.7469	1.021	0.8507	0.6049	0.4185	0.4714	0.2562	0.3722	1.0806	0.5586	0.7673	0.9705	0.9038	1.3854	0.4876	0.7967	0.7797	0.7099	1.434	0.4063	0.8153	0.8906	0.8344	1.6139	0.7779	1.1634	0.9462
1941	2-palmitoyl-GPC (16:0)*	Lipid	Lysophospholipid	135	35253	LC/MS Neg	100001562	6215	570.341	15061532			HMDB61702	1.0802	1.9911	0.9152	1.7947	0.8035	1.4087	1.4116	0.7958	1.311	1.1125	0.9177	0.5989	0.7454	1.3057	0.8843	1.6122	0.8483	1.0435	1.338	0.5589	1.2708	0.6504	1.236	0.4723	0.9728	1.7117	0.7385	1.458	0.7293	1.06	1.4566	1.029	1.5966	1.1207	1.2573	0.8251
2186	2-palmitoylglycerol (16:0)	Lipid	Monoacylglycerol	136	33419	LC/MS Neg	100001048	6400	255.233	123409	23470-00-0		HMDB11533	0.9024	0.6232	0.6574	1.0246	1.3916	1.0762	1.3241	0.9841	0.7385	0.5526	1.0777	1.1477	0.7523	0.5073	0.6084	0.744	0.8596	0.7278	0.6566	0.8496	1.0466	1.5821	1.6406	0.8281	1.1912	0.9784	0.9046	1.5894	0.7848	0.9712	0.8447	0.9114	1.5444	1.383	1.1367	1.3621
891	2-phosphoglycerate	Carbohydrate	Glycolysis, Gluconeogenesis, and Pyruvate Metabolism	137	35629	LC/MS Polar	100000093	4346	184.986	59	70195-25-4	C00631	HMDB03391	0.4206	0.2414	0.3668	0.1743	1.815	0.5659	0.25	0.3072	0.1902	0.2903	1.8579	2.5195	2.7516	0.1987	0.3385	0.1562	1.4638	0.7677	1.1555	0.7942	0.7008	1.6907	1.8961	3.7369	0.7512	0.6324	0.5713	1.6849	2.8406	1.0392	0.2015	0.372	0.2754	0.489	0.8247	3.9114
1991	2-stearoyl-GPE (18:0)*	Lipid	Lysophospholipid	138	41220	LC/MS Neg	100003901	6350	480.31				HMDB11129	1.3188	1.6605	1.1459	1.5252	1.0149	0.9347	1.7181	2.0838	1.3342	0.9138	0.6988	0.5026	1.1953	1.3889	1.1324	1.6378	1.0277	0.8955	1.4717	0.8232	1.3797	0.9039	1.2314	0.7309	0.9943	1.945	0.8572	1.2161	0.7108	0.839	1.0097	1.1541	0.9573	1.1914	1.156	0.4865
3588	3-(3-hydroxyphenyl)propionate sulfate	Xenobiotics	Benzoate Metabolism	139	45415	LC/MS Neg	100005391	1294	245.013	187488	86321-32-6			3.2963	2.3748	1.0338	2.9954	0.1787	0.1787	0.3569	0.4988	0.1787	0.3564	1.9554	2.941	0.6143	2.0444	0.4525	1.4934	0.1787	0.6855	9.8288	1.5969	1.748	1	2.6448	1.089	4.8625	0.8616	1.2294	0.465	0.4192	0.8535	1.8876	1.3167	0.955	2.1942	1.1337	0.7387
139	3-(4-hydroxyphenyl)lactate	Amino Acid	Tyrosine Metabolism	140	32197	LC/MS Neg	240	1379	181.051	9378	6482-98-0	C03672	HMDB00755	1.2726	1.1195	0.912	0.9935	0.9079	1.1169	0.8971	1.1002	1.3119	1.3763	0.9232	0.9615	0.9455	0.9921	0.9135	1.3683	0.7437	0.7852	1.0092	1.1278	0.963	0.9917	1.3648	0.8972	1.0163	1.3798	0.7163	0.9705	0.785	0.8764	1.4709	1.4718	1.3851	1.7259	1.0695	1.3533
2410	3-hydroxy-3-methylglutarate	Lipid	Mevalonate Metabolism	141	531	LC/MS Polar	112	2850	161.046	1662	503-49-1	C03761	HMDB00355	1.2399	1.4285	1.1291	2.0558	1.0044	1.1524	0.8678	1.0106	1.2412	0.7172	1.0256	0.9926	0.5854	0.8218	0.5964	0.9332	0.3542	0.6303	1.0311	0.9778	0.6518	0.8741	1.2332	0.6576	0.8455	0.6458	0.7745	0.827	0.6082	0.7728	1.1463	1.2735	0.8393	1.2056	1.1776	0.9853
1401	3-hydroxybutyrate (BHBA)	Lipid	Ketone Bodies	142	542	LC/MS Polar	254	1444	103.04	441	625-72-9	C01089	HMDB00357	1.7343	2.4333	0.9486	1.4145	2.7566	1.1897	0.4463	0.2925	0.2403	0.819	1.1104	0.1031	0.8925	0.4078	0.5159	0.5034	0.1432	0.8442	1.1506	1.3065	0.8358	0.7204	1.7069	0.8354	0.8835	0.6441	1.069	1.2495	0.8612	1.9469	1.3367	1.8699	2.1076	1.4171	1.559	1.8491
1347	3-hydroxybutyrylcarnitine (1)	Lipid	Fatty Acid Metabolism(Acyl Carnitine)	143	43264	LC/MS Pos Early	100003926	2400	248.149	53481617			HMDB13127	1.7273	1.8447	0.9584	1.5113	2.1506	2.1573	0.892	0.8401	0.6853	0.9251	1.2021	0.8539	0.8633	0.7802	0.7524	1.075	0.4166	0.7426	1.1232	1.1733	0.8534	0.6926	1.1366	0.7326	0.6965	0.8459	0.6404	1.1508	0.664	1.3774	1.2027	1.6231	1.3996	1.4725	1.2896	1.6737
1348	3-hydroxybutyrylcarnitine (2)	Lipid	Fatty Acid Metabolism(Acyl Carnitine)	144	52984	LC/MS Pos Early	100009271	2340	248.149				HMDB13127	1.3503	1.2374	0.7001	0.7302	1.0735	1.2285	1.1112	1.025	0.686	0.7089	1.0136	0.6419	1.3103	1.0943	0.7861	1.5216	0.7915	0.9685	1.4295	1.3055	1.0136	0.6404	1.6657	0.662	0.8972	1.0851	0.7803	1.3133	0.6465	1.0882	1.3969	1.7332	2.1309	1.6965	1.6033	1.1693
1432	3-hydroxydecanoate	Lipid	Fatty Acid, Monohydroxy	145	22053	LC/MS Neg	100000997	4634.7	187.134	26612	5561-87-5		HMDB02203	0.7962	1.0704	0.834	1.0004	1.6609	1.5283	1.3468	1.191	1.6662	0.8975	1.4782	1.3482	1.0184	0.9975	0.7605	0.9835	1.2054	0.752	0.5214	0.6523	0.9129	0.8686	0.6244	0.4499	1.0692	0.7979	0.9896	0.6712	0.9244	0.8925	1.1418	0.8854	1.1022	0.9854	1.0623	1.1127
1430	3-hydroxyhexanoate	Lipid	Fatty Acid, Monohydroxy	146	53230	LC/MS Polar	100006367	1082	131.071	151492	10191-24-9			1.0779	1.3183	0.7517	1.3542	1.505	1.564	0.7665	1.3882	1.1011	1.1895	1.2425	1.116	0.9674	0.776	0.6445	0.8203	0.7509	0.6708	0.9038	0.9452	0.8445	0.2989	0.7098	0.2989	0.7725	0.8786	0.959	0.603	1.0787	0.9056	0.7364	1.2738	1.118	1.1578	1.2182	1.289
3729	3-hydroxyindolin-2-one	Xenobiotics	Food Component/Plant	147	42561	LC/MS Neg	100003823	2695	148.04	6097	61-71-2	C11130		0.2263	0.2263	0.2263	0.7623	0.7075	1.1396	0.2263	0.4083	1.4293	1.8107	0.2263	0.9999	0.6182	1.0312	1.4956	0.2263	0.2263	0.2263	0.2263	1.1369	0.978	1.0947	1.0001	0.2263	0.4898	0.2263	0.2263	0.2263	0.2263	1.3981	0.2263	1.163	0.9516	1.2345	1.7047	1.2779
309	3-hydroxyisobutyrate	Amino Acid	Leucine, Isoleucine and Valine Metabolism	148	1549	LC/MS Polar	111	1619	103.04	87	2068-83-9	C06001	HMDB00336	1.1095	1.0189	0.5968	0.755	0.9426	0.6972	0.6521	0.6234	1.1607	0.9526	1.0231	1.1361	0.5973	0.7852	0.5108	0.8819	0.6864	0.7498	1.2753	1.9894	1.4257	1.08	2.134	1.1938	0.8898	0.8941	0.7943	1.6784	0.9404	0.8227	1.4574	1.5138	1.327	1.3558	1.5528	1.1755
1434	3-hydroxylaurate	Lipid	Fatty Acid, Monohydroxy	149	32457	LC/MS Neg	100001112	5175	215.165	94216	53941-38-1		HMDB00387	0.8153	1.0873	1.0259	1.3443	1.8224	1.5925	1.4608	1.07	1.4971	1.0057	1.7439	1.2855	1.1343	1.0713	0.663	1.2679	1.5148	1.0987	0.5775	1.0018	0.7804	0.752	0.5147	0.475	0.798	0.9109	0.7232	0.7459	0.7458	1.0212	0.9431	0.647	1.6771	1.1343	0.99	1.2943
1431	3-hydroxyoctanoate	Lipid	Fatty Acid, Monohydroxy	150	22001	LC/MS Neg	100000773	3446	159.103	26613	88930-08-9		HMDB01954	0.3729	1.0911	0.7861	1.1295	1.6658	0.9586	0.3729	1.0446	0.95	0.8485	1.4084	0.3729	0.7153	0.3729	0.3729	1.1052	0.6282	0.9149	0.7775	0.5472	1.171	0.3729	0.7233	0.3729	0.63	1.0419	1.7015	0.8648	1.157	0.9924	0.7654	1.1383	1.0859	0.8425	1.1285	1.5249
1437	3-hydroxypalmitate	Lipid	Fatty Acid, Monohydroxy	151	27503	LC/MS Neg	100000983	5476	271.228	301590	928-17-6		HMDB10734	1.1336	1.4025	0.8886	1.2643	1.2041	1.1239	1.4727	0.7134	1.1375	0.8655	1.237	1.0483	1.1923	1.2722	0.8521	1.9414	1.0711	0.8629	1.2192	0.8248	1.0799	0.8062	1.0024	0.4837	0.7992	1.3174	1.2079	1.1818	0.9744	1.0114	0.9043	0.8675	1.2664	1.1045	0.8426	1.2009
1467	3-hydroxystearate	Lipid	Fatty Acid, Monohydroxy	152	52938	LC/MS Neg	100008933	5674	299.259	5282907	45261-96-9			1.1337	0.9833	0.8355	1.2043	1.2867	0.971	1.2202	1.2572	1.2032	0.9338	1.0866	1.0592	1.0463	1.2889	0.9009	1.4181	1.0194	0.8082	1.0872	1.0112	1.1767	0.7736	0.9359	0.4728	0.7773	1.2355	1.3834	0.9746	0.9766	1.067	1.0361	1.1758	1.2086	1.0662	1.0382	1.2646
244	3-indoxyl sulfate	Amino Acid	Tryptophan Metabolism	153	27672	LC/MS Neg	100000467	2222.2	212.002	10258	2642-37-7		HMDB00682	2.0081	0.8913	1.0002	1.8219	0.7772	0.4463	1.1842	1.3334	1.9263	1.1168	1.2655	1.143	0.7543	1.7079	0.9552	1.0257	0.3209	0.728	1.8556	1.3132	0.9641	1.0147	0.8974	0.9089	0.9426	0.5673	0.8031	0.6753	0.5115	0.7462	1.6394	2.2927	1.3888	1.7202	1.7797	0.6788
304	3-methyl-2-oxobutyrate	Amino Acid	Leucine, Isoleucine and Valine Metabolism	154	44526	LC/MS Polar	100000936	911	115.04	49	3715-29-5	C00141	HMDB00019	0.1427	0.1427	0.1427	0.1427	0.5505	0.1841	0.4406	0.1427	0.1427	0.1427	0.6452	0.3288	0.8803	0.1427	0.6209	0.559	1.1073	0.8581	0.4597	0.641	1.2258	1.086	0.8916	2.7271	2.4449	4.6137	0.8459	1.7194	1.0346	2.4169	0.1427	0.1427	0.7527	0.1427	0.4211	3.7602
268	3-methylglutaconate	Amino Acid	Leucine, Isoleucine and Valine Metabolism	155	57747	LC/MS Polar	100002458	2700	99.0452	1551553	5746-90-7		HMDB00522	0.629	1.1395	0.3504	0.9881	0.3565	0.8353	0.3504	0.5302	1.2693	0.3504	0.7555	0.5778	0.3504	1.2185	0.4033	1.3247	0.4548	0.937	2.2301	1.432	1.7058	1	2.0188	0.9365	1.1627	1.1612	0.6074	2.0491	0.3504	1.2253	1.2614	1.2789	0.9681	1.5306	2.3034	0.9105
64	3-methylhistidine	Amino Acid	Histidine Metabolism	156	15677	LC/MS Neg	100000042	906.3	168.078	64969	368-16-1	C01152	HMDB00479	0.9024	1.2188	1.0722	1.3205	1.2079	1.4102	2.3523	1.9062	1.9693	1.7568	2.2926	1.8899	1.9034	1.2941	1.6964	1.5968	2.099	1.5818	0.9498	0.5009	0.5749	0.688	0.6171	0.6669	0.4677	0.4974	0.7823	0.1679	0.6143	0.6129	0.692	0.9538	1.0357	1.1367	0.705	0.5436
892	3-phosphoglycerate	Carbohydrate	Glycolysis, Gluconeogenesis, and Pyruvate Metabolism	157	1414	LC/MS Neg	132	583	184.986	724	80731-10-8	C00597	HMDB00807	0.2308	0.2787	0.2694	0.2827	0.9994	0.7061	0.29	0.2584	0.2424	0.2508	1.651	1.2049	1.7364	0.4106	0.3015	0.3078	1.0006	0.8514	2.0045	0.528	0.8662	0.9699	1.7113	1.5342	0.7487	1.4274	0.5793	2.724	2.7883	1.2876	0.2156	0.2307	0.3606	0.2948	0.9059	2.8099
2311	3-sulfo-nervonoyl-galactosylceramide (d18:1/24:1)	Lipid	Sphingolipid Metabolism	158	52621	LC/MS Polar	100001880	700	888.624					1.0251	0.9734	1.0866	1.4657	1.2929	1.1712	1.0836	1.0651	1.4705	0.7092	1.0394	0.904	0.6921	0.7348	0.5334	0.7381	0.3646	0.6059	0.7426	0.6852	0.4358	0.8762	0.9964	0.4012	0.5127	0.4924	0.9143	0.7668	0.5357	0.6656	1.2439	1.2159	1.0773	1.2748	1.349	1.1236
3343	3-ureidopropionate	Nucleotide	Pyrimidine Metabolism, Uracil containing	159	3155	LC/MS Pos Early	1053	875	133.061	111	462-88-4	C02642	HMDB00026	1.3293	1.062	0.7313	1.2808	1.5432	1.2647	0.6286	0.6003	1.3247	0.8069	0.864	1.3465	0.643	1.1645	0.8976	1.3671	0.4062	0.6609	1.5149	1.1606	0.9507	0.8321	1.7973	0.8739	1.0814	1.239	0.5898	0.8687	0.6766	0.6424	1.2308	1.0089	1.0913	1.1135	1.2834	1.34
2448	4-cholesten-3-one	Lipid	Sterol	160	38125	LC/MS Pos Late	100002227	2520	385.346	91477	601-57-0	C00599	HMDB00921	0.9354	0.9838	0.8359	1.2168	1.1435	1.3297	1.2949	0.7509	0.8515	0.9514	1.4247	0.9597	0.7304	0.9916	0.7294	1.3136	0.7505	1.407	1.2596	0.6834	1.1071	0.7224	1.4039	0.601	0.924	1.38	1.0519	1.48	1.0633	0.994	1.036	0.7877	1.4587	0.8242	1.4492	0.972
408	4-guanidinobutanoate	Amino Acid	Guanidino and Acetamido Metabolism	161	15681	LC/MS Pos Early	100000096	2320	146.092	500	463-003;463-00-3	C01035	HMDB03464	0.9819	0.998	0.9122	1.143	1.1402	1.045	0.8309	0.7555	0.8535	0.7322	0.8073	1.0995	0.9107	1.0099	1.1918	1.0259	1.0885	0.9159	1.4721	1.0447	0.8565	0.7558	1.0521	0.5963	0.7764	1.1619	0.8974	1.0973	0.696	1.3416	1.0465	1.0796	0.8723	1.0604	1.0851	1.0714
427	4-hydroxy-nonenal-glutathione	Amino Acid	Glutathione Metabolism	162	48487	LC/MS Neg	100006240	3319.2	462.192		99927-70-5			0.9247	1.0816	0.9489	1.0099	1.0785	1.0862	0.9353	1.0112	1.0042	1.0504	0.9869	1.0521	1.0008	1.0985	0.9469	1.0756	1.0783	0.9264	0.843	0.9032	1.0289	0.8705	0.9793	0.6591	0.8667	1.0563	1.3278	1.0297	1.0944	1.026	1.0607	1.0423	0.9075	1.1673	1.0665	0.9848
1414	4-hydroxybutyrate (GHB)	Lipid	Fatty Acid, Monohydroxy	163	34585	LC/MS Polar	100001507	1765	103.04	10413	502-85-2	C00989	HMDB00710	2.7228	1.9066	1.7548	1.1638	0.8586	1.0491	1.5918	2.2281	0.8764	1.0661	0.8033	0.3877	1.5966	0.8216	1.064	1.5016	1.1	1.0006	0.8269	1.4437	0.8617	0.9358	1.1557	0.6372	1.1169	0.9068	1.229	0.9746	0.8357	0.8822	1.3078	1.6113	2.1879	1.6222	1.4097	0.7365
136	4-hydroxyphenylpyruvate	Amino Acid	Tyrosine Metabolism	164	1669	LC/MS Neg	1141	1690	179.035	979	156-39-8	C01179	HMDB00707	1.4663	0.3326	0.6712	0.3326	0.3326	0.3326	0.3326	0.3326	0.3326	0.9566	0.3326	0.3326	1.2043	0.3326	1.3574	0.3326	0.8047	0.3326	0.3326	0.3326	0.3326	0.3326	0.3326	0.3326	1.2698	2.3274	0.7676	1.0991	0.3326	0.3326	0.3326	0.4257	0.3326	0.3326	0.3326	0.3326
3556	4-vinylphenol sulfate	Xenobiotics	Benzoate Metabolism	165	36098	LC/MS Neg	100001755	3320	199.007	6426766	2628-17-3	C05627	HMDB04072	0.4435	0.4435	0.4435	0.4435	0.4435	0.4435	0.4435	0.8091	1.2703	0.6337	1.1133	0.9143	0.4435	0.6399	0.4435	0.4435	0.7681	0.4435	1.4206	1.7276	1.629	1.507	2.1806	0.4435	0.4435	0.4435	0.4435	0.8599	0.5008	0.4435	0.9925	1.1824	0.4435	1.0043	1.0123	0.4435
96	5-(galactosylhydroxy)-L-lysine	Amino Acid	Lysine Metabolism	166	43582	LC/MS Pos Early	100002462	2755	325.161		32448-36-5			0.8125	0.8137	0.8364	1.2792	1.1245	1.1762	1.0518	1.2819	1.3185	1.1633	1.3274	1.1439	1.0075	1.0093	0.9386	1.046	0.8339	0.8035	1.0147	0.9924	1.2666	0.9101	1.1614	0.776	0.8418	1.1106	1.1186	0.9718	0.738	0.8138	1.1501	0.9451	0.9996	1.0021	0.9586	0.9431
110	5-aminovalerate	Amino Acid	Lysine Metabolism	167	18319	LC/MS Pos Early	100000454	2220	118.086	138	660-88-8	C00431	HMDB03355	0.7813	1.7748	0.8192	1.3051	0.7426	1.3942	0.8749	1.1728	1.1607	1.483	1	1.2486	0.4419	0.667	1.0635	1.1174	0.829	1.214	0.9024	0.7804	0.6522	0.2227	0.9493	0.2227	0.2227	0.4212	0.7726	0.7265	0.9998	0.411	1.6395	1.0919	1.7014	1.0246	1.4009	0.4704
1544	5-HETE	Lipid	Eicosanoid	168	37372	LC/MS Neg	100002137	5382	319.228	5280733	73307-52-5	C04805	HMDB11134	0.2093	0.2093	2.5177	0.2093	0.2093	0.4277	3.8297	1.5315	2.4103	1.4613	0.2093	0.459	0.2093	0.2093	1.353	0.9879	0.6474	0.2093	2.0197	0.2093	0.2093	0.2093	0.2093	0.2093	0.8125	0.8231	0.2093	0.2093	0.2093	0.2093	1.88	1.6469	0.2093	1.082	0.2093	0.6194
399	5-methylthioadenosine (MTA)	Amino Acid	Polyamine Metabolism	169	1419	LC/MS Pos Early	212	2752	298.097	439176	2457-80-9	C00170	HMDB01173	0.4132	0.6477	0.6873	1.1463	1.397	1.3359	1.072	0.962	1.0082	0.8435	1.2728	1.2033	0.8341	0.7151	0.6482	1.3146	0.9683	0.8125	1.376	0.8952	1.2233	0.953	1.4357	0.7407	0.6839	1.2866	0.72	1.2773	0.9295	0.7497	0.8638	0.7192	1.1579	1.004	1.2081	1.2263
419	5-oxoproline	Amino Acid	Glutathione Metabolism	170	1494	LC/MS Pos Early	1021	1044	130.05	7405	98-79-3	C01879	HMDB00267	0.9456	1.4021	1.0403	1.2974	0.9966	1.3961	1.3489	0.9699	1.0777	1.0132	1.4217	0.8127	0.9387	0.9239	1.0573	1.0157	1.1395	1.1891	1.1473	0.6719	0.9582	0.7859	1.0839	0.5628	0.8927	1.0941	0.6922	1.0066	0.6381	1.0039	1.1868	0.9281	1.0684	1.0465	1.101	0.784
905	5-phosphoribosyl diphosphate (PRPP)	Carbohydrate	Pentose Phosphate Pathway	171	36840	LC/MS Neg	166	570	308.978	7339	108321-05-7	C00119	HMDB00280	0.4295	0.7089	1.4552	1.0123	0.4582	1.3749	1.516	1.0011	1.076	1.6471	0.7752	0.8738	1.5323	0.9838	1.0076	1.1485	1.8545	1.5254	1.4216	1.6554	0.8305	1.2071	1.1027	0.649	2.2719	1.7716	0.9359	0.8126	1.0611	1.4808	0.828	1.1651	1.1303	1.5615	0.8766	0.9275
901	6-phosphogluconate	Carbohydrate	Pentose Phosphate Pathway	172	15442	LC/MS Neg	100000341	583.9	275.017	91493	921-62-0;53411-70-4	C00345	HMDB01316	0.5292	0.6728	0.7592	0.805	1.1414	0.7391	1.2149	1.3438	0.7829	0.6656	1.1236	0.879	1.5755	1.0826	0.81	0.8972	1.0165	0.6953	1.0574	1.3082	0.7725	1.1042	1.1488	0.9794	0.9889	1.322	0.7911	1.0043	0.749	1.0995	0.7291	1.0001	0.8602	0.8499	0.7176	1.0349
2468	7-hydroxycholesterol (alpha or beta)	Lipid	Sterol	173	47890	LC/MS Pos Late	100005999	1930	367.336	107722			HMDB06119	0.7156	0.7275	0.9261	1.1093	1.1702	0.8515	1.0134	1.0292	0.899	1.1121	1.1255	1.0945	0.8033	0.8128	0.7756	1.2567	0.9428	0.9643	0.9844	0.8937	1.1249	0.9204	0.9481	0.7193	0.9214	1.2728	1.633	1.2204	1.6441	0.8429	1.0715	1.2491	1.1269	1.1987	0.9142	1.3368
3295	7-methylguanine	Nucleotide	Purine Metabolism, Guanine containing	174	35114	LC/MS Pos Early	100001456	2175	166.072	11361	578-76-7	C02242	HMDB00897	1.0507	0.7708	1.3972	1.5911	1.6996	1.1634	1.6968	1.0017	0.9436	1.0293	0.9625	1.5328	0.9476	1.1741	0.8437	1.0636	0.9775	1.0865	1.1378	0.9631	0.5902	0.4583	1.1244	1.0495	0.9572	0.7365	1.0328	0.5128	0.3927	0.3927	1.2983	1.118	1	0.9836	1.2232	0.435
1444	8-hydroxyoctanoate	Lipid	Fatty Acid, Monohydroxy	175	21239	LC/MS Neg	100000956	2300	159.103	69820	764-89-6		HMDB61914	2.0037	0.8724	1.9162	1.4948	1.2691	0.3872	0.3872	0.7246	0.8035	1.4419	0.9049	0.5713	0.3872	0.9863	0.7682	0.7983	1.0733	0.9554	1.4107	0.8195	1.6246	1.1236	1.1196	0.896	0.862	1.1291	1.2335	0.8297	1.0478	0.5487	1.3044	0.8872	0.9449	0.6327	0.3872	1.1566
1474	9,10-DiHOME	Lipid	Fatty Acid, Dihydroxy	176	38399	LC/MS Neg	179	5180	313.238	9966640	263399-34-4	C14828	HMDB04704	1.349	2.0129	1.1959	1.3246	1.1051	0.6794	1.4553	1.7166	1.4623	1.229	1.0134	0.8511	0.9797	0.9646	0.6159	0.8013	0.4119	0.6821	0.9885	1.0782	1.3548	1.1102	0.8545	0.6249	1.3628	1.0036	0.9511	1.0735	0.8094	0.6243	1.458	1.166	1.2465	1.38	1.0894	0.8206
1346	acetylcarnitine (C2)	Lipid	Fatty Acid Metabolism(Acyl Carnitine)	177	32198	LC/MS Pos Early	100000802	2282	204.123	1	5080-50-2	C02571	HMDB00201	1.0768	0.8718	0.9033	0.943	0.9134	1.2043	0.8527	0.9573	1.2946	0.9155	1.1014	1.0191	0.9163	0.9946	0.9931	1.1128	1.0936	0.8945	0.8981	0.9136	0.9385	0.9112	1.0747	0.8231	0.7914	0.9908	0.9535	0.8987	0.8346	0.9546	1.0999	1.0811	0.9188	1.1102	1.1514	0.9526
1091	acetylphosphate	Energy	Oxidative Phosphorylation	178	15488	LC/MS Polar	1211	4013.9	138.98	186	94249-01-1	C00227	HMDB01494	1.048	0.5495	1.0342	0.5053	1.5494	0.5567	0.6381	1.1937	0.5907	0.7601	1.0887	1.5509	1.2299	0.4124	0.5934	0.4116	0.7752	0.5393	0.7686	1.0135	0.6415	1.3888	1.1266	1.8481	0.7299	0.6636	0.7494	1.3224	1.6279	0.6457	0.5224	0.5588	0.5178	0.7166	0.6492	2.4764
1070	aconitate [cis or trans]	Energy	TCA Cycle	179	46173	LC/MS Neg	100001359	580	173.009					1.0037	1.4318	1.9619	1.1083	1.3738	1.9977	1.0304	1.1822	1.4868	0.8667	1.0638	1.1605	0.5792	1.213	1.6734	1.4029	1.0296	1.0038	0.4921	1.1059	0.5533	0.952	1.1712	0.7362	0.4701	0.6338	0.5956	0.5092	0.2216	1.3422	1.0459	1.369	1.072	1.252	1.3532	0.6254
3260	adenine	Nucleotide	Purine Metabolism, Adenine containing	180	554	LC/MS Pos Early	880	2221	136.062	190	73-24-5	C00147	HMDB00034	5.0496	1.2481	1.0797	0.9847	1.0297	1.7416	1.1589	0.8961	1.2338	1.0496	1.0537	1.0574	0.841	1.0661	1.6389	1.4834	1.209	1.4147	1.147	0.5426	1.0368	0.7522	1.4119	0.612	0.9021	1.0062	1.2702	0.9277	0.8825	0.9777	1.3098	0.7882	1.3362	1.2209	1.471	0.6952
3259	adenosine	Nucleotide	Purine Metabolism, Adenine containing	181	555	LC/MS Pos Early	798	2169	268.104	60961	58-61-7	C00212	HMDB00050	0.2986	1.6643	0.6842	1.277	0.7472	1.6043	0.9334	0.6493	1.4405	1.3429	1.1744	1.6872	0.9707	1.9623	0.8295	1.3063	1.1613	1.9378	1.493	0.9604	1.824	0.8315	1.5743	0.8485	0.7435	1.0148	1.5429	1.8605	2.0078	0.2986	1.1944	0.5836	0.8183	0.7682	1.2857	1.3036
3254	adenosine 2'-monophosphate (2'-AMP)	Nucleotide	Purine Metabolism, Adenine containing	182	36815	LC/MS Neg	100001694	1497.7	346.056	94136	130-49-4	C00946	HMDB11617	0.8709	0.7621	0.7567	1.2105	0.8445	0.852	1.3682	1.2352	1.1262	0.899	1.1815	0.792	1.6546	1.1946	0.8522	1.172	0.9477	0.7939	1.3372	1.0269	1.2217	0.8818	0.9372	0.5695	1.1432	1.3711	0.9857	1.1725	0.5567	0.8592	1.096	0.7584	1.1834	1.0746	0.7877	0.5826
3257	adenosine 3',5'-diphosphate	Nucleotide	Purine Metabolism, Adenine containing	183	15691	LC/MS Neg	1214	575	426.022	159296	75431-54-8	C00054	HMDB00061	0.5154	0.4087	0.7197	0.8407	1.2547	1.2087	0.8246	0.7546	0.8771	0.9568	1.3017	1.2025	1.0302	0.8861	0.7743	0.9961	1.2725	0.9651	0.888	0.6915	0.8263	0.683	1.0271	0.8795	0.7983	1.0386	0.8316	1.0712	1.1879	1.2294	0.6944	0.828	0.9607	1.0813	1.0376	1.1891
3253	adenosine 3'-monophosphate (3'-AMP)	Nucleotide	Purine Metabolism, Adenine containing	184	35142	LC/MS Neg	100001449	1245	346.056	41211	84-21-9	C01367	HMDB03540	0.9191	0.8828	0.6598	1.3933	1.1124	1.121	1.1555	1.1362	1.3133	1.1204	1.7277	1.4629	1.1793	0.9322	0.4652	1.3396	1.5081	0.9903	1.2887	0.6745	0.965	0.9003	1.6463	0.5033	0.8658	1.1693	0.743	0.9812	1.2447	0.6036	1.1717	0.8836	1.0808	0.8921	0.6883	1.0893
3251	adenosine 5'-diphosphate (ADP)	Nucleotide	Purine Metabolism, Adenine containing	185	3108	LC/MS Neg	208	680	426.022	6022	20398-34-9	C00008	HMDB01341	2.6996	2.7145	0.627	1.9306	1.2177	1.5883	1.0779	0.3574	1.2359	1.2823	0.2239	0.4389	0.6527	2.2802	1.0559	1.6431	0.949	2.475	0.6075	0.2768	1.1219	0.8266	1.1308	0.7783	0.7326	0.597	3.1758	0.9264	0.9389	0.8645	1.7372	1.633	2.3461	1.44	1.3741	0.1749
3406	adenosine 5'-diphosphoribose (ADP-ribose)	Cofactors and Vitamins	Nicotinate and Nicotinamide Metabolism	186	558	LC/MS Polar	215	3640	558.064	192	68414-18-6	C00301	HMDB01178	1	1	1	1	1	1	1	1	1	1	1	1	1	1	1	1	1	1	1	1	1	1	1	1	1	1	1	1	1	1	1	1	1	1	1	1
3252	adenosine 5'-monophosphate (AMP)	Nucleotide	Purine Metabolism, Adenine containing	187	32342	LC/MS Neg	209	822	346.056	6083	149022-20-8	C00020	HMDB00045	1.9509	1.7311	0.684	0.937	1.3453	1.6437	1.0742	0.7197	1.1074	0.8586	0.6785	1.2843	1.0466	1.3371	1.3509	1.1791	1.5355	1.1086	0.7982	0.6899	0.7482	1.031	1.5784	1.0466	0.924	0.6398	1.1299	0.2607	0.3327	1.2575	0.9358	1.3094	0.9694	1.4795	1.2517	0.8363
1178	adrenate (22:4n6)	Lipid	Polyunsaturated Fatty Acid (n3 and n6)	188	32980	LC/MS Neg	100001193	5678	331.264	5497181	2091-25-0	C16527	HMDB02226	1.5439	1.7559	1.1784	1.5008	1.1186	1.2273	1.6278	1.8115	1.2851	1.0796	0.9354	1	1.0555	1.0658	1.1758	1.3096	0.8412	0.9983	0.7321	0.8422	1.1784	1.2145	0.9939	0.3741	0.99	0.9417	0.7841	1.1083	0.5707	0.7126	0.8985	1.0835	1.5403	1.2759	1.2121	0.8078
1376	adrenoylcarnitine (C22:4)*	Lipid	Fatty Acid Metabolism(Acyl Carnitine)	189	57528	LC/MS Pos Late	100015850	1415	476.373					2.2304	2.7097	1.7501	0.8753	1	1.6786	2.4876	3.1682	1.0215	2.4142	0.948	0.9741	2.4664	1.2827	1.0791	1.2418	0.658	1.2159	0.6504	0.5424	0.7299	0.6225	0.2921	0.4514	1.1006	0.2921	0.6607	0.2921	0.2921	0.3981	1.3823	1.1003	1.6869	1.3109	0.8696	0.6639
3231	AICA ribonucleotide	Nucleotide	Purine Metabolism, (Hypo)Xanthine/Inosine containing	190	38325	LC/MS Pos Early	216	797	339.07	65110	3031-94-5	C04677	HMDB01517	0.4653	1.2194	2.3935	1.8544	0.4851	0.9105	0.309	0.309	0.6012	1.1167	0.9335	0.7018	0.309	0.309	0.309	0.309	0.309	0.309	0.4272	0.6957	0.309	0.6538	0.9197	0.5781	0.5964	0.309	0.4743	0.8024	1.0321	0.718	1.4426	1.3269	0.309	0.5401	1.2284	0.4854
28	alanine	Amino Acid	Alanine and Aspartate Metabolism	191	1126	LC/MS Pos Early	811	1700	90.055	5950	56-41-7	C00041	HMDB00161	0.7739	1.2308	1.1325	0.8888	1.0017	1.0373	1.0022	0.9408	1.1206	1.2695	1.1015	1.2876	1.0121	0.9177	0.8689	0.8384	0.925	1.0885	1.2518	0.8468	1.1429	1.0802	1.1713	0.9071	1.074	1.1931	1.0129	0.981	0.9197	0.6996	1.1013	0.8383	1.1416	1.0962	1.2348	0.9545
3246	allantoin	Nucleotide	Purine Metabolism, (Hypo)Xanthine/Inosine containing	192	1107	LC/MS Polar	1002	1672	157.037	204	97-59-6	C02350	HMDB00462	0.9269	0.9648	0.9285	1.1932	1.2122	1.1304	0.9116	1.2294	1.2362	0.9631	1.2095	1.2878	0.8335	0.9885	0.9439	1.1526	0.9955	0.8925	0.8801	1.1065	0.8655	0.8203	1.1185	0.8779	0.8325	0.8025	0.8568	0.8237	0.7528	0.9026	1.0223	1.3762	0.9654	1.2947	1.0729	1.0734
253	alpha-hydroxyisocaproate	Amino Acid	Leucine, Isoleucine and Valine Metabolism	193	22132	LC/MS Neg	100000706	1840	131.071	83697	10303-64-7	C03264	HMDB00746	0.5628	1.2899	0.5628	0.5628	0.9085	0.5628	0.5628	0.5628	0.5628	1.232	0.5628	0.8592	0.6122	0.5965	0.8749	0.5628	0.5628	0.5628	0.5628	0.5628	0.5628	0.5628	1.1584	0.5628	0.796	1.1345	0.8456	1.5047	0.6135	0.8446	0.6278	1.0783	1.0929	1.0873	1.0667	1.2997
285	alpha-hydroxyisovalerate	Amino Acid	Leucine, Isoleucine and Valine Metabolism	194	46537	LC/MS Polar	100001300	1052	117.056	99823	600-37-3		HMDB00407	1.2523	1.071	0.9972	1.3462	0.9993	1.3316	0.7836	0.7824	1.1287	1.0777	1.1579	0.9554	0.6895	1.0093	0.7826	0.7662	0.774	0.9483	0.765	1.3227	1.0853	0.956	1.0041	0.7084	1.0434	0.7097	0.7936	1.2742	0.8955	0.9983	1.1841	1.5548	1.3322	1.7819	1.3671	0.8954
1074	alpha-ketoglutarate	Energy	TCA Cycle	195	528	LC/MS Polar	93	2700	145.014	51	305-72-6;328-50-7;22202-68-2	C00026	HMDB00208	0.7833	1.2145	0.8802	1.1509	1.0707	1.0432	0.8163	0.5643	1.2466	0.6411	1.1667	0.6878	0.8939	0.9214	0.6725	0.509	0.7405	0.7135	1.0615	0.4531	1.4129	0.7868	0.959	0.7153	1.7696	1.5868	0.9816	2.0076	0.9362	1.2898	1.1852	0.5732	0.8717	0.6971	1.2233	0.5865
77	anserine	Amino Acid	Histidine Metabolism	196	15747	LC/MS Pos Early	100000044	2924	241.13	112072	10030-52-1	C01262	HMDB00194	0.9377	0.9455	0.9154	1.095	1.0565	1.0673	1.0096	0.9564	1.1554	0.9617	1.1052	1.1014	0.9016	0.9304	0.9906	0.8985	1.0007	1.0449	0.9337	0.9531	0.9948	1.007	0.9649	0.8948	0.9961	0.9039	0.9695	0.9552	0.9154	0.9631	0.9567	1.1392	1.0269	1.1127	1.1676	0.9892
935	arabitol/xylitol	Carbohydrate	Pentose Metabolism	197	48885	LC/MS Polar	100006430	1932.4	151.061	6912		C01904		0.9557	1.1587	0.8958	1.6888	1.3145	0.9982	0.844	1.5464	1.4894	0.8615	1.1488	1.713	1.3634	0.8803	1.0084	0.8913	1.0911	0.6754	1.0103	1.1149	0.9474	1.1176	1.1514	0.7354	0.8946	0.6036	0.8796	0.8834	0.7511	0.6949	1.3506	1.6591	1.1111	1.423	1.7094	1.2353
937	arabonate/xylonate	Carbohydrate	Pentose Metabolism	198	48255	LC/MS Polar	100006115	2700	165.04					1.0246	0.9998	0.9872	1.169	1.2753	0.8761	0.9094	1.645	1.2648	1.1423	1.2995	1.7878	1.1161	0.7015	0.9089	0.6055	1.0002	0.7878	0.8578	1.2202	0.9596	1.3659	1.1446	1.4949	0.9893	0.6788	0.9789	0.7771	0.8225	0.661	1.0695	1.594	0.9476	1.4488	1.1286	1.269
1145	arachidate (20:0)	Lipid	Long Chain Fatty Acid	199	1118	LC/MS Neg	893	6240	311.296	10467	506-30-9	C06425	HMDB02212	0.9566	1.3376	1.1179	1.3885	1.1972	0.7802	0.9462	0.478	1.4216	1.1651	0.8179	1.1336	1.1131	1.2374	0.9302	1.082	1.1179	1.0036	1.4461	0.8818	1.3241	1.1774	1.2072	0.5911	1.2214	1.6642	1.0886	0.7251	1.3106	0.929	1.5482	0.9419	1.1282	0.8759	1.3308	1.1566
1177	arachidonate (20:4n6)	Lipid	Polyunsaturated Fatty Acid (n3 and n6)	200	1110	LC/MS Neg	229	5535	303.233	444899	506-32-1	C00219	HMDB01043	2.0002	2.6057	1.2856	1.7135	1.0411	1.2407	1.9709	1.5539	1.6259	1.1284	0.8051	0.7421	1.1187	1.1209	1.0032	1.3877	0.5854	0.7467	0.9932	1.0374	1.122	1.0655	1.042	0.3185	0.9692	1.1169	0.7253	0.9961	0.2759	0.6731	1.7504	1.6083	1.6365	1.6242	1.2142	0.5891
1375	arachidonoylcarnitine (C20:4)	Lipid	Fatty Acid Metabolism(Acyl Carnitine)	201	57518	LC/MS Pos Late	100015837	1353	448.342					1.4805	1.7963	1.3511	1.2069	1.0767	1.1482	1.3534	1.7207	1.031	1.9848	0.804	1.0746	1.2255	1.0145	1.1075	0.9195	0.7159	1.0492	0.9564	1.1193	0.9356	1.0532	0.6794	0.7183	0.9576	1.0621	0.7928	0.7665	0.4728	0.6166	1.1815	1.2949	0.9314	1.6151	0.7692	0.7489
1374	arachidoylcarnitine (C20)*	Lipid	Fatty Acid Metabolism(Acyl Carnitine)	202	57513	LC/MS Pos Late	100015833	1512	456.405				HMDB06460	2.083	3.4794	1.8686	0.9958	1.149	1.9183	3.988	2.9856	0.8912	2.0922	1.5532	0.7498	3.418	0.7013	1.2006	1.0854	0.9999	1.75	0.4909	0.6376	0.4135	0.3122	0.6498	0.7151	1.2066	1.0001	1.1129	0.1812	0.342	0.8792	1.6619	2.2892	4.9503	0.9597	2.0047	0.7358
349	arginine	Amino Acid	Urea cycle; Arginine and Proline Metabolism	203	1638	LC/MS Pos Early	231	2825	175.119	232	1119-34-2	C00062	HMDB00517	1.3344	1.2145	1.1071	1.2631	1.3352	1.3684	1.3528	1.0607	1.2079	1.0766	1.0387	1.0074	0.9447	0.8708	0.9617	0.9937	0.8502	0.7224	1.2559	0.7532	0.7603	0.9121	0.8645	0.5441	1.0915	0.9728	0.6987	0.7982	0.7544	0.8229	1.1533	1.2266	1.2039	1.0887	1.0828	1.0965
350	argininosuccinate	Amino Acid	Urea cycle; Arginine and Proline Metabolism	204	15497	LC/MS Pos Early	232	2745	291.13	828	156637-58-0	C03406	HMDB00052	2.5551	2.097	1.7531	1.5906	2.2636	1.8776	1.7527	1.4254	1.1025	0.882	1.2616	1.3073	1.0213	0.6506	0.5507	0.9883	0.7194	0.3359	1.752	0.7435	0.5262	1.0308	0.8774	0.3556	0.5452	1.0679	0.4377	0.5801	0.6899	0.3307	1.2828	1.5162	0.8819	1.2454	1.0768	1.4959
38	asparagine	Amino Acid	Alanine and Aspartate Metabolism	205	512	LC/MS Pos Early	917	1225	133.061	6267	70-47-3	C00152	HMDB00168	0.9283	1.5518	1.1117	1.057	0.7466	0.9555	1.2437	1.2685	1.2486	1.4561	1.0762	1.218	1.019	0.8535	1.2122	0.9382	1.0969	1.0124	1.2056	0.9701	0.9489	0.9449	1.2225	0.7881	0.9406	1.1092	1.0394	0.6518	0.7511	0.9103	1.3059	1.0636	1.0714	0.8207	1.0429	0.7808
34	aspartate	Amino Acid	Alanine and Aspartate Metabolism	206	443	LC/MS Pos Early	234	1165	134.045	5960	56-84-8	C00049	HMDB00191	1.0612	1.6245	1.0425	1.5107	1.0769	1.068	1.2761	1.4469	1.2864	1.3323	0.9887	1.0793	0.8358	1.1624	1.1581	1.0074	0.8711	0.9851	0.9332	1.319	1.0182	0.9279	0.8299	0.8525	0.8954	0.8025	1.1717	0.6872	0.6404	1.0091	1.2336	1.3987	1.1069	1.1251	1.0089	0.7747
[truncated: 466 more rows]
[truncated: 108 more columns]
