# Supplementary material for: Atlas of exercise metabolism reveals time-dependent signatures of metabolic homeostasis
Source: Cell Metab. Author manuscript; Available in PMC 2026 May 20. (PMC13189211; doi:10.1016/j.cmet.2021.12.016)
Supplement: Data_S1 [file NIHMS2168542-supplement-Data_S1.zip › Data S1_Original datasource used to create all graphs and uncropped western blot images (Related to Figure 1-7)/Orig Data Fig 6I.xlsx]

## Sheet: AV_liver_butyrate_isobutyrate
ANIMAL_ID_Portal	1143_Portal	ANIMAL_ID_Vena Cava	1143_Vena Cava	Condition	Zeitgeber
33	4.52089	33	-0.149758	exe	ZT3
35	5.4444	35	-0.415205	exe	ZT3
41	3.79903	41	-0.178311	exe	ZT3
43	2.21573	43	-0.132401	exe	ZT3
45	3.36932	45	-0.182115	exe	ZT3
55	2.90621	55	-0.82982	exe	ZT3
69	2.82317	69	0.150875	exe	ZT3
71	5.65642	71	-0.00712456	exe	ZT3
37	3.20654	37	0.541246	exe	ZT15
47	4.59833	47	3.45641	exe	ZT15
49	4.73076	49	0.033321	exe	ZT15
51	4.61034	51	1.57092	exe	ZT15
59	7.12219			exe	ZT15
63	5.99563	63	0.918147	exe	ZT15
73	2.76515	73	1.13159	exe	ZT15
75	4.53086	75	1.40197	exe	ZT15
34	6.96227	34	-0.649092	sed	ZT3
42	2.23192	42	-1.70344	sed	ZT3
		44	-0.445233	sed	ZT3
46	3.73817	46	-0.175961	sed	ZT3
54	4.12334	54	0.532251	sed	ZT3
56	3.28659			sed	ZT3
58	4.57501	58	1.26932	sed	ZT3
70	4.51179	70	1.30537	sed	ZT3
38	6.42115	38	0.363997	sed	ZT15
40	7.26079	40	-0.324007	sed	ZT15
48	5.87287	48	-0.0218534	sed	ZT15
52	5.7272	52	1.04074	sed	ZT15
60	6.55205	60	1.01507	sed	ZT15
62	5.69044	62	2.6824	sed	ZT15
64	4.73828	64	1.39392	sed	ZT15
72	5.46254	72	0.133953	sed	ZT15

## Sheet: AV_muscle_butyrate_isobutyrate
ANIMAL_ID_Arterious	1143_Arterious	ANIMAL_ID_Venous	1143_Venous	Condition	Zeitgeber
1	-1.3721	1	-0.347313	exe	ZT3
3	-0.940294	3	-0.964984	exe	ZT3
9	-0.770354	9	-0.57492	exe	ZT3
11	-1.0708	11	-1.26035	exe	ZT3
17	-1.13282	17	-0.404803	exe	ZT3
19	-1.07554	19	-0.137781	exe	ZT3
27	-1.74061	27	0.574083	exe	ZT3
67	-0.911786	67	-0.201347	exe	ZT3
5	-1.34146	5	-0.686904	exe	ZT15
7	-0.601632	7	0.346708	exe	ZT15
13	-0.557708	13	-0.242566	exe	ZT15
15	-0.815933	15	-0.556756	exe	ZT15
21	-0.798498	21	0.627649	exe	ZT15
23	-0.671635	23	-0.138695	exe	ZT15
29	-0.0579814	29	0.675098	exe	ZT15
31	-0.216304	31	-0.0958949	exe	ZT15
10	-1.16979	10	-0.986556	sed	ZT3
12	-1.37928	12	-1.4515	sed	ZT3
18	-0.882234	18	0.288024	sed	ZT3
20	-1.45957	20	-0.574498	sed	ZT3
26	-1.02777	26	-0.148565	sed	ZT3
28	0.23388	28	0.362513	sed	ZT3
66	-0.982526	66	-0.532557	sed	ZT3
6	1.51208	6	-0.604512	sed	ZT15
8	-1.21333	8	-1.17569	sed	ZT15
14	-0.560187	14	-0.250299	sed	ZT15
16	-0.213102	16	-0.410975	sed	ZT15
22	-0.667992	22	-0.475141	sed	ZT15
24	-0.829336	24	0.273932	sed	ZT15
30	-0.70734	30	0.171785	sed	ZT15
32	-0.445674	32	-0.395445	sed	ZT15
