# Supplementary material for: Atlas of exercise metabolism reveals time-dependent signatures of metabolic homeostasis
Source: Cell Metab. Author manuscript; Available in PMC 2026 May 20. (PMC13189211; doi:10.1016/j.cmet.2021.12.016)
Supplement: Data_S1 [file NIHMS2168542-supplement-Data_S1.zip › Data S1_Original datasource used to create all graphs and uncropped western blot images (Related to Figure 1-7)/Orig Data Fig 2C, 2D.xlsx]

## Sheet: WAT
Biochemical Name	eWAT_ZT3	eWAT_ZT15	iWAT_ZT3	iWAT_ZT15	eWAT_ZT3	eWAT_ZT15	iWAT_ZT3	iWAT_ZT15
cis-4-decenoate (10:1n6)*	0.6	0.94	0.77	0.72	-0.736966	-0.0892673	-0.37707	-0.473931
(2 or 3)-decenoate (10:1n7 or n8)	0.85	1.44	0.54	1.12	-0.234465	0.526069	-0.888969	0.163499
5-dodecenoate (12:1n7)	1.17	1.66	1.2	1.43	0.226509	0.731183	0.263034	0.516015
myristate (14:0)	1.36	1.76	1.06	2.13	0.443607	0.815575	0.0840643	1.09085
pentadecanoate (15:0)	1.12	1.55	1.06	1.61	0.163499	0.632268	0.0840643	0.687061
palmitate (16:0)	1.29	1.8	1.13	2.26	0.367371	0.847997	0.176323	1.17632
margarate (17:0)	1.11	1.3	1.09	1.63	0.15056	0.378512	0.124328	0.704872
stearate (18:0)	1.02	1.19	1.07	1.35	0.0285692	0.250962	0.0976108	0.432959
nonadecanoate (19:0)	1.27	1.4	1.12	1.65	0.344828	0.485427	0.163499	0.722466
arachidate (20:0)	1.06	1.16	1.02	1.27	0.0840643	0.214125	0.0285692	0.344828
myristoleate (14:1n5)	1.23	1.62	1.1	1.74	0.298658	0.695994	0.137504	0.799087
palmitoleate (16:1n7)	1.47	1.91	1.08	2.76	0.555816	0.933573	0.111031	1.46467
10-heptadecenoate (17:1n7)	1.46	1.73	1.12	2.6	0.545968	0.790772	0.163499	1.37851
oleate/vaccenate (18:1)	1.68	2.08	1.19	2.68	0.748461	1.05658	0.250962	1.42223
10-nonadecenoate (19:1n9)	1.62	1.94	1.17	2.38	0.695994	0.956057	0.226509	1.25096
eicosenoate (20:1)	1.47	2.09	1.2	2.32	0.555816	1.0635	0.263034	1.21412
erucate (22:1n9)	1.57	1.75	1.23	1.93	0.650765	0.807355	0.298658	0.948601
tetradecadienoate (14:2)*	0.98	1.49	1.02	1.24	-0.0291463	0.575312	0.0285692	0.31034
stearidonate (18:4n3)	1.26	1.77	0.99	2.36	0.333424	0.823749	-0.0144996	1.23879
eicosapentaenoate (EPA; 20:5n3)	1.34	1.61	1.13	2.02	0.422233	0.687061	0.176323	1.01436
docosapentaenoate (n3 DPA; 22:5n3)	1.02	1.75	1.17	1.38	0.0285692	0.807355	0.226509	0.464668
docosahexaenoate (DHA; 22:6n3)	0.91	1.85	1.2	1.68	-0.136062	0.887525	0.263034	0.748461
hexadecadienoate (16:2n6)	1.26	1.71	1.04	2.12	0.333424	0.773996	0.0565835	1.08406
linoleate (18:2n6)	1.5	2.19	1.06	2.68	0.584963	1.13093	0.0840643	1.42223
linolenate [alpha or gamma; (18:3n3 or 6)]	1.51	1.86	1.06	2.87	0.594549	0.895303	0.0840643	1.52105
dihomo-linoleate (20:2n6)	1.42	1.94	1.16	1.95	0.505891	0.956057	0.214125	0.963474
dihomo-linolenate (20:3n3 or n6)	1.38	1.8	1.12	1.94	0.464668	0.847997	0.163499	0.956057
arachidonate (20:4n6)	1.04	1.74	1.02	1.44	0.0565835	0.799087	0.0285692	0.526069
docosapentaenoate (n6 DPA; 22:5n6)	0.6	1.7	1.1	1.74	-0.736966	0.765535	0.137504	0.799087
docosadienoate (22:2n6)	1.46	1.98	1.2	1.99	0.545968	0.9855	0.263034	0.992768
mead acid (20:3n9)	1.75	1.57	1.61	2.75	0.807355	0.650765	0.687061	1.45943
(14 or 15)-methylpalmitate (a17:0 or i17:0)	1.18	1.74	1.07	1.93	0.238787	0.799087	0.0976108	0.948601
(16 or 17)-methylstearate (a19:0 or i19:0)	1.26	1.68	1	1.72	0.333424	0.748461	0	0.782409
glutarate (C5-DC)	1.07	2.53	0.86	1.69	0.0976108	1.33914	-0.217591	0.757023
2-hydroxyglutarate	1.17	1.23	1.01	1.13	0.226509	0.298658	0.0143553	0.176323
2-hydroxyadipate	0.9	4.22	1.26	3.36	-0.152003	2.07724	0.333424	1.74846
3-hydroxyadipate*	0.5	1.42	1.19	1.43	-1	0.505891	0.250962	0.516015
dodecadienoate (12:2)*	0.9	1.19	0.95	0.94	-0.152003	0.250962	-0.0740006	-0.0892673
tetradecanedioate (C14-DC)	0.99	0.72	0.95	0.7	-0.0144996	-0.473931	-0.0740006	-0.514573
hexadecanedioate (C16-DC)	1.05	0.71	1.04	0.75	0.0703893	-0.494109	0.0565835	-0.415037
hexadecenedioate (C16:1-DC)*	1	0.66	0.97	0.93	0	-0.599462	-0.0439433	-0.104697
octadecenedioate (C18:1-DC)	1.14	0.88	0.87	1.05	0.189034	-0.184425	-0.200913	0.0703893
2-hydroxydecanoate	0.9	0.87	0.97	1.01	-0.152003	-0.200913	-0.0439433	0.0143553
3-hydroxydecanoate	0.88	1.16	1.02	0.84	-0.184425	0.214125	0.0285692	-0.251539
3-hydroxypalmitate	1.46	1.63	1.48	1.34	0.545968	0.704872	0.565597	0.422233
3-hydroxystearate	1.13	1.22	1.39	0.84	0.176323	0.286881	0.475085	-0.251539
16-hydroxypalmitate	1.1	1.23	0.92	1.23	0.137504	0.298658	-0.120294	0.298658
13-HODE + 9-HODE	1.18	1.63	1.06	2	0.238787	0.704872	0.0840643	1
12,13-DiHOME	1.12	1.18	1.05	1.29	0.163499	0.238787	0.0703893	0.367371
9,10-DiHOME	1.3	1.14	1.16	1.25	0.378512	0.189034	0.214125	0.321928
2S,3R-dihydroxybutyrate	1.56	2.07	0.97	1.5	0.641546	1.04963	-0.0439433	0.584963
2R,3R-dihydroxybutyrate	1.5	1.17	1	1.09	0.584963	0.226509	0	0.124328
2,4-dihydroxybutyrate	1.29	1.25	0.95	0.82	0.367371	0.321928	-0.0740006	-0.286304

## Sheet: Serum
Biochemical Name	Serum_ZT3	Serum_ZT15	Serum_ZT3	Serum_ZT15
butyrate/isobutyrate (4:0)	1.14	1.29	0.189034	0.367371
valerate (5:0)	1.18	0.86	0.238787	-0.217591
caproate (6:0)	0.98	1.09	-0.0291463	0.124328
heptanoate (7:0)	1.03	0.98	0.0426443	-0.0291463
caprylate (8:0)	1.05	1.07	0.0703893	0.0976108
pelargonate (9:0)	1.02	1.03	0.0285692	0.0426443
caprate (10:0)	1.04	1.11	0.0565835	0.15056
cis-4-decenoate (10:1n6)*	1.13	2.27	0.176323	1.18269
(2 or 3)-decenoate (10:1n7 or n8)	1.28	2.57	0.356144	1.36177
10-undecenoate (11:1n1)	0.98	1.8	-0.0291463	0.847997
laurate (12:0)	1.22	1.53	0.286881	0.613532
5-dodecenoate (12:1n7)	1.52	3.48	0.604071	1.79909
myristate (14:0)	1.4	2.18	0.485427	1.12433
pentadecanoate (15:0)	1.09	1.21	0.124328	0.275007
palmitate (16:0)	1.29	1.59	0.367371	0.669027
margarate (17:0)	1.21	1.48	0.275007	0.565597
stearate (18:0)	1.14	1.33	0.189034	0.411426
nonadecanoate (19:0)	1.1	1.25	0.137504	0.321928
arachidate (20:0)	1.01	1.08	0.0143553	0.111031
behenate (22:0)*	0.74	0.95	-0.434403	-0.0740006
myristoleate (14:1n5)	1.46	2.64	0.545968	1.40054
palmitoleate (16:1n7)	1.54	2.66	0.62293	1.41143
10-heptadecenoate (17:1n7)	1.38	2.18	0.464668	1.12433
oleate/vaccenate (18:1)	1.42	2.05	0.505891	1.03562
10-nonadecenoate (19:1n9)	1.43	1.92	0.516015	0.941106
eicosenoate (20:1)	1.21	1.29	0.275007	0.367371
erucate (22:1n9)	1	0.95	0	-0.0740006
tetradecadienoate (14:2)*	1.51	2.72	0.594549	1.44361
stearidonate (18:4n3)	1.06	2.35	0.0840643	1.23266
eicosapentaenoate (EPA; 20:5n3)	1.15	1.32	0.201634	0.400538
docosapentaenoate (n3 DPA; 22:5n3)	1.36	1.35	0.443607	0.432959
docosahexaenoate (DHA; 22:6n3)	1.14	1.29	0.189034	0.367371
docosatrienoate (22:3n3)	1.12	1.35	0.163499	0.432959
nisinate (24:6n3)	1.11	1.24	0.15056	0.31034
hexadecadienoate (16:2n6)	1.39	2.31	0.475085	1.20789
linoleate (18:2n6)	1.37	2.16	0.454176	1.11103
linolenate [alpha or gamma; (18:3n3 or 6)]	1.4	2.53	0.485427	1.33914
dihomo-linoleate (20:2n6)	1.37	1.54	0.454176	0.62293
dihomo-linolenate (20:3n3 or n6)	1.29	1.28	0.367371	0.356144
arachidonate (20:4n6)	1.19	1.18	0.250962	0.238787
docosatrienoate (22:3n6)*	1.58	0.98	0.659925	-0.0291463
adrenate (22:4n6)	1.41	1.66	0.495695	0.731183
docosapentaenoate (n6 DPA; 22:5n6)	1.19	1.32	0.250962	0.400538
docosadienoate (22:2n6)	1.22	1.52	0.286881	0.604071
mead acid (20:3n9)	1.13	1.42	0.176323	0.505891
(14 or 15)-methylpalmitate (a17:0 or i17:0)	1.36	1.84	0.443607	0.879706
(16 or 17)-methylstearate (a19:0 or i19:0)	1.16	1.09	0.214125	0.124328
18-methylnonadecanoate (i20:0)	1.04	0.72	0.0565835	-0.473931
dimethylmalonic acid	1.06	0.91	0.0840643	-0.136062
glutarate (C5-DC)	1.49	3.02	0.575312	1.59455
2-hydroxyglutarate	1.29	1.31	0.367371	0.389567
adipate (C6-DC)	1.21	1.45	0.275007	0.536053
2-hydroxyadipate	1.18	4.73	0.238787	2.24184
3-hydroxyadipate*	1.52	1.74	0.604071	0.799087
3-methyladipate	0.99	2.07	-0.0144996	1.04963
maleate	1.4	1.12	0.485427	0.163499
pimelate (C7-DC)	1.08	1.62	0.111031	0.695994
heptenedioate (C7:1-DC)*	1.58	1.29	0.659925	0.367371
suberate (C8-DC)	1.23	1.34	0.298658	0.422233
azelate (C9-DC)	1.34	1.05	0.422233	0.0703893
sebacate (C10-DC)	1.24	1.34	0.31034	0.422233
decadienedioic acid (C10:2-DC)**	2.31	3.8	1.20789	1.926
undecanedioate (C11-DC)	1.01	1.22	0.0143553	0.286881
tridecanedioate (C13-DC)	0.9	1.08	-0.152003	0.111031
dodecanedioate (C12-DC)	1.15	1.51	0.201634	0.594549
dodecenedioate (C12:1-DC)*	1.26	1.7	0.333424	0.765535
dodecadienoate (12:2)*	1.15	1.23	0.201634	0.298658
tetradecanedioate (C14-DC)	1.13	1.91	0.176323	0.933573
branched chain 14:0 dicarboxylic acid**	1.62	2.95	0.695994	1.56071
tetradecadienedioate (C14:2-DC)*	2.49	4.9	1.31615	2.29278
hexadecanedioate (C16-DC)	1.21	2.01	0.275007	1.0072
hexadecenedioate (C16:1-DC)*	1.18	1.62	0.238787	0.695994
octadecanedioate (C18-DC)	1.12	1.46	0.163499	0.545968
octadecenedioate (C18:1-DC)	1.03	1.4	0.0426443	0.485427
octadecadienedioate (C18:2-DC)*	1.09	2.27	0.124328	1.18269
nonadecanedioate (C19-DC)	1.02	0.75	0.0285692	-0.415037
eicosanedioate (C20-DC)	0.95	1.12	-0.0740006	0.163499
docosadioate (C22-DC)	0.9	1.05	-0.152003	0.0703893
2-hydroxysebacate	1.52	1.39	0.604071	0.475085
2-aminoheptanoate	0.57	1.01	-0.810966	0.0143553
2-aminooctanoate	1.08	2.25	0.111031	1.16993
N-acetyl-2-aminooctanoate*	1.38	1.66	0.464668	0.731183
2-hydroxyoctanoate	1.17	1.15	0.226509	0.201634
2-hydroxydecanoate	0.98	0.95	-0.0291463	-0.0740006
2-hydroxypalmitate	1.07	1.16	0.0976108	0.214125
2-hydroxystearate	1.12	1.17	0.163499	0.226509
2-hydroxyarachidate*	0.97	1.33	-0.0439433	0.411426
3-hydroxyhexanoate	1.33	2.01	0.411426	1.0072
3-hydroxyoctanoate	1.32	2.08	0.400538	1.05658
3-hydroxysuberate	1.44	1.51	0.526069	0.594549
3-hydroxydecanoate	1.45	2.18	0.536053	1.12433
3-hydroxysebacate	1.92	3.08	0.941106	1.62293
3-hydroxylaurate	1.57	2.6	0.650765	1.37851
3-hydroxymyristate	1.27	1.73	0.344828	0.790772
3-hydroxypalmitate	1.54	1.28	0.62293	0.356144
3-hydroxystearate	1.5	0.62	0.584963	-0.68966
5-hydroxyhexanoate	1.71	3.03	0.773996	1.59932
8-hydroxyoctanoate	1.33	1.65	0.411426	0.722466
16-hydroxypalmitate	1.25	1.76	0.321928	0.815575
13-HODE + 9-HODE	1.21	1.42	0.275007	0.505891
12,13-DiHOME	1.24	1.7	0.31034	0.765535
9,10-DiHOME	1.14	1.64	0.189034	0.713696
2S,3R-dihydroxybutyrate	0.95	1.6	-0.0740006	0.678072
2R,3R-dihydroxybutyrate	1.37	0.95	0.454176	-0.0740006
3,4-dihydroxybutyrate	1.4	1.06	0.485427	0.0840643

## Sheet: Liver
Biochemical Name	Liver_ZT3	Liver_ZT15	Liver_ZT3	Liver_ZT15
caproate (6:0)	0.49	1.27	-1.02915	0.344828
5-dodecenoate (12:1n7)	3.37	3.7	1.75275	1.88753
myristate (14:0)	3.36	1.25	1.74846	0.321928
myristoleate (14:1n5)	4.62	2.16	2.20789	1.11103
pentadecanoate (15:0)	1.33	1.06	0.411426	0.0840643
palmitate (16:0)	1.53	1.08	0.613532	0.111031
palmitoleate (16:1n7)	2.55	1.07	1.3505	0.0976108
margarate (17:0)	1.96	1.21	0.970854	0.275007
10-heptadecenoate (17:1n7)	2.55	1.1	1.3505	0.137504
stearate (18:0)	1.28	1.06	0.356144	0.0840643
oleate/vaccenate (18:1)	1.78	0.99	0.831877	-0.0144996
nonadecanoate (19:0)	1.85	1.26	0.887525	0.333424
10-nonadecenoate (19:1n9)	3.35	1.15	1.74416	0.201634
arachidate (20:0)	1.96	1.05	0.970854	0.0703893
eicosenoate (20:1)	3.62	0.92	1.85599	-0.120294
behenate (22:0)*	0.41	1.08	-1.2863	0.111031
erucate (22:1n9)	1.75	0.81	0.807355	-0.304006
heneicosapentaenoate (21:5n3)	2.13	0.73	1.09085	-0.454032
tetradecadienoate (14:2)*	2.32	3.59	1.21412	1.84398
hexadecadienoate (16:2n6)	2.08	1.89	1.05658	0.918386
hexadecatrienoate (16:3n3)	2.76	3	1.46467	1.58496
stearidonate (18:4n3)	1.53	1.78	0.613532	0.831877
eicosapentaenoate (EPA; 20:5n3)	1.71	1.23	0.773996	0.298658
docosapentaenoate (n3 DPA; 22:5n3)	2.59	1.19	1.37295	0.250962
docosahexaenoate (DHA; 22:6n3)	1.35	1.32	0.432959	0.400538
docosatrienoate (22:3n3)	1.72	0.91	0.782409	-0.136062
nisinate (24:6n3)	1.42	0.95	0.505891	-0.0740006
linoleate (18:2n6)	1.66	1.17	0.731183	0.226509
linolenate [alpha or gamma; (18:3n3 or 6)]	2.22	1.52	1.15056	0.604071
dihomo-linolenate (20:3n3 or n6)	1.37	1.04	0.454176	0.0565835
arachidonate (20:4n6)	1.22	1.19	0.286881	0.250962
adrenate (22:4n6)	2.45	1.08	1.29278	0.111031
docosapentaenoate (n6 DPA; 22:5n6)	1.72	1.2	0.782409	0.263034
docosadienoate (22:2n6)	1.74	0.92	0.799087	-0.120294
dihomo-linoleate (20:2n6)	2.35	1.08	1.23266	0.111031
mead acid (20:3n9)	1.83	1.01	0.871844	0.0143553
docosatrienoate (22:3n6)*	3.82	0.82	1.93357	-0.286304
18-methylnonadecanoate (i20:0)	3.4	1.24	1.76553	0.31034
(16 or 17)-methylstearate (a19:0 or i19:0)	2.19	1.24	1.13093	0.31034
glutarate (C5-DC)	1.86	4.64	0.895303	2.21412
2-hydroxyglutarate	0.84	0.81	-0.251539	-0.304006
adipate (C6-DC)	1.06	1.66	0.0840643	0.731183
2-hydroxyadipate	0.96	2.33	-0.0588937	1.22033
3-hydroxyadipate*	0.71	1.84	-0.494109	0.879706
maleate	1.03	1.22	0.0426443	0.286881
pimelate (C7-DC)	0.85	0.97	-0.234465	-0.0439433
suberate (C8-DC)	1.05	1.34	0.0703893	0.422233
azelate (C9-DC)	0.96	1.13	-0.0588937	0.176323
sebacate (C10-DC)	0.87	1.3	-0.200913	0.378512
dodecadienoate (12:2)*	0.89	0.99	-0.168123	-0.0144996
dodecanedioate (C12-DC)	1.01	1.75	0.0143553	0.807355
tetradecanedioate (C14-DC)	1.46	1.76	0.545968	0.815575
hexadecanedioate (C16-DC)	1.84	1.58	0.879706	0.659925
hexadecenedioate (C16:1-DC)*	1.89	2.22	0.918386	1.15056
octadecanedioate (C18-DC)	0.86	0.9	-0.217591	-0.152003
octadecenedioate (C18:1-DC)*	1.25	1.62	0.321928	0.695994
2-aminoheptanoate	0.68	0.84	-0.556393	-0.251539
2-aminooctanoate	1.02	1.53	0.0285692	0.613532
2-hydroxyheptanoate*	0.56	0.87	-0.836501	-0.200913
2-hydroxydecanoate	0.92	1.38	-0.120294	0.464668
3-hydroxyhexanoate	1.14	1.56	0.189034	0.641546
3-hydroxyoctanoate	0.77	0.73	-0.37707	-0.454032
3-hydroxysuberate	1.06	1.43	0.0840643	0.516015
3-hydroxydecanoate	0.72	1.19	-0.473931	0.250962
3-hydroxylaurate	1.06	1.64	0.0840643	0.713696
3-hydroxymyristate	1.25	1.32	0.321928	0.400538
3-hydroxypalmitate	0.74	0.83	-0.434403	-0.268817
3-hydroxyoleate*	1.19	1.2	0.250962	0.263034
5-hydroxyhexanoate	1.36	1.82	0.443607	0.863938
8-hydroxyoctanoate	1.4	0.71	0.485427	-0.494109
16-hydroxypalmitate	1.34	1.08	0.422233	0.111031
4-HDoHE	0.7	1.18	-0.514573	0.238787
13-HODE + 9-HODE	0.95	1.02	-0.0740006	0.0285692
12,13-DiHOME	1.2	1.11	0.263034	0.15056
9,10-DiHOME	1.15	1.24	0.201634	0.31034
19,20-DiHDPA	1.11	1.03	0.15056	0.0426443
4-hydroxynonenal	0.41	1.42	-1.2863	0.505891

## Sheet: Muscle
Biochemical Name	Muscle_ZT3	Muscle_ZT15	Muscle_ZT3	Muscle_ZT15
laurate (12:0)	0.88	1.25	-0.184425	0.321928
myristate (14:0)	0.83	1.06	-0.268817	0.0840643
myristoleate (14:1n5)	1	1.42	0	0.505891
pentadecanoate (15:0)	0.95	1.02	-0.0740006	0.0285692
palmitate (16:0)	0.85	1.11	-0.234465	0.15056
palmitoleate (16:1n7)	0.83	1.09	-0.268817	0.124328
margarate (17:0)	0.87	0.99	-0.200913	-0.0144996
10-heptadecenoate (17:1n7)	0.87	0.96	-0.200913	-0.0588937
stearate (18:0)	0.89	1.07	-0.168123	0.0976108
oleate/vaccenate (18:1)	0.77	1.05	-0.37707	0.0703893
nonadecanoate (19:0)	0.87	1.09	-0.200913	0.124328
10-nonadecenoate (19:1n9)	0.79	0.95	-0.340075	-0.0740006
arachidate (20:0)	0.74	1.12	-0.434403	0.163499
eicosenoate (20:1)	0.72	0.88	-0.473931	-0.184425
erucate (22:1n9)	0.69	1.04	-0.535332	0.0565835
hexadecadienoate (16:2n6)	0.86	1.06	-0.217591	0.0840643
hexadecatrienoate (16:3n3)	0.9	1.35	-0.152003	0.432959
stearidonate (18:4n3)	0.81	1.39	-0.304006	0.475085
eicosapentaenoate (EPA; 20:5n3)	0.86	1.03	-0.217591	0.0426443
docosapentaenoate (n3 DPA; 22:5n3)	0.86	1.09	-0.217591	0.124328
docosahexaenoate (DHA; 22:6n3)	0.87	1.32	-0.200913	0.400538
docosatrienoate (22:3n3)	2.01	0.76	1.0072	-0.395929
nisinate (24:6n3)	0.73	1.1	-0.454032	0.137504
linoleate (18:2n6)	0.8	1.1	-0.321928	0.137504
linolenate [alpha or gamma; (18:3n3 or 6)]	0.75	1.05	-0.415037	0.0703893
dihomo-linolenate (20:3n3 or n6)	0.81	1.02	-0.304006	0.0285692
arachidonate (20:4n6)	0.92	1.09	-0.120294	0.124328
adrenate (22:4n6)	0.8	1.1	-0.321928	0.137504
docosapentaenoate (n6 DPA; 22:5n6)	0.83	1.22	-0.268817	0.286881
docosadienoate (22:2n6)	0.83	1.12	-0.268817	0.163499
dihomo-linoleate (20:2n6)	0.84	1	-0.251539	0
mead acid (20:3n9)	0.85	0.89	-0.234465	-0.168123
docosatrienoate (22:3n6)*	0.84	0.61	-0.251539	-0.713119
13-methylmyristate (i15:0)	0.78	1.13	-0.358454	0.176323
15-methylpalmitate	0.9	1.03	-0.152003	0.0426443
17-methylstearate (i19:0)	0.96	1.09	-0.0588937	0.124328
glutarate (pentanedioate)	1.03	1.07	0.0426443	0.0976108
2-hydroxyglutarate	1.25	1.17	0.321928	0.226509
2-hydroxyadipate	1.18	1.36	0.238787	0.443607
maleate	1.09	0.87	0.124328	-0.200913
pimelate (heptanedioate)	1.25	1	0.321928	0
suberate (octanedioate)	1.04	1.23	0.0565835	0.298658
azelate (nonanedioate)	1.01	1.09	0.0143553	0.124328
sebacate (decanedioate)	1.03	1.35	0.0426443	0.432959
1-dihomo-linoleoylglycerol (20:2)	0.86	0.82	-0.217591	-0.286304
4-hydroxybutyrate (GHB)	1.19	1.55	0.250962	0.632268
2-hydroxydecanoate	1.08	1.59	0.111031	0.669027
2-hydroxypalmitate	1.01	1.18	0.0143553	0.238787
2-hydroxystearate	1.02	1.08	0.0285692	0.111031
3-hydroxyhexanoate	1.23	1.49	0.298658	0.575312
3-hydroxyoctanoate	1.41	1.16	0.495695	0.214125
3-hydroxydecanoate	1.09	1.28	0.124328	0.356144
3-hydroxylaurate	1.05	1.12	0.0703893	0.163499
3-hydroxypalmitate	0.97	1.03	-0.0439433	0.0426443
8-hydroxyoctanoate	0.93	0.84	-0.104697	-0.251539
13-HODE + 9-HODE	0.9	1.32	-0.152003	0.400538
3-hydroxystearate	1.08	1.14	0.111031	0.189034
12,13-DiHOME	0.93	1.18	-0.104697	0.238787
9,10-DiHOME	0.94	1.12	-0.0892673	0.163499

## Sheet: BAT
Biochemical Name	BAT_ZT3	BAT_ZT15	BAT_ZT3	BAT_ZT15
caproate (6:0)	0.88	1.25	-0.184425	0.321928
heptanoate (7:0)	0.99	1.13	-0.0144996	0.176323
caprylate (8:0)	1.04	1.59	0.0565835	0.669027
(2 or 3)-decenoate (10:1n7 or n8)	0.89	1.31	-0.168123	0.389567
laurate (12:0)	1.07	1.2	0.0976108	0.263034
5-dodecenoate (12:1n7)	1.17	1.47	0.226509	0.555816
myristate (14:0)	1.11	1.05	0.15056	0.0703893
pentadecanoate (15:0)	0.96	1.16	-0.0588937	0.214125
palmitate (16:0)	1.05	1.03	0.0703893	0.0426443
margarate (17:0)	0.85	1.19	-0.234465	0.250962
stearate (18:0)	0.83	1.08	-0.268817	0.111031
nonadecanoate (19:0)	0.88	1.33	-0.184425	0.411426
arachidate (20:0)	0.95	1.21	-0.0740006	0.275007
myristoleate (14:1n5)	1.28	1.12	0.356144	0.163499
palmitoleate (16:1n7)	1.38	1.01	0.464668	0.0143553
10-heptadecenoate (17:1n7)	1.06	1.1	0.0840643	0.137504
oleate/vaccenate (18:1)	1.06	1.03	0.0840643	0.0426443
10-nonadecenoate (19:1n9)	0.98	1.1	-0.0291463	0.137504
eicosenoate (20:1)	0.92	1.23	-0.120294	0.298658
erucate (22:1n9)	1.13	1.27	0.176323	0.344828
tetradecadienoate (14:2)*	1.07	1.46	0.0976108	0.545968
hexadecatrienoate (16:3n3)	1.19	1.49	0.250962	0.575312
stearidonate (18:4n3)	1.01	1.73	0.0143553	0.790772
eicosapentaenoate (EPA; 20:5n3)	1.14	1.25	0.189034	0.321928
docosapentaenoate (n3 DPA; 22:5n3)	1.06	1.35	0.0840643	0.432959
docosahexaenoate (DHA; 22:6n3)	1.03	1.42	0.0426443	0.505891
docosatrienoate (22:3n3)	0.81	1.61	-0.304006	0.687061
nisinate (24:6n3)	1.01	1.49	0.0143553	0.575312
hexadecadienoate (16:2n6)	1.02	1.24	0.0285692	0.31034
linoleate (18:2n6)	1.04	1.17	0.0565835	0.226509
linolenate [alpha or gamma; (18:3n3 or 6)]	1.1	1.26	0.137504	0.333424
dihomo-linoleate (20:2n6)	0.96	1.23	-0.0588937	0.298658
dihomo-linolenate (20:3n3 or n6)	1.03	1.16	0.0426443	0.214125
arachidonate (20:4n6)	1.04	1.15	0.0565835	0.201634
docosatrienoate (22:3n6)*	0.94	0.88	-0.0892673	-0.184425
adrenate (22:4n6)	1.09	1.19	0.124328	0.250962
docosapentaenoate (n6 DPA; 22:5n6)	0.98	1.32	-0.0291463	0.400538
docosadienoate (22:2n6)	1.01	1.47	0.0143553	0.555816
mead acid (20:3n9)	1.25	1.04	0.321928	0.0565835
(14 or 15)-methylpalmitate (a17:0 or i17:0)	0.93	1.24	-0.104697	0.31034
(16 or 17)-methylstearate (a19:0 or i19:0)	0.92	1.4	-0.120294	0.485427
18-methylnonadecanoate (i20:0)	1.08	1.35	0.111031	0.432959
glutarate (C5-DC)	1.22	1.86	0.286881	0.895303
2-hydroxyglutarate	1.15	1.03	0.201634	0.0426443
2-hydroxyadipate	1.23	1.52	0.298658	0.604071
3-hydroxyadipate*	1.82	1.1	0.863938	0.137504
maleate	0.86	0.69	-0.217591	-0.535332
azelate (C9-DC)	0.94	1.11	-0.0892673	0.15056
dodecenedioate (C12:1-DC)*	0.98	1.21	-0.0291463	0.275007
tetradecanedioate (C14-DC)	1.21	1.17	0.275007	0.226509
hexadecanedioate (C16-DC)	0.96	1.16	-0.0588937	0.214125
hexadecenedioate (C16:1-DC)*	1.08	1.05	0.111031	0.0703893
octadecenedioate (C18:1-DC)	1.14	0.99	0.189034	-0.0144996
octadecadienedioate (C18:2-DC)*	1.26	1.29	0.333424	0.367371
2-aminoheptanoate	0.74	0.77	-0.434403	-0.37707
4-hydroxybutyrate (GHB)	1.21	0.54	0.275007	-0.888969
2-hydroxyheptanoate*	0.87	1.03	-0.200913	0.0426443
2-hydroxydecanoate	0.97	0.88	-0.0439433	-0.184425
2-hydroxypalmitate	1.02	1.08	0.0285692	0.111031
2-hydroxyoleate	1.19	1.34	0.250962	0.422233
2-hydroxystearate	1.05	0.99	0.0703893	-0.0144996
3-hydroxyhexanoate	1.2	1.51	0.263034	0.594549
3-hydroxyoctanoate	1.08	1.3	0.111031	0.378512
3-hydroxydecanoate	1.13	1.49	0.176323	0.575312
3-hydroxylaurate	1	1.43	0	0.516015
3-hydroxymyristate	1.05	1.47	0.0703893	0.555816
3-hydroxypalmitate	1.26	1.14	0.333424	0.189034
3-hydroxystearate	1.31	0.77	0.389567	-0.37707
3-hydroxyoleate*	1.12	1.14	0.163499	0.189034
8-hydroxyoctanoate	0.91	0.77	-0.136062	-0.37707
16-hydroxypalmitate	1.15	1	0.201634	0
13-HODE + 9-HODE	1.21	1.17	0.275007	0.226509
12,13-DiHOME	1.01	1.28	0.0143553	0.356144
9,10-DiHOME	1.16	1.21	0.214125	0.275007
2S,3R-dihydroxybutyrate	0.95	1.25	-0.0740006	0.321928
2R,3R-dihydroxybutyrate	1.25	0.92	0.321928	-0.120294
2,4-dihydroxybutyrate	1.05	0.79	0.0703893	-0.340075
4-hydroxynonenal	0.9	1.05	-0.152003	0.0703893

## Sheet: HT
Biochemical Name	HT_ZT3	HT_ZT15	HT_ZT3	HT_ZT15
5-dodecenoate (12:1n7)	1.13	1.86	0.176323	0.895303
palmitate (16:0)	0.96	0.87	-0.0588937	-0.200913
stearate (18:0)	0.91	0.81	-0.136062	-0.304006
arachidate (20:0)	0.83	1.06	-0.268817	0.0840643
myristoleate (14:1n5)	1.69	1.19	0.757023	0.250962
palmitoleate (16:1n7)	1.03	0.96	0.0426443	-0.0588937
10-heptadecenoate (17:1n7)	1.01	0.79	0.0143553	-0.340075
oleate/vaccenate (18:1)	1.1	0.74	0.137504	-0.434403
10-nonadecenoate (19:1n9)	1.14	0.75	0.189034	-0.415037
eicosenoate (20:1)	1.1	0.74	0.137504	-0.434403
erucate (22:1n9)	1	0.71	0	-0.494109
tetradecadienoate (14:2)*	1.42	1.72	0.505891	0.782409
eicosapentaenoate (EPA; 20:5n3)	0.91	1.13	-0.136062	0.176323
docosapentaenoate (n3 DPA; 22:5n3)	1.01	0.77	0.0143553	-0.37707
docosahexaenoate (DHA; 22:6n3)	1.04	0.73	0.0565835	-0.454032
hexadecadienoate (16:2n6)	1.37	1	0.454176	0
linoleate (18:2n6)	1.1	0.91	0.137504	-0.136062
linolenate [alpha or gamma; (18:3n3 or 6)]	1.08	1.2	0.111031	0.263034
dihomo-linoleate (20:2n6)	1.13	0.77	0.176323	-0.37707
dihomo-linolenate (20:3n3 or n6)	1.22	0.77	0.286881	-0.37707
arachidonate (20:4n6)	1.03	0.76	0.0426443	-0.395929
adrenate (22:4n6)	1.54	0.69	0.62293	-0.535332
docosapentaenoate (n6 DPA; 22:5n6)	1.2	0.71	0.263034	-0.494109
mead acid (20:3n9)	0.99	0.76	-0.0144996	-0.395929
glutarate (C5-DC)	1	1.73	0	0.790772
2-hydroxyglutarate	1	1.14	0	0.189034
2-hydroxyadipate	1.27	1.43	0.344828	0.516015
3-hydroxyadipate*	1.14	1.06	0.189034	0.0840643
2-hydroxynervonate*	0.98	0.95	-0.0291463	-0.0740006
3-hydroxyhexanoate	1.29	1.53	0.367371	0.613532
3-hydroxyoctanoate	1.4	1.32	0.485427	0.400538
3-hydroxydecanoate	1.4	1.1	0.485427	0.137504
13-HODE + 9-HODE	0.88	0.83	-0.184425	-0.268817
2S,3R-dihydroxybutyrate	0.9	0.98	-0.152003	-0.0291463
2R,3R-dihydroxybutyrate	1.07	0.98	0.0976108	-0.0291463
3,4-dihydroxybutyrate	0.24	0.99	-2.05889	-0.0144996

## Sheet: Heart
Biochemical Name	Heart_ZT3	Heart_ZT15	Heart_ZT3	Heart_ZT15
caproate (6:0)	1.02	0.86	0.0285692	-0.217591
heptanoate (7:0)	1.04	1.06	0.0565835	0.0840643
caprylate (8:0)	1.1	1.35	0.137504	0.432959
caprate (10:0)	1.04	1.05	0.0565835	0.0703893
(2 or 3)-decenoate (10:1n7 or n8)	1.48	1.36	0.565597	0.443607
laurate (12:0)	1.12	1.19	0.163499	0.250962
5-dodecenoate (12:1n7)	1.07	1.33	0.0976108	0.411426
myristate (14:0)	1.23	0.99	0.298658	-0.0144996
pentadecanoate (15:0)	1.21	0.87	0.275007	-0.200913
palmitate (16:0)	1.37	0.94	0.454176	-0.0892673
margarate (17:0)	1.14	0.9	0.189034	-0.152003
stearate (18:0)	1.14	0.96	0.189034	-0.0588937
nonadecanoate (19:0)	1.22	0.98	0.286881	-0.0291463
arachidate (20:0)	1.07	0.8	0.0976108	-0.321928
myristoleate (14:1n5)	1.3	1.34	0.378512	0.422233
palmitoleate (16:1n7)	1.52	0.93	0.604071	-0.104697
10-heptadecenoate (17:1n7)	1.47	0.79	0.555816	-0.340075
oleate/vaccenate (18:1)	1.43	0.78	0.516015	-0.358454
10-nonadecenoate (19:1n9)	1.22	0.78	0.286881	-0.358454
eicosenoate (20:1)	1.13	0.73	0.176323	-0.454032
erucate (22:1n9)	1.15	0.49	0.201634	-1.02915
tetradecadienoate (14:2)*	1.16	1.32	0.214125	0.400538
hexadecatrienoate (16:3n3)	1.06	1.5	0.0840643	0.584963
stearidonate (18:4n3)	0.95	1.8	-0.0740006	0.847997
eicosapentaenoate (EPA; 20:5n3)	1.02	0.7	0.0285692	-0.514573
docosapentaenoate (n3 DPA; 22:5n3)	1.29	0.66	0.367371	-0.599462
docosahexaenoate (DHA; 22:6n3)	1.22	0.73	0.286881	-0.454032
docosatrienoate (22:3n3)	1.17	0.7	0.226509	-0.514573
nisinate (24:6n3)	1.34	0.76	0.422233	-0.395929
hexadecadienoate (16:2n6)	1.25	1.14	0.321928	0.189034
linoleate (18:2n6)	1.23	0.75	0.298658	-0.415037
linolenate [alpha or gamma; (18:3n3 or 6)]	1.23	1.01	0.298658	0.0143553
dihomo-linoleate (20:2n6)	1.32	0.83	0.400538	-0.268817
dihomo-linolenate (20:3n3 or n6)	1.35	0.68	0.432959	-0.556393
arachidonate (20:4n6)	1.32	0.66	0.400538	-0.599462
docosatrienoate (22:3n6)*	1.51	0.56	0.594549	-0.836501
adrenate (22:4n6)	1.3	0.57	0.378512	-0.810966
docosapentaenoate (n6 DPA; 22:5n6)	1.37	0.74	0.454176	-0.434403
docosadienoate (22:2n6)	1.33	0.88	0.411426	-0.184425
mead acid (20:3n9)	1.56	0.85	0.641546	-0.234465
(16 or 17)-methylstearate (a19:0 or i19:0)	1.25	0.94	0.321928	-0.0892673
18-methylnonadecanoate (i20:0)	1.24	1.02	0.31034	0.0285692
glutarate (C5-DC)	2.03	1.65	1.02148	0.722466
2-hydroxyglutarate	1.39	1.48	0.475085	0.565597
2-hydroxyadipate	1.49	1.43	0.575312	0.516015
3-hydroxyadipate*	1.58	1.04	0.659925	0.0565835
maleate	1.25	1	0.321928	0
azelate (C9-DC)	1.11	0.68	0.15056	-0.556393
dodecadienoate (12:2)*	1.17	1.07	0.226509	0.0976108
hexadecanedioate (C16-DC)	1.1	1.06	0.137504	0.0840643
octadecenedioate (C18:1-DC)	1.14	1.17	0.189034	0.226509
2-aminoheptanoate	0.85	0.92	-0.234465	-0.120294
N-acetyl-2-aminooctanoate*	1.47	1.81	0.555816	0.85599
4-hydroxybutyrate (GHB)	1.27	0.67	0.344828	-0.577767
2-hydroxyheptanoate*	1.05	1.07	0.0703893	0.0976108
2-hydroxyoctanoate	0.62	1.5	-0.68966	0.584963
2-hydroxydecanoate	0.78	1.05	-0.358454	0.0703893
3-hydroxyhexanoate	1.24	1.39	0.31034	0.475085
3-hydroxyoctanoate	1.23	1.58	0.298658	0.659925
3-hydroxydecanoate	1.22	1.84	0.286881	0.879706
3-hydroxylaurate	1.25	1.68	0.321928	0.748461
3-hydroxymyristate	1.24	1.55	0.31034	0.632268
3-hydroxypalmitate	1.44	2.02	0.526069	1.01436
3-hydroxystearate	1.77	1.64	0.823749	0.713696
3-hydroxyoleate*	1.51	1.68	0.594549	0.748461
13-HODE + 9-HODE	0.89	1	-0.168123	0
12,13-DiHOME	0.95	1.41	-0.0740006	0.495695
9,10-DiHOME	0.82	1.34	-0.286304	0.422233
2S,3R-dihydroxybutyrate	1.05	1.13	0.0703893	0.176323
2R,3R-dihydroxybutyrate	1.34	0.87	0.422233	-0.200913
2,4-dihydroxybutyrate	1.11	0.77	0.15056	-0.37707
3,4-dihydroxybutyrate	1.18	0.86	0.238787	-0.217591
