# Supplementary material for: Atlas of exercise metabolism reveals time-dependent signatures of metabolic homeostasis
Source: Cell Metab. Author manuscript; Available in PMC 2026 May 20. (PMC13189211; doi:10.1016/j.cmet.2021.12.016)
Supplement: Data_S1 [file NIHMS2168542-supplement-Data_S1.zip › Data S1_Original datasource used to create all graphs and uncropped western blot images (Related to Figure 1-7)/Orig Data Fig S2A.xlsx]

## Sheet: Muscle
Sed at early rest phase	Exe at early rest phase	Sed at early active phase	Exe at early actvie phase
11.5	12.7	11.9	4.9
14.2	17	17.7	8.8
11.6803	11.0846	18.0645	6.22914
15.0277	21.677	20.3121	11.2324
15.5436	14.3612	17.2342	16.5794
13.5698	17.2666	12.1761	9.80614

## Sheet: Liver
Sed at early rest phase	Exe at early rest phase	Sed at early active phase	Exe at early actvie phase
245.2	151.7	97.9	15
214.9	92.1	82.6	37
330.325	205.17	69.3655	19.8151
306.047	59.895	61.1981	18.4393
354.822	108.745	39.2133	44.3356
283.139	100.183	47.9085	23.9599
