# Supplementary material for: Atlas of exercise metabolism reveals time-dependent signatures of metabolic homeostasis
Source: Cell Metab. Author manuscript; Available in PMC 2026 May 20. (PMC13189211; doi:10.1016/j.cmet.2021.12.016)
Supplement: Data_S1 [file NIHMS2168542-supplement-Data_S1.zip › Data S1_Original datasource used to create all graphs and uncropped western blot images (Related to Figure 1-7)/Orig Data Fig 7C.xlsx]

## Sheet: serum_CHOW
PATHWAY_SORTORDER	BIOCHEMICAL	SUPER_PATHWAY	SUB_PATHWAY	COMP_ID	PLATFORM	RI	MASS	CAS	PUBCHEM	KEGG	Group HMDB	chow_ZT0	chow_ZT0	chow_ZT0	chow_ZT0	chow_ZT0	chow_ZT4	chow_ZT4	chow_ZT4	chow_ZT4	chow_ZT4	chow_ZT8	chow_ZT8	chow_ZT8	chow_ZT8	chow_ZT8	chow_ZT12	chow_ZT12	chow_ZT12	chow_ZT12	chow_ZT12	chow_ZT16	chow_ZT16	chow_ZT16	chow_ZT16	chow_ZT16	chow_ZT20	chow_ZT20	chow_ZT20	chow_ZT20	chow_ZT20	Avg SERUM Chow ZT0	Avg SERUM Chow ZT4	Avg SERUM Chow ZT8	Avg SERUM Chow ZT12	Avg SERUM Chow ZT16	Avg SERUM Chow ZT20	SEM SERUM Chow ZT0	SEM SERUM Chow ZT4
241	2-hydroxybutyrate (AHB)	Amino acid	Cysteine, methionine, SAM, taurine metabolism	21044	GC/MS	1169.4	130.9	3347-90-8;	440864	C05984	HMDB00008	1.04734	1.94294	1.46037	1.40419	0.609612	0.470038	0.439291	0.549364	0.542938	0.433295	0.640693	0.34519	0.313303	0.372434	0.324711	0.990295	1.67727	1	1.23432	1.51722	1.39825	1.05204	2.90422	2.54981	2.51058	2.06819	0.707311	1.08698	1.00858	0.885242	1.29289	0.486985	0.399266	1.28382	2.08298	1.15126	0.222504	0.0249664
[truncated: 4 more columns]

## Sheet: liver_CHOW
PATHWAY SORTORDER	BIOCHEMICAL NAME	SUPER PATHWAY	SUB PATHWAY	COMP ID	PLATFORM	RI	MASS	CAS	PUBCHEM	KEGG	Group HMDB	CHOW 0	CHOW 0	CHOW 0	CHOW 0	CHOW 0	CHOW 4	CHOW 4	CHOW 4	CHOW 4	CHOW 4	CHOW 8	CHOW 8	CHOW 8	CHOW 8	CHOW 8	CHOW 12	CHOW 12	CHOW 12	CHOW 12	CHOW 12	CHOW 16	CHOW 16	CHOW 16	CHOW 16	CHOW 16	CHOW 20	CHOW 20	CHOW 20	CHOW 20	CHOW 20	Avg LIVER Chow ZT0	Avg LIVER Chow ZT4	Avg LIVER Chow ZT8	Avg LIVER Chow ZT12	Avg LIVER Chow ZT16	Avg LIVER Chow ZT20	SEM LIVER Chow ZT0	SEM LIVER Chow ZT4
241	2-hydroxybutyrate (AHB)	Amino acid	Cysteine, methionine, SAM, taurine metabolism	21044	GC/MS	1169.4	130.9	3347-90-8;	440864	C05984	HMDB00008	0.947003	2.15632	1.48337	1.24749	0.95431	0.600555	0.531624	0.596525	0.746996	0.557601	1.02766	0.512216	0.34057	0.416089	0.482582	0.929496	1.4627	1.60279	0.760049	1.57584	2.11285	1.91447	1.96901	1.91209	1.87436	1.01754	0.828355	1.34348	1.5787	1.21817	1.3577	0.60666	0.555823	1.26618	1.95655	1.19725	0.223285	0.0373305
[truncated: 4 more columns]

## Sheet: muscle_CHOW
PATHWAY SORTORDER	BIOCHEMICAL	SUPER PATHWAY	SUB PATHWAY	COMP ID	PLATFORM	CHEMICAL ID	RI	MASS	CAS	PUBCHEM	KEGG	Group HMDB	NC_ZT0	NC_ZT0	NC_ZT0	NC_ZT0	NC_ZT0	NC_ZT4	NC_ZT4	NC_ZT4	NC_ZT4	NC_ZT4	NC_ZT8	NC_ZT8	NC_ZT8	NC_ZT8	NC_ZT8	NC_ZT12	NC_ZT12	NC_ZT12	NC_ZT12	NC_ZT12	NC_ZT16	NC_ZT16	NC_ZT16	NC_ZT16	NC_ZT16	NC_ZT20	NC_ZT20	NC_ZT20	NC_ZT20	NC_ZT20	Avg muscle Chow ZT0	Avg muscle Chow ZT4	Avg muscle Chow ZT8	Avg muscle Chow ZT12	Avg muscle Chow ZT16	Avg muscle Chow ZT20	SEM muscle Chow ZT0
347	2-hydroxybutyrate/2-hydroxyisobutyrate	Amino Acid	Methionine, Cysteine, SAM and Taurine Metabolism	52281	LC/MS Polar	100008928	1258	103.04					0.63	1.0662	1.0985	0.7724	0.4322	0.6374	0.5298	0.6	0.6947	0.4958	0.6037	0.481	0.5898	0.7525	0.7116	0.6912	0.939	0.7993	0.7129	0.9485	0.8984	0.8597	1.0274	1.092	1.1661	0.947	0.6838	0.7217	0.6243	0.7077	0.79986	0.59154	0.62772	0.81818	1.00872	0.7369	0.127457
[truncated: 5 more columns]

## Sheet: liver_SED_EXE
	ZT	0	4	8	12	16	20	24	28	32	36	40	44
avg	ZT3_sed		0.9015	0.5702	0.8837	1.2055	1.3018	1.3387
avg	ZT3_Exe		1.5246	0.6196	1.0784	1.1661	0.949	0.9856
avg	ZT15_Sed					1.3898	1.0038	1.3103	1.0007	0.8805	1.1834
avg	ZT`15_Exe					4.6075	0.9518	1.2758	0.7238	0.6952	0.8341
	ZT	0	4	8	12	16	20	24	28	32	36	40	44
sem	ZT3_sed		0.1059	0.0959	0.1258	0.1464	0.1767	0.176
sem	ZT3_Exe		0.354	0.0797	0.0988	0.1885	0.1302	0.2179
sem	ZT15_Sed					0.1873	0.1627	0.2395	0.1349	0.1007	0.214
sem	ZT`15_Exe					1.1269	0.1405	0.198	0.0868	0.0951	0.1926

## Sheet: muscle_SED_EXE
	ZT	0	4	8	12	16	20	24	28	32	36	40	44
avg	ZT3_Sed		1.1171	0.914017	0.846083	1.17675	1.02567	1.27612
avg	ZT3_Exe		1.65093	0.803967	0.976417	1.07297	0.846317	0.9209
avg	ZT15_Sed					0.980983	0.97545	1.18853	1.12698	0.910417	1.13353
avg	ZT15_Exe					4.74688	0.876267	1.1531	0.867783	0.91985	0.8721
	ZT	0	4	8	12	16	20	24	28	32	36	40	44
SEM	ZT3_Sed		0.102305	0.0517777	0.0703032	0.123028	0.0833832	0.0669087
SEM	ZT3_Exe		0.172814	0.0468753	0.115351	0.128102	0.0781454	0.0775699
SEM	ZT15_Sed					0.0872167	0.109767	0.0999	0.0657513	0.0257859	0.0835411
SEM	ZT15_Exe					1.19945	0.140718	0.119102	0.0855561	0.0601947	0.0982116
