# Supplementary material for: Atlas of exercise metabolism reveals time-dependent signatures of metabolic homeostasis
Source: Cell Metab. Author manuscript; Available in PMC 2026 May 20. (PMC13189211; doi:10.1016/j.cmet.2021.12.016)
Supplement: Data_S1 [file NIHMS2168542-supplement-Data_S1.zip › Data S1_Original datasource used to create all graphs and uncropped western blot images (Related to Figure 1-7)/Orig Data Fig 4A, 4B, and 4E.xlsx]

## Sheet: Edges_exe_ZT15_Liver_vs_Muscle
EndNodes_1	EndNodes_2	CorrCoeff	PATHWAYSORTORDER_Nodes_1	BIOCHEMICAL_Nodes_1	SUPERPATHWAY_Nodes_1	SUBPATHWAY_Nodes_1	COMPID_Nodes_1	PLATFORM_Nodes_1	CHEMICALID_Nodes_1	RI_Nodes_1	MASS_Nodes_1	Tissue_Nodes_1	PATHWAYSORTORDER_Nodes_2	BIOCHEMICAL_Nodes_2	SUPERPATHWAY_Nodes_2	SUBPATHWAY_Nodes_2	COMPID_Nodes_2	PLATFORM_Nodes_2	CHEMICALID_Nodes_2	RI_Nodes_2	MASS_Nodes_2	Tissue_Nodes_2	GroupHMDB_1	GroupHMDB_2
Liver_1549	Muscle_53	-0.651037	350	3-hydroxyisobutyrate	Amino Acid	Leucine, Isoleucine and Valine Metabolism	1549	LC/MS Polar	111	1619	103.04	Liver	41	glutamine	Amino Acid	Glutamate Metabolism	53	LC/MS Pos Early	563	1291	147.076	Muscle	HMDB00336	HMDB00641
Liver_19503	Muscle_53	0.617375	2711	stearoyl sphingomyelin (d18:1/18:0)	Lipid	Sphingomyelins	19503	LC/MS Pos Late	1538	2400	731.606	Liver	41	glutamine	Amino Acid	Glutamate Metabolism	53	LC/MS Pos Early	563	1291	147.076	Muscle	HMDB01348	HMDB00641
Liver_38754	Muscle_53	0.635258	50	gamma-carboxyglutamate	Amino Acid	Glutamate Metabolism	38754	LC/MS Pos Early	100002679	903	192.05	Liver	41	glutamine	Amino Acid	Glutamate Metabolism	53	LC/MS Pos Early	563	1291	147.076	Muscle	HMDB41900	HMDB00641
Liver_48340	Muscle_53	0.603715	1088	ribulose/xylulose	Carbohydrate	Pentose Metabolism	48340	LC/MS Polar	100006122	1400	149.046	Liver	41	glutamine	Amino Acid	Glutamate Metabolism	53	LC/MS Pos Early	563	1291	147.076	Muscle		HMDB00641
Liver_1564	Muscle_54	-0.749538	1251	citrate	Energy	TCA Cycle	1564	LC/MS Neg	1124	582	191.02	Liver	200	tryptophan	Amino Acid	Tryptophan Metabolism	54	LC/MS Pos Early	565	2986	205.097	Muscle	HMDB00094	HMDB00929
Liver_1827	Muscle_54	0.727526	3837	riboflavin (Vitamin B2)	Cofactors and Vitamins	Riboflavin Metabolism	1827	LC/MS Pos Early	500	2292	377.146	Liver	200	tryptophan	Amino Acid	Tryptophan Metabolism	54	LC/MS Pos Early	565	2986	205.097	Muscle	HMDB00244	HMDB00929
Liver_5345	Muscle_54	-0.641222	3729	uridine 5'-diphosphate (UDP)	Nucleotide	Pyrimidine Metabolism, Uracil containing	5345	LC/MS Neg	870	599.5	402.995	Liver	200	tryptophan	Amino Acid	Tryptophan Metabolism	54	LC/MS Pos Early	565	2986	205.097	Muscle	HMDB00295	HMDB00929
Liver_15140	Muscle_54	0.632323	230	kynurenine	Amino Acid	Tryptophan Metabolism	15140	LC/MS Pos Early	100000265	2739	209.092	Liver	200	tryptophan	Amino Acid	Tryptophan Metabolism	54	LC/MS Pos Early	565	2986	205.097	Muscle	HMDB00684	HMDB00929
Liver_15499	Muscle_54	0.613247	7	betaine aldehyde	Amino Acid	Glycine, Serine and Threonine Metabolism	15499	LC/MS Pos Early	1219	1915	120.102	Liver	200	tryptophan	Amino Acid	Tryptophan Metabolism	54	LC/MS Pos Early	565	2986	205.097	Muscle	HMDB01252	HMDB00929
Liver_15772	Muscle_54	0.66604	1086	ribitol	Carbohydrate	Pentose Metabolism	15772	LC/MS Polar	100000406	1789.6	151.061	Liver	200	tryptophan	Amino Acid	Tryptophan Metabolism	54	LC/MS Pos Early	565	2986	205.097	Muscle	HMDB00508	HMDB00929
Liver_33946	Muscle_54	-0.683202	69	N-acetylhistidine	Amino Acid	Histidine Metabolism	33946	LC/MS Pos Early	100001293	2065	198.087	Liver	200	tryptophan	Amino Acid	Tryptophan Metabolism	54	LC/MS Pos Early	565	2986	205.097	Muscle	HMDB32055	HMDB00929
Liver_38102	Muscle_54	0.603729	1837	oleoyl ethanolamide	Lipid	Endocannabinoid	38102	LC/MS Pos Late	1137	1661	326.305	Liver	200	tryptophan	Amino Acid	Tryptophan Metabolism	54	LC/MS Pos Early	565	2986	205.097	Muscle	HMDB02088	HMDB00929
Liver_40008	Muscle_54	-0.609115	742	isoleucylglycine	Peptide	Dipeptide	40008	LC/MS Neg	100003169	1992	187.109	Liver	200	tryptophan	Amino Acid	Tryptophan Metabolism	54	LC/MS Pos Early	565	2986	205.097	Muscle	HMDB28907	HMDB00929
Liver_43849	Muscle_54	0.672343	1883	inositol 1-phosphate (I1P)	Lipid	Inositol Metabolism	43849	LC/MS Polar	370	4785	259.022	Liver	200	tryptophan	Amino Acid	Tryptophan Metabolism	54	LC/MS Pos Early	565	2986	205.097	Muscle	HMDB00213	HMDB00929
Liver_46173	Muscle_54	-0.753287	1253	aconitate [cis or trans]	Energy	TCA Cycle	46173	LC/MS Neg	100001359	580	173.009	Liver	200	tryptophan	Amino Acid	Tryptophan Metabolism	54	LC/MS Pos Early	565	2986	205.097	Muscle		HMDB00929
Liver_15136	Muscle_58	0.638333	3646	xanthosine	Nucleotide	Purine Metabolism, (Hypo)Xanthine/Inosine containing	15136	LC/MS Neg	100000299	1075	283.068	Liver	1	glycine	Amino Acid	Glycine, Serine and Threonine Metabolism	58	LC/MS Pos Early	340	1375	76.0393	Muscle	HMDB00299	HMDB00123
Liver_15706	Muscle_58	-0.64878	1179	galactose 1-phosphate	Carbohydrate	Fructose, Mannose and Galactose Metabolism	15706	LC/MS Polar	100000300	4552	259.022	Liver	1	glycine	Amino Acid	Glycine, Serine and Threonine Metabolism	58	LC/MS Pos Early	340	1375	76.0393	Muscle	HMDB00645	HMDB00123
Liver_32342	Muscle_58	0.745163	3660	AMP	Nucleotide	Purine Metabolism, Adenine containing	32342	LC/MS Pos Early	209	1013	348.07	Liver	1	glycine	Amino Acid	Glycine, Serine and Threonine Metabolism	58	LC/MS Pos Early	340	1375	76.0393	Muscle	HMDB00045	HMDB00123
Liver_35142	Muscle_58	0.720115	3661	3'-AMP	Nucleotide	Purine Metabolism, Adenine containing	35142	LC/MS Neg	100001449	1245	346.056	Liver	1	glycine	Amino Acid	Glycine, Serine and Threonine Metabolism	58	LC/MS Pos Early	340	1375	76.0393	Muscle	HMDB03540	HMDB00123
Liver_37137	Muscle_58	0.675568	3734	uridine-2',3'-cyclic monophosphate	Nucleotide	Pyrimidine Metabolism, Uracil containing	37137	LC/MS Neg	75	1090	305.018	Liver	1	glycine	Amino Acid	Glycine, Serine and Threonine Metabolism	58	LC/MS Pos Early	340	1375	76.0393	Muscle	HMDB11640	HMDB00123
Liver_38754	Muscle_58	0.663696	50	gamma-carboxyglutamate	Amino Acid	Glutamate Metabolism	38754	LC/MS Pos Early	100002679	903	192.05	Liver	1	glycine	Amino Acid	Glycine, Serine and Threonine Metabolism	58	LC/MS Pos Early	340	1375	76.0393	Muscle	HMDB41900	HMDB00123
Liver_39786	Muscle_58	0.642262	3697	guanosine 3'-monophosphate (3'-GMP)	Nucleotide	Purine Metabolism, Guanine containing	39786	LC/MS Neg	100002704	773.9	362.051	Liver	1	glycine	Amino Acid	Glycine, Serine and Threonine Metabolism	58	LC/MS Pos Early	340	1375	76.0393	Muscle		HMDB00123
Liver_43256	Muscle_58	0.630398	70	N-acetyl-3-methylhistidine*	Amino Acid	Histidine Metabolism	43256	LC/MS Pos Early	100002204	2056	212.103	Liver	1	glycine	Amino Acid	Glycine, Serine and Threonine Metabolism	58	LC/MS Pos Early	340	1375	76.0393	Muscle		HMDB00123
Liver_46798	Muscle_58	-0.608726	2571	oleoyl-linoleoyl-glycerol (18:1/18:2) [1]	Lipid	Diacylglycerol	46798	LC/MS Pos Late	100002989	3115	636.556	Liver	1	glycine	Amino Acid	Glycine, Serine and Threonine Metabolism	58	LC/MS Pos Early	340	1375	76.0393	Muscle	HMDB07219	HMDB00123
Liver_46799	Muscle_58	-0.613748	2572	oleoyl-linoleoyl-glycerol (18:1/18:2) [2]	Lipid	Diacylglycerol	46799	LC/MS Pos Late	100002990	3223	636.556	Liver	1	glycine	Amino Acid	Glycine, Serine and Threonine Metabolism	58	LC/MS Pos Early	340	1375	76.0393	Muscle	HMDB07219	HMDB00123
Liver_52604	Muscle_58	-0.680332	2620	N-palmitoyl-sphinganine (d18:0/16:0)	Lipid	Dihydroceramides	52604	LC/MS Pos Late	100009028	3090	540.535	Liver	1	glycine	Amino Acid	Glycine, Serine and Threonine Metabolism	58	LC/MS Pos Early	340	1375	76.0393	Muscle	HMDB11760	HMDB00123
Liver_54964	Muscle_58	-0.696043	2579	linoleoyl-linolenoyl-glycerol (18:2/18:3) [2]*	Lipid	Diacylglycerol	54964	LC/MS Pos Late	100010927	2478	632.525	Liver	1	glycine	Amino Acid	Glycine, Serine and Threonine Metabolism	58	LC/MS Pos Early	340	1375	76.0393	Muscle	HMDB07250	HMDB00123
Liver_54965	Muscle_58	-0.644898	2554	palmitoyl-linolenoyl-glycerol (16:0/18:3) [2]*	Lipid	Diacylglycerol	54965	LC/MS Pos Late	100010939	2834	608.525	Liver	1	glycine	Amino Acid	Glycine, Serine and Threonine Metabolism	58	LC/MS Pos Early	340	1375	76.0393	Muscle	HMDB07105	HMDB00123
Liver_54969	Muscle_58	-0.658199	2577	linoleoyl-linoleoyl-glycerol (18:2/18:2) [2]*	Lipid	Diacylglycerol	54969	LC/MS Pos Late	100010942	2790	634.541	Liver	1	glycine	Amino Acid	Glycine, Serine and Threonine Metabolism	58	LC/MS Pos Early	340	1375	76.0393	Muscle	HMDB07248	HMDB00123
Liver_54970	Muscle_58	-0.684196	2574	oleoyl-linolenoyl-glycerol (18:1/18:3) [2]*	Lipid	Diacylglycerol	54970	LC/MS Pos Late	100010944	2819	634.541	Liver	1	glycine	Amino Acid	Glycine, Serine and Threonine Metabolism	58	LC/MS Pos Early	340	1375	76.0393	Muscle	HMDB07220	HMDB00123
Liver_62807	Muscle_58	0.607554	488	3'-dephospho-CoA-glutathione*	Amino Acid	Glutathione Metabolism	62807	LC/MS Neg	100020899	1690	495.101	Liver	1	glycine	Amino Acid	Glycine, Serine and Threonine Metabolism	58	LC/MS Pos Early	340	1375	76.0393	Muscle		HMDB00123
Liver_577	Muscle_60	-0.622296	1162	fructose	Carbohydrate	Fructose, Mannose and Galactose Metabolism	577	LC/MS Polar	878	2065	179.056	Liver	247	leucine	Amino Acid	Leucine, Isoleucine and Valine Metabolism	60	LC/MS Pos Early	397	2864	132.102	Muscle	HMDB00660	HMDB00687
Liver_590	Muscle_60	0.672061	388	hypotaurine	Amino Acid	Methionine, Cysteine, SAM and Taurine Metabolism	590	LC/MS Polar	358	2763.4	108.012	Liver	247	leucine	Amino Acid	Leucine, Isoleucine and Valine Metabolism	60	LC/MS Pos Early	397	2864	132.102	Muscle	HMDB00965	HMDB00687
Liver_1564	Muscle_60	-0.66256	1251	citrate	Energy	TCA Cycle	1564	LC/MS Neg	1124	582	191.02	Liver	247	leucine	Amino Acid	Leucine, Isoleucine and Valine Metabolism	60	LC/MS Pos Early	397	2864	132.102	Muscle	HMDB00094	HMDB00687
Liver_1827	Muscle_60	0.77537	3837	riboflavin (Vitamin B2)	Cofactors and Vitamins	Riboflavin Metabolism	1827	LC/MS Pos Early	500	2292	377.146	Liver	247	leucine	Amino Acid	Leucine, Isoleucine and Valine Metabolism	60	LC/MS Pos Early	397	2864	132.102	Muscle	HMDB00244	HMDB00687
Liver_15586	Muscle_60	-0.752825	1120	maltose	Carbohydrate	Glycogen Metabolism	15586	LC/MS Polar	913	3329.4	387.114	Liver	247	leucine	Amino Acid	Leucine, Isoleucine and Valine Metabolism	60	LC/MS Pos Early	397	2864	132.102	Muscle	HMDB00163	HMDB00687
Liver_15650	Muscle_60	0.758012	3673	1-methyladenosine	Nucleotide	Purine Metabolism, Adenine containing	15650	LC/MS Pos Early	1242	2120	282.12	Liver	247	leucine	Amino Acid	Leucine, Isoleucine and Valine Metabolism	60	LC/MS Pos Early	397	2864	132.102	Muscle	HMDB03331	HMDB00687
Liver_15910	Muscle_60	-0.714646	1115	maltotetraose	Carbohydrate	Glycogen Metabolism	15910	LC/MS Polar	100000275	5000	711.22	Liver	247	leucine	Amino Acid	Leucine, Isoleucine and Valine Metabolism	60	LC/MS Pos Early	397	2864	132.102	Muscle	HMDB01296	HMDB00687
Liver_20488	Muscle_60	-0.671575	1047	glucose	Carbohydrate	Glycolysis, Gluconeogenesis, and Pyruvate Metabolism	20488	LC/MS Polar	572	2342	179.056	Liver	247	leucine	Amino Acid	Leucine, Isoleucine and Valine Metabolism	60	LC/MS Pos Early	397	2864	132.102	Muscle	HMDB00122	HMDB00687
Liver_35163	Muscle_60	-0.61174	1114	maltopentaose	Carbohydrate	Glycogen Metabolism	35163	LC/MS Polar	100001447	5365	827.267	Liver	247	leucine	Amino Acid	Leucine, Isoleucine and Valine Metabolism	60	LC/MS Pos Early	397	2864	132.102	Muscle	HMDB12254	HMDB00687
Liver_35170	Muscle_60	-0.666602	1112	maltohexaose	Carbohydrate	Glycogen Metabolism	35170	LC/MS Pos Early	100001448	770	991.335	Liver	247	leucine	Amino Acid	Leucine, Isoleucine and Valine Metabolism	60	LC/MS Pos Early	397	2864	132.102	Muscle	HMDB12253	HMDB00687
Liver_40406	Muscle_60	-0.674111	1914	trimethylamine N-oxide	Lipid	Phospholipid Metabolism	40406	LC/MS Pos Early	100003397	2100	76.0757	Liver	247	leucine	Amino Acid	Leucine, Isoleucine and Valine Metabolism	60	LC/MS Pos Early	397	2864	132.102	Muscle	HMDB00925	HMDB00687
Liver_44688	Muscle_60	-0.708066	1117	maltotriose	Carbohydrate	Glycogen Metabolism	44688	LC/MS Polar	100000276	4286.4	549.167	Liver	247	leucine	Amino Acid	Leucine, Isoleucine and Valine Metabolism	60	LC/MS Pos Early	397	2864	132.102	Muscle	HMDB01262	HMDB00687
Liver_46173	Muscle_60	-0.639582	1253	aconitate [cis or trans]	Energy	TCA Cycle	46173	LC/MS Neg	100001359	580	173.009	Liver	247	leucine	Amino Acid	Leucine, Isoleucine and Valine Metabolism	60	LC/MS Pos Early	397	2864	132.102	Muscle		HMDB00687
Liver_47155	Muscle_60	0.623569	1913	glycerophosphoinositol*	Lipid	Phospholipid Metabolism	47155	LC/MS Polar	100001621	3850	333.059	Liver	247	leucine	Amino Acid	Leucine, Isoleucine and Valine Metabolism	60	LC/MS Pos Early	397	2864	132.102	Muscle		HMDB00687
Liver_48340	Muscle_60	-0.629951	1088	ribulose/xylulose	Carbohydrate	Pentose Metabolism	48340	LC/MS Polar	100006122	1400	149.046	Liver	247	leucine	Amino Acid	Leucine, Isoleucine and Valine Metabolism	60	LC/MS Pos Early	397	2864	132.102	Muscle		HMDB00687
Liver_57514	Muscle_60	-0.6253	1633	behenoylcarnitine (C22)*	Lipid	Fatty Acid Metabolism(Acyl Carnitine)	57514	LC/MS Pos Late	100015832	1561	484.436	Liver	247	leucine	Amino Acid	Leucine, Isoleucine and Valine Metabolism	60	LC/MS Pos Early	397	2864	132.102	Muscle		HMDB00687
Liver_57531	Muscle_60	-0.609843	1646	nervonoylcarnitine (C24:1)*	Lipid	Fatty Acid Metabolism(Acyl Carnitine)	57531	LC/MS Pos Late	100015846	1602	510.452	Liver	247	leucine	Amino Acid	Leucine, Isoleucine and Valine Metabolism	60	LC/MS Pos Early	397	2864	132.102	Muscle		HMDB00687
Liver_62959	Muscle_60	0.688747	107	hydroxy-N6,N6,N6-trimethyllysine*	Amino Acid	Lysine Metabolism	62959	LC/MS Pos Early	100021123	2759	205.155	Liver	247	leucine	Amino Acid	Leucine, Isoleucine and Valine Metabolism	60	LC/MS Pos Early	397	2864	132.102	Muscle		HMDB00687
Liver_32352	Muscle_63	0.603654	3702	guanine	Nucleotide	Purine Metabolism, Guanine containing	32352	LC/MS Pos Early	172	2032	152.057	Liver	2425	cholesterol	Lipid	Sterol	63	LC/MS Pos Late	266	2707	369.352	Muscle	HMDB00132	HMDB00067
Liver_1827	Muscle_64	0.702825	3837	riboflavin (Vitamin B2)	Cofactors and Vitamins	Riboflavin Metabolism	1827	LC/MS Pos Early	500	2292	377.146	Liver	112	phenylalanine	Amino Acid	Phenylalanine Metabolism	64	LC/MS Pos Early	460	2878	166.086	Muscle	HMDB00244	HMDB00159
Liver_15650	Muscle_64	0.606932	3673	1-methyladenosine	Nucleotide	Purine Metabolism, Adenine containing	15650	LC/MS Pos Early	1242	2120	282.12	Liver	112	phenylalanine	Amino Acid	Phenylalanine Metabolism	64	LC/MS Pos Early	460	2878	166.086	Muscle	HMDB03331	HMDB00159
Liver_1123	Muscle_396	-0.642631	3642	inosine	Nucleotide	Purine Metabolism, (Hypo)Xanthine/Inosine containing	1123	LC/MS Neg	361	1602.1	267.073	Liver	1251	glutarate (pentanedioate)	Lipid	Fatty Acid, Dicarboxylate	396	LC/MS Polar	339	2900	131.035	Muscle	HMDB00195	HMDB00661
Liver_1411	Muscle_396	0.701414	3718	2'-deoxyguanosine	Nucleotide	Purine Metabolism, Guanine containing	1411	LC/MS Neg	348	1751	266.089	Liver	1251	glutarate (pentanedioate)	Lipid	Fatty Acid, Dicarboxylate	396	LC/MS Polar	339	2900	131.035	Muscle	HMDB00085	HMDB00661
Liver_605	Muscle_443	0.614352	3736	uracil	Nucleotide	Pyrimidine Metabolism, Uracil containing	605	LC/MS Pos Early	825	827	113.035	Liver	34	aspartate	Amino Acid	Alanine and Aspartate Metabolism	443	LC/MS Pos Early	234	1165	134.045	Muscle	HMDB00300	HMDB00191
Liver_1827	Muscle_443	0.674537	3837	riboflavin (Vitamin B2)	Cofactors and Vitamins	Riboflavin Metabolism	1827	LC/MS Pos Early	500	2292	377.146	Liver	34	aspartate	Amino Acid	Alanine and Aspartate Metabolism	443	LC/MS Pos Early	234	1165	134.045	Muscle	HMDB00244	HMDB00191
Liver_605	Muscle_485	-0.642855	3736	uracil	Nucleotide	Pyrimidine Metabolism, Uracil containing	605	LC/MS Pos Early	825	827	113.035	Liver	391	spermidine	Amino Acid	Polyamine Metabolism	485	LC/MS Pos Early	50	3355	146.165	Muscle	HMDB00300	HMDB01257
Liver_606	Muscle_485	0.629062	3735	uridine	Nucleotide	Pyrimidine Metabolism, Uracil containing	606	LC/MS Neg	535	1457.6	243.062	Liver	391	spermidine	Amino Acid	Polyamine Metabolism	485	LC/MS Pos Early	50	3355	146.165	Muscle	HMDB00296	HMDB01257
Liver_1651	Muscle_485	0.658566	3944	pyridoxal	Cofactors and Vitamins	Vitamin B6 Metabolism	1651	LC/MS Pos Early	491	2343	168.066	Liver	391	spermidine	Amino Acid	Polyamine Metabolism	485	LC/MS Pos Early	50	3355	146.165	Muscle	HMDB01545	HMDB01257
Liver_1827	Muscle_485	-0.654274	3837	riboflavin (Vitamin B2)	Cofactors and Vitamins	Riboflavin Metabolism	1827	LC/MS Pos Early	500	2292	377.146	Liver	391	spermidine	Amino Acid	Polyamine Metabolism	485	LC/MS Pos Early	50	3355	146.165	Muscle	HMDB00244	HMDB01257
Liver_2134	Muscle_485	-0.729916	3838	FAD	Cofactors and Vitamins	Riboflavin Metabolism	2134	LC/MS Neg	327	2425	784.15	Liver	391	spermidine	Amino Acid	Polyamine Metabolism	485	LC/MS Pos Early	50	3355	146.165	Muscle	HMDB01248	HMDB01257
Liver_5331	Muscle_485	-0.766169	3943	pyridoxal phosphate	Cofactors and Vitamins	Vitamin B6 Metabolism	5331	LC/MS Neg	492	943	246.017	Liver	391	spermidine	Amino Acid	Polyamine Metabolism	485	LC/MS Pos Early	50	3355	146.165	Muscle	HMDB01491	HMDB01257
Liver_5983	Muscle_485	-0.627369	2899	corticosterone	Lipid	Corticosteroids	5983	LC/MS Neg	272	5040	345.207	Liver	391	spermidine	Amino Acid	Polyamine Metabolism	485	LC/MS Pos Early	50	3355	146.165	Muscle	HMDB01547	HMDB01257
Liver_15650	Muscle_485	-0.715646	3673	1-methyladenosine	Nucleotide	Purine Metabolism, Adenine containing	15650	LC/MS Pos Early	1242	2120	282.12	Liver	391	spermidine	Amino Acid	Polyamine Metabolism	485	LC/MS Pos Early	50	3355	146.165	Muscle	HMDB03331	HMDB01257
Liver_15745	Muscle_485	0.629073	333	methylsuccinate	Amino Acid	Leucine, Isoleucine and Valine Metabolism	15745	LC/MS Polar	2051	2800	131.035	Liver	391	spermidine	Amino Acid	Polyamine Metabolism	485	LC/MS Pos Early	50	3355	146.165	Muscle	HMDB01844	HMDB01257
Liver_15797	Muscle_485	-0.750222	3839	FMN	Cofactors and Vitamins	Riboflavin Metabolism	15797	LC/MS Neg	100000251	2390	455.097	Liver	391	spermidine	Amino Acid	Polyamine Metabolism	485	LC/MS Pos Early	50	3355	146.165	Muscle	HMDB01520	HMDB01257
Liver_15910	Muscle_485	0.65818	1115	maltotetraose	Carbohydrate	Glycogen Metabolism	15910	LC/MS Polar	100000275	5000	711.22	Liver	391	spermidine	Amino Acid	Polyamine Metabolism	485	LC/MS Pos Early	50	3355	146.165	Muscle	HMDB01296	HMDB01257
Liver_33230	Muscle_485	-0.725127	2269	1-palmitoleoyl-GPC* (16:1)*	Lipid	Lysophospholipid	33230	LC/MS Pos Late	100001511	1450	494.324	Liver	391	spermidine	Amino Acid	Polyamine Metabolism	485	LC/MS Pos Early	50	3355	146.165	Muscle	HMDB10383	HMDB01257
Liver_35163	Muscle_485	0.740063	1114	maltopentaose	Carbohydrate	Glycogen Metabolism	35163	LC/MS Polar	100001447	5365	827.267	Liver	391	spermidine	Amino Acid	Polyamine Metabolism	485	LC/MS Pos Early	50	3355	146.165	Muscle	HMDB12254	HMDB01257
Liver_35170	Muscle_485	0.650669	1112	maltohexaose	Carbohydrate	Glycogen Metabolism	35170	LC/MS Pos Early	100001448	770	991.335	Liver	391	spermidine	Amino Acid	Polyamine Metabolism	485	LC/MS Pos Early	50	3355	146.165	Muscle	HMDB12253	HMDB01257
Liver_35670	Muscle_485	-0.647165	3919	thiamin diphosphate	Cofactors and Vitamins	Thiamine Metabolism	35670	LC/MS Neg	522	1195.1	423.03	Liver	391	spermidine	Amino Acid	Polyamine Metabolism	485	LC/MS Pos Early	50	3355	146.165	Muscle	HMDB01372	HMDB01257
Liver_37752	Muscle_485	0.684639	1717	13-HODE + 9-HODE	Lipid	Fatty Acid, Monohydroxy	37752	LC/MS Neg	100002196	5275	295.228	Liver	391	spermidine	Amino Acid	Polyamine Metabolism	485	LC/MS Pos Early	50	3355	146.165	Muscle		HMDB01257
Liver_40406	Muscle_485	0.727681	1914	trimethylamine N-oxide	Lipid	Phospholipid Metabolism	40406	LC/MS Pos Early	100003397	2100	76.0757	Liver	391	spermidine	Amino Acid	Polyamine Metabolism	485	LC/MS Pos Early	50	3355	146.165	Muscle	HMDB00925	HMDB01257
Liver_43802	Muscle_485	0.653209	436	guanidinoacetate	Amino Acid	Creatine Metabolism	43802	LC/MS Pos Early	344	1937	118.061	Liver	391	spermidine	Amino Acid	Polyamine Metabolism	485	LC/MS Pos Early	50	3355	146.165	Muscle	HMDB00128	HMDB01257
Liver_52446	Muscle_485	0.642088	2086	1-stearoyl-2-linoleoyl-GPE (18:0/18:2)*	Lipid	Phosphatidylethanolamine (PE)	52446	LC/MS Pos Late	100008976	2522	744.554	Liver	391	spermidine	Amino Acid	Polyamine Metabolism	485	LC/MS Pos Early	50	3355	146.165	Muscle	HMDB08994	HMDB01257
Liver_52602	Muscle_485	-0.625161	3751	2'-deoxyuridine	Nucleotide	Pyrimidine Metabolism, Uracil containing	52602	LC/MS Neg	536	1586	227.067	Liver	391	spermidine	Amino Acid	Polyamine Metabolism	485	LC/MS Pos Early	50	3355	146.165	Muscle	HMDB00012	HMDB01257
Liver_53195	Muscle_485	-0.786275	1936	1-myristoyl-2-arachidonoyl-GPC (14:0/20:4)*	Lipid	Phosphatidylcholine (PC)	53195	LC/MS Pos Late	100009139	1914	754.538	Liver	391	spermidine	Amino Acid	Polyamine Metabolism	485	LC/MS Pos Early	50	3355	146.165	Muscle	HMDB07883	HMDB01257
Liver_57436	Muscle_485	-0.643934	2635	N-erucoyl-sphingosine (d18:1/22:1)*	Lipid	Ceramides	57436	LC/MS Pos Late	100015726	3850	620.598	Liver	391	spermidine	Amino Acid	Polyamine Metabolism	485	LC/MS Pos Early	50	3355	146.165	Muscle		HMDB01257
Liver_32344	Muscle_512	0.623628	1195	UDP-glucose	Carbohydrate	Nucleotide Sugar	32344	LC/MS Polar	1096	3950	565.048	Liver	38	asparagine	Amino Acid	Alanine and Aspartate Metabolism	512	LC/MS Pos Early	917	1225	133.061	Muscle	HMDB00286	HMDB00168
Liver_396	Muscle_513	-0.646225	1449	glutarate (C5-DC)	Lipid	Fatty Acid, Dicarboxylate	396	LC/MS Polar	339	2900	131.035	Liver	384	creatinine	Amino Acid	Creatine Metabolism	513	LC/MS Pos Early	275	2055	114.066	Muscle	HMDB00661	HMDB00562
Liver_1495	Muscle_513	-0.65913	110	saccharopine	Amino Acid	Lysine Metabolism	1495	LC/MS Pos Early	392	2530	277.139	Liver	384	creatinine	Amino Acid	Creatine Metabolism	513	LC/MS Pos Early	275	2055	114.066	Muscle	HMDB00279	HMDB00562
Liver_15140	Muscle_513	-0.688797	230	kynurenine	Amino Acid	Tryptophan Metabolism	15140	LC/MS Pos Early	100000265	2739	209.092	Liver	384	creatinine	Amino Acid	Creatine Metabolism	513	LC/MS Pos Early	275	2055	114.066	Muscle	HMDB00684	HMDB00562
Liver_18357	Muscle_513	0.663233	718	glycylvaline	Peptide	Dipeptide	18357	LC/MS Pos Early	100000487	2734	175.108	Liver	384	creatinine	Amino Acid	Creatine Metabolism	513	LC/MS Pos Early	275	2055	114.066	Muscle	HMDB28854	HMDB00562
Liver_34398	Muscle_513	0.606567	708	glycylleucine	Peptide	Dipeptide	34398	LC/MS Pos Early	100001258	3059	189.123	Liver	384	creatinine	Amino Acid	Creatine Metabolism	513	LC/MS Pos Early	275	2055	114.066	Muscle	HMDB00759	HMDB00562
Liver_40008	Muscle_513	0.61828	742	isoleucylglycine	Peptide	Dipeptide	40008	LC/MS Neg	100003169	1992	187.109	Liver	384	creatinine	Amino Acid	Creatine Metabolism	513	LC/MS Pos Early	275	2055	114.066	Muscle	HMDB28907	HMDB00562
Liver_1827	Muscle_514	0.745382	3837	riboflavin (Vitamin B2)	Cofactors and Vitamins	Riboflavin Metabolism	1827	LC/MS Pos Early	500	2292	377.146	Liver	3353	cytidine	Nucleotide	Pyrimidine Metabolism, Cytidine containing	514	LC/MS Pos Early	827	2124	244.093	Muscle	HMDB00244	HMDB00089
Liver_15650	Muscle_514	0.78596	3673	1-methyladenosine	Nucleotide	Purine Metabolism, Adenine containing	15650	LC/MS Pos Early	1242	2120	282.12	Liver	3353	cytidine	Nucleotide	Pyrimidine Metabolism, Cytidine containing	514	LC/MS Pos Early	827	2124	244.093	Muscle	HMDB03331	HMDB00089
Liver_40406	Muscle_514	-0.725136	1914	trimethylamine N-oxide	Lipid	Phospholipid Metabolism	40406	LC/MS Pos Early	100003397	2100	76.0757	Liver	3353	cytidine	Nucleotide	Pyrimidine Metabolism, Cytidine containing	514	LC/MS Pos Early	827	2124	244.093	Muscle	HMDB00925	HMDB00089
Liver_48487	Muscle_514	-0.644933	487	4-hydroxy-nonenal-glutathione	Amino Acid	Glutathione Metabolism	48487	LC/MS Neg	100006240	3319.2	462.192	Liver	3353	cytidine	Nucleotide	Pyrimidine Metabolism, Cytidine containing	514	LC/MS Pos Early	827	2124	244.093	Muscle		HMDB00089
Liver_61833	Muscle_514	0.689784	3738	5,6-dihydrouridine	Nucleotide	Pyrimidine Metabolism, Uracil containing	61833	LC/MS Neg	100001425	1119	245.078	Liver	3353	cytidine	Nucleotide	Pyrimidine Metabolism, Cytidine containing	514	LC/MS Pos Early	827	2124	244.093	Muscle		HMDB00089
Liver_62959	Muscle_514	0.626041	107	hydroxy-N6,N6,N6-trimethyllysine*	Amino Acid	Lysine Metabolism	62959	LC/MS Pos Early	100021123	2759	205.155	Liver	3353	cytidine	Nucleotide	Pyrimidine Metabolism, Cytidine containing	514	LC/MS Pos Early	827	2124	244.093	Muscle		HMDB00089
Liver_396	Muscle_527	-0.681308	1449	glutarate (C5-DC)	Lipid	Fatty Acid, Dicarboxylate	396	LC/MS Polar	339	2900	131.035	Liver	895	lactate	Carbohydrate	Glycolysis, Gluconeogenesis, and Pyruvate Metabolism	527	LC/MS Neg	482	681.6	89.0244	Muscle	HMDB00661	HMDB00190
Liver_527	Muscle_527	0.684612	1064	lactate	Carbohydrate	Glycolysis, Gluconeogenesis, and Pyruvate Metabolism	527	LC/MS Neg	482	681.6	89.0244	Liver	895	lactate	Carbohydrate	Glycolysis, Gluconeogenesis, and Pyruvate Metabolism	527	LC/MS Neg	482	681.6	89.0244	Muscle	HMDB00190	HMDB00190
Liver_577	Muscle_527	0.731213	1162	fructose	Carbohydrate	Fructose, Mannose and Galactose Metabolism	577	LC/MS Polar	878	2065	179.056	Liver	895	lactate	Carbohydrate	Glycolysis, Gluconeogenesis, and Pyruvate Metabolism	527	LC/MS Neg	482	681.6	89.0244	Muscle	HMDB00660	HMDB00190
Liver_584	Muscle_527	0.706609	1168	mannose	Carbohydrate	Fructose, Mannose and Galactose Metabolism	584	LC/MS Polar	803	2200	179.056	Liver	895	lactate	Carbohydrate	Glycolysis, Gluconeogenesis, and Pyruvate Metabolism	527	LC/MS Neg	482	681.6	89.0244	Muscle	HMDB00169	HMDB00190
Liver_590	Muscle_527	-0.772618	388	hypotaurine	Amino Acid	Methionine, Cysteine, SAM and Taurine Metabolism	590	LC/MS Polar	358	2763.4	108.012	Liver	895	lactate	Carbohydrate	Glycolysis, Gluconeogenesis, and Pyruvate Metabolism	527	LC/MS Neg	482	681.6	89.0244	Muscle	HMDB00965	HMDB00190
Liver_1417	Muscle_527	-0.605564	234	kynurenate	Amino Acid	Tryptophan Metabolism	1417	LC/MS Neg	98	2224	188.035	Liver	895	lactate	Carbohydrate	Glycolysis, Gluconeogenesis, and Pyruvate Metabolism	527	LC/MS Neg	482	681.6	89.0244	Muscle	HMDB00715	HMDB00190
Liver_1512	Muscle_527	-0.634153	244	picolinate	Amino Acid	Tryptophan Metabolism	1512	LC/MS Pos Early	1022	910	124.039	Liver	895	lactate	Carbohydrate	Glycolysis, Gluconeogenesis, and Pyruvate Metabolism	527	LC/MS Neg	482	681.6	89.0244	Muscle	HMDB02243	HMDB00190
Liver_1549	Muscle_527	-0.629955	350	3-hydroxyisobutyrate	Amino Acid	Leucine, Isoleucine and Valine Metabolism	1549	LC/MS Polar	111	1619	103.04	Liver	895	lactate	Carbohydrate	Glycolysis, Gluconeogenesis, and Pyruvate Metabolism	527	LC/MS Neg	482	681.6	89.0244	Muscle	HMDB00336	HMDB00190
Liver_1564	Muscle_527	0.66438	1251	citrate	Energy	TCA Cycle	1564	LC/MS Neg	1124	582	191.02	Liver	895	lactate	Carbohydrate	Glycolysis, Gluconeogenesis, and Pyruvate Metabolism	527	LC/MS Neg	482	681.6	89.0244	Muscle	HMDB00094	HMDB00190
Liver_1649	Muscle_527	-0.60805	339	valine	Amino Acid	Leucine, Isoleucine and Valine Metabolism	1649	LC/MS Pos Early	566	2479	118.086	Liver	895	lactate	Carbohydrate	Glycolysis, Gluconeogenesis, and Pyruvate Metabolism	527	LC/MS Neg	482	681.6	89.0244	Muscle	HMDB00883	HMDB00190
Liver_1651	Muscle_527	0.742994	3944	pyridoxal	Cofactors and Vitamins	Vitamin B6 Metabolism	1651	LC/MS Pos Early	491	2343	168.066	Liver	895	lactate	Carbohydrate	Glycolysis, Gluconeogenesis, and Pyruvate Metabolism	527	LC/MS Neg	482	681.6	89.0244	Muscle	HMDB01545	HMDB00190
Liver_1670	Muscle_527	-0.609834	398	urea	Amino Acid	Urea cycle; Arginine and Proline Metabolism	1670	LC/MS Pos Early	533	700	121.072	Liver	895	lactate	Carbohydrate	Glycolysis, Gluconeogenesis, and Pyruvate Metabolism	527	LC/MS Neg	482	681.6	89.0244	Muscle	HMDB00294	HMDB00190
Liver_2134	Muscle_527	-0.618705	3838	FAD	Cofactors and Vitamins	Riboflavin Metabolism	2134	LC/MS Neg	327	2425	784.15	Liver	895	lactate	Carbohydrate	Glycolysis, Gluconeogenesis, and Pyruvate Metabolism	527	LC/MS Neg	482	681.6	89.0244	Muscle	HMDB01248	HMDB00190
Liver_2734	Muscle_527	-0.747942	541	gamma-glutamyltyrosine	Peptide	Gamma-glutamyl Amino Acid	2734	LC/MS Neg	1102	1240	309.109	Liver	895	lactate	Carbohydrate	Glycolysis, Gluconeogenesis, and Pyruvate Metabolism	527	LC/MS Neg	482	681.6	89.0244	Muscle	HMDB11741	HMDB00190
Liver_5331	Muscle_527	-0.653679	3943	pyridoxal phosphate	Cofactors and Vitamins	Vitamin B6 Metabolism	5331	LC/MS Neg	492	943	246.017	Liver	895	lactate	Carbohydrate	Glycolysis, Gluconeogenesis, and Pyruvate Metabolism	527	LC/MS Neg	482	681.6	89.0244	Muscle	HMDB01491	HMDB00190
Liver_15140	Muscle_527	-0.745341	230	kynurenine	Amino Acid	Tryptophan Metabolism	15140	LC/MS Pos Early	100000265	2739	209.092	Liver	895	lactate	Carbohydrate	Glycolysis, Gluconeogenesis, and Pyruvate Metabolism	527	LC/MS Neg	482	681.6	89.0244	Muscle	HMDB00684	HMDB00190
Liver_15442	Muscle_527	0.64553	1070	6-phosphogluconate	Carbohydrate	Pentose Phosphate Pathway	15442	LC/MS Neg	100000341	583.9	275.017	Liver	895	lactate	Carbohydrate	Glycolysis, Gluconeogenesis, and Pyruvate Metabolism	527	LC/MS Neg	482	681.6	89.0244	Muscle	HMDB01316	HMDB00190
Liver_15586	Muscle_527	0.85428	1120	maltose	Carbohydrate	Glycogen Metabolism	15586	LC/MS Polar	913	3329.4	387.114	Liver	895	lactate	Carbohydrate	Glycolysis, Gluconeogenesis, and Pyruvate Metabolism	527	LC/MS Neg	482	681.6	89.0244	Muscle	HMDB00163	HMDB00190
Liver_15650	Muscle_527	-0.686533	3673	1-methyladenosine	Nucleotide	Purine Metabolism, Adenine containing	15650	LC/MS Pos Early	1242	2120	282.12	Liver	895	lactate	Carbohydrate	Glycolysis, Gluconeogenesis, and Pyruvate Metabolism	527	LC/MS Neg	482	681.6	89.0244	Muscle	HMDB03331	HMDB00190
Liver_15797	Muscle_527	-0.688643	3839	FMN	Cofactors and Vitamins	Riboflavin Metabolism	15797	LC/MS Neg	100000251	2390	455.097	Liver	895	lactate	Carbohydrate	Glycolysis, Gluconeogenesis, and Pyruvate Metabolism	527	LC/MS Neg	482	681.6	89.0244	Muscle	HMDB01520	HMDB00190
Liver_15910	Muscle_527	0.831198	1115	maltotetraose	Carbohydrate	Glycogen Metabolism	15910	LC/MS Polar	100000275	5000	711.22	Liver	895	lactate	Carbohydrate	Glycolysis, Gluconeogenesis, and Pyruvate Metabolism	527	LC/MS Neg	482	681.6	89.0244	Muscle	HMDB01296	HMDB00190
Liver_18357	Muscle_527	0.648132	718	glycylvaline	Peptide	Dipeptide	18357	LC/MS Pos Early	100000487	2734	175.108	Liver	895	lactate	Carbohydrate	Glycolysis, Gluconeogenesis, and Pyruvate Metabolism	527	LC/MS Neg	482	681.6	89.0244	Muscle	HMDB28854	HMDB00190
Liver_20488	Muscle_527	0.801634	1047	glucose	Carbohydrate	Glycolysis, Gluconeogenesis, and Pyruvate Metabolism	20488	LC/MS Polar	572	2342	179.056	Liver	895	lactate	Carbohydrate	Glycolysis, Gluconeogenesis, and Pyruvate Metabolism	527	LC/MS Neg	482	681.6	89.0244	Muscle	HMDB00122	HMDB00190
Liver_27665	Muscle_527	0.680018	3825	1-methylnicotinamide	Cofactors and Vitamins	Nicotinate and Nicotinamide Metabolism	27665	LC/MS Pos Early	55	1940	137.071	Liver	895	lactate	Carbohydrate	Glycolysis, Gluconeogenesis, and Pyruvate Metabolism	527	LC/MS Neg	482	681.6	89.0244	Muscle	HMDB00699	HMDB00190
Liver_34396	Muscle_527	0.630421	1904	phosphocholine	Lipid	Phospholipid Metabolism	34396	LC/MS Pos Early	267	700	184.073	Liver	895	lactate	Carbohydrate	Glycolysis, Gluconeogenesis, and Pyruvate Metabolism	527	LC/MS Neg	482	681.6	89.0244	Muscle	HMDB01565	HMDB00190
Liver_35163	Muscle_527	0.729883	1114	maltopentaose	Carbohydrate	Glycogen Metabolism	35163	LC/MS Polar	100001447	5365	827.267	Liver	895	lactate	Carbohydrate	Glycolysis, Gluconeogenesis, and Pyruvate Metabolism	527	LC/MS Neg	482	681.6	89.0244	Muscle	HMDB12254	HMDB00190
Liver_35170	Muscle_527	0.777987	1112	maltohexaose	Carbohydrate	Glycogen Metabolism	35170	LC/MS Pos Early	100001448	770	991.335	Liver	895	lactate	Carbohydrate	Glycolysis, Gluconeogenesis, and Pyruvate Metabolism	527	LC/MS Neg	482	681.6	89.0244	Muscle	HMDB12253	HMDB00190
Liver_36752	Muscle_527	-0.643828	97	N6-acetyllysine	Amino Acid	Lysine Metabolism	36752	LC/MS Neg	100001734	1059	187.109	Liver	895	lactate	Carbohydrate	Glycolysis, Gluconeogenesis, and Pyruvate Metabolism	527	LC/MS Neg	482	681.6	89.0244	Muscle	HMDB00206	HMDB00190
Liver_37506	Muscle_527	0.611729	2709	palmitoyl sphingomyelin (d18:1/16:0)	Lipid	Sphingomyelins	37506	LC/MS Pos Late	100002107	2168	703.575	Liver	895	lactate	Carbohydrate	Glycolysis, Gluconeogenesis, and Pyruvate Metabolism	527	LC/MS Neg	482	681.6	89.0244	Muscle		HMDB00190
Liver_40469	Muscle_527	0.631238	3832	N1-Methyl-2-pyridone-5-carboxamide	Cofactors and Vitamins	Nicotinate and Nicotinamide Metabolism	40469	LC/MS Pos Early	100001468	1250	153.066	Liver	895	lactate	Carbohydrate	Glycolysis, Gluconeogenesis, and Pyruvate Metabolism	527	LC/MS Neg	482	681.6	89.0244	Muscle	HMDB04193	HMDB00190
Liver_44688	Muscle_527	0.831014	1117	maltotriose	Carbohydrate	Glycogen Metabolism	44688	LC/MS Polar	100000276	4286.4	549.167	Liver	895	lactate	Carbohydrate	Glycolysis, Gluconeogenesis, and Pyruvate Metabolism	527	LC/MS Neg	482	681.6	89.0244	Muscle	HMDB01262	HMDB00190
Liver_46173	Muscle_527	0.609408	1253	aconitate [cis or trans]	Energy	TCA Cycle	46173	LC/MS Neg	100001359	580	173.009	Liver	895	lactate	Carbohydrate	Glycolysis, Gluconeogenesis, and Pyruvate Metabolism	527	LC/MS Neg	482	681.6	89.0244	Muscle		HMDB00190
Liver_48340	Muscle_527	0.692026	1088	ribulose/xylulose	Carbohydrate	Pentose Metabolism	48340	LC/MS Polar	100006122	1400	149.046	Liver	895	lactate	Carbohydrate	Glycolysis, Gluconeogenesis, and Pyruvate Metabolism	527	LC/MS Neg	482	681.6	89.0244	Muscle		HMDB00190
Liver_48487	Muscle_527	0.628922	487	4-hydroxy-nonenal-glutathione	Amino Acid	Glutathione Metabolism	48487	LC/MS Neg	100006240	3319.2	462.192	Liver	895	lactate	Carbohydrate	Glycolysis, Gluconeogenesis, and Pyruvate Metabolism	527	LC/MS Neg	482	681.6	89.0244	Muscle		HMDB00190
Liver_52611	Muscle_527	0.606534	2005	1-stearoyl-2-docosahexaenoyl-GPC (18:0/22:6)	Lipid	Phosphatidylcholine (PC)	52611	LC/MS Pos Late	100008916	2197	834.601	Liver	895	lactate	Carbohydrate	Glycolysis, Gluconeogenesis, and Pyruvate Metabolism	527	LC/MS Neg	482	681.6	89.0244	Muscle	HMDB08057	HMDB00190
Liver_52944	Muscle_527	-0.640543	1664	palmitoylcholine	Lipid	Fatty Acid Metabolism (Acyl Choline)	52944	LC/MS Pos Late	100009233	1482	342.337	Liver	895	lactate	Carbohydrate	Glycolysis, Gluconeogenesis, and Pyruvate Metabolism	527	LC/MS Neg	482	681.6	89.0244	Muscle		HMDB00190
Liver_57584	Muscle_527	0.643988	3833	N1-Methyl-4-pyridone-3-carboxamide	Cofactors and Vitamins	Nicotinate and Nicotinamide Metabolism	57584	LC/MS Pos Early	100001469	1260	153.066	Liver	895	lactate	Carbohydrate	Glycolysis, Gluconeogenesis, and Pyruvate Metabolism	527	LC/MS Neg	482	681.6	89.0244	Muscle	HMDB04194	HMDB00190
Liver_61833	Muscle_527	-0.610697	3738	5,6-dihydrouridine	Nucleotide	Pyrimidine Metabolism, Uracil containing	61833	LC/MS Neg	100001425	1119	245.078	Liver	895	lactate	Carbohydrate	Glycolysis, Gluconeogenesis, and Pyruvate Metabolism	527	LC/MS Neg	482	681.6	89.0244	Muscle		HMDB00190
Liver_61868	Muscle_527	0.704264	86	1-ribosyl-imidazoleacetate*	Amino Acid	Histidine Metabolism	61868	LC/MS Pos Early	100001668	2006	259.092	Liver	895	lactate	Carbohydrate	Glycolysis, Gluconeogenesis, and Pyruvate Metabolism	527	LC/MS Neg	482	681.6	89.0244	Muscle	HMDB02331	HMDB00190
Liver_62959	Muscle_527	-0.667972	107	hydroxy-N6,N6,N6-trimethyllysine*	Amino Acid	Lysine Metabolism	62959	LC/MS Pos Early	100021123	2759	205.155	Liver	895	lactate	Carbohydrate	Glycolysis, Gluconeogenesis, and Pyruvate Metabolism	527	LC/MS Neg	482	681.6	89.0244	Muscle		HMDB00190
Liver_52473	Muscle_528	0.628844	3882	gamma-tocopherol/beta-tocopherol	Cofactors and Vitamins	Tocopherol Metabolism	52473	LC/MS Pos Late	100008998	2384	416.364	Liver	1074	alpha-ketoglutarate	Energy	TCA Cycle	528	LC/MS Polar	93	2700	145.014	Muscle		HMDB00208
Liver_527	Muscle_542	-0.728971	1064	lactate	Carbohydrate	Glycolysis, Gluconeogenesis, and Pyruvate Metabolism	527	LC/MS Neg	482	681.6	89.0244	Liver	1401	3-hydroxybutyrate (BHBA)	Lipid	Ketone Bodies	542	LC/MS Polar	254	1444	103.04	Muscle	HMDB00190	HMDB00357
Liver_542	Muscle_542	0.828857	1660	3-hydroxybutyrate (BHBA)	Lipid	Ketone Bodies	542	LC/MS Polar	254	1444	103.04	Liver	1401	3-hydroxybutyrate (BHBA)	Lipid	Ketone Bodies	542	LC/MS Polar	254	1444	103.04	Muscle	HMDB00357	HMDB00357
Liver_1471	Muscle_542	-0.637574	1085	ribose	Carbohydrate	Pentose Metabolism	1471	LC/MS Polar	914	1508.2	195.051	Liver	1401	3-hydroxybutyrate (BHBA)	Lipid	Ketone Bodies	542	LC/MS Polar	254	1444	103.04	Muscle	HMDB00283	HMDB00357
Liver_1496	Muscle_542	-0.67719	1561	methylmalonate (MMA)	Lipid	Fatty Acid Metabolism (also BCAA Metabolism)	1496	LC/MS Polar	418	3078.4	117.019	Liver	1401	3-hydroxybutyrate (BHBA)	Lipid	Ketone Bodies	542	LC/MS Polar	254	1444	103.04	Muscle	HMDB00202	HMDB00357
Liver_1549	Muscle_542	0.624028	350	3-hydroxyisobutyrate	Amino Acid	Leucine, Isoleucine and Valine Metabolism	1549	LC/MS Polar	111	1619	103.04	Liver	1401	3-hydroxybutyrate (BHBA)	Lipid	Ketone Bodies	542	LC/MS Polar	254	1444	103.04	Muscle	HMDB00336	HMDB00357
Liver_15716	Muscle_542	-0.692998	77	imidazole lactate	Amino Acid	Histidine Metabolism	15716	LC/MS Pos Early	100000263	2040	157.061	Liver	1401	3-hydroxybutyrate (BHBA)	Lipid	Ketone Bodies	542	LC/MS Polar	254	1444	103.04	Muscle	HMDB02320	HMDB00357
Liver_20488	Muscle_542	-0.64868	1047	glucose	Carbohydrate	Glycolysis, Gluconeogenesis, and Pyruvate Metabolism	20488	LC/MS Polar	572	2342	179.056	Liver	1401	3-hydroxybutyrate (BHBA)	Lipid	Ketone Bodies	542	LC/MS Polar	254	1444	103.04	Muscle	HMDB00122	HMDB00357
Liver_32418	Muscle_542	0.647522	1308	myristoleate (14:1n5)	Lipid	Long Chain Fatty Acid	32418	LC/MS Neg	100001198	5346.9	225.186	Liver	1401	3-hydroxybutyrate (BHBA)	Lipid	Ketone Bodies	542	LC/MS Polar	254	1444	103.04	Muscle	HMDB02000	HMDB00357
Liver_33968	Muscle_542	0.682496	1305	5-dodecenoate (12:1n7)	Lipid	Medium Chain Fatty Acid	33968	LC/MS Neg	100001232	5224	197.155	Liver	1401	3-hydroxybutyrate (BHBA)	Lipid	Ketone Bodies	542	LC/MS Polar	254	1444	103.04	Muscle	HMDB00529	HMDB00357
Liver_33969	Muscle_542	0.639541	1353	stearidonate (18:4n3)	Lipid	Polyunsaturated Fatty Acid (n3 and n6)	33969	LC/MS Neg	100001229	5395	275.202	Liver	1401	3-hydroxybutyrate (BHBA)	Lipid	Ketone Bodies	542	LC/MS Polar	254	1444	103.04	Muscle	HMDB06547	HMDB00357
Liver_34035	Muscle_542	0.634915	1363	linolenate (18:3n3 or 3n6)	Lipid	Polyunsaturated Fatty Acid (n3 and n6)	34035	LC/MS Neg	100001337	5450	277.217	Liver	1401	3-hydroxybutyrate (BHBA)	Lipid	Ketone Bodies	542	LC/MS Polar	254	1444	103.04	Muscle	HMDB03073	HMDB00357
Liver_36594	Muscle_542	0.61949	2376	1-linoleoyl-GPI* (18:2)*	Lipid	Lysophospholipid	36594	LC/MS Neg	100001778	5494	595.289	Liver	1401	3-hydroxybutyrate (BHBA)	Lipid	Ketone Bodies	542	LC/MS Polar	254	1444	103.04	Muscle		HMDB00357
Liver_36815	Muscle_542	-0.603268	3662	2'-AMP	Nucleotide	Purine Metabolism, Adenine containing	36815	LC/MS Neg	100001694	1497.7	346.056	Liver	1401	3-hydroxybutyrate (BHBA)	Lipid	Ketone Bodies	542	LC/MS Polar	254	1444	103.04	Muscle	HMDB11617	HMDB00357
Liver_37058	Muscle_542	-0.821124	1259	succinylcarnitine (C4)	Energy	TCA Cycle	37058	LC/MS Pos Early	100001948	2291	262.129	Liver	1401	3-hydroxybutyrate (BHBA)	Lipid	Ketone Bodies	542	LC/MS Polar	254	1444	103.04	Muscle	HMDB61717	HMDB00357
Liver_42450	Muscle_542	-0.689329	1999	1-stearoyl-2-arachidonoyl-GPC (18:0/20:4)	Lipid	Phosphatidylcholine (PC)	42450	LC/MS Pos Late	100001869	2300	810.601	Liver	1401	3-hydroxybutyrate (BHBA)	Lipid	Ketone Bodies	542	LC/MS Polar	254	1444	103.04	Muscle	HMDB08048	HMDB00357
Liver_48340	Muscle_542	-0.632542	1088	ribulose/xylulose	Carbohydrate	Pentose Metabolism	48340	LC/MS Polar	100006122	1400	149.046	Liver	1401	3-hydroxybutyrate (BHBA)	Lipid	Ketone Bodies	542	LC/MS Polar	254	1444	103.04	Muscle		HMDB00357
Liver_52281	Muscle_542	0.664439	481	2-hydroxybutyrate/2-hydroxyisobutyrate	Amino Acid	Glutathione Metabolism	52281	LC/MS Polar	100008928	1258	103.04	Liver	1401	3-hydroxybutyrate (BHBA)	Lipid	Ketone Bodies	542	LC/MS Polar	254	1444	103.04	Muscle		HMDB00357
Liver_52437	Muscle_542	-0.659976	2736	sphingomyelin (d18:2/24:1, d18:1/24:2)*	Lipid	Sphingomyelins	52437	LC/MS Pos Late	100008957	2635	811.669	Liver	1401	3-hydroxybutyrate (BHBA)	Lipid	Ketone Bodies	542	LC/MS Polar	254	1444	103.04	Muscle		HMDB00357
Liver_52633	Muscle_542	0.641584	2552	palmitoyl-linoleoyl-glycerol (16:0/18:2) [1]*	Lipid	Diacylglycerol	52633	LC/MS Pos Late	100009052	3080	610.541	Liver	1401	3-hydroxybutyrate (BHBA)	Lipid	Ketone Bodies	542	LC/MS Polar	254	1444	103.04	Muscle	HMDB07103	HMDB00357
Liver_52697	Muscle_542	-0.610992	2023	1-oleoyl-2-docosahexaenoyl-GPC (18:1/22:6)*	Lipid	Phosphatidylcholine (PC)	52697	LC/MS Pos Late	100009130	2011	832.585	Liver	1401	3-hydroxybutyrate (BHBA)	Lipid	Ketone Bodies	542	LC/MS Polar	254	1444	103.04	Muscle	HMDB08123	HMDB00357
Liver_52710	Muscle_542	-0.620121	2028	1-linoleoyl-2-arachidonoyl-GPC (18:2/20:4n6)*	Lipid	Phosphatidylcholine (PC)	52710	LC/MS Pos Late	100009131	1969	806.569	Liver	1401	3-hydroxybutyrate (BHBA)	Lipid	Ketone Bodies	542	LC/MS Polar	254	1444	103.04	Muscle	HMDB08147	HMDB00357
Liver_54965	Muscle_542	0.614673	2554	palmitoyl-linolenoyl-glycerol (16:0/18:3) [2]*	Lipid	Diacylglycerol	54965	LC/MS Pos Late	100010939	2834	608.525	Liver	1401	3-hydroxybutyrate (BHBA)	Lipid	Ketone Bodies	542	LC/MS Polar	254	1444	103.04	Muscle	HMDB07105	HMDB00357
Liver_54967	Muscle_542	0.623969	2557	palmitoleoyl-linoleoyl-glycerol (16:1/18:2) [1]*	Lipid	Diacylglycerol	54967	LC/MS Pos Late	100010930	2664	608.525	Liver	1401	3-hydroxybutyrate (BHBA)	Lipid	Ketone Bodies	542	LC/MS Polar	254	1444	103.04	Muscle	HMDB07132	HMDB00357
Liver_54968	Muscle_542	0.629724	2576	linoleoyl-linoleoyl-glycerol (18:2/18:2) [1]*	Lipid	Diacylglycerol	54968	LC/MS Pos Late	100010941	2720	634.541	Liver	1401	3-hydroxybutyrate (BHBA)	Lipid	Ketone Bodies	542	LC/MS Polar	254	1444	103.04	Muscle	HMDB07248	HMDB00357
Liver_57482	Muscle_542	-0.645928	2716	sphingomyelin (d18:2/23:1)*	Lipid	Sphingomyelins	57482	LC/MS Pos Late	100015791	2315	797.653	Liver	1401	3-hydroxybutyrate (BHBA)	Lipid	Ketone Bodies	542	LC/MS Polar	254	1444	103.04	Muscle		HMDB00357
Liver_57512	Muscle_542	0.78069	1645	margaroylcarnitine (C17)*	Lipid	Fatty Acid Metabolism(Acyl Carnitine)	57512	LC/MS Pos Late	100004054	1424	414.358	Liver	1401	3-hydroxybutyrate (BHBA)	Lipid	Ketone Bodies	542	LC/MS Polar	254	1444	103.04	Muscle	HMDB06210	HMDB00357
Liver_57584	Muscle_542	-0.617239	3833	N1-Methyl-4-pyridone-3-carboxamide	Cofactors and Vitamins	Nicotinate and Nicotinamide Metabolism	57584	LC/MS Pos Early	100001469	1260	153.066	Liver	1401	3-hydroxybutyrate (BHBA)	Lipid	Ketone Bodies	542	LC/MS Polar	254	1444	103.04	Muscle	HMDB04194	HMDB00357
Liver_61789	Muscle_542	0.669635	1571	isocaproylglycine	Lipid	Fatty Acid Metabolism(Acyl Glycine)	61789	LC/MS Neg	100019816	2820	172.098	Liver	1401	3-hydroxybutyrate (BHBA)	Lipid	Ketone Bodies	542	LC/MS Polar	254	1444	103.04	Muscle		HMDB00357
Liver_62850	Muscle_542	0.684969	1347	tetradecadienoate (14:2)*	Lipid	Polyunsaturated Fatty Acid (n3 and n6)	62850	LC/MS Neg	100020343	5292	223.17	Liver	1401	3-hydroxybutyrate (BHBA)	Lipid	Ketone Bodies	542	LC/MS Polar	254	1444	103.04	Muscle	HMDB00560	HMDB00357
Liver_527	Muscle_554	-0.678234	1064	lactate	Carbohydrate	Glycolysis, Gluconeogenesis, and Pyruvate Metabolism	527	LC/MS Neg	482	681.6	89.0244	Liver	3260	adenine	Nucleotide	Purine Metabolism, Adenine containing	554	LC/MS Pos Early	880	2221	136.062	Muscle	HMDB00190	HMDB00034
Liver_577	Muscle_554	-0.758821	1162	fructose	Carbohydrate	Fructose, Mannose and Galactose Metabolism	577	LC/MS Polar	878	2065	179.056	Liver	3260	adenine	Nucleotide	Purine Metabolism, Adenine containing	554	LC/MS Pos Early	880	2221	136.062	Muscle	HMDB00660	HMDB00034
Liver_584	Muscle_554	-0.76023	1168	mannose	Carbohydrate	Fructose, Mannose and Galactose Metabolism	584	LC/MS Polar	803	2200	179.056	Liver	3260	adenine	Nucleotide	Purine Metabolism, Adenine containing	554	LC/MS Pos Early	880	2221	136.062	Muscle	HMDB00169	HMDB00034
Liver_590	Muscle_554	0.735868	388	hypotaurine	Amino Acid	Methionine, Cysteine, SAM and Taurine Metabolism	590	LC/MS Polar	358	2763.4	108.012	Liver	3260	adenine	Nucleotide	Purine Metabolism, Adenine containing	554	LC/MS Pos Early	880	2221	136.062	Muscle	HMDB00965	HMDB00034
Liver_1471	Muscle_554	-0.659017	1085	ribose	Carbohydrate	Pentose Metabolism	1471	LC/MS Polar	914	1508.2	195.051	Liver	3260	adenine	Nucleotide	Purine Metabolism, Adenine containing	554	LC/MS Pos Early	880	2221	136.062	Muscle	HMDB00283	HMDB00034
Liver_1651	Muscle_554	-0.657564	3944	pyridoxal	Cofactors and Vitamins	Vitamin B6 Metabolism	1651	LC/MS Pos Early	491	2343	168.066	Liver	3260	adenine	Nucleotide	Purine Metabolism, Adenine containing	554	LC/MS Pos Early	880	2221	136.062	Muscle	HMDB01545	HMDB00034
Liver_1670	Muscle_554	0.625316	398	urea	Amino Acid	Urea cycle; Arginine and Proline Metabolism	1670	LC/MS Pos Early	533	700	121.072	Liver	3260	adenine	Nucleotide	Purine Metabolism, Adenine containing	554	LC/MS Pos Early	880	2221	136.062	Muscle	HMDB00294	HMDB00034
Liver_2134	Muscle_554	0.629558	3838	FAD	Cofactors and Vitamins	Riboflavin Metabolism	2134	LC/MS Neg	327	2425	784.15	Liver	3260	adenine	Nucleotide	Purine Metabolism, Adenine containing	554	LC/MS Pos Early	880	2221	136.062	Muscle	HMDB01248	HMDB00034
Liver_2734	Muscle_554	0.768751	541	gamma-glutamyltyrosine	Peptide	Gamma-glutamyl Amino Acid	2734	LC/MS Neg	1102	1240	309.109	Liver	3260	adenine	Nucleotide	Purine Metabolism, Adenine containing	554	LC/MS Pos Early	880	2221	136.062	Muscle	HMDB11741	HMDB00034
Liver_5331	Muscle_554	0.614871	3943	pyridoxal phosphate	Cofactors and Vitamins	Vitamin B6 Metabolism	5331	LC/MS Neg	492	943	246.017	Liver	3260	adenine	Nucleotide	Purine Metabolism, Adenine containing	554	LC/MS Pos Early	880	2221	136.062	Muscle	HMDB01491	HMDB00034
Liver_15442	Muscle_554	-0.741106	1070	6-phosphogluconate	Carbohydrate	Pentose Phosphate Pathway	15442	LC/MS Neg	100000341	583.9	275.017	Liver	3260	adenine	Nucleotide	Purine Metabolism, Adenine containing	554	LC/MS Pos Early	880	2221	136.062	Muscle	HMDB01316	HMDB00034
Liver_15586	Muscle_554	-0.868916	1120	maltose	Carbohydrate	Glycogen Metabolism	15586	LC/MS Polar	913	3329.4	387.114	Liver	3260	adenine	Nucleotide	Purine Metabolism, Adenine containing	554	LC/MS Pos Early	880	2221	136.062	Muscle	HMDB00163	HMDB00034
Liver_15797	Muscle_554	0.672148	3839	FMN	Cofactors and Vitamins	Riboflavin Metabolism	15797	LC/MS Neg	100000251	2390	455.097	Liver	3260	adenine	Nucleotide	Purine Metabolism, Adenine containing	554	LC/MS Pos Early	880	2221	136.062	Muscle	HMDB01520	HMDB00034
Liver_15910	Muscle_554	-0.837176	1115	maltotetraose	Carbohydrate	Glycogen Metabolism	15910	LC/MS Polar	100000275	5000	711.22	Liver	3260	adenine	Nucleotide	Purine Metabolism, Adenine containing	554	LC/MS Pos Early	880	2221	136.062	Muscle	HMDB01296	HMDB00034
Liver_20488	Muscle_554	-0.82013	1047	glucose	Carbohydrate	Glycolysis, Gluconeogenesis, and Pyruvate Metabolism	20488	LC/MS Polar	572	2342	179.056	Liver	3260	adenine	Nucleotide	Purine Metabolism, Adenine containing	554	LC/MS Pos Early	880	2221	136.062	Muscle	HMDB00122	HMDB00034
Liver_22138	Muscle_554	0.637353	407	homocitrulline	Amino Acid	Urea cycle; Arginine and Proline Metabolism	22138	LC/MS Neg	100000963	789	188.104	Liver	3260	adenine	Nucleotide	Purine Metabolism, Adenine containing	554	LC/MS Pos Early	880	2221	136.062	Muscle	HMDB00679	HMDB00034
Liver_27665	Muscle_554	-0.654908	3825	1-methylnicotinamide	Cofactors and Vitamins	Nicotinate and Nicotinamide Metabolism	27665	LC/MS Pos Early	55	1940	137.071	Liver	3260	adenine	Nucleotide	Purine Metabolism, Adenine containing	554	LC/MS Pos Early	880	2221	136.062	Muscle	HMDB00699	HMDB00034
Liver_35163	Muscle_554	-0.715998	1114	maltopentaose	Carbohydrate	Glycogen Metabolism	35163	LC/MS Polar	100001447	5365	827.267	Liver	3260	adenine	Nucleotide	Purine Metabolism, Adenine containing	554	LC/MS Pos Early	880	2221	136.062	Muscle	HMDB12254	HMDB00034
Liver_35170	Muscle_554	-0.801193	1112	maltohexaose	Carbohydrate	Glycogen Metabolism	35170	LC/MS Pos Early	100001448	770	991.335	Liver	3260	adenine	Nucleotide	Purine Metabolism, Adenine containing	554	LC/MS Pos Early	880	2221	136.062	Muscle	HMDB12253	HMDB00034
Liver_36752	Muscle_554	0.616378	97	N6-acetyllysine	Amino Acid	Lysine Metabolism	36752	LC/MS Neg	100001734	1059	187.109	Liver	3260	adenine	Nucleotide	Purine Metabolism, Adenine containing	554	LC/MS Pos Early	880	2221	136.062	Muscle	HMDB00206	HMDB00034
Liver_40469	Muscle_554	-0.604419	3832	N1-Methyl-2-pyridone-5-carboxamide	Cofactors and Vitamins	Nicotinate and Nicotinamide Metabolism	40469	LC/MS Pos Early	100001468	1250	153.066	Liver	3260	adenine	Nucleotide	Purine Metabolism, Adenine containing	554	LC/MS Pos Early	880	2221	136.062	Muscle	HMDB04193	HMDB00034
Liver_44688	Muscle_554	-0.854476	1117	maltotriose	Carbohydrate	Glycogen Metabolism	44688	LC/MS Polar	100000276	4286.4	549.167	Liver	3260	adenine	Nucleotide	Purine Metabolism, Adenine containing	554	LC/MS Pos Early	880	2221	136.062	Muscle	HMDB01262	HMDB00034
Liver_46142	Muscle_554	-0.612373	1167	mannitol/sorbitol	Carbohydrate	Fructose, Mannose and Galactose Metabolism	46142	LC/MS Polar	100001740	2320	181.072	Liver	3260	adenine	Nucleotide	Purine Metabolism, Adenine containing	554	LC/MS Pos Early	880	2221	136.062	Muscle	HMDB00247	HMDB00034
Liver_52944	Muscle_554	0.606945	1664	palmitoylcholine	Lipid	Fatty Acid Metabolism (Acyl Choline)	52944	LC/MS Pos Late	100009233	1482	342.337	Liver	3260	adenine	Nucleotide	Purine Metabolism, Adenine containing	554	LC/MS Pos Early	880	2221	136.062	Muscle		HMDB00034
Liver_53237	Muscle_554	-0.692217	1110	sedoheptulose	Carbohydrate	Pentose Metabolism	53237	LC/MS Polar	100002619	2255	209.067	Liver	3260	adenine	Nucleotide	Purine Metabolism, Adenine containing	554	LC/MS Pos Early	880	2221	136.062	Muscle	HMDB03219	HMDB00034
Liver_57512	Muscle_554	0.619773	1645	margaroylcarnitine (C17)*	Lipid	Fatty Acid Metabolism(Acyl Carnitine)	57512	LC/MS Pos Late	100004054	1424	414.358	Liver	3260	adenine	Nucleotide	Purine Metabolism, Adenine containing	554	LC/MS Pos Early	880	2221	136.062	Muscle	HMDB06210	HMDB00034
Liver_57584	Muscle_554	-0.634192	3833	N1-Methyl-4-pyridone-3-carboxamide	Cofactors and Vitamins	Nicotinate and Nicotinamide Metabolism	57584	LC/MS Pos Early	100001469	1260	153.066	Liver	3260	adenine	Nucleotide	Purine Metabolism, Adenine containing	554	LC/MS Pos Early	880	2221	136.062	Muscle	HMDB04194	HMDB00034
Liver_62959	Muscle_554	0.63986	107	hydroxy-N6,N6,N6-trimethyllysine*	Amino Acid	Lysine Metabolism	62959	LC/MS Pos Early	100021123	2759	205.155	Liver	3260	adenine	Nucleotide	Purine Metabolism, Adenine containing	554	LC/MS Pos Early	880	2221	136.062	Muscle		HMDB00034
Liver_1411	Muscle_561	-0.7888	3718	2'-deoxyguanosine	Nucleotide	Purine Metabolism, Guanine containing	1411	LC/MS Neg	348	1751	266.089	Liver	903	ribose 5-phosphate	Carbohydrate	Pentose Phosphate Pathway	561	LC/MS Polar	19	4193	229.012	Muscle	HMDB00085	HMDB01548
Liver_1573	Muscle_561	-0.70783	3701	guanosine	Nucleotide	Purine Metabolism, Guanine containing	1573	LC/MS Neg	1099	1662	282.084	Liver	903	ribose 5-phosphate	Carbohydrate	Pentose Phosphate Pathway	561	LC/MS Polar	19	4193	229.012	Muscle	HMDB00133	HMDB01548
Liver_2183	Muscle_561	-0.613557	3787	thymidine	Nucleotide	Pyrimidine Metabolism, Thymine containing	2183	LC/MS Neg	872	1963.7	241.083	Liver	903	ribose 5-phosphate	Carbohydrate	Pentose Phosphate Pathway	561	LC/MS Polar	19	4193	229.012	Muscle	HMDB00273	HMDB01548
Liver_12125	Muscle_561	-0.821132	1338	behenate (22:0)*	Lipid	Long Chain Fatty Acid	12125	LC/MS Neg	314	6745	339.327	Liver	903	ribose 5-phosphate	Carbohydrate	Pentose Phosphate Pathway	561	LC/MS Polar	19	4193	229.012	Muscle	HMDB00944	HMDB01548
Liver_32352	Muscle_561	-0.75894	3702	guanine	Nucleotide	Purine Metabolism, Guanine containing	32352	LC/MS Pos Early	172	2032	152.057	Liver	903	ribose 5-phosphate	Carbohydrate	Pentose Phosphate Pathway	561	LC/MS Polar	19	4193	229.012	Muscle	HMDB00132	HMDB01548
Liver_34418	Muscle_561	0.623422	1905	CDP-choline	Lipid	Phospholipid Metabolism	34418	LC/MS Polar	1220	4200	533.106	Liver	903	ribose 5-phosphate	Carbohydrate	Pentose Phosphate Pathway	561	LC/MS Polar	19	4193	229.012	Muscle	HMDB01413	HMDB01548
Liver_37070	Muscle_561	-0.749664	3792	methylphosphate	Nucleotide	Purine and Pyrimidine Metabolism	37070	LC/MS Pos Early	100001805	544	113	Liver	903	ribose 5-phosphate	Carbohydrate	Pentose Phosphate Pathway	561	LC/MS Polar	19	4193	229.012	Muscle	HMDB61711	HMDB01548
Liver_38159	Muscle_561	-0.685995	3778	5-methyl-2'-deoxycytidine	Nucleotide	Pyrimidine Metabolism, Cytidine containing	38159	LC/MS Pos Early	100002300	2303	242.114	Liver	903	ribose 5-phosphate	Carbohydrate	Pentose Phosphate Pathway	561	LC/MS Polar	19	4193	229.012	Muscle	HMDB02224	HMDB01548
Liver_52467	Muscle_561	0.626331	2214	1-palmitoyl-2-arachidonoyl-GPI (16:0/20:4)*	Lipid	Phosphatidylinositol (PI)	52467	LC/MS Pos Late	100008993	2567	876.56	Liver	903	ribose 5-phosphate	Carbohydrate	Pentose Phosphate Pathway	561	LC/MS Polar	19	4193	229.012	Muscle	HMDB09789	HMDB01548
Liver_52740	Muscle_561	-0.673564	3796	(3'-5')-adenylyluridine	Nucleotide	Dinucleotide	52740	LC/MS Neg	100009060	2002	572.115	Liver	903	ribose 5-phosphate	Carbohydrate	Pentose Phosphate Pathway	561	LC/MS Polar	19	4193	229.012	Muscle		HMDB01548
Liver_57404	Muscle_561	-0.64476	1912	glycerophosphoserine*	Lipid	Phospholipid Metabolism	57404	LC/MS Pos Early	100015666	577	260.053	Liver	903	ribose 5-phosphate	Carbohydrate	Pentose Phosphate Pathway	561	LC/MS Polar	19	4193	229.012	Muscle		HMDB01548
Liver_1827	Muscle_577	-0.646433	3837	riboflavin (Vitamin B2)	Cofactors and Vitamins	Riboflavin Metabolism	1827	LC/MS Pos Early	500	2292	377.146	Liver	986	fructose	Carbohydrate	Fructose, Mannose and Galactose Metabolism	577	LC/MS Polar	878	2065	179.056	Muscle	HMDB00244	HMDB00660
Liver_2134	Muscle_577	-0.654585	3838	FAD	Cofactors and Vitamins	Riboflavin Metabolism	2134	LC/MS Neg	327	2425	784.15	Liver	986	fructose	Carbohydrate	Fructose, Mannose and Galactose Metabolism	577	LC/MS Polar	878	2065	179.056	Muscle	HMDB01248	HMDB00660
Liver_5331	Muscle_577	-0.686348	3943	pyridoxal phosphate	Cofactors and Vitamins	Vitamin B6 Metabolism	5331	LC/MS Neg	492	943	246.017	Liver	986	fructose	Carbohydrate	Fructose, Mannose and Galactose Metabolism	577	LC/MS Polar	878	2065	179.056	Muscle	HMDB01491	HMDB00660
Liver_15650	Muscle_577	-0.671628	3673	1-methyladenosine	Nucleotide	Purine Metabolism, Adenine containing	15650	LC/MS Pos Early	1242	2120	282.12	Liver	986	fructose	Carbohydrate	Fructose, Mannose and Galactose Metabolism	577	LC/MS Polar	878	2065	179.056	Muscle	HMDB03331	HMDB00660
Liver_15797	Muscle_577	-0.620568	3839	FMN	Cofactors and Vitamins	Riboflavin Metabolism	15797	LC/MS Neg	100000251	2390	455.097	Liver	986	fructose	Carbohydrate	Fructose, Mannose and Galactose Metabolism	577	LC/MS Polar	878	2065	179.056	Muscle	HMDB01520	HMDB00660
Liver_15860	Muscle_577	-0.63825	1199	UDP-galactose	Carbohydrate	Nucleotide Sugar	15860	LC/MS Polar	100000298	4000	565.048	Liver	986	fructose	Carbohydrate	Fructose, Mannose and Galactose Metabolism	577	LC/MS Polar	878	2065	179.056	Muscle	HMDB00302	HMDB00660
Liver_32401	Muscle_577	0.618707	3830	trigonelline (N'-methylnicotinate)	Cofactors and Vitamins	Nicotinate and Nicotinamide Metabolism	32401	LC/MS Pos Early	100001092	1388	138.055	Liver	986	fructose	Carbohydrate	Fructose, Mannose and Galactose Metabolism	577	LC/MS Polar	878	2065	179.056	Muscle	HMDB00875	HMDB00660
Liver_35163	Muscle_577	0.626148	1114	maltopentaose	Carbohydrate	Glycogen Metabolism	35163	LC/MS Polar	100001447	5365	827.267	Liver	986	fructose	Carbohydrate	Fructose, Mannose and Galactose Metabolism	577	LC/MS Polar	878	2065	179.056	Muscle	HMDB12254	HMDB00660
Liver_40406	Muscle_577	0.702382	1914	trimethylamine N-oxide	Lipid	Phospholipid Metabolism	40406	LC/MS Pos Early	100003397	2100	76.0757	Liver	986	fructose	Carbohydrate	Fructose, Mannose and Galactose Metabolism	577	LC/MS Polar	878	2065	179.056	Muscle	HMDB00925	HMDB00660
Liver_53195	Muscle_577	-0.701011	1936	1-myristoyl-2-arachidonoyl-GPC (14:0/20:4)*	Lipid	Phosphatidylcholine (PC)	53195	LC/MS Pos Late	100009139	1914	754.538	Liver	986	fructose	Carbohydrate	Fructose, Mannose and Galactose Metabolism	577	LC/MS Polar	878	2065	179.056	Muscle	HMDB07883	HMDB00660
Liver_605	Muscle_584	-0.611971	3736	uracil	Nucleotide	Pyrimidine Metabolism, Uracil containing	605	LC/MS Pos Early	825	827	113.035	Liver	992	mannose	Carbohydrate	Fructose, Mannose and Galactose Metabolism	584	LC/MS Polar	803	2200	179.056	Muscle	HMDB00300	HMDB00169
Liver_1651	Muscle_584	0.711556	3944	pyridoxal	Cofactors and Vitamins	Vitamin B6 Metabolism	1651	LC/MS Pos Early	491	2343	168.066	Liver	992	mannose	Carbohydrate	Fructose, Mannose and Galactose Metabolism	584	LC/MS Polar	803	2200	179.056	Muscle	HMDB01545	HMDB00169
Liver_1827	Muscle_584	-0.699493	3837	riboflavin (Vitamin B2)	Cofactors and Vitamins	Riboflavin Metabolism	1827	LC/MS Pos Early	500	2292	377.146	Liver	992	mannose	Carbohydrate	Fructose, Mannose and Galactose Metabolism	584	LC/MS Polar	803	2200	179.056	Muscle	HMDB00244	HMDB00169
Liver_2134	Muscle_584	-0.748633	3838	FAD	Cofactors and Vitamins	Riboflavin Metabolism	2134	LC/MS Neg	327	2425	784.15	Liver	992	mannose	Carbohydrate	Fructose, Mannose and Galactose Metabolism	584	LC/MS Polar	803	2200	179.056	Muscle	HMDB01248	HMDB00169
Liver_5331	Muscle_584	-0.780103	3943	pyridoxal phosphate	Cofactors and Vitamins	Vitamin B6 Metabolism	5331	LC/MS Neg	492	943	246.017	Liver	992	mannose	Carbohydrate	Fructose, Mannose and Galactose Metabolism	584	LC/MS Polar	803	2200	179.056	Muscle	HMDB01491	HMDB00169
Liver_15586	Muscle_584	0.628872	1120	maltose	Carbohydrate	Glycogen Metabolism	15586	LC/MS Polar	913	3329.4	387.114	Liver	992	mannose	Carbohydrate	Fructose, Mannose and Galactose Metabolism	584	LC/MS Polar	803	2200	179.056	Muscle	HMDB00163	HMDB00169
Liver_15650	Muscle_584	-0.720414	3673	1-methyladenosine	Nucleotide	Purine Metabolism, Adenine containing	15650	LC/MS Pos Early	1242	2120	282.12	Liver	992	mannose	Carbohydrate	Fructose, Mannose and Galactose Metabolism	584	LC/MS Polar	803	2200	179.056	Muscle	HMDB03331	HMDB00169
Liver_15797	Muscle_584	-0.736057	3839	FMN	Cofactors and Vitamins	Riboflavin Metabolism	15797	LC/MS Neg	100000251	2390	455.097	Liver	992	mannose	Carbohydrate	Fructose, Mannose and Galactose Metabolism	584	LC/MS Polar	803	2200	179.056	Muscle	HMDB01520	HMDB00169
Liver_15860	Muscle_584	-0.61329	1199	UDP-galactose	Carbohydrate	Nucleotide Sugar	15860	LC/MS Polar	100000298	4000	565.048	Liver	992	mannose	Carbohydrate	Fructose, Mannose and Galactose Metabolism	584	LC/MS Polar	803	2200	179.056	Muscle	HMDB00302	HMDB00169
Liver_15910	Muscle_584	0.725596	1115	maltotetraose	Carbohydrate	Glycogen Metabolism	15910	LC/MS Polar	100000275	5000	711.22	Liver	992	mannose	Carbohydrate	Fructose, Mannose and Galactose Metabolism	584	LC/MS Polar	803	2200	179.056	Muscle	HMDB01296	HMDB00169
Liver_33230	Muscle_584	-0.604615	2269	1-palmitoleoyl-GPC* (16:1)*	Lipid	Lysophospholipid	33230	LC/MS Pos Late	100001511	1450	494.324	Liver	992	mannose	Carbohydrate	Fructose, Mannose and Galactose Metabolism	584	LC/MS Polar	803	2200	179.056	Muscle	HMDB10383	HMDB00169
Liver_33946	Muscle_584	0.647139	69	N-acetylhistidine	Amino Acid	Histidine Metabolism	33946	LC/MS Pos Early	100001293	2065	198.087	Liver	992	mannose	Carbohydrate	Fructose, Mannose and Galactose Metabolism	584	LC/MS Polar	803	2200	179.056	Muscle	HMDB32055	HMDB00169
Liver_35163	Muscle_584	0.748639	1114	maltopentaose	Carbohydrate	Glycogen Metabolism	35163	LC/MS Polar	100001447	5365	827.267	Liver	992	mannose	Carbohydrate	Fructose, Mannose and Galactose Metabolism	584	LC/MS Polar	803	2200	179.056	Muscle	HMDB12254	HMDB00169
Liver_35170	Muscle_584	0.707532	1112	maltohexaose	Carbohydrate	Glycogen Metabolism	35170	LC/MS Pos Early	100001448	770	991.335	Liver	992	mannose	Carbohydrate	Fructose, Mannose and Galactose Metabolism	584	LC/MS Polar	803	2200	179.056	Muscle	HMDB12253	HMDB00169
Liver_40406	Muscle_584	0.731887	1914	trimethylamine N-oxide	Lipid	Phospholipid Metabolism	40406	LC/MS Pos Early	100003397	2100	76.0757	Liver	992	mannose	Carbohydrate	Fructose, Mannose and Galactose Metabolism	584	LC/MS Polar	803	2200	179.056	Muscle	HMDB00925	HMDB00169
Liver_44688	Muscle_584	0.679257	1117	maltotriose	Carbohydrate	Glycogen Metabolism	44688	LC/MS Polar	100000276	4286.4	549.167	Liver	992	mannose	Carbohydrate	Fructose, Mannose and Galactose Metabolism	584	LC/MS Polar	803	2200	179.056	Muscle	HMDB01262	HMDB00169
Liver_47155	Muscle_584	-0.623895	1913	glycerophosphoinositol*	Lipid	Phospholipid Metabolism	47155	LC/MS Polar	100001621	3850	333.059	Liver	992	mannose	Carbohydrate	Fructose, Mannose and Galactose Metabolism	584	LC/MS Polar	803	2200	179.056	Muscle		HMDB00169
Liver_52944	Muscle_584	-0.606565	1664	palmitoylcholine	Lipid	Fatty Acid Metabolism (Acyl Choline)	52944	LC/MS Pos Late	100009233	1482	342.337	Liver	992	mannose	Carbohydrate	Fructose, Mannose and Galactose Metabolism	584	LC/MS Polar	803	2200	179.056	Muscle		HMDB00169
Liver_53195	Muscle_584	-0.699966	1936	1-myristoyl-2-arachidonoyl-GPC (14:0/20:4)*	Lipid	Phosphatidylcholine (PC)	53195	LC/MS Pos Late	100009139	1914	754.538	Liver	992	mannose	Carbohydrate	Fructose, Mannose and Galactose Metabolism	584	LC/MS Polar	803	2200	179.056	Muscle	HMDB07883	HMDB00169
Liver_62959	Muscle_584	-0.612277	107	hydroxy-N6,N6,N6-trimethyllysine*	Amino Acid	Lysine Metabolism	62959	LC/MS Pos Early	100021123	2759	205.155	Liver	992	mannose	Carbohydrate	Fructose, Mannose and Galactose Metabolism	584	LC/MS Polar	803	2200	179.056	Muscle		HMDB00169
Liver_1638	Muscle_590	0.644664	396	arginine	Amino Acid	Urea cycle; Arginine and Proline Metabolism	1638	LC/MS Pos Early	231	2825	175.119	Liver	341	hypotaurine	Amino Acid	Methionine, Cysteine, SAM and Taurine Metabolism	590	LC/MS Polar	358	2763.4	108.012	Muscle	HMDB00517	HMDB00965
Liver_37455	Muscle_590	0.665406	1911	glycerophosphoethanolamine	Lipid	Phospholipid Metabolism	37455	LC/MS Polar	100001620	3075	214.049	Liver	341	hypotaurine	Amino Acid	Methionine, Cysteine, SAM and Taurine Metabolism	590	LC/MS Polar	358	2763.4	108.012	Muscle	HMDB00114	HMDB00965
Liver_558	Muscle_597	0.666444	3834	adenosine 5'-diphosphoribose (ADP-ribose)	Cofactors and Vitamins	Nicotinate and Nicotinamide Metabolism	558	LC/MS Pos Early	215	553	560.079	Liver	893	phosphoenolpyruvate (PEP)	Carbohydrate	Glycolysis, Gluconeogenesis, and Pyruvate Metabolism	597	LC/MS Neg	463	587.3	166.975	Muscle	HMDB01178	HMDB00263
Liver_1589	Muscle_597	0.604558	356	N-acetylmethionine	Amino Acid	Methionine, Cysteine, SAM and Taurine Metabolism	1589	LC/MS Neg	1083	1787	190.054	Liver	893	phosphoenolpyruvate (PEP)	Carbohydrate	Glycolysis, Gluconeogenesis, and Pyruvate Metabolism	597	LC/MS Neg	463	587.3	166.975	Muscle	HMDB11745	HMDB00263
Liver_1827	Muscle_597	-0.739818	3837	riboflavin (Vitamin B2)	Cofactors and Vitamins	Riboflavin Metabolism	1827	LC/MS Pos Early	500	2292	377.146	Liver	893	phosphoenolpyruvate (PEP)	Carbohydrate	Glycolysis, Gluconeogenesis, and Pyruvate Metabolism	597	LC/MS Neg	463	587.3	166.975	Muscle	HMDB00244	HMDB00263
Liver_15140	Muscle_597	-0.652808	230	kynurenine	Amino Acid	Tryptophan Metabolism	15140	LC/MS Pos Early	100000265	2739	209.092	Liver	893	phosphoenolpyruvate (PEP)	Carbohydrate	Glycolysis, Gluconeogenesis, and Pyruvate Metabolism	597	LC/MS Neg	463	587.3	166.975	Muscle	HMDB00684	HMDB00263
Liver_15499	Muscle_597	-0.685682	7	betaine aldehyde	Amino Acid	Glycine, Serine and Threonine Metabolism	15499	LC/MS Pos Early	1219	1915	120.102	Liver	893	phosphoenolpyruvate (PEP)	Carbohydrate	Glycolysis, Gluconeogenesis, and Pyruvate Metabolism	597	LC/MS Neg	463	587.3	166.975	Muscle	HMDB01252	HMDB00263
Liver_15650	Muscle_597	-0.665233	3673	1-methyladenosine	Nucleotide	Purine Metabolism, Adenine containing	15650	LC/MS Pos Early	1242	2120	282.12	Liver	893	phosphoenolpyruvate (PEP)	Carbohydrate	Glycolysis, Gluconeogenesis, and Pyruvate Metabolism	597	LC/MS Neg	463	587.3	166.975	Muscle	HMDB03331	HMDB00263
Liver_15772	Muscle_597	-0.674163	1086	ribitol	Carbohydrate	Pentose Metabolism	15772	LC/MS Polar	100000406	1789.6	151.061	Liver	893	phosphoenolpyruvate (PEP)	Carbohydrate	Glycolysis, Gluconeogenesis, and Pyruvate Metabolism	597	LC/MS Neg	463	587.3	166.975	Muscle	HMDB00508	HMDB00263
Liver_33013	Muscle_597	0.605254	3816	nicotinamide riboside	Cofactors and Vitamins	Nicotinate and Nicotinamide Metabolism	33013	LC/MS Pos Early	100001310	2040	255.098	Liver	893	phosphoenolpyruvate (PEP)	Carbohydrate	Glycolysis, Gluconeogenesis, and Pyruvate Metabolism	597	LC/MS Neg	463	587.3	166.975	Muscle	HMDB00855	HMDB00263
Liver_35137	Muscle_597	-0.686966	3710	N2,N2-dimethylguanosine	Nucleotide	Purine Metabolism, Guanine containing	35137	LC/MS Pos Early	100001412	2210	312.13	Liver	893	phosphoenolpyruvate (PEP)	Carbohydrate	Glycolysis, Gluconeogenesis, and Pyruvate Metabolism	597	LC/MS Neg	463	587.3	166.975	Muscle	HMDB04824	HMDB00263
Liver_38102	Muscle_597	-0.63187	1837	oleoyl ethanolamide	Lipid	Endocannabinoid	38102	LC/MS Pos Late	1137	1661	326.305	Liver	893	phosphoenolpyruvate (PEP)	Carbohydrate	Glycolysis, Gluconeogenesis, and Pyruvate Metabolism	597	LC/MS Neg	463	587.3	166.975	Muscle	HMDB02088	HMDB00263
Liver_40406	Muscle_597	0.616257	1914	trimethylamine N-oxide	Lipid	Phospholipid Metabolism	40406	LC/MS Pos Early	100003397	2100	76.0757	Liver	893	phosphoenolpyruvate (PEP)	Carbohydrate	Glycolysis, Gluconeogenesis, and Pyruvate Metabolism	597	LC/MS Neg	463	587.3	166.975	Muscle	HMDB00925	HMDB00263
Liver_57443	Muscle_597	-0.616092	2659	ceramide (d18:2/24:1, d18:1/24:2)*	Lipid	Ceramides	57443	LC/MS Pos Late	100015744	3858	646.613	Liver	893	phosphoenolpyruvate (PEP)	Carbohydrate	Glycolysis, Gluconeogenesis, and Pyruvate Metabolism	597	LC/MS Neg	463	587.3	166.975	Muscle		HMDB00263
Liver_37123	Muscle_606	0.635097	1246	N-glycolylneuraminate	Carbohydrate	Aminosugar Metabolism	37123	LC/MS Polar	100001491	3327.5	324.094	Liver	3325	uridine	Nucleotide	Pyrimidine Metabolism, Uracil containing	606	LC/MS Neg	535	1457.6	243.062	Muscle	HMDB00833	HMDB00296
Liver_577	Muscle_1105	0.683128	1162	fructose	Carbohydrate	Fructose, Mannose and Galactose Metabolism	577	LC/MS Polar	878	2065	179.056	Liver	1172	linoleate (18:2n6)	Lipid	Polyunsaturated Fatty Acid (n3 and n6)	1105	LC/MS Neg	180	5535	279.233	Muscle	HMDB00660	HMDB00673
Liver_584	Muscle_1105	0.723323	1168	mannose	Carbohydrate	Fructose, Mannose and Galactose Metabolism	584	LC/MS Polar	803	2200	179.056	Liver	1172	linoleate (18:2n6)	Lipid	Polyunsaturated Fatty Acid (n3 and n6)	1105	LC/MS Neg	180	5535	279.233	Muscle	HMDB00169	HMDB00673
Liver_20488	Muscle_1105	0.606061	1047	glucose	Carbohydrate	Glycolysis, Gluconeogenesis, and Pyruvate Metabolism	20488	LC/MS Polar	572	2342	179.056	Liver	1172	linoleate (18:2n6)	Lipid	Polyunsaturated Fatty Acid (n3 and n6)	1105	LC/MS Neg	180	5535	279.233	Muscle	HMDB00122	HMDB00673
Liver_35170	Muscle_1105	0.612288	1112	maltohexaose	Carbohydrate	Glycogen Metabolism	35170	LC/MS Pos Early	100001448	770	991.335	Liver	1172	linoleate (18:2n6)	Lipid	Polyunsaturated Fatty Acid (n3 and n6)	1105	LC/MS Neg	180	5535	279.233	Muscle	HMDB12253	HMDB00673
Liver_53237	Muscle_1105	0.666485	1110	sedoheptulose	Carbohydrate	Pentose Metabolism	53237	LC/MS Polar	100002619	2255	209.067	Liver	1172	linoleate (18:2n6)	Lipid	Polyunsaturated Fatty Acid (n3 and n6)	1105	LC/MS Neg	180	5535	279.233	Muscle	HMDB03219	HMDB00673
Liver_1508	Muscle_1110	0.619002	3841	pantothenate (Vitamin B5)	Cofactors and Vitamins	Pantothenate and CoA Metabolism	1508	LC/MS Neg	1024	1498.7	218.103	Liver	1177	arachidonate (20:4n6)	Lipid	Polyunsaturated Fatty Acid (n3 and n6)	1110	LC/MS Neg	229	5535	303.233	Muscle	HMDB00210	HMDB01043
Liver_12261	Muscle_1114	0.610963	3028	taurodeoxycholate	Lipid	Secondary Bile Acid Metabolism	12261	LC/MS Neg	1668	5257.4	498.289	Liver	2628	deoxycholate	Lipid	Secondary Bile Acid Metabolism	1114	LC/MS Neg	302	5294	391.285	Muscle	HMDB00896	HMDB00626
Liver_1411	Muscle_1117	-0.703369	3718	2'-deoxyguanosine	Nucleotide	Purine Metabolism, Guanine containing	1411	LC/MS Neg	348	1751	266.089	Liver	1002	galactitol (dulcitol)	Carbohydrate	Fructose, Mannose and Galactose Metabolism	1117	LC/MS Polar	1003	2360	181.072	Muscle	HMDB00085	HMDB00107
Liver_2183	Muscle_1117	-0.684837	3787	thymidine	Nucleotide	Pyrimidine Metabolism, Thymine containing	2183	LC/MS Neg	872	1963.7	241.083	Liver	1002	galactitol (dulcitol)	Carbohydrate	Fructose, Mannose and Galactose Metabolism	1117	LC/MS Polar	1003	2360	181.072	Muscle	HMDB00273	HMDB00107
Liver_12125	Muscle_1117	-0.799699	1338	behenate (22:0)*	Lipid	Long Chain Fatty Acid	12125	LC/MS Neg	314	6745	339.327	Liver	1002	galactitol (dulcitol)	Carbohydrate	Fructose, Mannose and Galactose Metabolism	1117	LC/MS Polar	1003	2360	181.072	Muscle	HMDB00944	HMDB00107
Liver_37070	Muscle_1117	-0.605575	3792	methylphosphate	Nucleotide	Purine and Pyrimidine Metabolism	37070	LC/MS Pos Early	100001805	544	113	Liver	1002	galactitol (dulcitol)	Carbohydrate	Fructose, Mannose and Galactose Metabolism	1117	LC/MS Polar	1003	2360	181.072	Muscle	HMDB61711	HMDB00107
Liver_52467	Muscle_1117	0.709581	2214	1-palmitoyl-2-arachidonoyl-GPI (16:0/20:4)*	Lipid	Phosphatidylinositol (PI)	52467	LC/MS Pos Late	100008993	2567	876.56	Liver	1002	galactitol (dulcitol)	Carbohydrate	Fructose, Mannose and Galactose Metabolism	1117	LC/MS Polar	1003	2360	181.072	Muscle	HMDB09789	HMDB00107
Liver_57518	Muscle_1117	0.608759	1631	arachidonoylcarnitine (C20:4)	Lipid	Fatty Acid Metabolism(Acyl Carnitine)	57518	LC/MS Pos Late	100015837	1353	448.342	Liver	1002	galactitol (dulcitol)	Carbohydrate	Fructose, Mannose and Galactose Metabolism	1117	LC/MS Polar	1003	2360	181.072	Muscle		HMDB00107
Liver_1827	Muscle_1123	0.704059	3837	riboflavin (Vitamin B2)	Cofactors and Vitamins	Riboflavin Metabolism	1827	LC/MS Pos Early	500	2292	377.146	Liver	3235	inosine	Nucleotide	Purine Metabolism, (Hypo)Xanthine/Inosine containing	1123	LC/MS Neg	361	1602.1	267.073	Muscle	HMDB00244	HMDB00195
Liver_15772	Muscle_1123	0.699106	1086	ribitol	Carbohydrate	Pentose Metabolism	15772	LC/MS Polar	100000406	1789.6	151.061	Liver	3235	inosine	Nucleotide	Purine Metabolism, (Hypo)Xanthine/Inosine containing	1123	LC/MS Neg	361	1602.1	267.073	Muscle	HMDB00508	HMDB00195
Liver_36747	Muscle_1123	-0.606106	1654	deoxycarnitine	Lipid	Carnitine Metabolism	36747	LC/MS Pos Early	100001662	2052	146.118	Liver	3235	inosine	Nucleotide	Purine Metabolism, (Hypo)Xanthine/Inosine containing	1123	LC/MS Neg	361	1602.1	267.073	Muscle	HMDB01161	HMDB00195
Liver_39577	Muscle_1123	-0.626287	57	N-methyl-GABA	Amino Acid	Glutamate Metabolism	39577	LC/MS Pos Early	100003152	2109	118.086	Liver	3235	inosine	Nucleotide	Purine Metabolism, (Hypo)Xanthine/Inosine containing	1123	LC/MS Neg	361	1602.1	267.073	Muscle		HMDB00195
Liver_1124	Muscle_1124	0.746967	1874	myo-inositol	Lipid	Inositol Metabolism	1124	LC/MS Polar	363	3506.3	225.062	Liver	1594	myo-inositol	Lipid	Inositol Metabolism	1124	LC/MS Polar	363	3506.3	225.062	Muscle	HMDB00211	HMDB00211
Liver_3147	Muscle_1124	0.674282	3644	xanthine	Nucleotide	Purine Metabolism, (Hypo)Xanthine/Inosine containing	3147	LC/MS Polar	1004	2023	151.026	Liver	1594	myo-inositol	Lipid	Inositol Metabolism	1124	LC/MS Polar	363	3506.3	225.062	Muscle	HMDB00292	HMDB00211
Liver_1564	Muscle_1125	-0.605051	1251	citrate	Energy	TCA Cycle	1564	LC/MS Neg	1124	582	191.02	Liver	281	isoleucine	Amino Acid	Leucine, Isoleucine and Valine Metabolism	1125	LC/MS Pos Early	376	2800	132.102	Muscle	HMDB00094	HMDB00172
Liver_1827	Muscle_1125	0.837273	3837	riboflavin (Vitamin B2)	Cofactors and Vitamins	Riboflavin Metabolism	1827	LC/MS Pos Early	500	2292	377.146	Liver	281	isoleucine	Amino Acid	Leucine, Isoleucine and Valine Metabolism	1125	LC/MS Pos Early	376	2800	132.102	Muscle	HMDB00244	HMDB00172
Liver_15586	Muscle_1125	-0.715655	1120	maltose	Carbohydrate	Glycogen Metabolism	15586	LC/MS Polar	913	3329.4	387.114	Liver	281	isoleucine	Amino Acid	Leucine, Isoleucine and Valine Metabolism	1125	LC/MS Pos Early	376	2800	132.102	Muscle	HMDB00163	HMDB00172
Liver_15650	Muscle_1125	0.758685	3673	1-methyladenosine	Nucleotide	Purine Metabolism, Adenine containing	15650	LC/MS Pos Early	1242	2120	282.12	Liver	281	isoleucine	Amino Acid	Leucine, Isoleucine and Valine Metabolism	1125	LC/MS Pos Early	376	2800	132.102	Muscle	HMDB03331	HMDB00172
Liver_15910	Muscle_1125	-0.71798	1115	maltotetraose	Carbohydrate	Glycogen Metabolism	15910	LC/MS Polar	100000275	5000	711.22	Liver	281	isoleucine	Amino Acid	Leucine, Isoleucine and Valine Metabolism	1125	LC/MS Pos Early	376	2800	132.102	Muscle	HMDB01296	HMDB00172
Liver_33230	Muscle_1125	0.607171	2269	1-palmitoleoyl-GPC* (16:1)*	Lipid	Lysophospholipid	33230	LC/MS Pos Late	100001511	1450	494.324	Liver	281	isoleucine	Amino Acid	Leucine, Isoleucine and Valine Metabolism	1125	LC/MS Pos Early	376	2800	132.102	Muscle	HMDB10383	HMDB00172
Liver_33946	Muscle_1125	-0.628882	69	N-acetylhistidine	Amino Acid	Histidine Metabolism	33946	LC/MS Pos Early	100001293	2065	198.087	Liver	281	isoleucine	Amino Acid	Leucine, Isoleucine and Valine Metabolism	1125	LC/MS Pos Early	376	2800	132.102	Muscle	HMDB32055	HMDB00172
Liver_35163	Muscle_1125	-0.650899	1114	maltopentaose	Carbohydrate	Glycogen Metabolism	35163	LC/MS Polar	100001447	5365	827.267	Liver	281	isoleucine	Amino Acid	Leucine, Isoleucine and Valine Metabolism	1125	LC/MS Pos Early	376	2800	132.102	Muscle	HMDB12254	HMDB00172
Liver_35170	Muscle_1125	-0.681917	1112	maltohexaose	Carbohydrate	Glycogen Metabolism	35170	LC/MS Pos Early	100001448	770	991.335	Liver	281	isoleucine	Amino Acid	Leucine, Isoleucine and Valine Metabolism	1125	LC/MS Pos Early	376	2800	132.102	Muscle	HMDB12253	HMDB00172
Liver_40406	Muscle_1125	-0.776157	1914	trimethylamine N-oxide	Lipid	Phospholipid Metabolism	40406	LC/MS Pos Early	100003397	2100	76.0757	Liver	281	isoleucine	Amino Acid	Leucine, Isoleucine and Valine Metabolism	1125	LC/MS Pos Early	376	2800	132.102	Muscle	HMDB00925	HMDB00172
Liver_44688	Muscle_1125	-0.702868	1117	maltotriose	Carbohydrate	Glycogen Metabolism	44688	LC/MS Polar	100000276	4286.4	549.167	Liver	281	isoleucine	Amino Acid	Leucine, Isoleucine and Valine Metabolism	1125	LC/MS Pos Early	376	2800	132.102	Muscle	HMDB01262	HMDB00172
Liver_47155	Muscle_1125	0.666664	1913	glycerophosphoinositol*	Lipid	Phospholipid Metabolism	47155	LC/MS Polar	100001621	3850	333.059	Liver	281	isoleucine	Amino Acid	Leucine, Isoleucine and Valine Metabolism	1125	LC/MS Pos Early	376	2800	132.102	Muscle		HMDB00172
Liver_52944	Muscle_1125	0.648982	1664	palmitoylcholine	Lipid	Fatty Acid Metabolism (Acyl Choline)	52944	LC/MS Pos Late	100009233	1482	342.337	Liver	281	isoleucine	Amino Acid	Leucine, Isoleucine and Valine Metabolism	1125	LC/MS Pos Early	376	2800	132.102	Muscle		HMDB00172
Liver_53195	Muscle_1125	0.623369	1936	1-myristoyl-2-arachidonoyl-GPC (14:0/20:4)*	Lipid	Phosphatidylcholine (PC)	53195	LC/MS Pos Late	100009139	1914	754.538	Liver	281	isoleucine	Amino Acid	Leucine, Isoleucine and Valine Metabolism	1125	LC/MS Pos Early	376	2800	132.102	Muscle	HMDB07883	HMDB00172
Liver_53223	Muscle_1125	0.62157	1612	palmitoleoylcarnitine (C16:1)*	Lipid	Fatty Acid Metabolism(Acyl Carnitine)	53223	LC/MS Pos Late	100009406	1357	398.326	Liver	281	isoleucine	Amino Acid	Leucine, Isoleucine and Valine Metabolism	1125	LC/MS Pos Early	376	2800	132.102	Muscle		HMDB00172
Liver_62959	Muscle_1125	0.705025	107	hydroxy-N6,N6,N6-trimethyllysine*	Amino Acid	Lysine Metabolism	62959	LC/MS Pos Early	100021123	2759	205.155	Liver	281	isoleucine	Amino Acid	Leucine, Isoleucine and Valine Metabolism	1125	LC/MS Pos Early	376	2800	132.102	Muscle		HMDB00172
Liver_42459	Muscle_1126	0.613568	2723	sphingomyelin (d18:2/16:0, d18:1/16:1)*	Lipid	Sphingomyelins	42459	LC/MS Pos Late	100004329	2002	701.559	Liver	28	alanine	Amino Acid	Alanine and Aspartate Metabolism	1126	LC/MS Pos Early	811	1700	90.055	Muscle		HMDB00161
Liver_396	Muscle_1299	0.6594	1449	glutarate (C5-DC)	Lipid	Fatty Acid, Dicarboxylate	396	LC/MS Polar	339	2900	131.035	Liver	128	tyrosine	Amino Acid	Tyrosine Metabolism	1299	LC/MS Pos Early	815	2430	182.081	Muscle	HMDB00661	HMDB00158
Liver_1651	Muscle_1299	-0.622049	3944	pyridoxal	Cofactors and Vitamins	Vitamin B6 Metabolism	1651	LC/MS Pos Early	491	2343	168.066	Liver	128	tyrosine	Amino Acid	Tyrosine Metabolism	1299	LC/MS Pos Early	815	2430	182.081	Muscle	HMDB01545	HMDB00158
Liver_2734	Muscle_1299	0.689691	541	gamma-glutamyltyrosine	Peptide	Gamma-glutamyl Amino Acid	2734	LC/MS Neg	1102	1240	309.109	Liver	128	tyrosine	Amino Acid	Tyrosine Metabolism	1299	LC/MS Pos Early	815	2430	182.081	Muscle	HMDB11741	HMDB00158
Liver_6146	Muscle_1299	0.607397	111	2-aminoadipate	Amino Acid	Lysine Metabolism	6146	LC/MS Pos Early	381	1912	162.076	Liver	128	tyrosine	Amino Acid	Tyrosine Metabolism	1299	LC/MS Pos Early	815	2430	182.081	Muscle	HMDB00510	HMDB00158
Liver_15586	Muscle_1299	-0.659395	1120	maltose	Carbohydrate	Glycogen Metabolism	15586	LC/MS Polar	913	3329.4	387.114	Liver	128	tyrosine	Amino Acid	Tyrosine Metabolism	1299	LC/MS Pos Early	815	2430	182.081	Muscle	HMDB00163	HMDB00158
Liver_15910	Muscle_1299	-0.641574	1115	maltotetraose	Carbohydrate	Glycogen Metabolism	15910	LC/MS Polar	100000275	5000	711.22	Liver	128	tyrosine	Amino Acid	Tyrosine Metabolism	1299	LC/MS Pos Early	815	2430	182.081	Muscle	HMDB01296	HMDB00158
Liver_18357	Muscle_1299	-0.62759	718	glycylvaline	Peptide	Dipeptide	18357	LC/MS Pos Early	100000487	2734	175.108	Liver	128	tyrosine	Amino Acid	Tyrosine Metabolism	1299	LC/MS Pos Early	815	2430	182.081	Muscle	HMDB28854	HMDB00158
Liver_32349	Muscle_1299	-0.609173	87	4-imidazoleacetate	Amino Acid	Histidine Metabolism	32349	LC/MS Pos Early	100001207	2055	127.05	Liver	128	tyrosine	Amino Acid	Tyrosine Metabolism	1299	LC/MS Pos Early	815	2430	182.081	Muscle	HMDB02024	HMDB00158
Liver_33471	Muscle_1299	0.607367	3811	nicotinate ribonucleoside	Cofactors and Vitamins	Nicotinate and Nicotinamide Metabolism	33471	LC/MS Pos Early	100001316	1536	256.082	Liver	128	tyrosine	Amino Acid	Tyrosine Metabolism	1299	LC/MS Pos Early	815	2430	182.081	Muscle	HMDB06809	HMDB00158
Liver_33487	Muscle_1299	-0.627787	51	glutamate, gamma-methyl ester	Amino Acid	Glutamate Metabolism	33487	LC/MS Pos Early	100001103	2170	162.076	Liver	128	tyrosine	Amino Acid	Tyrosine Metabolism	1299	LC/MS Pos Early	815	2430	182.081	Muscle	HMDB61715	HMDB00158
Liver_34398	Muscle_1299	-0.603891	708	glycylleucine	Peptide	Dipeptide	34398	LC/MS Pos Early	100001258	3059	189.123	Liver	128	tyrosine	Amino Acid	Tyrosine Metabolism	1299	LC/MS Pos Early	815	2430	182.081	Muscle	HMDB00759	HMDB00158
Liver_35170	Muscle_1299	-0.620019	1112	maltohexaose	Carbohydrate	Glycogen Metabolism	35170	LC/MS Pos Early	100001448	770	991.335	Liver	128	tyrosine	Amino Acid	Tyrosine Metabolism	1299	LC/MS Pos Early	815	2430	182.081	Muscle	HMDB12253	HMDB00158
Liver_43231	Muscle_1299	0.62735	120	6-oxopiperidine-2-carboxylate	Amino Acid	Lysine Metabolism	43231	LC/MS Pos Early	100004499	1432	144.066	Liver	128	tyrosine	Amino Acid	Tyrosine Metabolism	1299	LC/MS Pos Early	815	2430	182.081	Muscle	HMDB61705	HMDB00158
Liver_44688	Muscle_1299	-0.639868	1117	maltotriose	Carbohydrate	Glycogen Metabolism	44688	LC/MS Polar	100000276	4286.4	549.167	Liver	128	tyrosine	Amino Acid	Tyrosine Metabolism	1299	LC/MS Pos Early	815	2430	182.081	Muscle	HMDB01262	HMDB00158
Liver_1827	Muscle_1302	0.682856	3837	riboflavin (Vitamin B2)	Cofactors and Vitamins	Riboflavin Metabolism	1827	LC/MS Pos Early	500	2292	377.146	Liver	313	methionine	Amino Acid	Methionine, Cysteine, SAM and Taurine Metabolism	1302	LC/MS Pos Early	415	2526	150.058	Muscle	HMDB00244	HMDB00696
Liver_15650	Muscle_1302	0.632248	3673	1-methyladenosine	Nucleotide	Purine Metabolism, Adenine containing	15650	LC/MS Pos Early	1242	2120	282.12	Liver	313	methionine	Amino Acid	Methionine, Cysteine, SAM and Taurine Metabolism	1302	LC/MS Pos Early	415	2526	150.058	Muscle	HMDB03331	HMDB00696
Liver_15772	Muscle_1302	0.626199	1086	ribitol	Carbohydrate	Pentose Metabolism	15772	LC/MS Polar	100000406	1789.6	151.061	Liver	313	methionine	Amino Acid	Methionine, Cysteine, SAM and Taurine Metabolism	1302	LC/MS Pos Early	415	2526	150.058	Muscle	HMDB00508	HMDB00696
Liver_35628	Muscle_1302	0.613353	2329	1-oleoyl-GPE (18:1)	Lipid	Lysophospholipid	35628	LC/MS Pos Late	100001569	1554	480.308	Liver	313	methionine	Amino Acid	Methionine, Cysteine, SAM and Taurine Metabolism	1302	LC/MS Pos Early	415	2526	150.058	Muscle	HMDB11506	HMDB00696
Liver_40406	Muscle_1302	-0.610658	1914	trimethylamine N-oxide	Lipid	Phospholipid Metabolism	40406	LC/MS Pos Early	100003397	2100	76.0757	Liver	313	methionine	Amino Acid	Methionine, Cysteine, SAM and Taurine Metabolism	1302	LC/MS Pos Early	415	2526	150.058	Muscle	HMDB00925	HMDB00696
Liver_57443	Muscle_1302	0.635928	2659	ceramide (d18:2/24:1, d18:1/24:2)*	Lipid	Ceramides	57443	LC/MS Pos Late	100015744	3858	646.613	Liver	313	methionine	Amino Acid	Methionine, Cysteine, SAM and Taurine Metabolism	1302	LC/MS Pos Early	415	2526	150.058	Muscle		HMDB00696
Liver_33997	Muscle_1303	-0.628864	2826	campesterol	Lipid	Sterol	33997	LC/MS Pos Late	100001269	2873	383.367	Liver	1079	malate	Energy	TCA Cycle	1303	LC/MS Neg	409	615.6	133.014	Muscle	HMDB02869	HMDB00156
Liver_57443	Muscle_1303	-0.619353	2659	ceramide (d18:2/24:1, d18:1/24:2)*	Lipid	Ceramides	57443	LC/MS Pos Late	100015744	3858	646.613	Liver	1079	malate	Energy	TCA Cycle	1303	LC/MS Neg	409	615.6	133.014	Muscle		HMDB00156
Liver_1408	Muscle_1408	0.651792	444	putrescine	Amino Acid	Polyamine Metabolism	1408	LC/MS Pos Early	49	3027	89.1073	Liver	390	putrescine	Amino Acid	Polyamine Metabolism	1408	LC/MS Pos Early	49	3027	89.1073	Muscle	HMDB01414	HMDB01414
Liver_15772	Muscle_1408	-0.685682	1086	ribitol	Carbohydrate	Pentose Metabolism	15772	LC/MS Polar	100000406	1789.6	151.061	Liver	390	putrescine	Amino Acid	Polyamine Metabolism	1408	LC/MS Pos Early	49	3027	89.1073	Muscle	HMDB00508	HMDB01414
Liver_558	Muscle_1414	0.640859	3834	adenosine 5'-diphosphoribose (ADP-ribose)	Cofactors and Vitamins	Nicotinate and Nicotinamide Metabolism	558	LC/MS Pos Early	215	553	560.079	Liver	892	3-phosphoglycerate	Carbohydrate	Glycolysis, Gluconeogenesis, and Pyruvate Metabolism	1414	LC/MS Neg	132	583	184.986	Muscle	HMDB01178	HMDB00807
Liver_1564	Muscle_1414	0.610814	1251	citrate	Energy	TCA Cycle	1564	LC/MS Neg	1124	582	191.02	Liver	892	3-phosphoglycerate	Carbohydrate	Glycolysis, Gluconeogenesis, and Pyruvate Metabolism	1414	LC/MS Neg	132	583	184.986	Muscle	HMDB00094	HMDB00807
Liver_1651	Muscle_1414	0.612133	3944	pyridoxal	Cofactors and Vitamins	Vitamin B6 Metabolism	1651	LC/MS Pos Early	491	2343	168.066	Liver	892	3-phosphoglycerate	Carbohydrate	Glycolysis, Gluconeogenesis, and Pyruvate Metabolism	1414	LC/MS Neg	132	583	184.986	Muscle	HMDB01545	HMDB00807
Liver_1827	Muscle_1414	-0.7743	3837	riboflavin (Vitamin B2)	Cofactors and Vitamins	Riboflavin Metabolism	1827	LC/MS Pos Early	500	2292	377.146	Liver	892	3-phosphoglycerate	Carbohydrate	Glycolysis, Gluconeogenesis, and Pyruvate Metabolism	1414	LC/MS Neg	132	583	184.986	Muscle	HMDB00244	HMDB00807
Liver_15140	Muscle_1414	-0.674998	230	kynurenine	Amino Acid	Tryptophan Metabolism	15140	LC/MS Pos Early	100000265	2739	209.092	Liver	892	3-phosphoglycerate	Carbohydrate	Glycolysis, Gluconeogenesis, and Pyruvate Metabolism	1414	LC/MS Neg	132	583	184.986	Muscle	HMDB00684	HMDB00807
Liver_15499	Muscle_1414	-0.664272	7	betaine aldehyde	Amino Acid	Glycine, Serine and Threonine Metabolism	15499	LC/MS Pos Early	1219	1915	120.102	Liver	892	3-phosphoglycerate	Carbohydrate	Glycolysis, Gluconeogenesis, and Pyruvate Metabolism	1414	LC/MS Neg	132	583	184.986	Muscle	HMDB01252	HMDB00807
Liver_15650	Muscle_1414	-0.689041	3673	1-methyladenosine	Nucleotide	Purine Metabolism, Adenine containing	15650	LC/MS Pos Early	1242	2120	282.12	Liver	892	3-phosphoglycerate	Carbohydrate	Glycolysis, Gluconeogenesis, and Pyruvate Metabolism	1414	LC/MS Neg	132	583	184.986	Muscle	HMDB03331	HMDB00807
Liver_15772	Muscle_1414	-0.684463	1086	ribitol	Carbohydrate	Pentose Metabolism	15772	LC/MS Polar	100000406	1789.6	151.061	Liver	892	3-phosphoglycerate	Carbohydrate	Glycolysis, Gluconeogenesis, and Pyruvate Metabolism	1414	LC/MS Neg	132	583	184.986	Muscle	HMDB00508	HMDB00807
Liver_33946	Muscle_1414	0.629794	69	N-acetylhistidine	Amino Acid	Histidine Metabolism	33946	LC/MS Pos Early	100001293	2065	198.087	Liver	892	3-phosphoglycerate	Carbohydrate	Glycolysis, Gluconeogenesis, and Pyruvate Metabolism	1414	LC/MS Neg	132	583	184.986	Muscle	HMDB32055	HMDB00807
Liver_35137	Muscle_1414	-0.688439	3710	N2,N2-dimethylguanosine	Nucleotide	Purine Metabolism, Guanine containing	35137	LC/MS Pos Early	100001412	2210	312.13	Liver	892	3-phosphoglycerate	Carbohydrate	Glycolysis, Gluconeogenesis, and Pyruvate Metabolism	1414	LC/MS Neg	132	583	184.986	Muscle	HMDB04824	HMDB00807
Liver_38102	Muscle_1414	-0.627687	1837	oleoyl ethanolamide	Lipid	Endocannabinoid	38102	LC/MS Pos Late	1137	1661	326.305	Liver	892	3-phosphoglycerate	Carbohydrate	Glycolysis, Gluconeogenesis, and Pyruvate Metabolism	1414	LC/MS Neg	132	583	184.986	Muscle	HMDB02088	HMDB00807
Liver_40008	Muscle_1414	0.629029	742	isoleucylglycine	Peptide	Dipeptide	40008	LC/MS Neg	100003169	1992	187.109	Liver	892	3-phosphoglycerate	Carbohydrate	Glycolysis, Gluconeogenesis, and Pyruvate Metabolism	1414	LC/MS Neg	132	583	184.986	Muscle	HMDB28907	HMDB00807
Liver_40406	Muscle_1414	0.650185	1914	trimethylamine N-oxide	Lipid	Phospholipid Metabolism	40406	LC/MS Pos Early	100003397	2100	76.0757	Liver	892	3-phosphoglycerate	Carbohydrate	Glycolysis, Gluconeogenesis, and Pyruvate Metabolism	1414	LC/MS Neg	132	583	184.986	Muscle	HMDB00925	HMDB00807
Liver_577	Muscle_1416	-0.66704	1162	fructose	Carbohydrate	Fructose, Mannose and Galactose Metabolism	577	LC/MS Polar	878	2065	179.056	Liver	52	gamma-aminobutyrate (GABA)	Amino Acid	Glutamate Metabolism	1416	LC/MS Pos Early	141	2048	104.071	Muscle	HMDB00660	HMDB00112
Liver_584	Muscle_1416	-0.633217	1168	mannose	Carbohydrate	Fructose, Mannose and Galactose Metabolism	584	LC/MS Polar	803	2200	179.056	Liver	52	gamma-aminobutyrate (GABA)	Amino Acid	Glutamate Metabolism	1416	LC/MS Pos Early	141	2048	104.071	Muscle	HMDB00169	HMDB00112
Liver_590	Muscle_1416	0.714287	388	hypotaurine	Amino Acid	Methionine, Cysteine, SAM and Taurine Metabolism	590	LC/MS Polar	358	2763.4	108.012	Liver	52	gamma-aminobutyrate (GABA)	Amino Acid	Glutamate Metabolism	1416	LC/MS Pos Early	141	2048	104.071	Muscle	HMDB00965	HMDB00112
Liver_1651	Muscle_1416	-0.722499	3944	pyridoxal	Cofactors and Vitamins	Vitamin B6 Metabolism	1651	LC/MS Pos Early	491	2343	168.066	Liver	52	gamma-aminobutyrate (GABA)	Amino Acid	Glutamate Metabolism	1416	LC/MS Pos Early	141	2048	104.071	Muscle	HMDB01545	HMDB00112
Liver_1827	Muscle_1416	0.687892	3837	riboflavin (Vitamin B2)	Cofactors and Vitamins	Riboflavin Metabolism	1827	LC/MS Pos Early	500	2292	377.146	Liver	52	gamma-aminobutyrate (GABA)	Amino Acid	Glutamate Metabolism	1416	LC/MS Pos Early	141	2048	104.071	Muscle	HMDB00244	HMDB00112
Liver_2134	Muscle_1416	0.660547	3838	FAD	Cofactors and Vitamins	Riboflavin Metabolism	2134	LC/MS Neg	327	2425	784.15	Liver	52	gamma-aminobutyrate (GABA)	Amino Acid	Glutamate Metabolism	1416	LC/MS Pos Early	141	2048	104.071	Muscle	HMDB01248	HMDB00112
Liver_15140	Muscle_1416	0.609169	230	kynurenine	Amino Acid	Tryptophan Metabolism	15140	LC/MS Pos Early	100000265	2739	209.092	Liver	52	gamma-aminobutyrate (GABA)	Amino Acid	Glutamate Metabolism	1416	LC/MS Pos Early	141	2048	104.071	Muscle	HMDB00684	HMDB00112
Liver_15586	Muscle_1416	-0.748462	1120	maltose	Carbohydrate	Glycogen Metabolism	15586	LC/MS Polar	913	3329.4	387.114	Liver	52	gamma-aminobutyrate (GABA)	Amino Acid	Glutamate Metabolism	1416	LC/MS Pos Early	141	2048	104.071	Muscle	HMDB00163	HMDB00112
Liver_15797	Muscle_1416	0.672107	3839	FMN	Cofactors and Vitamins	Riboflavin Metabolism	15797	LC/MS Neg	100000251	2390	455.097	Liver	52	gamma-aminobutyrate (GABA)	Amino Acid	Glutamate Metabolism	1416	LC/MS Pos Early	141	2048	104.071	Muscle	HMDB01520	HMDB00112
Liver_15910	Muscle_1416	-0.801196	1115	maltotetraose	Carbohydrate	Glycogen Metabolism	15910	LC/MS Polar	100000275	5000	711.22	Liver	52	gamma-aminobutyrate (GABA)	Amino Acid	Glutamate Metabolism	1416	LC/MS Pos Early	141	2048	104.071	Muscle	HMDB01296	HMDB00112
Liver_20488	Muscle_1416	-0.647386	1047	glucose	Carbohydrate	Glycolysis, Gluconeogenesis, and Pyruvate Metabolism	20488	LC/MS Polar	572	2342	179.056	Liver	52	gamma-aminobutyrate (GABA)	Amino Acid	Glutamate Metabolism	1416	LC/MS Pos Early	141	2048	104.071	Muscle	HMDB00122	HMDB00112
Liver_33943	Muscle_1416	-0.722651	46	N-acetylglutamine	Amino Acid	Glutamate Metabolism	33943	LC/MS Pos Early	100001253	845	189.087	Liver	52	gamma-aminobutyrate (GABA)	Amino Acid	Glutamate Metabolism	1416	LC/MS Pos Early	141	2048	104.071	Muscle	HMDB06029	HMDB00112
Liver_33946	Muscle_1416	-0.698355	69	N-acetylhistidine	Amino Acid	Histidine Metabolism	33946	LC/MS Pos Early	100001293	2065	198.087	Liver	52	gamma-aminobutyrate (GABA)	Amino Acid	Glutamate Metabolism	1416	LC/MS Pos Early	141	2048	104.071	Muscle	HMDB32055	HMDB00112
Liver_35163	Muscle_1416	-0.774066	1114	maltopentaose	Carbohydrate	Glycogen Metabolism	35163	LC/MS Polar	100001447	5365	827.267	Liver	52	gamma-aminobutyrate (GABA)	Amino Acid	Glutamate Metabolism	1416	LC/MS Pos Early	141	2048	104.071	Muscle	HMDB12254	HMDB00112
Liver_35170	Muscle_1416	-0.804692	1112	maltohexaose	Carbohydrate	Glycogen Metabolism	35170	LC/MS Pos Early	100001448	770	991.335	Liver	52	gamma-aminobutyrate (GABA)	Amino Acid	Glutamate Metabolism	1416	LC/MS Pos Early	141	2048	104.071	Muscle	HMDB12253	HMDB00112
Liver_40469	Muscle_1416	-0.642647	3832	N1-Methyl-2-pyridone-5-carboxamide	Cofactors and Vitamins	Nicotinate and Nicotinamide Metabolism	40469	LC/MS Pos Early	100001468	1250	153.066	Liver	52	gamma-aminobutyrate (GABA)	Amino Acid	Glutamate Metabolism	1416	LC/MS Pos Early	141	2048	104.071	Muscle	HMDB04193	HMDB00112
Liver_44688	Muscle_1416	-0.776278	1117	maltotriose	Carbohydrate	Glycogen Metabolism	44688	LC/MS Polar	100000276	4286.4	549.167	Liver	52	gamma-aminobutyrate (GABA)	Amino Acid	Glutamate Metabolism	1416	LC/MS Pos Early	141	2048	104.071	Muscle	HMDB01262	HMDB00112
Liver_46227	Muscle_1416	0.640365	126	fructosyllysine	Amino Acid	Lysine Metabolism	46227	LC/MS Pos Early	100005373	2784	309.166	Liver	52	gamma-aminobutyrate (GABA)	Amino Acid	Glutamate Metabolism	1416	LC/MS Pos Early	141	2048	104.071	Muscle		HMDB00112
Liver_47155	Muscle_1416	0.61266	1913	glycerophosphoinositol*	Lipid	Phospholipid Metabolism	47155	LC/MS Polar	100001621	3850	333.059	Liver	52	gamma-aminobutyrate (GABA)	Amino Acid	Glutamate Metabolism	1416	LC/MS Pos Early	141	2048	104.071	Muscle		HMDB00112
Liver_52944	Muscle_1416	0.607359	1664	palmitoylcholine	Lipid	Fatty Acid Metabolism (Acyl Choline)	52944	LC/MS Pos Late	100009233	1482	342.337	Liver	52	gamma-aminobutyrate (GABA)	Amino Acid	Glutamate Metabolism	1416	LC/MS Pos Early	141	2048	104.071	Muscle		HMDB00112
Liver_57388	Muscle_1416	0.65687	2069	1-palmitoyl-2-stearoyl-GPE (16:0/18:0)*	Lipid	Phosphatidylethanolamine (PE)	57388	LC/MS Pos Late	100009205	2850	720.554	Liver	52	gamma-aminobutyrate (GABA)	Amino Acid	Glutamate Metabolism	1416	LC/MS Pos Early	141	2048	104.071	Muscle	HMDB08925	HMDB00112
Liver_62959	Muscle_1416	0.636902	107	hydroxy-N6,N6,N6-trimethyllysine*	Amino Acid	Lysine Metabolism	62959	LC/MS Pos Early	100021123	2759	205.155	Liver	52	gamma-aminobutyrate (GABA)	Amino Acid	Glutamate Metabolism	1416	LC/MS Pos Early	141	2048	104.071	Muscle		HMDB00112
Liver_527	Muscle_1419	0.697255	1064	lactate	Carbohydrate	Glycolysis, Gluconeogenesis, and Pyruvate Metabolism	527	LC/MS Neg	482	681.6	89.0244	Liver	399	5-methylthioadenosine (MTA)	Amino Acid	Polyamine Metabolism	1419	LC/MS Pos Early	212	2752	298.097	Muscle	HMDB00190	HMDB01173
Liver_577	Muscle_1419	0.683785	1162	fructose	Carbohydrate	Fructose, Mannose and Galactose Metabolism	577	LC/MS Polar	878	2065	179.056	Liver	399	5-methylthioadenosine (MTA)	Amino Acid	Polyamine Metabolism	1419	LC/MS Pos Early	212	2752	298.097	Muscle	HMDB00660	HMDB01173
Liver_584	Muscle_1419	0.644582	1168	mannose	Carbohydrate	Fructose, Mannose and Galactose Metabolism	584	LC/MS Polar	803	2200	179.056	Liver	399	5-methylthioadenosine (MTA)	Amino Acid	Polyamine Metabolism	1419	LC/MS Pos Early	212	2752	298.097	Muscle	HMDB00169	HMDB01173
Liver_590	Muscle_1419	-0.702124	388	hypotaurine	Amino Acid	Methionine, Cysteine, SAM and Taurine Metabolism	590	LC/MS Polar	358	2763.4	108.012	Liver	399	5-methylthioadenosine (MTA)	Amino Acid	Polyamine Metabolism	1419	LC/MS Pos Early	212	2752	298.097	Muscle	HMDB00965	HMDB01173
Liver_1827	Muscle_1419	-0.648607	3837	riboflavin (Vitamin B2)	Cofactors and Vitamins	Riboflavin Metabolism	1827	LC/MS Pos Early	500	2292	377.146	Liver	399	5-methylthioadenosine (MTA)	Amino Acid	Polyamine Metabolism	1419	LC/MS Pos Early	212	2752	298.097	Muscle	HMDB00244	HMDB01173
Liver_2734	Muscle_1419	-0.686054	541	gamma-glutamyltyrosine	Peptide	Gamma-glutamyl Amino Acid	2734	LC/MS Neg	1102	1240	309.109	Liver	399	5-methylthioadenosine (MTA)	Amino Acid	Polyamine Metabolism	1419	LC/MS Pos Early	212	2752	298.097	Muscle	HMDB11741	HMDB01173
Liver_5331	Muscle_1419	-0.631647	3943	pyridoxal phosphate	Cofactors and Vitamins	Vitamin B6 Metabolism	5331	LC/MS Neg	492	943	246.017	Liver	399	5-methylthioadenosine (MTA)	Amino Acid	Polyamine Metabolism	1419	LC/MS Pos Early	212	2752	298.097	Muscle	HMDB01491	HMDB01173
Liver_15140	Muscle_1419	-0.612384	230	kynurenine	Amino Acid	Tryptophan Metabolism	15140	LC/MS Pos Early	100000265	2739	209.092	Liver	399	5-methylthioadenosine (MTA)	Amino Acid	Polyamine Metabolism	1419	LC/MS Pos Early	212	2752	298.097	Muscle	HMDB00684	HMDB01173
Liver_15586	Muscle_1419	0.830556	1120	maltose	Carbohydrate	Glycogen Metabolism	15586	LC/MS Polar	913	3329.4	387.114	Liver	399	5-methylthioadenosine (MTA)	Amino Acid	Polyamine Metabolism	1419	LC/MS Pos Early	212	2752	298.097	Muscle	HMDB00163	HMDB01173
Liver_15650	Muscle_1419	-0.745002	3673	1-methyladenosine	Nucleotide	Purine Metabolism, Adenine containing	15650	LC/MS Pos Early	1242	2120	282.12	Liver	399	5-methylthioadenosine (MTA)	Amino Acid	Polyamine Metabolism	1419	LC/MS Pos Early	212	2752	298.097	Muscle	HMDB03331	HMDB01173
Liver_15910	Muscle_1419	0.790088	1115	maltotetraose	Carbohydrate	Glycogen Metabolism	15910	LC/MS Polar	100000275	5000	711.22	Liver	399	5-methylthioadenosine (MTA)	Amino Acid	Polyamine Metabolism	1419	LC/MS Pos Early	212	2752	298.097	Muscle	HMDB01296	HMDB01173
Liver_20488	Muscle_1419	0.772217	1047	glucose	Carbohydrate	Glycolysis, Gluconeogenesis, and Pyruvate Metabolism	20488	LC/MS Polar	572	2342	179.056	Liver	399	5-methylthioadenosine (MTA)	Amino Acid	Polyamine Metabolism	1419	LC/MS Pos Early	212	2752	298.097	Muscle	HMDB00122	HMDB01173
Liver_35163	Muscle_1419	0.647503	1114	maltopentaose	Carbohydrate	Glycogen Metabolism	35163	LC/MS Polar	100001447	5365	827.267	Liver	399	5-methylthioadenosine (MTA)	Amino Acid	Polyamine Metabolism	1419	LC/MS Pos Early	212	2752	298.097	Muscle	HMDB12254	HMDB01173
Liver_35170	Muscle_1419	0.732343	1112	maltohexaose	Carbohydrate	Glycogen Metabolism	35170	LC/MS Pos Early	100001448	770	991.335	Liver	399	5-methylthioadenosine (MTA)	Amino Acid	Polyamine Metabolism	1419	LC/MS Pos Early	212	2752	298.097	Muscle	HMDB12253	HMDB01173
Liver_40406	Muscle_1419	0.65211	1914	trimethylamine N-oxide	Lipid	Phospholipid Metabolism	40406	LC/MS Pos Early	100003397	2100	76.0757	Liver	399	5-methylthioadenosine (MTA)	Amino Acid	Polyamine Metabolism	1419	LC/MS Pos Early	212	2752	298.097	Muscle	HMDB00925	HMDB01173
Liver_44688	Muscle_1419	0.798383	1117	maltotriose	Carbohydrate	Glycogen Metabolism	44688	LC/MS Polar	100000276	4286.4	549.167	Liver	399	5-methylthioadenosine (MTA)	Amino Acid	Polyamine Metabolism	1419	LC/MS Pos Early	212	2752	298.097	Muscle	HMDB01262	HMDB01173
Liver_48340	Muscle_1419	0.694254	1088	ribulose/xylulose	Carbohydrate	Pentose Metabolism	48340	LC/MS Polar	100006122	1400	149.046	Liver	399	5-methylthioadenosine (MTA)	Amino Acid	Polyamine Metabolism	1419	LC/MS Pos Early	212	2752	298.097	Muscle		HMDB01173
Liver_52944	Muscle_1419	-0.637521	1664	palmitoylcholine	Lipid	Fatty Acid Metabolism (Acyl Choline)	52944	LC/MS Pos Late	100009233	1482	342.337	Liver	399	5-methylthioadenosine (MTA)	Amino Acid	Polyamine Metabolism	1419	LC/MS Pos Early	212	2752	298.097	Muscle		HMDB01173
Liver_61833	Muscle_1419	-0.669296	3738	5,6-dihydrouridine	Nucleotide	Pyrimidine Metabolism, Uracil containing	61833	LC/MS Neg	100001425	1119	245.078	Liver	399	5-methylthioadenosine (MTA)	Amino Acid	Polyamine Metabolism	1419	LC/MS Pos Early	212	2752	298.097	Muscle		HMDB01173
Liver_61868	Muscle_1419	0.605943	86	1-ribosyl-imidazoleacetate*	Amino Acid	Histidine Metabolism	61868	LC/MS Pos Early	100001668	2006	259.092	Liver	399	5-methylthioadenosine (MTA)	Amino Acid	Polyamine Metabolism	1419	LC/MS Pos Early	212	2752	298.097	Muscle	HMDB02331	HMDB01173
Liver_62959	Muscle_1419	-0.755337	107	hydroxy-N6,N6,N6-trimethyllysine*	Amino Acid	Lysine Metabolism	62959	LC/MS Pos Early	100021123	2759	205.155	Liver	399	5-methylthioadenosine (MTA)	Amino Acid	Polyamine Metabolism	1419	LC/MS Pos Early	212	2752	298.097	Muscle		HMDB01173
Liver_605	Muscle_1469	-0.646051	3736	uracil	Nucleotide	Pyrimidine Metabolism, Uracil containing	605	LC/MS Pos Early	825	827	113.035	Liver	993	mannose-6-phosphate	Carbohydrate	Fructose, Mannose and Galactose Metabolism	1469	LC/MS Polar	294	4510	259.022	Muscle	HMDB00300	HMDB01078
Liver_1651	Muscle_1469	0.701173	3944	pyridoxal	Cofactors and Vitamins	Vitamin B6 Metabolism	1651	LC/MS Pos Early	491	2343	168.066	Liver	993	mannose-6-phosphate	Carbohydrate	Fructose, Mannose and Galactose Metabolism	1469	LC/MS Polar	294	4510	259.022	Muscle	HMDB01545	HMDB01078
Liver_1827	Muscle_1469	-0.748251	3837	riboflavin (Vitamin B2)	Cofactors and Vitamins	Riboflavin Metabolism	1827	LC/MS Pos Early	500	2292	377.146	Liver	993	mannose-6-phosphate	Carbohydrate	Fructose, Mannose and Galactose Metabolism	1469	LC/MS Polar	294	4510	259.022	Muscle	HMDB00244	HMDB01078
Liver_2134	Muscle_1469	-0.695987	3838	FAD	Cofactors and Vitamins	Riboflavin Metabolism	2134	LC/MS Neg	327	2425	784.15	Liver	993	mannose-6-phosphate	Carbohydrate	Fructose, Mannose and Galactose Metabolism	1469	LC/MS Polar	294	4510	259.022	Muscle	HMDB01248	HMDB01078
Liver_5331	Muscle_1469	-0.680305	3943	pyridoxal phosphate	Cofactors and Vitamins	Vitamin B6 Metabolism	5331	LC/MS Neg	492	943	246.017	Liver	993	mannose-6-phosphate	Carbohydrate	Fructose, Mannose and Galactose Metabolism	1469	LC/MS Polar	294	4510	259.022	Muscle	HMDB01491	HMDB01078
Liver_15140	Muscle_1469	-0.604464	230	kynurenine	Amino Acid	Tryptophan Metabolism	15140	LC/MS Pos Early	100000265	2739	209.092	Liver	993	mannose-6-phosphate	Carbohydrate	Fructose, Mannose and Galactose Metabolism	1469	LC/MS Polar	294	4510	259.022	Muscle	HMDB00684	HMDB01078
Liver_15650	Muscle_1469	-0.708832	3673	1-methyladenosine	Nucleotide	Purine Metabolism, Adenine containing	15650	LC/MS Pos Early	1242	2120	282.12	Liver	993	mannose-6-phosphate	Carbohydrate	Fructose, Mannose and Galactose Metabolism	1469	LC/MS Polar	294	4510	259.022	Muscle	HMDB03331	HMDB01078
Liver_15797	Muscle_1469	-0.696848	3839	FMN	Cofactors and Vitamins	Riboflavin Metabolism	15797	LC/MS Neg	100000251	2390	455.097	Liver	993	mannose-6-phosphate	Carbohydrate	Fructose, Mannose and Galactose Metabolism	1469	LC/MS Polar	294	4510	259.022	Muscle	HMDB01520	HMDB01078
Liver_15910	Muscle_1469	0.630688	1115	maltotetraose	Carbohydrate	Glycogen Metabolism	15910	LC/MS Polar	100000275	5000	711.22	Liver	993	mannose-6-phosphate	Carbohydrate	Fructose, Mannose and Galactose Metabolism	1469	LC/MS Polar	294	4510	259.022	Muscle	HMDB01296	HMDB01078
Liver_33230	Muscle_1469	-0.625655	2269	1-palmitoleoyl-GPC* (16:1)*	Lipid	Lysophospholipid	33230	LC/MS Pos Late	100001511	1450	494.324	Liver	993	mannose-6-phosphate	Carbohydrate	Fructose, Mannose and Galactose Metabolism	1469	LC/MS Polar	294	4510	259.022	Muscle	HMDB10383	HMDB01078
Liver_33946	Muscle_1469	0.629964	69	N-acetylhistidine	Amino Acid	Histidine Metabolism	33946	LC/MS Pos Early	100001293	2065	198.087	Liver	993	mannose-6-phosphate	Carbohydrate	Fructose, Mannose and Galactose Metabolism	1469	LC/MS Polar	294	4510	259.022	Muscle	HMDB32055	HMDB01078
Liver_35163	Muscle_1469	0.712475	1114	maltopentaose	Carbohydrate	Glycogen Metabolism	35163	LC/MS Polar	100001447	5365	827.267	Liver	993	mannose-6-phosphate	Carbohydrate	Fructose, Mannose and Galactose Metabolism	1469	LC/MS Polar	294	4510	259.022	Muscle	HMDB12254	HMDB01078
Liver_35170	Muscle_1469	0.631425	1112	maltohexaose	Carbohydrate	Glycogen Metabolism	35170	LC/MS Pos Early	100001448	770	991.335	Liver	993	mannose-6-phosphate	Carbohydrate	Fructose, Mannose and Galactose Metabolism	1469	LC/MS Polar	294	4510	259.022	Muscle	HMDB12253	HMDB01078
Liver_40406	Muscle_1469	0.67144	1914	trimethylamine N-oxide	Lipid	Phospholipid Metabolism	40406	LC/MS Pos Early	100003397	2100	76.0757	Liver	993	mannose-6-phosphate	Carbohydrate	Fructose, Mannose and Galactose Metabolism	1469	LC/MS Polar	294	4510	259.022	Muscle	HMDB00925	HMDB01078
Liver_47155	Muscle_1469	-0.67833	1913	glycerophosphoinositol*	Lipid	Phospholipid Metabolism	47155	LC/MS Polar	100001621	3850	333.059	Liver	993	mannose-6-phosphate	Carbohydrate	Fructose, Mannose and Galactose Metabolism	1469	LC/MS Polar	294	4510	259.022	Muscle		HMDB01078
Liver_53195	Muscle_1469	-0.736286	1936	1-myristoyl-2-arachidonoyl-GPC (14:0/20:4)*	Lipid	Phosphatidylcholine (PC)	53195	LC/MS Pos Late	100009139	1914	754.538	Liver	993	mannose-6-phosphate	Carbohydrate	Fructose, Mannose and Galactose Metabolism	1469	LC/MS Polar	294	4510	259.022	Muscle	HMDB07883	HMDB01078
Liver_57436	Muscle_1469	-0.60719	2635	N-erucoyl-sphingosine (d18:1/22:1)*	Lipid	Ceramides	57436	LC/MS Pos Late	100015726	3850	620.598	Liver	993	mannose-6-phosphate	Carbohydrate	Fructose, Mannose and Galactose Metabolism	1469	LC/MS Polar	294	4510	259.022	Muscle		HMDB01078
Liver_1411	Muscle_1474	-0.764637	3718	2'-deoxyguanosine	Nucleotide	Purine Metabolism, Guanine containing	1411	LC/MS Neg	348	1751	266.089	Liver	902	ribulose 5-phosphate	Carbohydrate	Pentose Phosphate Pathway	1474	LC/MS Polar	296	3922	229.012	Muscle	HMDB00085	HMDB00618
Liver_1508	Muscle_1474	-0.658254	3841	pantothenate (Vitamin B5)	Cofactors and Vitamins	Pantothenate and CoA Metabolism	1508	LC/MS Neg	1024	1498.7	218.103	Liver	902	ribulose 5-phosphate	Carbohydrate	Pentose Phosphate Pathway	1474	LC/MS Polar	296	3922	229.012	Muscle	HMDB00210	HMDB00618
Liver_1573	Muscle_1474	-0.669254	3701	guanosine	Nucleotide	Purine Metabolism, Guanine containing	1573	LC/MS Neg	1099	1662	282.084	Liver	902	ribulose 5-phosphate	Carbohydrate	Pentose Phosphate Pathway	1474	LC/MS Polar	296	3922	229.012	Muscle	HMDB00133	HMDB00618
Liver_12125	Muscle_1474	-0.79006	1338	behenate (22:0)*	Lipid	Long Chain Fatty Acid	12125	LC/MS Neg	314	6745	339.327	Liver	902	ribulose 5-phosphate	Carbohydrate	Pentose Phosphate Pathway	1474	LC/MS Polar	296	3922	229.012	Muscle	HMDB00944	HMDB00618
Liver_32352	Muscle_1474	-0.663659	3702	guanine	Nucleotide	Purine Metabolism, Guanine containing	32352	LC/MS Pos Early	172	2032	152.057	Liver	902	ribulose 5-phosphate	Carbohydrate	Pentose Phosphate Pathway	1474	LC/MS Polar	296	3922	229.012	Muscle	HMDB00132	HMDB00618
Liver_34418	Muscle_1474	0.622093	1905	CDP-choline	Lipid	Phospholipid Metabolism	34418	LC/MS Polar	1220	4200	533.106	Liver	902	ribulose 5-phosphate	Carbohydrate	Pentose Phosphate Pathway	1474	LC/MS Polar	296	3922	229.012	Muscle	HMDB01413	HMDB00618
Liver_37070	Muscle_1474	-0.710793	3792	methylphosphate	Nucleotide	Purine and Pyrimidine Metabolism	37070	LC/MS Pos Early	100001805	544	113	Liver	902	ribulose 5-phosphate	Carbohydrate	Pentose Phosphate Pathway	1474	LC/MS Polar	296	3922	229.012	Muscle	HMDB61711	HMDB00618
Liver_38159	Muscle_1474	-0.605249	3778	5-methyl-2'-deoxycytidine	Nucleotide	Pyrimidine Metabolism, Cytidine containing	38159	LC/MS Pos Early	100002300	2303	242.114	Liver	902	ribulose 5-phosphate	Carbohydrate	Pentose Phosphate Pathway	1474	LC/MS Polar	296	3922	229.012	Muscle	HMDB02224	HMDB00618
Liver_52740	Muscle_1474	-0.618779	3796	(3'-5')-adenylyluridine	Nucleotide	Dinucleotide	52740	LC/MS Neg	100009060	2002	572.115	Liver	902	ribulose 5-phosphate	Carbohydrate	Pentose Phosphate Pathway	1474	LC/MS Polar	296	3922	229.012	Muscle		HMDB00618
Liver_57518	Muscle_1474	0.61919	1631	arachidonoylcarnitine (C20:4)	Lipid	Fatty Acid Metabolism(Acyl Carnitine)	57518	LC/MS Pos Late	100015837	1353	448.342	Liver	902	ribulose 5-phosphate	Carbohydrate	Pentose Phosphate Pathway	1474	LC/MS Polar	296	3922	229.012	Muscle		HMDB00618
Liver_57655	Muscle_1474	-0.626203	3739	2'-O-methyluridine	Nucleotide	Pyrimidine Metabolism, Uracil containing	57655	LC/MS Neg	100010896	1831	257.078	Liver	902	ribulose 5-phosphate	Carbohydrate	Pentose Phosphate Pathway	1474	LC/MS Polar	296	3922	229.012	Muscle		HMDB00618
Liver_1827	Muscle_1493	-0.604974	3837	riboflavin (Vitamin B2)	Cofactors and Vitamins	Riboflavin Metabolism	1827	LC/MS Pos Early	500	2292	377.146	Liver	353	ornithine	Amino Acid	Urea cycle; Arginine and Proline Metabolism	1493	LC/MS Pos Early	444	2800	133.097	Muscle	HMDB00244	HMDB03374
Liver_15650	Muscle_1493	-0.618168	3673	1-methyladenosine	Nucleotide	Purine Metabolism, Adenine containing	15650	LC/MS Pos Early	1242	2120	282.12	Liver	353	ornithine	Amino Acid	Urea cycle; Arginine and Proline Metabolism	1493	LC/MS Pos Early	444	2800	133.097	Muscle	HMDB03331	HMDB03374
Liver_22185	Muscle_1493	-0.668671	36	N-acetylaspartate (NAA)	Amino Acid	Alanine and Aspartate Metabolism	22185	LC/MS Pos Early	100000787	880	176.055	Liver	353	ornithine	Amino Acid	Urea cycle; Arginine and Proline Metabolism	1493	LC/MS Pos Early	444	2800	133.097	Muscle	HMDB00812	HMDB03374
Liver_52294	Muscle_1493	0.609261	1453	2-hydroxyglutarate	Lipid	Fatty Acid, Dicarboxylate	52294	LC/MS Pos Early	100002070	958	166.071	Liver	353	ornithine	Amino Acid	Urea cycle; Arginine and Proline Metabolism	1493	LC/MS Pos Early	444	2800	133.097	Muscle	HMDB0059655	HMDB03374
Liver_53257	Muscle_1493	-0.60951	1666	palmitoloelycholine	Lipid	Fatty Acid Metabolism (Acyl Choline)	53257	LC/MS Pos Late	100009334	1385	340.321	Liver	353	ornithine	Amino Acid	Urea cycle; Arginine and Proline Metabolism	1493	LC/MS Pos Early	444	2800	133.097	Muscle		HMDB03374
Liver_1411	Muscle_1494	0.644668	3718	2'-deoxyguanosine	Nucleotide	Purine Metabolism, Guanine containing	1411	LC/MS Neg	348	1751	266.089	Liver	419	5-oxoproline	Amino Acid	Glutathione Metabolism	1494	LC/MS Pos Early	1021	1044	130.05	Muscle	HMDB00085	HMDB00267
Liver_1573	Muscle_1494	0.701143	3701	guanosine	Nucleotide	Purine Metabolism, Guanine containing	1573	LC/MS Neg	1099	1662	282.084	Liver	419	5-oxoproline	Amino Acid	Glutathione Metabolism	1494	LC/MS Pos Early	1021	1044	130.05	Muscle	HMDB00133	HMDB00267
Liver_15076	Muscle_1494	0.606004	3650	2'-deoxyinosine	Nucleotide	Purine Metabolism, (Hypo)Xanthine/Inosine containing	15076	LC/MS Neg	100000135	1688	251.079	Liver	419	5-oxoproline	Amino Acid	Glutathione Metabolism	1494	LC/MS Pos Early	1021	1044	130.05	Muscle	HMDB00071	HMDB00267
Liver_32352	Muscle_1494	0.731791	3702	guanine	Nucleotide	Purine Metabolism, Guanine containing	32352	LC/MS Pos Early	172	2032	152.057	Liver	419	5-oxoproline	Amino Acid	Glutathione Metabolism	1494	LC/MS Pos Early	1021	1044	130.05	Muscle	HMDB00132	HMDB00267
Liver_35136	Muscle_1494	0.6236	3740	5-methyluridine (ribothymidine)	Nucleotide	Pyrimidine Metabolism, Uracil containing	35136	LC/MS Neg	100001446	1778.1	257.078	Liver	419	5-oxoproline	Amino Acid	Glutathione Metabolism	1494	LC/MS Pos Early	1021	1044	130.05	Muscle	HMDB00884	HMDB00267
Liver_52746	Muscle_1494	0.62957	3803	(3'-5')-guanylylcytidine	Nucleotide	Dinucleotide	52746	LC/MS Neg	100009064	1670	587.126	Liver	419	5-oxoproline	Amino Acid	Glutathione Metabolism	1494	LC/MS Pos Early	1021	1044	130.05	Muscle		HMDB00267
Liver_62399	Muscle_1494	0.608593	3801	(3'-5')-cytidylyluridine*	Nucleotide	Dinucleotide	62399	LC/MS Neg	100020728	1522	548.104	Liver	419	5-oxoproline	Amino Acid	Glutathione Metabolism	1494	LC/MS Pos Early	1021	1044	130.05	Muscle		HMDB00267
Liver_43502	Muscle_1498	-0.659474	1579	N-octanoylglycine	Lipid	Fatty Acid Metabolism(Acyl Glycine)	43502	LC/MS Neg	100003940	4335.4	200.129	Liver	94	N6,N6,N6-trimethyllysine	Amino Acid	Lysine Metabolism	1498	LC/MS Pos Early	189	2825	189.16	Muscle	HMDB00832	HMDB01325
Liver_52446	Muscle_1498	0.624017	2086	1-stearoyl-2-linoleoyl-GPE (18:0/18:2)*	Lipid	Phosphatidylethanolamine (PE)	52446	LC/MS Pos Late	100008976	2522	744.554	Liver	94	N6,N6,N6-trimethyllysine	Amino Acid	Lysine Metabolism	1498	LC/MS Pos Early	189	2825	189.16	Muscle	HMDB08994	HMDB01325
Liver_1417	Muscle_1508	-0.656997	234	kynurenate	Amino Acid	Tryptophan Metabolism	1417	LC/MS Neg	98	2224	188.035	Liver	3412	pantothenate	Cofactors and Vitamins	Pantothenate and CoA Metabolism	1508	LC/MS Neg	1024	1498.7	218.103	Muscle	HMDB00715	HMDB00210
Liver_18357	Muscle_1508	0.616954	718	glycylvaline	Peptide	Dipeptide	18357	LC/MS Pos Early	100000487	2734	175.108	Liver	3412	pantothenate	Cofactors and Vitamins	Pantothenate and CoA Metabolism	1508	LC/MS Neg	1024	1498.7	218.103	Muscle	HMDB28854	HMDB00210
Liver_33442	Muscle_1508	-0.619416	3737	pseudouridine	Nucleotide	Pyrimidine Metabolism, Uracil containing	33442	LC/MS Pos Early	821	800	245.077	Liver	3412	pantothenate	Cofactors and Vitamins	Pantothenate and CoA Metabolism	1508	LC/MS Neg	1024	1498.7	218.103	Muscle	HMDB00767	HMDB00210
Liver_40703	Muscle_1508	0.654393	835	prolylglycine	Peptide	Dipeptide	40703	LC/MS Pos Early	100003674	2136	173.092	Liver	3412	pantothenate	Cofactors and Vitamins	Pantothenate and CoA Metabolism	1508	LC/MS Neg	1024	1498.7	218.103	Muscle	HMDB11178	HMDB00210
Liver_3127	Muscle_1516	-0.649825	3643	hypoxanthine	Nucleotide	Purine Metabolism, (Hypo)Xanthine/Inosine containing	3127	LC/MS Polar	171	1515.8	135.031	Liver	4	sarcosine	Amino Acid	Glycine, Serine and Threonine Metabolism	1516	LC/MS Pos Early	1023	1280	90.055	Muscle	HMDB00157	HMDB00271
Liver_32984	Muscle_1516	0.64651	418	N-alpha-acetylornithine	Amino Acid	Urea cycle; Arginine and Proline Metabolism	32984	LC/MS Pos Early	100000285	2000	175.108	Liver	4	sarcosine	Amino Acid	Glycine, Serine and Threonine Metabolism	1516	LC/MS Pos Early	1023	1280	90.055	Muscle	HMDB03357	HMDB00271
Liver_33953	Muscle_1516	0.60541	412	N-acetylarginine	Amino Acid	Urea cycle; Arginine and Proline Metabolism	33953	LC/MS Pos Early	100001266	2245	217.13	Liver	4	sarcosine	Amino Acid	Glycine, Serine and Threonine Metabolism	1516	LC/MS Pos Early	1023	1280	90.055	Muscle	HMDB04620	HMDB00271
Liver_36713	Muscle_1516	0.650522	1247	N6-carboxymethyllysine	Carbohydrate	Advanced Glycation End-product	36713	LC/MS Pos Early	100001768	2500	205.118	Liver	4	sarcosine	Amino Acid	Glycine, Serine and Threonine Metabolism	1516	LC/MS Pos Early	1023	1280	90.055	Muscle		HMDB00271
Liver_36768	Muscle_1516	0.638817	1573	valerylglycine (C5)	Lipid	Fatty Acid Metabolism(Acyl Glycine)	36768	LC/MS Neg	100001451	2071	158.082	Liver	4	sarcosine	Amino Acid	Glycine, Serine and Threonine Metabolism	1516	LC/MS Pos Early	1023	1280	90.055	Muscle	HMDB00927	HMDB00271
Liver_48434	Muscle_1516	0.669548	415	N-acetylcitrulline	Amino Acid	Urea cycle; Arginine and Proline Metabolism	48434	LC/MS Neg	100001577	940	216.099	Liver	4	sarcosine	Amino Acid	Glycine, Serine and Threonine Metabolism	1516	LC/MS Pos Early	1023	1280	90.055	Muscle	HMDB00856	HMDB00271
Liver_57461	Muscle_1516	0.617409	431	argininate*	Amino Acid	Urea cycle; Arginine and Proline Metabolism	57461	LC/MS Pos Early	100002769	2150	176.103	Liver	4	sarcosine	Amino Acid	Glycine, Serine and Threonine Metabolism	1516	LC/MS Pos Early	1023	1280	90.055	Muscle	HMDB03148	HMDB00271
Liver_62860	Muscle_1516	0.672226	104	N6-methyllysine	Amino Acid	Lysine Metabolism	62860	LC/MS Pos Early	100003415	2831	161.128	Liver	4	sarcosine	Amino Acid	Glycine, Serine and Threonine Metabolism	1516	LC/MS Pos Early	1023	1280	90.055	Muscle	HMDB02038	HMDB00271
Liver_62954	Muscle_1516	0.623305	99	N2-acetyl,N6-methyllysine	Amino Acid	Lysine Metabolism	62954	LC/MS Pos Early	100020546	2168	203.139	Liver	4	sarcosine	Amino Acid	Glycine, Serine and Threonine Metabolism	1516	LC/MS Pos Early	1023	1280	90.055	Muscle		HMDB00271
Liver_53	Muscle_1549	-0.747282	43	glutamine	Amino Acid	Glutamate Metabolism	53	LC/MS Pos Early	563	1291	147.076	Liver	309	3-hydroxyisobutyrate	Amino Acid	Leucine, Isoleucine and Valine Metabolism	1549	LC/MS Polar	111	1619	103.04	Muscle	HMDB00641	HMDB00336
Liver_396	Muscle_1549	0.759606	1449	glutarate (C5-DC)	Lipid	Fatty Acid, Dicarboxylate	396	LC/MS Polar	339	2900	131.035	Liver	309	3-hydroxyisobutyrate	Amino Acid	Leucine, Isoleucine and Valine Metabolism	1549	LC/MS Polar	111	1619	103.04	Muscle	HMDB00661	HMDB00336
Liver_542	Muscle_1549	0.67085	1660	3-hydroxybutyrate (BHBA)	Lipid	Ketone Bodies	542	LC/MS Polar	254	1444	103.04	Liver	309	3-hydroxyisobutyrate	Amino Acid	Leucine, Isoleucine and Valine Metabolism	1549	LC/MS Polar	111	1619	103.04	Muscle	HMDB00357	HMDB00336
Liver_577	Muscle_1549	-0.701324	1162	fructose	Carbohydrate	Fructose, Mannose and Galactose Metabolism	577	LC/MS Polar	878	2065	179.056	Liver	309	3-hydroxyisobutyrate	Amino Acid	Leucine, Isoleucine and Valine Metabolism	1549	LC/MS Polar	111	1619	103.04	Muscle	HMDB00660	HMDB00336
Liver_584	Muscle_1549	-0.680572	1168	mannose	Carbohydrate	Fructose, Mannose and Galactose Metabolism	584	LC/MS Polar	803	2200	179.056	Liver	309	3-hydroxyisobutyrate	Amino Acid	Leucine, Isoleucine and Valine Metabolism	1549	LC/MS Polar	111	1619	103.04	Muscle	HMDB00169	HMDB00336
Liver_590	Muscle_1549	0.715366	388	hypotaurine	Amino Acid	Methionine, Cysteine, SAM and Taurine Metabolism	590	LC/MS Polar	358	2763.4	108.012	Liver	309	3-hydroxyisobutyrate	Amino Acid	Leucine, Isoleucine and Valine Metabolism	1549	LC/MS Polar	111	1619	103.04	Muscle	HMDB00965	HMDB00336
Liver_1299	Muscle_1549	-0.612356	144	tyrosine	Amino Acid	Tyrosine Metabolism	1299	LC/MS Pos Early	815	2430	182.081	Liver	309	3-hydroxyisobutyrate	Amino Acid	Leucine, Isoleucine and Valine Metabolism	1549	LC/MS Polar	111	1619	103.04	Muscle	HMDB00158	HMDB00336
Liver_1417	Muscle_1549	0.724749	234	kynurenate	Amino Acid	Tryptophan Metabolism	1417	LC/MS Neg	98	2224	188.035	Liver	309	3-hydroxyisobutyrate	Amino Acid	Leucine, Isoleucine and Valine Metabolism	1549	LC/MS Polar	111	1619	103.04	Muscle	HMDB00715	HMDB00336
Liver_1471	Muscle_1549	-0.655783	1085	ribose	Carbohydrate	Pentose Metabolism	1471	LC/MS Polar	914	1508.2	195.051	Liver	309	3-hydroxyisobutyrate	Amino Acid	Leucine, Isoleucine and Valine Metabolism	1549	LC/MS Polar	111	1619	103.04	Muscle	HMDB00283	HMDB00336
Liver_1495	Muscle_1549	0.656724	110	saccharopine	Amino Acid	Lysine Metabolism	1495	LC/MS Pos Early	392	2530	277.139	Liver	309	3-hydroxyisobutyrate	Amino Acid	Leucine, Isoleucine and Valine Metabolism	1549	LC/MS Polar	111	1619	103.04	Muscle	HMDB00279	HMDB00336
Liver_1512	Muscle_1549	0.79989	244	picolinate	Amino Acid	Tryptophan Metabolism	1512	LC/MS Pos Early	1022	910	124.039	Liver	309	3-hydroxyisobutyrate	Amino Acid	Leucine, Isoleucine and Valine Metabolism	1549	LC/MS Polar	111	1619	103.04	Muscle	HMDB02243	HMDB00336
Liver_1549	Muscle_1549	0.817264	350	3-hydroxyisobutyrate	Amino Acid	Leucine, Isoleucine and Valine Metabolism	1549	LC/MS Polar	111	1619	103.04	Liver	309	3-hydroxyisobutyrate	Amino Acid	Leucine, Isoleucine and Valine Metabolism	1549	LC/MS Polar	111	1619	103.04	Muscle	HMDB00336	HMDB00336
Liver_1670	Muscle_1549	0.696972	398	urea	Amino Acid	Urea cycle; Arginine and Proline Metabolism	1670	LC/MS Pos Early	533	700	121.072	Liver	309	3-hydroxyisobutyrate	Amino Acid	Leucine, Isoleucine and Valine Metabolism	1549	LC/MS Polar	111	1619	103.04	Muscle	HMDB00294	HMDB00336
Liver_6146	Muscle_1549	0.746604	111	2-aminoadipate	Amino Acid	Lysine Metabolism	6146	LC/MS Pos Early	381	1912	162.076	Liver	309	3-hydroxyisobutyrate	Amino Acid	Leucine, Isoleucine and Valine Metabolism	1549	LC/MS Polar	111	1619	103.04	Muscle	HMDB00510	HMDB00336
Liver_15140	Muscle_1549	0.696896	230	kynurenine	Amino Acid	Tryptophan Metabolism	15140	LC/MS Pos Early	100000265	2739	209.092	Liver	309	3-hydroxyisobutyrate	Amino Acid	Leucine, Isoleucine and Valine Metabolism	1549	LC/MS Polar	111	1619	103.04	Muscle	HMDB00684	HMDB00336
Liver_15716	Muscle_1549	-0.839148	77	imidazole lactate	Amino Acid	Histidine Metabolism	15716	LC/MS Pos Early	100000263	2040	157.061	Liver	309	3-hydroxyisobutyrate	Amino Acid	Leucine, Isoleucine and Valine Metabolism	1549	LC/MS Polar	111	1619	103.04	Muscle	HMDB02320	HMDB00336
Liver_15720	Muscle_1549	0.675899	45	N-acetylglutamate	Amino Acid	Glutamate Metabolism	15720	LC/MS Pos Early	100000282	1050	190.071	Liver	309	3-hydroxyisobutyrate	Amino Acid	Leucine, Isoleucine and Valine Metabolism	1549	LC/MS Polar	111	1619	103.04	Muscle	HMDB01138	HMDB00336
Liver_15915	Muscle_1549	-0.621367	365	S-adenosylmethionine (SAM)	Amino Acid	Methionine, Cysteine, SAM and Taurine Metabolism	15915	LC/MS Pos Early	1263	3002	399.145	Liver	309	3-hydroxyisobutyrate	Amino Acid	Leucine, Isoleucine and Valine Metabolism	1549	LC/MS Polar	111	1619	103.04	Muscle	HMDB01185	HMDB00336
Liver_18349	Muscle_1549	0.740588	256	indolelactate	Amino Acid	Tryptophan Metabolism	18349	LC/MS Neg	100000463	2286	204.067	Liver	309	3-hydroxyisobutyrate	Amino Acid	Leucine, Isoleucine and Valine Metabolism	1549	LC/MS Polar	111	1619	103.04	Muscle	HMDB00671	HMDB00336
Liver_20488	Muscle_1549	-0.677611	1047	glucose	Carbohydrate	Glycolysis, Gluconeogenesis, and Pyruvate Metabolism	20488	LC/MS Polar	572	2342	179.056	Liver	309	3-hydroxyisobutyrate	Amino Acid	Leucine, Isoleucine and Valine Metabolism	1549	LC/MS Polar	111	1619	103.04	Muscle	HMDB00122	HMDB00336
Liver_27665	Muscle_1549	-0.677325	3825	1-methylnicotinamide	Cofactors and Vitamins	Nicotinate and Nicotinamide Metabolism	27665	LC/MS Pos Early	55	1940	137.071	Liver	309	3-hydroxyisobutyrate	Amino Acid	Leucine, Isoleucine and Valine Metabolism	1549	LC/MS Polar	111	1619	103.04	Muscle	HMDB00699	HMDB00336
Liver_31932	Muscle_1549	0.779513	1559	propionylglycine (C3)	Lipid	Fatty Acid Metabolism (also BCAA Metabolism)	31932	LC/MS Polar	100001150	1502.5	130.051	Liver	309	3-hydroxyisobutyrate	Amino Acid	Leucine, Isoleucine and Valine Metabolism	1549	LC/MS Polar	111	1619	103.04	Muscle	HMDB00783	HMDB00336
Liver_32349	Muscle_1549	-0.614755	87	4-imidazoleacetate	Amino Acid	Histidine Metabolism	32349	LC/MS Pos Early	100001207	2055	127.05	Liver	309	3-hydroxyisobutyrate	Amino Acid	Leucine, Isoleucine and Valine Metabolism	1549	LC/MS Polar	111	1619	103.04	Muscle	HMDB02024	HMDB00336
Liver_33471	Muscle_1549	0.804042	3811	nicotinate ribonucleoside	Cofactors and Vitamins	Nicotinate and Nicotinamide Metabolism	33471	LC/MS Pos Early	100001316	1536	256.082	Liver	309	3-hydroxyisobutyrate	Amino Acid	Leucine, Isoleucine and Valine Metabolism	1549	LC/MS Polar	111	1619	103.04	Muscle	HMDB06809	HMDB00336
Liver_33949	Muscle_1549	-0.671213	531	gamma-glutamylglycine	Peptide	Gamma-glutamyl Amino Acid	33949	LC/MS Pos Early	100001294	1535	205.082	Liver	309	3-hydroxyisobutyrate	Amino Acid	Leucine, Isoleucine and Valine Metabolism	1549	LC/MS Polar	111	1619	103.04	Muscle	HMDB11667	HMDB00336
Liver_33953	Muscle_1549	0.680983	412	N-acetylarginine	Amino Acid	Urea cycle; Arginine and Proline Metabolism	33953	LC/MS Pos Early	100001266	2245	217.13	Liver	309	3-hydroxyisobutyrate	Amino Acid	Leucine, Isoleucine and Valine Metabolism	1549	LC/MS Polar	111	1619	103.04	Muscle	HMDB04620	HMDB00336
Liver_33969	Muscle_1549	0.631193	1353	stearidonate (18:4n3)	Lipid	Polyunsaturated Fatty Acid (n3 and n6)	33969	LC/MS Neg	100001229	5395	275.202	Liver	309	3-hydroxyisobutyrate	Amino Acid	Leucine, Isoleucine and Valine Metabolism	1549	LC/MS Polar	111	1619	103.04	Muscle	HMDB06547	HMDB00336
Liver_36751	Muscle_1549	0.615321	96	N2-acetyllysine	Amino Acid	Lysine Metabolism	36751	LC/MS Polar	100001721	3372.6	187.109	Liver	309	3-hydroxyisobutyrate	Amino Acid	Leucine, Isoleucine and Valine Metabolism	1549	LC/MS Polar	111	1619	103.04	Muscle	HMDB00446	HMDB00336
Liver_36768	Muscle_1549	0.704649	1573	valerylglycine (C5)	Lipid	Fatty Acid Metabolism(Acyl Glycine)	36768	LC/MS Neg	100001451	2071	158.082	Liver	309	3-hydroxyisobutyrate	Amino Acid	Leucine, Isoleucine and Valine Metabolism	1549	LC/MS Polar	111	1619	103.04	Muscle	HMDB00927	HMDB00336
Liver_36815	Muscle_1549	-0.696972	3662	2'-AMP	Nucleotide	Purine Metabolism, Adenine containing	36815	LC/MS Neg	100001694	1497.7	346.056	Liver	309	3-hydroxyisobutyrate	Amino Acid	Leucine, Isoleucine and Valine Metabolism	1549	LC/MS Polar	111	1619	103.04	Muscle	HMDB11617	HMDB00336
Liver_37058	Muscle_1549	-0.668548	1259	succinylcarnitine (C4)	Energy	TCA Cycle	37058	LC/MS Pos Early	100001948	2291	262.129	Liver	309	3-hydroxyisobutyrate	Amino Acid	Leucine, Isoleucine and Valine Metabolism	1549	LC/MS Polar	111	1619	103.04	Muscle	HMDB61717	HMDB00336
Liver_37506	Muscle_1549	-0.61435	2709	palmitoyl sphingomyelin (d18:1/16:0)	Lipid	Sphingomyelins	37506	LC/MS Pos Late	100002107	2168	703.575	Liver	309	3-hydroxyisobutyrate	Amino Acid	Leucine, Isoleucine and Valine Metabolism	1549	LC/MS Polar	111	1619	103.04	Muscle		HMDB00336
Liver_40469	Muscle_1549	-0.653324	3832	N1-Methyl-2-pyridone-5-carboxamide	Cofactors and Vitamins	Nicotinate and Nicotinamide Metabolism	40469	LC/MS Pos Early	100001468	1250	153.066	Liver	309	3-hydroxyisobutyrate	Amino Acid	Leucine, Isoleucine and Valine Metabolism	1549	LC/MS Polar	111	1619	103.04	Muscle	HMDB04193	HMDB00336
Liver_42450	Muscle_1549	-0.797164	1999	1-stearoyl-2-arachidonoyl-GPC (18:0/20:4)	Lipid	Phosphatidylcholine (PC)	42450	LC/MS Pos Late	100001869	2300	810.601	Liver	309	3-hydroxyisobutyrate	Amino Acid	Leucine, Isoleucine and Valine Metabolism	1549	LC/MS Polar	111	1619	103.04	Muscle	HMDB08048	HMDB00336
Liver_43231	Muscle_1549	0.681343	120	6-oxopiperidine-2-carboxylate	Amino Acid	Lysine Metabolism	43231	LC/MS Pos Early	100004499	1432	144.066	Liver	309	3-hydroxyisobutyrate	Amino Acid	Leucine, Isoleucine and Valine Metabolism	1549	LC/MS Polar	111	1619	103.04	Muscle	HMDB61705	HMDB00336
Liver_43249	Muscle_1549	0.651135	417	N-delta-acetylornithine	Amino Acid	Urea cycle; Arginine and Proline Metabolism	43249	LC/MS Polar	100004523	2719.9	173.093	Liver	309	3-hydroxyisobutyrate	Amino Acid	Leucine, Isoleucine and Valine Metabolism	1549	LC/MS Polar	111	1619	103.04	Muscle		HMDB00336
Liver_48340	Muscle_1549	-0.658693	1088	ribulose/xylulose	Carbohydrate	Pentose Metabolism	48340	LC/MS Polar	100006122	1400	149.046	Liver	309	3-hydroxyisobutyrate	Amino Acid	Leucine, Isoleucine and Valine Metabolism	1549	LC/MS Polar	111	1619	103.04	Muscle		HMDB00336
Liver_48434	Muscle_1549	0.661286	415	N-acetylcitrulline	Amino Acid	Urea cycle; Arginine and Proline Metabolism	48434	LC/MS Neg	100001577	940	216.099	Liver	309	3-hydroxyisobutyrate	Amino Acid	Leucine, Isoleucine and Valine Metabolism	1549	LC/MS Polar	111	1619	103.04	Muscle	HMDB00856	HMDB00336
Liver_52281	Muscle_1549	0.736122	481	2-hydroxybutyrate/2-hydroxyisobutyrate	Amino Acid	Glutathione Metabolism	52281	LC/MS Polar	100008928	1258	103.04	Liver	309	3-hydroxyisobutyrate	Amino Acid	Leucine, Isoleucine and Valine Metabolism	1549	LC/MS Polar	111	1619	103.04	Muscle		HMDB00336
Liver_52447	Muscle_1549	-0.674317	2091	1-stearoyl-2-arachidonoyl-GPE (18:0/20:4)	Lipid	Phosphatidylethanolamine (PE)	52447	LC/MS Pos Late	100008977	2424	768.554	Liver	309	3-hydroxyisobutyrate	Amino Acid	Leucine, Isoleucine and Valine Metabolism	1549	LC/MS Polar	111	1619	103.04	Muscle	HMDB09003	HMDB00336
Liver_52449	Muscle_1549	-0.626163	2229	1-stearoyl-2-arachidonoyl-GPI (18:0/20:4)	Lipid	Phosphatidylinositol (PI)	52449	LC/MS Pos Late	100000616	3000	904.591	Liver	309	3-hydroxyisobutyrate	Amino Acid	Leucine, Isoleucine and Valine Metabolism	1549	LC/MS Polar	111	1619	103.04	Muscle	HMDB09815	HMDB00336
Liver_52452	Muscle_1549	-0.708598	1991	1-stearoyl-2-linoleoyl-GPC (18:0/18:2)*	Lipid	Phosphatidylcholine (PC)	52452	LC/MS Pos Late	100008980	2380	786.601	Liver	309	3-hydroxyisobutyrate	Amino Acid	Leucine, Isoleucine and Valine Metabolism	1549	LC/MS Polar	111	1619	103.04	Muscle	HMDB08039	HMDB00336
Liver_52495	Muscle_1549	-0.636015	2730	sphingomyelin (d18:1/21:0, d17:1/22:0, d16:1/23:0)*	Lipid	Sphingomyelins	52495	LC/MS Pos Late	100009025	2793	773.653	Liver	309	3-hydroxyisobutyrate	Amino Acid	Leucine, Isoleucine and Valine Metabolism	1549	LC/MS Polar	111	1619	103.04	Muscle		HMDB00336
Liver_52610	Muscle_1549	-0.650921	1972	1-palmitoyl-2-docosahexaenoyl-GPC (16:0/22:6)	Lipid	Phosphatidylcholine (PC)	52610	LC/MS Pos Late	100008915	2023	806.569	Liver	309	3-hydroxyisobutyrate	Amino Acid	Leucine, Isoleucine and Valine Metabolism	1549	LC/MS Polar	111	1619	103.04	Muscle	HMDB07991	HMDB00336
Liver_52611	Muscle_1549	-0.637792	2005	1-stearoyl-2-docosahexaenoyl-GPC (18:0/22:6)	Lipid	Phosphatidylcholine (PC)	52611	LC/MS Pos Late	100008916	2197	834.601	Liver	309	3-hydroxyisobutyrate	Amino Acid	Leucine, Isoleucine and Valine Metabolism	1549	LC/MS Polar	111	1619	103.04	Muscle	HMDB08057	HMDB00336
Liver_52710	Muscle_1549	-0.688159	2028	1-linoleoyl-2-arachidonoyl-GPC (18:2/20:4n6)*	Lipid	Phosphatidylcholine (PC)	52710	LC/MS Pos Late	100009131	1969	806.569	Liver	309	3-hydroxyisobutyrate	Amino Acid	Leucine, Isoleucine and Valine Metabolism	1549	LC/MS Polar	111	1619	103.04	Muscle	HMDB08147	HMDB00336
Liver_55072	Muscle_1549	0.667919	404	2-oxoarginine*	Amino Acid	Urea cycle; Arginine and Proline Metabolism	55072	LC/MS Pos Early	100002784	1760	174.087	Liver	309	3-hydroxyisobutyrate	Amino Acid	Leucine, Isoleucine and Valine Metabolism	1549	LC/MS Polar	111	1619	103.04	Muscle	HMDB04225	HMDB00336
Liver_57461	Muscle_1549	0.680588	431	argininate*	Amino Acid	Urea cycle; Arginine and Proline Metabolism	57461	LC/MS Pos Early	100002769	2150	176.103	Liver	309	3-hydroxyisobutyrate	Amino Acid	Leucine, Isoleucine and Valine Metabolism	1549	LC/MS Polar	111	1619	103.04	Muscle	HMDB03148	HMDB00336
Liver_57584	Muscle_1549	-0.732463	3833	N1-Methyl-4-pyridone-3-carboxamide	Cofactors and Vitamins	Nicotinate and Nicotinamide Metabolism	57584	LC/MS Pos Early	100001469	1260	153.066	Liver	309	3-hydroxyisobutyrate	Amino Acid	Leucine, Isoleucine and Valine Metabolism	1549	LC/MS Polar	111	1619	103.04	Muscle	HMDB04194	HMDB00336
Liver_61789	Muscle_1549	0.623598	1571	isocaproylglycine	Lipid	Fatty Acid Metabolism(Acyl Glycine)	61789	LC/MS Neg	100019816	2820	172.098	Liver	309	3-hydroxyisobutyrate	Amino Acid	Leucine, Isoleucine and Valine Metabolism	1549	LC/MS Polar	111	1619	103.04	Muscle		HMDB00336
Liver_61868	Muscle_1549	-0.71262	86	1-ribosyl-imidazoleacetate*	Amino Acid	Histidine Metabolism	61868	LC/MS Pos Early	100001668	2006	259.092	Liver	309	3-hydroxyisobutyrate	Amino Acid	Leucine, Isoleucine and Valine Metabolism	1549	LC/MS Polar	111	1619	103.04	Muscle	HMDB02331	HMDB00336
Liver_62736	Muscle_1549	0.629352	1575	4-methylhexanoylglycine	Lipid	Fatty Acid Metabolism(Acyl Glycine)	62736	LC/MS Neg	100020632	3550	186.114	Liver	309	3-hydroxyisobutyrate	Amino Acid	Leucine, Isoleucine and Valine Metabolism	1549	LC/MS Polar	111	1619	103.04	Muscle		HMDB00336
Liver_62860	Muscle_1549	0.612538	104	N6-methyllysine	Amino Acid	Lysine Metabolism	62860	LC/MS Pos Early	100003415	2831	161.128	Liver	309	3-hydroxyisobutyrate	Amino Acid	Leucine, Isoleucine and Valine Metabolism	1549	LC/MS Polar	111	1619	103.04	Muscle	HMDB02038	HMDB00336
Liver_1564	Muscle_1572	0.615227	1251	citrate	Energy	TCA Cycle	1564	LC/MS Neg	1124	582	191.02	Liver	898	glycerate	Carbohydrate	Glycolysis, Gluconeogenesis, and Pyruvate Metabolism	1572	LC/MS Polar	1052	2070.4	105.019	Muscle	HMDB00094	HMDB00139
Liver_1651	Muscle_1572	0.703441	3944	pyridoxal	Cofactors and Vitamins	Vitamin B6 Metabolism	1651	LC/MS Pos Early	491	2343	168.066	Liver	898	glycerate	Carbohydrate	Glycolysis, Gluconeogenesis, and Pyruvate Metabolism	1572	LC/MS Polar	1052	2070.4	105.019	Muscle	HMDB01545	HMDB00139
Liver_1827	Muscle_1572	-0.775739	3837	riboflavin (Vitamin B2)	Cofactors and Vitamins	Riboflavin Metabolism	1827	LC/MS Pos Early	500	2292	377.146	Liver	898	glycerate	Carbohydrate	Glycolysis, Gluconeogenesis, and Pyruvate Metabolism	1572	LC/MS Polar	1052	2070.4	105.019	Muscle	HMDB00244	HMDB00139
Liver_2134	Muscle_1572	-0.638528	3838	FAD	Cofactors and Vitamins	Riboflavin Metabolism	2134	LC/MS Neg	327	2425	784.15	Liver	898	glycerate	Carbohydrate	Glycolysis, Gluconeogenesis, and Pyruvate Metabolism	1572	LC/MS Polar	1052	2070.4	105.019	Muscle	HMDB01248	HMDB00139
Liver_5331	Muscle_1572	-0.676432	3943	pyridoxal phosphate	Cofactors and Vitamins	Vitamin B6 Metabolism	5331	LC/MS Neg	492	943	246.017	Liver	898	glycerate	Carbohydrate	Glycolysis, Gluconeogenesis, and Pyruvate Metabolism	1572	LC/MS Polar	1052	2070.4	105.019	Muscle	HMDB01491	HMDB00139
Liver_15140	Muscle_1572	-0.679779	230	kynurenine	Amino Acid	Tryptophan Metabolism	15140	LC/MS Pos Early	100000265	2739	209.092	Liver	898	glycerate	Carbohydrate	Glycolysis, Gluconeogenesis, and Pyruvate Metabolism	1572	LC/MS Polar	1052	2070.4	105.019	Muscle	HMDB00684	HMDB00139
Liver_15586	Muscle_1572	0.61804	1120	maltose	Carbohydrate	Glycogen Metabolism	15586	LC/MS Polar	913	3329.4	387.114	Liver	898	glycerate	Carbohydrate	Glycolysis, Gluconeogenesis, and Pyruvate Metabolism	1572	LC/MS Polar	1052	2070.4	105.019	Muscle	HMDB00163	HMDB00139
Liver_15650	Muscle_1572	-0.701191	3673	1-methyladenosine	Nucleotide	Purine Metabolism, Adenine containing	15650	LC/MS Pos Early	1242	2120	282.12	Liver	898	glycerate	Carbohydrate	Glycolysis, Gluconeogenesis, and Pyruvate Metabolism	1572	LC/MS Polar	1052	2070.4	105.019	Muscle	HMDB03331	HMDB00139
Liver_15772	Muscle_1572	-0.615543	1086	ribitol	Carbohydrate	Pentose Metabolism	15772	LC/MS Polar	100000406	1789.6	151.061	Liver	898	glycerate	Carbohydrate	Glycolysis, Gluconeogenesis, and Pyruvate Metabolism	1572	LC/MS Polar	1052	2070.4	105.019	Muscle	HMDB00508	HMDB00139
Liver_15797	Muscle_1572	-0.683018	3839	FMN	Cofactors and Vitamins	Riboflavin Metabolism	15797	LC/MS Neg	100000251	2390	455.097	Liver	898	glycerate	Carbohydrate	Glycolysis, Gluconeogenesis, and Pyruvate Metabolism	1572	LC/MS Polar	1052	2070.4	105.019	Muscle	HMDB01520	HMDB00139
Liver_15910	Muscle_1572	0.691626	1115	maltotetraose	Carbohydrate	Glycogen Metabolism	15910	LC/MS Polar	100000275	5000	711.22	Liver	898	glycerate	Carbohydrate	Glycolysis, Gluconeogenesis, and Pyruvate Metabolism	1572	LC/MS Polar	1052	2070.4	105.019	Muscle	HMDB01296	HMDB00139
Liver_33946	Muscle_1572	0.702583	69	N-acetylhistidine	Amino Acid	Histidine Metabolism	33946	LC/MS Pos Early	100001293	2065	198.087	Liver	898	glycerate	Carbohydrate	Glycolysis, Gluconeogenesis, and Pyruvate Metabolism	1572	LC/MS Polar	1052	2070.4	105.019	Muscle	HMDB32055	HMDB00139
Liver_35163	Muscle_1572	0.679753	1114	maltopentaose	Carbohydrate	Glycogen Metabolism	35163	LC/MS Polar	100001447	5365	827.267	Liver	898	glycerate	Carbohydrate	Glycolysis, Gluconeogenesis, and Pyruvate Metabolism	1572	LC/MS Polar	1052	2070.4	105.019	Muscle	HMDB12254	HMDB00139
Liver_35170	Muscle_1572	0.66937	1112	maltohexaose	Carbohydrate	Glycogen Metabolism	35170	LC/MS Pos Early	100001448	770	991.335	Liver	898	glycerate	Carbohydrate	Glycolysis, Gluconeogenesis, and Pyruvate Metabolism	1572	LC/MS Polar	1052	2070.4	105.019	Muscle	HMDB12253	HMDB00139
Liver_40406	Muscle_1572	0.667427	1914	trimethylamine N-oxide	Lipid	Phospholipid Metabolism	40406	LC/MS Pos Early	100003397	2100	76.0757	Liver	898	glycerate	Carbohydrate	Glycolysis, Gluconeogenesis, and Pyruvate Metabolism	1572	LC/MS Polar	1052	2070.4	105.019	Muscle	HMDB00925	HMDB00139
Liver_44688	Muscle_1572	0.664071	1117	maltotriose	Carbohydrate	Glycogen Metabolism	44688	LC/MS Polar	100000276	4286.4	549.167	Liver	898	glycerate	Carbohydrate	Glycolysis, Gluconeogenesis, and Pyruvate Metabolism	1572	LC/MS Polar	1052	2070.4	105.019	Muscle	HMDB01262	HMDB00139
Liver_52944	Muscle_1572	-0.617298	1664	palmitoylcholine	Lipid	Fatty Acid Metabolism (Acyl Choline)	52944	LC/MS Pos Late	100009233	1482	342.337	Liver	898	glycerate	Carbohydrate	Glycolysis, Gluconeogenesis, and Pyruvate Metabolism	1572	LC/MS Polar	1052	2070.4	105.019	Muscle		HMDB00139
Liver_39577	Muscle_1573	-0.619532	57	N-methyl-GABA	Amino Acid	Glutamate Metabolism	39577	LC/MS Pos Early	100003152	2109	118.086	Liver	3292	guanosine	Nucleotide	Purine Metabolism, Guanine containing	1573	LC/MS Neg	1099	1662	282.084	Muscle		HMDB00133
Liver_555	Muscle_1574	0.622591	3667	adenosine	Nucleotide	Purine Metabolism, Adenine containing	555	LC/MS Pos Early	798	2169	268.104	Liver	78	histamine	Amino Acid	Histidine Metabolism	1574	LC/MS Pos Early	354	3035	112.087	Muscle	HMDB00050	HMDB00870
Liver_15499	Muscle_1585	0.638628	7	betaine aldehyde	Amino Acid	Glycine, Serine and Threonine Metabolism	15499	LC/MS Pos Early	1219	1915	120.102	Liver	30	N-acetylalanine	Amino Acid	Alanine and Aspartate Metabolism	1585	LC/MS Polar	1110	1564.8	130.051	Muscle	HMDB01252	HMDB00766
Liver_15772	Muscle_1585	0.611747	1086	ribitol	Carbohydrate	Pentose Metabolism	15772	LC/MS Polar	100000406	1789.6	151.061	Liver	30	N-acetylalanine	Amino Acid	Alanine and Aspartate Metabolism	1585	LC/MS Polar	1110	1564.8	130.051	Muscle	HMDB00508	HMDB00766
Liver_35137	Muscle_1585	0.628192	3710	N2,N2-dimethylguanosine	Nucleotide	Purine Metabolism, Guanine containing	35137	LC/MS Pos Early	100001412	2210	312.13	Liver	30	N-acetylalanine	Amino Acid	Alanine and Aspartate Metabolism	1585	LC/MS Polar	1110	1564.8	130.051	Muscle	HMDB04824	HMDB00766
Liver_52984	Muscle_1585	-0.649956	1594	(S)-3-hydroxybutyrylcarnitine	Lipid	Fatty Acid Metabolism(Acyl Carnitine)	52984	LC/MS Pos Early	100009271	2340	248.149	Liver	30	N-acetylalanine	Amino Acid	Alanine and Aspartate Metabolism	1585	LC/MS Polar	1110	1564.8	130.051	Muscle	HMDB13127	HMDB00766
Liver_57393	Muscle_1585	0.621276	1830	12-HHTrE	Lipid	Eicosanoid	57393	LC/MS Neg	1261	5175	279.197	Liver	30	N-acetylalanine	Amino Acid	Alanine and Aspartate Metabolism	1585	LC/MS Polar	1110	1564.8	130.051	Muscle	HMDB12535	HMDB00766
Liver_57443	Muscle_1585	0.679208	2659	ceramide (d18:2/24:1, d18:1/24:2)*	Lipid	Ceramides	57443	LC/MS Pos Late	100015744	3858	646.613	Liver	30	N-acetylalanine	Amino Acid	Alanine and Aspartate Metabolism	1585	LC/MS Polar	1110	1564.8	130.051	Muscle		HMDB00766
Liver_53	Muscle_1587	-0.636415	43	glutamine	Amino Acid	Glutamate Metabolism	53	LC/MS Pos Early	563	1291	147.076	Liver	248	N-acetylleucine	Amino Acid	Leucine, Isoleucine and Valine Metabolism	1587	LC/MS Neg	1082	2400	172.098	Muscle	HMDB00641	HMDB11756
Liver_396	Muscle_1587	0.723431	1449	glutarate (C5-DC)	Lipid	Fatty Acid, Dicarboxylate	396	LC/MS Polar	339	2900	131.035	Liver	248	N-acetylleucine	Amino Acid	Leucine, Isoleucine and Valine Metabolism	1587	LC/MS Neg	1082	2400	172.098	Muscle	HMDB00661	HMDB11756
Liver_527	Muscle_1587	-0.618229	1064	lactate	Carbohydrate	Glycolysis, Gluconeogenesis, and Pyruvate Metabolism	527	LC/MS Neg	482	681.6	89.0244	Liver	248	N-acetylleucine	Amino Acid	Leucine, Isoleucine and Valine Metabolism	1587	LC/MS Neg	1082	2400	172.098	Muscle	HMDB00190	HMDB11756
Liver_542	Muscle_1587	0.617818	1660	3-hydroxybutyrate (BHBA)	Lipid	Ketone Bodies	542	LC/MS Polar	254	1444	103.04	Liver	248	N-acetylleucine	Amino Acid	Leucine, Isoleucine and Valine Metabolism	1587	LC/MS Neg	1082	2400	172.098	Muscle	HMDB00357	HMDB11756
Liver_577	Muscle_1587	-0.872994	1162	fructose	Carbohydrate	Fructose, Mannose and Galactose Metabolism	577	LC/MS Polar	878	2065	179.056	Liver	248	N-acetylleucine	Amino Acid	Leucine, Isoleucine and Valine Metabolism	1587	LC/MS Neg	1082	2400	172.098	Muscle	HMDB00660	HMDB11756
Liver_584	Muscle_1587	-0.804525	1168	mannose	Carbohydrate	Fructose, Mannose and Galactose Metabolism	584	LC/MS Polar	803	2200	179.056	Liver	248	N-acetylleucine	Amino Acid	Leucine, Isoleucine and Valine Metabolism	1587	LC/MS Neg	1082	2400	172.098	Muscle	HMDB00169	HMDB11756
Liver_590	Muscle_1587	0.809725	388	hypotaurine	Amino Acid	Methionine, Cysteine, SAM and Taurine Metabolism	590	LC/MS Polar	358	2763.4	108.012	Liver	248	N-acetylleucine	Amino Acid	Leucine, Isoleucine and Valine Metabolism	1587	LC/MS Neg	1082	2400	172.098	Muscle	HMDB00965	HMDB11756
Liver_1417	Muscle_1587	0.609306	234	kynurenate	Amino Acid	Tryptophan Metabolism	1417	LC/MS Neg	98	2224	188.035	Liver	248	N-acetylleucine	Amino Acid	Leucine, Isoleucine and Valine Metabolism	1587	LC/MS Neg	1082	2400	172.098	Muscle	HMDB00715	HMDB11756
Liver_1444	Muscle_1587	0.650638	119	pipecolate	Amino Acid	Lysine Metabolism	1444	LC/MS Pos Early	1025	2200	130.086	Liver	248	N-acetylleucine	Amino Acid	Leucine, Isoleucine and Valine Metabolism	1587	LC/MS Neg	1082	2400	172.098	Muscle	HMDB00070	HMDB11756
Liver_1471	Muscle_1587	-0.772535	1085	ribose	Carbohydrate	Pentose Metabolism	1471	LC/MS Polar	914	1508.2	195.051	Liver	248	N-acetylleucine	Amino Acid	Leucine, Isoleucine and Valine Metabolism	1587	LC/MS Neg	1082	2400	172.098	Muscle	HMDB00283	HMDB11756
Liver_1493	Muscle_1587	0.618921	400	ornithine	Amino Acid	Urea cycle; Arginine and Proline Metabolism	1493	LC/MS Pos Early	444	2800	133.097	Liver	248	N-acetylleucine	Amino Acid	Leucine, Isoleucine and Valine Metabolism	1587	LC/MS Neg	1082	2400	172.098	Muscle	HMDB03374	HMDB11756
Liver_1495	Muscle_1587	0.680981	110	saccharopine	Amino Acid	Lysine Metabolism	1495	LC/MS Pos Early	392	2530	277.139	Liver	248	N-acetylleucine	Amino Acid	Leucine, Isoleucine and Valine Metabolism	1587	LC/MS Neg	1082	2400	172.098	Muscle	HMDB00279	HMDB11756
Liver_1512	Muscle_1587	0.78972	244	picolinate	Amino Acid	Tryptophan Metabolism	1512	LC/MS Pos Early	1022	910	124.039	Liver	248	N-acetylleucine	Amino Acid	Leucine, Isoleucine and Valine Metabolism	1587	LC/MS Neg	1082	2400	172.098	Muscle	HMDB02243	HMDB11756
Liver_1549	Muscle_1587	0.675158	350	3-hydroxyisobutyrate	Amino Acid	Leucine, Isoleucine and Valine Metabolism	1549	LC/MS Polar	111	1619	103.04	Liver	248	N-acetylleucine	Amino Acid	Leucine, Isoleucine and Valine Metabolism	1587	LC/MS Neg	1082	2400	172.098	Muscle	HMDB00336	HMDB11756
Liver_1591	Muscle_1587	0.702656	340	N-acetylvaline	Amino Acid	Leucine, Isoleucine and Valine Metabolism	1591	LC/MS Neg	1084	1704	158.082	Liver	248	N-acetylleucine	Amino Acid	Leucine, Isoleucine and Valine Metabolism	1587	LC/MS Neg	1082	2400	172.098	Muscle	HMDB11757	HMDB11756
Liver_1670	Muscle_1587	0.774419	398	urea	Amino Acid	Urea cycle; Arginine and Proline Metabolism	1670	LC/MS Pos Early	533	700	121.072	Liver	248	N-acetylleucine	Amino Acid	Leucine, Isoleucine and Valine Metabolism	1587	LC/MS Neg	1082	2400	172.098	Muscle	HMDB00294	HMDB11756
Liver_2734	Muscle_1587	0.725108	541	gamma-glutamyltyrosine	Peptide	Gamma-glutamyl Amino Acid	2734	LC/MS Neg	1102	1240	309.109	Liver	248	N-acetylleucine	Amino Acid	Leucine, Isoleucine and Valine Metabolism	1587	LC/MS Neg	1082	2400	172.098	Muscle	HMDB11741	HMDB11756
Liver_6146	Muscle_1587	0.739971	111	2-aminoadipate	Amino Acid	Lysine Metabolism	6146	LC/MS Pos Early	381	1912	162.076	Liver	248	N-acetylleucine	Amino Acid	Leucine, Isoleucine and Valine Metabolism	1587	LC/MS Neg	1082	2400	172.098	Muscle	HMDB00510	HMDB11756
Liver_15140	Muscle_1587	0.71083	230	kynurenine	Amino Acid	Tryptophan Metabolism	15140	LC/MS Pos Early	100000265	2739	209.092	Liver	248	N-acetylleucine	Amino Acid	Leucine, Isoleucine and Valine Metabolism	1587	LC/MS Neg	1082	2400	172.098	Muscle	HMDB00684	HMDB11756
Liver_15586	Muscle_1587	-0.807312	1120	maltose	Carbohydrate	Glycogen Metabolism	15586	LC/MS Polar	913	3329.4	387.114	Liver	248	N-acetylleucine	Amino Acid	Leucine, Isoleucine and Valine Metabolism	1587	LC/MS Neg	1082	2400	172.098	Muscle	HMDB00163	HMDB11756
Liver_15716	Muscle_1587	-0.708769	77	imidazole lactate	Amino Acid	Histidine Metabolism	15716	LC/MS Pos Early	100000263	2040	157.061	Liver	248	N-acetylleucine	Amino Acid	Leucine, Isoleucine and Valine Metabolism	1587	LC/MS Neg	1082	2400	172.098	Muscle	HMDB02320	HMDB11756
Liver_15720	Muscle_1587	0.647674	45	N-acetylglutamate	Amino Acid	Glutamate Metabolism	15720	LC/MS Pos Early	100000282	1050	190.071	Liver	248	N-acetylleucine	Amino Acid	Leucine, Isoleucine and Valine Metabolism	1587	LC/MS Neg	1082	2400	172.098	Muscle	HMDB01138	HMDB11756
Liver_15910	Muscle_1587	-0.761853	1115	maltotetraose	Carbohydrate	Glycogen Metabolism	15910	LC/MS Polar	100000275	5000	711.22	Liver	248	N-acetylleucine	Amino Acid	Leucine, Isoleucine and Valine Metabolism	1587	LC/MS Neg	1082	2400	172.098	Muscle	HMDB01296	HMDB11756
Liver_18349	Muscle_1587	0.626908	256	indolelactate	Amino Acid	Tryptophan Metabolism	18349	LC/MS Neg	100000463	2286	204.067	Liver	248	N-acetylleucine	Amino Acid	Leucine, Isoleucine and Valine Metabolism	1587	LC/MS Neg	1082	2400	172.098	Muscle	HMDB00671	HMDB11756
Liver_20488	Muscle_1587	-0.850162	1047	glucose	Carbohydrate	Glycolysis, Gluconeogenesis, and Pyruvate Metabolism	20488	LC/MS Polar	572	2342	179.056	Liver	248	N-acetylleucine	Amino Acid	Leucine, Isoleucine and Valine Metabolism	1587	LC/MS Neg	1082	2400	172.098	Muscle	HMDB00122	HMDB11756
Liver_22138	Muscle_1587	0.654835	407	homocitrulline	Amino Acid	Urea cycle; Arginine and Proline Metabolism	22138	LC/MS Neg	100000963	789	188.104	Liver	248	N-acetylleucine	Amino Acid	Leucine, Isoleucine and Valine Metabolism	1587	LC/MS Neg	1082	2400	172.098	Muscle	HMDB00679	HMDB11756
Liver_27665	Muscle_1587	-0.764624	3825	1-methylnicotinamide	Cofactors and Vitamins	Nicotinate and Nicotinamide Metabolism	27665	LC/MS Pos Early	55	1940	137.071	Liver	248	N-acetylleucine	Amino Acid	Leucine, Isoleucine and Valine Metabolism	1587	LC/MS Neg	1082	2400	172.098	Muscle	HMDB00699	HMDB11756
Liver_31932	Muscle_1587	0.646472	1559	propionylglycine (C3)	Lipid	Fatty Acid Metabolism (also BCAA Metabolism)	31932	LC/MS Polar	100001150	1502.5	130.051	Liver	248	N-acetylleucine	Amino Acid	Leucine, Isoleucine and Valine Metabolism	1587	LC/MS Neg	1082	2400	172.098	Muscle	HMDB00783	HMDB11756
Liver_33471	Muscle_1587	0.764317	3811	nicotinate ribonucleoside	Cofactors and Vitamins	Nicotinate and Nicotinamide Metabolism	33471	LC/MS Pos Early	100001316	1536	256.082	Liver	248	N-acetylleucine	Amino Acid	Leucine, Isoleucine and Valine Metabolism	1587	LC/MS Neg	1082	2400	172.098	Muscle	HMDB06809	HMDB11756
Liver_33949	Muscle_1587	-0.69122	531	gamma-glutamylglycine	Peptide	Gamma-glutamyl Amino Acid	33949	LC/MS Pos Early	100001294	1535	205.082	Liver	248	N-acetylleucine	Amino Acid	Leucine, Isoleucine and Valine Metabolism	1587	LC/MS Neg	1082	2400	172.098	Muscle	HMDB11667	HMDB11756
Liver_33953	Muscle_1587	0.625841	412	N-acetylarginine	Amino Acid	Urea cycle; Arginine and Proline Metabolism	33953	LC/MS Pos Early	100001266	2245	217.13	Liver	248	N-acetylleucine	Amino Acid	Leucine, Isoleucine and Valine Metabolism	1587	LC/MS Neg	1082	2400	172.098	Muscle	HMDB04620	HMDB11756
Liver_33967	Muscle_1587	0.752839	318	N-acetylisoleucine	Amino Acid	Leucine, Isoleucine and Valine Metabolism	33967	LC/MS Neg	100001276	2325	172.098	Liver	248	N-acetylleucine	Amino Acid	Leucine, Isoleucine and Valine Metabolism	1587	LC/MS Neg	1082	2400	172.098	Muscle	HMDB61684	HMDB11756
Liver_34396	Muscle_1587	-0.636595	1904	phosphocholine	Lipid	Phospholipid Metabolism	34396	LC/MS Pos Early	267	700	184.073	Liver	248	N-acetylleucine	Amino Acid	Leucine, Isoleucine and Valine Metabolism	1587	LC/MS Neg	1082	2400	172.098	Muscle	HMDB01565	HMDB11756
Liver_35163	Muscle_1587	-0.609734	1114	maltopentaose	Carbohydrate	Glycogen Metabolism	35163	LC/MS Polar	100001447	5365	827.267	Liver	248	N-acetylleucine	Amino Acid	Leucine, Isoleucine and Valine Metabolism	1587	LC/MS Neg	1082	2400	172.098	Muscle	HMDB12254	HMDB11756
Liver_35170	Muscle_1587	-0.72618	1112	maltohexaose	Carbohydrate	Glycogen Metabolism	35170	LC/MS Pos Early	100001448	770	991.335	Liver	248	N-acetylleucine	Amino Acid	Leucine, Isoleucine and Valine Metabolism	1587	LC/MS Neg	1082	2400	172.098	Muscle	HMDB12253	HMDB11756
Liver_36751	Muscle_1587	0.646728	96	N2-acetyllysine	Amino Acid	Lysine Metabolism	36751	LC/MS Polar	100001721	3372.6	187.109	Liver	248	N-acetylleucine	Amino Acid	Leucine, Isoleucine and Valine Metabolism	1587	LC/MS Neg	1082	2400	172.098	Muscle	HMDB00446	HMDB11756
Liver_36768	Muscle_1587	0.610212	1573	valerylglycine (C5)	Lipid	Fatty Acid Metabolism(Acyl Glycine)	36768	LC/MS Neg	100001451	2071	158.082	Liver	248	N-acetylleucine	Amino Acid	Leucine, Isoleucine and Valine Metabolism	1587	LC/MS Neg	1082	2400	172.098	Muscle	HMDB00927	HMDB11756
Liver_36815	Muscle_1587	-0.637517	3662	2'-AMP	Nucleotide	Purine Metabolism, Adenine containing	36815	LC/MS Neg	100001694	1497.7	346.056	Liver	248	N-acetylleucine	Amino Acid	Leucine, Isoleucine and Valine Metabolism	1587	LC/MS Neg	1082	2400	172.098	Muscle	HMDB11617	HMDB11756
Liver_37058	Muscle_1587	-0.606337	1259	succinylcarnitine (C4)	Energy	TCA Cycle	37058	LC/MS Pos Early	100001948	2291	262.129	Liver	248	N-acetylleucine	Amino Acid	Leucine, Isoleucine and Valine Metabolism	1587	LC/MS Neg	1082	2400	172.098	Muscle	HMDB61717	HMDB11756
Liver_39835	Muscle_1587	0.649347	1851	N-palmitoyltaurine	Lipid	Endocannabinoid	39835	LC/MS Neg	100003239	5560	362.237	Liver	248	N-acetylleucine	Amino Acid	Leucine, Isoleucine and Valine Metabolism	1587	LC/MS Neg	1082	2400	172.098	Muscle		HMDB11756
Liver_40469	Muscle_1587	-0.701196	3832	N1-Methyl-2-pyridone-5-carboxamide	Cofactors and Vitamins	Nicotinate and Nicotinamide Metabolism	40469	LC/MS Pos Early	100001468	1250	153.066	Liver	248	N-acetylleucine	Amino Acid	Leucine, Isoleucine and Valine Metabolism	1587	LC/MS Neg	1082	2400	172.098	Muscle	HMDB04193	HMDB11756
Liver_42450	Muscle_1587	-0.716892	1999	1-stearoyl-2-arachidonoyl-GPC (18:0/20:4)	Lipid	Phosphatidylcholine (PC)	42450	LC/MS Pos Late	100001869	2300	810.601	Liver	248	N-acetylleucine	Amino Acid	Leucine, Isoleucine and Valine Metabolism	1587	LC/MS Neg	1082	2400	172.098	Muscle	HMDB08048	HMDB11756
Liver_43231	Muscle_1587	0.688812	120	6-oxopiperidine-2-carboxylate	Amino Acid	Lysine Metabolism	43231	LC/MS Pos Early	100004499	1432	144.066	Liver	248	N-acetylleucine	Amino Acid	Leucine, Isoleucine and Valine Metabolism	1587	LC/MS Neg	1082	2400	172.098	Muscle	HMDB61705	HMDB11756
Liver_44688	Muscle_1587	-0.773569	1117	maltotriose	Carbohydrate	Glycogen Metabolism	44688	LC/MS Polar	100000276	4286.4	549.167	Liver	248	N-acetylleucine	Amino Acid	Leucine, Isoleucine and Valine Metabolism	1587	LC/MS Neg	1082	2400	172.098	Muscle	HMDB01262	HMDB11756
Liver_48187	Muscle_1587	0.637116	390	N-acetyltaurine	Amino Acid	Methionine, Cysteine, SAM and Taurine Metabolism	48187	LC/MS Neg	100005466	800	166.018	Liver	248	N-acetylleucine	Amino Acid	Leucine, Isoleucine and Valine Metabolism	1587	LC/MS Neg	1082	2400	172.098	Muscle		HMDB11756
Liver_48340	Muscle_1587	-0.783403	1088	ribulose/xylulose	Carbohydrate	Pentose Metabolism	48340	LC/MS Polar	100006122	1400	149.046	Liver	248	N-acetylleucine	Amino Acid	Leucine, Isoleucine and Valine Metabolism	1587	LC/MS Neg	1082	2400	172.098	Muscle		HMDB11756
Liver_48434	Muscle_1587	0.635366	415	N-acetylcitrulline	Amino Acid	Urea cycle; Arginine and Proline Metabolism	48434	LC/MS Neg	100001577	940	216.099	Liver	248	N-acetylleucine	Amino Acid	Leucine, Isoleucine and Valine Metabolism	1587	LC/MS Neg	1082	2400	172.098	Muscle	HMDB00856	HMDB11756
Liver_52452	Muscle_1587	-0.602894	1991	1-stearoyl-2-linoleoyl-GPC (18:0/18:2)*	Lipid	Phosphatidylcholine (PC)	52452	LC/MS Pos Late	100008980	2380	786.601	Liver	248	N-acetylleucine	Amino Acid	Leucine, Isoleucine and Valine Metabolism	1587	LC/MS Neg	1082	2400	172.098	Muscle	HMDB08039	HMDB11756
Liver_52610	Muscle_1587	-0.606442	1972	1-palmitoyl-2-docosahexaenoyl-GPC (16:0/22:6)	Lipid	Phosphatidylcholine (PC)	52610	LC/MS Pos Late	100008915	2023	806.569	Liver	248	N-acetylleucine	Amino Acid	Leucine, Isoleucine and Valine Metabolism	1587	LC/MS Neg	1082	2400	172.098	Muscle	HMDB07991	HMDB11756
Liver_52611	Muscle_1587	-0.677587	2005	1-stearoyl-2-docosahexaenoyl-GPC (18:0/22:6)	Lipid	Phosphatidylcholine (PC)	52611	LC/MS Pos Late	100008916	2197	834.601	Liver	248	N-acetylleucine	Amino Acid	Leucine, Isoleucine and Valine Metabolism	1587	LC/MS Neg	1082	2400	172.098	Muscle	HMDB08057	HMDB11756
Liver_53237	Muscle_1587	-0.715673	1110	sedoheptulose	Carbohydrate	Pentose Metabolism	53237	LC/MS Polar	100002619	2255	209.067	Liver	248	N-acetylleucine	Amino Acid	Leucine, Isoleucine and Valine Metabolism	1587	LC/MS Neg	1082	2400	172.098	Muscle	HMDB03219	HMDB11756
Liver_57461	Muscle_1587	0.629986	431	argininate*	Amino Acid	Urea cycle; Arginine and Proline Metabolism	57461	LC/MS Pos Early	100002769	2150	176.103	Liver	248	N-acetylleucine	Amino Acid	Leucine, Isoleucine and Valine Metabolism	1587	LC/MS Neg	1082	2400	172.098	Muscle	HMDB03148	HMDB11756
Liver_57514	Muscle_1587	-0.674935	1633	behenoylcarnitine (C22)*	Lipid	Fatty Acid Metabolism(Acyl Carnitine)	57514	LC/MS Pos Late	100015832	1561	484.436	Liver	248	N-acetylleucine	Amino Acid	Leucine, Isoleucine and Valine Metabolism	1587	LC/MS Neg	1082	2400	172.098	Muscle		HMDB11756
Liver_57531	Muscle_1587	-0.639729	1646	nervonoylcarnitine (C24:1)*	Lipid	Fatty Acid Metabolism(Acyl Carnitine)	57531	LC/MS Pos Late	100015846	1602	510.452	Liver	248	N-acetylleucine	Amino Acid	Leucine, Isoleucine and Valine Metabolism	1587	LC/MS Neg	1082	2400	172.098	Muscle		HMDB11756
Liver_57584	Muscle_1587	-0.732134	3833	N1-Methyl-4-pyridone-3-carboxamide	Cofactors and Vitamins	Nicotinate and Nicotinamide Metabolism	57584	LC/MS Pos Early	100001469	1260	153.066	Liver	248	N-acetylleucine	Amino Acid	Leucine, Isoleucine and Valine Metabolism	1587	LC/MS Neg	1082	2400	172.098	Muscle	HMDB04194	HMDB11756
Liver_57687	Muscle_1587	0.609001	125	N,N,N-trimethyl-5-aminovalerate	Amino Acid	Lysine Metabolism	57687	LC/MS Pos Early	100015962	2186	160.133	Liver	248	N-acetylleucine	Amino Acid	Leucine, Isoleucine and Valine Metabolism	1587	LC/MS Neg	1082	2400	172.098	Muscle		HMDB11756
Liver_61789	Muscle_1587	0.638613	1571	isocaproylglycine	Lipid	Fatty Acid Metabolism(Acyl Glycine)	61789	LC/MS Neg	100019816	2820	172.098	Liver	248	N-acetylleucine	Amino Acid	Leucine, Isoleucine and Valine Metabolism	1587	LC/MS Neg	1082	2400	172.098	Muscle		HMDB11756
Liver_61868	Muscle_1587	-0.760258	86	1-ribosyl-imidazoleacetate*	Amino Acid	Histidine Metabolism	61868	LC/MS Pos Early	100001668	2006	259.092	Liver	248	N-acetylleucine	Amino Acid	Leucine, Isoleucine and Valine Metabolism	1587	LC/MS Neg	1082	2400	172.098	Muscle	HMDB02331	HMDB11756
Liver_62736	Muscle_1587	0.638233	1575	4-methylhexanoylglycine	Lipid	Fatty Acid Metabolism(Acyl Glycine)	62736	LC/MS Neg	100020632	3550	186.114	Liver	248	N-acetylleucine	Amino Acid	Leucine, Isoleucine and Valine Metabolism	1587	LC/MS Neg	1082	2400	172.098	Muscle		HMDB11756
Liver_62860	Muscle_1587	0.612281	104	N6-methyllysine	Amino Acid	Lysine Metabolism	62860	LC/MS Pos Early	100003415	2831	161.128	Liver	248	N-acetylleucine	Amino Acid	Leucine, Isoleucine and Valine Metabolism	1587	LC/MS Neg	1082	2400	172.098	Muscle	HMDB02038	HMDB11756
Liver_63193	Muscle_1587	-0.628226	2143	1-stearoyl-2-arachidonoyl-glycosyl-GPE (18:0/20:4)	Lipid	Glycosyl PE	63193	LC/MS Pos Late	100021404	2423	930.607	Liver	248	N-acetylleucine	Amino Acid	Leucine, Isoleucine and Valine Metabolism	1587	LC/MS Neg	1082	2400	172.098	Muscle		HMDB11756
Liver_514	Muscle_1589	0.615238	3766	cytidine	Nucleotide	Pyrimidine Metabolism, Cytidine containing	514	LC/MS Pos Early	827	2124	244.093	Liver	314	N-acetylmethionine	Amino Acid	Methionine, Cysteine, SAM and Taurine Metabolism	1589	LC/MS Neg	1083	1787	190.054	Muscle	HMDB00089	HMDB11745
Liver_27503	Muscle_1589	-0.604581	1701	3-hydroxypalmitate	Lipid	Fatty Acid, Monohydroxy	27503	LC/MS Neg	100000983	5476	271.228	Liver	314	N-acetylmethionine	Amino Acid	Methionine, Cysteine, SAM and Taurine Metabolism	1589	LC/MS Neg	1083	1787	190.054	Muscle	HMDB10734	HMDB11745
Liver_18467	Muscle_1591	0.689046	1354	eicosapentaenoate (EPA; 20:5n3)	Lipid	Polyunsaturated Fatty Acid (n3 and n6)	18467	LC/MS Neg	2050	5450	301.217	Liver	302	N-acetylvaline	Amino Acid	Leucine, Isoleucine and Valine Metabolism	1591	LC/MS Neg	1084	1704	158.082	Muscle	HMDB01999	HMDB11757
Liver_39835	Muscle_1591	0.63828	1851	N-palmitoyltaurine	Lipid	Endocannabinoid	39835	LC/MS Neg	100003239	5560	362.237	Liver	302	N-acetylvaline	Amino Acid	Leucine, Isoleucine and Valine Metabolism	1591	LC/MS Neg	1084	1704	158.082	Muscle		HMDB11757
Liver_52432	Muscle_1591	0.622239	2517	2-palmitoleoylglycerol (16:1)*	Lipid	Monoacylglycerol	52432	LC/MS Neg	100008953	6016	253.217	Liver	302	N-acetylvaline	Amino Acid	Leucine, Isoleucine and Valine Metabolism	1591	LC/MS Neg	1084	1704	158.082	Muscle	HMDB11565	HMDB11757
Liver_57514	Muscle_1591	-0.606431	1633	behenoylcarnitine (C22)*	Lipid	Fatty Acid Metabolism(Acyl Carnitine)	57514	LC/MS Pos Late	100015832	1561	484.436	Liver	302	N-acetylvaline	Amino Acid	Leucine, Isoleucine and Valine Metabolism	1591	LC/MS Neg	1084	1704	158.082	Muscle		HMDB11757
Liver_57515	Muscle_1591	-0.606596	1644	lignoceroylcarnitine (C24)*	Lipid	Fatty Acid Metabolism(Acyl Carnitine)	57515	LC/MS Pos Late	100015834	1603	512.467	Liver	302	N-acetylvaline	Amino Acid	Leucine, Isoleucine and Valine Metabolism	1591	LC/MS Neg	1084	1704	158.082	Muscle		HMDB11757
Liver_61826	Muscle_1591	0.643697	1853	N-linoleoyltaurine*	Lipid	Endocannabinoid	61826	LC/MS Neg	100005814	5505	386.237	Liver	302	N-acetylvaline	Amino Acid	Leucine, Isoleucine and Valine Metabolism	1591	LC/MS Neg	1084	1704	158.082	Muscle		HMDB11757
Liver_61858	Muscle_1591	-0.609944	1111	ribulonate/xylulonate/lyxonate*	Carbohydrate	Pentose Metabolism	61858	LC/MS Polar	100019968	2350	165.04	Liver	302	N-acetylvaline	Amino Acid	Leucine, Isoleucine and Valine Metabolism	1591	LC/MS Neg	1084	1704	158.082	Muscle		HMDB11757
Liver_32352	Muscle_1600	0.654579	3702	guanine	Nucleotide	Purine Metabolism, Guanine containing	32352	LC/MS Pos Early	172	2032	152.057	Liver	1629	phosphoethanolamine	Lipid	Phospholipid Metabolism	1600	LC/MS Neg	1026	638	140.012	Muscle	HMDB00132	HMDB00224
Liver_35136	Muscle_1600	0.614965	3740	5-methyluridine (ribothymidine)	Nucleotide	Pyrimidine Metabolism, Uracil containing	35136	LC/MS Neg	100001446	1778.1	257.078	Liver	1629	phosphoethanolamine	Lipid	Phospholipid Metabolism	1600	LC/MS Neg	1026	638	140.012	Muscle	HMDB00884	HMDB00224
Liver_15860	Muscle_1648	0.604903	1199	UDP-galactose	Carbohydrate	Nucleotide Sugar	15860	LC/MS Polar	100000298	4000	565.048	Liver	9	serine	Amino Acid	Glycine, Serine and Threonine Metabolism	1648	LC/MS Pos Early	503	1239	106.05	Muscle	HMDB00302	HMDB00187
Liver_32342	Muscle_1648	0.637546	3660	AMP	Nucleotide	Purine Metabolism, Adenine containing	32342	LC/MS Pos Early	209	1013	348.07	Liver	9	serine	Amino Acid	Glycine, Serine and Threonine Metabolism	1648	LC/MS Pos Early	503	1239	106.05	Muscle	HMDB00045	HMDB00187
Liver_48493	Muscle_1648	0.6361	2732	sphingomyelin (d18:1/22:1, d18:2/22:0, d16:1/24:1)*	Lipid	Sphingomyelins	48493	LC/MS Pos Late	100006295	2666	785.653	Liver	9	serine	Amino Acid	Glycine, Serine and Threonine Metabolism	1648	LC/MS Pos Early	503	1239	106.05	Muscle	HMDB12104	HMDB00187
Liver_54965	Muscle_1648	-0.699802	2554	palmitoyl-linolenoyl-glycerol (16:0/18:3) [2]*	Lipid	Diacylglycerol	54965	LC/MS Pos Late	100010939	2834	608.525	Liver	9	serine	Amino Acid	Glycine, Serine and Threonine Metabolism	1648	LC/MS Pos Early	503	1239	106.05	Muscle	HMDB07105	HMDB00187
Liver_54970	Muscle_1648	-0.633767	2574	oleoyl-linolenoyl-glycerol (18:1/18:3) [2]*	Lipid	Diacylglycerol	54970	LC/MS Pos Late	100010944	2819	634.541	Liver	9	serine	Amino Acid	Glycine, Serine and Threonine Metabolism	1648	LC/MS Pos Early	503	1239	106.05	Muscle	HMDB07220	HMDB00187
Liver_577	Muscle_1649	-0.705804	1162	fructose	Carbohydrate	Fructose, Mannose and Galactose Metabolism	577	LC/MS Polar	878	2065	179.056	Liver	301	valine	Amino Acid	Leucine, Isoleucine and Valine Metabolism	1649	LC/MS Pos Early	566	2479	118.086	Muscle	HMDB00660	HMDB00883
Liver_584	Muscle_1649	-0.654596	1168	mannose	Carbohydrate	Fructose, Mannose and Galactose Metabolism	584	LC/MS Polar	803	2200	179.056	Liver	301	valine	Amino Acid	Leucine, Isoleucine and Valine Metabolism	1649	LC/MS Pos Early	566	2479	118.086	Muscle	HMDB00169	HMDB00883
Liver_590	Muscle_1649	0.764366	388	hypotaurine	Amino Acid	Methionine, Cysteine, SAM and Taurine Metabolism	590	LC/MS Polar	358	2763.4	108.012	Liver	301	valine	Amino Acid	Leucine, Isoleucine and Valine Metabolism	1649	LC/MS Pos Early	566	2479	118.086	Muscle	HMDB00965	HMDB00883
Liver_1651	Muscle_1649	-0.647337	3944	pyridoxal	Cofactors and Vitamins	Vitamin B6 Metabolism	1651	LC/MS Pos Early	491	2343	168.066	Liver	301	valine	Amino Acid	Leucine, Isoleucine and Valine Metabolism	1649	LC/MS Pos Early	566	2479	118.086	Muscle	HMDB01545	HMDB00883
Liver_1670	Muscle_1649	0.661168	398	urea	Amino Acid	Urea cycle; Arginine and Proline Metabolism	1670	LC/MS Pos Early	533	700	121.072	Liver	301	valine	Amino Acid	Leucine, Isoleucine and Valine Metabolism	1649	LC/MS Pos Early	566	2479	118.086	Muscle	HMDB00294	HMDB00883
Liver_1827	Muscle_1649	0.645568	3837	riboflavin (Vitamin B2)	Cofactors and Vitamins	Riboflavin Metabolism	1827	LC/MS Pos Early	500	2292	377.146	Liver	301	valine	Amino Acid	Leucine, Isoleucine and Valine Metabolism	1649	LC/MS Pos Early	566	2479	118.086	Muscle	HMDB00244	HMDB00883
Liver_2134	Muscle_1649	0.633699	3838	FAD	Cofactors and Vitamins	Riboflavin Metabolism	2134	LC/MS Neg	327	2425	784.15	Liver	301	valine	Amino Acid	Leucine, Isoleucine and Valine Metabolism	1649	LC/MS Pos Early	566	2479	118.086	Muscle	HMDB01248	HMDB00883
Liver_2734	Muscle_1649	0.636176	541	gamma-glutamyltyrosine	Peptide	Gamma-glutamyl Amino Acid	2734	LC/MS Neg	1102	1240	309.109	Liver	301	valine	Amino Acid	Leucine, Isoleucine and Valine Metabolism	1649	LC/MS Pos Early	566	2479	118.086	Muscle	HMDB11741	HMDB00883
Liver_5331	Muscle_1649	0.661019	3943	pyridoxal phosphate	Cofactors and Vitamins	Vitamin B6 Metabolism	5331	LC/MS Neg	492	943	246.017	Liver	301	valine	Amino Acid	Leucine, Isoleucine and Valine Metabolism	1649	LC/MS Pos Early	566	2479	118.086	Muscle	HMDB01491	HMDB00883
Liver_15140	Muscle_1649	0.614212	230	kynurenine	Amino Acid	Tryptophan Metabolism	15140	LC/MS Pos Early	100000265	2739	209.092	Liver	301	valine	Amino Acid	Leucine, Isoleucine and Valine Metabolism	1649	LC/MS Pos Early	566	2479	118.086	Muscle	HMDB00684	HMDB00883
Liver_15586	Muscle_1649	-0.800022	1120	maltose	Carbohydrate	Glycogen Metabolism	15586	LC/MS Polar	913	3329.4	387.114	Liver	301	valine	Amino Acid	Leucine, Isoleucine and Valine Metabolism	1649	LC/MS Pos Early	566	2479	118.086	Muscle	HMDB00163	HMDB00883
Liver_15650	Muscle_1649	0.617014	3673	1-methyladenosine	Nucleotide	Purine Metabolism, Adenine containing	15650	LC/MS Pos Early	1242	2120	282.12	Liver	301	valine	Amino Acid	Leucine, Isoleucine and Valine Metabolism	1649	LC/MS Pos Early	566	2479	118.086	Muscle	HMDB03331	HMDB00883
Liver_15797	Muscle_1649	0.655282	3839	FMN	Cofactors and Vitamins	Riboflavin Metabolism	15797	LC/MS Neg	100000251	2390	455.097	Liver	301	valine	Amino Acid	Leucine, Isoleucine and Valine Metabolism	1649	LC/MS Pos Early	566	2479	118.086	Muscle	HMDB01520	HMDB00883
Liver_15910	Muscle_1649	-0.795398	1115	maltotetraose	Carbohydrate	Glycogen Metabolism	15910	LC/MS Polar	100000275	5000	711.22	Liver	301	valine	Amino Acid	Leucine, Isoleucine and Valine Metabolism	1649	LC/MS Pos Early	566	2479	118.086	Muscle	HMDB01296	HMDB00883
Liver_20488	Muscle_1649	-0.739738	1047	glucose	Carbohydrate	Glycolysis, Gluconeogenesis, and Pyruvate Metabolism	20488	LC/MS Polar	572	2342	179.056	Liver	301	valine	Amino Acid	Leucine, Isoleucine and Valine Metabolism	1649	LC/MS Pos Early	566	2479	118.086	Muscle	HMDB00122	HMDB00883
Liver_27665	Muscle_1649	-0.707209	3825	1-methylnicotinamide	Cofactors and Vitamins	Nicotinate and Nicotinamide Metabolism	27665	LC/MS Pos Early	55	1940	137.071	Liver	301	valine	Amino Acid	Leucine, Isoleucine and Valine Metabolism	1649	LC/MS Pos Early	566	2479	118.086	Muscle	HMDB00699	HMDB00883
Liver_34396	Muscle_1649	-0.610629	1904	phosphocholine	Lipid	Phospholipid Metabolism	34396	LC/MS Pos Early	267	700	184.073	Liver	301	valine	Amino Acid	Leucine, Isoleucine and Valine Metabolism	1649	LC/MS Pos Early	566	2479	118.086	Muscle	HMDB01565	HMDB00883
Liver_35163	Muscle_1649	-0.71091	1114	maltopentaose	Carbohydrate	Glycogen Metabolism	35163	LC/MS Polar	100001447	5365	827.267	Liver	301	valine	Amino Acid	Leucine, Isoleucine and Valine Metabolism	1649	LC/MS Pos Early	566	2479	118.086	Muscle	HMDB12254	HMDB00883
Liver_35170	Muscle_1649	-0.759557	1112	maltohexaose	Carbohydrate	Glycogen Metabolism	35170	LC/MS Pos Early	100001448	770	991.335	Liver	301	valine	Amino Acid	Leucine, Isoleucine and Valine Metabolism	1649	LC/MS Pos Early	566	2479	118.086	Muscle	HMDB12253	HMDB00883
Liver_40406	Muscle_1649	-0.697717	1914	trimethylamine N-oxide	Lipid	Phospholipid Metabolism	40406	LC/MS Pos Early	100003397	2100	76.0757	Liver	301	valine	Amino Acid	Leucine, Isoleucine and Valine Metabolism	1649	LC/MS Pos Early	566	2479	118.086	Muscle	HMDB00925	HMDB00883
Liver_44688	Muscle_1649	-0.773717	1117	maltotriose	Carbohydrate	Glycogen Metabolism	44688	LC/MS Polar	100000276	4286.4	549.167	Liver	301	valine	Amino Acid	Leucine, Isoleucine and Valine Metabolism	1649	LC/MS Pos Early	566	2479	118.086	Muscle	HMDB01262	HMDB00883
Liver_47155	Muscle_1649	0.675229	1913	glycerophosphoinositol*	Lipid	Phospholipid Metabolism	47155	LC/MS Polar	100001621	3850	333.059	Liver	301	valine	Amino Acid	Leucine, Isoleucine and Valine Metabolism	1649	LC/MS Pos Early	566	2479	118.086	Muscle		HMDB00883
Liver_53223	Muscle_1649	0.616025	1612	palmitoleoylcarnitine (C16:1)*	Lipid	Fatty Acid Metabolism(Acyl Carnitine)	53223	LC/MS Pos Late	100009406	1357	398.326	Liver	301	valine	Amino Acid	Leucine, Isoleucine and Valine Metabolism	1649	LC/MS Pos Early	566	2479	118.086	Muscle		HMDB00883
Liver_57514	Muscle_1649	-0.663652	1633	behenoylcarnitine (C22)*	Lipid	Fatty Acid Metabolism(Acyl Carnitine)	57514	LC/MS Pos Late	100015832	1561	484.436	Liver	301	valine	Amino Acid	Leucine, Isoleucine and Valine Metabolism	1649	LC/MS Pos Early	566	2479	118.086	Muscle		HMDB00883
Liver_57531	Muscle_1649	-0.682273	1646	nervonoylcarnitine (C24:1)*	Lipid	Fatty Acid Metabolism(Acyl Carnitine)	57531	LC/MS Pos Late	100015846	1602	510.452	Liver	301	valine	Amino Acid	Leucine, Isoleucine and Valine Metabolism	1649	LC/MS Pos Early	566	2479	118.086	Muscle		HMDB00883
Liver_62959	Muscle_1649	0.650446	107	hydroxy-N6,N6,N6-trimethyllysine*	Amino Acid	Lysine Metabolism	62959	LC/MS Pos Early	100021123	2759	205.155	Liver	301	valine	Amino Acid	Leucine, Isoleucine and Valine Metabolism	1649	LC/MS Pos Early	566	2479	118.086	Muscle		HMDB00883
Liver_5341	Muscle_1651	0.606318	3917	thiamin (Vitamin B1)	Cofactors and Vitamins	Thiamine Metabolism	5341	LC/MS Pos Early	873	3050	265.112	Liver	3507	pyridoxal	Cofactors and Vitamins	Vitamin B6 Metabolism	1651	LC/MS Pos Early	491	2343	168.066	Muscle	HMDB00235	HMDB01545
Liver_22138	Muscle_1651	-0.65196	407	homocitrulline	Amino Acid	Urea cycle; Arginine and Proline Metabolism	22138	LC/MS Neg	100000963	789	188.104	Liver	3507	pyridoxal	Cofactors and Vitamins	Vitamin B6 Metabolism	1651	LC/MS Pos Early	491	2343	168.066	Muscle	HMDB00679	HMDB01545
Liver_36713	Muscle_1651	-0.610246	1247	N6-carboxymethyllysine	Carbohydrate	Advanced Glycation End-product	36713	LC/MS Pos Early	100001768	2500	205.118	Liver	3507	pyridoxal	Cofactors and Vitamins	Vitamin B6 Metabolism	1651	LC/MS Pos Early	491	2343	168.066	Muscle		HMDB01545
Liver_38159	Muscle_1651	0.61168	3778	5-methyl-2'-deoxycytidine	Nucleotide	Pyrimidine Metabolism, Cytidine containing	38159	LC/MS Pos Early	100002300	2303	242.114	Liver	3507	pyridoxal	Cofactors and Vitamins	Vitamin B6 Metabolism	1651	LC/MS Pos Early	491	2343	168.066	Muscle	HMDB02224	HMDB01545
Liver_48187	Muscle_1651	-0.671263	390	N-acetyltaurine	Amino Acid	Methionine, Cysteine, SAM and Taurine Metabolism	48187	LC/MS Neg	100005466	800	166.018	Liver	3507	pyridoxal	Cofactors and Vitamins	Vitamin B6 Metabolism	1651	LC/MS Pos Early	491	2343	168.066	Muscle		HMDB01545
Liver_53237	Muscle_1651	0.621186	1110	sedoheptulose	Carbohydrate	Pentose Metabolism	53237	LC/MS Polar	100002619	2255	209.067	Liver	3507	pyridoxal	Cofactors and Vitamins	Vitamin B6 Metabolism	1651	LC/MS Pos Early	491	2343	168.066	Muscle	HMDB03219	HMDB01545
Liver_62954	Muscle_1651	-0.658231	99	N2-acetyl,N6-methyllysine	Amino Acid	Lysine Metabolism	62954	LC/MS Pos Early	100020546	2168	203.139	Liver	3507	pyridoxal	Cofactors and Vitamins	Vitamin B6 Metabolism	1651	LC/MS Pos Early	491	2343	168.066	Muscle		HMDB01545
Liver_577	Muscle_1670	-0.824112	1162	fructose	Carbohydrate	Fructose, Mannose and Galactose Metabolism	577	LC/MS Polar	878	2065	179.056	Liver	351	urea	Amino Acid	Urea cycle; Arginine and Proline Metabolism	1670	LC/MS Pos Early	533	700	121.072	Muscle	HMDB00660	HMDB00294
Liver_584	Muscle_1670	-0.814222	1168	mannose	Carbohydrate	Fructose, Mannose and Galactose Metabolism	584	LC/MS Polar	803	2200	179.056	Liver	351	urea	Amino Acid	Urea cycle; Arginine and Proline Metabolism	1670	LC/MS Pos Early	533	700	121.072	Muscle	HMDB00169	HMDB00294
Liver_590	Muscle_1670	0.726526	388	hypotaurine	Amino Acid	Methionine, Cysteine, SAM and Taurine Metabolism	590	LC/MS Polar	358	2763.4	108.012	Liver	351	urea	Amino Acid	Urea cycle; Arginine and Proline Metabolism	1670	LC/MS Pos Early	533	700	121.072	Muscle	HMDB00965	HMDB00294
Liver_1444	Muscle_1670	0.71498	119	pipecolate	Amino Acid	Lysine Metabolism	1444	LC/MS Pos Early	1025	2200	130.086	Liver	351	urea	Amino Acid	Urea cycle; Arginine and Proline Metabolism	1670	LC/MS Pos Early	533	700	121.072	Muscle	HMDB00070	HMDB00294
Liver_1591	Muscle_1670	0.610198	340	N-acetylvaline	Amino Acid	Leucine, Isoleucine and Valine Metabolism	1591	LC/MS Neg	1084	1704	158.082	Liver	351	urea	Amino Acid	Urea cycle; Arginine and Proline Metabolism	1670	LC/MS Pos Early	533	700	121.072	Muscle	HMDB11757	HMDB00294
Liver_1649	Muscle_1670	0.659041	339	valine	Amino Acid	Leucine, Isoleucine and Valine Metabolism	1649	LC/MS Pos Early	566	2479	118.086	Liver	351	urea	Amino Acid	Urea cycle; Arginine and Proline Metabolism	1670	LC/MS Pos Early	533	700	121.072	Muscle	HMDB00883	HMDB00294
Liver_1670	Muscle_1670	0.845451	398	urea	Amino Acid	Urea cycle; Arginine and Proline Metabolism	1670	LC/MS Pos Early	533	700	121.072	Liver	351	urea	Amino Acid	Urea cycle; Arginine and Proline Metabolism	1670	LC/MS Pos Early	533	700	121.072	Muscle	HMDB00294	HMDB00294
Liver_15586	Muscle_1670	-0.609355	1120	maltose	Carbohydrate	Glycogen Metabolism	15586	LC/MS Polar	913	3329.4	387.114	Liver	351	urea	Amino Acid	Urea cycle; Arginine and Proline Metabolism	1670	LC/MS Pos Early	533	700	121.072	Muscle	HMDB00163	HMDB00294
Liver_15716	Muscle_1670	-0.65242	77	imidazole lactate	Amino Acid	Histidine Metabolism	15716	LC/MS Pos Early	100000263	2040	157.061	Liver	351	urea	Amino Acid	Urea cycle; Arginine and Proline Metabolism	1670	LC/MS Pos Early	533	700	121.072	Muscle	HMDB02320	HMDB00294
Liver_15910	Muscle_1670	-0.614837	1115	maltotetraose	Carbohydrate	Glycogen Metabolism	15910	LC/MS Polar	100000275	5000	711.22	Liver	351	urea	Amino Acid	Urea cycle; Arginine and Proline Metabolism	1670	LC/MS Pos Early	533	700	121.072	Muscle	HMDB01296	HMDB00294
Liver_18349	Muscle_1670	0.698626	256	indolelactate	Amino Acid	Tryptophan Metabolism	18349	LC/MS Neg	100000463	2286	204.067	Liver	351	urea	Amino Acid	Urea cycle; Arginine and Proline Metabolism	1670	LC/MS Pos Early	533	700	121.072	Muscle	HMDB00671	HMDB00294
Liver_18369	Muscle_1670	-0.628679	534	gamma-glutamylleucine	Peptide	Gamma-glutamyl Amino Acid	18369	LC/MS Pos Early	1268	2991	261.144	Liver	351	urea	Amino Acid	Urea cycle; Arginine and Proline Metabolism	1670	LC/MS Pos Early	533	700	121.072	Muscle	HMDB11171	HMDB00294
Liver_20488	Muscle_1670	-0.706766	1047	glucose	Carbohydrate	Glycolysis, Gluconeogenesis, and Pyruvate Metabolism	20488	LC/MS Polar	572	2342	179.056	Liver	351	urea	Amino Acid	Urea cycle; Arginine and Proline Metabolism	1670	LC/MS Pos Early	533	700	121.072	Muscle	HMDB00122	HMDB00294
Liver_22138	Muscle_1670	0.740528	407	homocitrulline	Amino Acid	Urea cycle; Arginine and Proline Metabolism	22138	LC/MS Neg	100000963	789	188.104	Liver	351	urea	Amino Acid	Urea cycle; Arginine and Proline Metabolism	1670	LC/MS Pos Early	533	700	121.072	Muscle	HMDB00679	HMDB00294
Liver_27665	Muscle_1670	-0.700717	3825	1-methylnicotinamide	Cofactors and Vitamins	Nicotinate and Nicotinamide Metabolism	27665	LC/MS Pos Early	55	1940	137.071	Liver	351	urea	Amino Acid	Urea cycle; Arginine and Proline Metabolism	1670	LC/MS Pos Early	533	700	121.072	Muscle	HMDB00699	HMDB00294
Liver_31928	Muscle_1670	0.622261	326	2-methylbutyrylglycine (C5)	Amino Acid	Leucine, Isoleucine and Valine Metabolism	31928	LC/MS Neg	100001155	1884	158.082	Liver	351	urea	Amino Acid	Urea cycle; Arginine and Proline Metabolism	1670	LC/MS Pos Early	533	700	121.072	Muscle	HMDB00339	HMDB00294
Liver_31932	Muscle_1670	0.715501	1559	propionylglycine (C3)	Lipid	Fatty Acid Metabolism (also BCAA Metabolism)	31932	LC/MS Polar	100001150	1502.5	130.051	Liver	351	urea	Amino Acid	Urea cycle; Arginine and Proline Metabolism	1670	LC/MS Pos Early	533	700	121.072	Muscle	HMDB00783	HMDB00294
Liver_32984	Muscle_1670	0.666472	418	N-alpha-acetylornithine	Amino Acid	Urea cycle; Arginine and Proline Metabolism	32984	LC/MS Pos Early	100000285	2000	175.108	Liver	351	urea	Amino Acid	Urea cycle; Arginine and Proline Metabolism	1670	LC/MS Pos Early	533	700	121.072	Muscle	HMDB03357	HMDB00294
Liver_33949	Muscle_1670	-0.740108	531	gamma-glutamylglycine	Peptide	Gamma-glutamyl Amino Acid	33949	LC/MS Pos Early	100001294	1535	205.082	Liver	351	urea	Amino Acid	Urea cycle; Arginine and Proline Metabolism	1670	LC/MS Pos Early	533	700	121.072	Muscle	HMDB11667	HMDB00294
Liver_34456	Muscle_1670	-0.604333	533	gamma-glutamylisoleucine*	Peptide	Gamma-glutamyl Amino Acid	34456	LC/MS Pos Early	100001485	2940	261.144	Liver	351	urea	Amino Acid	Urea cycle; Arginine and Proline Metabolism	1670	LC/MS Pos Early	533	700	121.072	Muscle	HMDB11170	HMDB00294
Liver_35170	Muscle_1670	-0.64626	1112	maltohexaose	Carbohydrate	Glycogen Metabolism	35170	LC/MS Pos Early	100001448	770	991.335	Liver	351	urea	Amino Acid	Urea cycle; Arginine and Proline Metabolism	1670	LC/MS Pos Early	533	700	121.072	Muscle	HMDB12253	HMDB00294
Liver_36713	Muscle_1670	0.680838	1247	N6-carboxymethyllysine	Carbohydrate	Advanced Glycation End-product	36713	LC/MS Pos Early	100001768	2500	205.118	Liver	351	urea	Amino Acid	Urea cycle; Arginine and Proline Metabolism	1670	LC/MS Pos Early	533	700	121.072	Muscle		HMDB00294
Liver_36751	Muscle_1670	0.700826	96	N2-acetyllysine	Amino Acid	Lysine Metabolism	36751	LC/MS Polar	100001721	3372.6	187.109	Liver	351	urea	Amino Acid	Urea cycle; Arginine and Proline Metabolism	1670	LC/MS Pos Early	533	700	121.072	Muscle	HMDB00446	HMDB00294
Liver_36768	Muscle_1670	0.71824	1573	valerylglycine (C5)	Lipid	Fatty Acid Metabolism(Acyl Glycine)	36768	LC/MS Neg	100001451	2071	158.082	Liver	351	urea	Amino Acid	Urea cycle; Arginine and Proline Metabolism	1670	LC/MS Pos Early	533	700	121.072	Muscle	HMDB00927	HMDB00294
Liver_37058	Muscle_1670	-0.664098	1259	succinylcarnitine (C4)	Energy	TCA Cycle	37058	LC/MS Pos Early	100001948	2291	262.129	Liver	351	urea	Amino Acid	Urea cycle; Arginine and Proline Metabolism	1670	LC/MS Pos Early	533	700	121.072	Muscle	HMDB61717	HMDB00294
Liver_42450	Muscle_1670	-0.693366	1999	1-stearoyl-2-arachidonoyl-GPC (18:0/20:4)	Lipid	Phosphatidylcholine (PC)	42450	LC/MS Pos Late	100001869	2300	810.601	Liver	351	urea	Amino Acid	Urea cycle; Arginine and Proline Metabolism	1670	LC/MS Pos Early	533	700	121.072	Muscle	HMDB08048	HMDB00294
Liver_43249	Muscle_1670	0.676909	417	N-delta-acetylornithine	Amino Acid	Urea cycle; Arginine and Proline Metabolism	43249	LC/MS Polar	100004523	2719.9	173.093	Liver	351	urea	Amino Acid	Urea cycle; Arginine and Proline Metabolism	1670	LC/MS Pos Early	533	700	121.072	Muscle		HMDB00294
Liver_44688	Muscle_1670	-0.616481	1117	maltotriose	Carbohydrate	Glycogen Metabolism	44688	LC/MS Polar	100000276	4286.4	549.167	Liver	351	urea	Amino Acid	Urea cycle; Arginine and Proline Metabolism	1670	LC/MS Pos Early	533	700	121.072	Muscle	HMDB01262	HMDB00294
Liver_48187	Muscle_1670	0.716567	390	N-acetyltaurine	Amino Acid	Methionine, Cysteine, SAM and Taurine Metabolism	48187	LC/MS Neg	100005466	800	166.018	Liver	351	urea	Amino Acid	Urea cycle; Arginine and Proline Metabolism	1670	LC/MS Pos Early	533	700	121.072	Muscle		HMDB00294
Liver_48434	Muscle_1670	0.750726	415	N-acetylcitrulline	Amino Acid	Urea cycle; Arginine and Proline Metabolism	48434	LC/MS Neg	100001577	940	216.099	Liver	351	urea	Amino Acid	Urea cycle; Arginine and Proline Metabolism	1670	LC/MS Pos Early	533	700	121.072	Muscle	HMDB00856	HMDB00294
Liver_52452	Muscle_1670	-0.644427	1991	1-stearoyl-2-linoleoyl-GPC (18:0/18:2)*	Lipid	Phosphatidylcholine (PC)	52452	LC/MS Pos Late	100008980	2380	786.601	Liver	351	urea	Amino Acid	Urea cycle; Arginine and Proline Metabolism	1670	LC/MS Pos Early	533	700	121.072	Muscle	HMDB08039	HMDB00294
Liver_53237	Muscle_1670	-0.7435	1110	sedoheptulose	Carbohydrate	Pentose Metabolism	53237	LC/MS Polar	100002619	2255	209.067	Liver	351	urea	Amino Acid	Urea cycle; Arginine and Proline Metabolism	1670	LC/MS Pos Early	533	700	121.072	Muscle	HMDB03219	HMDB00294
Liver_55072	Muscle_1670	0.606857	404	2-oxoarginine*	Amino Acid	Urea cycle; Arginine and Proline Metabolism	55072	LC/MS Pos Early	100002784	1760	174.087	Liver	351	urea	Amino Acid	Urea cycle; Arginine and Proline Metabolism	1670	LC/MS Pos Early	533	700	121.072	Muscle	HMDB04225	HMDB00294
Liver_57371	Muscle_1670	-0.650098	2666	glycosyl-N-behenoyl-sphingosine (d18:1/22:0)*	Lipid	Hexosylceramides (HCER)	57371	LC/MS Pos Late	100015622	4058	784.666	Liver	351	urea	Amino Acid	Urea cycle; Arginine and Proline Metabolism	1670	LC/MS Pos Early	533	700	121.072	Muscle		HMDB00294
Liver_57461	Muscle_1670	0.803683	431	argininate*	Amino Acid	Urea cycle; Arginine and Proline Metabolism	57461	LC/MS Pos Early	100002769	2150	176.103	Liver	351	urea	Amino Acid	Urea cycle; Arginine and Proline Metabolism	1670	LC/MS Pos Early	533	700	121.072	Muscle	HMDB03148	HMDB00294
Liver_57514	Muscle_1670	-0.716254	1633	behenoylcarnitine (C22)*	Lipid	Fatty Acid Metabolism(Acyl Carnitine)	57514	LC/MS Pos Late	100015832	1561	484.436	Liver	351	urea	Amino Acid	Urea cycle; Arginine and Proline Metabolism	1670	LC/MS Pos Early	533	700	121.072	Muscle		HMDB00294
Liver_57531	Muscle_1670	-0.612736	1646	nervonoylcarnitine (C24:1)*	Lipid	Fatty Acid Metabolism(Acyl Carnitine)	57531	LC/MS Pos Late	100015846	1602	510.452	Liver	351	urea	Amino Acid	Urea cycle; Arginine and Proline Metabolism	1670	LC/MS Pos Early	533	700	121.072	Muscle		HMDB00294
Liver_57584	Muscle_1670	-0.65996	3833	N1-Methyl-4-pyridone-3-carboxamide	Cofactors and Vitamins	Nicotinate and Nicotinamide Metabolism	57584	LC/MS Pos Early	100001469	1260	153.066	Liver	351	urea	Amino Acid	Urea cycle; Arginine and Proline Metabolism	1670	LC/MS Pos Early	533	700	121.072	Muscle	HMDB04194	HMDB00294
Liver_57595	Muscle_1670	-0.647172	2684	glycosyl ceramide (d18:1/20:0, d16:1/22:0)*	Lipid	Hexosylceramides (HCER)	57595	LC/MS Pos Late	100015882	3414	756.635	Liver	351	urea	Amino Acid	Urea cycle; Arginine and Proline Metabolism	1670	LC/MS Pos Early	533	700	121.072	Muscle		HMDB00294
Liver_62860	Muscle_1670	0.72773	104	N6-methyllysine	Amino Acid	Lysine Metabolism	62860	LC/MS Pos Early	100003415	2831	161.128	Liver	351	urea	Amino Acid	Urea cycle; Arginine and Proline Metabolism	1670	LC/MS Pos Early	533	700	121.072	Muscle	HMDB02038	HMDB00294
Liver_62954	Muscle_1670	0.679599	99	N2-acetyl,N6-methyllysine	Amino Acid	Lysine Metabolism	62954	LC/MS Pos Early	100020546	2168	203.139	Liver	351	urea	Amino Acid	Urea cycle; Arginine and Proline Metabolism	1670	LC/MS Pos Early	533	700	121.072	Muscle		HMDB00294
Liver_63193	Muscle_1670	-0.640989	2143	1-stearoyl-2-arachidonoyl-glycosyl-GPE (18:0/20:4)	Lipid	Glycosyl PE	63193	LC/MS Pos Late	100021404	2423	930.607	Liver	351	urea	Amino Acid	Urea cycle; Arginine and Proline Metabolism	1670	LC/MS Pos Early	533	700	121.072	Muscle		HMDB00294
Liver_1591	Muscle_1763	0.641902	340	N-acetylvaline	Amino Acid	Leucine, Isoleucine and Valine Metabolism	1591	LC/MS Neg	1084	1704	158.082	Liver	904	ribose 1-phosphate	Carbohydrate	Pentose Phosphate Pathway	1763	LC/MS Polar	219	4025	229.012	Muscle	HMDB11757	HMDB01489
Liver_34418	Muscle_1763	0.612007	1905	CDP-choline	Lipid	Phospholipid Metabolism	34418	LC/MS Polar	1220	4200	533.106	Liver	904	ribose 1-phosphate	Carbohydrate	Pentose Phosphate Pathway	1763	LC/MS Polar	219	4025	229.012	Muscle	HMDB01413	HMDB01489
Liver_36751	Muscle_1763	0.625674	96	N2-acetyllysine	Amino Acid	Lysine Metabolism	36751	LC/MS Polar	100001721	3372.6	187.109	Liver	904	ribose 1-phosphate	Carbohydrate	Pentose Phosphate Pathway	1763	LC/MS Polar	219	4025	229.012	Muscle	HMDB00446	HMDB01489
Liver_43249	Muscle_1763	0.610731	417	N-delta-acetylornithine	Amino Acid	Urea cycle; Arginine and Proline Metabolism	43249	LC/MS Polar	100004523	2719.9	173.093	Liver	904	ribose 1-phosphate	Carbohydrate	Pentose Phosphate Pathway	1763	LC/MS Polar	219	4025	229.012	Muscle		HMDB01489
Liver_15499	Muscle_1768	-0.609049	7	betaine aldehyde	Amino Acid	Glycine, Serine and Threonine Metabolism	15499	LC/MS Pos Early	1219	1915	120.102	Liver	74	carnosine	Amino Acid	Histidine Metabolism	1768	LC/MS Pos Early	249	2942	227.114	Muscle	HMDB01252	HMDB00033
Liver_43249	Muscle_1868	-0.628441	417	N-delta-acetylornithine	Amino Acid	Urea cycle; Arginine and Proline Metabolism	43249	LC/MS Polar	100004523	2719.9	173.093	Liver	330	cysteine	Amino Acid	Methionine, Cysteine, SAM and Taurine Metabolism	1868	LC/MS Pos Early	800	1488	122.027	Muscle		HMDB00574
Liver_38325	Muscle_2125	0.665042	3638	AICA ribonucleotide	Nucleotide	Purine Metabolism, (Hypo)Xanthine/Inosine containing	38325	LC/MS Pos Early	216	797	339.07	Liver	342	taurine	Amino Acid	Methionine, Cysteine, SAM and Taurine Metabolism	2125	LC/MS Pos Early	512	660	126.022	Muscle	HMDB01517	HMDB00251
Liver_590	Muscle_2127	-0.759587	388	hypotaurine	Amino Acid	Methionine, Cysteine, SAM and Taurine Metabolism	590	LC/MS Polar	358	2763.4	108.012	Liver	411	glutathione, reduced (GSH)	Amino Acid	Glutathione Metabolism	2127	LC/MS Pos Early	496	2000	308.091	Muscle	HMDB00965	HMDB00125
Liver_1419	Muscle_2127	0.606917	455	5-methylthioadenosine (MTA)	Amino Acid	Polyamine Metabolism	1419	LC/MS Pos Early	212	2752	298.097	Liver	411	glutathione, reduced (GSH)	Amino Acid	Glutathione Metabolism	2127	LC/MS Pos Early	496	2000	308.091	Muscle	HMDB01173	HMDB00125
Liver_1512	Muscle_2127	-0.616098	244	picolinate	Amino Acid	Tryptophan Metabolism	1512	LC/MS Pos Early	1022	910	124.039	Liver	411	glutathione, reduced (GSH)	Amino Acid	Glutathione Metabolism	2127	LC/MS Pos Early	496	2000	308.091	Muscle	HMDB02243	HMDB00125
Liver_1564	Muscle_2127	0.605755	1251	citrate	Energy	TCA Cycle	1564	LC/MS Neg	1124	582	191.02	Liver	411	glutathione, reduced (GSH)	Amino Acid	Glutathione Metabolism	2127	LC/MS Pos Early	496	2000	308.091	Muscle	HMDB00094	HMDB00125
Liver_1591	Muscle_2127	-0.665871	340	N-acetylvaline	Amino Acid	Leucine, Isoleucine and Valine Metabolism	1591	LC/MS Neg	1084	1704	158.082	Liver	411	glutathione, reduced (GSH)	Amino Acid	Glutathione Metabolism	2127	LC/MS Pos Early	496	2000	308.091	Muscle	HMDB11757	HMDB00125
Liver_1651	Muscle_2127	0.724517	3944	pyridoxal	Cofactors and Vitamins	Vitamin B6 Metabolism	1651	LC/MS Pos Early	491	2343	168.066	Liver	411	glutathione, reduced (GSH)	Amino Acid	Glutathione Metabolism	2127	LC/MS Pos Early	496	2000	308.091	Muscle	HMDB01545	HMDB00125
Liver_1827	Muscle_2127	-0.659744	3837	riboflavin (Vitamin B2)	Cofactors and Vitamins	Riboflavin Metabolism	1827	LC/MS Pos Early	500	2292	377.146	Liver	411	glutathione, reduced (GSH)	Amino Acid	Glutathione Metabolism	2127	LC/MS Pos Early	496	2000	308.091	Muscle	HMDB00244	HMDB00125
Liver_4970	Muscle_2127	-0.609738	237	anthranilate	Amino Acid	Tryptophan Metabolism	4970	LC/MS Pos Early	1258	2606	138.055	Liver	411	glutathione, reduced (GSH)	Amino Acid	Glutathione Metabolism	2127	LC/MS Pos Early	496	2000	308.091	Muscle	HMDB01123	HMDB00125
Liver_15140	Muscle_2127	-0.724489	230	kynurenine	Amino Acid	Tryptophan Metabolism	15140	LC/MS Pos Early	100000265	2739	209.092	Liver	411	glutathione, reduced (GSH)	Amino Acid	Glutathione Metabolism	2127	LC/MS Pos Early	496	2000	308.091	Muscle	HMDB00684	HMDB00125
Liver_15586	Muscle_2127	0.634093	1120	maltose	Carbohydrate	Glycogen Metabolism	15586	LC/MS Polar	913	3329.4	387.114	Liver	411	glutathione, reduced (GSH)	Amino Acid	Glutathione Metabolism	2127	LC/MS Pos Early	496	2000	308.091	Muscle	HMDB00163	HMDB00125
Liver_15650	Muscle_2127	-0.657088	3673	1-methyladenosine	Nucleotide	Purine Metabolism, Adenine containing	15650	LC/MS Pos Early	1242	2120	282.12	Liver	411	glutathione, reduced (GSH)	Amino Acid	Glutathione Metabolism	2127	LC/MS Pos Early	496	2000	308.091	Muscle	HMDB03331	HMDB00125
Liver_15910	Muscle_2127	0.673219	1115	maltotetraose	Carbohydrate	Glycogen Metabolism	15910	LC/MS Polar	100000275	5000	711.22	Liver	411	glutathione, reduced (GSH)	Amino Acid	Glutathione Metabolism	2127	LC/MS Pos Early	496	2000	308.091	Muscle	HMDB01296	HMDB00125
Liver_15915	Muscle_2127	0.627776	365	S-adenosylmethionine (SAM)	Amino Acid	Methionine, Cysteine, SAM and Taurine Metabolism	15915	LC/MS Pos Early	1263	3002	399.145	Liver	411	glutathione, reduced (GSH)	Amino Acid	Glutathione Metabolism	2127	LC/MS Pos Early	496	2000	308.091	Muscle	HMDB01185	HMDB00125
Liver_33471	Muscle_2127	-0.621167	3811	nicotinate ribonucleoside	Cofactors and Vitamins	Nicotinate and Nicotinamide Metabolism	33471	LC/MS Pos Early	100001316	1536	256.082	Liver	411	glutathione, reduced (GSH)	Amino Acid	Glutathione Metabolism	2127	LC/MS Pos Early	496	2000	308.091	Muscle	HMDB06809	HMDB00125
Liver_33949	Muscle_2127	0.638316	531	gamma-glutamylglycine	Peptide	Gamma-glutamyl Amino Acid	33949	LC/MS Pos Early	100001294	1535	205.082	Liver	411	glutathione, reduced (GSH)	Amino Acid	Glutathione Metabolism	2127	LC/MS Pos Early	496	2000	308.091	Muscle	HMDB11667	HMDB00125
Liver_35137	Muscle_2127	-0.609978	3710	N2,N2-dimethylguanosine	Nucleotide	Purine Metabolism, Guanine containing	35137	LC/MS Pos Early	100001412	2210	312.13	Liver	411	glutathione, reduced (GSH)	Amino Acid	Glutathione Metabolism	2127	LC/MS Pos Early	496	2000	308.091	Muscle	HMDB04824	HMDB00125
Liver_35163	Muscle_2127	0.641253	1114	maltopentaose	Carbohydrate	Glycogen Metabolism	35163	LC/MS Polar	100001447	5365	827.267	Liver	411	glutathione, reduced (GSH)	Amino Acid	Glutathione Metabolism	2127	LC/MS Pos Early	496	2000	308.091	Muscle	HMDB12254	HMDB00125
Liver_35170	Muscle_2127	0.673958	1112	maltohexaose	Carbohydrate	Glycogen Metabolism	35170	LC/MS Pos Early	100001448	770	991.335	Liver	411	glutathione, reduced (GSH)	Amino Acid	Glutathione Metabolism	2127	LC/MS Pos Early	496	2000	308.091	Muscle	HMDB12253	HMDB00125
Liver_35305	Muscle_2127	-0.645107	2369	1-palmitoyl-GPI* (16:0)	Lipid	Lysophospholipid	35305	LC/MS Neg	100001655	5564	571.289	Liver	411	glutathione, reduced (GSH)	Amino Acid	Glutathione Metabolism	2127	LC/MS Pos Early	496	2000	308.091	Muscle	HMDB61695	HMDB00125
Liver_39835	Muscle_2127	-0.658504	1851	N-palmitoyltaurine	Lipid	Endocannabinoid	39835	LC/MS Neg	100003239	5560	362.237	Liver	411	glutathione, reduced (GSH)	Amino Acid	Glutathione Metabolism	2127	LC/MS Pos Early	496	2000	308.091	Muscle		HMDB00125
Liver_44688	Muscle_2127	0.669466	1117	maltotriose	Carbohydrate	Glycogen Metabolism	44688	LC/MS Polar	100000276	4286.4	549.167	Liver	411	glutathione, reduced (GSH)	Amino Acid	Glutathione Metabolism	2127	LC/MS Pos Early	496	2000	308.091	Muscle	HMDB01262	HMDB00125
Liver_47155	Muscle_2127	-0.625016	1913	glycerophosphoinositol*	Lipid	Phospholipid Metabolism	47155	LC/MS Polar	100001621	3850	333.059	Liver	411	glutathione, reduced (GSH)	Amino Acid	Glutathione Metabolism	2127	LC/MS Pos Early	496	2000	308.091	Muscle		HMDB00125
Liver_57514	Muscle_2127	0.654325	1633	behenoylcarnitine (C22)*	Lipid	Fatty Acid Metabolism(Acyl Carnitine)	57514	LC/MS Pos Late	100015832	1561	484.436	Liver	411	glutathione, reduced (GSH)	Amino Acid	Glutathione Metabolism	2127	LC/MS Pos Early	496	2000	308.091	Muscle		HMDB00125
Liver_57531	Muscle_2127	0.616826	1646	nervonoylcarnitine (C24:1)*	Lipid	Fatty Acid Metabolism(Acyl Carnitine)	57531	LC/MS Pos Late	100015846	1602	510.452	Liver	411	glutathione, reduced (GSH)	Amino Acid	Glutathione Metabolism	2127	LC/MS Pos Early	496	2000	308.091	Muscle		HMDB00125
Liver_35652	Muscle_2132	0.613334	1194	adenosine-5'-diphosphoglucose	Carbohydrate	Nucleotide Sugar	35652	LC/MS Neg	100001644	901.9	588.075	Liver	357	citrulline	Amino Acid	Urea cycle; Arginine and Proline Metabolism	2132	LC/MS Pos Early	391	1520	176.103	Muscle	HMDB06557	HMDB00904
Liver_1432	Muscle_2133	-0.623219	138	2-hydroxyphenylacetate	Amino Acid	Phenylalanine Metabolism	1432	LC/MS Polar	235	858.6	151.04	Liver	3234	inosine 5'-monophosphate (IMP)	Nucleotide	Purine Metabolism, (Hypo)Xanthine/Inosine containing	2133	LC/MS Neg	362	650	347.04	Muscle	HMDB00669	HMDB00175
Liver_15499	Muscle_2133	-0.619277	7	betaine aldehyde	Amino Acid	Glycine, Serine and Threonine Metabolism	15499	LC/MS Pos Early	1219	1915	120.102	Liver	3234	inosine 5'-monophosphate (IMP)	Nucleotide	Purine Metabolism, (Hypo)Xanthine/Inosine containing	2133	LC/MS Neg	362	650	347.04	Muscle	HMDB01252	HMDB00175
Liver_38102	Muscle_2133	-0.640795	1837	oleoyl ethanolamide	Lipid	Endocannabinoid	38102	LC/MS Pos Late	1137	1661	326.305	Liver	3234	inosine 5'-monophosphate (IMP)	Nucleotide	Purine Metabolism, (Hypo)Xanthine/Inosine containing	2133	LC/MS Neg	362	650	347.04	Muscle	HMDB02088	HMDB00175
Liver_57443	Muscle_2133	-0.609515	2659	ceramide (d18:2/24:1, d18:1/24:2)*	Lipid	Ceramides	57443	LC/MS Pos Late	100015744	3858	646.613	Liver	3234	inosine 5'-monophosphate (IMP)	Nucleotide	Purine Metabolism, (Hypo)Xanthine/Inosine containing	2133	LC/MS Neg	362	650	347.04	Muscle		HMDB00175
Liver_1411	Muscle_2134	0.661708	3718	2'-deoxyguanosine	Nucleotide	Purine Metabolism, Guanine containing	1411	LC/MS Neg	348	1751	266.089	Liver	3410	flavin adenine dinucleotide (FAD)	Cofactors and Vitamins	Riboflavin Metabolism	2134	LC/MS Neg	327	2425	784.15	Muscle	HMDB00085	HMDB01248
Liver_1573	Muscle_2134	0.634602	3701	guanosine	Nucleotide	Purine Metabolism, Guanine containing	1573	LC/MS Neg	1099	1662	282.084	Liver	3410	flavin adenine dinucleotide (FAD)	Cofactors and Vitamins	Riboflavin Metabolism	2134	LC/MS Neg	327	2425	784.15	Muscle	HMDB00133	HMDB01248
Liver_15076	Muscle_2134	0.61436	3650	2'-deoxyinosine	Nucleotide	Purine Metabolism, (Hypo)Xanthine/Inosine containing	15076	LC/MS Neg	100000135	1688	251.079	Liver	3410	flavin adenine dinucleotide (FAD)	Cofactors and Vitamins	Riboflavin Metabolism	2134	LC/MS Neg	327	2425	784.15	Muscle	HMDB00071	HMDB01248
Liver_15797	Muscle_2134	0.646817	3839	FMN	Cofactors and Vitamins	Riboflavin Metabolism	15797	LC/MS Neg	100000251	2390	455.097	Liver	3410	flavin adenine dinucleotide (FAD)	Cofactors and Vitamins	Riboflavin Metabolism	2134	LC/MS Neg	327	2425	784.15	Muscle	HMDB01520	HMDB01248
Liver_22130	Muscle_2134	0.611152	133	phenyllactate (PLA)	Amino Acid	Phenylalanine Metabolism	22130	LC/MS Polar	100000774	908	165.056	Liver	3410	flavin adenine dinucleotide (FAD)	Cofactors and Vitamins	Riboflavin Metabolism	2134	LC/MS Neg	327	2425	784.15	Muscle	HMDB00779	HMDB01248
Liver_32352	Muscle_2134	0.658249	3702	guanine	Nucleotide	Purine Metabolism, Guanine containing	32352	LC/MS Pos Early	172	2032	152.057	Liver	3410	flavin adenine dinucleotide (FAD)	Cofactors and Vitamins	Riboflavin Metabolism	2134	LC/MS Neg	327	2425	784.15	Muscle	HMDB00132	HMDB01248
Liver_40663	Muscle_2134	0.606913	3687	2'-deoxyadenosine 3'-monophosphate	Nucleotide	Purine Metabolism, Adenine containing	40663	LC/MS Pos Early	100003420	1240	332.075	Liver	3410	flavin adenine dinucleotide (FAD)	Cofactors and Vitamins	Riboflavin Metabolism	2134	LC/MS Neg	327	2425	784.15	Muscle		HMDB01248
Liver_52602	Muscle_2134	0.651205	3751	2'-deoxyuridine	Nucleotide	Pyrimidine Metabolism, Uracil containing	52602	LC/MS Neg	536	1586	227.067	Liver	3410	flavin adenine dinucleotide (FAD)	Cofactors and Vitamins	Riboflavin Metabolism	2134	LC/MS Neg	327	2425	784.15	Muscle	HMDB00012	HMDB01248
Liver_62397	Muscle_2134	0.658087	3799	(3'-5')-cytidylylcytidine*	Nucleotide	Dinucleotide	62397	LC/MS Neg	100020727	1472	547.12	Liver	3410	flavin adenine dinucleotide (FAD)	Cofactors and Vitamins	Riboflavin Metabolism	2134	LC/MS Neg	327	2425	784.15	Muscle		HMDB01248
Liver_62399	Muscle_2134	0.688588	3801	(3'-5')-cytidylyluridine*	Nucleotide	Dinucleotide	62399	LC/MS Neg	100020728	1522	548.104	Liver	3410	flavin adenine dinucleotide (FAD)	Cofactors and Vitamins	Riboflavin Metabolism	2134	LC/MS Neg	327	2425	784.15	Muscle		HMDB01248
Liver_52988	Muscle_2183	0.639686	1620	adipoylcarnitine (C6-DC)	Lipid	Fatty Acid Metabolism(Acyl Carnitine)	52988	LC/MS Pos Early	100006614	2570	290.16	Liver	3373	thymidine	Nucleotide	Pyrimidine Metabolism, Thymine containing	2183	LC/MS Neg	872	1963.7	241.083	Muscle	HMDB61677	HMDB00273
Liver_54961	Muscle_2183	-0.631772	2585	oleoyl-arachidonoyl-glycerol (18:1/20:4) [2]*	Lipid	Diacylglycerol	54961	LC/MS Pos Late	100010937	2990	660.556	Liver	3373	thymidine	Nucleotide	Pyrimidine Metabolism, Thymine containing	2183	LC/MS Neg	872	1963.7	241.083	Muscle	HMDB07228	HMDB00273
Liver_1589	Muscle_2372	0.696565	356	N-acetylmethionine	Amino Acid	Methionine, Cysteine, SAM and Taurine Metabolism	1589	LC/MS Neg	1083	1787	190.054	Liver	3350	cytidine 5'-monophosphate (5'-CMP)	Nucleotide	Pyrimidine Metabolism, Cytidine containing	2372	LC/MS Pos Early	282	835	324.059	Muscle	HMDB11745	HMDB00095
Liver_1827	Muscle_2372	-0.686993	3837	riboflavin (Vitamin B2)	Cofactors and Vitamins	Riboflavin Metabolism	1827	LC/MS Pos Early	500	2292	377.146	Liver	3350	cytidine 5'-monophosphate (5'-CMP)	Nucleotide	Pyrimidine Metabolism, Cytidine containing	2372	LC/MS Pos Early	282	835	324.059	Muscle	HMDB00244	HMDB00095
Liver_4970	Muscle_2372	-0.648372	237	anthranilate	Amino Acid	Tryptophan Metabolism	4970	LC/MS Pos Early	1258	2606	138.055	Liver	3350	cytidine 5'-monophosphate (5'-CMP)	Nucleotide	Pyrimidine Metabolism, Cytidine containing	2372	LC/MS Pos Early	282	835	324.059	Muscle	HMDB01123	HMDB00095
Liver_15140	Muscle_2372	-0.647293	230	kynurenine	Amino Acid	Tryptophan Metabolism	15140	LC/MS Pos Early	100000265	2739	209.092	Liver	3350	cytidine 5'-monophosphate (5'-CMP)	Nucleotide	Pyrimidine Metabolism, Cytidine containing	2372	LC/MS Pos Early	282	835	324.059	Muscle	HMDB00684	HMDB00095
Liver_15499	Muscle_2372	-0.626111	7	betaine aldehyde	Amino Acid	Glycine, Serine and Threonine Metabolism	15499	LC/MS Pos Early	1219	1915	120.102	Liver	3350	cytidine 5'-monophosphate (5'-CMP)	Nucleotide	Pyrimidine Metabolism, Cytidine containing	2372	LC/MS Pos Early	282	835	324.059	Muscle	HMDB01252	HMDB00095
Liver_15650	Muscle_2372	-0.638247	3673	1-methyladenosine	Nucleotide	Purine Metabolism, Adenine containing	15650	LC/MS Pos Early	1242	2120	282.12	Liver	3350	cytidine 5'-monophosphate (5'-CMP)	Nucleotide	Pyrimidine Metabolism, Cytidine containing	2372	LC/MS Pos Early	282	835	324.059	Muscle	HMDB03331	HMDB00095
Liver_15772	Muscle_2372	-0.628054	1086	ribitol	Carbohydrate	Pentose Metabolism	15772	LC/MS Polar	100000406	1789.6	151.061	Liver	3350	cytidine 5'-monophosphate (5'-CMP)	Nucleotide	Pyrimidine Metabolism, Cytidine containing	2372	LC/MS Pos Early	282	835	324.059	Muscle	HMDB00508	HMDB00095
Liver_35137	Muscle_2372	-0.676071	3710	N2,N2-dimethylguanosine	Nucleotide	Purine Metabolism, Guanine containing	35137	LC/MS Pos Early	100001412	2210	312.13	Liver	3350	cytidine 5'-monophosphate (5'-CMP)	Nucleotide	Pyrimidine Metabolism, Cytidine containing	2372	LC/MS Pos Early	282	835	324.059	Muscle	HMDB04824	HMDB00095
Liver_40008	Muscle_2372	0.604138	742	isoleucylglycine	Peptide	Dipeptide	40008	LC/MS Neg	100003169	1992	187.109	Liver	3350	cytidine 5'-monophosphate (5'-CMP)	Nucleotide	Pyrimidine Metabolism, Cytidine containing	2372	LC/MS Pos Early	282	835	324.059	Muscle	HMDB28907	HMDB00095
Liver_47155	Muscle_2372	-0.608022	1913	glycerophosphoinositol*	Lipid	Phospholipid Metabolism	47155	LC/MS Polar	100001621	3850	333.059	Liver	3350	cytidine 5'-monophosphate (5'-CMP)	Nucleotide	Pyrimidine Metabolism, Cytidine containing	2372	LC/MS Pos Early	282	835	324.059	Muscle		HMDB00095
Liver_48885	Muscle_2372	-0.602817	1101	arabitol/xylitol	Carbohydrate	Pentose Metabolism	48885	LC/MS Polar	100006430	1932.4	151.061	Liver	3350	cytidine 5'-monophosphate (5'-CMP)	Nucleotide	Pyrimidine Metabolism, Cytidine containing	2372	LC/MS Pos Early	282	835	324.059	Muscle		HMDB00095
Liver_15860	Muscle_2829	0.605523	1199	UDP-galactose	Carbohydrate	Nucleotide Sugar	15860	LC/MS Polar	100000298	4000	565.048	Liver	315	N-formylmethionine	Amino Acid	Methionine, Cysteine, SAM and Taurine Metabolism	2829	LC/MS Neg	194	1543.8	176.039	Muscle	HMDB00302	HMDB01015
Liver_32344	Muscle_2829	0.625632	1195	UDP-glucose	Carbohydrate	Nucleotide Sugar	32344	LC/MS Polar	1096	3950	565.048	Liver	315	N-formylmethionine	Amino Acid	Methionine, Cysteine, SAM and Taurine Metabolism	2829	LC/MS Neg	194	1543.8	176.039	Muscle	HMDB00286	HMDB01015
Liver_47155	Muscle_2829	0.646583	1913	glycerophosphoinositol*	Lipid	Phospholipid Metabolism	47155	LC/MS Polar	100001621	3850	333.059	Liver	315	N-formylmethionine	Amino Acid	Methionine, Cysteine, SAM and Taurine Metabolism	2829	LC/MS Neg	194	1543.8	176.039	Muscle		HMDB01015
Liver_1411	Muscle_2856	-0.607573	3718	2'-deoxyguanosine	Nucleotide	Purine Metabolism, Guanine containing	1411	LC/MS Neg	348	1751	266.089	Liver	3320	uridine 5'-monophosphate (UMP)	Nucleotide	Pyrimidine Metabolism, Uracil containing	2856	LC/MS Polar	869	4150	323.029	Muscle	HMDB00085	HMDB00288
Liver_1508	Muscle_2856	-0.669644	3841	pantothenate (Vitamin B5)	Cofactors and Vitamins	Pantothenate and CoA Metabolism	1508	LC/MS Neg	1024	1498.7	218.103	Liver	3320	uridine 5'-monophosphate (UMP)	Nucleotide	Pyrimidine Metabolism, Uracil containing	2856	LC/MS Polar	869	4150	323.029	Muscle	HMDB00210	HMDB00288
Liver_15772	Muscle_2856	-0.667111	1086	ribitol	Carbohydrate	Pentose Metabolism	15772	LC/MS Polar	100000406	1789.6	151.061	Liver	3320	uridine 5'-monophosphate (UMP)	Nucleotide	Pyrimidine Metabolism, Uracil containing	2856	LC/MS Polar	869	4150	323.029	Muscle	HMDB00508	HMDB00288
Liver_52602	Muscle_2856	-0.691749	3751	2'-deoxyuridine	Nucleotide	Pyrimidine Metabolism, Uracil containing	52602	LC/MS Neg	536	1586	227.067	Liver	3320	uridine 5'-monophosphate (UMP)	Nucleotide	Pyrimidine Metabolism, Uracil containing	2856	LC/MS Polar	869	4150	323.029	Muscle	HMDB00012	HMDB00288
Liver_57655	Muscle_2856	-0.652567	3739	2'-O-methyluridine	Nucleotide	Pyrimidine Metabolism, Uracil containing	57655	LC/MS Neg	100010896	1831	257.078	Liver	3320	uridine 5'-monophosphate (UMP)	Nucleotide	Pyrimidine Metabolism, Uracil containing	2856	LC/MS Polar	869	4150	323.029	Muscle		HMDB00288
Liver_577	Muscle_3108	-0.604534	1162	fructose	Carbohydrate	Fructose, Mannose and Galactose Metabolism	577	LC/MS Polar	878	2065	179.056	Liver	3251	adenosine 5'-diphosphate (ADP)	Nucleotide	Purine Metabolism, Adenine containing	3108	LC/MS Neg	208	680	426.022	Muscle	HMDB00660	HMDB01341
Liver_584	Muscle_3108	-0.691166	1168	mannose	Carbohydrate	Fructose, Mannose and Galactose Metabolism	584	LC/MS Polar	803	2200	179.056	Liver	3251	adenosine 5'-diphosphate (ADP)	Nucleotide	Purine Metabolism, Adenine containing	3108	LC/MS Neg	208	680	426.022	Muscle	HMDB00169	HMDB01341
Liver_590	Muscle_3108	0.673991	388	hypotaurine	Amino Acid	Methionine, Cysteine, SAM and Taurine Metabolism	590	LC/MS Polar	358	2763.4	108.012	Liver	3251	adenosine 5'-diphosphate (ADP)	Nucleotide	Purine Metabolism, Adenine containing	3108	LC/MS Neg	208	680	426.022	Muscle	HMDB00965	HMDB01341
Liver_1495	Muscle_3108	0.623528	110	saccharopine	Amino Acid	Lysine Metabolism	1495	LC/MS Pos Early	392	2530	277.139	Liver	3251	adenosine 5'-diphosphate (ADP)	Nucleotide	Purine Metabolism, Adenine containing	3108	LC/MS Neg	208	680	426.022	Muscle	HMDB00279	HMDB01341
Liver_1651	Muscle_3108	-0.680296	3944	pyridoxal	Cofactors and Vitamins	Vitamin B6 Metabolism	1651	LC/MS Pos Early	491	2343	168.066	Liver	3251	adenosine 5'-diphosphate (ADP)	Nucleotide	Purine Metabolism, Adenine containing	3108	LC/MS Neg	208	680	426.022	Muscle	HMDB01545	HMDB01341
Liver_1670	Muscle_3108	0.678071	398	urea	Amino Acid	Urea cycle; Arginine and Proline Metabolism	1670	LC/MS Pos Early	533	700	121.072	Liver	3251	adenosine 5'-diphosphate (ADP)	Nucleotide	Purine Metabolism, Adenine containing	3108	LC/MS Neg	208	680	426.022	Muscle	HMDB00294	HMDB01341
Liver_2134	Muscle_3108	0.705149	3838	FAD	Cofactors and Vitamins	Riboflavin Metabolism	2134	LC/MS Neg	327	2425	784.15	Liver	3251	adenosine 5'-diphosphate (ADP)	Nucleotide	Purine Metabolism, Adenine containing	3108	LC/MS Neg	208	680	426.022	Muscle	HMDB01248	HMDB01341
Liver_5331	Muscle_3108	0.755551	3943	pyridoxal phosphate	Cofactors and Vitamins	Vitamin B6 Metabolism	5331	LC/MS Neg	492	943	246.017	Liver	3251	adenosine 5'-diphosphate (ADP)	Nucleotide	Purine Metabolism, Adenine containing	3108	LC/MS Neg	208	680	426.022	Muscle	HMDB01491	HMDB01341
Liver_15140	Muscle_3108	0.67133	230	kynurenine	Amino Acid	Tryptophan Metabolism	15140	LC/MS Pos Early	100000265	2739	209.092	Liver	3251	adenosine 5'-diphosphate (ADP)	Nucleotide	Purine Metabolism, Adenine containing	3108	LC/MS Neg	208	680	426.022	Muscle	HMDB00684	HMDB01341
Liver_15797	Muscle_3108	0.733259	3839	FMN	Cofactors and Vitamins	Riboflavin Metabolism	15797	LC/MS Neg	100000251	2390	455.097	Liver	3251	adenosine 5'-diphosphate (ADP)	Nucleotide	Purine Metabolism, Adenine containing	3108	LC/MS Neg	208	680	426.022	Muscle	HMDB01520	HMDB01341
Liver_15910	Muscle_3108	-0.709975	1115	maltotetraose	Carbohydrate	Glycogen Metabolism	15910	LC/MS Polar	100000275	5000	711.22	Liver	3251	adenosine 5'-diphosphate (ADP)	Nucleotide	Purine Metabolism, Adenine containing	3108	LC/MS Neg	208	680	426.022	Muscle	HMDB01296	HMDB01341
Liver_20488	Muscle_3108	-0.669616	1047	glucose	Carbohydrate	Glycolysis, Gluconeogenesis, and Pyruvate Metabolism	20488	LC/MS Polar	572	2342	179.056	Liver	3251	adenosine 5'-diphosphate (ADP)	Nucleotide	Purine Metabolism, Adenine containing	3108	LC/MS Neg	208	680	426.022	Muscle	HMDB00122	HMDB01341
Liver_27665	Muscle_3108	-0.610326	3825	1-methylnicotinamide	Cofactors and Vitamins	Nicotinate and Nicotinamide Metabolism	27665	LC/MS Pos Early	55	1940	137.071	Liver	3251	adenosine 5'-diphosphate (ADP)	Nucleotide	Purine Metabolism, Adenine containing	3108	LC/MS Neg	208	680	426.022	Muscle	HMDB00699	HMDB01341
Liver_33983	Muscle_3108	-0.639172	3011	tauro-beta-muricholate	Lipid	Primary Bile Acid Metabolism	33983	LC/MS Neg	100001250	4774	514.284	Liver	3251	adenosine 5'-diphosphate (ADP)	Nucleotide	Purine Metabolism, Adenine containing	3108	LC/MS Neg	208	680	426.022	Muscle	HMDB00932	HMDB01341
Liver_34302	Muscle_3108	-0.63533	3853	dehydroascorbate	Cofactors and Vitamins	Ascorbate and Aldarate Metabolism	34302	LC/MS Neg	301	739.6	173.009	Liver	3251	adenosine 5'-diphosphate (ADP)	Nucleotide	Purine Metabolism, Adenine containing	3108	LC/MS Neg	208	680	426.022	Muscle	HMDB01264	HMDB01341
Liver_35107	Muscle_3108	0.625164	292	isovalerylglycine	Amino Acid	Leucine, Isoleucine and Valine Metabolism	35107	LC/MS Neg	100001452	1950	158.082	Liver	3251	adenosine 5'-diphosphate (ADP)	Nucleotide	Purine Metabolism, Adenine containing	3108	LC/MS Neg	208	680	426.022	Muscle	HMDB00678	HMDB01341
Liver_35163	Muscle_3108	-0.711752	1114	maltopentaose	Carbohydrate	Glycogen Metabolism	35163	LC/MS Polar	100001447	5365	827.267	Liver	3251	adenosine 5'-diphosphate (ADP)	Nucleotide	Purine Metabolism, Adenine containing	3108	LC/MS Neg	208	680	426.022	Muscle	HMDB12254	HMDB01341
Liver_35170	Muscle_3108	-0.686856	1112	maltohexaose	Carbohydrate	Glycogen Metabolism	35170	LC/MS Pos Early	100001448	770	991.335	Liver	3251	adenosine 5'-diphosphate (ADP)	Nucleotide	Purine Metabolism, Adenine containing	3108	LC/MS Neg	208	680	426.022	Muscle	HMDB12253	HMDB01341
Liver_36752	Muscle_3108	0.698091	97	N6-acetyllysine	Amino Acid	Lysine Metabolism	36752	LC/MS Neg	100001734	1059	187.109	Liver	3251	adenosine 5'-diphosphate (ADP)	Nucleotide	Purine Metabolism, Adenine containing	3108	LC/MS Neg	208	680	426.022	Muscle	HMDB00206	HMDB01341
Liver_44688	Muscle_3108	-0.670408	1117	maltotriose	Carbohydrate	Glycogen Metabolism	44688	LC/MS Polar	100000276	4286.4	549.167	Liver	3251	adenosine 5'-diphosphate (ADP)	Nucleotide	Purine Metabolism, Adenine containing	3108	LC/MS Neg	208	680	426.022	Muscle	HMDB01262	HMDB01341
Liver_52603	Muscle_3108	-0.627853	2024	1,2-dilinoleoyl-GPC (18:2/18:2)	Lipid	Phosphatidylcholine (PC)	52603	LC/MS Pos Late	100008903	2006	782.569	Liver	3251	adenosine 5'-diphosphate (ADP)	Nucleotide	Purine Metabolism, Adenine containing	3108	LC/MS Neg	208	680	426.022	Muscle	HMDB08138	HMDB01341
Liver_53010	Muscle_3108	-0.607762	2693	lactosyl-N-palmitoyl-sphingosine (d18:1/16:0)	Lipid	Lactosylceramides (LCER)	53010	LC/MS Pos Late	100009030	2527	862.625	Liver	3251	adenosine 5'-diphosphate (ADP)	Nucleotide	Purine Metabolism, Adenine containing	3108	LC/MS Neg	208	680	426.022	Muscle		HMDB01341
Liver_53237	Muscle_3108	-0.629516	1110	sedoheptulose	Carbohydrate	Pentose Metabolism	53237	LC/MS Polar	100002619	2255	209.067	Liver	3251	adenosine 5'-diphosphate (ADP)	Nucleotide	Purine Metabolism, Adenine containing	3108	LC/MS Neg	208	680	426.022	Muscle	HMDB03219	HMDB01341
Liver_57514	Muscle_3108	-0.631277	1633	behenoylcarnitine (C22)*	Lipid	Fatty Acid Metabolism(Acyl Carnitine)	57514	LC/MS Pos Late	100015832	1561	484.436	Liver	3251	adenosine 5'-diphosphate (ADP)	Nucleotide	Purine Metabolism, Adenine containing	3108	LC/MS Neg	208	680	426.022	Muscle		HMDB01341
Liver_57531	Muscle_3108	-0.700601	1646	nervonoylcarnitine (C24:1)*	Lipid	Fatty Acid Metabolism(Acyl Carnitine)	57531	LC/MS Pos Late	100015846	1602	510.452	Liver	3251	adenosine 5'-diphosphate (ADP)	Nucleotide	Purine Metabolism, Adenine containing	3108	LC/MS Neg	208	680	426.022	Muscle		HMDB01341
Liver_63192	Muscle_3108	-0.627588	2142	1-stearoyl-2-linoleoyl-glycosyl-GPE (18:0/18:2)	Lipid	Glycosyl PE	63192	LC/MS Pos Late	100021403	2516	906.607	Liver	3251	adenosine 5'-diphosphate (ADP)	Nucleotide	Purine Metabolism, Adenine containing	3108	LC/MS Neg	208	680	426.022	Muscle		HMDB01341
Liver_605	Muscle_3127	0.623291	3736	uracil	Nucleotide	Pyrimidine Metabolism, Uracil containing	605	LC/MS Pos Early	825	827	113.035	Liver	3236	hypoxanthine	Nucleotide	Purine Metabolism, (Hypo)Xanthine/Inosine containing	3127	LC/MS Neg	171	1291.2	135.031	Muscle	HMDB00300	HMDB00157
Liver_1827	Muscle_3127	0.776153	3837	riboflavin (Vitamin B2)	Cofactors and Vitamins	Riboflavin Metabolism	1827	LC/MS Pos Early	500	2292	377.146	Liver	3236	hypoxanthine	Nucleotide	Purine Metabolism, (Hypo)Xanthine/Inosine containing	3127	LC/MS Neg	171	1291.2	135.031	Muscle	HMDB00244	HMDB00157
Liver_2134	Muscle_3127	0.641926	3838	FAD	Cofactors and Vitamins	Riboflavin Metabolism	2134	LC/MS Neg	327	2425	784.15	Liver	3236	hypoxanthine	Nucleotide	Purine Metabolism, (Hypo)Xanthine/Inosine containing	3127	LC/MS Neg	171	1291.2	135.031	Muscle	HMDB01248	HMDB00157
Liver_15650	Muscle_3127	0.688959	3673	1-methyladenosine	Nucleotide	Purine Metabolism, Adenine containing	15650	LC/MS Pos Early	1242	2120	282.12	Liver	3236	hypoxanthine	Nucleotide	Purine Metabolism, (Hypo)Xanthine/Inosine containing	3127	LC/MS Neg	171	1291.2	135.031	Muscle	HMDB03331	HMDB00157
Liver_15797	Muscle_3127	0.674633	3839	FMN	Cofactors and Vitamins	Riboflavin Metabolism	15797	LC/MS Neg	100000251	2390	455.097	Liver	3236	hypoxanthine	Nucleotide	Purine Metabolism, (Hypo)Xanthine/Inosine containing	3127	LC/MS Neg	171	1291.2	135.031	Muscle	HMDB01520	HMDB00157
Liver_15910	Muscle_3127	-0.603804	1115	maltotetraose	Carbohydrate	Glycogen Metabolism	15910	LC/MS Polar	100000275	5000	711.22	Liver	3236	hypoxanthine	Nucleotide	Purine Metabolism, (Hypo)Xanthine/Inosine containing	3127	LC/MS Neg	171	1291.2	135.031	Muscle	HMDB01296	HMDB00157
Liver_35163	Muscle_3127	-0.666392	1114	maltopentaose	Carbohydrate	Glycogen Metabolism	35163	LC/MS Polar	100001447	5365	827.267	Liver	3236	hypoxanthine	Nucleotide	Purine Metabolism, (Hypo)Xanthine/Inosine containing	3127	LC/MS Neg	171	1291.2	135.031	Muscle	HMDB12254	HMDB00157
Liver_40406	Muscle_3127	-0.688245	1914	trimethylamine N-oxide	Lipid	Phospholipid Metabolism	40406	LC/MS Pos Early	100003397	2100	76.0757	Liver	3236	hypoxanthine	Nucleotide	Purine Metabolism, (Hypo)Xanthine/Inosine containing	3127	LC/MS Neg	171	1291.2	135.031	Muscle	HMDB00925	HMDB00157
Liver_53195	Muscle_3127	0.621047	1936	1-myristoyl-2-arachidonoyl-GPC (14:0/20:4)*	Lipid	Phosphatidylcholine (PC)	53195	LC/MS Pos Late	100009139	1914	754.538	Liver	3236	hypoxanthine	Nucleotide	Purine Metabolism, (Hypo)Xanthine/Inosine containing	3127	LC/MS Neg	171	1291.2	135.031	Muscle	HMDB07883	HMDB00157
Liver_1417	Muscle_3141	-0.69066	234	kynurenate	Amino Acid	Tryptophan Metabolism	1417	LC/MS Neg	98	2224	188.035	Liver	6	betaine	Amino Acid	Glycine, Serine and Threonine Metabolism	3141	LC/MS Pos Early	799	1064	118.086	Muscle	HMDB00715	HMDB00043
Liver_1419	Muscle_3141	0.669138	455	5-methylthioadenosine (MTA)	Amino Acid	Polyamine Metabolism	1419	LC/MS Pos Early	212	2752	298.097	Liver	6	betaine	Amino Acid	Glycine, Serine and Threonine Metabolism	3141	LC/MS Pos Early	799	1064	118.086	Muscle	HMDB01173	HMDB00043
Liver_1432	Muscle_3141	-0.739386	138	2-hydroxyphenylacetate	Amino Acid	Phenylalanine Metabolism	1432	LC/MS Polar	235	858.6	151.04	Liver	6	betaine	Amino Acid	Glycine, Serine and Threonine Metabolism	3141	LC/MS Pos Early	799	1064	118.086	Muscle	HMDB00669	HMDB00043
Liver_1512	Muscle_3141	-0.666814	244	picolinate	Amino Acid	Tryptophan Metabolism	1512	LC/MS Pos Early	1022	910	124.039	Liver	6	betaine	Amino Acid	Glycine, Serine and Threonine Metabolism	3141	LC/MS Pos Early	799	1064	118.086	Muscle	HMDB02243	HMDB00043
Liver_1589	Muscle_3141	0.644417	356	N-acetylmethionine	Amino Acid	Methionine, Cysteine, SAM and Taurine Metabolism	1589	LC/MS Neg	1083	1787	190.054	Liver	6	betaine	Amino Acid	Glycine, Serine and Threonine Metabolism	3141	LC/MS Pos Early	799	1064	118.086	Muscle	HMDB11745	HMDB00043
Liver_1651	Muscle_3141	0.617302	3944	pyridoxal	Cofactors and Vitamins	Vitamin B6 Metabolism	1651	LC/MS Pos Early	491	2343	168.066	Liver	6	betaine	Amino Acid	Glycine, Serine and Threonine Metabolism	3141	LC/MS Pos Early	799	1064	118.086	Muscle	HMDB01545	HMDB00043
Liver_4970	Muscle_3141	-0.645752	237	anthranilate	Amino Acid	Tryptophan Metabolism	4970	LC/MS Pos Early	1258	2606	138.055	Liver	6	betaine	Amino Acid	Glycine, Serine and Threonine Metabolism	3141	LC/MS Pos Early	799	1064	118.086	Muscle	HMDB01123	HMDB00043
Liver_15140	Muscle_3141	-0.726694	230	kynurenine	Amino Acid	Tryptophan Metabolism	15140	LC/MS Pos Early	100000265	2739	209.092	Liver	6	betaine	Amino Acid	Glycine, Serine and Threonine Metabolism	3141	LC/MS Pos Early	799	1064	118.086	Muscle	HMDB00684	HMDB00043
Liver_15915	Muscle_3141	0.670251	365	S-adenosylmethionine (SAM)	Amino Acid	Methionine, Cysteine, SAM and Taurine Metabolism	15915	LC/MS Pos Early	1263	3002	399.145	Liver	6	betaine	Amino Acid	Glycine, Serine and Threonine Metabolism	3141	LC/MS Pos Early	799	1064	118.086	Muscle	HMDB01185	HMDB00043
Liver_15990	Muscle_3141	0.785856	1907	glycerophosphorylcholine (GPC)	Lipid	Phospholipid Metabolism	15990	LC/MS Pos Early	100000269	672	258.11	Liver	6	betaine	Amino Acid	Glycine, Serine and Threonine Metabolism	3141	LC/MS Pos Early	799	1064	118.086	Muscle	HMDB00086	HMDB00043
Liver_33949	Muscle_3141	0.6707	531	gamma-glutamylglycine	Peptide	Gamma-glutamyl Amino Acid	33949	LC/MS Pos Early	100001294	1535	205.082	Liver	6	betaine	Amino Acid	Glycine, Serine and Threonine Metabolism	3141	LC/MS Pos Early	799	1064	118.086	Muscle	HMDB11667	HMDB00043
Liver_35137	Muscle_3141	-0.641191	3710	N2,N2-dimethylguanosine	Nucleotide	Purine Metabolism, Guanine containing	35137	LC/MS Pos Early	100001412	2210	312.13	Liver	6	betaine	Amino Acid	Glycine, Serine and Threonine Metabolism	3141	LC/MS Pos Early	799	1064	118.086	Muscle	HMDB04824	HMDB00043
Liver_36815	Muscle_3141	0.623919	3662	2'-AMP	Nucleotide	Purine Metabolism, Adenine containing	36815	LC/MS Neg	100001694	1497.7	346.056	Liver	6	betaine	Amino Acid	Glycine, Serine and Threonine Metabolism	3141	LC/MS Pos Early	799	1064	118.086	Muscle	HMDB11617	HMDB00043
Liver_37455	Muscle_3141	0.637065	1911	glycerophosphoethanolamine	Lipid	Phospholipid Metabolism	37455	LC/MS Polar	100001620	3075	214.049	Liver	6	betaine	Amino Acid	Glycine, Serine and Threonine Metabolism	3141	LC/MS Pos Early	799	1064	118.086	Muscle	HMDB00114	HMDB00043
Liver_39835	Muscle_3141	-0.624316	1851	N-palmitoyltaurine	Lipid	Endocannabinoid	39835	LC/MS Neg	100003239	5560	362.237	Liver	6	betaine	Amino Acid	Glycine, Serine and Threonine Metabolism	3141	LC/MS Pos Early	799	1064	118.086	Muscle		HMDB00043
Liver_54953	Muscle_3141	-0.607385	2533	diacylglycerol (14:0/18:1, 16:0/16:1) [1]*	Lipid	Diacylglycerol	54953	LC/MS Pos Late	100010934	3057	584.525	Liver	6	betaine	Amino Acid	Glycine, Serine and Threonine Metabolism	3141	LC/MS Pos Early	799	1064	118.086	Muscle		HMDB00043
Liver_1564	Muscle_3147	-0.60402	1251	citrate	Energy	TCA Cycle	1564	LC/MS Neg	1124	582	191.02	Liver	3237	xanthine	Nucleotide	Purine Metabolism, (Hypo)Xanthine/Inosine containing	3147	LC/MS Pos Early	1004	1032	153.041	Muscle	HMDB00094	HMDB00292
Liver_1827	Muscle_3147	0.689071	3837	riboflavin (Vitamin B2)	Cofactors and Vitamins	Riboflavin Metabolism	1827	LC/MS Pos Early	500	2292	377.146	Liver	3237	xanthine	Nucleotide	Purine Metabolism, (Hypo)Xanthine/Inosine containing	3147	LC/MS Pos Early	1004	1032	153.041	Muscle	HMDB00244	HMDB00292
Liver_46173	Muscle_3147	-0.611417	1253	aconitate [cis or trans]	Energy	TCA Cycle	46173	LC/MS Neg	100001359	580	173.009	Liver	3237	xanthine	Nucleotide	Purine Metabolism, (Hypo)Xanthine/Inosine containing	3147	LC/MS Pos Early	1004	1032	153.041	Muscle		HMDB00292
Liver_62862	Muscle_3147	0.620131	105	N6,N6-dimethyllysine	Amino Acid	Lysine Metabolism	62862	LC/MS Pos Early	100020417	2831	175.144	Liver	3237	xanthine	Nucleotide	Purine Metabolism, (Hypo)Xanthine/Inosine containing	3147	LC/MS Pos Early	1004	1032	153.041	Muscle	HMDB13287	HMDB00292
Liver_35670	Muscle_3155	-0.629782	3919	thiamin diphosphate	Cofactors and Vitamins	Thiamine Metabolism	35670	LC/MS Neg	522	1195.1	423.03	Liver	3343	3-ureidopropionate	Nucleotide	Pyrimidine Metabolism, Uracil containing	3155	LC/MS Pos Early	1053	875	133.061	Muscle	HMDB01372	HMDB00026
Liver_43802	Muscle_3155	0.702187	436	guanidinoacetate	Amino Acid	Creatine Metabolism	43802	LC/MS Pos Early	344	1937	118.061	Liver	3343	3-ureidopropionate	Nucleotide	Pyrimidine Metabolism, Uracil containing	3155	LC/MS Pos Early	1053	875	133.061	Muscle	HMDB00128	HMDB00026
Liver_53195	Muscle_3155	-0.63278	1936	1-myristoyl-2-arachidonoyl-GPC (14:0/20:4)*	Lipid	Phosphatidylcholine (PC)	53195	LC/MS Pos Late	100009139	1914	754.538	Liver	3343	3-ureidopropionate	Nucleotide	Pyrimidine Metabolism, Uracil containing	3155	LC/MS Pos Early	1053	875	133.061	Muscle	HMDB07883	HMDB00026
Liver_62860	Muscle_5086	0.608016	104	N6-methyllysine	Amino Acid	Lysine Metabolism	62860	LC/MS Pos Early	100003415	2831	161.128	Liver	5	dimethylglycine	Amino Acid	Glycine, Serine and Threonine Metabolism	5086	LC/MS Pos Early	806	1104	104.071	Muscle	HMDB02038	HMDB00092
Liver_1303	Muscle_5983	-0.63031	1263	malate	Energy	TCA Cycle	1303	LC/MS Neg	409	615.6	133.014	Liver	2520	corticosterone	Lipid	Corticosteroids	5983	LC/MS Neg	272	5040	345.207	Muscle	HMDB00156	HMDB01547
Liver_1651	Muscle_5983	-0.623109	3944	pyridoxal	Cofactors and Vitamins	Vitamin B6 Metabolism	1651	LC/MS Pos Early	491	2343	168.066	Liver	2520	corticosterone	Lipid	Corticosteroids	5983	LC/MS Neg	272	5040	345.207	Muscle	HMDB01545	HMDB01547
Liver_5983	Muscle_5983	0.891007	2899	corticosterone	Lipid	Corticosteroids	5983	LC/MS Neg	272	5040	345.207	Liver	2520	corticosterone	Lipid	Corticosteroids	5983	LC/MS Neg	272	5040	345.207	Muscle	HMDB01547	HMDB01547
Liver_15522	Muscle_5983	-0.645443	1056	dihydroxyacetone phosphate (DHAP)	Carbohydrate	Glycolysis, Gluconeogenesis, and Pyruvate Metabolism	15522	LC/MS Neg	309	603	168.991	Liver	2520	corticosterone	Lipid	Corticosteroids	5983	LC/MS Neg	272	5040	345.207	Muscle	HMDB01473	HMDB01547
Liver_15797	Muscle_5983	0.714535	3839	FMN	Cofactors and Vitamins	Riboflavin Metabolism	15797	LC/MS Neg	100000251	2390	455.097	Liver	2520	corticosterone	Lipid	Corticosteroids	5983	LC/MS Neg	272	5040	345.207	Muscle	HMDB01520	HMDB01547
Liver_15910	Muscle_5983	-0.640666	1115	maltotetraose	Carbohydrate	Glycogen Metabolism	15910	LC/MS Polar	100000275	5000	711.22	Liver	2520	corticosterone	Lipid	Corticosteroids	5983	LC/MS Neg	272	5040	345.207	Muscle	HMDB01296	HMDB01547
Liver_33946	Muscle_5983	-0.716268	69	N-acetylhistidine	Amino Acid	Histidine Metabolism	33946	LC/MS Pos Early	100001293	2065	198.087	Liver	2520	corticosterone	Lipid	Corticosteroids	5983	LC/MS Neg	272	5040	345.207	Muscle	HMDB32055	HMDB01547
Liver_35163	Muscle_5983	-0.723838	1114	maltopentaose	Carbohydrate	Glycogen Metabolism	35163	LC/MS Polar	100001447	5365	827.267	Liver	2520	corticosterone	Lipid	Corticosteroids	5983	LC/MS Neg	272	5040	345.207	Muscle	HMDB12254	HMDB01547
Liver_35170	Muscle_5983	-0.624777	1112	maltohexaose	Carbohydrate	Glycogen Metabolism	35170	LC/MS Pos Early	100001448	770	991.335	Liver	2520	corticosterone	Lipid	Corticosteroids	5983	LC/MS Neg	272	5040	345.207	Muscle	HMDB12253	HMDB01547
Liver_36594	Muscle_5983	0.63496	2376	1-linoleoyl-GPI* (18:2)*	Lipid	Lysophospholipid	36594	LC/MS Neg	100001778	5494	595.289	Liver	2520	corticosterone	Lipid	Corticosteroids	5983	LC/MS Neg	272	5040	345.207	Muscle		HMDB01547
Liver_43849	Muscle_5983	0.619396	1883	inositol 1-phosphate (I1P)	Lipid	Inositol Metabolism	43849	LC/MS Polar	370	4785	259.022	Liver	2520	corticosterone	Lipid	Corticosteroids	5983	LC/MS Neg	272	5040	345.207	Muscle	HMDB00213	HMDB01547
Liver_46225	Muscle_5983	-0.755548	52	pyroglutamine*	Amino Acid	Glutamate Metabolism	46225	LC/MS Pos Early	100001540	1900	129.066	Liver	2520	corticosterone	Lipid	Corticosteroids	5983	LC/MS Neg	272	5040	345.207	Muscle		HMDB01547
Liver_57388	Muscle_5983	0.604358	2069	1-palmitoyl-2-stearoyl-GPE (16:0/18:0)*	Lipid	Phosphatidylethanolamine (PE)	57388	LC/MS Pos Late	100009205	2850	720.554	Liver	2520	corticosterone	Lipid	Corticosteroids	5983	LC/MS Neg	272	5040	345.207	Muscle	HMDB08925	HMDB01547
Liver_61868	Muscle_5983	-0.656956	86	1-ribosyl-imidazoleacetate*	Amino Acid	Histidine Metabolism	61868	LC/MS Pos Early	100001668	2006	259.092	Liver	2520	corticosterone	Lipid	Corticosteroids	5983	LC/MS Neg	272	5040	345.207	Muscle	HMDB02331	HMDB01547
Liver_605	Muscle_12021	-0.642746	3736	uracil	Nucleotide	Pyrimidine Metabolism, Uracil containing	605	LC/MS Pos Early	825	827	113.035	Liver	882	fructose-6-phosphate	Carbohydrate	Glycolysis, Gluconeogenesis, and Pyruvate Metabolism	12021	LC/MS Polar	1232	4261	259.022	Muscle	HMDB00300	HMDB00124
Liver_1651	Muscle_12021	0.660751	3944	pyridoxal	Cofactors and Vitamins	Vitamin B6 Metabolism	1651	LC/MS Pos Early	491	2343	168.066	Liver	882	fructose-6-phosphate	Carbohydrate	Glycolysis, Gluconeogenesis, and Pyruvate Metabolism	12021	LC/MS Polar	1232	4261	259.022	Muscle	HMDB01545	HMDB00124
Liver_1827	Muscle_12021	-0.738506	3837	riboflavin (Vitamin B2)	Cofactors and Vitamins	Riboflavin Metabolism	1827	LC/MS Pos Early	500	2292	377.146	Liver	882	fructose-6-phosphate	Carbohydrate	Glycolysis, Gluconeogenesis, and Pyruvate Metabolism	12021	LC/MS Polar	1232	4261	259.022	Muscle	HMDB00244	HMDB00124
Liver_2134	Muscle_12021	-0.662512	3838	FAD	Cofactors and Vitamins	Riboflavin Metabolism	2134	LC/MS Neg	327	2425	784.15	Liver	882	fructose-6-phosphate	Carbohydrate	Glycolysis, Gluconeogenesis, and Pyruvate Metabolism	12021	LC/MS Polar	1232	4261	259.022	Muscle	HMDB01248	HMDB00124
Liver_5331	Muscle_12021	-0.697767	3943	pyridoxal phosphate	Cofactors and Vitamins	Vitamin B6 Metabolism	5331	LC/MS Neg	492	943	246.017	Liver	882	fructose-6-phosphate	Carbohydrate	Glycolysis, Gluconeogenesis, and Pyruvate Metabolism	12021	LC/MS Polar	1232	4261	259.022	Muscle	HMDB01491	HMDB00124
Liver_15650	Muscle_12021	-0.714407	3673	1-methyladenosine	Nucleotide	Purine Metabolism, Adenine containing	15650	LC/MS Pos Early	1242	2120	282.12	Liver	882	fructose-6-phosphate	Carbohydrate	Glycolysis, Gluconeogenesis, and Pyruvate Metabolism	12021	LC/MS Polar	1232	4261	259.022	Muscle	HMDB03331	HMDB00124
Liver_15772	Muscle_12021	-0.625718	1086	ribitol	Carbohydrate	Pentose Metabolism	15772	LC/MS Polar	100000406	1789.6	151.061	Liver	882	fructose-6-phosphate	Carbohydrate	Glycolysis, Gluconeogenesis, and Pyruvate Metabolism	12021	LC/MS Polar	1232	4261	259.022	Muscle	HMDB00508	HMDB00124
Liver_15797	Muscle_12021	-0.68485	3839	FMN	Cofactors and Vitamins	Riboflavin Metabolism	15797	LC/MS Neg	100000251	2390	455.097	Liver	882	fructose-6-phosphate	Carbohydrate	Glycolysis, Gluconeogenesis, and Pyruvate Metabolism	12021	LC/MS Polar	1232	4261	259.022	Muscle	HMDB01520	HMDB00124
Liver_33230	Muscle_12021	-0.624303	2269	1-palmitoleoyl-GPC* (16:1)*	Lipid	Lysophospholipid	33230	LC/MS Pos Late	100001511	1450	494.324	Liver	882	fructose-6-phosphate	Carbohydrate	Glycolysis, Gluconeogenesis, and Pyruvate Metabolism	12021	LC/MS Polar	1232	4261	259.022	Muscle	HMDB10383	HMDB00124
Liver_33946	Muscle_12021	0.654407	69	N-acetylhistidine	Amino Acid	Histidine Metabolism	33946	LC/MS Pos Early	100001293	2065	198.087	Liver	882	fructose-6-phosphate	Carbohydrate	Glycolysis, Gluconeogenesis, and Pyruvate Metabolism	12021	LC/MS Polar	1232	4261	259.022	Muscle	HMDB32055	HMDB00124
Liver_35163	Muscle_12021	0.663143	1114	maltopentaose	Carbohydrate	Glycogen Metabolism	35163	LC/MS Polar	100001447	5365	827.267	Liver	882	fructose-6-phosphate	Carbohydrate	Glycolysis, Gluconeogenesis, and Pyruvate Metabolism	12021	LC/MS Polar	1232	4261	259.022	Muscle	HMDB12254	HMDB00124
Liver_40406	Muscle_12021	0.67536	1914	trimethylamine N-oxide	Lipid	Phospholipid Metabolism	40406	LC/MS Pos Early	100003397	2100	76.0757	Liver	882	fructose-6-phosphate	Carbohydrate	Glycolysis, Gluconeogenesis, and Pyruvate Metabolism	12021	LC/MS Polar	1232	4261	259.022	Muscle	HMDB00925	HMDB00124
Liver_52602	Muscle_12021	-0.609631	3751	2'-deoxyuridine	Nucleotide	Pyrimidine Metabolism, Uracil containing	52602	LC/MS Neg	536	1586	227.067	Liver	882	fructose-6-phosphate	Carbohydrate	Glycolysis, Gluconeogenesis, and Pyruvate Metabolism	12021	LC/MS Polar	1232	4261	259.022	Muscle	HMDB00012	HMDB00124
Liver_53195	Muscle_12021	-0.719491	1936	1-myristoyl-2-arachidonoyl-GPC (14:0/20:4)*	Lipid	Phosphatidylcholine (PC)	53195	LC/MS Pos Late	100009139	1914	754.538	Liver	882	fructose-6-phosphate	Carbohydrate	Glycolysis, Gluconeogenesis, and Pyruvate Metabolism	12021	LC/MS Polar	1232	4261	259.022	Muscle	HMDB07883	HMDB00124
Liver_57436	Muscle_12021	-0.608388	2635	N-erucoyl-sphingosine (d18:1/22:1)*	Lipid	Ceramides	57436	LC/MS Pos Late	100015726	3850	620.598	Liver	882	fructose-6-phosphate	Carbohydrate	Glycolysis, Gluconeogenesis, and Pyruvate Metabolism	12021	LC/MS Polar	1232	4261	259.022	Muscle		HMDB00124
Liver_396	Muscle_12023	0.637874	1449	glutarate (C5-DC)	Lipid	Fatty Acid, Dicarboxylate	396	LC/MS Polar	339	2900	131.035	Liver	3369	thymidine 5'-monophosphate	Nucleotide	Pyrimidine Metabolism, Thymine containing	12023	LC/MS Neg	1248	883	321.049	Muscle	HMDB00661	HMDB01227
Liver_527	Muscle_12023	-0.656271	1064	lactate	Carbohydrate	Glycolysis, Gluconeogenesis, and Pyruvate Metabolism	527	LC/MS Neg	482	681.6	89.0244	Liver	3369	thymidine 5'-monophosphate	Nucleotide	Pyrimidine Metabolism, Thymine containing	12023	LC/MS Neg	1248	883	321.049	Muscle	HMDB00190	HMDB01227
Liver_577	Muscle_12023	-0.76629	1162	fructose	Carbohydrate	Fructose, Mannose and Galactose Metabolism	577	LC/MS Polar	878	2065	179.056	Liver	3369	thymidine 5'-monophosphate	Nucleotide	Pyrimidine Metabolism, Thymine containing	12023	LC/MS Neg	1248	883	321.049	Muscle	HMDB00660	HMDB01227
Liver_584	Muscle_12023	-0.70383	1168	mannose	Carbohydrate	Fructose, Mannose and Galactose Metabolism	584	LC/MS Polar	803	2200	179.056	Liver	3369	thymidine 5'-monophosphate	Nucleotide	Pyrimidine Metabolism, Thymine containing	12023	LC/MS Neg	1248	883	321.049	Muscle	HMDB00169	HMDB01227
Liver_590	Muscle_12023	0.643592	388	hypotaurine	Amino Acid	Methionine, Cysteine, SAM and Taurine Metabolism	590	LC/MS Polar	358	2763.4	108.012	Liver	3369	thymidine 5'-monophosphate	Nucleotide	Pyrimidine Metabolism, Thymine containing	12023	LC/MS Neg	1248	883	321.049	Muscle	HMDB00965	HMDB01227
Liver_1471	Muscle_12023	-0.656681	1085	ribose	Carbohydrate	Pentose Metabolism	1471	LC/MS Polar	914	1508.2	195.051	Liver	3369	thymidine 5'-monophosphate	Nucleotide	Pyrimidine Metabolism, Thymine containing	12023	LC/MS Neg	1248	883	321.049	Muscle	HMDB00283	HMDB01227
Liver_2734	Muscle_12023	0.642222	541	gamma-glutamyltyrosine	Peptide	Gamma-glutamyl Amino Acid	2734	LC/MS Neg	1102	1240	309.109	Liver	3369	thymidine 5'-monophosphate	Nucleotide	Pyrimidine Metabolism, Thymine containing	12023	LC/MS Neg	1248	883	321.049	Muscle	HMDB11741	HMDB01227
Liver_15442	Muscle_12023	-0.759472	1070	6-phosphogluconate	Carbohydrate	Pentose Phosphate Pathway	15442	LC/MS Neg	100000341	583.9	275.017	Liver	3369	thymidine 5'-monophosphate	Nucleotide	Pyrimidine Metabolism, Thymine containing	12023	LC/MS Neg	1248	883	321.049	Muscle	HMDB01316	HMDB01227
Liver_15586	Muscle_12023	-0.806691	1120	maltose	Carbohydrate	Glycogen Metabolism	15586	LC/MS Polar	913	3329.4	387.114	Liver	3369	thymidine 5'-monophosphate	Nucleotide	Pyrimidine Metabolism, Thymine containing	12023	LC/MS Neg	1248	883	321.049	Muscle	HMDB00163	HMDB01227
Liver_15910	Muscle_12023	-0.774583	1115	maltotetraose	Carbohydrate	Glycogen Metabolism	15910	LC/MS Polar	100000275	5000	711.22	Liver	3369	thymidine 5'-monophosphate	Nucleotide	Pyrimidine Metabolism, Thymine containing	12023	LC/MS Neg	1248	883	321.049	Muscle	HMDB01296	HMDB01227
Liver_20488	Muscle_12023	-0.791553	1047	glucose	Carbohydrate	Glycolysis, Gluconeogenesis, and Pyruvate Metabolism	20488	LC/MS Polar	572	2342	179.056	Liver	3369	thymidine 5'-monophosphate	Nucleotide	Pyrimidine Metabolism, Thymine containing	12023	LC/MS Neg	1248	883	321.049	Muscle	HMDB00122	HMDB01227
Liver_22138	Muscle_12023	0.642599	407	homocitrulline	Amino Acid	Urea cycle; Arginine and Proline Metabolism	22138	LC/MS Neg	100000963	789	188.104	Liver	3369	thymidine 5'-monophosphate	Nucleotide	Pyrimidine Metabolism, Thymine containing	12023	LC/MS Neg	1248	883	321.049	Muscle	HMDB00679	HMDB01227
Liver_27665	Muscle_12023	-0.639365	3825	1-methylnicotinamide	Cofactors and Vitamins	Nicotinate and Nicotinamide Metabolism	27665	LC/MS Pos Early	55	1940	137.071	Liver	3369	thymidine 5'-monophosphate	Nucleotide	Pyrimidine Metabolism, Thymine containing	12023	LC/MS Neg	1248	883	321.049	Muscle	HMDB00699	HMDB01227
Liver_35163	Muscle_12023	-0.657018	1114	maltopentaose	Carbohydrate	Glycogen Metabolism	35163	LC/MS Polar	100001447	5365	827.267	Liver	3369	thymidine 5'-monophosphate	Nucleotide	Pyrimidine Metabolism, Thymine containing	12023	LC/MS Neg	1248	883	321.049	Muscle	HMDB12254	HMDB01227
Liver_35170	Muscle_12023	-0.762737	1112	maltohexaose	Carbohydrate	Glycogen Metabolism	35170	LC/MS Pos Early	100001448	770	991.335	Liver	3369	thymidine 5'-monophosphate	Nucleotide	Pyrimidine Metabolism, Thymine containing	12023	LC/MS Neg	1248	883	321.049	Muscle	HMDB12253	HMDB01227
Liver_40469	Muscle_12023	-0.623696	3832	N1-Methyl-2-pyridone-5-carboxamide	Cofactors and Vitamins	Nicotinate and Nicotinamide Metabolism	40469	LC/MS Pos Early	100001468	1250	153.066	Liver	3369	thymidine 5'-monophosphate	Nucleotide	Pyrimidine Metabolism, Thymine containing	12023	LC/MS Neg	1248	883	321.049	Muscle	HMDB04193	HMDB01227
Liver_43231	Muscle_12023	0.610428	120	6-oxopiperidine-2-carboxylate	Amino Acid	Lysine Metabolism	43231	LC/MS Pos Early	100004499	1432	144.066	Liver	3369	thymidine 5'-monophosphate	Nucleotide	Pyrimidine Metabolism, Thymine containing	12023	LC/MS Neg	1248	883	321.049	Muscle	HMDB61705	HMDB01227
Liver_44688	Muscle_12023	-0.786815	1117	maltotriose	Carbohydrate	Glycogen Metabolism	44688	LC/MS Polar	100000276	4286.4	549.167	Liver	3369	thymidine 5'-monophosphate	Nucleotide	Pyrimidine Metabolism, Thymine containing	12023	LC/MS Neg	1248	883	321.049	Muscle	HMDB01262	HMDB01227
Liver_46142	Muscle_12023	-0.71316	1167	mannitol/sorbitol	Carbohydrate	Fructose, Mannose and Galactose Metabolism	46142	LC/MS Polar	100001740	2320	181.072	Liver	3369	thymidine 5'-monophosphate	Nucleotide	Pyrimidine Metabolism, Thymine containing	12023	LC/MS Neg	1248	883	321.049	Muscle	HMDB00247	HMDB01227
Liver_53237	Muscle_12023	-0.741029	1110	sedoheptulose	Carbohydrate	Pentose Metabolism	53237	LC/MS Polar	100002619	2255	209.067	Liver	3369	thymidine 5'-monophosphate	Nucleotide	Pyrimidine Metabolism, Thymine containing	12023	LC/MS Neg	1248	883	321.049	Muscle	HMDB03219	HMDB01227
Liver_57512	Muscle_12023	0.606879	1645	margaroylcarnitine (C17)*	Lipid	Fatty Acid Metabolism(Acyl Carnitine)	57512	LC/MS Pos Late	100004054	1424	414.358	Liver	3369	thymidine 5'-monophosphate	Nucleotide	Pyrimidine Metabolism, Thymine containing	12023	LC/MS Neg	1248	883	321.049	Muscle	HMDB06210	HMDB01227
Liver_57584	Muscle_12023	-0.643894	3833	N1-Methyl-4-pyridone-3-carboxamide	Cofactors and Vitamins	Nicotinate and Nicotinamide Metabolism	57584	LC/MS Pos Early	100001469	1260	153.066	Liver	3369	thymidine 5'-monophosphate	Nucleotide	Pyrimidine Metabolism, Thymine containing	12023	LC/MS Neg	1248	883	321.049	Muscle	HMDB04194	HMDB01227
Liver_62959	Muscle_12023	0.624964	107	hydroxy-N6,N6,N6-trimethyllysine*	Amino Acid	Lysine Metabolism	62959	LC/MS Pos Early	100021123	2759	205.155	Liver	3369	thymidine 5'-monophosphate	Nucleotide	Pyrimidine Metabolism, Thymine containing	12023	LC/MS Neg	1248	883	321.049	Muscle		HMDB01227
Liver_63193	Muscle_12023	-0.61313	2143	1-stearoyl-2-arachidonoyl-glycosyl-GPE (18:0/20:4)	Lipid	Glycosyl PE	63193	LC/MS Pos Late	100021404	2423	930.607	Liver	3369	thymidine 5'-monophosphate	Nucleotide	Pyrimidine Metabolism, Thymine containing	12023	LC/MS Neg	1248	883	321.049	Muscle		HMDB01227
Liver_63196	Muscle_12023	-0.62921	2138	1-palmitoyl-2-docosahexaenoyl-glycosyl-GPE (16:0/22:6)	Lipid	Glycosyl PE	63196	LC/MS Pos Late	100021397	2098	926.575	Liver	3369	thymidine 5'-monophosphate	Nucleotide	Pyrimidine Metabolism, Thymine containing	12023	LC/MS Neg	1248	883	321.049	Muscle		HMDB01227
Liver_577	Muscle_12129	-0.639914	1162	fructose	Carbohydrate	Fructose, Mannose and Galactose Metabolism	577	LC/MS Polar	878	2065	179.056	Liver	265	beta-hydroxyisovalerate	Amino Acid	Leucine, Isoleucine and Valine Metabolism	12129	LC/MS Polar	1442	1149.8	117.056	Muscle	HMDB00660	HMDB00754
Liver_584	Muscle_12129	-0.685502	1168	mannose	Carbohydrate	Fructose, Mannose and Galactose Metabolism	584	LC/MS Polar	803	2200	179.056	Liver	265	beta-hydroxyisovalerate	Amino Acid	Leucine, Isoleucine and Valine Metabolism	12129	LC/MS Polar	1442	1149.8	117.056	Muscle	HMDB00169	HMDB00754
Liver_590	Muscle_12129	0.67932	388	hypotaurine	Amino Acid	Methionine, Cysteine, SAM and Taurine Metabolism	590	LC/MS Polar	358	2763.4	108.012	Liver	265	beta-hydroxyisovalerate	Amino Acid	Leucine, Isoleucine and Valine Metabolism	12129	LC/MS Polar	1442	1149.8	117.056	Muscle	HMDB00965	HMDB00754
Liver_1649	Muscle_12129	0.643523	339	valine	Amino Acid	Leucine, Isoleucine and Valine Metabolism	1649	LC/MS Pos Early	566	2479	118.086	Liver	265	beta-hydroxyisovalerate	Amino Acid	Leucine, Isoleucine and Valine Metabolism	12129	LC/MS Polar	1442	1149.8	117.056	Muscle	HMDB00883	HMDB00754
Liver_1670	Muscle_12129	0.655952	398	urea	Amino Acid	Urea cycle; Arginine and Proline Metabolism	1670	LC/MS Pos Early	533	700	121.072	Liver	265	beta-hydroxyisovalerate	Amino Acid	Leucine, Isoleucine and Valine Metabolism	12129	LC/MS Polar	1442	1149.8	117.056	Muscle	HMDB00294	HMDB00754
Liver_20488	Muscle_12129	-0.608981	1047	glucose	Carbohydrate	Glycolysis, Gluconeogenesis, and Pyruvate Metabolism	20488	LC/MS Polar	572	2342	179.056	Liver	265	beta-hydroxyisovalerate	Amino Acid	Leucine, Isoleucine and Valine Metabolism	12129	LC/MS Polar	1442	1149.8	117.056	Muscle	HMDB00122	HMDB00754
Liver_27665	Muscle_12129	-0.646125	3825	1-methylnicotinamide	Cofactors and Vitamins	Nicotinate and Nicotinamide Metabolism	27665	LC/MS Pos Early	55	1940	137.071	Liver	265	beta-hydroxyisovalerate	Amino Acid	Leucine, Isoleucine and Valine Metabolism	12129	LC/MS Polar	1442	1149.8	117.056	Muscle	HMDB00699	HMDB00754
Liver_36752	Muscle_12129	0.690092	97	N6-acetyllysine	Amino Acid	Lysine Metabolism	36752	LC/MS Neg	100001734	1059	187.109	Liver	265	beta-hydroxyisovalerate	Amino Acid	Leucine, Isoleucine and Valine Metabolism	12129	LC/MS Polar	1442	1149.8	117.056	Muscle	HMDB00206	HMDB00754
Liver_57461	Muscle_12129	0.603932	431	argininate*	Amino Acid	Urea cycle; Arginine and Proline Metabolism	57461	LC/MS Pos Early	100002769	2150	176.103	Liver	265	beta-hydroxyisovalerate	Amino Acid	Leucine, Isoleucine and Valine Metabolism	12129	LC/MS Polar	1442	1149.8	117.056	Muscle	HMDB03148	HMDB00754
Liver_57514	Muscle_12129	-0.736832	1633	behenoylcarnitine (C22)*	Lipid	Fatty Acid Metabolism(Acyl Carnitine)	57514	LC/MS Pos Late	100015832	1561	484.436	Liver	265	beta-hydroxyisovalerate	Amino Acid	Leucine, Isoleucine and Valine Metabolism	12129	LC/MS Polar	1442	1149.8	117.056	Muscle		HMDB00754
Liver_57515	Muscle_12129	-0.696022	1644	lignoceroylcarnitine (C24)*	Lipid	Fatty Acid Metabolism(Acyl Carnitine)	57515	LC/MS Pos Late	100015834	1603	512.467	Liver	265	beta-hydroxyisovalerate	Amino Acid	Leucine, Isoleucine and Valine Metabolism	12129	LC/MS Polar	1442	1149.8	117.056	Muscle		HMDB00754
Liver_57531	Muscle_12129	-0.705845	1646	nervonoylcarnitine (C24:1)*	Lipid	Fatty Acid Metabolism(Acyl Carnitine)	57531	LC/MS Pos Late	100015846	1602	510.452	Liver	265	beta-hydroxyisovalerate	Amino Acid	Leucine, Isoleucine and Valine Metabolism	12129	LC/MS Polar	1442	1149.8	117.056	Muscle		HMDB00754
Liver_63192	Muscle_12129	-0.632522	2142	1-stearoyl-2-linoleoyl-glycosyl-GPE (18:0/18:2)	Lipid	Glycosyl PE	63192	LC/MS Pos Late	100021403	2516	906.607	Liver	265	beta-hydroxyisovalerate	Amino Acid	Leucine, Isoleucine and Valine Metabolism	12129	LC/MS Polar	1442	1149.8	117.056	Muscle		HMDB00754
Liver_577	Muscle_12261	-0.615061	1162	fructose	Carbohydrate	Fructose, Mannose and Galactose Metabolism	577	LC/MS Polar	878	2065	179.056	Liver	2631	taurodeoxycholate	Lipid	Secondary Bile Acid Metabolism	12261	LC/MS Neg	1668	5257.4	498.289	Muscle	HMDB00660	HMDB00896
Liver_584	Muscle_12261	-0.626088	1168	mannose	Carbohydrate	Fructose, Mannose and Galactose Metabolism	584	LC/MS Polar	803	2200	179.056	Liver	2631	taurodeoxycholate	Lipid	Secondary Bile Acid Metabolism	12261	LC/MS Neg	1668	5257.4	498.289	Muscle	HMDB00169	HMDB00896
Liver_31850	Muscle_12261	0.606695	1556	butyrylglycine (C4)	Lipid	Fatty Acid Metabolism (also BCAA Metabolism)	31850	LC/MS Neg	100001151	1470	144.067	Liver	2631	taurodeoxycholate	Lipid	Secondary Bile Acid Metabolism	12261	LC/MS Neg	1668	5257.4	498.289	Muscle	HMDB00808	HMDB00896
Liver_36713	Muscle_12261	0.681737	1247	N6-carboxymethyllysine	Carbohydrate	Advanced Glycation End-product	36713	LC/MS Pos Early	100001768	2500	205.118	Liver	2631	taurodeoxycholate	Lipid	Secondary Bile Acid Metabolism	12261	LC/MS Neg	1668	5257.4	498.289	Muscle		HMDB00896
Liver_36751	Muscle_12261	0.614327	96	N2-acetyllysine	Amino Acid	Lysine Metabolism	36751	LC/MS Polar	100001721	3372.6	187.109	Liver	2631	taurodeoxycholate	Lipid	Secondary Bile Acid Metabolism	12261	LC/MS Neg	1668	5257.4	498.289	Muscle	HMDB00446	HMDB00896
Liver_48187	Muscle_12261	0.615325	390	N-acetyltaurine	Amino Acid	Methionine, Cysteine, SAM and Taurine Metabolism	48187	LC/MS Neg	100005466	800	166.018	Liver	2631	taurodeoxycholate	Lipid	Secondary Bile Acid Metabolism	12261	LC/MS Neg	1668	5257.4	498.289	Muscle		HMDB00896
Liver_53237	Muscle_12261	-0.694172	1110	sedoheptulose	Carbohydrate	Pentose Metabolism	53237	LC/MS Polar	100002619	2255	209.067	Liver	2631	taurodeoxycholate	Lipid	Secondary Bile Acid Metabolism	12261	LC/MS Neg	1668	5257.4	498.289	Muscle	HMDB03219	HMDB00896
Liver_62954	Muscle_12261	0.688109	99	N2-acetyl,N6-methyllysine	Amino Acid	Lysine Metabolism	62954	LC/MS Pos Early	100020546	2168	203.139	Liver	2631	taurodeoxycholate	Lipid	Secondary Bile Acid Metabolism	12261	LC/MS Neg	1668	5257.4	498.289	Muscle		HMDB00896
Liver_15650	Muscle_15076	0.607486	3673	1-methyladenosine	Nucleotide	Purine Metabolism, Adenine containing	15650	LC/MS Pos Early	1242	2120	282.12	Liver	3243	2'-deoxyinosine	Nucleotide	Purine Metabolism, (Hypo)Xanthine/Inosine containing	15076	LC/MS Neg	100000135	1688	251.079	Muscle	HMDB03331	HMDB00071
Liver_15772	Muscle_15076	0.625876	1086	ribitol	Carbohydrate	Pentose Metabolism	15772	LC/MS Polar	100000406	1789.6	151.061	Liver	3243	2'-deoxyinosine	Nucleotide	Purine Metabolism, (Hypo)Xanthine/Inosine containing	15076	LC/MS Neg	100000135	1688	251.079	Muscle	HMDB00508	HMDB00071
Liver_37092	Muscle_15076	0.649367	545	gamma-glutamyl-2-aminobutyrate	Peptide	Gamma-glutamyl Amino Acid	37092	LC/MS Pos Early	100001502	2380	233.113	Liver	3243	2'-deoxyinosine	Nucleotide	Purine Metabolism, (Hypo)Xanthine/Inosine containing	15076	LC/MS Neg	100000135	1688	251.079	Muscle		HMDB00071
Liver_577	Muscle_15107	-0.679089	1162	fructose	Carbohydrate	Fructose, Mannose and Galactose Metabolism	577	LC/MS Polar	878	2065	179.056	Liver	1042	N-acetylglucosamine 6-phosphate	Carbohydrate	Aminosugar Metabolism	15107	LC/MS Polar	1213	4114	300.049	Muscle	HMDB00660	HMDB02817
Liver_584	Muscle_15107	-0.608055	1168	mannose	Carbohydrate	Fructose, Mannose and Galactose Metabolism	584	LC/MS Polar	803	2200	179.056	Liver	1042	N-acetylglucosamine 6-phosphate	Carbohydrate	Aminosugar Metabolism	15107	LC/MS Polar	1213	4114	300.049	Muscle	HMDB00169	HMDB02817
Liver_590	Muscle_15107	0.711942	388	hypotaurine	Amino Acid	Methionine, Cysteine, SAM and Taurine Metabolism	590	LC/MS Polar	358	2763.4	108.012	Liver	1042	N-acetylglucosamine 6-phosphate	Carbohydrate	Aminosugar Metabolism	15107	LC/MS Polar	1213	4114	300.049	Muscle	HMDB00965	HMDB02817
Liver_1564	Muscle_15107	-0.620408	1251	citrate	Energy	TCA Cycle	1564	LC/MS Neg	1124	582	191.02	Liver	1042	N-acetylglucosamine 6-phosphate	Carbohydrate	Aminosugar Metabolism	15107	LC/MS Polar	1213	4114	300.049	Muscle	HMDB00094	HMDB02817
Liver_1651	Muscle_15107	-0.712156	3944	pyridoxal	Cofactors and Vitamins	Vitamin B6 Metabolism	1651	LC/MS Pos Early	491	2343	168.066	Liver	1042	N-acetylglucosamine 6-phosphate	Carbohydrate	Aminosugar Metabolism	15107	LC/MS Polar	1213	4114	300.049	Muscle	HMDB01545	HMDB02817
Liver_1827	Muscle_15107	0.695432	3837	riboflavin (Vitamin B2)	Cofactors and Vitamins	Riboflavin Metabolism	1827	LC/MS Pos Early	500	2292	377.146	Liver	1042	N-acetylglucosamine 6-phosphate	Carbohydrate	Aminosugar Metabolism	15107	LC/MS Polar	1213	4114	300.049	Muscle	HMDB00244	HMDB02817
Liver_15140	Muscle_15107	0.693664	230	kynurenine	Amino Acid	Tryptophan Metabolism	15140	LC/MS Pos Early	100000265	2739	209.092	Liver	1042	N-acetylglucosamine 6-phosphate	Carbohydrate	Aminosugar Metabolism	15107	LC/MS Polar	1213	4114	300.049	Muscle	HMDB00684	HMDB02817
Liver_15586	Muscle_15107	-0.740758	1120	maltose	Carbohydrate	Glycogen Metabolism	15586	LC/MS Polar	913	3329.4	387.114	Liver	1042	N-acetylglucosamine 6-phosphate	Carbohydrate	Aminosugar Metabolism	15107	LC/MS Polar	1213	4114	300.049	Muscle	HMDB00163	HMDB02817
Liver_15910	Muscle_15107	-0.746558	1115	maltotetraose	Carbohydrate	Glycogen Metabolism	15910	LC/MS Polar	100000275	5000	711.22	Liver	1042	N-acetylglucosamine 6-phosphate	Carbohydrate	Aminosugar Metabolism	15107	LC/MS Polar	1213	4114	300.049	Muscle	HMDB01296	HMDB02817
Liver_20488	Muscle_15107	-0.731926	1047	glucose	Carbohydrate	Glycolysis, Gluconeogenesis, and Pyruvate Metabolism	20488	LC/MS Polar	572	2342	179.056	Liver	1042	N-acetylglucosamine 6-phosphate	Carbohydrate	Aminosugar Metabolism	15107	LC/MS Polar	1213	4114	300.049	Muscle	HMDB00122	HMDB02817
Liver_27665	Muscle_15107	-0.652176	3825	1-methylnicotinamide	Cofactors and Vitamins	Nicotinate and Nicotinamide Metabolism	27665	LC/MS Pos Early	55	1940	137.071	Liver	1042	N-acetylglucosamine 6-phosphate	Carbohydrate	Aminosugar Metabolism	15107	LC/MS Polar	1213	4114	300.049	Muscle	HMDB00699	HMDB02817
Liver_33471	Muscle_15107	0.639646	3811	nicotinate ribonucleoside	Cofactors and Vitamins	Nicotinate and Nicotinamide Metabolism	33471	LC/MS Pos Early	100001316	1536	256.082	Liver	1042	N-acetylglucosamine 6-phosphate	Carbohydrate	Aminosugar Metabolism	15107	LC/MS Polar	1213	4114	300.049	Muscle	HMDB06809	HMDB02817
Liver_35163	Muscle_15107	-0.67015	1114	maltopentaose	Carbohydrate	Glycogen Metabolism	35163	LC/MS Polar	100001447	5365	827.267	Liver	1042	N-acetylglucosamine 6-phosphate	Carbohydrate	Aminosugar Metabolism	15107	LC/MS Polar	1213	4114	300.049	Muscle	HMDB12254	HMDB02817
Liver_35170	Muscle_15107	-0.70951	1112	maltohexaose	Carbohydrate	Glycogen Metabolism	35170	LC/MS Pos Early	100001448	770	991.335	Liver	1042	N-acetylglucosamine 6-phosphate	Carbohydrate	Aminosugar Metabolism	15107	LC/MS Polar	1213	4114	300.049	Muscle	HMDB12253	HMDB02817
Liver_44688	Muscle_15107	-0.737066	1117	maltotriose	Carbohydrate	Glycogen Metabolism	44688	LC/MS Polar	100000276	4286.4	549.167	Liver	1042	N-acetylglucosamine 6-phosphate	Carbohydrate	Aminosugar Metabolism	15107	LC/MS Polar	1213	4114	300.049	Muscle	HMDB01262	HMDB02817
Liver_48340	Muscle_15107	-0.63655	1088	ribulose/xylulose	Carbohydrate	Pentose Metabolism	48340	LC/MS Polar	100006122	1400	149.046	Liver	1042	N-acetylglucosamine 6-phosphate	Carbohydrate	Aminosugar Metabolism	15107	LC/MS Polar	1213	4114	300.049	Muscle		HMDB02817
Liver_48487	Muscle_15107	-0.623228	487	4-hydroxy-nonenal-glutathione	Amino Acid	Glutathione Metabolism	48487	LC/MS Neg	100006240	3319.2	462.192	Liver	1042	N-acetylglucosamine 6-phosphate	Carbohydrate	Aminosugar Metabolism	15107	LC/MS Polar	1213	4114	300.049	Muscle		HMDB02817
Liver_52944	Muscle_15107	0.625956	1664	palmitoylcholine	Lipid	Fatty Acid Metabolism (Acyl Choline)	52944	LC/MS Pos Late	100009233	1482	342.337	Liver	1042	N-acetylglucosamine 6-phosphate	Carbohydrate	Aminosugar Metabolism	15107	LC/MS Polar	1213	4114	300.049	Muscle		HMDB02817
Liver_57531	Muscle_15107	-0.606053	1646	nervonoylcarnitine (C24:1)*	Lipid	Fatty Acid Metabolism(Acyl Carnitine)	57531	LC/MS Pos Late	100015846	1602	510.452	Liver	1042	N-acetylglucosamine 6-phosphate	Carbohydrate	Aminosugar Metabolism	15107	LC/MS Polar	1213	4114	300.049	Muscle		HMDB02817
Liver_62959	Muscle_15107	0.630985	107	hydroxy-N6,N6,N6-trimethyllysine*	Amino Acid	Lysine Metabolism	62959	LC/MS Pos Early	100021123	2759	205.155	Liver	1042	N-acetylglucosamine 6-phosphate	Carbohydrate	Aminosugar Metabolism	15107	LC/MS Polar	1213	4114	300.049	Muscle		HMDB02817
Liver_35652	Muscle_15136	-0.654592	1194	adenosine-5'-diphosphoglucose	Carbohydrate	Nucleotide Sugar	35652	LC/MS Neg	100001644	901.9	588.075	Liver	3239	xanthosine	Nucleotide	Purine Metabolism, (Hypo)Xanthine/Inosine containing	15136	LC/MS Neg	100000299	1075	283.068	Muscle	HMDB06557	HMDB00299
Liver_396	Muscle_15140	0.627571	1449	glutarate (C5-DC)	Lipid	Fatty Acid, Dicarboxylate	396	LC/MS Polar	339	2900	131.035	Liver	211	kynurenine	Amino Acid	Tryptophan Metabolism	15140	LC/MS Pos Early	100000265	2739	209.092	Muscle	HMDB00661	HMDB00684
Liver_577	Muscle_15140	-0.704738	1162	fructose	Carbohydrate	Fructose, Mannose and Galactose Metabolism	577	LC/MS Polar	878	2065	179.056	Liver	211	kynurenine	Amino Acid	Tryptophan Metabolism	15140	LC/MS Pos Early	100000265	2739	209.092	Muscle	HMDB00660	HMDB00684
Liver_584	Muscle_15140	-0.613192	1168	mannose	Carbohydrate	Fructose, Mannose and Galactose Metabolism	584	LC/MS Polar	803	2200	179.056	Liver	211	kynurenine	Amino Acid	Tryptophan Metabolism	15140	LC/MS Pos Early	100000265	2739	209.092	Muscle	HMDB00169	HMDB00684
Liver_590	Muscle_15140	0.691383	388	hypotaurine	Amino Acid	Methionine, Cysteine, SAM and Taurine Metabolism	590	LC/MS Polar	358	2763.4	108.012	Liver	211	kynurenine	Amino Acid	Tryptophan Metabolism	15140	LC/MS Pos Early	100000265	2739	209.092	Muscle	HMDB00965	HMDB00684
Liver_1444	Muscle_15140	0.608227	119	pipecolate	Amino Acid	Lysine Metabolism	1444	LC/MS Pos Early	1025	2200	130.086	Liver	211	kynurenine	Amino Acid	Tryptophan Metabolism	15140	LC/MS Pos Early	100000265	2739	209.092	Muscle	HMDB00070	HMDB00684
Liver_1512	Muscle_15140	0.632608	244	picolinate	Amino Acid	Tryptophan Metabolism	1512	LC/MS Pos Early	1022	910	124.039	Liver	211	kynurenine	Amino Acid	Tryptophan Metabolism	15140	LC/MS Pos Early	100000265	2739	209.092	Muscle	HMDB02243	HMDB00684
Liver_1670	Muscle_15140	0.624499	398	urea	Amino Acid	Urea cycle; Arginine and Proline Metabolism	1670	LC/MS Pos Early	533	700	121.072	Liver	211	kynurenine	Amino Acid	Tryptophan Metabolism	15140	LC/MS Pos Early	100000265	2739	209.092	Muscle	HMDB00294	HMDB00684
Liver_15716	Muscle_15140	-0.619995	77	imidazole lactate	Amino Acid	Histidine Metabolism	15716	LC/MS Pos Early	100000263	2040	157.061	Liver	211	kynurenine	Amino Acid	Tryptophan Metabolism	15140	LC/MS Pos Early	100000265	2739	209.092	Muscle	HMDB02320	HMDB00684
Liver_18349	Muscle_15140	0.661221	256	indolelactate	Amino Acid	Tryptophan Metabolism	18349	LC/MS Neg	100000463	2286	204.067	Liver	211	kynurenine	Amino Acid	Tryptophan Metabolism	15140	LC/MS Pos Early	100000265	2739	209.092	Muscle	HMDB00671	HMDB00684
Liver_22138	Muscle_15140	0.616273	407	homocitrulline	Amino Acid	Urea cycle; Arginine and Proline Metabolism	22138	LC/MS Neg	100000963	789	188.104	Liver	211	kynurenine	Amino Acid	Tryptophan Metabolism	15140	LC/MS Pos Early	100000265	2739	209.092	Muscle	HMDB00679	HMDB00684
Liver_27665	Muscle_15140	-0.644011	3825	1-methylnicotinamide	Cofactors and Vitamins	Nicotinate and Nicotinamide Metabolism	27665	LC/MS Pos Early	55	1940	137.071	Liver	211	kynurenine	Amino Acid	Tryptophan Metabolism	15140	LC/MS Pos Early	100000265	2739	209.092	Muscle	HMDB00699	HMDB00684
Liver_33949	Muscle_15140	-0.721851	531	gamma-glutamylglycine	Peptide	Gamma-glutamyl Amino Acid	33949	LC/MS Pos Early	100001294	1535	205.082	Liver	211	kynurenine	Amino Acid	Tryptophan Metabolism	15140	LC/MS Pos Early	100000265	2739	209.092	Muscle	HMDB11667	HMDB00684
Liver_36751	Muscle_15140	0.687261	96	N2-acetyllysine	Amino Acid	Lysine Metabolism	36751	LC/MS Polar	100001721	3372.6	187.109	Liver	211	kynurenine	Amino Acid	Tryptophan Metabolism	15140	LC/MS Pos Early	100000265	2739	209.092	Muscle	HMDB00446	HMDB00684
Liver_42450	Muscle_15140	-0.603223	1999	1-stearoyl-2-arachidonoyl-GPC (18:0/20:4)	Lipid	Phosphatidylcholine (PC)	42450	LC/MS Pos Late	100001869	2300	810.601	Liver	211	kynurenine	Amino Acid	Tryptophan Metabolism	15140	LC/MS Pos Early	100000265	2739	209.092	Muscle	HMDB08048	HMDB00684
Liver_48187	Muscle_15140	0.696669	390	N-acetyltaurine	Amino Acid	Methionine, Cysteine, SAM and Taurine Metabolism	48187	LC/MS Neg	100005466	800	166.018	Liver	211	kynurenine	Amino Acid	Tryptophan Metabolism	15140	LC/MS Pos Early	100000265	2739	209.092	Muscle		HMDB00684
Liver_48434	Muscle_15140	0.690135	415	N-acetylcitrulline	Amino Acid	Urea cycle; Arginine and Proline Metabolism	48434	LC/MS Neg	100001577	940	216.099	Liver	211	kynurenine	Amino Acid	Tryptophan Metabolism	15140	LC/MS Pos Early	100000265	2739	209.092	Muscle	HMDB00856	HMDB00684
Liver_57461	Muscle_15140	0.62316	431	argininate*	Amino Acid	Urea cycle; Arginine and Proline Metabolism	57461	LC/MS Pos Early	100002769	2150	176.103	Liver	211	kynurenine	Amino Acid	Tryptophan Metabolism	15140	LC/MS Pos Early	100000265	2739	209.092	Muscle	HMDB03148	HMDB00684
Liver_57584	Muscle_15140	-0.647309	3833	N1-Methyl-4-pyridone-3-carboxamide	Cofactors and Vitamins	Nicotinate and Nicotinamide Metabolism	57584	LC/MS Pos Early	100001469	1260	153.066	Liver	211	kynurenine	Amino Acid	Tryptophan Metabolism	15140	LC/MS Pos Early	100000265	2739	209.092	Muscle	HMDB04194	HMDB00684
Liver_62860	Muscle_15140	0.644371	104	N6-methyllysine	Amino Acid	Lysine Metabolism	62860	LC/MS Pos Early	100003415	2831	161.128	Liver	211	kynurenine	Amino Acid	Tryptophan Metabolism	15140	LC/MS Pos Early	100000265	2739	209.092	Muscle	HMDB02038	HMDB00684
Liver_396	Muscle_15442	-0.67338	1449	glutarate (C5-DC)	Lipid	Fatty Acid, Dicarboxylate	396	LC/MS Polar	339	2900	131.035	Liver	901	6-phosphogluconate	Carbohydrate	Pentose Phosphate Pathway	15442	LC/MS Neg	100000341	583.9	275.017	Muscle	HMDB00661	HMDB01316
Liver_584	Muscle_15442	0.616552	1168	mannose	Carbohydrate	Fructose, Mannose and Galactose Metabolism	584	LC/MS Polar	803	2200	179.056	Liver	901	6-phosphogluconate	Carbohydrate	Pentose Phosphate Pathway	15442	LC/MS Neg	100000341	583.9	275.017	Muscle	HMDB00169	HMDB01316
Liver_590	Muscle_15442	-0.721876	388	hypotaurine	Amino Acid	Methionine, Cysteine, SAM and Taurine Metabolism	590	LC/MS Polar	358	2763.4	108.012	Liver	901	6-phosphogluconate	Carbohydrate	Pentose Phosphate Pathway	15442	LC/MS Neg	100000341	583.9	275.017	Muscle	HMDB00965	HMDB01316
Liver_1495	Muscle_15442	-0.607691	110	saccharopine	Amino Acid	Lysine Metabolism	1495	LC/MS Pos Early	392	2530	277.139	Liver	901	6-phosphogluconate	Carbohydrate	Pentose Phosphate Pathway	15442	LC/MS Neg	100000341	583.9	275.017	Muscle	HMDB00279	HMDB01316
Liver_1512	Muscle_15442	-0.621684	244	picolinate	Amino Acid	Tryptophan Metabolism	1512	LC/MS Pos Early	1022	910	124.039	Liver	901	6-phosphogluconate	Carbohydrate	Pentose Phosphate Pathway	15442	LC/MS Neg	100000341	583.9	275.017	Muscle	HMDB02243	HMDB01316
Liver_1651	Muscle_15442	0.692556	3944	pyridoxal	Cofactors and Vitamins	Vitamin B6 Metabolism	1651	LC/MS Pos Early	491	2343	168.066	Liver	901	6-phosphogluconate	Carbohydrate	Pentose Phosphate Pathway	15442	LC/MS Neg	100000341	583.9	275.017	Muscle	HMDB01545	HMDB01316
Liver_2134	Muscle_15442	-0.671264	3838	FAD	Cofactors and Vitamins	Riboflavin Metabolism	2134	LC/MS Neg	327	2425	784.15	Liver	901	6-phosphogluconate	Carbohydrate	Pentose Phosphate Pathway	15442	LC/MS Neg	100000341	583.9	275.017	Muscle	HMDB01248	HMDB01316
Liver_2734	Muscle_15442	-0.602809	541	gamma-glutamyltyrosine	Peptide	Gamma-glutamyl Amino Acid	2734	LC/MS Neg	1102	1240	309.109	Liver	901	6-phosphogluconate	Carbohydrate	Pentose Phosphate Pathway	15442	LC/MS Neg	100000341	583.9	275.017	Muscle	HMDB11741	HMDB01316
Liver_5331	Muscle_15442	-0.771553	3943	pyridoxal phosphate	Cofactors and Vitamins	Vitamin B6 Metabolism	5331	LC/MS Neg	492	943	246.017	Liver	901	6-phosphogluconate	Carbohydrate	Pentose Phosphate Pathway	15442	LC/MS Neg	100000341	583.9	275.017	Muscle	HMDB01491	HMDB01316
Liver_15140	Muscle_15442	-0.631546	230	kynurenine	Amino Acid	Tryptophan Metabolism	15140	LC/MS Pos Early	100000265	2739	209.092	Liver	901	6-phosphogluconate	Carbohydrate	Pentose Phosphate Pathway	15442	LC/MS Neg	100000341	583.9	275.017	Muscle	HMDB00684	HMDB01316
Liver_15586	Muscle_15442	0.670574	1120	maltose	Carbohydrate	Glycogen Metabolism	15586	LC/MS Polar	913	3329.4	387.114	Liver	901	6-phosphogluconate	Carbohydrate	Pentose Phosphate Pathway	15442	LC/MS Neg	100000341	583.9	275.017	Muscle	HMDB00163	HMDB01316
Liver_15797	Muscle_15442	-0.700638	3839	FMN	Cofactors and Vitamins	Riboflavin Metabolism	15797	LC/MS Neg	100000251	2390	455.097	Liver	901	6-phosphogluconate	Carbohydrate	Pentose Phosphate Pathway	15442	LC/MS Neg	100000341	583.9	275.017	Muscle	HMDB01520	HMDB01316
Liver_15910	Muscle_15442	0.732233	1115	maltotetraose	Carbohydrate	Glycogen Metabolism	15910	LC/MS Polar	100000275	5000	711.22	Liver	901	6-phosphogluconate	Carbohydrate	Pentose Phosphate Pathway	15442	LC/MS Neg	100000341	583.9	275.017	Muscle	HMDB01296	HMDB01316
Liver_20488	Muscle_15442	0.631587	1047	glucose	Carbohydrate	Glycolysis, Gluconeogenesis, and Pyruvate Metabolism	20488	LC/MS Polar	572	2342	179.056	Liver	901	6-phosphogluconate	Carbohydrate	Pentose Phosphate Pathway	15442	LC/MS Neg	100000341	583.9	275.017	Muscle	HMDB00122	HMDB01316
Liver_35163	Muscle_15442	0.716641	1114	maltopentaose	Carbohydrate	Glycogen Metabolism	35163	LC/MS Polar	100001447	5365	827.267	Liver	901	6-phosphogluconate	Carbohydrate	Pentose Phosphate Pathway	15442	LC/MS Neg	100000341	583.9	275.017	Muscle	HMDB12254	HMDB01316
Liver_35170	Muscle_15442	0.712278	1112	maltohexaose	Carbohydrate	Glycogen Metabolism	35170	LC/MS Pos Early	100001448	770	991.335	Liver	901	6-phosphogluconate	Carbohydrate	Pentose Phosphate Pathway	15442	LC/MS Neg	100000341	583.9	275.017	Muscle	HMDB12253	HMDB01316
Liver_44688	Muscle_15442	0.694634	1117	maltotriose	Carbohydrate	Glycogen Metabolism	44688	LC/MS Polar	100000276	4286.4	549.167	Liver	901	6-phosphogluconate	Carbohydrate	Pentose Phosphate Pathway	15442	LC/MS Neg	100000341	583.9	275.017	Muscle	HMDB01262	HMDB01316
Liver_1827	Muscle_15488	-0.646667	3837	riboflavin (Vitamin B2)	Cofactors and Vitamins	Riboflavin Metabolism	1827	LC/MS Pos Early	500	2292	377.146	Liver	1091	acetylphosphate	Energy	Oxidative Phosphorylation	15488	LC/MS Polar	1211	4013.9	138.98	Muscle	HMDB00244	HMDB01494
Liver_15650	Muscle_15488	-0.624538	3673	1-methyladenosine	Nucleotide	Purine Metabolism, Adenine containing	15650	LC/MS Pos Early	1242	2120	282.12	Liver	1091	acetylphosphate	Energy	Oxidative Phosphorylation	15488	LC/MS Polar	1211	4013.9	138.98	Muscle	HMDB03331	HMDB01494
Liver_15772	Muscle_15488	-0.726097	1086	ribitol	Carbohydrate	Pentose Metabolism	15772	LC/MS Polar	100000406	1789.6	151.061	Liver	1091	acetylphosphate	Energy	Oxidative Phosphorylation	15488	LC/MS Polar	1211	4013.9	138.98	Muscle	HMDB00508	HMDB01494
Liver_33946	Muscle_15488	0.616854	69	N-acetylhistidine	Amino Acid	Histidine Metabolism	33946	LC/MS Pos Early	100001293	2065	198.087	Liver	1091	acetylphosphate	Energy	Oxidative Phosphorylation	15488	LC/MS Polar	1211	4013.9	138.98	Muscle	HMDB32055	HMDB01494
Liver_35137	Muscle_15488	-0.614777	3710	N2,N2-dimethylguanosine	Nucleotide	Purine Metabolism, Guanine containing	35137	LC/MS Pos Early	100001412	2210	312.13	Liver	1091	acetylphosphate	Energy	Oxidative Phosphorylation	15488	LC/MS Polar	1211	4013.9	138.98	Muscle	HMDB04824	HMDB01494
Liver_39577	Muscle_15488	0.620737	57	N-methyl-GABA	Amino Acid	Glutamate Metabolism	39577	LC/MS Pos Early	100003152	2109	118.086	Liver	1091	acetylphosphate	Energy	Oxidative Phosphorylation	15488	LC/MS Polar	1211	4013.9	138.98	Muscle		HMDB01494
Liver_52602	Muscle_15488	-0.629381	3751	2'-deoxyuridine	Nucleotide	Pyrimidine Metabolism, Uracil containing	52602	LC/MS Neg	536	1586	227.067	Liver	1091	acetylphosphate	Energy	Oxidative Phosphorylation	15488	LC/MS Polar	1211	4013.9	138.98	Muscle	HMDB00012	HMDB01494
Liver_5331	Muscle_15500	-0.624474	3943	pyridoxal phosphate	Cofactors and Vitamins	Vitamin B6 Metabolism	5331	LC/MS Neg	492	943	246.017	Liver	1396	carnitine	Lipid	Carnitine Metabolism	15500	LC/MS Pos Early	100000007	1978	162.112	Muscle	HMDB01491	HMDB00062
Liver_15140	Muscle_15500	-0.627803	230	kynurenine	Amino Acid	Tryptophan Metabolism	15140	LC/MS Pos Early	100000265	2739	209.092	Liver	1396	carnitine	Lipid	Carnitine Metabolism	15500	LC/MS Pos Early	100000007	1978	162.112	Muscle	HMDB00684	HMDB00062
Liver_15586	Muscle_15500	0.641151	1120	maltose	Carbohydrate	Glycogen Metabolism	15586	LC/MS Polar	913	3329.4	387.114	Liver	1396	carnitine	Lipid	Carnitine Metabolism	15500	LC/MS Pos Early	100000007	1978	162.112	Muscle	HMDB00163	HMDB00062
Liver_15910	Muscle_15500	0.618568	1115	maltotetraose	Carbohydrate	Glycogen Metabolism	15910	LC/MS Polar	100000275	5000	711.22	Liver	1396	carnitine	Lipid	Carnitine Metabolism	15500	LC/MS Pos Early	100000007	1978	162.112	Muscle	HMDB01296	HMDB00062
Liver_577	Muscle_15504	0.669344	1162	fructose	Carbohydrate	Fructose, Mannose and Galactose Metabolism	577	LC/MS Polar	878	2065	179.056	Liver	3414	phosphopantetheine	Cofactors and Vitamins	Pantothenate and CoA Metabolism	15504	LC/MS Neg	100000328	1597	357.089	Muscle	HMDB00660	HMDB01416
Liver_584	Muscle_15504	0.65307	1168	mannose	Carbohydrate	Fructose, Mannose and Galactose Metabolism	584	LC/MS Polar	803	2200	179.056	Liver	3414	phosphopantetheine	Cofactors and Vitamins	Pantothenate and CoA Metabolism	15504	LC/MS Neg	100000328	1597	357.089	Muscle	HMDB00169	HMDB01416
Liver_590	Muscle_15504	-0.797842	388	hypotaurine	Amino Acid	Methionine, Cysteine, SAM and Taurine Metabolism	590	LC/MS Polar	358	2763.4	108.012	Liver	3414	phosphopantetheine	Cofactors and Vitamins	Pantothenate and CoA Metabolism	15504	LC/MS Neg	100000328	1597	357.089	Muscle	HMDB00965	HMDB01416
Liver_1471	Muscle_15504	0.616939	1085	ribose	Carbohydrate	Pentose Metabolism	1471	LC/MS Polar	914	1508.2	195.051	Liver	3414	phosphopantetheine	Cofactors and Vitamins	Pantothenate and CoA Metabolism	15504	LC/MS Neg	100000328	1597	357.089	Muscle	HMDB00283	HMDB01416
Liver_1651	Muscle_15504	0.709819	3944	pyridoxal	Cofactors and Vitamins	Vitamin B6 Metabolism	1651	LC/MS Pos Early	491	2343	168.066	Liver	3414	phosphopantetheine	Cofactors and Vitamins	Pantothenate and CoA Metabolism	15504	LC/MS Neg	100000328	1597	357.089	Muscle	HMDB01545	HMDB01416
Liver_1827	Muscle_15504	-0.612123	3837	riboflavin (Vitamin B2)	Cofactors and Vitamins	Riboflavin Metabolism	1827	LC/MS Pos Early	500	2292	377.146	Liver	3414	phosphopantetheine	Cofactors and Vitamins	Pantothenate and CoA Metabolism	15504	LC/MS Neg	100000328	1597	357.089	Muscle	HMDB00244	HMDB01416
Liver_2134	Muscle_15504	-0.611124	3838	FAD	Cofactors and Vitamins	Riboflavin Metabolism	2134	LC/MS Neg	327	2425	784.15	Liver	3414	phosphopantetheine	Cofactors and Vitamins	Pantothenate and CoA Metabolism	15504	LC/MS Neg	100000328	1597	357.089	Muscle	HMDB01248	HMDB01416
Liver_2734	Muscle_15504	-0.637355	541	gamma-glutamyltyrosine	Peptide	Gamma-glutamyl Amino Acid	2734	LC/MS Neg	1102	1240	309.109	Liver	3414	phosphopantetheine	Cofactors and Vitamins	Pantothenate and CoA Metabolism	15504	LC/MS Neg	100000328	1597	357.089	Muscle	HMDB11741	HMDB01416
Liver_15140	Muscle_15504	-0.669151	230	kynurenine	Amino Acid	Tryptophan Metabolism	15140	LC/MS Pos Early	100000265	2739	209.092	Liver	3414	phosphopantetheine	Cofactors and Vitamins	Pantothenate and CoA Metabolism	15504	LC/MS Neg	100000328	1597	357.089	Muscle	HMDB00684	HMDB01416
Liver_15586	Muscle_15504	0.740564	1120	maltose	Carbohydrate	Glycogen Metabolism	15586	LC/MS Polar	913	3329.4	387.114	Liver	3414	phosphopantetheine	Cofactors and Vitamins	Pantothenate and CoA Metabolism	15504	LC/MS Neg	100000328	1597	357.089	Muscle	HMDB00163	HMDB01416
Liver_15650	Muscle_15504	-0.675594	3673	1-methyladenosine	Nucleotide	Purine Metabolism, Adenine containing	15650	LC/MS Pos Early	1242	2120	282.12	Liver	3414	phosphopantetheine	Cofactors and Vitamins	Pantothenate and CoA Metabolism	15504	LC/MS Neg	100000328	1597	357.089	Muscle	HMDB03331	HMDB01416
Liver_15797	Muscle_15504	-0.635437	3839	FMN	Cofactors and Vitamins	Riboflavin Metabolism	15797	LC/MS Neg	100000251	2390	455.097	Liver	3414	phosphopantetheine	Cofactors and Vitamins	Pantothenate and CoA Metabolism	15504	LC/MS Neg	100000328	1597	357.089	Muscle	HMDB01520	HMDB01416
Liver_15910	Muscle_15504	0.764641	1115	maltotetraose	Carbohydrate	Glycogen Metabolism	15910	LC/MS Polar	100000275	5000	711.22	Liver	3414	phosphopantetheine	Cofactors and Vitamins	Pantothenate and CoA Metabolism	15504	LC/MS Neg	100000328	1597	357.089	Muscle	HMDB01296	HMDB01416
Liver_20488	Muscle_15504	0.710882	1047	glucose	Carbohydrate	Glycolysis, Gluconeogenesis, and Pyruvate Metabolism	20488	LC/MS Polar	572	2342	179.056	Liver	3414	phosphopantetheine	Cofactors and Vitamins	Pantothenate and CoA Metabolism	15504	LC/MS Neg	100000328	1597	357.089	Muscle	HMDB00122	HMDB01416
Liver_27665	Muscle_15504	0.614662	3825	1-methylnicotinamide	Cofactors and Vitamins	Nicotinate and Nicotinamide Metabolism	27665	LC/MS Pos Early	55	1940	137.071	Liver	3414	phosphopantetheine	Cofactors and Vitamins	Pantothenate and CoA Metabolism	15504	LC/MS Neg	100000328	1597	357.089	Muscle	HMDB00699	HMDB01416
Liver_35163	Muscle_15504	0.699288	1114	maltopentaose	Carbohydrate	Glycogen Metabolism	35163	LC/MS Polar	100001447	5365	827.267	Liver	3414	phosphopantetheine	Cofactors and Vitamins	Pantothenate and CoA Metabolism	15504	LC/MS Neg	100000328	1597	357.089	Muscle	HMDB12254	HMDB01416
Liver_35170	Muscle_15504	0.731897	1112	maltohexaose	Carbohydrate	Glycogen Metabolism	35170	LC/MS Pos Early	100001448	770	991.335	Liver	3414	phosphopantetheine	Cofactors and Vitamins	Pantothenate and CoA Metabolism	15504	LC/MS Neg	100000328	1597	357.089	Muscle	HMDB12253	HMDB01416
Liver_35305	Muscle_15504	-0.625588	2369	1-palmitoyl-GPI* (16:0)	Lipid	Lysophospholipid	35305	LC/MS Neg	100001655	5564	571.289	Liver	3414	phosphopantetheine	Cofactors and Vitamins	Pantothenate and CoA Metabolism	15504	LC/MS Neg	100000328	1597	357.089	Muscle	HMDB61695	HMDB01416
Liver_39835	Muscle_15504	-0.637155	1851	N-palmitoyltaurine	Lipid	Endocannabinoid	39835	LC/MS Neg	100003239	5560	362.237	Liver	3414	phosphopantetheine	Cofactors and Vitamins	Pantothenate and CoA Metabolism	15504	LC/MS Neg	100000328	1597	357.089	Muscle		HMDB01416
Liver_44688	Muscle_15504	0.761246	1117	maltotriose	Carbohydrate	Glycogen Metabolism	44688	LC/MS Polar	100000276	4286.4	549.167	Liver	3414	phosphopantetheine	Cofactors and Vitamins	Pantothenate and CoA Metabolism	15504	LC/MS Neg	100000328	1597	357.089	Muscle	HMDB01262	HMDB01416
Liver_48487	Muscle_15504	0.634178	487	4-hydroxy-nonenal-glutathione	Amino Acid	Glutathione Metabolism	48487	LC/MS Neg	100006240	3319.2	462.192	Liver	3414	phosphopantetheine	Cofactors and Vitamins	Pantothenate and CoA Metabolism	15504	LC/MS Neg	100000328	1597	357.089	Muscle		HMDB01416
Liver_52944	Muscle_15504	-0.692588	1664	palmitoylcholine	Lipid	Fatty Acid Metabolism (Acyl Choline)	52944	LC/MS Pos Late	100009233	1482	342.337	Liver	3414	phosphopantetheine	Cofactors and Vitamins	Pantothenate and CoA Metabolism	15504	LC/MS Neg	100000328	1597	357.089	Muscle		HMDB01416
Liver_57514	Muscle_15504	0.651975	1633	behenoylcarnitine (C22)*	Lipid	Fatty Acid Metabolism(Acyl Carnitine)	57514	LC/MS Pos Late	100015832	1561	484.436	Liver	3414	phosphopantetheine	Cofactors and Vitamins	Pantothenate and CoA Metabolism	15504	LC/MS Neg	100000328	1597	357.089	Muscle		HMDB01416
Liver_57531	Muscle_15504	0.664265	1646	nervonoylcarnitine (C24:1)*	Lipid	Fatty Acid Metabolism(Acyl Carnitine)	57531	LC/MS Pos Late	100015846	1602	510.452	Liver	3414	phosphopantetheine	Cofactors and Vitamins	Pantothenate and CoA Metabolism	15504	LC/MS Neg	100000328	1597	357.089	Muscle		HMDB01416
Liver_62959	Muscle_15504	-0.698528	107	hydroxy-N6,N6,N6-trimethyllysine*	Amino Acid	Lysine Metabolism	62959	LC/MS Pos Early	100021123	2759	205.155	Liver	3414	phosphopantetheine	Cofactors and Vitamins	Pantothenate and CoA Metabolism	15504	LC/MS Neg	100000328	1597	357.089	Muscle		HMDB01416
Liver_584	Muscle_15506	-0.643743	1168	mannose	Carbohydrate	Fructose, Mannose and Galactose Metabolism	584	LC/MS Polar	803	2200	179.056	Liver	1623	choline	Lipid	Phospholipid Metabolism	15506	LC/MS Pos Early	1256	1961	104.107	Muscle	HMDB00169	HMDB00097
Liver_590	Muscle_15506	0.619951	388	hypotaurine	Amino Acid	Methionine, Cysteine, SAM and Taurine Metabolism	590	LC/MS Polar	358	2763.4	108.012	Liver	1623	choline	Lipid	Phospholipid Metabolism	15506	LC/MS Pos Early	1256	1961	104.107	Muscle	HMDB00965	HMDB00097
Liver_2134	Muscle_15506	0.725672	3838	FAD	Cofactors and Vitamins	Riboflavin Metabolism	2134	LC/MS Neg	327	2425	784.15	Liver	1623	choline	Lipid	Phospholipid Metabolism	15506	LC/MS Pos Early	1256	1961	104.107	Muscle	HMDB01248	HMDB00097
Liver_5331	Muscle_15506	0.673092	3943	pyridoxal phosphate	Cofactors and Vitamins	Vitamin B6 Metabolism	5331	LC/MS Neg	492	943	246.017	Liver	1623	choline	Lipid	Phospholipid Metabolism	15506	LC/MS Pos Early	1256	1961	104.107	Muscle	HMDB01491	HMDB00097
Liver_15586	Muscle_15506	-0.715667	1120	maltose	Carbohydrate	Glycogen Metabolism	15586	LC/MS Polar	913	3329.4	387.114	Liver	1623	choline	Lipid	Phospholipid Metabolism	15506	LC/MS Pos Early	1256	1961	104.107	Muscle	HMDB00163	HMDB00097
Liver_15797	Muscle_15506	0.669045	3839	FMN	Cofactors and Vitamins	Riboflavin Metabolism	15797	LC/MS Neg	100000251	2390	455.097	Liver	1623	choline	Lipid	Phospholipid Metabolism	15506	LC/MS Pos Early	1256	1961	104.107	Muscle	HMDB01520	HMDB00097
Liver_15910	Muscle_15506	-0.764462	1115	maltotetraose	Carbohydrate	Glycogen Metabolism	15910	LC/MS Polar	100000275	5000	711.22	Liver	1623	choline	Lipid	Phospholipid Metabolism	15506	LC/MS Pos Early	1256	1961	104.107	Muscle	HMDB01296	HMDB00097
Liver_20488	Muscle_15506	-0.636566	1047	glucose	Carbohydrate	Glycolysis, Gluconeogenesis, and Pyruvate Metabolism	20488	LC/MS Polar	572	2342	179.056	Liver	1623	choline	Lipid	Phospholipid Metabolism	15506	LC/MS Pos Early	1256	1961	104.107	Muscle	HMDB00122	HMDB00097
Liver_35163	Muscle_15506	-0.739977	1114	maltopentaose	Carbohydrate	Glycogen Metabolism	35163	LC/MS Polar	100001447	5365	827.267	Liver	1623	choline	Lipid	Phospholipid Metabolism	15506	LC/MS Pos Early	1256	1961	104.107	Muscle	HMDB12254	HMDB00097
Liver_35170	Muscle_15506	-0.792862	1112	maltohexaose	Carbohydrate	Glycogen Metabolism	35170	LC/MS Pos Early	100001448	770	991.335	Liver	1623	choline	Lipid	Phospholipid Metabolism	15506	LC/MS Pos Early	1256	1961	104.107	Muscle	HMDB12253	HMDB00097
Liver_40406	Muscle_15506	-0.679604	1914	trimethylamine N-oxide	Lipid	Phospholipid Metabolism	40406	LC/MS Pos Early	100003397	2100	76.0757	Liver	1623	choline	Lipid	Phospholipid Metabolism	15506	LC/MS Pos Early	1256	1961	104.107	Muscle	HMDB00925	HMDB00097
Liver_44688	Muscle_15506	-0.74699	1117	maltotriose	Carbohydrate	Glycogen Metabolism	44688	LC/MS Polar	100000276	4286.4	549.167	Liver	1623	choline	Lipid	Phospholipid Metabolism	15506	LC/MS Pos Early	1256	1961	104.107	Muscle	HMDB01262	HMDB00097
Liver_61833	Muscle_15506	0.629187	3738	5,6-dihydrouridine	Nucleotide	Pyrimidine Metabolism, Uracil containing	61833	LC/MS Neg	100001425	1119	245.078	Liver	1623	choline	Lipid	Phospholipid Metabolism	15506	LC/MS Pos Early	1256	1961	104.107	Muscle		HMDB00097
Liver_62959	Muscle_15506	0.692397	107	hydroxy-N6,N6,N6-trimethyllysine*	Amino Acid	Lysine Metabolism	62959	LC/MS Pos Early	100021123	2759	205.155	Liver	1623	choline	Lipid	Phospholipid Metabolism	15506	LC/MS Pos Early	1256	1961	104.107	Muscle		HMDB00097
Liver_32401	Muscle_15522	0.643602	3830	trigonelline (N'-methylnicotinate)	Cofactors and Vitamins	Nicotinate and Nicotinamide Metabolism	32401	LC/MS Pos Early	100001092	1388	138.055	Liver	887	dihydroxyacetone phosphate (DHAP)	Carbohydrate	Glycolysis, Gluconeogenesis, and Pyruvate Metabolism	15522	LC/MS Pos Early	309	539	171.005	Muscle	HMDB00875	HMDB01473
Liver_53195	Muscle_15522	-0.608026	1936	1-myristoyl-2-arachidonoyl-GPC (14:0/20:4)*	Lipid	Phosphatidylcholine (PC)	53195	LC/MS Pos Late	100009139	1914	754.538	Liver	887	dihydroxyacetone phosphate (DHAP)	Carbohydrate	Glycolysis, Gluconeogenesis, and Pyruvate Metabolism	15522	LC/MS Pos Early	309	539	171.005	Muscle	HMDB07883	HMDB01473
Liver_57457	Muscle_15522	-0.664655	2686	glycosyl ceramide (d16:1/24:1, d18:1/22:1)*	Lipid	Hexosylceramides (HCER)	57457	LC/MS Pos Late	100015730	3373	782.65	Liver	887	dihydroxyacetone phosphate (DHAP)	Carbohydrate	Glycolysis, Gluconeogenesis, and Pyruvate Metabolism	15522	LC/MS Pos Early	309	539	171.005	Muscle		HMDB01473
Liver_1124	Muscle_15586	-0.610699	1874	myo-inositol	Lipid	Inositol Metabolism	1124	LC/MS Polar	363	3506.3	225.062	Liver	947	maltose	Carbohydrate	Glycogen Metabolism	15586	LC/MS Polar	913	3329.4	387.114	Muscle	HMDB00211	HMDB00163
Liver_1651	Muscle_15586	0.628657	3944	pyridoxal	Cofactors and Vitamins	Vitamin B6 Metabolism	1651	LC/MS Pos Early	491	2343	168.066	Liver	947	maltose	Carbohydrate	Glycogen Metabolism	15586	LC/MS Polar	913	3329.4	387.114	Muscle	HMDB01545	HMDB00163
Liver_15522	Muscle_15586	0.604142	1056	dihydroxyacetone phosphate (DHAP)	Carbohydrate	Glycolysis, Gluconeogenesis, and Pyruvate Metabolism	15522	LC/MS Neg	309	603	168.991	Liver	947	maltose	Carbohydrate	Glycogen Metabolism	15586	LC/MS Polar	913	3329.4	387.114	Muscle	HMDB01473	HMDB00163
Liver_17769	Muscle_15586	-0.617108	2614	sphinganine	Lipid	Sphingolipid Synthesis	17769	LC/MS Pos Late	313	1413	302.305	Liver	947	maltose	Carbohydrate	Glycogen Metabolism	15586	LC/MS Polar	913	3329.4	387.114	Muscle	HMDB00269	HMDB00163
Liver_32489	Muscle_15586	0.633362	1296	caproate (6:0)	Lipid	Medium Chain Fatty Acid	32489	LC/MS Neg	926	2713.7	115.076	Liver	947	maltose	Carbohydrate	Glycogen Metabolism	15586	LC/MS Polar	913	3329.4	387.114	Muscle	HMDB00535	HMDB00163
Liver_33946	Muscle_15586	0.696176	69	N-acetylhistidine	Amino Acid	Histidine Metabolism	33946	LC/MS Pos Early	100001293	2065	198.087	Liver	947	maltose	Carbohydrate	Glycogen Metabolism	15586	LC/MS Polar	913	3329.4	387.114	Muscle	HMDB32055	HMDB00163
Liver_34398	Muscle_15586	0.629364	708	glycylleucine	Peptide	Dipeptide	34398	LC/MS Pos Early	100001258	3059	189.123	Liver	947	maltose	Carbohydrate	Glycogen Metabolism	15586	LC/MS Polar	913	3329.4	387.114	Muscle	HMDB00759	HMDB00163
Liver_35163	Muscle_15586	0.644719	1114	maltopentaose	Carbohydrate	Glycogen Metabolism	35163	LC/MS Polar	100001447	5365	827.267	Liver	947	maltose	Carbohydrate	Glycogen Metabolism	15586	LC/MS Polar	913	3329.4	387.114	Muscle	HMDB12254	HMDB00163
Liver_43849	Muscle_15586	-0.674691	1883	inositol 1-phosphate (I1P)	Lipid	Inositol Metabolism	43849	LC/MS Polar	370	4785	259.022	Liver	947	maltose	Carbohydrate	Glycogen Metabolism	15586	LC/MS Polar	913	3329.4	387.114	Muscle	HMDB00213	HMDB00163
Liver_47155	Muscle_15586	-0.690102	1913	glycerophosphoinositol*	Lipid	Phospholipid Metabolism	47155	LC/MS Polar	100001621	3850	333.059	Liver	947	maltose	Carbohydrate	Glycogen Metabolism	15586	LC/MS Polar	913	3329.4	387.114	Muscle		HMDB00163
Liver_52726	Muscle_15586	-0.628446	2217	1-stearoyl-2-oleoyl-GPI (18:0/18:1)*	Lipid	Phosphatidylinositol (PI)	52726	LC/MS Pos Late	100009181	3711	882.607	Liver	947	maltose	Carbohydrate	Glycogen Metabolism	15586	LC/MS Polar	913	3329.4	387.114	Muscle		HMDB00163
Liver_57388	Muscle_15586	-0.692353	2069	1-palmitoyl-2-stearoyl-GPE (16:0/18:0)*	Lipid	Phosphatidylethanolamine (PE)	57388	LC/MS Pos Late	100009205	2850	720.554	Liver	947	maltose	Carbohydrate	Glycogen Metabolism	15586	LC/MS Polar	913	3329.4	387.114	Muscle	HMDB08925	HMDB00163
Liver_57450	Muscle_15586	-0.607739	2582	stearoyl-arachidonoyl-glycerol (18:0/20:4) [1]*	Lipid	Diacylglycerol	57450	LC/MS Pos Late	100010949	3404	662.572	Liver	947	maltose	Carbohydrate	Glycogen Metabolism	15586	LC/MS Polar	913	3329.4	387.114	Muscle		HMDB00163
Liver_1432	Muscle_15677	-0.644202	138	2-hydroxyphenylacetate	Amino Acid	Phenylalanine Metabolism	1432	LC/MS Polar	235	858.6	151.04	Liver	64	3-methylhistidine	Amino Acid	Histidine Metabolism	15677	LC/MS Neg	100000042	906.3	168.078	Muscle	HMDB00669	HMDB00479
Liver_15677	Muscle_15677	0.611467	68	3-methylhistidine	Amino Acid	Histidine Metabolism	15677	LC/MS Pos Early	100000042	2670	170.092	Liver	64	3-methylhistidine	Amino Acid	Histidine Metabolism	15677	LC/MS Neg	100000042	906.3	168.078	Muscle	HMDB00479	HMDB00479
Liver_15691	Muscle_15677	0.637808	3665	adenosine 3',5'-diphosphate	Nucleotide	Purine Metabolism, Adenine containing	15691	LC/MS Neg	1214	575	426.022	Liver	64	3-methylhistidine	Amino Acid	Histidine Metabolism	15677	LC/MS Neg	100000042	906.3	168.078	Muscle	HMDB00061	HMDB00479
Liver_15716	Muscle_15677	0.616722	77	imidazole lactate	Amino Acid	Histidine Metabolism	15716	LC/MS Pos Early	100000263	2040	157.061	Liver	64	3-methylhistidine	Amino Acid	Histidine Metabolism	15677	LC/MS Neg	100000042	906.3	168.078	Muscle	HMDB02320	HMDB00479
Liver_31932	Muscle_15677	-0.627406	1559	propionylglycine (C3)	Lipid	Fatty Acid Metabolism (also BCAA Metabolism)	31932	LC/MS Polar	100001150	1502.5	130.051	Liver	64	3-methylhistidine	Amino Acid	Histidine Metabolism	15677	LC/MS Neg	100000042	906.3	168.078	Muscle	HMDB00783	HMDB00479
Liver_32984	Muscle_15677	-0.68199	418	N-alpha-acetylornithine	Amino Acid	Urea cycle; Arginine and Proline Metabolism	32984	LC/MS Pos Early	100000285	2000	175.108	Liver	64	3-methylhistidine	Amino Acid	Histidine Metabolism	15677	LC/MS Neg	100000042	906.3	168.078	Muscle	HMDB03357	HMDB00479
Liver_33969	Muscle_15677	-0.603214	1353	stearidonate (18:4n3)	Lipid	Polyunsaturated Fatty Acid (n3 and n6)	33969	LC/MS Neg	100001229	5395	275.202	Liver	64	3-methylhistidine	Amino Acid	Histidine Metabolism	15677	LC/MS Neg	100000042	906.3	168.078	Muscle	HMDB06547	HMDB00479
Liver_43249	Muscle_15677	-0.691138	417	N-delta-acetylornithine	Amino Acid	Urea cycle; Arginine and Proline Metabolism	43249	LC/MS Polar	100004523	2719.9	173.093	Liver	64	3-methylhistidine	Amino Acid	Histidine Metabolism	15677	LC/MS Neg	100000042	906.3	168.078	Muscle		HMDB00479
Liver_48857	Muscle_15677	0.643972	2496	glycerophosphoglycerol	Lipid	Glycerolipid Metabolism	48857	LC/MS Polar	100001619	2430	245.043	Liver	64	3-methylhistidine	Amino Acid	Histidine Metabolism	15677	LC/MS Neg	100000042	906.3	168.078	Muscle		HMDB00479
Liver_52633	Muscle_15677	-0.658563	2552	palmitoyl-linoleoyl-glycerol (16:0/18:2) [1]*	Lipid	Diacylglycerol	52633	LC/MS Pos Late	100009052	3080	610.541	Liver	64	3-methylhistidine	Amino Acid	Histidine Metabolism	15677	LC/MS Neg	100000042	906.3	168.078	Muscle	HMDB07103	HMDB00479
Liver_52634	Muscle_15677	-0.698637	2553	palmitoyl-linoleoyl-glycerol (16:0/18:2) [2]*	Lipid	Diacylglycerol	52634	LC/MS Pos Late	100009055	3197	610.541	Liver	64	3-methylhistidine	Amino Acid	Histidine Metabolism	15677	LC/MS Neg	100000042	906.3	168.078	Muscle	HMDB07103	HMDB00479
Liver_54956	Muscle_15677	-0.633852	2587	linoleoyl-arachidonoyl-glycerol (18:2/20:4) [2]*	Lipid	Diacylglycerol	54956	LC/MS Pos Late	100010923	2650	658.541	Liver	64	3-methylhistidine	Amino Acid	Histidine Metabolism	15677	LC/MS Neg	100000042	906.3	168.078	Muscle	HMDB07257	HMDB00479
Liver_54964	Muscle_15677	-0.688678	2579	linoleoyl-linolenoyl-glycerol (18:2/18:3) [2]*	Lipid	Diacylglycerol	54964	LC/MS Pos Late	100010927	2478	632.525	Liver	64	3-methylhistidine	Amino Acid	Histidine Metabolism	15677	LC/MS Neg	100000042	906.3	168.078	Muscle	HMDB07250	HMDB00479
Liver_54965	Muscle_15677	-0.764587	2554	palmitoyl-linolenoyl-glycerol (16:0/18:3) [2]*	Lipid	Diacylglycerol	54965	LC/MS Pos Late	100010939	2834	608.525	Liver	64	3-methylhistidine	Amino Acid	Histidine Metabolism	15677	LC/MS Neg	100000042	906.3	168.078	Muscle	HMDB07105	HMDB00479
Liver_54970	Muscle_15677	-0.648315	2574	oleoyl-linolenoyl-glycerol (18:1/18:3) [2]*	Lipid	Diacylglycerol	54970	LC/MS Pos Late	100010944	2819	634.541	Liver	64	3-methylhistidine	Amino Acid	Histidine Metabolism	15677	LC/MS Neg	100000042	906.3	168.078	Muscle	HMDB07220	HMDB00479
Liver_55072	Muscle_15677	-0.626876	404	2-oxoarginine*	Amino Acid	Urea cycle; Arginine and Proline Metabolism	55072	LC/MS Pos Early	100002784	1760	174.087	Liver	64	3-methylhistidine	Amino Acid	Histidine Metabolism	15677	LC/MS Neg	100000042	906.3	168.078	Muscle	HMDB04225	HMDB00479
Liver_57371	Muscle_15677	0.61278	2666	glycosyl-N-behenoyl-sphingosine (d18:1/22:0)*	Lipid	Hexosylceramides (HCER)	57371	LC/MS Pos Late	100015622	4058	784.666	Liver	64	3-methylhistidine	Amino Acid	Histidine Metabolism	15677	LC/MS Neg	100000042	906.3	168.078	Muscle		HMDB00479
Liver_57461	Muscle_15677	-0.617899	431	argininate*	Amino Acid	Urea cycle; Arginine and Proline Metabolism	57461	LC/MS Pos Early	100002769	2150	176.103	Liver	64	3-methylhistidine	Amino Acid	Histidine Metabolism	15677	LC/MS Neg	100000042	906.3	168.078	Muscle	HMDB03148	HMDB00479
Liver_62860	Muscle_15677	-0.626583	104	N6-methyllysine	Amino Acid	Lysine Metabolism	62860	LC/MS Pos Early	100003415	2831	161.128	Liver	64	3-methylhistidine	Amino Acid	Histidine Metabolism	15677	LC/MS Neg	100000042	906.3	168.078	Muscle	HMDB02038	HMDB00479
Liver_15140	Muscle_15691	-0.670606	230	kynurenine	Amino Acid	Tryptophan Metabolism	15140	LC/MS Pos Early	100000265	2739	209.092	Liver	3257	adenosine 3',5'-diphosphate	Nucleotide	Purine Metabolism, Adenine containing	15691	LC/MS Neg	1214	575	426.022	Muscle	HMDB00684	HMDB00061
Liver_18357	Muscle_15691	0.745083	718	glycylvaline	Peptide	Dipeptide	18357	LC/MS Pos Early	100000487	2734	175.108	Liver	3257	adenosine 3',5'-diphosphate	Nucleotide	Purine Metabolism, Adenine containing	15691	LC/MS Neg	1214	575	426.022	Muscle	HMDB28854	HMDB00061
Liver_38102	Muscle_15691	-0.64456	1837	oleoyl ethanolamide	Lipid	Endocannabinoid	38102	LC/MS Pos Late	1137	1661	326.305	Liver	3257	adenosine 3',5'-diphosphate	Nucleotide	Purine Metabolism, Adenine containing	15691	LC/MS Neg	1214	575	426.022	Muscle	HMDB02088	HMDB00061
Liver_61868	Muscle_15691	0.620753	86	1-ribosyl-imidazoleacetate*	Amino Acid	Histidine Metabolism	61868	LC/MS Pos Early	100001668	2006	259.092	Liver	3257	adenosine 3',5'-diphosphate	Nucleotide	Purine Metabolism, Adenine containing	15691	LC/MS Neg	1214	575	426.022	Muscle	HMDB02331	HMDB00061
Liver_18369	Muscle_15704	-0.682114	534	gamma-glutamylleucine	Peptide	Gamma-glutamyl Amino Acid	18369	LC/MS Pos Early	1268	2991	261.144	Liver	1263	pimelate (heptanedioate)	Lipid	Fatty Acid, Dicarboxylate	15704	LC/MS Polar	100000101	2745	159.066	Muscle	HMDB11171	HMDB00857
Liver_34456	Muscle_15704	-0.663832	533	gamma-glutamylisoleucine*	Peptide	Gamma-glutamyl Amino Acid	34456	LC/MS Pos Early	100001485	2940	261.144	Liver	1263	pimelate (heptanedioate)	Lipid	Fatty Acid, Dicarboxylate	15704	LC/MS Polar	100000101	2745	159.066	Muscle	HMDB11170	HMDB00857
Liver_43829	Muscle_15704	-0.641139	542	gamma-glutamylvaline	Peptide	Gamma-glutamyl Amino Acid	43829	LC/MS Pos Early	100001126	2700	247.129	Liver	1263	pimelate (heptanedioate)	Lipid	Fatty Acid, Dicarboxylate	15704	LC/MS Polar	100000101	2745	159.066	Muscle	HMDB11172	HMDB00857
Liver_605	Muscle_15706	-0.636472	3736	uracil	Nucleotide	Pyrimidine Metabolism, Uracil containing	605	LC/MS Pos Early	825	827	113.035	Liver	1003	galactose 1-phosphate	Carbohydrate	Fructose, Mannose and Galactose Metabolism	15706	LC/MS Polar	100000300	4552	259.022	Muscle	HMDB00300	HMDB00645
Liver_1651	Muscle_15706	0.633186	3944	pyridoxal	Cofactors and Vitamins	Vitamin B6 Metabolism	1651	LC/MS Pos Early	491	2343	168.066	Liver	1003	galactose 1-phosphate	Carbohydrate	Fructose, Mannose and Galactose Metabolism	15706	LC/MS Polar	100000300	4552	259.022	Muscle	HMDB01545	HMDB00645
Liver_15650	Muscle_15706	-0.608317	3673	1-methyladenosine	Nucleotide	Purine Metabolism, Adenine containing	15650	LC/MS Pos Early	1242	2120	282.12	Liver	1003	galactose 1-phosphate	Carbohydrate	Fructose, Mannose and Galactose Metabolism	15706	LC/MS Polar	100000300	4552	259.022	Muscle	HMDB03331	HMDB00645
Liver_15705	Muscle_15706	0.639156	372	cystathionine	Amino Acid	Methionine, Cysteine, SAM and Taurine Metabolism	15705	LC/MS Pos Early	310	2270	223.075	Liver	1003	galactose 1-phosphate	Carbohydrate	Fructose, Mannose and Galactose Metabolism	15706	LC/MS Polar	100000300	4552	259.022	Muscle	HMDB00099	HMDB00645
Liver_15772	Muscle_15706	-0.645099	1086	ribitol	Carbohydrate	Pentose Metabolism	15772	LC/MS Polar	100000406	1789.6	151.061	Liver	1003	galactose 1-phosphate	Carbohydrate	Fructose, Mannose and Galactose Metabolism	15706	LC/MS Polar	100000300	4552	259.022	Muscle	HMDB00508	HMDB00645
Liver_15797	Muscle_15706	-0.631934	3839	FMN	Cofactors and Vitamins	Riboflavin Metabolism	15797	LC/MS Neg	100000251	2390	455.097	Liver	1003	galactose 1-phosphate	Carbohydrate	Fructose, Mannose and Galactose Metabolism	15706	LC/MS Polar	100000300	4552	259.022	Muscle	HMDB01520	HMDB00645
Liver_52602	Muscle_15706	-0.641039	3751	2'-deoxyuridine	Nucleotide	Pyrimidine Metabolism, Uracil containing	52602	LC/MS Neg	536	1586	227.067	Liver	1003	galactose 1-phosphate	Carbohydrate	Fructose, Mannose and Galactose Metabolism	15706	LC/MS Polar	100000300	4552	259.022	Muscle	HMDB00012	HMDB00645
Liver_53195	Muscle_15706	-0.626067	1936	1-myristoyl-2-arachidonoyl-GPC (14:0/20:4)*	Lipid	Phosphatidylcholine (PC)	53195	LC/MS Pos Late	100009139	1914	754.538	Liver	1003	galactose 1-phosphate	Carbohydrate	Fructose, Mannose and Galactose Metabolism	15706	LC/MS Polar	100000300	4552	259.022	Muscle	HMDB07883	HMDB00645
Liver_57436	Muscle_15706	-0.605645	2635	N-erucoyl-sphingosine (d18:1/22:1)*	Lipid	Ceramides	57436	LC/MS Pos Late	100015726	3850	620.598	Liver	1003	galactose 1-phosphate	Carbohydrate	Fructose, Mannose and Galactose Metabolism	15706	LC/MS Polar	100000300	4552	259.022	Muscle		HMDB00645
Liver_15706	Muscle_15716	-0.662838	1179	galactose 1-phosphate	Carbohydrate	Fructose, Mannose and Galactose Metabolism	15706	LC/MS Polar	100000300	4552	259.022	Liver	73	imidazole lactate	Amino Acid	Histidine Metabolism	15716	LC/MS Neg	100000263	739.4	155.046	Muscle	HMDB00645	HMDB02320
Liver_15860	Muscle_15716	0.665459	1199	UDP-galactose	Carbohydrate	Nucleotide Sugar	15860	LC/MS Polar	100000298	4000	565.048	Liver	73	imidazole lactate	Amino Acid	Histidine Metabolism	15716	LC/MS Neg	100000263	739.4	155.046	Muscle	HMDB00302	HMDB02320
Liver_32342	Muscle_15716	0.708869	3660	AMP	Nucleotide	Purine Metabolism, Adenine containing	32342	LC/MS Pos Early	209	1013	348.07	Liver	73	imidazole lactate	Amino Acid	Histidine Metabolism	15716	LC/MS Neg	100000263	739.4	155.046	Muscle	HMDB00045	HMDB02320
Liver_35142	Muscle_15716	0.708762	3661	3'-AMP	Nucleotide	Purine Metabolism, Adenine containing	35142	LC/MS Neg	100001449	1245	346.056	Liver	73	imidazole lactate	Amino Acid	Histidine Metabolism	15716	LC/MS Neg	100000263	739.4	155.046	Muscle	HMDB03540	HMDB02320
Liver_35160	Muscle_15716	0.667802	1617	oleoylcarnitine (C18)	Lipid	Fatty Acid Metabolism(Acyl Carnitine)	35160	LC/MS Pos Late	100001501	1423	426.358	Liver	73	imidazole lactate	Amino Acid	Histidine Metabolism	15716	LC/MS Neg	100000263	739.4	155.046	Muscle	HMDB05065	HMDB02320
Liver_38754	Muscle_15716	0.64275	50	gamma-carboxyglutamate	Amino Acid	Glutamate Metabolism	38754	LC/MS Pos Early	100002679	903	192.05	Liver	73	imidazole lactate	Amino Acid	Histidine Metabolism	15716	LC/MS Neg	100000263	739.4	155.046	Muscle	HMDB41900	HMDB02320
Liver_39786	Muscle_15716	0.619562	3697	guanosine 3'-monophosphate (3'-GMP)	Nucleotide	Purine Metabolism, Guanine containing	39786	LC/MS Neg	100002704	773.9	362.051	Liver	73	imidazole lactate	Amino Acid	Histidine Metabolism	15716	LC/MS Neg	100000263	739.4	155.046	Muscle		HMDB02320
Liver_45428	Muscle_15716	0.6128	361	N-acetylmethionine sulfoxide	Amino Acid	Methionine, Cysteine, SAM and Taurine Metabolism	45428	LC/MS Pos Early	100005463	880	208.064	Liver	73	imidazole lactate	Amino Acid	Histidine Metabolism	15716	LC/MS Neg	100000263	739.4	155.046	Muscle		HMDB02320
Liver_46798	Muscle_15716	-0.681696	2571	oleoyl-linoleoyl-glycerol (18:1/18:2) [1]	Lipid	Diacylglycerol	46798	LC/MS Pos Late	100002989	3115	636.556	Liver	73	imidazole lactate	Amino Acid	Histidine Metabolism	15716	LC/MS Neg	100000263	739.4	155.046	Muscle	HMDB07219	HMDB02320
Liver_46799	Muscle_15716	-0.609105	2572	oleoyl-linoleoyl-glycerol (18:1/18:2) [2]	Lipid	Diacylglycerol	46799	LC/MS Pos Late	100002990	3223	636.556	Liver	73	imidazole lactate	Amino Acid	Histidine Metabolism	15716	LC/MS Neg	100000263	739.4	155.046	Muscle	HMDB07219	HMDB02320
Liver_48857	Muscle_15716	0.709391	2496	glycerophosphoglycerol	Lipid	Glycerolipid Metabolism	48857	LC/MS Polar	100001619	2430	245.043	Liver	73	imidazole lactate	Amino Acid	Histidine Metabolism	15716	LC/MS Neg	100000263	739.4	155.046	Muscle		HMDB02320
Liver_52633	Muscle_15716	-0.676892	2552	palmitoyl-linoleoyl-glycerol (16:0/18:2) [1]*	Lipid	Diacylglycerol	52633	LC/MS Pos Late	100009052	3080	610.541	Liver	73	imidazole lactate	Amino Acid	Histidine Metabolism	15716	LC/MS Neg	100000263	739.4	155.046	Muscle	HMDB07103	HMDB02320
Liver_52634	Muscle_15716	-0.699196	2553	palmitoyl-linoleoyl-glycerol (16:0/18:2) [2]*	Lipid	Diacylglycerol	52634	LC/MS Pos Late	100009055	3197	610.541	Liver	73	imidazole lactate	Amino Acid	Histidine Metabolism	15716	LC/MS Neg	100000263	739.4	155.046	Muscle	HMDB07103	HMDB02320
Liver_54955	Muscle_15716	-0.655519	2586	linoleoyl-arachidonoyl-glycerol (18:2/20:4) [1]*	Lipid	Diacylglycerol	54955	LC/MS Pos Late	100010922	2590	658.541	Liver	73	imidazole lactate	Amino Acid	Histidine Metabolism	15716	LC/MS Neg	100000263	739.4	155.046	Muscle	HMDB07257	HMDB02320
Liver_54956	Muscle_15716	-0.634642	2587	linoleoyl-arachidonoyl-glycerol (18:2/20:4) [2]*	Lipid	Diacylglycerol	54956	LC/MS Pos Late	100010923	2650	658.541	Liver	73	imidazole lactate	Amino Acid	Histidine Metabolism	15716	LC/MS Neg	100000263	739.4	155.046	Muscle	HMDB07257	HMDB02320
Liver_54964	Muscle_15716	-0.812276	2579	linoleoyl-linolenoyl-glycerol (18:2/18:3) [2]*	Lipid	Diacylglycerol	54964	LC/MS Pos Late	100010927	2478	632.525	Liver	73	imidazole lactate	Amino Acid	Histidine Metabolism	15716	LC/MS Neg	100000263	739.4	155.046	Muscle	HMDB07250	HMDB02320
Liver_54965	Muscle_15716	-0.770335	2554	palmitoyl-linolenoyl-glycerol (16:0/18:3) [2]*	Lipid	Diacylglycerol	54965	LC/MS Pos Late	100010939	2834	608.525	Liver	73	imidazole lactate	Amino Acid	Histidine Metabolism	15716	LC/MS Neg	100000263	739.4	155.046	Muscle	HMDB07105	HMDB02320
Liver_54967	Muscle_15716	-0.610568	2557	palmitoleoyl-linoleoyl-glycerol (16:1/18:2) [1]*	Lipid	Diacylglycerol	54967	LC/MS Pos Late	100010930	2664	608.525	Liver	73	imidazole lactate	Amino Acid	Histidine Metabolism	15716	LC/MS Neg	100000263	739.4	155.046	Muscle	HMDB07132	HMDB02320
Liver_54968	Muscle_15716	-0.735632	2576	linoleoyl-linoleoyl-glycerol (18:2/18:2) [1]*	Lipid	Diacylglycerol	54968	LC/MS Pos Late	100010941	2720	634.541	Liver	73	imidazole lactate	Amino Acid	Histidine Metabolism	15716	LC/MS Neg	100000263	739.4	155.046	Muscle	HMDB07248	HMDB02320
Liver_54969	Muscle_15716	-0.704266	2577	linoleoyl-linoleoyl-glycerol (18:2/18:2) [2]*	Lipid	Diacylglycerol	54969	LC/MS Pos Late	100010942	2790	634.541	Liver	73	imidazole lactate	Amino Acid	Histidine Metabolism	15716	LC/MS Neg	100000263	739.4	155.046	Muscle	HMDB07248	HMDB02320
Liver_54970	Muscle_15716	-0.751918	2574	oleoyl-linolenoyl-glycerol (18:1/18:3) [2]*	Lipid	Diacylglycerol	54970	LC/MS Pos Late	100010944	2819	634.541	Liver	73	imidazole lactate	Amino Acid	Histidine Metabolism	15716	LC/MS Neg	100000263	739.4	155.046	Muscle	HMDB07220	HMDB02320
Liver_57406	Muscle_15716	-0.65976	2561	palmitoleoyl-arachidonoyl-glycerol (16:1/20:4) [2]*	Lipid	Diacylglycerol	57406	LC/MS Pos Late	100015681	2528	632.525	Liver	73	imidazole lactate	Amino Acid	Histidine Metabolism	15716	LC/MS Neg	100000263	739.4	155.046	Muscle		HMDB02320
Liver_57436	Muscle_15731	-0.662412	2635	N-erucoyl-sphingosine (d18:1/22:1)*	Lipid	Ceramides	57436	LC/MS Pos Late	100015726	3850	620.598	Liver	416	S-lactoylglutathione	Amino Acid	Glutathione Metabolism	15731	LC/MS Neg	1343	1248	378.098	Muscle		HMDB01066
Liver_40703	Muscle_15747	0.648656	835	prolylglycine	Peptide	Dipeptide	40703	LC/MS Pos Early	100003674	2136	173.092	Liver	77	anserine	Amino Acid	Histidine Metabolism	15747	LC/MS Pos Early	100000044	2924	241.13	Muscle	HMDB11178	HMDB00194
Liver_43256	Muscle_15747	0.60494	70	N-acetyl-3-methylhistidine*	Amino Acid	Histidine Metabolism	43256	LC/MS Pos Early	100002204	2056	212.103	Liver	77	anserine	Amino Acid	Histidine Metabolism	15747	LC/MS Pos Early	100000044	2924	241.13	Muscle		HMDB00194
Liver_62804	Muscle_15747	0.623578	489	CoA-glutathione*	Amino Acid	Glutathione Metabolism	62804	LC/MS Neg	269	1326	535.084	Liver	77	anserine	Amino Acid	Histidine Metabolism	15747	LC/MS Pos Early	100000044	2924	241.13	Muscle		HMDB00194
Liver_62807	Muscle_15747	0.604298	488	3'-dephospho-CoA-glutathione*	Amino Acid	Glutathione Metabolism	62807	LC/MS Neg	100020899	1690	495.101	Liver	77	anserine	Amino Acid	Histidine Metabolism	15747	LC/MS Pos Early	100000044	2924	241.13	Muscle		HMDB00194
Liver_2183	Muscle_15860	-0.638779	3787	thymidine	Nucleotide	Pyrimidine Metabolism, Thymine containing	2183	LC/MS Neg	872	1963.7	241.083	Liver	1020	UDP-galactose	Carbohydrate	Nucleotide Sugar	15860	LC/MS Polar	100000298	4000	565.048	Muscle	HMDB00273	HMDB00302
Liver_32401	Muscle_15860	-0.612192	3830	trigonelline (N'-methylnicotinate)	Cofactors and Vitamins	Nicotinate and Nicotinamide Metabolism	32401	LC/MS Pos Early	100001092	1388	138.055	Liver	1020	UDP-galactose	Carbohydrate	Nucleotide Sugar	15860	LC/MS Polar	100000298	4000	565.048	Muscle	HMDB00875	HMDB00302
Liver_36602	Muscle_15860	0.698751	2374	1-oleoyl-GPI (18:1)	Lipid	Lysophospholipid	36602	LC/MS Neg	100001777	5599	597.305	Liver	1020	UDP-galactose	Carbohydrate	Nucleotide Sugar	15860	LC/MS Polar	100000298	4000	565.048	Muscle		HMDB00302
Liver_57467	Muscle_15860	0.631991	1373	docosatrienoate (22:3n6)*	Lipid	Polyunsaturated Fatty Acid (n3 and n6)	57467	LC/MS Neg	100015762	5850	333.28	Liver	1020	UDP-galactose	Carbohydrate	Nucleotide Sugar	15860	LC/MS Polar	100000298	4000	565.048	Muscle		HMDB00302
Liver_3141	Muscle_15910	0.60944	6	betaine	Amino Acid	Glycine, Serine and Threonine Metabolism	3141	LC/MS Pos Early	799	1064	118.086	Liver	942	maltotetraose	Carbohydrate	Glycogen Metabolism	15910	LC/MS Neg	100000275	910	665.215	Muscle	HMDB00043	HMDB01296
Liver_15650	Muscle_15910	-0.60486	3673	1-methyladenosine	Nucleotide	Purine Metabolism, Adenine containing	15650	LC/MS Pos Early	1242	2120	282.12	Liver	942	maltotetraose	Carbohydrate	Glycogen Metabolism	15910	LC/MS Neg	100000275	910	665.215	Muscle	HMDB03331	HMDB01296
Liver_15745	Muscle_15910	0.607352	333	methylsuccinate	Amino Acid	Leucine, Isoleucine and Valine Metabolism	15745	LC/MS Polar	2051	2800	131.035	Liver	942	maltotetraose	Carbohydrate	Glycogen Metabolism	15910	LC/MS Neg	100000275	910	665.215	Muscle	HMDB01844	HMDB01296
Liver_15772	Muscle_15910	-0.620648	1086	ribitol	Carbohydrate	Pentose Metabolism	15772	LC/MS Polar	100000406	1789.6	151.061	Liver	942	maltotetraose	Carbohydrate	Glycogen Metabolism	15910	LC/MS Neg	100000275	910	665.215	Muscle	HMDB00508	HMDB01296
Liver_18357	Muscle_15910	0.602903	718	glycylvaline	Peptide	Dipeptide	18357	LC/MS Pos Early	100000487	2734	175.108	Liver	942	maltotetraose	Carbohydrate	Glycogen Metabolism	15910	LC/MS Neg	100000275	910	665.215	Muscle	HMDB28854	HMDB01296
Liver_39577	Muscle_15910	0.632681	57	N-methyl-GABA	Amino Acid	Glutamate Metabolism	39577	LC/MS Pos Early	100003152	2109	118.086	Liver	942	maltotetraose	Carbohydrate	Glycogen Metabolism	15910	LC/MS Neg	100000275	910	665.215	Muscle		HMDB01296
Liver_40406	Muscle_15910	0.678286	1914	trimethylamine N-oxide	Lipid	Phospholipid Metabolism	40406	LC/MS Pos Early	100003397	2100	76.0757	Liver	942	maltotetraose	Carbohydrate	Glycogen Metabolism	15910	LC/MS Neg	100000275	910	665.215	Muscle	HMDB00925	HMDB01296
Liver_527	Muscle_15915	0.626124	1064	lactate	Carbohydrate	Glycolysis, Gluconeogenesis, and Pyruvate Metabolism	527	LC/MS Neg	482	681.6	89.0244	Liver	323	S-adenosylmethionine (SAM)	Amino Acid	Methionine, Cysteine, SAM and Taurine Metabolism	15915	LC/MS Pos Early	1263	3002	399.145	Muscle	HMDB00190	HMDB01185
Liver_577	Muscle_15915	0.654719	1162	fructose	Carbohydrate	Fructose, Mannose and Galactose Metabolism	577	LC/MS Polar	878	2065	179.056	Liver	323	S-adenosylmethionine (SAM)	Amino Acid	Methionine, Cysteine, SAM and Taurine Metabolism	15915	LC/MS Pos Early	1263	3002	399.145	Muscle	HMDB00660	HMDB01185
Liver_584	Muscle_15915	0.605786	1168	mannose	Carbohydrate	Fructose, Mannose and Galactose Metabolism	584	LC/MS Polar	803	2200	179.056	Liver	323	S-adenosylmethionine (SAM)	Amino Acid	Methionine, Cysteine, SAM and Taurine Metabolism	15915	LC/MS Pos Early	1263	3002	399.145	Muscle	HMDB00169	HMDB01185
Liver_590	Muscle_15915	-0.675183	388	hypotaurine	Amino Acid	Methionine, Cysteine, SAM and Taurine Metabolism	590	LC/MS Polar	358	2763.4	108.012	Liver	323	S-adenosylmethionine (SAM)	Amino Acid	Methionine, Cysteine, SAM and Taurine Metabolism	15915	LC/MS Pos Early	1263	3002	399.145	Muscle	HMDB00965	HMDB01185
Liver_1827	Muscle_15915	-0.674492	3837	riboflavin (Vitamin B2)	Cofactors and Vitamins	Riboflavin Metabolism	1827	LC/MS Pos Early	500	2292	377.146	Liver	323	S-adenosylmethionine (SAM)	Amino Acid	Methionine, Cysteine, SAM and Taurine Metabolism	15915	LC/MS Pos Early	1263	3002	399.145	Muscle	HMDB00244	HMDB01185
Liver_2134	Muscle_15915	-0.634482	3838	FAD	Cofactors and Vitamins	Riboflavin Metabolism	2134	LC/MS Neg	327	2425	784.15	Liver	323	S-adenosylmethionine (SAM)	Amino Acid	Methionine, Cysteine, SAM and Taurine Metabolism	15915	LC/MS Pos Early	1263	3002	399.145	Muscle	HMDB01248	HMDB01185
Liver_2734	Muscle_15915	-0.626181	541	gamma-glutamyltyrosine	Peptide	Gamma-glutamyl Amino Acid	2734	LC/MS Neg	1102	1240	309.109	Liver	323	S-adenosylmethionine (SAM)	Amino Acid	Methionine, Cysteine, SAM and Taurine Metabolism	15915	LC/MS Pos Early	1263	3002	399.145	Muscle	HMDB11741	HMDB01185
Liver_5331	Muscle_15915	-0.651251	3943	pyridoxal phosphate	Cofactors and Vitamins	Vitamin B6 Metabolism	5331	LC/MS Neg	492	943	246.017	Liver	323	S-adenosylmethionine (SAM)	Amino Acid	Methionine, Cysteine, SAM and Taurine Metabolism	15915	LC/MS Pos Early	1263	3002	399.145	Muscle	HMDB01491	HMDB01185
Liver_15586	Muscle_15915	0.837247	1120	maltose	Carbohydrate	Glycogen Metabolism	15586	LC/MS Polar	913	3329.4	387.114	Liver	323	S-adenosylmethionine (SAM)	Amino Acid	Methionine, Cysteine, SAM and Taurine Metabolism	15915	LC/MS Pos Early	1263	3002	399.145	Muscle	HMDB00163	HMDB01185
Liver_15650	Muscle_15915	-0.715325	3673	1-methyladenosine	Nucleotide	Purine Metabolism, Adenine containing	15650	LC/MS Pos Early	1242	2120	282.12	Liver	323	S-adenosylmethionine (SAM)	Amino Acid	Methionine, Cysteine, SAM and Taurine Metabolism	15915	LC/MS Pos Early	1263	3002	399.145	Muscle	HMDB03331	HMDB01185
Liver_15797	Muscle_15915	-0.609462	3839	FMN	Cofactors and Vitamins	Riboflavin Metabolism	15797	LC/MS Neg	100000251	2390	455.097	Liver	323	S-adenosylmethionine (SAM)	Amino Acid	Methionine, Cysteine, SAM and Taurine Metabolism	15915	LC/MS Pos Early	1263	3002	399.145	Muscle	HMDB01520	HMDB01185
Liver_15910	Muscle_15915	0.805308	1115	maltotetraose	Carbohydrate	Glycogen Metabolism	15910	LC/MS Polar	100000275	5000	711.22	Liver	323	S-adenosylmethionine (SAM)	Amino Acid	Methionine, Cysteine, SAM and Taurine Metabolism	15915	LC/MS Pos Early	1263	3002	399.145	Muscle	HMDB01296	HMDB01185
Liver_20488	Muscle_15915	0.716452	1047	glucose	Carbohydrate	Glycolysis, Gluconeogenesis, and Pyruvate Metabolism	20488	LC/MS Polar	572	2342	179.056	Liver	323	S-adenosylmethionine (SAM)	Amino Acid	Methionine, Cysteine, SAM and Taurine Metabolism	15915	LC/MS Pos Early	1263	3002	399.145	Muscle	HMDB00122	HMDB01185
Liver_35163	Muscle_15915	0.697228	1114	maltopentaose	Carbohydrate	Glycogen Metabolism	35163	LC/MS Polar	100001447	5365	827.267	Liver	323	S-adenosylmethionine (SAM)	Amino Acid	Methionine, Cysteine, SAM and Taurine Metabolism	15915	LC/MS Pos Early	1263	3002	399.145	Muscle	HMDB12254	HMDB01185
Liver_35170	Muscle_15915	0.763826	1112	maltohexaose	Carbohydrate	Glycogen Metabolism	35170	LC/MS Pos Early	100001448	770	991.335	Liver	323	S-adenosylmethionine (SAM)	Amino Acid	Methionine, Cysteine, SAM and Taurine Metabolism	15915	LC/MS Pos Early	1263	3002	399.145	Muscle	HMDB12253	HMDB01185
Liver_40406	Muscle_15915	0.647905	1914	trimethylamine N-oxide	Lipid	Phospholipid Metabolism	40406	LC/MS Pos Early	100003397	2100	76.0757	Liver	323	S-adenosylmethionine (SAM)	Amino Acid	Methionine, Cysteine, SAM and Taurine Metabolism	15915	LC/MS Pos Early	1263	3002	399.145	Muscle	HMDB00925	HMDB01185
Liver_44688	Muscle_15915	0.809811	1117	maltotriose	Carbohydrate	Glycogen Metabolism	44688	LC/MS Polar	100000276	4286.4	549.167	Liver	323	S-adenosylmethionine (SAM)	Amino Acid	Methionine, Cysteine, SAM and Taurine Metabolism	15915	LC/MS Pos Early	1263	3002	399.145	Muscle	HMDB01262	HMDB01185
Liver_47155	Muscle_15915	-0.610685	1913	glycerophosphoinositol*	Lipid	Phospholipid Metabolism	47155	LC/MS Polar	100001621	3850	333.059	Liver	323	S-adenosylmethionine (SAM)	Amino Acid	Methionine, Cysteine, SAM and Taurine Metabolism	15915	LC/MS Pos Early	1263	3002	399.145	Muscle		HMDB01185
Liver_52944	Muscle_15915	-0.629091	1664	palmitoylcholine	Lipid	Fatty Acid Metabolism (Acyl Choline)	52944	LC/MS Pos Late	100009233	1482	342.337	Liver	323	S-adenosylmethionine (SAM)	Amino Acid	Methionine, Cysteine, SAM and Taurine Metabolism	15915	LC/MS Pos Early	1263	3002	399.145	Muscle		HMDB01185
Liver_53223	Muscle_15915	-0.637972	1612	palmitoleoylcarnitine (C16:1)*	Lipid	Fatty Acid Metabolism(Acyl Carnitine)	53223	LC/MS Pos Late	100009406	1357	398.326	Liver	323	S-adenosylmethionine (SAM)	Amino Acid	Methionine, Cysteine, SAM and Taurine Metabolism	15915	LC/MS Pos Early	1263	3002	399.145	Muscle		HMDB01185
Liver_61833	Muscle_15915	-0.671511	3738	5,6-dihydrouridine	Nucleotide	Pyrimidine Metabolism, Uracil containing	61833	LC/MS Neg	100001425	1119	245.078	Liver	323	S-adenosylmethionine (SAM)	Amino Acid	Methionine, Cysteine, SAM and Taurine Metabolism	15915	LC/MS Pos Early	1263	3002	399.145	Muscle		HMDB01185
Liver_62959	Muscle_15915	-0.770978	107	hydroxy-N6,N6,N6-trimethyllysine*	Amino Acid	Lysine Metabolism	62959	LC/MS Pos Early	100021123	2759	205.155	Liver	323	S-adenosylmethionine (SAM)	Amino Acid	Methionine, Cysteine, SAM and Taurine Metabolism	15915	LC/MS Pos Early	1263	3002	399.145	Muscle		HMDB01185
Liver_31936	Muscle_15949	0.650513	1696	3-hydroxysuberate	Lipid	Fatty Acid, Monohydroxy	31936	LC/MS Polar	100001143	3000	189.077	Liver	3363	2'-deoxycytidine	Nucleotide	Pyrimidine Metabolism, Cytidine containing	15949	LC/MS Pos Early	100000125	2193	228.098	Muscle	HMDB00325	HMDB00014
Liver_52603	Muscle_15949	0.625486	2024	1,2-dilinoleoyl-GPC (18:2/18:2)	Lipid	Phosphatidylcholine (PC)	52603	LC/MS Pos Late	100008903	2006	782.569	Liver	3363	2'-deoxycytidine	Nucleotide	Pyrimidine Metabolism, Cytidine containing	15949	LC/MS Pos Early	100000125	2193	228.098	Muscle	HMDB08138	HMDB00014
Liver_53176	Muscle_15949	0.634467	2025	1-linoleoyl-2-linolenoyl-GPC (18:2/18:3)*	Lipid	Phosphatidylcholine (PC)	53176	LC/MS Pos Late	100009343	1939	780.554	Liver	3363	2'-deoxycytidine	Nucleotide	Pyrimidine Metabolism, Cytidine containing	15949	LC/MS Pos Early	100000125	2193	228.098	Muscle	HMDB08141	HMDB00014
Liver_396	Muscle_15990	-0.68057	1449	glutarate (C5-DC)	Lipid	Fatty Acid, Dicarboxylate	396	LC/MS Polar	339	2900	131.035	Liver	1627	glycerophosphorylcholine (GPC)	Lipid	Phospholipid Metabolism	15990	LC/MS Pos Early	100000269	672	258.11	Muscle	HMDB00661	HMDB00086
Liver_577	Muscle_15990	0.614609	1162	fructose	Carbohydrate	Fructose, Mannose and Galactose Metabolism	577	LC/MS Polar	878	2065	179.056	Liver	1627	glycerophosphorylcholine (GPC)	Lipid	Phospholipid Metabolism	15990	LC/MS Pos Early	100000269	672	258.11	Muscle	HMDB00660	HMDB00086
Liver_590	Muscle_15990	-0.697778	388	hypotaurine	Amino Acid	Methionine, Cysteine, SAM and Taurine Metabolism	590	LC/MS Polar	358	2763.4	108.012	Liver	1627	glycerophosphorylcholine (GPC)	Lipid	Phospholipid Metabolism	15990	LC/MS Pos Early	100000269	672	258.11	Muscle	HMDB00965	HMDB00086
Liver_1651	Muscle_15990	0.611151	3944	pyridoxal	Cofactors and Vitamins	Vitamin B6 Metabolism	1651	LC/MS Pos Early	491	2343	168.066	Liver	1627	glycerophosphorylcholine (GPC)	Lipid	Phospholipid Metabolism	15990	LC/MS Pos Early	100000269	672	258.11	Muscle	HMDB01545	HMDB00086
Liver_2734	Muscle_15990	-0.651842	541	gamma-glutamyltyrosine	Peptide	Gamma-glutamyl Amino Acid	2734	LC/MS Neg	1102	1240	309.109	Liver	1627	glycerophosphorylcholine (GPC)	Lipid	Phospholipid Metabolism	15990	LC/MS Pos Early	100000269	672	258.11	Muscle	HMDB11741	HMDB00086
Liver_15442	Muscle_15990	0.623064	1070	6-phosphogluconate	Carbohydrate	Pentose Phosphate Pathway	15442	LC/MS Neg	100000341	583.9	275.017	Liver	1627	glycerophosphorylcholine (GPC)	Lipid	Phospholipid Metabolism	15990	LC/MS Pos Early	100000269	672	258.11	Muscle	HMDB01316	HMDB00086
Liver_15586	Muscle_15990	0.792596	1120	maltose	Carbohydrate	Glycogen Metabolism	15586	LC/MS Polar	913	3329.4	387.114	Liver	1627	glycerophosphorylcholine (GPC)	Lipid	Phospholipid Metabolism	15990	LC/MS Pos Early	100000269	672	258.11	Muscle	HMDB00163	HMDB00086
Liver_15910	Muscle_15990	0.740548	1115	maltotetraose	Carbohydrate	Glycogen Metabolism	15910	LC/MS Polar	100000275	5000	711.22	Liver	1627	glycerophosphorylcholine (GPC)	Lipid	Phospholipid Metabolism	15990	LC/MS Pos Early	100000269	672	258.11	Muscle	HMDB01296	HMDB00086
Liver_20488	Muscle_15990	0.681799	1047	glucose	Carbohydrate	Glycolysis, Gluconeogenesis, and Pyruvate Metabolism	20488	LC/MS Polar	572	2342	179.056	Liver	1627	glycerophosphorylcholine (GPC)	Lipid	Phospholipid Metabolism	15990	LC/MS Pos Early	100000269	672	258.11	Muscle	HMDB00122	HMDB00086
Liver_35163	Muscle_15990	0.653595	1114	maltopentaose	Carbohydrate	Glycogen Metabolism	35163	LC/MS Polar	100001447	5365	827.267	Liver	1627	glycerophosphorylcholine (GPC)	Lipid	Phospholipid Metabolism	15990	LC/MS Pos Early	100000269	672	258.11	Muscle	HMDB12254	HMDB00086
Liver_35170	Muscle_15990	0.686448	1112	maltohexaose	Carbohydrate	Glycogen Metabolism	35170	LC/MS Pos Early	100001448	770	991.335	Liver	1627	glycerophosphorylcholine (GPC)	Lipid	Phospholipid Metabolism	15990	LC/MS Pos Early	100000269	672	258.11	Muscle	HMDB12253	HMDB00086
Liver_43231	Muscle_15990	-0.641597	120	6-oxopiperidine-2-carboxylate	Amino Acid	Lysine Metabolism	43231	LC/MS Pos Early	100004499	1432	144.066	Liver	1627	glycerophosphorylcholine (GPC)	Lipid	Phospholipid Metabolism	15990	LC/MS Pos Early	100000269	672	258.11	Muscle	HMDB61705	HMDB00086
Liver_44688	Muscle_15990	0.720682	1117	maltotriose	Carbohydrate	Glycogen Metabolism	44688	LC/MS Polar	100000276	4286.4	549.167	Liver	1627	glycerophosphorylcholine (GPC)	Lipid	Phospholipid Metabolism	15990	LC/MS Pos Early	100000269	672	258.11	Muscle	HMDB01262	HMDB00086
Liver_47155	Muscle_15990	-0.617352	1913	glycerophosphoinositol*	Lipid	Phospholipid Metabolism	47155	LC/MS Polar	100001621	3850	333.059	Liver	1627	glycerophosphorylcholine (GPC)	Lipid	Phospholipid Metabolism	15990	LC/MS Pos Early	100000269	672	258.11	Muscle		HMDB00086
Liver_52611	Muscle_15990	0.604558	2005	1-stearoyl-2-docosahexaenoyl-GPC (18:0/22:6)	Lipid	Phosphatidylcholine (PC)	52611	LC/MS Pos Late	100008916	2197	834.601	Liver	1627	glycerophosphorylcholine (GPC)	Lipid	Phospholipid Metabolism	15990	LC/MS Pos Early	100000269	672	258.11	Muscle	HMDB08057	HMDB00086
Liver_53223	Muscle_15990	-0.609406	1612	palmitoleoylcarnitine (C16:1)*	Lipid	Fatty Acid Metabolism(Acyl Carnitine)	53223	LC/MS Pos Late	100009406	1357	398.326	Liver	1627	glycerophosphorylcholine (GPC)	Lipid	Phospholipid Metabolism	15990	LC/MS Pos Early	100000269	672	258.11	Muscle		HMDB00086
Liver_62959	Muscle_15990	-0.635691	107	hydroxy-N6,N6,N6-trimethyllysine*	Amino Acid	Lysine Metabolism	62959	LC/MS Pos Early	100021123	2759	205.155	Liver	1627	glycerophosphorylcholine (GPC)	Lipid	Phospholipid Metabolism	15990	LC/MS Pos Early	100000269	672	258.11	Muscle		HMDB00086
Liver_52710	Muscle_17747	0.611555	2028	1-linoleoyl-2-arachidonoyl-GPC (18:2/20:4n6)*	Lipid	Phosphatidylcholine (PC)	52710	LC/MS Pos Late	100009131	1969	806.569	Liver	2313	sphingosine	Lipid	Sphingolipid Metabolism	17747	LC/MS Pos Late	297	1393	300.29	Muscle	HMDB08147	HMDB00252
Liver_36713	Muscle_17805	-0.61379	1247	N6-carboxymethyllysine	Carbohydrate	Advanced Glycation End-product	36713	LC/MS Pos Early	100001768	2500	205.118	Liver	1181	dihomo-linoleate (20:2n6)	Lipid	Polyunsaturated Fatty Acid (n3 and n6)	17805	LC/MS Neg	1231	5730	307.264	Muscle		HMDB05060
Liver_53	Muscle_18349	-0.667839	43	glutamine	Amino Acid	Glutamate Metabolism	53	LC/MS Pos Early	563	1291	147.076	Liver	231	indolelactate	Amino Acid	Tryptophan Metabolism	18349	LC/MS Neg	100000463	2286	204.067	Muscle	HMDB00641	HMDB00671
Liver_396	Muscle_18349	0.780895	1449	glutarate (C5-DC)	Lipid	Fatty Acid, Dicarboxylate	396	LC/MS Polar	339	2900	131.035	Liver	231	indolelactate	Amino Acid	Tryptophan Metabolism	18349	LC/MS Neg	100000463	2286	204.067	Muscle	HMDB00661	HMDB00671
Liver_542	Muscle_18349	0.609184	1660	3-hydroxybutyrate (BHBA)	Lipid	Ketone Bodies	542	LC/MS Polar	254	1444	103.04	Liver	231	indolelactate	Amino Acid	Tryptophan Metabolism	18349	LC/MS Neg	100000463	2286	204.067	Muscle	HMDB00357	HMDB00671
Liver_577	Muscle_18349	-0.786042	1162	fructose	Carbohydrate	Fructose, Mannose and Galactose Metabolism	577	LC/MS Polar	878	2065	179.056	Liver	231	indolelactate	Amino Acid	Tryptophan Metabolism	18349	LC/MS Neg	100000463	2286	204.067	Muscle	HMDB00660	HMDB00671
Liver_584	Muscle_18349	-0.686532	1168	mannose	Carbohydrate	Fructose, Mannose and Galactose Metabolism	584	LC/MS Polar	803	2200	179.056	Liver	231	indolelactate	Amino Acid	Tryptophan Metabolism	18349	LC/MS Neg	100000463	2286	204.067	Muscle	HMDB00169	HMDB00671
Liver_590	Muscle_18349	0.658381	388	hypotaurine	Amino Acid	Methionine, Cysteine, SAM and Taurine Metabolism	590	LC/MS Polar	358	2763.4	108.012	Liver	231	indolelactate	Amino Acid	Tryptophan Metabolism	18349	LC/MS Neg	100000463	2286	204.067	Muscle	HMDB00965	HMDB00671
Liver_1299	Muscle_18349	-0.642872	144	tyrosine	Amino Acid	Tyrosine Metabolism	1299	LC/MS Pos Early	815	2430	182.081	Liver	231	indolelactate	Amino Acid	Tryptophan Metabolism	18349	LC/MS Neg	100000463	2286	204.067	Muscle	HMDB00158	HMDB00671
Liver_1417	Muscle_18349	0.62978	234	kynurenate	Amino Acid	Tryptophan Metabolism	1417	LC/MS Neg	98	2224	188.035	Liver	231	indolelactate	Amino Acid	Tryptophan Metabolism	18349	LC/MS Neg	100000463	2286	204.067	Muscle	HMDB00715	HMDB00671
Liver_1512	Muscle_18349	0.696477	244	picolinate	Amino Acid	Tryptophan Metabolism	1512	LC/MS Pos Early	1022	910	124.039	Liver	231	indolelactate	Amino Acid	Tryptophan Metabolism	18349	LC/MS Neg	100000463	2286	204.067	Muscle	HMDB02243	HMDB00671
Liver_1549	Muscle_18349	0.718429	350	3-hydroxyisobutyrate	Amino Acid	Leucine, Isoleucine and Valine Metabolism	1549	LC/MS Polar	111	1619	103.04	Liver	231	indolelactate	Amino Acid	Tryptophan Metabolism	18349	LC/MS Neg	100000463	2286	204.067	Muscle	HMDB00336	HMDB00671
Liver_1670	Muscle_18349	0.638425	398	urea	Amino Acid	Urea cycle; Arginine and Proline Metabolism	1670	LC/MS Pos Early	533	700	121.072	Liver	231	indolelactate	Amino Acid	Tryptophan Metabolism	18349	LC/MS Neg	100000463	2286	204.067	Muscle	HMDB00294	HMDB00671
Liver_2734	Muscle_18349	0.606085	541	gamma-glutamyltyrosine	Peptide	Gamma-glutamyl Amino Acid	2734	LC/MS Neg	1102	1240	309.109	Liver	231	indolelactate	Amino Acid	Tryptophan Metabolism	18349	LC/MS Neg	100000463	2286	204.067	Muscle	HMDB11741	HMDB00671
Liver_5341	Muscle_18349	-0.606826	3917	thiamin (Vitamin B1)	Cofactors and Vitamins	Thiamine Metabolism	5341	LC/MS Pos Early	873	3050	265.112	Liver	231	indolelactate	Amino Acid	Tryptophan Metabolism	18349	LC/MS Neg	100000463	2286	204.067	Muscle	HMDB00235	HMDB00671
Liver_6146	Muscle_18349	0.704799	111	2-aminoadipate	Amino Acid	Lysine Metabolism	6146	LC/MS Pos Early	381	1912	162.076	Liver	231	indolelactate	Amino Acid	Tryptophan Metabolism	18349	LC/MS Neg	100000463	2286	204.067	Muscle	HMDB00510	HMDB00671
Liver_15586	Muscle_18349	-0.716158	1120	maltose	Carbohydrate	Glycogen Metabolism	15586	LC/MS Polar	913	3329.4	387.114	Liver	231	indolelactate	Amino Acid	Tryptophan Metabolism	18349	LC/MS Neg	100000463	2286	204.067	Muscle	HMDB00163	HMDB00671
Liver_15716	Muscle_18349	-0.707766	77	imidazole lactate	Amino Acid	Histidine Metabolism	15716	LC/MS Pos Early	100000263	2040	157.061	Liver	231	indolelactate	Amino Acid	Tryptophan Metabolism	18349	LC/MS Neg	100000463	2286	204.067	Muscle	HMDB02320	HMDB00671
Liver_15910	Muscle_18349	-0.642904	1115	maltotetraose	Carbohydrate	Glycogen Metabolism	15910	LC/MS Polar	100000275	5000	711.22	Liver	231	indolelactate	Amino Acid	Tryptophan Metabolism	18349	LC/MS Neg	100000463	2286	204.067	Muscle	HMDB01296	HMDB00671
Liver_18349	Muscle_18349	0.718486	256	indolelactate	Amino Acid	Tryptophan Metabolism	18349	LC/MS Neg	100000463	2286	204.067	Liver	231	indolelactate	Amino Acid	Tryptophan Metabolism	18349	LC/MS Neg	100000463	2286	204.067	Muscle	HMDB00671	HMDB00671
Liver_20488	Muscle_18349	-0.728049	1047	glucose	Carbohydrate	Glycolysis, Gluconeogenesis, and Pyruvate Metabolism	20488	LC/MS Polar	572	2342	179.056	Liver	231	indolelactate	Amino Acid	Tryptophan Metabolism	18349	LC/MS Neg	100000463	2286	204.067	Muscle	HMDB00122	HMDB00671
Liver_22138	Muscle_18349	0.607612	407	homocitrulline	Amino Acid	Urea cycle; Arginine and Proline Metabolism	22138	LC/MS Neg	100000963	789	188.104	Liver	231	indolelactate	Amino Acid	Tryptophan Metabolism	18349	LC/MS Neg	100000463	2286	204.067	Muscle	HMDB00679	HMDB00671
Liver_27665	Muscle_18349	-0.642605	3825	1-methylnicotinamide	Cofactors and Vitamins	Nicotinate and Nicotinamide Metabolism	27665	LC/MS Pos Early	55	1940	137.071	Liver	231	indolelactate	Amino Acid	Tryptophan Metabolism	18349	LC/MS Neg	100000463	2286	204.067	Muscle	HMDB00699	HMDB00671
Liver_31932	Muscle_18349	0.641684	1559	propionylglycine (C3)	Lipid	Fatty Acid Metabolism (also BCAA Metabolism)	31932	LC/MS Polar	100001150	1502.5	130.051	Liver	231	indolelactate	Amino Acid	Tryptophan Metabolism	18349	LC/MS Neg	100000463	2286	204.067	Muscle	HMDB00783	HMDB00671
Liver_33471	Muscle_18349	0.692228	3811	nicotinate ribonucleoside	Cofactors and Vitamins	Nicotinate and Nicotinamide Metabolism	33471	LC/MS Pos Early	100001316	1536	256.082	Liver	231	indolelactate	Amino Acid	Tryptophan Metabolism	18349	LC/MS Neg	100000463	2286	204.067	Muscle	HMDB06809	HMDB00671
Liver_33949	Muscle_18349	-0.615482	531	gamma-glutamylglycine	Peptide	Gamma-glutamyl Amino Acid	33949	LC/MS Pos Early	100001294	1535	205.082	Liver	231	indolelactate	Amino Acid	Tryptophan Metabolism	18349	LC/MS Neg	100000463	2286	204.067	Muscle	HMDB11667	HMDB00671
Liver_33967	Muscle_18349	0.668854	318	N-acetylisoleucine	Amino Acid	Leucine, Isoleucine and Valine Metabolism	33967	LC/MS Neg	100001276	2325	172.098	Liver	231	indolelactate	Amino Acid	Tryptophan Metabolism	18349	LC/MS Neg	100000463	2286	204.067	Muscle	HMDB61684	HMDB00671
Liver_35170	Muscle_18349	-0.651643	1112	maltohexaose	Carbohydrate	Glycogen Metabolism	35170	LC/MS Pos Early	100001448	770	991.335	Liver	231	indolelactate	Amino Acid	Tryptophan Metabolism	18349	LC/MS Neg	100000463	2286	204.067	Muscle	HMDB12253	HMDB00671
Liver_36815	Muscle_18349	-0.641081	3662	2'-AMP	Nucleotide	Purine Metabolism, Adenine containing	36815	LC/MS Neg	100001694	1497.7	346.056	Liver	231	indolelactate	Amino Acid	Tryptophan Metabolism	18349	LC/MS Neg	100000463	2286	204.067	Muscle	HMDB11617	HMDB00671
Liver_40469	Muscle_18349	-0.668314	3832	N1-Methyl-2-pyridone-5-carboxamide	Cofactors and Vitamins	Nicotinate and Nicotinamide Metabolism	40469	LC/MS Pos Early	100001468	1250	153.066	Liver	231	indolelactate	Amino Acid	Tryptophan Metabolism	18349	LC/MS Neg	100000463	2286	204.067	Muscle	HMDB04193	HMDB00671
Liver_42450	Muscle_18349	-0.734519	1999	1-stearoyl-2-arachidonoyl-GPC (18:0/20:4)	Lipid	Phosphatidylcholine (PC)	42450	LC/MS Pos Late	100001869	2300	810.601	Liver	231	indolelactate	Amino Acid	Tryptophan Metabolism	18349	LC/MS Neg	100000463	2286	204.067	Muscle	HMDB08048	HMDB00671
Liver_43249	Muscle_18349	0.678511	417	N-delta-acetylornithine	Amino Acid	Urea cycle; Arginine and Proline Metabolism	43249	LC/MS Polar	100004523	2719.9	173.093	Liver	231	indolelactate	Amino Acid	Tryptophan Metabolism	18349	LC/MS Neg	100000463	2286	204.067	Muscle		HMDB00671
Liver_44688	Muscle_18349	-0.670854	1117	maltotriose	Carbohydrate	Glycogen Metabolism	44688	LC/MS Polar	100000276	4286.4	549.167	Liver	231	indolelactate	Amino Acid	Tryptophan Metabolism	18349	LC/MS Neg	100000463	2286	204.067	Muscle	HMDB01262	HMDB00671
Liver_48187	Muscle_18349	0.624315	390	N-acetyltaurine	Amino Acid	Methionine, Cysteine, SAM and Taurine Metabolism	48187	LC/MS Neg	100005466	800	166.018	Liver	231	indolelactate	Amino Acid	Tryptophan Metabolism	18349	LC/MS Neg	100000463	2286	204.067	Muscle		HMDB00671
Liver_48340	Muscle_18349	-0.683437	1088	ribulose/xylulose	Carbohydrate	Pentose Metabolism	48340	LC/MS Polar	100006122	1400	149.046	Liver	231	indolelactate	Amino Acid	Tryptophan Metabolism	18349	LC/MS Neg	100000463	2286	204.067	Muscle		HMDB00671
Liver_52281	Muscle_18349	0.680584	481	2-hydroxybutyrate/2-hydroxyisobutyrate	Amino Acid	Glutathione Metabolism	52281	LC/MS Polar	100008928	1258	103.04	Liver	231	indolelactate	Amino Acid	Tryptophan Metabolism	18349	LC/MS Neg	100000463	2286	204.067	Muscle		HMDB00671
Liver_52450	Muscle_18349	0.62085	2212	1-palmitoyl-2-linoleoyl-GPI (16:0/18:2)	Lipid	Phosphatidylinositol (PI)	52450	LC/MS Pos Late	1528	2730	852.56	Liver	231	indolelactate	Amino Acid	Tryptophan Metabolism	18349	LC/MS Neg	100000463	2286	204.067	Muscle	HMDB09784	HMDB00671
Liver_52452	Muscle_18349	-0.613543	1991	1-stearoyl-2-linoleoyl-GPC (18:0/18:2)*	Lipid	Phosphatidylcholine (PC)	52452	LC/MS Pos Late	100008980	2380	786.601	Liver	231	indolelactate	Amino Acid	Tryptophan Metabolism	18349	LC/MS Neg	100000463	2286	204.067	Muscle	HMDB08039	HMDB00671
Liver_52710	Muscle_18349	-0.61576	2028	1-linoleoyl-2-arachidonoyl-GPC (18:2/20:4n6)*	Lipid	Phosphatidylcholine (PC)	52710	LC/MS Pos Late	100009131	1969	806.569	Liver	231	indolelactate	Amino Acid	Tryptophan Metabolism	18349	LC/MS Neg	100000463	2286	204.067	Muscle	HMDB08147	HMDB00671
Liver_52726	Muscle_18349	0.705093	2217	1-stearoyl-2-oleoyl-GPI (18:0/18:1)*	Lipid	Phosphatidylinositol (PI)	52726	LC/MS Pos Late	100009181	3711	882.607	Liver	231	indolelactate	Amino Acid	Tryptophan Metabolism	18349	LC/MS Neg	100000463	2286	204.067	Muscle		HMDB00671
Liver_53237	Muscle_18349	-0.628047	1110	sedoheptulose	Carbohydrate	Pentose Metabolism	53237	LC/MS Polar	100002619	2255	209.067	Liver	231	indolelactate	Amino Acid	Tryptophan Metabolism	18349	LC/MS Neg	100000463	2286	204.067	Muscle	HMDB03219	HMDB00671
Liver_57584	Muscle_18349	-0.718317	3833	N1-Methyl-4-pyridone-3-carboxamide	Cofactors and Vitamins	Nicotinate and Nicotinamide Metabolism	57584	LC/MS Pos Early	100001469	1260	153.066	Liver	231	indolelactate	Amino Acid	Tryptophan Metabolism	18349	LC/MS Neg	100000463	2286	204.067	Muscle	HMDB04194	HMDB00671
Liver_61789	Muscle_18349	0.717824	1571	isocaproylglycine	Lipid	Fatty Acid Metabolism(Acyl Glycine)	61789	LC/MS Neg	100019816	2820	172.098	Liver	231	indolelactate	Amino Acid	Tryptophan Metabolism	18349	LC/MS Neg	100000463	2286	204.067	Muscle		HMDB00671
Liver_61868	Muscle_18349	-0.658541	86	1-ribosyl-imidazoleacetate*	Amino Acid	Histidine Metabolism	61868	LC/MS Pos Early	100001668	2006	259.092	Liver	231	indolelactate	Amino Acid	Tryptophan Metabolism	18349	LC/MS Neg	100000463	2286	204.067	Muscle	HMDB02331	HMDB00671
Liver_62736	Muscle_18349	0.664027	1575	4-methylhexanoylglycine	Lipid	Fatty Acid Metabolism(Acyl Glycine)	62736	LC/MS Neg	100020632	3550	186.114	Liver	231	indolelactate	Amino Acid	Tryptophan Metabolism	18349	LC/MS Neg	100000463	2286	204.067	Muscle		HMDB00671
Liver_577	Muscle_18357	0.623309	1162	fructose	Carbohydrate	Fructose, Mannose and Galactose Metabolism	577	LC/MS Polar	878	2065	179.056	Liver	597	glycylvaline	Peptide	Dipeptide	18357	LC/MS Neg	100000487	1320	173.093	Muscle	HMDB00660	HMDB28854
Liver_584	Muscle_18357	0.653496	1168	mannose	Carbohydrate	Fructose, Mannose and Galactose Metabolism	584	LC/MS Polar	803	2200	179.056	Liver	597	glycylvaline	Peptide	Dipeptide	18357	LC/MS Neg	100000487	1320	173.093	Muscle	HMDB00169	HMDB28854
Liver_15442	Muscle_18357	0.656756	1070	6-phosphogluconate	Carbohydrate	Pentose Phosphate Pathway	15442	LC/MS Neg	100000341	583.9	275.017	Liver	597	glycylvaline	Peptide	Dipeptide	18357	LC/MS Neg	100000487	1320	173.093	Muscle	HMDB01316	HMDB28854
Liver_15586	Muscle_18357	0.617407	1120	maltose	Carbohydrate	Glycogen Metabolism	15586	LC/MS Polar	913	3329.4	387.114	Liver	597	glycylvaline	Peptide	Dipeptide	18357	LC/MS Neg	100000487	1320	173.093	Muscle	HMDB00163	HMDB28854
Liver_15910	Muscle_18357	0.632218	1115	maltotetraose	Carbohydrate	Glycogen Metabolism	15910	LC/MS Polar	100000275	5000	711.22	Liver	597	glycylvaline	Peptide	Dipeptide	18357	LC/MS Neg	100000487	1320	173.093	Muscle	HMDB01296	HMDB28854
Liver_20488	Muscle_18357	0.62581	1047	glucose	Carbohydrate	Glycolysis, Gluconeogenesis, and Pyruvate Metabolism	20488	LC/MS Polar	572	2342	179.056	Liver	597	glycylvaline	Peptide	Dipeptide	18357	LC/MS Neg	100000487	1320	173.093	Muscle	HMDB00122	HMDB28854
Liver_35170	Muscle_18357	0.664356	1112	maltohexaose	Carbohydrate	Glycogen Metabolism	35170	LC/MS Pos Early	100001448	770	991.335	Liver	597	glycylvaline	Peptide	Dipeptide	18357	LC/MS Neg	100000487	1320	173.093	Muscle	HMDB12253	HMDB28854
Liver_40469	Muscle_18357	0.603586	3832	N1-Methyl-2-pyridone-5-carboxamide	Cofactors and Vitamins	Nicotinate and Nicotinamide Metabolism	40469	LC/MS Pos Early	100001468	1250	153.066	Liver	597	glycylvaline	Peptide	Dipeptide	18357	LC/MS Neg	100000487	1320	173.093	Muscle	HMDB04193	HMDB28854
Liver_44688	Muscle_18357	0.647662	1117	maltotriose	Carbohydrate	Glycogen Metabolism	44688	LC/MS Polar	100000276	4286.4	549.167	Liver	597	glycylvaline	Peptide	Dipeptide	18357	LC/MS Neg	100000487	1320	173.093	Muscle	HMDB01262	HMDB28854
Liver_46142	Muscle_18357	0.69247	1167	mannitol/sorbitol	Carbohydrate	Fructose, Mannose and Galactose Metabolism	46142	LC/MS Polar	100001740	2320	181.072	Liver	597	glycylvaline	Peptide	Dipeptide	18357	LC/MS Neg	100000487	1320	173.093	Muscle	HMDB00247	HMDB28854
Liver_53237	Muscle_18357	0.732635	1110	sedoheptulose	Carbohydrate	Pentose Metabolism	53237	LC/MS Polar	100002619	2255	209.067	Liver	597	glycylvaline	Peptide	Dipeptide	18357	LC/MS Neg	100000487	1320	173.093	Muscle	HMDB03219	HMDB28854
Liver_57584	Muscle_18357	0.618375	3833	N1-Methyl-4-pyridone-3-carboxamide	Cofactors and Vitamins	Nicotinate and Nicotinamide Metabolism	57584	LC/MS Pos Early	100001469	1260	153.066	Liver	597	glycylvaline	Peptide	Dipeptide	18357	LC/MS Neg	100000487	1320	173.093	Muscle	HMDB04194	HMDB28854
Liver_396	Muscle_18369	0.717196	1449	glutarate (C5-DC)	Lipid	Fatty Acid, Dicarboxylate	396	LC/MS Polar	339	2900	131.035	Liver	438	gamma-glutamylleucine	Peptide	Gamma-glutamyl Amino Acid	18369	LC/MS Neg	1268	1685	259.13	Muscle	HMDB00661	HMDB11171
Liver_542	Muscle_18369	0.604992	1660	3-hydroxybutyrate (BHBA)	Lipid	Ketone Bodies	542	LC/MS Polar	254	1444	103.04	Liver	438	gamma-glutamylleucine	Peptide	Gamma-glutamyl Amino Acid	18369	LC/MS Neg	1268	1685	259.13	Muscle	HMDB00357	HMDB11171
Liver_577	Muscle_18369	-0.67953	1162	fructose	Carbohydrate	Fructose, Mannose and Galactose Metabolism	577	LC/MS Polar	878	2065	179.056	Liver	438	gamma-glutamylleucine	Peptide	Gamma-glutamyl Amino Acid	18369	LC/MS Neg	1268	1685	259.13	Muscle	HMDB00660	HMDB11171
Liver_584	Muscle_18369	-0.606536	1168	mannose	Carbohydrate	Fructose, Mannose and Galactose Metabolism	584	LC/MS Polar	803	2200	179.056	Liver	438	gamma-glutamylleucine	Peptide	Gamma-glutamyl Amino Acid	18369	LC/MS Neg	1268	1685	259.13	Muscle	HMDB00169	HMDB11171
Liver_590	Muscle_18369	0.658532	388	hypotaurine	Amino Acid	Methionine, Cysteine, SAM and Taurine Metabolism	590	LC/MS Polar	358	2763.4	108.012	Liver	438	gamma-glutamylleucine	Peptide	Gamma-glutamyl Amino Acid	18369	LC/MS Neg	1268	1685	259.13	Muscle	HMDB00965	HMDB11171
Liver_1471	Muscle_18369	-0.634753	1085	ribose	Carbohydrate	Pentose Metabolism	1471	LC/MS Polar	914	1508.2	195.051	Liver	438	gamma-glutamylleucine	Peptide	Gamma-glutamyl Amino Acid	18369	LC/MS Neg	1268	1685	259.13	Muscle	HMDB00283	HMDB11171
Liver_1495	Muscle_18369	0.648917	110	saccharopine	Amino Acid	Lysine Metabolism	1495	LC/MS Pos Early	392	2530	277.139	Liver	438	gamma-glutamylleucine	Peptide	Gamma-glutamyl Amino Acid	18369	LC/MS Neg	1268	1685	259.13	Muscle	HMDB00279	HMDB11171
Liver_1549	Muscle_18369	0.777995	350	3-hydroxyisobutyrate	Amino Acid	Leucine, Isoleucine and Valine Metabolism	1549	LC/MS Polar	111	1619	103.04	Liver	438	gamma-glutamylleucine	Peptide	Gamma-glutamyl Amino Acid	18369	LC/MS Neg	1268	1685	259.13	Muscle	HMDB00336	HMDB11171
Liver_2734	Muscle_18369	0.688152	541	gamma-glutamyltyrosine	Peptide	Gamma-glutamyl Amino Acid	2734	LC/MS Neg	1102	1240	309.109	Liver	438	gamma-glutamylleucine	Peptide	Gamma-glutamyl Amino Acid	18369	LC/MS Neg	1268	1685	259.13	Muscle	HMDB11741	HMDB11171
Liver_6146	Muscle_18369	0.76401	111	2-aminoadipate	Amino Acid	Lysine Metabolism	6146	LC/MS Pos Early	381	1912	162.076	Liver	438	gamma-glutamylleucine	Peptide	Gamma-glutamyl Amino Acid	18369	LC/MS Neg	1268	1685	259.13	Muscle	HMDB00510	HMDB11171
Liver_15586	Muscle_18369	-0.66476	1120	maltose	Carbohydrate	Glycogen Metabolism	15586	LC/MS Polar	913	3329.4	387.114	Liver	438	gamma-glutamylleucine	Peptide	Gamma-glutamyl Amino Acid	18369	LC/MS Neg	1268	1685	259.13	Muscle	HMDB00163	HMDB11171
Liver_15716	Muscle_18369	-0.655963	77	imidazole lactate	Amino Acid	Histidine Metabolism	15716	LC/MS Pos Early	100000263	2040	157.061	Liver	438	gamma-glutamylleucine	Peptide	Gamma-glutamyl Amino Acid	18369	LC/MS Neg	1268	1685	259.13	Muscle	HMDB02320	HMDB11171
Liver_20488	Muscle_18369	-0.664048	1047	glucose	Carbohydrate	Glycolysis, Gluconeogenesis, and Pyruvate Metabolism	20488	LC/MS Polar	572	2342	179.056	Liver	438	gamma-glutamylleucine	Peptide	Gamma-glutamyl Amino Acid	18369	LC/MS Neg	1268	1685	259.13	Muscle	HMDB00122	HMDB11171
Liver_33471	Muscle_18369	0.690799	3811	nicotinate ribonucleoside	Cofactors and Vitamins	Nicotinate and Nicotinamide Metabolism	33471	LC/MS Pos Early	100001316	1536	256.082	Liver	438	gamma-glutamylleucine	Peptide	Gamma-glutamyl Amino Acid	18369	LC/MS Neg	1268	1685	259.13	Muscle	HMDB06809	HMDB11171
Liver_33967	Muscle_18369	0.616956	318	N-acetylisoleucine	Amino Acid	Leucine, Isoleucine and Valine Metabolism	33967	LC/MS Neg	100001276	2325	172.098	Liver	438	gamma-glutamylleucine	Peptide	Gamma-glutamyl Amino Acid	18369	LC/MS Neg	1268	1685	259.13	Muscle	HMDB61684	HMDB11171
Liver_33997	Muscle_18369	-0.613528	2826	campesterol	Lipid	Sterol	33997	LC/MS Pos Late	100001269	2873	383.367	Liver	438	gamma-glutamylleucine	Peptide	Gamma-glutamyl Amino Acid	18369	LC/MS Neg	1268	1685	259.13	Muscle	HMDB02869	HMDB11171
Liver_34396	Muscle_18369	-0.617901	1904	phosphocholine	Lipid	Phospholipid Metabolism	34396	LC/MS Pos Early	267	700	184.073	Liver	438	gamma-glutamylleucine	Peptide	Gamma-glutamyl Amino Acid	18369	LC/MS Neg	1268	1685	259.13	Muscle	HMDB01565	HMDB11171
Liver_40469	Muscle_18369	-0.62348	3832	N1-Methyl-2-pyridone-5-carboxamide	Cofactors and Vitamins	Nicotinate and Nicotinamide Metabolism	40469	LC/MS Pos Early	100001468	1250	153.066	Liver	438	gamma-glutamylleucine	Peptide	Gamma-glutamyl Amino Acid	18369	LC/MS Neg	1268	1685	259.13	Muscle	HMDB04193	HMDB11171
Liver_42450	Muscle_18369	-0.715114	1999	1-stearoyl-2-arachidonoyl-GPC (18:0/20:4)	Lipid	Phosphatidylcholine (PC)	42450	LC/MS Pos Late	100001869	2300	810.601	Liver	438	gamma-glutamylleucine	Peptide	Gamma-glutamyl Amino Acid	18369	LC/MS Neg	1268	1685	259.13	Muscle	HMDB08048	HMDB11171
Liver_43231	Muscle_18369	0.709228	120	6-oxopiperidine-2-carboxylate	Amino Acid	Lysine Metabolism	43231	LC/MS Pos Early	100004499	1432	144.066	Liver	438	gamma-glutamylleucine	Peptide	Gamma-glutamyl Amino Acid	18369	LC/MS Neg	1268	1685	259.13	Muscle	HMDB61705	HMDB11171
Liver_48340	Muscle_18369	-0.648358	1088	ribulose/xylulose	Carbohydrate	Pentose Metabolism	48340	LC/MS Polar	100006122	1400	149.046	Liver	438	gamma-glutamylleucine	Peptide	Gamma-glutamyl Amino Acid	18369	LC/MS Neg	1268	1685	259.13	Muscle		HMDB11171
Liver_52281	Muscle_18369	0.666018	481	2-hydroxybutyrate/2-hydroxyisobutyrate	Amino Acid	Glutathione Metabolism	52281	LC/MS Polar	100008928	1258	103.04	Liver	438	gamma-glutamylleucine	Peptide	Gamma-glutamyl Amino Acid	18369	LC/MS Neg	1268	1685	259.13	Muscle		HMDB11171
Liver_52611	Muscle_18369	-0.622045	2005	1-stearoyl-2-docosahexaenoyl-GPC (18:0/22:6)	Lipid	Phosphatidylcholine (PC)	52611	LC/MS Pos Late	100008916	2197	834.601	Liver	438	gamma-glutamylleucine	Peptide	Gamma-glutamyl Amino Acid	18369	LC/MS Neg	1268	1685	259.13	Muscle	HMDB08057	HMDB11171
Liver_57584	Muscle_18369	-0.685571	3833	N1-Methyl-4-pyridone-3-carboxamide	Cofactors and Vitamins	Nicotinate and Nicotinamide Metabolism	57584	LC/MS Pos Early	100001469	1260	153.066	Liver	438	gamma-glutamylleucine	Peptide	Gamma-glutamyl Amino Acid	18369	LC/MS Neg	1268	1685	259.13	Muscle	HMDB04194	HMDB11171
Liver_61868	Muscle_18369	-0.602931	86	1-ribosyl-imidazoleacetate*	Amino Acid	Histidine Metabolism	61868	LC/MS Pos Early	100001668	2006	259.092	Liver	438	gamma-glutamylleucine	Peptide	Gamma-glutamyl Amino Acid	18369	LC/MS Neg	1268	1685	259.13	Muscle	HMDB02331	HMDB11171
Liver_1419	Muscle_18374	-0.743845	455	5-methylthioadenosine (MTA)	Amino Acid	Polyamine Metabolism	1419	LC/MS Pos Early	212	2752	298.097	Liver	318	methionine sulfoxide	Amino Acid	Methionine, Cysteine, SAM and Taurine Metabolism	18374	LC/MS Pos Early	100000039	1272	166.053	Muscle	HMDB01173	HMDB02005
Liver_15691	Muscle_18374	-0.628183	3665	adenosine 3',5'-diphosphate	Nucleotide	Purine Metabolism, Adenine containing	15691	LC/MS Neg	1214	575	426.022	Liver	318	methionine sulfoxide	Amino Acid	Methionine, Cysteine, SAM and Taurine Metabolism	18374	LC/MS Pos Early	100000039	1272	166.053	Muscle	HMDB00061	HMDB02005
Liver_15798	Muscle_18374	-0.621055	3918	thiamin monophosphate	Cofactors and Vitamins	Thiamine Metabolism	15798	LC/MS Pos Early	523	2378	345.078	Liver	318	methionine sulfoxide	Amino Acid	Methionine, Cysteine, SAM and Taurine Metabolism	18374	LC/MS Pos Early	100000039	1272	166.053	Muscle	HMDB02666	HMDB02005
Liver_15915	Muscle_18374	-0.73869	365	S-adenosylmethionine (SAM)	Amino Acid	Methionine, Cysteine, SAM and Taurine Metabolism	15915	LC/MS Pos Early	1263	3002	399.145	Liver	318	methionine sulfoxide	Amino Acid	Methionine, Cysteine, SAM and Taurine Metabolism	18374	LC/MS Pos Early	100000039	1272	166.053	Muscle	HMDB01185	HMDB02005
Liver_18369	Muscle_18374	-0.658751	534	gamma-glutamylleucine	Peptide	Gamma-glutamyl Amino Acid	18369	LC/MS Pos Early	1268	2991	261.144	Liver	318	methionine sulfoxide	Amino Acid	Methionine, Cysteine, SAM and Taurine Metabolism	18374	LC/MS Pos Early	100000039	1272	166.053	Muscle	HMDB11171	HMDB02005
Liver_31850	Muscle_19130	0.605109	1556	butyrylglycine (C4)	Lipid	Fatty Acid Metabolism (also BCAA Metabolism)	31850	LC/MS Neg	100001151	1470	144.067	Liver	1663	1,2-dipalmitoyl-GPC (16:0/16:0)	Lipid	Phosphatidylcholine (PC)	19130	LC/MS Pos Late	100000657	2365	734.569	Muscle	HMDB00808	HMDB00564
Liver_36768	Muscle_19130	0.743539	1573	valerylglycine (C5)	Lipid	Fatty Acid Metabolism(Acyl Glycine)	36768	LC/MS Neg	100001451	2071	158.082	Liver	1663	1,2-dipalmitoyl-GPC (16:0/16:0)	Lipid	Phosphatidylcholine (PC)	19130	LC/MS Pos Late	100000657	2365	734.569	Muscle	HMDB00927	HMDB00564
Liver_52448	Muscle_19130	-0.60289	2169	1-palmitoyl-2-oleoyl-GPG (16:0/18:1)	Lipid	Phosphatidylglycerol (PG)	52448	LC/MS Pos Late	100000641	3206	766.559	Liver	1663	1,2-dipalmitoyl-GPC (16:0/16:0)	Lipid	Phosphatidylcholine (PC)	19130	LC/MS Pos Late	100000657	2365	734.569	Muscle		HMDB00564
Liver_53013	Muscle_19130	-0.677983	2663	glycosyl-N-palmitoyl-sphingosine (d18:1/16:0)	Lipid	Hexosylceramides (HCER)	53013	LC/MS Pos Late	100009272	2623	700.572	Liver	1663	1,2-dipalmitoyl-GPC (16:0/16:0)	Lipid	Phosphatidylcholine (PC)	19130	LC/MS Pos Late	100000657	2365	734.569	Muscle		HMDB00564
Liver_53189	Muscle_19130	-0.612984	2106	1-linoleoyl-2-arachidonoyl-GPE (18:2/20:4)*	Lipid	Phosphatidylethanolamine (PE)	53189	LC/MS Pos Late	100009222	2030	764.522	Liver	1663	1,2-dipalmitoyl-GPC (16:0/16:0)	Lipid	Phosphatidylcholine (PC)	19130	LC/MS Pos Late	100000657	2365	734.569	Muscle	HMDB09102	HMDB00564
Liver_57369	Muscle_19130	-0.660123	2669	glycosyl-N-nervonoyl-sphingosine (d18:1/24:1)*	Lipid	Hexosylceramides (HCER)	57369	LC/MS Pos Late	100001878	3990	810.682	Liver	1663	1,2-dipalmitoyl-GPC (16:0/16:0)	Lipid	Phosphatidylcholine (PC)	19130	LC/MS Pos Late	100000657	2365	734.569	Muscle		HMDB00564
Liver_57453	Muscle_19130	-0.70477	2688	glycosyl ceramide (d18:2/24:1, d18:1/24:2)*	Lipid	Hexosylceramides (HCER)	57453	LC/MS Pos Late	100015745	3380	808.666	Liver	1663	1,2-dipalmitoyl-GPC (16:0/16:0)	Lipid	Phosphatidylcholine (PC)	19130	LC/MS Pos Late	100000657	2365	734.569	Muscle		HMDB00564
Liver_555	Muscle_19265	0.665005	3667	adenosine	Nucleotide	Purine Metabolism, Adenine containing	555	LC/MS Pos Early	798	2169	268.104	Liver	1858	1-stearoyl-2-oleoyl-GPS (18:0/18:1)	Lipid	Phosphatidylserine (PS)	19265	LC/MS Pos Late	100000639	3000	790.559	Muscle	HMDB00050	HMDB10163
Liver_1419	Muscle_19265	0.605556	455	5-methylthioadenosine (MTA)	Amino Acid	Polyamine Metabolism	1419	LC/MS Pos Early	212	2752	298.097	Liver	1858	1-stearoyl-2-oleoyl-GPS (18:0/18:1)	Lipid	Phosphatidylserine (PS)	19265	LC/MS Pos Late	100000639	3000	790.559	Muscle	HMDB01173	HMDB10163
Liver_1493	Muscle_19265	-0.604061	400	ornithine	Amino Acid	Urea cycle; Arginine and Proline Metabolism	1493	LC/MS Pos Early	444	2800	133.097	Liver	1858	1-stearoyl-2-oleoyl-GPS (18:0/18:1)	Lipid	Phosphatidylserine (PS)	19265	LC/MS Pos Late	100000639	3000	790.559	Muscle	HMDB03374	HMDB10163
Liver_15990	Muscle_19265	0.61666	1907	glycerophosphorylcholine (GPC)	Lipid	Phospholipid Metabolism	15990	LC/MS Pos Early	100000269	672	258.11	Liver	1858	1-stearoyl-2-oleoyl-GPS (18:0/18:1)	Lipid	Phosphatidylserine (PS)	19265	LC/MS Pos Late	100000639	3000	790.559	Muscle	HMDB00086	HMDB10163
Liver_36738	Muscle_19265	0.647066	529	gamma-glutamylglutamate	Peptide	Gamma-glutamyl Amino Acid	36738	LC/MS Pos Early	331	1775	277.103	Liver	1858	1-stearoyl-2-oleoyl-GPS (18:0/18:1)	Lipid	Phosphatidylserine (PS)	19265	LC/MS Pos Late	100000639	3000	790.559	Muscle	HMDB11737	HMDB10163
Liver_36815	Muscle_19265	0.668074	3662	2'-AMP	Nucleotide	Purine Metabolism, Adenine containing	36815	LC/MS Neg	100001694	1497.7	346.056	Liver	1858	1-stearoyl-2-oleoyl-GPS (18:0/18:1)	Lipid	Phosphatidylserine (PS)	19265	LC/MS Pos Late	100000639	3000	790.559	Muscle	HMDB11617	HMDB10163
Liver_48340	Muscle_19265	0.697924	1088	ribulose/xylulose	Carbohydrate	Pentose Metabolism	48340	LC/MS Polar	100006122	1400	149.046	Liver	1858	1-stearoyl-2-oleoyl-GPS (18:0/18:1)	Lipid	Phosphatidylserine (PS)	19265	LC/MS Pos Late	100000639	3000	790.559	Muscle		HMDB10163
Liver_62807	Muscle_19265	0.618148	488	3'-dephospho-CoA-glutathione*	Amino Acid	Glutathione Metabolism	62807	LC/MS Neg	100020899	1690	495.101	Liver	1858	1-stearoyl-2-oleoyl-GPS (18:0/18:1)	Lipid	Phosphatidylserine (PS)	19265	LC/MS Pos Late	100000639	3000	790.559	Muscle		HMDB10163
Liver_31260	Muscle_20675	0.633559	1048	glucose 6-phosphate	Carbohydrate	Glycolysis, Gluconeogenesis, and Pyruvate Metabolism	31260	LC/MS Polar	291	4537	259.022	Liver	875	1,5-anhydroglucitol (1,5-AG)	Carbohydrate	Glycolysis, Gluconeogenesis, and Pyruvate Metabolism	20675	LC/MS Neg	100000580	802	163.061	Muscle	HMDB01401	HMDB02712
Liver_34409	Muscle_20676	-0.623779	1613	stearoylcarnitine (C18)	Lipid	Fatty Acid Metabolism(Acyl Carnitine)	34409	LC/MS Pos Late	100001391	1485	428.373	Liver	1262	maleate	Lipid	Fatty Acid, Dicarboxylate	20676	LC/MS Polar	100000707	2510	115.004	Muscle	HMDB00848	HMDB00176
Liver_577	Muscle_20694	-0.640733	1162	fructose	Carbohydrate	Fructose, Mannose and Galactose Metabolism	577	LC/MS Polar	878	2065	179.056	Liver	3428	oxalate (ethanedioate)	Cofactors and Vitamins	Ascorbate and Aldarate Metabolism	20694	LC/MS Neg	100000841	603	88.988	Muscle	HMDB00660	HMDB02329
Liver_584	Muscle_20694	-0.677467	1168	mannose	Carbohydrate	Fructose, Mannose and Galactose Metabolism	584	LC/MS Polar	803	2200	179.056	Liver	3428	oxalate (ethanedioate)	Cofactors and Vitamins	Ascorbate and Aldarate Metabolism	20694	LC/MS Neg	100000841	603	88.988	Muscle	HMDB00169	HMDB02329
Liver_15442	Muscle_20694	-0.651261	1070	6-phosphogluconate	Carbohydrate	Pentose Phosphate Pathway	15442	LC/MS Neg	100000341	583.9	275.017	Liver	3428	oxalate (ethanedioate)	Cofactors and Vitamins	Ascorbate and Aldarate Metabolism	20694	LC/MS Neg	100000841	603	88.988	Muscle	HMDB01316	HMDB02329
Liver_15586	Muscle_20694	-0.627709	1120	maltose	Carbohydrate	Glycogen Metabolism	15586	LC/MS Polar	913	3329.4	387.114	Liver	3428	oxalate (ethanedioate)	Cofactors and Vitamins	Ascorbate and Aldarate Metabolism	20694	LC/MS Neg	100000841	603	88.988	Muscle	HMDB00163	HMDB02329
Liver_15910	Muscle_20694	-0.660071	1115	maltotetraose	Carbohydrate	Glycogen Metabolism	15910	LC/MS Polar	100000275	5000	711.22	Liver	3428	oxalate (ethanedioate)	Cofactors and Vitamins	Ascorbate and Aldarate Metabolism	20694	LC/MS Neg	100000841	603	88.988	Muscle	HMDB01296	HMDB02329
Liver_20488	Muscle_20694	-0.664081	1047	glucose	Carbohydrate	Glycolysis, Gluconeogenesis, and Pyruvate Metabolism	20488	LC/MS Polar	572	2342	179.056	Liver	3428	oxalate (ethanedioate)	Cofactors and Vitamins	Ascorbate and Aldarate Metabolism	20694	LC/MS Neg	100000841	603	88.988	Muscle	HMDB00122	HMDB02329
Liver_35170	Muscle_20694	-0.664373	1112	maltohexaose	Carbohydrate	Glycogen Metabolism	35170	LC/MS Pos Early	100001448	770	991.335	Liver	3428	oxalate (ethanedioate)	Cofactors and Vitamins	Ascorbate and Aldarate Metabolism	20694	LC/MS Neg	100000841	603	88.988	Muscle	HMDB12253	HMDB02329
Liver_44688	Muscle_20694	-0.660334	1117	maltotriose	Carbohydrate	Glycogen Metabolism	44688	LC/MS Polar	100000276	4286.4	549.167	Liver	3428	oxalate (ethanedioate)	Cofactors and Vitamins	Ascorbate and Aldarate Metabolism	20694	LC/MS Neg	100000841	603	88.988	Muscle	HMDB01262	HMDB02329
Liver_45951	Muscle_20694	0.623623	2283	1-linolenoyl-GPC (18:3)*	Lipid	Lysophospholipid	45951	LC/MS Neg	100005350	5724	592.326	Liver	3428	oxalate (ethanedioate)	Cofactors and Vitamins	Ascorbate and Aldarate Metabolism	20694	LC/MS Neg	100000841	603	88.988	Muscle	HMDB10388	HMDB02329
Liver_53237	Muscle_20694	-0.653132	1110	sedoheptulose	Carbohydrate	Pentose Metabolism	53237	LC/MS Polar	100002619	2255	209.067	Liver	3428	oxalate (ethanedioate)	Cofactors and Vitamins	Ascorbate and Aldarate Metabolism	20694	LC/MS Neg	100000841	603	88.988	Muscle	HMDB03219	HMDB02329
Liver_57515	Muscle_20694	-0.608299	1644	lignoceroylcarnitine (C24)*	Lipid	Fatty Acid Metabolism(Acyl Carnitine)	57515	LC/MS Pos Late	100015834	1603	512.467	Liver	3428	oxalate (ethanedioate)	Cofactors and Vitamins	Ascorbate and Aldarate Metabolism	20694	LC/MS Neg	100000841	603	88.988	Muscle		HMDB02329
Liver_590	Muscle_21232	-0.643704	388	hypotaurine	Amino Acid	Methionine, Cysteine, SAM and Taurine Metabolism	590	LC/MS Polar	358	2763.4	108.012	Liver	2189	2-oleoylglycerol (18:1)	Lipid	Monoacylglycerol	21232	LC/MS Neg	100000943	6500	281.249	Muscle	HMDB00965	HMDB11537
Liver_1670	Muscle_21232	-0.612151	398	urea	Amino Acid	Urea cycle; Arginine and Proline Metabolism	1670	LC/MS Pos Early	533	700	121.072	Liver	2189	2-oleoylglycerol (18:1)	Lipid	Monoacylglycerol	21232	LC/MS Neg	100000943	6500	281.249	Muscle	HMDB00294	HMDB11537
Liver_62562	Muscle_22053	-0.625672	343	1-carboxyethylvaline	Amino Acid	Leucine, Isoleucine and Valine Metabolism	62562	LC/MS Neg	100020423	2008	188.093	Liver	1432	3-hydroxydecanoate	Lipid	Fatty Acid, Monohydroxy	22053	LC/MS Neg	100000997	4634.7	187.134	Muscle		HMDB02203
Liver_396	Muscle_22130	0.605736	1449	glutarate (C5-DC)	Lipid	Fatty Acid, Dicarboxylate	396	LC/MS Polar	339	2900	131.035	Liver	117	phenyllactate (PLA)	Amino Acid	Phenylalanine Metabolism	22130	LC/MS Polar	100000774	908	165.056	Muscle	HMDB00661	HMDB00779
Liver_6146	Muscle_22130	0.609709	111	2-aminoadipate	Amino Acid	Lysine Metabolism	6146	LC/MS Pos Early	381	1912	162.076	Liver	117	phenyllactate (PLA)	Amino Acid	Phenylalanine Metabolism	22130	LC/MS Polar	100000774	908	165.056	Muscle	HMDB00510	HMDB00779
Liver_15681	Muscle_22130	0.653584	465	4-guanidinobutanoate	Amino Acid	Guanidino and Acetamido Metabolism	15681	LC/MS Pos Early	100000096	2320	146.092	Liver	117	phenyllactate (PLA)	Amino Acid	Phenylalanine Metabolism	22130	LC/MS Polar	100000774	908	165.056	Muscle	HMDB03464	HMDB00779
Liver_15720	Muscle_22130	0.681497	45	N-acetylglutamate	Amino Acid	Glutamate Metabolism	15720	LC/MS Pos Early	100000282	1050	190.071	Liver	117	phenyllactate (PLA)	Amino Acid	Phenylalanine Metabolism	22130	LC/MS Polar	100000774	908	165.056	Muscle	HMDB01138	HMDB00779
Liver_18349	Muscle_22130	0.645554	256	indolelactate	Amino Acid	Tryptophan Metabolism	18349	LC/MS Neg	100000463	2286	204.067	Liver	117	phenyllactate (PLA)	Amino Acid	Phenylalanine Metabolism	22130	LC/MS Polar	100000774	908	165.056	Muscle	HMDB00671	HMDB00779
Liver_31932	Muscle_22130	0.650427	1559	propionylglycine (C3)	Lipid	Fatty Acid Metabolism (also BCAA Metabolism)	31932	LC/MS Polar	100001150	1502.5	130.051	Liver	117	phenyllactate (PLA)	Amino Acid	Phenylalanine Metabolism	22130	LC/MS Polar	100000774	908	165.056	Muscle	HMDB00783	HMDB00779
Liver_32984	Muscle_22130	0.616	418	N-alpha-acetylornithine	Amino Acid	Urea cycle; Arginine and Proline Metabolism	32984	LC/MS Pos Early	100000285	2000	175.108	Liver	117	phenyllactate (PLA)	Amino Acid	Phenylalanine Metabolism	22130	LC/MS Polar	100000774	908	165.056	Muscle	HMDB03357	HMDB00779
Liver_33471	Muscle_22130	0.670508	3811	nicotinate ribonucleoside	Cofactors and Vitamins	Nicotinate and Nicotinamide Metabolism	33471	LC/MS Pos Early	100001316	1536	256.082	Liver	117	phenyllactate (PLA)	Amino Acid	Phenylalanine Metabolism	22130	LC/MS Polar	100000774	908	165.056	Muscle	HMDB06809	HMDB00779
Liver_33953	Muscle_22130	0.704422	412	N-acetylarginine	Amino Acid	Urea cycle; Arginine and Proline Metabolism	33953	LC/MS Pos Early	100001266	2245	217.13	Liver	117	phenyllactate (PLA)	Amino Acid	Phenylalanine Metabolism	22130	LC/MS Polar	100000774	908	165.056	Muscle	HMDB04620	HMDB00779
Liver_36751	Muscle_22130	0.649823	96	N2-acetyllysine	Amino Acid	Lysine Metabolism	36751	LC/MS Polar	100001721	3372.6	187.109	Liver	117	phenyllactate (PLA)	Amino Acid	Phenylalanine Metabolism	22130	LC/MS Polar	100000774	908	165.056	Muscle	HMDB00446	HMDB00779
Liver_43249	Muscle_22130	0.610014	417	N-delta-acetylornithine	Amino Acid	Urea cycle; Arginine and Proline Metabolism	43249	LC/MS Polar	100004523	2719.9	173.093	Liver	117	phenyllactate (PLA)	Amino Acid	Phenylalanine Metabolism	22130	LC/MS Polar	100000774	908	165.056	Muscle		HMDB00779
Liver_48434	Muscle_22130	0.712393	415	N-acetylcitrulline	Amino Acid	Urea cycle; Arginine and Proline Metabolism	48434	LC/MS Neg	100001577	940	216.099	Liver	117	phenyllactate (PLA)	Amino Acid	Phenylalanine Metabolism	22130	LC/MS Polar	100000774	908	165.056	Muscle	HMDB00856	HMDB00779
Liver_55072	Muscle_22130	0.670791	404	2-oxoarginine*	Amino Acid	Urea cycle; Arginine and Proline Metabolism	55072	LC/MS Pos Early	100002784	1760	174.087	Liver	117	phenyllactate (PLA)	Amino Acid	Phenylalanine Metabolism	22130	LC/MS Polar	100000774	908	165.056	Muscle	HMDB04225	HMDB00779
Liver_57461	Muscle_22130	0.631967	431	argininate*	Amino Acid	Urea cycle; Arginine and Proline Metabolism	57461	LC/MS Pos Early	100002769	2150	176.103	Liver	117	phenyllactate (PLA)	Amino Acid	Phenylalanine Metabolism	22130	LC/MS Polar	100000774	908	165.056	Muscle	HMDB03148	HMDB00779
Liver_62860	Muscle_22130	0.629726	104	N6-methyllysine	Amino Acid	Lysine Metabolism	62860	LC/MS Pos Early	100003415	2831	161.128	Liver	117	phenyllactate (PLA)	Amino Acid	Phenylalanine Metabolism	22130	LC/MS Polar	100000774	908	165.056	Muscle	HMDB02038	HMDB00779
Liver_577	Muscle_22137	0.685019	1162	fructose	Carbohydrate	Fructose, Mannose and Galactose Metabolism	577	LC/MS Polar	878	2065	179.056	Liver	358	homoarginine	Amino Acid	Urea cycle; Arginine and Proline Metabolism	22137	LC/MS Pos Early	100000961	2882	189.135	Muscle	HMDB00660	HMDB00670
Liver_584	Muscle_22137	0.687281	1168	mannose	Carbohydrate	Fructose, Mannose and Galactose Metabolism	584	LC/MS Polar	803	2200	179.056	Liver	358	homoarginine	Amino Acid	Urea cycle; Arginine and Proline Metabolism	22137	LC/MS Pos Early	100000961	2882	189.135	Muscle	HMDB00169	HMDB00670
Liver_590	Muscle_22137	-0.619997	388	hypotaurine	Amino Acid	Methionine, Cysteine, SAM and Taurine Metabolism	590	LC/MS Polar	358	2763.4	108.012	Liver	358	homoarginine	Amino Acid	Urea cycle; Arginine and Proline Metabolism	22137	LC/MS Pos Early	100000961	2882	189.135	Muscle	HMDB00965	HMDB00670
Liver_1591	Muscle_22137	-0.644256	340	N-acetylvaline	Amino Acid	Leucine, Isoleucine and Valine Metabolism	1591	LC/MS Neg	1084	1704	158.082	Liver	358	homoarginine	Amino Acid	Urea cycle; Arginine and Proline Metabolism	22137	LC/MS Pos Early	100000961	2882	189.135	Muscle	HMDB11757	HMDB00670
Liver_1651	Muscle_22137	0.631765	3944	pyridoxal	Cofactors and Vitamins	Vitamin B6 Metabolism	1651	LC/MS Pos Early	491	2343	168.066	Liver	358	homoarginine	Amino Acid	Urea cycle; Arginine and Proline Metabolism	22137	LC/MS Pos Early	100000961	2882	189.135	Muscle	HMDB01545	HMDB00670
Liver_1670	Muscle_22137	-0.640535	398	urea	Amino Acid	Urea cycle; Arginine and Proline Metabolism	1670	LC/MS Pos Early	533	700	121.072	Liver	358	homoarginine	Amino Acid	Urea cycle; Arginine and Proline Metabolism	22137	LC/MS Pos Early	100000961	2882	189.135	Muscle	HMDB00294	HMDB00670
Liver_2134	Muscle_22137	-0.68239	3838	FAD	Cofactors and Vitamins	Riboflavin Metabolism	2134	LC/MS Neg	327	2425	784.15	Liver	358	homoarginine	Amino Acid	Urea cycle; Arginine and Proline Metabolism	22137	LC/MS Pos Early	100000961	2882	189.135	Muscle	HMDB01248	HMDB00670
Liver_5331	Muscle_22137	-0.677709	3943	pyridoxal phosphate	Cofactors and Vitamins	Vitamin B6 Metabolism	5331	LC/MS Neg	492	943	246.017	Liver	358	homoarginine	Amino Acid	Urea cycle; Arginine and Proline Metabolism	22137	LC/MS Pos Early	100000961	2882	189.135	Muscle	HMDB01491	HMDB00670
Liver_15140	Muscle_22137	-0.633402	230	kynurenine	Amino Acid	Tryptophan Metabolism	15140	LC/MS Pos Early	100000265	2739	209.092	Liver	358	homoarginine	Amino Acid	Urea cycle; Arginine and Proline Metabolism	22137	LC/MS Pos Early	100000961	2882	189.135	Muscle	HMDB00684	HMDB00670
Liver_15797	Muscle_22137	-0.675042	3839	FMN	Cofactors and Vitamins	Riboflavin Metabolism	15797	LC/MS Neg	100000251	2390	455.097	Liver	358	homoarginine	Amino Acid	Urea cycle; Arginine and Proline Metabolism	22137	LC/MS Pos Early	100000961	2882	189.135	Muscle	HMDB01520	HMDB00670
Liver_15910	Muscle_22137	0.739737	1115	maltotetraose	Carbohydrate	Glycogen Metabolism	15910	LC/MS Polar	100000275	5000	711.22	Liver	358	homoarginine	Amino Acid	Urea cycle; Arginine and Proline Metabolism	22137	LC/MS Pos Early	100000961	2882	189.135	Muscle	HMDB01296	HMDB00670
Liver_20488	Muscle_22137	0.610559	1047	glucose	Carbohydrate	Glycolysis, Gluconeogenesis, and Pyruvate Metabolism	20488	LC/MS Polar	572	2342	179.056	Liver	358	homoarginine	Amino Acid	Urea cycle; Arginine and Proline Metabolism	22137	LC/MS Pos Early	100000961	2882	189.135	Muscle	HMDB00122	HMDB00670
Liver_27665	Muscle_22137	0.605199	3825	1-methylnicotinamide	Cofactors and Vitamins	Nicotinate and Nicotinamide Metabolism	27665	LC/MS Pos Early	55	1940	137.071	Liver	358	homoarginine	Amino Acid	Urea cycle; Arginine and Proline Metabolism	22137	LC/MS Pos Early	100000961	2882	189.135	Muscle	HMDB00699	HMDB00670
Liver_31928	Muscle_22137	-0.612569	326	2-methylbutyrylglycine (C5)	Amino Acid	Leucine, Isoleucine and Valine Metabolism	31928	LC/MS Neg	100001155	1884	158.082	Liver	358	homoarginine	Amino Acid	Urea cycle; Arginine and Proline Metabolism	22137	LC/MS Pos Early	100000961	2882	189.135	Muscle	HMDB00339	HMDB00670
Liver_33950	Muscle_22137	-0.65331	128	N-acetylphenylalanine	Amino Acid	Phenylalanine Metabolism	33950	LC/MS Pos Early	100001256	2680	208.097	Liver	358	homoarginine	Amino Acid	Urea cycle; Arginine and Proline Metabolism	22137	LC/MS Pos Early	100000961	2882	189.135	Muscle	HMDB00512	HMDB00670
Liver_35107	Muscle_22137	-0.682277	292	isovalerylglycine	Amino Acid	Leucine, Isoleucine and Valine Metabolism	35107	LC/MS Neg	100001452	1950	158.082	Liver	358	homoarginine	Amino Acid	Urea cycle; Arginine and Proline Metabolism	22137	LC/MS Pos Early	100000961	2882	189.135	Muscle	HMDB00678	HMDB00670
Liver_35163	Muscle_22137	0.768901	1114	maltopentaose	Carbohydrate	Glycogen Metabolism	35163	LC/MS Polar	100001447	5365	827.267	Liver	358	homoarginine	Amino Acid	Urea cycle; Arginine and Proline Metabolism	22137	LC/MS Pos Early	100000961	2882	189.135	Muscle	HMDB12254	HMDB00670
Liver_35170	Muscle_22137	0.755151	1112	maltohexaose	Carbohydrate	Glycogen Metabolism	35170	LC/MS Pos Early	100001448	770	991.335	Liver	358	homoarginine	Amino Acid	Urea cycle; Arginine and Proline Metabolism	22137	LC/MS Pos Early	100000961	2882	189.135	Muscle	HMDB12253	HMDB00670
Liver_36752	Muscle_22137	-0.62757	97	N6-acetyllysine	Amino Acid	Lysine Metabolism	36752	LC/MS Neg	100001734	1059	187.109	Liver	358	homoarginine	Amino Acid	Urea cycle; Arginine and Proline Metabolism	22137	LC/MS Pos Early	100000961	2882	189.135	Muscle	HMDB00206	HMDB00670
Liver_44688	Muscle_22137	0.690454	1117	maltotriose	Carbohydrate	Glycogen Metabolism	44688	LC/MS Polar	100000276	4286.4	549.167	Liver	358	homoarginine	Amino Acid	Urea cycle; Arginine and Proline Metabolism	22137	LC/MS Pos Early	100000961	2882	189.135	Muscle	HMDB01262	HMDB00670
Liver_47155	Muscle_22137	-0.626434	1913	glycerophosphoinositol*	Lipid	Phospholipid Metabolism	47155	LC/MS Polar	100001621	3850	333.059	Liver	358	homoarginine	Amino Acid	Urea cycle; Arginine and Proline Metabolism	22137	LC/MS Pos Early	100000961	2882	189.135	Muscle		HMDB00670
Liver_52611	Muscle_22137	0.64042	2005	1-stearoyl-2-docosahexaenoyl-GPC (18:0/22:6)	Lipid	Phosphatidylcholine (PC)	52611	LC/MS Pos Late	100008916	2197	834.601	Liver	358	homoarginine	Amino Acid	Urea cycle; Arginine and Proline Metabolism	22137	LC/MS Pos Early	100000961	2882	189.135	Muscle	HMDB08057	HMDB00670
Liver_57514	Muscle_22137	0.696355	1633	behenoylcarnitine (C22)*	Lipid	Fatty Acid Metabolism(Acyl Carnitine)	57514	LC/MS Pos Late	100015832	1561	484.436	Liver	358	homoarginine	Amino Acid	Urea cycle; Arginine and Proline Metabolism	22137	LC/MS Pos Early	100000961	2882	189.135	Muscle		HMDB00670
Liver_57531	Muscle_22137	0.635543	1646	nervonoylcarnitine (C24:1)*	Lipid	Fatty Acid Metabolism(Acyl Carnitine)	57531	LC/MS Pos Late	100015846	1602	510.452	Liver	358	homoarginine	Amino Acid	Urea cycle; Arginine and Proline Metabolism	22137	LC/MS Pos Early	100000961	2882	189.135	Muscle		HMDB00670
Liver_62102	Muscle_22137	-0.634396	3653	uric acid ribonucleoside*	Nucleotide	Purine Metabolism, (Hypo)Xanthine/Inosine containing	62102	LC/MS Neg	100002682	1200	299.063	Liver	358	homoarginine	Amino Acid	Urea cycle; Arginine and Proline Metabolism	22137	LC/MS Pos Early	100000961	2882	189.135	Muscle		HMDB00670
Liver_62959	Muscle_22137	-0.625953	107	hydroxy-N6,N6,N6-trimethyllysine*	Amino Acid	Lysine Metabolism	62959	LC/MS Pos Early	100021123	2759	205.155	Liver	358	homoarginine	Amino Acid	Urea cycle; Arginine and Proline Metabolism	22137	LC/MS Pos Early	100000961	2882	189.135	Muscle		HMDB00670
Liver_63192	Muscle_22137	0.63128	2142	1-stearoyl-2-linoleoyl-glycosyl-GPE (18:0/18:2)	Lipid	Glycosyl PE	63192	LC/MS Pos Late	100021403	2516	906.607	Liver	358	homoarginine	Amino Acid	Urea cycle; Arginine and Proline Metabolism	22137	LC/MS Pos Early	100000961	2882	189.135	Muscle		HMDB00670
Liver_53	Muscle_22185	0.635319	43	glutamine	Amino Acid	Glutamate Metabolism	53	LC/MS Pos Early	563	1291	147.076	Liver	35	N-acetylaspartate (NAA)	Amino Acid	Alanine and Aspartate Metabolism	22185	LC/MS Pos Early	100000787	880	176.055	Muscle	HMDB00641	HMDB00812
Liver_577	Muscle_22185	0.688719	1162	fructose	Carbohydrate	Fructose, Mannose and Galactose Metabolism	577	LC/MS Polar	878	2065	179.056	Liver	35	N-acetylaspartate (NAA)	Amino Acid	Alanine and Aspartate Metabolism	22185	LC/MS Pos Early	100000787	880	176.055	Muscle	HMDB00660	HMDB00812
Liver_584	Muscle_22185	0.615963	1168	mannose	Carbohydrate	Fructose, Mannose and Galactose Metabolism	584	LC/MS Polar	803	2200	179.056	Liver	35	N-acetylaspartate (NAA)	Amino Acid	Alanine and Aspartate Metabolism	22185	LC/MS Pos Early	100000787	880	176.055	Muscle	HMDB00169	HMDB00812
Liver_590	Muscle_22185	-0.707303	388	hypotaurine	Amino Acid	Methionine, Cysteine, SAM and Taurine Metabolism	590	LC/MS Polar	358	2763.4	108.012	Liver	35	N-acetylaspartate (NAA)	Amino Acid	Alanine and Aspartate Metabolism	22185	LC/MS Pos Early	100000787	880	176.055	Muscle	HMDB00965	HMDB00812
Liver_1417	Muscle_22185	-0.617429	234	kynurenate	Amino Acid	Tryptophan Metabolism	1417	LC/MS Neg	98	2224	188.035	Liver	35	N-acetylaspartate (NAA)	Amino Acid	Alanine and Aspartate Metabolism	22185	LC/MS Pos Early	100000787	880	176.055	Muscle	HMDB00715	HMDB00812
Liver_1419	Muscle_22185	0.651972	455	5-methylthioadenosine (MTA)	Amino Acid	Polyamine Metabolism	1419	LC/MS Pos Early	212	2752	298.097	Liver	35	N-acetylaspartate (NAA)	Amino Acid	Alanine and Aspartate Metabolism	22185	LC/MS Pos Early	100000787	880	176.055	Muscle	HMDB01173	HMDB00812
Liver_1432	Muscle_22185	-0.603087	138	2-hydroxyphenylacetate	Amino Acid	Phenylalanine Metabolism	1432	LC/MS Polar	235	858.6	151.04	Liver	35	N-acetylaspartate (NAA)	Amino Acid	Alanine and Aspartate Metabolism	22185	LC/MS Pos Early	100000787	880	176.055	Muscle	HMDB00669	HMDB00812
Liver_1493	Muscle_22185	-0.616174	400	ornithine	Amino Acid	Urea cycle; Arginine and Proline Metabolism	1493	LC/MS Pos Early	444	2800	133.097	Liver	35	N-acetylaspartate (NAA)	Amino Acid	Alanine and Aspartate Metabolism	22185	LC/MS Pos Early	100000787	880	176.055	Muscle	HMDB03374	HMDB00812
Liver_1512	Muscle_22185	-0.691532	244	picolinate	Amino Acid	Tryptophan Metabolism	1512	LC/MS Pos Early	1022	910	124.039	Liver	35	N-acetylaspartate (NAA)	Amino Acid	Alanine and Aspartate Metabolism	22185	LC/MS Pos Early	100000787	880	176.055	Muscle	HMDB02243	HMDB00812
Liver_1564	Muscle_22185	0.647593	1251	citrate	Energy	TCA Cycle	1564	LC/MS Neg	1124	582	191.02	Liver	35	N-acetylaspartate (NAA)	Amino Acid	Alanine and Aspartate Metabolism	22185	LC/MS Pos Early	100000787	880	176.055	Muscle	HMDB00094	HMDB00812
Liver_1591	Muscle_22185	-0.631915	340	N-acetylvaline	Amino Acid	Leucine, Isoleucine and Valine Metabolism	1591	LC/MS Neg	1084	1704	158.082	Liver	35	N-acetylaspartate (NAA)	Amino Acid	Alanine and Aspartate Metabolism	22185	LC/MS Pos Early	100000787	880	176.055	Muscle	HMDB11757	HMDB00812
Liver_1651	Muscle_22185	0.602809	3944	pyridoxal	Cofactors and Vitamins	Vitamin B6 Metabolism	1651	LC/MS Pos Early	491	2343	168.066	Liver	35	N-acetylaspartate (NAA)	Amino Acid	Alanine and Aspartate Metabolism	22185	LC/MS Pos Early	100000787	880	176.055	Muscle	HMDB01545	HMDB00812
Liver_1670	Muscle_22185	-0.635971	398	urea	Amino Acid	Urea cycle; Arginine and Proline Metabolism	1670	LC/MS Pos Early	533	700	121.072	Liver	35	N-acetylaspartate (NAA)	Amino Acid	Alanine and Aspartate Metabolism	22185	LC/MS Pos Early	100000787	880	176.055	Muscle	HMDB00294	HMDB00812
Liver_1827	Muscle_22185	-0.608284	3837	riboflavin (Vitamin B2)	Cofactors and Vitamins	Riboflavin Metabolism	1827	LC/MS Pos Early	500	2292	377.146	Liver	35	N-acetylaspartate (NAA)	Amino Acid	Alanine and Aspartate Metabolism	22185	LC/MS Pos Early	100000787	880	176.055	Muscle	HMDB00244	HMDB00812
Liver_4970	Muscle_22185	-0.630049	237	anthranilate	Amino Acid	Tryptophan Metabolism	4970	LC/MS Pos Early	1258	2606	138.055	Liver	35	N-acetylaspartate (NAA)	Amino Acid	Alanine and Aspartate Metabolism	22185	LC/MS Pos Early	100000787	880	176.055	Muscle	HMDB01123	HMDB00812
Liver_15140	Muscle_22185	-0.741079	230	kynurenine	Amino Acid	Tryptophan Metabolism	15140	LC/MS Pos Early	100000265	2739	209.092	Liver	35	N-acetylaspartate (NAA)	Amino Acid	Alanine and Aspartate Metabolism	22185	LC/MS Pos Early	100000787	880	176.055	Muscle	HMDB00684	HMDB00812
Liver_15586	Muscle_22185	0.643773	1120	maltose	Carbohydrate	Glycogen Metabolism	15586	LC/MS Polar	913	3329.4	387.114	Liver	35	N-acetylaspartate (NAA)	Amino Acid	Alanine and Aspartate Metabolism	22185	LC/MS Pos Early	100000787	880	176.055	Muscle	HMDB00163	HMDB00812
Liver_15685	Muscle_22185	-0.626451	108	5-hydroxylysine	Amino Acid	Lysine Metabolism	15685	LC/MS Pos Early	100000054	2790	163.108	Liver	35	N-acetylaspartate (NAA)	Amino Acid	Alanine and Aspartate Metabolism	22185	LC/MS Pos Early	100000787	880	176.055	Muscle	HMDB00450	HMDB00812
Liver_15910	Muscle_22185	0.649857	1115	maltotetraose	Carbohydrate	Glycogen Metabolism	15910	LC/MS Polar	100000275	5000	711.22	Liver	35	N-acetylaspartate (NAA)	Amino Acid	Alanine and Aspartate Metabolism	22185	LC/MS Pos Early	100000787	880	176.055	Muscle	HMDB01296	HMDB00812
Liver_15915	Muscle_22185	0.659295	365	S-adenosylmethionine (SAM)	Amino Acid	Methionine, Cysteine, SAM and Taurine Metabolism	15915	LC/MS Pos Early	1263	3002	399.145	Liver	35	N-acetylaspartate (NAA)	Amino Acid	Alanine and Aspartate Metabolism	22185	LC/MS Pos Early	100000787	880	176.055	Muscle	HMDB01185	HMDB00812
Liver_15990	Muscle_22185	0.628878	1907	glycerophosphorylcholine (GPC)	Lipid	Phospholipid Metabolism	15990	LC/MS Pos Early	100000269	672	258.11	Liver	35	N-acetylaspartate (NAA)	Amino Acid	Alanine and Aspartate Metabolism	22185	LC/MS Pos Early	100000787	880	176.055	Muscle	HMDB00086	HMDB00812
Liver_20488	Muscle_22185	0.688828	1047	glucose	Carbohydrate	Glycolysis, Gluconeogenesis, and Pyruvate Metabolism	20488	LC/MS Polar	572	2342	179.056	Liver	35	N-acetylaspartate (NAA)	Amino Acid	Alanine and Aspartate Metabolism	22185	LC/MS Pos Early	100000787	880	176.055	Muscle	HMDB00122	HMDB00812
Liver_27665	Muscle_22185	0.682368	3825	1-methylnicotinamide	Cofactors and Vitamins	Nicotinate and Nicotinamide Metabolism	27665	LC/MS Pos Early	55	1940	137.071	Liver	35	N-acetylaspartate (NAA)	Amino Acid	Alanine and Aspartate Metabolism	22185	LC/MS Pos Early	100000787	880	176.055	Muscle	HMDB00699	HMDB00812
Liver_33471	Muscle_22185	-0.652343	3811	nicotinate ribonucleoside	Cofactors and Vitamins	Nicotinate and Nicotinamide Metabolism	33471	LC/MS Pos Early	100001316	1536	256.082	Liver	35	N-acetylaspartate (NAA)	Amino Acid	Alanine and Aspartate Metabolism	22185	LC/MS Pos Early	100000787	880	176.055	Muscle	HMDB06809	HMDB00812
Liver_35170	Muscle_22185	0.605205	1112	maltohexaose	Carbohydrate	Glycogen Metabolism	35170	LC/MS Pos Early	100001448	770	991.335	Liver	35	N-acetylaspartate (NAA)	Amino Acid	Alanine and Aspartate Metabolism	22185	LC/MS Pos Early	100000787	880	176.055	Muscle	HMDB12253	HMDB00812
Liver_36815	Muscle_22185	0.696403	3662	2'-AMP	Nucleotide	Purine Metabolism, Adenine containing	36815	LC/MS Neg	100001694	1497.7	346.056	Liver	35	N-acetylaspartate (NAA)	Amino Acid	Alanine and Aspartate Metabolism	22185	LC/MS Pos Early	100000787	880	176.055	Muscle	HMDB11617	HMDB00812
Liver_44688	Muscle_22185	0.641121	1117	maltotriose	Carbohydrate	Glycogen Metabolism	44688	LC/MS Polar	100000276	4286.4	549.167	Liver	35	N-acetylaspartate (NAA)	Amino Acid	Alanine and Aspartate Metabolism	22185	LC/MS Pos Early	100000787	880	176.055	Muscle	HMDB01262	HMDB00812
Liver_46173	Muscle_22185	0.609928	1253	aconitate [cis or trans]	Energy	TCA Cycle	46173	LC/MS Neg	100001359	580	173.009	Liver	35	N-acetylaspartate (NAA)	Amino Acid	Alanine and Aspartate Metabolism	22185	LC/MS Pos Early	100000787	880	176.055	Muscle		HMDB00812
Liver_48340	Muscle_22185	0.718644	1088	ribulose/xylulose	Carbohydrate	Pentose Metabolism	48340	LC/MS Polar	100006122	1400	149.046	Liver	35	N-acetylaspartate (NAA)	Amino Acid	Alanine and Aspartate Metabolism	22185	LC/MS Pos Early	100000787	880	176.055	Muscle		HMDB00812
Liver_52944	Muscle_22185	-0.604515	1664	palmitoylcholine	Lipid	Fatty Acid Metabolism (Acyl Choline)	52944	LC/MS Pos Late	100009233	1482	342.337	Liver	35	N-acetylaspartate (NAA)	Amino Acid	Alanine and Aspartate Metabolism	22185	LC/MS Pos Early	100000787	880	176.055	Muscle		HMDB00812
Liver_57531	Muscle_22185	0.668669	1646	nervonoylcarnitine (C24:1)*	Lipid	Fatty Acid Metabolism(Acyl Carnitine)	57531	LC/MS Pos Late	100015846	1602	510.452	Liver	35	N-acetylaspartate (NAA)	Amino Acid	Alanine and Aspartate Metabolism	22185	LC/MS Pos Early	100000787	880	176.055	Muscle		HMDB00812
Liver_61868	Muscle_22185	0.665116	86	1-ribosyl-imidazoleacetate*	Amino Acid	Histidine Metabolism	61868	LC/MS Pos Early	100001668	2006	259.092	Liver	35	N-acetylaspartate (NAA)	Amino Acid	Alanine and Aspartate Metabolism	22185	LC/MS Pos Early	100000787	880	176.055	Muscle	HMDB02331	HMDB00812
Liver_577	Muscle_27447	0.687351	1162	fructose	Carbohydrate	Fructose, Mannose and Galactose Metabolism	577	LC/MS Polar	878	2065	179.056	Liver	2176	1-linoleoylglycerol (18:2)	Lipid	Monoacylglycerol	27447	LC/MS Neg	100001040	6477	279.233	Muscle	HMDB00660
Liver_584	Muscle_27447	0.679019	1168	mannose	Carbohydrate	Fructose, Mannose and Galactose Metabolism	584	LC/MS Polar	803	2200	179.056	Liver	2176	1-linoleoylglycerol (18:2)	Lipid	Monoacylglycerol	27447	LC/MS Neg	100001040	6477	279.233	Muscle	HMDB00169
Liver_590	Muscle_27447	-0.658367	388	hypotaurine	Amino Acid	Methionine, Cysteine, SAM and Taurine Metabolism	590	LC/MS Polar	358	2763.4	108.012	Liver	2176	1-linoleoylglycerol (18:2)	Lipid	Monoacylglycerol	27447	LC/MS Neg	100001040	6477	279.233	Muscle	HMDB00965
Liver_1651	Muscle_27447	0.630968	3944	pyridoxal	Cofactors and Vitamins	Vitamin B6 Metabolism	1651	LC/MS Pos Early	491	2343	168.066	Liver	2176	1-linoleoylglycerol (18:2)	Lipid	Monoacylglycerol	27447	LC/MS Neg	100001040	6477	279.233	Muscle	HMDB01545
Liver_2134	Muscle_27447	-0.655129	3838	FAD	Cofactors and Vitamins	Riboflavin Metabolism	2134	LC/MS Neg	327	2425	784.15	Liver	2176	1-linoleoylglycerol (18:2)	Lipid	Monoacylglycerol	27447	LC/MS Neg	100001040	6477	279.233	Muscle	HMDB01248
Liver_15140	Muscle_27447	-0.635935	230	kynurenine	Amino Acid	Tryptophan Metabolism	15140	LC/MS Pos Early	100000265	2739	209.092	Liver	2176	1-linoleoylglycerol (18:2)	Lipid	Monoacylglycerol	27447	LC/MS Neg	100001040	6477	279.233	Muscle	HMDB00684
Liver_15586	Muscle_27447	0.648011	1120	maltose	Carbohydrate	Glycogen Metabolism	15586	LC/MS Polar	913	3329.4	387.114	Liver	2176	1-linoleoylglycerol (18:2)	Lipid	Monoacylglycerol	27447	LC/MS Neg	100001040	6477	279.233	Muscle	HMDB00163
Liver_15910	Muscle_27447	0.693092	1115	maltotetraose	Carbohydrate	Glycogen Metabolism	15910	LC/MS Polar	100000275	5000	711.22	Liver	2176	1-linoleoylglycerol (18:2)	Lipid	Monoacylglycerol	27447	LC/MS Neg	100001040	6477	279.233	Muscle	HMDB01296
Liver_18349	Muscle_27447	-0.619233	256	indolelactate	Amino Acid	Tryptophan Metabolism	18349	LC/MS Neg	100000463	2286	204.067	Liver	2176	1-linoleoylglycerol (18:2)	Lipid	Monoacylglycerol	27447	LC/MS Neg	100001040	6477	279.233	Muscle	HMDB00671
Liver_20488	Muscle_27447	0.616768	1047	glucose	Carbohydrate	Glycolysis, Gluconeogenesis, and Pyruvate Metabolism	20488	LC/MS Polar	572	2342	179.056	Liver	2176	1-linoleoylglycerol (18:2)	Lipid	Monoacylglycerol	27447	LC/MS Neg	100001040	6477	279.233	Muscle	HMDB00122
Liver_27665	Muscle_27447	0.609346	3825	1-methylnicotinamide	Cofactors and Vitamins	Nicotinate and Nicotinamide Metabolism	27665	LC/MS Pos Early	55	1940	137.071	Liver	2176	1-linoleoylglycerol (18:2)	Lipid	Monoacylglycerol	27447	LC/MS Neg	100001040	6477	279.233	Muscle	HMDB00699
Liver_33364	Muscle_27447	0.608284	539	gamma-glutamylthreonine	Peptide	Gamma-glutamyl Amino Acid	33364	LC/MS Pos Early	100001314	1750	249.108	Liver	2176	1-linoleoylglycerol (18:2)	Lipid	Monoacylglycerol	27447	LC/MS Neg	100001040	6477	279.233	Muscle	HMDB29159
Liver_33949	Muscle_27447	0.644699	531	gamma-glutamylglycine	Peptide	Gamma-glutamyl Amino Acid	33949	LC/MS Pos Early	100001294	1535	205.082	Liver	2176	1-linoleoylglycerol (18:2)	Lipid	Monoacylglycerol	27447	LC/MS Neg	100001040	6477	279.233	Muscle	HMDB11667
Liver_35163	Muscle_27447	0.664986	1114	maltopentaose	Carbohydrate	Glycogen Metabolism	35163	LC/MS Polar	100001447	5365	827.267	Liver	2176	1-linoleoylglycerol (18:2)	Lipid	Monoacylglycerol	27447	LC/MS Neg	100001040	6477	279.233	Muscle	HMDB12254
Liver_35170	Muscle_27447	0.690571	1112	maltohexaose	Carbohydrate	Glycogen Metabolism	35170	LC/MS Pos Early	100001448	770	991.335	Liver	2176	1-linoleoylglycerol (18:2)	Lipid	Monoacylglycerol	27447	LC/MS Neg	100001040	6477	279.233	Muscle	HMDB12253
Liver_40469	Muscle_27447	0.616537	3832	N1-Methyl-2-pyridone-5-carboxamide	Cofactors and Vitamins	Nicotinate and Nicotinamide Metabolism	40469	LC/MS Pos Early	100001468	1250	153.066	Liver	2176	1-linoleoylglycerol (18:2)	Lipid	Monoacylglycerol	27447	LC/MS Neg	100001040	6477	279.233	Muscle	HMDB04193
Liver_44688	Muscle_27447	0.665818	1117	maltotriose	Carbohydrate	Glycogen Metabolism	44688	LC/MS Polar	100000276	4286.4	549.167	Liver	2176	1-linoleoylglycerol (18:2)	Lipid	Monoacylglycerol	27447	LC/MS Neg	100001040	6477	279.233	Muscle	HMDB01262
Liver_47155	Muscle_27447	-0.700139	1913	glycerophosphoinositol*	Lipid	Phospholipid Metabolism	47155	LC/MS Polar	100001621	3850	333.059	Liver	2176	1-linoleoylglycerol (18:2)	Lipid	Monoacylglycerol	27447	LC/MS Neg	100001040	6477	279.233	Muscle
Liver_27672	Muscle_27672	0.637564	271	3-indoxyl sulfate	Amino Acid	Tryptophan Metabolism	27672	LC/MS Neg	100000467	2222.2	212.002	Liver	244	3-indoxyl sulfate	Amino Acid	Tryptophan Metabolism	27672	LC/MS Neg	100000467	2222.2	212.002	Muscle	HMDB00682	HMDB00682
Liver_527	Muscle_27710	-0.632619	1064	lactate	Carbohydrate	Glycolysis, Gluconeogenesis, and Pyruvate Metabolism	527	LC/MS Neg	482	681.6	89.0244	Liver	2	N-acetylglycine	Amino Acid	Glycine, Serine and Threonine Metabolism	27710	LC/MS Pos Early	100001006	826	118.05	Muscle	HMDB00190	HMDB00532
Liver_555	Muscle_27710	-0.606301	3667	adenosine	Nucleotide	Purine Metabolism, Adenine containing	555	LC/MS Pos Early	798	2169	268.104	Liver	2	N-acetylglycine	Amino Acid	Glycine, Serine and Threonine Metabolism	27710	LC/MS Pos Early	100001006	826	118.05	Muscle	HMDB00050	HMDB00532
Liver_1496	Muscle_27710	-0.674512	1561	methylmalonate (MMA)	Lipid	Fatty Acid Metabolism (also BCAA Metabolism)	1496	LC/MS Polar	418	3078.4	117.019	Liver	2	N-acetylglycine	Amino Acid	Glycine, Serine and Threonine Metabolism	27710	LC/MS Pos Early	100001006	826	118.05	Muscle	HMDB00202	HMDB00532
Liver_17747	Muscle_27710	0.670101	2765	sphingosine	Lipid	Sphingosines	17747	LC/MS Pos Late	297	1393	300.29	Liver	2	N-acetylglycine	Amino Acid	Glycine, Serine and Threonine Metabolism	27710	LC/MS Pos Early	100001006	826	118.05	Muscle	HMDB00252	HMDB00532
Liver_18374	Muscle_27710	-0.617859	360	methionine sulfoxide	Amino Acid	Methionine, Cysteine, SAM and Taurine Metabolism	18374	LC/MS Pos Early	100000039	1272	166.053	Liver	2	N-acetylglycine	Amino Acid	Glycine, Serine and Threonine Metabolism	27710	LC/MS Pos Early	100001006	826	118.05	Muscle	HMDB02005	HMDB00532
Liver_32418	Muscle_27710	0.794102	1308	myristoleate (14:1n5)	Lipid	Long Chain Fatty Acid	32418	LC/MS Neg	100001198	5346.9	225.186	Liver	2	N-acetylglycine	Amino Acid	Glycine, Serine and Threonine Metabolism	27710	LC/MS Pos Early	100001006	826	118.05	Muscle	HMDB02000	HMDB00532
Liver_33968	Muscle_27710	0.724134	1305	5-dodecenoate (12:1n7)	Lipid	Medium Chain Fatty Acid	33968	LC/MS Neg	100001232	5224	197.155	Liver	2	N-acetylglycine	Amino Acid	Glycine, Serine and Threonine Metabolism	27710	LC/MS Pos Early	100001006	826	118.05	Muscle	HMDB00529	HMDB00532
Liver_34035	Muscle_27710	0.605955	1363	linolenate (18:3n3 or 3n6)	Lipid	Polyunsaturated Fatty Acid (n3 and n6)	34035	LC/MS Neg	100001337	5450	277.217	Liver	2	N-acetylglycine	Amino Acid	Glycine, Serine and Threonine Metabolism	27710	LC/MS Pos Early	100001006	826	118.05	Muscle	HMDB03073	HMDB00532
Liver_37058	Muscle_27710	-0.649711	1259	succinylcarnitine (C4)	Energy	TCA Cycle	37058	LC/MS Pos Early	100001948	2291	262.129	Liver	2	N-acetylglycine	Amino Acid	Glycine, Serine and Threonine Metabolism	27710	LC/MS Pos Early	100001006	826	118.05	Muscle	HMDB61717	HMDB00532
Liver_43761	Muscle_27710	-0.651846	1537	2-aminoheptanoate	Lipid	Fatty Acid, Amino	43761	LC/MS Pos Early	100004542	3160	146.118	Liver	2	N-acetylglycine	Amino Acid	Glycine, Serine and Threonine Metabolism	27710	LC/MS Pos Early	100001006	826	118.05	Muscle		HMDB00532
Liver_52294	Muscle_27710	-0.721984	1453	2-hydroxyglutarate	Lipid	Fatty Acid, Dicarboxylate	52294	LC/MS Pos Early	100002070	958	166.071	Liver	2	N-acetylglycine	Amino Acid	Glycine, Serine and Threonine Metabolism	27710	LC/MS Pos Early	100001006	826	118.05	Muscle	HMDB0059655	HMDB00532
Liver_52468	Muscle_27710	0.631822	2218	1-stearoyl-2-linoleoyl-GPI (18:0/18:2)	Lipid	Phosphatidylinositol (PI)	52468	LC/MS Pos Late	100008994	3185	880.591	Liver	2	N-acetylglycine	Amino Acid	Glycine, Serine and Threonine Metabolism	27710	LC/MS Pos Early	100001006	826	118.05	Muscle	HMDB09809	HMDB00532
Liver_52944	Muscle_27710	0.630651	1664	palmitoylcholine	Lipid	Fatty Acid Metabolism (Acyl Choline)	52944	LC/MS Pos Late	100009233	1482	342.337	Liver	2	N-acetylglycine	Amino Acid	Glycine, Serine and Threonine Metabolism	27710	LC/MS Pos Early	100001006	826	118.05	Muscle		HMDB00532
Liver_53257	Muscle_27710	0.694966	1666	palmitoloelycholine	Lipid	Fatty Acid Metabolism (Acyl Choline)	53257	LC/MS Pos Late	100009334	1385	340.321	Liver	2	N-acetylglycine	Amino Acid	Glycine, Serine and Threonine Metabolism	27710	LC/MS Pos Early	100001006	826	118.05	Muscle		HMDB00532
Liver_53260	Muscle_27710	0.673536	1665	oleoylcholine	Lipid	Fatty Acid Metabolism (Acyl Choline)	53260	LC/MS Pos Late	100009331	1449	368.352	Liver	2	N-acetylglycine	Amino Acid	Glycine, Serine and Threonine Metabolism	27710	LC/MS Pos Early	100001006	826	118.05	Muscle		HMDB00532
Liver_54966	Muscle_27710	0.635419	2535	diacylglycerol (16:1/18:2 [2], 16:0/18:3 [1])*	Lipid	Diacylglycerol	54966	LC/MS Pos Late	100010940	2733	608.525	Liver	2	N-acetylglycine	Amino Acid	Glycine, Serine and Threonine Metabolism	27710	LC/MS Pos Early	100001006	826	118.05	Muscle		HMDB00532
Liver_54967	Muscle_27710	0.643041	2557	palmitoleoyl-linoleoyl-glycerol (16:1/18:2) [1]*	Lipid	Diacylglycerol	54967	LC/MS Pos Late	100010930	2664	608.525	Liver	2	N-acetylglycine	Amino Acid	Glycine, Serine and Threonine Metabolism	27710	LC/MS Pos Early	100001006	826	118.05	Muscle	HMDB07132	HMDB00532
Liver_57463	Muscle_27710	0.648652	1669	linoleoylcholine*	Lipid	Fatty Acid Metabolism (Acyl Choline)	57463	LC/MS Pos Late	100015760	1388	366.337	Liver	2	N-acetylglycine	Amino Acid	Glycine, Serine and Threonine Metabolism	27710	LC/MS Pos Early	100001006	826	118.05	Muscle		HMDB00532
Liver_57512	Muscle_27710	0.678583	1645	margaroylcarnitine (C17)*	Lipid	Fatty Acid Metabolism(Acyl Carnitine)	57512	LC/MS Pos Late	100004054	1424	414.358	Liver	2	N-acetylglycine	Amino Acid	Glycine, Serine and Threonine Metabolism	27710	LC/MS Pos Early	100001006	826	118.05	Muscle	HMDB06210	HMDB00532
Liver_57652	Muscle_27710	0.650378	1348	hexadecadienoate (16:2n6)	Lipid	Polyunsaturated Fatty Acid (n3 and n6)	57652	LC/MS Neg	100009394	5398	251.202	Liver	2	N-acetylglycine	Amino Acid	Glycine, Serine and Threonine Metabolism	27710	LC/MS Pos Early	100001006	826	118.05	Muscle	HMDB00477	HMDB00532
Liver_61789	Muscle_27710	0.609464	1571	isocaproylglycine	Lipid	Fatty Acid Metabolism(Acyl Glycine)	61789	LC/MS Neg	100019816	2820	172.098	Liver	2	N-acetylglycine	Amino Acid	Glycine, Serine and Threonine Metabolism	27710	LC/MS Pos Early	100001006	826	118.05	Muscle		HMDB00532
Liver_61827	Muscle_27710	-0.608093	1680	2-hydroxyheptanoate*	Lipid	Fatty Acid, Monohydroxy	61827	LC/MS Polar	100019960	925	145.087	Liver	2	N-acetylglycine	Amino Acid	Glycine, Serine and Threonine Metabolism	27710	LC/MS Pos Early	100001006	826	118.05	Muscle		HMDB00532
Liver_62850	Muscle_27710	0.770188	1347	tetradecadienoate (14:2)*	Lipid	Polyunsaturated Fatty Acid (n3 and n6)	62850	LC/MS Neg	100020343	5292	223.17	Liver	2	N-acetylglycine	Amino Acid	Glycine, Serine and Threonine Metabolism	27710	LC/MS Pos Early	100001006	826	118.05	Muscle	HMDB00560	HMDB00532
Liver_62959	Muscle_27710	0.616617	107	hydroxy-N6,N6,N6-trimethyllysine*	Amino Acid	Lysine Metabolism	62959	LC/MS Pos Early	100021123	2759	205.155	Liver	2	N-acetylglycine	Amino Acid	Glycine, Serine and Threonine Metabolism	27710	LC/MS Pos Early	100001006	826	118.05	Muscle		HMDB00532
Liver_1411	Muscle_27731	-0.668107	3718	2'-deoxyguanosine	Nucleotide	Purine Metabolism, Guanine containing	1411	LC/MS Neg	348	1751	266.089	Liver	914	ribonate	Carbohydrate	Pentose Metabolism	27731	LC/MS Polar	100001007	2425	165.04	Muscle	HMDB00085	HMDB00867
Liver_2183	Muscle_27731	-0.607823	3787	thymidine	Nucleotide	Pyrimidine Metabolism, Thymine containing	2183	LC/MS Neg	872	1963.7	241.083	Liver	914	ribonate	Carbohydrate	Pentose Metabolism	27731	LC/MS Polar	100001007	2425	165.04	Muscle	HMDB00273	HMDB00867
Liver_12125	Muscle_27731	-0.716578	1338	behenate (22:0)*	Lipid	Long Chain Fatty Acid	12125	LC/MS Neg	314	6745	339.327	Liver	914	ribonate	Carbohydrate	Pentose Metabolism	27731	LC/MS Polar	100001007	2425	165.04	Muscle	HMDB00944	HMDB00867
Liver_37070	Muscle_27731	-0.646276	3792	methylphosphate	Nucleotide	Purine and Pyrimidine Metabolism	37070	LC/MS Pos Early	100001805	544	113	Liver	914	ribonate	Carbohydrate	Pentose Metabolism	27731	LC/MS Polar	100001007	2425	165.04	Muscle	HMDB61711	HMDB00867
Liver_577	Muscle_27738	-0.611023	1162	fructose	Carbohydrate	Fructose, Mannose and Galactose Metabolism	577	LC/MS Polar	878	2065	179.056	Liver	3425	threonate	Cofactors and Vitamins	Ascorbate and Aldarate Metabolism	27738	LC/MS Polar	100001022	2384	135.03	Muscle	HMDB00660	HMDB00943
Liver_590	Muscle_27738	0.620958	388	hypotaurine	Amino Acid	Methionine, Cysteine, SAM and Taurine Metabolism	590	LC/MS Polar	358	2763.4	108.012	Liver	3425	threonate	Cofactors and Vitamins	Ascorbate and Aldarate Metabolism	27738	LC/MS Polar	100001022	2384	135.03	Muscle	HMDB00965	HMDB00943
Liver_1591	Muscle_27738	0.740984	340	N-acetylvaline	Amino Acid	Leucine, Isoleucine and Valine Metabolism	1591	LC/MS Neg	1084	1704	158.082	Liver	3425	threonate	Cofactors and Vitamins	Ascorbate and Aldarate Metabolism	27738	LC/MS Polar	100001022	2384	135.03	Muscle	HMDB11757	HMDB00943
Liver_27665	Muscle_27738	-0.633305	3825	1-methylnicotinamide	Cofactors and Vitamins	Nicotinate and Nicotinamide Metabolism	27665	LC/MS Pos Early	55	1940	137.071	Liver	3425	threonate	Cofactors and Vitamins	Ascorbate and Aldarate Metabolism	27738	LC/MS Polar	100001022	2384	135.03	Muscle	HMDB00699	HMDB00943
Liver_35305	Muscle_27738	0.69931	2369	1-palmitoyl-GPI* (16:0)	Lipid	Lysophospholipid	35305	LC/MS Neg	100001655	5564	571.289	Liver	3425	threonate	Cofactors and Vitamins	Ascorbate and Aldarate Metabolism	27738	LC/MS Polar	100001022	2384	135.03	Muscle	HMDB61695	HMDB00943
Liver_39835	Muscle_27738	0.640058	1851	N-palmitoyltaurine	Lipid	Endocannabinoid	39835	LC/MS Neg	100003239	5560	362.237	Liver	3425	threonate	Cofactors and Vitamins	Ascorbate and Aldarate Metabolism	27738	LC/MS Polar	100001022	2384	135.03	Muscle		HMDB00943
Liver_605	Muscle_31260	-0.631564	3736	uracil	Nucleotide	Pyrimidine Metabolism, Uracil containing	605	LC/MS Pos Early	825	827	113.035	Liver	879	glucose 6-phosphate	Carbohydrate	Glycolysis, Gluconeogenesis, and Pyruvate Metabolism	31260	LC/MS Polar	291	4537	259.022	Muscle	HMDB00300	HMDB01401
Liver_1651	Muscle_31260	0.660318	3944	pyridoxal	Cofactors and Vitamins	Vitamin B6 Metabolism	1651	LC/MS Pos Early	491	2343	168.066	Liver	879	glucose 6-phosphate	Carbohydrate	Glycolysis, Gluconeogenesis, and Pyruvate Metabolism	31260	LC/MS Polar	291	4537	259.022	Muscle	HMDB01545	HMDB01401
Liver_1827	Muscle_31260	-0.729425	3837	riboflavin (Vitamin B2)	Cofactors and Vitamins	Riboflavin Metabolism	1827	LC/MS Pos Early	500	2292	377.146	Liver	879	glucose 6-phosphate	Carbohydrate	Glycolysis, Gluconeogenesis, and Pyruvate Metabolism	31260	LC/MS Polar	291	4537	259.022	Muscle	HMDB00244	HMDB01401
Liver_2134	Muscle_31260	-0.636086	3838	FAD	Cofactors and Vitamins	Riboflavin Metabolism	2134	LC/MS Neg	327	2425	784.15	Liver	879	glucose 6-phosphate	Carbohydrate	Glycolysis, Gluconeogenesis, and Pyruvate Metabolism	31260	LC/MS Polar	291	4537	259.022	Muscle	HMDB01248	HMDB01401
Liver_5331	Muscle_31260	-0.687389	3943	pyridoxal phosphate	Cofactors and Vitamins	Vitamin B6 Metabolism	5331	LC/MS Neg	492	943	246.017	Liver	879	glucose 6-phosphate	Carbohydrate	Glycolysis, Gluconeogenesis, and Pyruvate Metabolism	31260	LC/MS Polar	291	4537	259.022	Muscle	HMDB01491	HMDB01401
Liver_15140	Muscle_31260	-0.605354	230	kynurenine	Amino Acid	Tryptophan Metabolism	15140	LC/MS Pos Early	100000265	2739	209.092	Liver	879	glucose 6-phosphate	Carbohydrate	Glycolysis, Gluconeogenesis, and Pyruvate Metabolism	31260	LC/MS Polar	291	4537	259.022	Muscle	HMDB00684	HMDB01401
Liver_15650	Muscle_31260	-0.70656	3673	1-methyladenosine	Nucleotide	Purine Metabolism, Adenine containing	15650	LC/MS Pos Early	1242	2120	282.12	Liver	879	glucose 6-phosphate	Carbohydrate	Glycolysis, Gluconeogenesis, and Pyruvate Metabolism	31260	LC/MS Polar	291	4537	259.022	Muscle	HMDB03331	HMDB01401
Liver_15772	Muscle_31260	-0.668907	1086	ribitol	Carbohydrate	Pentose Metabolism	15772	LC/MS Polar	100000406	1789.6	151.061	Liver	879	glucose 6-phosphate	Carbohydrate	Glycolysis, Gluconeogenesis, and Pyruvate Metabolism	31260	LC/MS Polar	291	4537	259.022	Muscle	HMDB00508	HMDB01401
Liver_15797	Muscle_31260	-0.680748	3839	FMN	Cofactors and Vitamins	Riboflavin Metabolism	15797	LC/MS Neg	100000251	2390	455.097	Liver	879	glucose 6-phosphate	Carbohydrate	Glycolysis, Gluconeogenesis, and Pyruvate Metabolism	31260	LC/MS Polar	291	4537	259.022	Muscle	HMDB01520	HMDB01401
Liver_33946	Muscle_31260	0.676607	69	N-acetylhistidine	Amino Acid	Histidine Metabolism	33946	LC/MS Pos Early	100001293	2065	198.087	Liver	879	glucose 6-phosphate	Carbohydrate	Glycolysis, Gluconeogenesis, and Pyruvate Metabolism	31260	LC/MS Polar	291	4537	259.022	Muscle	HMDB32055	HMDB01401
Liver_35163	Muscle_31260	0.651374	1114	maltopentaose	Carbohydrate	Glycogen Metabolism	35163	LC/MS Polar	100001447	5365	827.267	Liver	879	glucose 6-phosphate	Carbohydrate	Glycolysis, Gluconeogenesis, and Pyruvate Metabolism	31260	LC/MS Polar	291	4537	259.022	Muscle	HMDB12254	HMDB01401
Liver_40406	Muscle_31260	0.634394	1914	trimethylamine N-oxide	Lipid	Phospholipid Metabolism	40406	LC/MS Pos Early	100003397	2100	76.0757	Liver	879	glucose 6-phosphate	Carbohydrate	Glycolysis, Gluconeogenesis, and Pyruvate Metabolism	31260	LC/MS Polar	291	4537	259.022	Muscle	HMDB00925	HMDB01401
Liver_43849	Muscle_31260	-0.608581	1883	inositol 1-phosphate (I1P)	Lipid	Inositol Metabolism	43849	LC/MS Polar	370	4785	259.022	Liver	879	glucose 6-phosphate	Carbohydrate	Glycolysis, Gluconeogenesis, and Pyruvate Metabolism	31260	LC/MS Polar	291	4537	259.022	Muscle	HMDB00213	HMDB01401
Liver_52602	Muscle_31260	-0.644606	3751	2'-deoxyuridine	Nucleotide	Pyrimidine Metabolism, Uracil containing	52602	LC/MS Neg	536	1586	227.067	Liver	879	glucose 6-phosphate	Carbohydrate	Glycolysis, Gluconeogenesis, and Pyruvate Metabolism	31260	LC/MS Polar	291	4537	259.022	Muscle	HMDB00012	HMDB01401
Liver_53195	Muscle_31260	-0.674424	1936	1-myristoyl-2-arachidonoyl-GPC (14:0/20:4)*	Lipid	Phosphatidylcholine (PC)	53195	LC/MS Pos Late	100009139	1914	754.538	Liver	879	glucose 6-phosphate	Carbohydrate	Glycolysis, Gluconeogenesis, and Pyruvate Metabolism	31260	LC/MS Polar	291	4537	259.022	Muscle	HMDB07883	HMDB01401
Liver_36815	Muscle_31850	-0.617244	3662	2'-AMP	Nucleotide	Purine Metabolism, Adenine containing	36815	LC/MS Neg	100001694	1497.7	346.056	Liver	1326	butyrylglycine	Lipid	Fatty Acid Metabolism (also BCAA Metabolism)	31850	LC/MS Neg	100001151	1470	144.067	Muscle	HMDB11617	HMDB00808
Liver_52450	Muscle_31850	0.617785	2212	1-palmitoyl-2-linoleoyl-GPI (16:0/18:2)	Lipid	Phosphatidylinositol (PI)	52450	LC/MS Pos Late	1528	2730	852.56	Liver	1326	butyrylglycine	Lipid	Fatty Acid Metabolism (also BCAA Metabolism)	31850	LC/MS Neg	100001151	1470	144.067	Muscle	HMDB09784	HMDB00808
Liver_52726	Muscle_31850	0.630074	2217	1-stearoyl-2-oleoyl-GPI (18:0/18:1)*	Lipid	Phosphatidylinositol (PI)	52726	LC/MS Pos Late	100009181	3711	882.607	Liver	1326	butyrylglycine	Lipid	Fatty Acid Metabolism (also BCAA Metabolism)	31850	LC/MS Neg	100001151	1470	144.067	Muscle		HMDB00808
Liver_61789	Muscle_31850	0.613468	1571	isocaproylglycine	Lipid	Fatty Acid Metabolism(Acyl Glycine)	61789	LC/MS Neg	100019816	2820	172.098	Liver	1326	butyrylglycine	Lipid	Fatty Acid Metabolism (also BCAA Metabolism)	31850	LC/MS Neg	100001151	1470	144.067	Muscle		HMDB00808
Liver_62736	Muscle_31850	0.691161	1575	4-methylhexanoylglycine	Lipid	Fatty Acid Metabolism(Acyl Glycine)	62736	LC/MS Neg	100020632	3550	186.114	Liver	1326	butyrylglycine	Lipid	Fatty Acid Metabolism (also BCAA Metabolism)	31850	LC/MS Neg	100001151	1470	144.067	Muscle		HMDB00808
Liver_1123	Muscle_31934	-0.636353	3642	inosine	Nucleotide	Purine Metabolism, (Hypo)Xanthine/Inosine containing	1123	LC/MS Neg	361	1602.1	267.073	Liver	1259	2-hydroxyadipate	Lipid	Fatty Acid, Dicarboxylate	31934	LC/MS Polar	100001153	3000	161.046	Muscle	HMDB00195	HMDB00321
Liver_1303	Muscle_31934	-0.604349	1263	malate	Energy	TCA Cycle	1303	LC/MS Neg	409	615.6	133.014	Liver	1259	2-hydroxyadipate	Lipid	Fatty Acid, Dicarboxylate	31934	LC/MS Polar	100001153	3000	161.046	Muscle	HMDB00156	HMDB00321
Liver_15442	Muscle_31934	-0.603181	1070	6-phosphogluconate	Carbohydrate	Pentose Phosphate Pathway	15442	LC/MS Neg	100000341	583.9	275.017	Liver	1259	2-hydroxyadipate	Lipid	Fatty Acid, Dicarboxylate	31934	LC/MS Polar	100001153	3000	161.046	Muscle	HMDB01316	HMDB00321
Liver_64	Muscle_32197	-0.613583	127	phenylalanine	Amino Acid	Phenylalanine Metabolism	64	LC/MS Pos Early	460	2878	166.086	Liver	139	3-(4-hydroxyphenyl)lactate	Amino Acid	Tyrosine Metabolism	32197	LC/MS Neg	240	1379	181.051	Muscle	HMDB00159	HMDB00755
Liver_396	Muscle_32197	0.799472	1449	glutarate (C5-DC)	Lipid	Fatty Acid, Dicarboxylate	396	LC/MS Polar	339	2900	131.035	Liver	139	3-(4-hydroxyphenyl)lactate	Amino Acid	Tyrosine Metabolism	32197	LC/MS Neg	240	1379	181.051	Muscle	HMDB00661	HMDB00755
Liver_577	Muscle_32197	-0.618222	1162	fructose	Carbohydrate	Fructose, Mannose and Galactose Metabolism	577	LC/MS Polar	878	2065	179.056	Liver	139	3-(4-hydroxyphenyl)lactate	Amino Acid	Tyrosine Metabolism	32197	LC/MS Neg	240	1379	181.051	Muscle	HMDB00660	HMDB00755
Liver_1495	Muscle_32197	0.725497	110	saccharopine	Amino Acid	Lysine Metabolism	1495	LC/MS Pos Early	392	2530	277.139	Liver	139	3-(4-hydroxyphenyl)lactate	Amino Acid	Tyrosine Metabolism	32197	LC/MS Neg	240	1379	181.051	Muscle	HMDB00279	HMDB00755
Liver_1549	Muscle_32197	0.650706	350	3-hydroxyisobutyrate	Amino Acid	Leucine, Isoleucine and Valine Metabolism	1549	LC/MS Polar	111	1619	103.04	Liver	139	3-(4-hydroxyphenyl)lactate	Amino Acid	Tyrosine Metabolism	32197	LC/MS Neg	240	1379	181.051	Muscle	HMDB00336	HMDB00755
Liver_2734	Muscle_32197	0.749105	541	gamma-glutamyltyrosine	Peptide	Gamma-glutamyl Amino Acid	2734	LC/MS Neg	1102	1240	309.109	Liver	139	3-(4-hydroxyphenyl)lactate	Amino Acid	Tyrosine Metabolism	32197	LC/MS Neg	240	1379	181.051	Muscle	HMDB11741	HMDB00755
Liver_6146	Muscle_32197	0.791783	111	2-aminoadipate	Amino Acid	Lysine Metabolism	6146	LC/MS Pos Early	381	1912	162.076	Liver	139	3-(4-hydroxyphenyl)lactate	Amino Acid	Tyrosine Metabolism	32197	LC/MS Neg	240	1379	181.051	Muscle	HMDB00510	HMDB00755
Liver_15586	Muscle_32197	-0.683201	1120	maltose	Carbohydrate	Glycogen Metabolism	15586	LC/MS Polar	913	3329.4	387.114	Liver	139	3-(4-hydroxyphenyl)lactate	Amino Acid	Tyrosine Metabolism	32197	LC/MS Neg	240	1379	181.051	Muscle	HMDB00163	HMDB00755
Liver_15910	Muscle_32197	-0.645789	1115	maltotetraose	Carbohydrate	Glycogen Metabolism	15910	LC/MS Polar	100000275	5000	711.22	Liver	139	3-(4-hydroxyphenyl)lactate	Amino Acid	Tyrosine Metabolism	32197	LC/MS Neg	240	1379	181.051	Muscle	HMDB01296	HMDB00755
Liver_20488	Muscle_32197	-0.628563	1047	glucose	Carbohydrate	Glycolysis, Gluconeogenesis, and Pyruvate Metabolism	20488	LC/MS Polar	572	2342	179.056	Liver	139	3-(4-hydroxyphenyl)lactate	Amino Acid	Tyrosine Metabolism	32197	LC/MS Neg	240	1379	181.051	Muscle	HMDB00122	HMDB00755
Liver_33967	Muscle_32197	0.611862	318	N-acetylisoleucine	Amino Acid	Leucine, Isoleucine and Valine Metabolism	33967	LC/MS Neg	100001276	2325	172.098	Liver	139	3-(4-hydroxyphenyl)lactate	Amino Acid	Tyrosine Metabolism	32197	LC/MS Neg	240	1379	181.051	Muscle	HMDB61684	HMDB00755
Liver_34396	Muscle_32197	-0.602844	1904	phosphocholine	Lipid	Phospholipid Metabolism	34396	LC/MS Pos Early	267	700	184.073	Liver	139	3-(4-hydroxyphenyl)lactate	Amino Acid	Tyrosine Metabolism	32197	LC/MS Neg	240	1379	181.051	Muscle	HMDB01565	HMDB00755
Liver_35170	Muscle_32197	-0.62621	1112	maltohexaose	Carbohydrate	Glycogen Metabolism	35170	LC/MS Pos Early	100001448	770	991.335	Liver	139	3-(4-hydroxyphenyl)lactate	Amino Acid	Tyrosine Metabolism	32197	LC/MS Neg	240	1379	181.051	Muscle	HMDB12253	HMDB00755
Liver_40469	Muscle_32197	-0.606708	3832	N1-Methyl-2-pyridone-5-carboxamide	Cofactors and Vitamins	Nicotinate and Nicotinamide Metabolism	40469	LC/MS Pos Early	100001468	1250	153.066	Liver	139	3-(4-hydroxyphenyl)lactate	Amino Acid	Tyrosine Metabolism	32197	LC/MS Neg	240	1379	181.051	Muscle	HMDB04193	HMDB00755
Liver_43231	Muscle_32197	0.728012	120	6-oxopiperidine-2-carboxylate	Amino Acid	Lysine Metabolism	43231	LC/MS Pos Early	100004499	1432	144.066	Liver	139	3-(4-hydroxyphenyl)lactate	Amino Acid	Tyrosine Metabolism	32197	LC/MS Neg	240	1379	181.051	Muscle	HMDB61705	HMDB00755
Liver_44688	Muscle_32197	-0.649375	1117	maltotriose	Carbohydrate	Glycogen Metabolism	44688	LC/MS Polar	100000276	4286.4	549.167	Liver	139	3-(4-hydroxyphenyl)lactate	Amino Acid	Tyrosine Metabolism	32197	LC/MS Neg	240	1379	181.051	Muscle	HMDB01262	HMDB00755
Liver_53237	Muscle_32197	-0.605729	1110	sedoheptulose	Carbohydrate	Pentose Metabolism	53237	LC/MS Polar	100002619	2255	209.067	Liver	139	3-(4-hydroxyphenyl)lactate	Amino Acid	Tyrosine Metabolism	32197	LC/MS Neg	240	1379	181.051	Muscle	HMDB03219	HMDB00755
Liver_57584	Muscle_32197	-0.632073	3833	N1-Methyl-4-pyridone-3-carboxamide	Cofactors and Vitamins	Nicotinate and Nicotinamide Metabolism	57584	LC/MS Pos Early	100001469	1260	153.066	Liver	139	3-(4-hydroxyphenyl)lactate	Amino Acid	Tyrosine Metabolism	32197	LC/MS Neg	240	1379	181.051	Muscle	HMDB04194	HMDB00755
Liver_1123	Muscle_32198	0.63852	3642	inosine	Nucleotide	Purine Metabolism, (Hypo)Xanthine/Inosine containing	1123	LC/MS Neg	361	1602.1	267.073	Liver	1346	acetylcarnitine (C2)	Lipid	Fatty Acid Metabolism(Acyl Carnitine)	32198	LC/MS Pos Early	100000802	2282	204.123	Muscle	HMDB00195	HMDB00201
Liver_1432	Muscle_32198	-0.681274	138	2-hydroxyphenylacetate	Amino Acid	Phenylalanine Metabolism	1432	LC/MS Polar	235	858.6	151.04	Liver	1346	acetylcarnitine (C2)	Lipid	Fatty Acid Metabolism(Acyl Carnitine)	32198	LC/MS Pos Early	100000802	2282	204.123	Muscle	HMDB00669	HMDB00201
Liver_1572	Muscle_32198	0.696455	1067	glycerate	Carbohydrate	Glycolysis, Gluconeogenesis, and Pyruvate Metabolism	1572	LC/MS Polar	1052	2070.4	105.019	Liver	1346	acetylcarnitine (C2)	Lipid	Fatty Acid Metabolism(Acyl Carnitine)	32198	LC/MS Pos Early	100000802	2282	204.123	Muscle	HMDB00139	HMDB00201
Liver_12021	Muscle_32198	0.622382	1051	fructose 6-phosphate	Carbohydrate	Glycolysis, Gluconeogenesis, and Pyruvate Metabolism	12021	LC/MS Polar	1232	4261	259.022	Liver	1346	acetylcarnitine (C2)	Lipid	Fatty Acid Metabolism(Acyl Carnitine)	32198	LC/MS Pos Early	100000802	2282	204.123	Muscle	HMDB00124	HMDB00201
Liver_15691	Muscle_32198	0.743839	3665	adenosine 3',5'-diphosphate	Nucleotide	Purine Metabolism, Adenine containing	15691	LC/MS Neg	1214	575	426.022	Liver	1346	acetylcarnitine (C2)	Lipid	Fatty Acid Metabolism(Acyl Carnitine)	32198	LC/MS Pos Early	100000802	2282	204.123	Muscle	HMDB00061	HMDB00201
Liver_15798	Muscle_32198	0.632259	3918	thiamin monophosphate	Cofactors and Vitamins	Thiamine Metabolism	15798	LC/MS Pos Early	523	2378	345.078	Liver	1346	acetylcarnitine (C2)	Lipid	Fatty Acid Metabolism(Acyl Carnitine)	32198	LC/MS Pos Early	100000802	2282	204.123	Muscle	HMDB02666	HMDB00201
Liver_15990	Muscle_32198	0.677484	1907	glycerophosphorylcholine (GPC)	Lipid	Phospholipid Metabolism	15990	LC/MS Pos Early	100000269	672	258.11	Liver	1346	acetylcarnitine (C2)	Lipid	Fatty Acid Metabolism(Acyl Carnitine)	32198	LC/MS Pos Early	100000802	2282	204.123	Muscle	HMDB00086	HMDB00201
Liver_18467	Muscle_32198	-0.633652	1354	eicosapentaenoate (EPA; 20:5n3)	Lipid	Polyunsaturated Fatty Acid (n3 and n6)	18467	LC/MS Neg	2050	5450	301.217	Liver	1346	acetylcarnitine (C2)	Lipid	Fatty Acid Metabolism(Acyl Carnitine)	32198	LC/MS Pos Early	100000802	2282	204.123	Muscle	HMDB01999	HMDB00201
Liver_32342	Muscle_32198	0.611515	3660	AMP	Nucleotide	Purine Metabolism, Adenine containing	32342	LC/MS Pos Early	209	1013	348.07	Liver	1346	acetylcarnitine (C2)	Lipid	Fatty Acid Metabolism(Acyl Carnitine)	32198	LC/MS Pos Early	100000802	2282	204.123	Muscle	HMDB00045	HMDB00201
Liver_33934	Muscle_32198	0.609219	536	gamma-glutamyl-epsilon-lysine	Peptide	Gamma-glutamyl Amino Acid	33934	LC/MS Pos Early	100001262	2725	276.155	Liver	1346	acetylcarnitine (C2)	Lipid	Fatty Acid Metabolism(Acyl Carnitine)	32198	LC/MS Pos Early	100000802	2282	204.123	Muscle	HMDB03869	HMDB00201
Liver_36815	Muscle_32198	0.68233	3662	2'-AMP	Nucleotide	Purine Metabolism, Adenine containing	36815	LC/MS Neg	100001694	1497.7	346.056	Liver	1346	acetylcarnitine (C2)	Lipid	Fatty Acid Metabolism(Acyl Carnitine)	32198	LC/MS Pos Early	100000802	2282	204.123	Muscle	HMDB11617	HMDB00201
Liver_45428	Muscle_32198	0.609596	361	N-acetylmethionine sulfoxide	Amino Acid	Methionine, Cysteine, SAM and Taurine Metabolism	45428	LC/MS Pos Early	100005463	880	208.064	Liver	1346	acetylcarnitine (C2)	Lipid	Fatty Acid Metabolism(Acyl Carnitine)	32198	LC/MS Pos Early	100000802	2282	204.123	Muscle		HMDB00201
Liver_48340	Muscle_32198	0.648632	1088	ribulose/xylulose	Carbohydrate	Pentose Metabolism	48340	LC/MS Polar	100006122	1400	149.046	Liver	1346	acetylcarnitine (C2)	Lipid	Fatty Acid Metabolism(Acyl Carnitine)	32198	LC/MS Pos Early	100000802	2282	204.123	Muscle		HMDB00201
Liver_62807	Muscle_32198	0.680386	488	3'-dephospho-CoA-glutathione*	Amino Acid	Glutathione Metabolism	62807	LC/MS Neg	100020899	1690	495.101	Liver	1346	acetylcarnitine (C2)	Lipid	Fatty Acid Metabolism(Acyl Carnitine)	32198	LC/MS Pos Early	100000802	2282	204.123	Muscle		HMDB00201
Liver_1589	Muscle_32306	0.731761	356	N-acetylmethionine	Amino Acid	Methionine, Cysteine, SAM and Taurine Metabolism	1589	LC/MS Neg	1083	1787	190.054	Liver	371	trans-4-hydroxyproline	Amino Acid	Urea cycle; Arginine and Proline Metabolism	32306	LC/MS Pos Early	1001	1064	132.066	Muscle	HMDB11745	HMDB00725
Liver_2829	Muscle_32306	0.68711	357	N-formylmethionine	Amino Acid	Methionine, Cysteine, SAM and Taurine Metabolism	2829	LC/MS Neg	194	1543.8	176.039	Liver	371	trans-4-hydroxyproline	Amino Acid	Urea cycle; Arginine and Proline Metabolism	32306	LC/MS Pos Early	1001	1064	132.066	Muscle	HMDB01015	HMDB00725
Liver_35628	Muscle_32306	-0.623949	2329	1-oleoyl-GPE (18:1)	Lipid	Lysophospholipid	35628	LC/MS Pos Late	100001569	1554	480.308	Liver	371	trans-4-hydroxyproline	Amino Acid	Urea cycle; Arginine and Proline Metabolism	32306	LC/MS Pos Early	1001	1064	132.066	Muscle	HMDB11506	HMDB00725
Liver_57432	Muscle_32306	-0.617235	2654	ceramide (d18:1/14:0, d16:1/16:0)*	Lipid	Ceramides	57432	LC/MS Pos Late	100015735	2477	510.488	Liver	371	trans-4-hydroxyproline	Amino Acid	Urea cycle; Arginine and Proline Metabolism	32306	LC/MS Pos Early	1001	1064	132.066	Muscle		HMDB00725
Liver_57443	Muscle_32306	-0.621543	2659	ceramide (d18:2/24:1, d18:1/24:2)*	Lipid	Ceramides	57443	LC/MS Pos Late	100015744	3858	646.613	Liver	371	trans-4-hydroxyproline	Amino Acid	Urea cycle; Arginine and Proline Metabolism	32306	LC/MS Pos Early	1001	1064	132.066	Muscle		HMDB00725
Liver_584	Muscle_32342	-0.617673	1168	mannose	Carbohydrate	Fructose, Mannose and Galactose Metabolism	584	LC/MS Polar	803	2200	179.056	Liver	3252	adenosine 5'-monophosphate (AMP)	Nucleotide	Purine Metabolism, Adenine containing	32342	LC/MS Neg	209	822	346.056	Muscle	HMDB00169	HMDB00045
Liver_590	Muscle_32342	0.613806	388	hypotaurine	Amino Acid	Methionine, Cysteine, SAM and Taurine Metabolism	590	LC/MS Polar	358	2763.4	108.012	Liver	3252	adenosine 5'-monophosphate (AMP)	Nucleotide	Purine Metabolism, Adenine containing	32342	LC/MS Neg	209	822	346.056	Muscle	HMDB00965	HMDB00045
Liver_1495	Muscle_32342	0.607418	110	saccharopine	Amino Acid	Lysine Metabolism	1495	LC/MS Pos Early	392	2530	277.139	Liver	3252	adenosine 5'-monophosphate (AMP)	Nucleotide	Purine Metabolism, Adenine containing	32342	LC/MS Neg	209	822	346.056	Muscle	HMDB00279	HMDB00045
Liver_1670	Muscle_32342	0.617815	398	urea	Amino Acid	Urea cycle; Arginine and Proline Metabolism	1670	LC/MS Pos Early	533	700	121.072	Liver	3252	adenosine 5'-monophosphate (AMP)	Nucleotide	Purine Metabolism, Adenine containing	32342	LC/MS Neg	209	822	346.056	Muscle	HMDB00294	HMDB00045
Liver_2134	Muscle_32342	0.636439	3838	FAD	Cofactors and Vitamins	Riboflavin Metabolism	2134	LC/MS Neg	327	2425	784.15	Liver	3252	adenosine 5'-monophosphate (AMP)	Nucleotide	Purine Metabolism, Adenine containing	32342	LC/MS Neg	209	822	346.056	Muscle	HMDB01248	HMDB00045
Liver_15586	Muscle_32342	-0.657391	1120	maltose	Carbohydrate	Glycogen Metabolism	15586	LC/MS Polar	913	3329.4	387.114	Liver	3252	adenosine 5'-monophosphate (AMP)	Nucleotide	Purine Metabolism, Adenine containing	32342	LC/MS Neg	209	822	346.056	Muscle	HMDB00163	HMDB00045
Liver_15910	Muscle_32342	-0.67292	1115	maltotetraose	Carbohydrate	Glycogen Metabolism	15910	LC/MS Polar	100000275	5000	711.22	Liver	3252	adenosine 5'-monophosphate (AMP)	Nucleotide	Purine Metabolism, Adenine containing	32342	LC/MS Neg	209	822	346.056	Muscle	HMDB01296	HMDB00045
Liver_20488	Muscle_32342	-0.633214	1047	glucose	Carbohydrate	Glycolysis, Gluconeogenesis, and Pyruvate Metabolism	20488	LC/MS Polar	572	2342	179.056	Liver	3252	adenosine 5'-monophosphate (AMP)	Nucleotide	Purine Metabolism, Adenine containing	32342	LC/MS Neg	209	822	346.056	Muscle	HMDB00122	HMDB00045
Liver_35163	Muscle_32342	-0.618435	1114	maltopentaose	Carbohydrate	Glycogen Metabolism	35163	LC/MS Polar	100001447	5365	827.267	Liver	3252	adenosine 5'-monophosphate (AMP)	Nucleotide	Purine Metabolism, Adenine containing	32342	LC/MS Neg	209	822	346.056	Muscle	HMDB12254	HMDB00045
Liver_35170	Muscle_32342	-0.648958	1112	maltohexaose	Carbohydrate	Glycogen Metabolism	35170	LC/MS Pos Early	100001448	770	991.335	Liver	3252	adenosine 5'-monophosphate (AMP)	Nucleotide	Purine Metabolism, Adenine containing	32342	LC/MS Neg	209	822	346.056	Muscle	HMDB12253	HMDB00045
Liver_44688	Muscle_32342	-0.655482	1117	maltotriose	Carbohydrate	Glycogen Metabolism	44688	LC/MS Polar	100000276	4286.4	549.167	Liver	3252	adenosine 5'-monophosphate (AMP)	Nucleotide	Purine Metabolism, Adenine containing	32342	LC/MS Neg	209	822	346.056	Muscle	HMDB01262	HMDB00045
Liver_53237	Muscle_32342	-0.659838	1110	sedoheptulose	Carbohydrate	Pentose Metabolism	53237	LC/MS Polar	100002619	2255	209.067	Liver	3252	adenosine 5'-monophosphate (AMP)	Nucleotide	Purine Metabolism, Adenine containing	32342	LC/MS Neg	209	822	346.056	Muscle	HMDB03219	HMDB00045
Liver_63193	Muscle_32342	-0.651738	2143	1-stearoyl-2-arachidonoyl-glycosyl-GPE (18:0/20:4)	Lipid	Glycosyl PE	63193	LC/MS Pos Late	100021404	2423	930.607	Liver	3252	adenosine 5'-monophosphate (AMP)	Nucleotide	Purine Metabolism, Adenine containing	32342	LC/MS Neg	209	822	346.056	Muscle		HMDB00045
Liver_63194	Muscle_32342	-0.605047	2144	1-stearoyl-2-docosahexaenoyl-glycosyl-GPE (18:0/22:6)	Lipid	Glycosyl PE	63194	LC/MS Pos Late	100021405	2316	954.607	Liver	3252	adenosine 5'-monophosphate (AMP)	Nucleotide	Purine Metabolism, Adenine containing	32342	LC/MS Neg	209	822	346.056	Muscle		HMDB00045
Liver_63196	Muscle_32342	-0.645844	2138	1-palmitoyl-2-docosahexaenoyl-glycosyl-GPE (16:0/22:6)	Lipid	Glycosyl PE	63196	LC/MS Pos Late	100021397	2098	926.575	Liver	3252	adenosine 5'-monophosphate (AMP)	Nucleotide	Purine Metabolism, Adenine containing	32342	LC/MS Neg	209	822	346.056	Muscle		HMDB00045
Liver_1495	Muscle_32344	-0.644298	110	saccharopine	Amino Acid	Lysine Metabolism	1495	LC/MS Pos Early	392	2530	277.139	Liver	1016	UDP-glucose	Carbohydrate	Nucleotide Sugar	32344	LC/MS Polar	1096	3950	565.048	Muscle	HMDB00279	HMDB00286
Liver_6146	Muscle_32344	-0.651681	111	2-aminoadipate	Amino Acid	Lysine Metabolism	6146	LC/MS Pos Early	381	1912	162.076	Liver	1016	UDP-glucose	Carbohydrate	Nucleotide Sugar	32344	LC/MS Polar	1096	3950	565.048	Muscle	HMDB00510	HMDB00286
Liver_43231	Muscle_32344	-0.655595	120	6-oxopiperidine-2-carboxylate	Amino Acid	Lysine Metabolism	43231	LC/MS Pos Early	100004499	1432	144.066	Liver	1016	UDP-glucose	Carbohydrate	Nucleotide Sugar	32344	LC/MS Polar	1096	3950	565.048	Muscle	HMDB61705	HMDB00286
Liver_43493	Muscle_32344	-0.611858	76	formiminoglutamate	Amino Acid	Histidine Metabolism	43493	LC/MS Pos Early	100002500	1880	175.071	Liver	1016	UDP-glucose	Carbohydrate	Nucleotide Sugar	32344	LC/MS Polar	1096	3950	565.048	Muscle	HMDB00854	HMDB00286
Liver_603	Muscle_32377	0.659254	452	spermine	Amino Acid	Polyamine Metabolism	603	LC/MS Pos Late	507	758	203.223	Liver	1049	N-acetylneuraminate	Carbohydrate	Aminosugar Metabolism	32377	LC/MS Polar	1162	3072.6	308.099	Muscle	HMDB01256	HMDB00230
Liver_1591	Muscle_32377	0.662932	340	N-acetylvaline	Amino Acid	Leucine, Isoleucine and Valine Metabolism	1591	LC/MS Neg	1084	1704	158.082	Liver	1049	N-acetylneuraminate	Carbohydrate	Aminosugar Metabolism	32377	LC/MS Polar	1162	3072.6	308.099	Muscle	HMDB11757	HMDB00230
Liver_12125	Muscle_32377	-0.655044	1338	behenate (22:0)*	Lipid	Long Chain Fatty Acid	12125	LC/MS Neg	314	6745	339.327	Liver	1049	N-acetylneuraminate	Carbohydrate	Aminosugar Metabolism	32377	LC/MS Polar	1162	3072.6	308.099	Muscle	HMDB00944	HMDB00230
Liver_33364	Muscle_32377	-0.60845	539	gamma-glutamylthreonine	Peptide	Gamma-glutamyl Amino Acid	33364	LC/MS Pos Early	100001314	1750	249.108	Liver	1049	N-acetylneuraminate	Carbohydrate	Aminosugar Metabolism	32377	LC/MS Polar	1162	3072.6	308.099	Muscle	HMDB29159	HMDB00230
Liver_46227	Muscle_32377	0.650348	126	fructosyllysine	Amino Acid	Lysine Metabolism	46227	LC/MS Pos Early	100005373	2784	309.166	Liver	1049	N-acetylneuraminate	Carbohydrate	Aminosugar Metabolism	32377	LC/MS Polar	1162	3072.6	308.099	Muscle		HMDB00230
Liver_47155	Muscle_32377	0.726777	1913	glycerophosphoinositol*	Lipid	Phospholipid Metabolism	47155	LC/MS Polar	100001621	3850	333.059	Liver	1049	N-acetylneuraminate	Carbohydrate	Aminosugar Metabolism	32377	LC/MS Polar	1162	3072.6	308.099	Muscle		HMDB00230
Liver_48885	Muscle_32377	0.69777	1101	arabitol/xylitol	Carbohydrate	Pentose Metabolism	48885	LC/MS Polar	100006430	1932.4	151.061	Liver	1049	N-acetylneuraminate	Carbohydrate	Aminosugar Metabolism	32377	LC/MS Polar	1162	3072.6	308.099	Muscle		HMDB00230
Liver_1495	Muscle_32390	0.665687	110	saccharopine	Amino Acid	Lysine Metabolism	1495	LC/MS Pos Early	392	2530	277.139	Liver	129	N-acetyltyrosine	Amino Acid	Tyrosine Metabolism	32390	LC/MS Neg	100001104	1680	222.077	Muscle	HMDB00279	HMDB00866
Liver_1827	Muscle_32401	-0.670624	3837	riboflavin (Vitamin B2)	Cofactors and Vitamins	Riboflavin Metabolism	1827	LC/MS Pos Early	500	2292	377.146	Liver	3402	trigonelline (N'-methylnicotinate)	Cofactors and Vitamins	Nicotinate and Nicotinamide Metabolism	32401	LC/MS Pos Early	100001092	1388	138.055	Muscle	HMDB00244	HMDB00875
Liver_5345	Muscle_32401	0.666286	3729	uridine 5'-diphosphate (UDP)	Nucleotide	Pyrimidine Metabolism, Uracil containing	5345	LC/MS Neg	870	599.5	402.995	Liver	3402	trigonelline (N'-methylnicotinate)	Cofactors and Vitamins	Nicotinate and Nicotinamide Metabolism	32401	LC/MS Pos Early	100001092	1388	138.055	Muscle	HMDB00295	HMDB00875
Liver_5983	Muscle_32401	-0.619472	2899	corticosterone	Lipid	Corticosteroids	5983	LC/MS Neg	272	5040	345.207	Liver	3402	trigonelline (N'-methylnicotinate)	Cofactors and Vitamins	Nicotinate and Nicotinamide Metabolism	32401	LC/MS Pos Early	100001092	1388	138.055	Muscle	HMDB01547	HMDB00875
Liver_15650	Muscle_32401	-0.638939	3673	1-methyladenosine	Nucleotide	Purine Metabolism, Adenine containing	15650	LC/MS Pos Early	1242	2120	282.12	Liver	3402	trigonelline (N'-methylnicotinate)	Cofactors and Vitamins	Nicotinate and Nicotinamide Metabolism	32401	LC/MS Pos Early	100001092	1388	138.055	Muscle	HMDB03331	HMDB00875
Liver_15745	Muscle_32401	0.656466	333	methylsuccinate	Amino Acid	Leucine, Isoleucine and Valine Metabolism	15745	LC/MS Polar	2051	2800	131.035	Liver	3402	trigonelline (N'-methylnicotinate)	Cofactors and Vitamins	Nicotinate and Nicotinamide Metabolism	32401	LC/MS Pos Early	100001092	1388	138.055	Muscle	HMDB01844	HMDB00875
Liver_32401	Muscle_32401	0.661326	3830	trigonelline (N'-methylnicotinate)	Cofactors and Vitamins	Nicotinate and Nicotinamide Metabolism	32401	LC/MS Pos Early	100001092	1388	138.055	Liver	3402	trigonelline (N'-methylnicotinate)	Cofactors and Vitamins	Nicotinate and Nicotinamide Metabolism	32401	LC/MS Pos Early	100001092	1388	138.055	Muscle	HMDB00875	HMDB00875
Liver_33487	Muscle_32401	0.620689	51	glutamate, gamma-methyl ester	Amino Acid	Glutamate Metabolism	33487	LC/MS Pos Early	100001103	2170	162.076	Liver	3402	trigonelline (N'-methylnicotinate)	Cofactors and Vitamins	Nicotinate and Nicotinamide Metabolism	32401	LC/MS Pos Early	100001092	1388	138.055	Muscle	HMDB61715	HMDB00875
Liver_39577	Muscle_32401	0.712972	57	N-methyl-GABA	Amino Acid	Glutamate Metabolism	39577	LC/MS Pos Early	100003152	2109	118.086	Liver	3402	trigonelline (N'-methylnicotinate)	Cofactors and Vitamins	Nicotinate and Nicotinamide Metabolism	32401	LC/MS Pos Early	100001092	1388	138.055	Muscle		HMDB00875
Liver_40406	Muscle_32401	0.757942	1914	trimethylamine N-oxide	Lipid	Phospholipid Metabolism	40406	LC/MS Pos Early	100003397	2100	76.0757	Liver	3402	trigonelline (N'-methylnicotinate)	Cofactors and Vitamins	Nicotinate and Nicotinamide Metabolism	32401	LC/MS Pos Early	100001092	1388	138.055	Muscle	HMDB00925	HMDB00875
Liver_53195	Muscle_32401	-0.669299	1936	1-myristoyl-2-arachidonoyl-GPC (14:0/20:4)*	Lipid	Phosphatidylcholine (PC)	53195	LC/MS Pos Late	100009139	1914	754.538	Liver	3402	trigonelline (N'-methylnicotinate)	Cofactors and Vitamins	Nicotinate and Nicotinamide Metabolism	32401	LC/MS Pos Early	100001092	1388	138.055	Muscle	HMDB07883	HMDB00875
Liver_57584	Muscle_32412	-0.631066	3833	N1-Methyl-4-pyridone-3-carboxamide	Cofactors and Vitamins	Nicotinate and Nicotinamide Metabolism	57584	LC/MS Pos Early	100001469	1260	153.066	Liver	1325	butyrylcarnitine (C4)	Lipid	Fatty Acid Metabolism (also BCAA Metabolism)	32412	LC/MS Pos Early	100001054	2860	232.154	Muscle	HMDB04194	HMDB02013
Liver_61868	Muscle_32412	-0.609697	86	1-ribosyl-imidazoleacetate*	Amino Acid	Histidine Metabolism	61868	LC/MS Pos Early	100001668	2006	259.092	Liver	1325	butyrylcarnitine (C4)	Lipid	Fatty Acid Metabolism (also BCAA Metabolism)	32412	LC/MS Pos Early	100001054	2860	232.154	Muscle	HMDB02331	HMDB02013
Liver_15499	Muscle_32452	-0.616626	7	betaine aldehyde	Amino Acid	Glycine, Serine and Threonine Metabolism	15499	LC/MS Pos Early	1219	1915	120.102	Liver	1328	propionylcarnitine (C3)	Lipid	Fatty Acid Metabolism (also BCAA Metabolism)	32452	LC/MS Pos Early	100001162	2590	218.139	Muscle	HMDB01252	HMDB00824
Liver_42398	Muscle_32452	-0.655596	2327	1-stearoyl-GPE (18:0)	Lipid	Lysophospholipid	42398	LC/MS Pos Late	100001461	1626	482.324	Liver	1328	propionylcarnitine (C3)	Lipid	Fatty Acid Metabolism (also BCAA Metabolism)	32452	LC/MS Pos Early	100001162	2590	218.139	Muscle	HMDB11130	HMDB00824
Liver_57443	Muscle_32452	-0.608691	2659	ceramide (d18:2/24:1, d18:1/24:2)*	Lipid	Ceramides	57443	LC/MS Pos Late	100015744	3858	646.613	Liver	1328	propionylcarnitine (C3)	Lipid	Fatty Acid Metabolism (also BCAA Metabolism)	32452	LC/MS Pos Early	100001162	2590	218.139	Muscle		HMDB00824
Liver_34409	Muscle_32457	0.604789	1613	stearoylcarnitine (C18)	Lipid	Fatty Acid Metabolism(Acyl Carnitine)	34409	LC/MS Pos Late	100001391	1485	428.373	Liver	1434	3-hydroxylaurate	Lipid	Fatty Acid, Monohydroxy	32457	LC/MS Neg	100001112	5175	215.165	Muscle	HMDB00848	HMDB00387
Liver_527	Muscle_32506	0.61741	1064	lactate	Carbohydrate	Glycolysis, Gluconeogenesis, and Pyruvate Metabolism	527	LC/MS Neg	482	681.6	89.0244	Liver	2190	2-linoleoylglycerol (18:2)	Lipid	Monoacylglycerol	32506	LC/MS Neg	100000987	6250	279.233	Muscle	HMDB00190	HMDB11538
Liver_577	Muscle_32506	0.726515	1162	fructose	Carbohydrate	Fructose, Mannose and Galactose Metabolism	577	LC/MS Polar	878	2065	179.056	Liver	2190	2-linoleoylglycerol (18:2)	Lipid	Monoacylglycerol	32506	LC/MS Neg	100000987	6250	279.233	Muscle	HMDB00660	HMDB11538
Liver_584	Muscle_32506	0.739154	1168	mannose	Carbohydrate	Fructose, Mannose and Galactose Metabolism	584	LC/MS Polar	803	2200	179.056	Liver	2190	2-linoleoylglycerol (18:2)	Lipid	Monoacylglycerol	32506	LC/MS Neg	100000987	6250	279.233	Muscle	HMDB00169	HMDB11538
Liver_590	Muscle_32506	-0.791711	388	hypotaurine	Amino Acid	Methionine, Cysteine, SAM and Taurine Metabolism	590	LC/MS Polar	358	2763.4	108.012	Liver	2190	2-linoleoylglycerol (18:2)	Lipid	Monoacylglycerol	32506	LC/MS Neg	100000987	6250	279.233	Muscle	HMDB00965	HMDB11538
Liver_1510	Muscle_32506	-0.649363	2617	phytosphingosine	Lipid	Sphingolipid Synthesis	1510	LC/MS Pos Late	469	1367	318.3	Liver	2190	2-linoleoylglycerol (18:2)	Lipid	Monoacylglycerol	32506	LC/MS Neg	100000987	6250	279.233	Muscle	HMDB04610	HMDB11538
Liver_1649	Muscle_32506	-0.656411	339	valine	Amino Acid	Leucine, Isoleucine and Valine Metabolism	1649	LC/MS Pos Early	566	2479	118.086	Liver	2190	2-linoleoylglycerol (18:2)	Lipid	Monoacylglycerol	32506	LC/MS Neg	100000987	6250	279.233	Muscle	HMDB00883	HMDB11538
Liver_1651	Muscle_32506	0.615887	3944	pyridoxal	Cofactors and Vitamins	Vitamin B6 Metabolism	1651	LC/MS Pos Early	491	2343	168.066	Liver	2190	2-linoleoylglycerol (18:2)	Lipid	Monoacylglycerol	32506	LC/MS Neg	100000987	6250	279.233	Muscle	HMDB01545	HMDB11538
Liver_1670	Muscle_32506	-0.674844	398	urea	Amino Acid	Urea cycle; Arginine and Proline Metabolism	1670	LC/MS Pos Early	533	700	121.072	Liver	2190	2-linoleoylglycerol (18:2)	Lipid	Monoacylglycerol	32506	LC/MS Neg	100000987	6250	279.233	Muscle	HMDB00294	HMDB11538
Liver_2134	Muscle_32506	-0.680018	3838	FAD	Cofactors and Vitamins	Riboflavin Metabolism	2134	LC/MS Neg	327	2425	784.15	Liver	2190	2-linoleoylglycerol (18:2)	Lipid	Monoacylglycerol	32506	LC/MS Neg	100000987	6250	279.233	Muscle	HMDB01248	HMDB11538
Liver_5331	Muscle_32506	-0.616516	3943	pyridoxal phosphate	Cofactors and Vitamins	Vitamin B6 Metabolism	5331	LC/MS Neg	492	943	246.017	Liver	2190	2-linoleoylglycerol (18:2)	Lipid	Monoacylglycerol	32506	LC/MS Neg	100000987	6250	279.233	Muscle	HMDB01491	HMDB11538
Liver_15140	Muscle_32506	-0.656248	230	kynurenine	Amino Acid	Tryptophan Metabolism	15140	LC/MS Pos Early	100000265	2739	209.092	Liver	2190	2-linoleoylglycerol (18:2)	Lipid	Monoacylglycerol	32506	LC/MS Neg	100000987	6250	279.233	Muscle	HMDB00684	HMDB11538
Liver_15586	Muscle_32506	0.764863	1120	maltose	Carbohydrate	Glycogen Metabolism	15586	LC/MS Polar	913	3329.4	387.114	Liver	2190	2-linoleoylglycerol (18:2)	Lipid	Monoacylglycerol	32506	LC/MS Neg	100000987	6250	279.233	Muscle	HMDB00163	HMDB11538
Liver_15650	Muscle_32506	-0.660461	3673	1-methyladenosine	Nucleotide	Purine Metabolism, Adenine containing	15650	LC/MS Pos Early	1242	2120	282.12	Liver	2190	2-linoleoylglycerol (18:2)	Lipid	Monoacylglycerol	32506	LC/MS Neg	100000987	6250	279.233	Muscle	HMDB03331	HMDB11538
[truncated: 1,570 more rows]

## Sheet: Nodes_exe_ZT15_Liver_vs_Muscle
Name	degree	PATHWAYSORTORDER	BIOCHEMICAL	SUPERPATHWAY	SUBPATHWAY	COMPID	PLATFORM	CHEMICALID	RI	MASS	Tissue	GroupHMDB
[truncated: 727 more rows]

[truncated: 6 more sheets: Edges_exe_ZT3_Liver_vs_Muscle, Nodes_exe_ZT3_Liver_vs_Muscle, Edges_sed_ZT15_Liver_vs_Muscle, Nodes_sed_ZT15_Liver_vs_Muscle, Edges_sed_ZT3_Liver_vs_Muscle, Nodes_sed_ZT3_Liver_vs_Muscle]
