# Supplementary material for: Atlas of exercise metabolism reveals time-dependent signatures of metabolic homeostasis
Source: Cell Metab. Author manuscript; Available in PMC 2026 May 20. (PMC13189211; doi:10.1016/j.cmet.2021.12.016)
Supplement: Data_S1 [file NIHMS2168542-supplement-Data_S1.zip › Data S1_Original datasource used to create all graphs and uncropped western blot images (Related to Figure 1-7)/Orig Data Fig 7D.xlsx]

## Sheet: AV_Liver_2-HB
ANIMAL_ID_Portal	100008928_Portal	ANIMAL_ID_Vena Cava	100008928_Vena Cava	Condition	Zeitgeber
33	0.119487	33	0.907904	exe	ZT3
35	-0.261611	35	0.604065	exe	ZT3
41	-0.847056	41	0.0947988	exe	ZT3
43	-0.598638	43	0.348208	exe	ZT3
45	-0.45512	45	0.129909	exe	ZT3
55	-0.482651	55	0.474038	exe	ZT3
69	-0.347076	69	0.690089	exe	ZT3
71	-0.191411	71	0.846545	exe	ZT3
37	1.38037	37	1.13644	exe	ZT15
47	0.319833	47	0.882726	exe	ZT15
49	1.06595	49	1.2243	exe	ZT15
51	1.2983	51	1.63593	exe	ZT15
59	-0.289628			exe	ZT15
63	1.33151	63	1.60709	exe	ZT15
73	1.63591	73	1.66988	exe	ZT15
75	1.70395	75	2.08754	exe	ZT15
34	-1.35153	34	-0.564284	sed	ZT3
42	-0.82352	42	0.303094	sed	ZT3
		44	-0.12651	sed	ZT3
46	-0.672288	46	-0.538116	sed	ZT3
54	-0.947742	54	-0.125461	sed	ZT3
56	-0.372454			sed	ZT3
58	-1.56194	58	-0.934644	sed	ZT3
70	-0.410696	70	0.214515	sed	ZT3
38	-0.667466	38	-0.405475	sed	ZT15
40	-0.434727	40	0.42096	sed	ZT15
48	-0.544667	48	0.460985	sed	ZT15
52	-0.352583	52	0.540806	sed	ZT15
60	-0.483564	60	0.759575	sed	ZT15
62	-0.357244	62	0.109809	sed	ZT15
64	-1.01365	64	-0.191172	sed	ZT15
72	-0.162018	72	0.601451	sed	ZT15

## Sheet: AV_Muscle_2_HB
ANIMAL_ID_Arterious	100008928_Arterious	ANIMAL_ID_Venous	100008928_Venous	Condition	Zeitgeber
1	-0.789194	1	-0.867457	exe	ZT3
3	0.150362	3	-0.0355418	exe	ZT3
9	0.42384	9	0.450715	exe	ZT3
11	0.300504	11	0.206855	exe	ZT3
17	0.613664	17	0.58952	exe	ZT3
19	0.241091	19	0.245203	exe	ZT3
27	-1.97644	27	-1.71614	exe	ZT3
67	1.23667	67	1.16219	exe	ZT3
5	0.393716	5	0.0908557	exe	ZT15
7	1.08636	7	1.46306	exe	ZT15
13	1.34041	13	1.28965	exe	ZT15
15	0.472581	15	0.561484	exe	ZT15
21	1.27464	21	1.30684	exe	ZT15
23	1.6888	23	1.7867	exe	ZT15
29	1.60829	29	1.36852	exe	ZT15
31	1.37644	31	1.16492	exe	ZT15
10	-0.408256	10	-0.818729	sed	ZT3
12	-0.0222925	12	-0.0798803	sed	ZT3
18	-0.59605	18	-1.16047	sed	ZT3
20	-0.311788	20	-0.63664	sed	ZT3
26	-1.01613	26	-1.14371	sed	ZT3
28	-0.412711	28	-0.54985	sed	ZT3
66	-0.00792605	66	-0.60028	sed	ZT3
6	-0.205632	6	-0.116993	sed	ZT15
8	0.15986	8	0.55848	sed	ZT15
14	-0.135473	14	-0.471633	sed	ZT15
16	0.262906	16	0.187954	sed	ZT15
22	-0.320964	22	-0.548772	sed	ZT15
24	0.177034	24	0.403524	sed	ZT15
30	-0.467404	30	-0.600609	sed	ZT15
32	-0.732318	32	-0.776752	sed	ZT15
