# Supplementary material for: Atlas of exercise metabolism reveals time-dependent signatures of metabolic homeostasis
Source: Cell Metab. Author manuscript; Available in PMC 2026 May 20. (PMC13189211; doi:10.1016/j.cmet.2021.12.016)
Supplement: Data_S1 [file NIHMS2168542-supplement-Data_S1.zip › Data S1_Original datasource used to create all graphs and uncropped western blot images (Related to Figure 1-7)/Orig Data Fig 3B, Fig 3F.xlsx]

## Sheet: GraphAll_Edges_exe
EndNodes_1	EndNodes_2	Weight
BAT_1125	BAT_60	0.917358
BAT_1125	BAT_40499	0.907258
BAT_1125	HPT_43847	0.924983
BAT_60	BAT_15140	0.911281
BAT_60	BAT_1587	0.938956
BAT_60	BAT_1649	0.976253
BAT_60	eWAT_1587	0.909193
BAT_60	eWAT_32197	0.894622
BAT_60	Heart_60	0.895239
BAT_60	Heart_1649	0.93858
BAT_60	Heart_52281	0.899694
BAT_60	Heart_57747	0.892893
BAT_60	HPT_43847	0.897457
BAT_60	Liver_36752	0.90433
BAT_60	Liver_15586	-0.907158
BAT_60	Liver_20488	-0.910993
BAT_60	Liver_57341	0.916737
BAT_60	Serum_42374	0.895214
BAT_60	Serum_1498	-0.896132
BAT_60	Serum_46539	-0.905932
BAT_40499	Muscle_46223	0.908575
BAT_40499	Muscle_57521	0.899742
BAT_40499	Muscle_57522	0.908747
BAT_1587	BAT_1649	0.936608
BAT_1587	BAT_33967	0.936691
BAT_1587	BAT_52281	0.914592
BAT_1587	eWAT_1587	0.981756
BAT_1587	eWAT_32197	0.924977
BAT_1587	eWAT_55072	0.912367
BAT_1587	Heart_60	0.954164
BAT_1587	Heart_1649	0.978837
BAT_1587	Heart_52281	0.924396
BAT_1587	Heart_57747	0.90287
BAT_1587	Heart_512	0.90624
BAT_1587	Heart_1125	0.894592
BAT_1587	Heart_1549	0.892689
BAT_1587	Heart_1587	0.956543
BAT_1587	Heart_1591	0.911564
BAT_1587	Heart_12129	0.911719
BAT_1587	Heart_32452	0.900624
BAT_1587	Heart_33967	0.897915
BAT_1587	Heart_62559	0.893634
BAT_1587	HPT_1587	0.926079
BAT_1587	HPT_34407	0.907821
BAT_1587	iWAT_1587	0.9429
BAT_1587	Liver_1493	0.917071
BAT_1587	Liver_36752	0.917381
BAT_1587	Liver_2132	0.945739
BAT_1587	Liver_15586	-0.946754
BAT_1587	Liver_15720	0.939785
BAT_1587	Liver_20488	-0.963487
BAT_1587	Liver_45095	0.89857
BAT_1587	Liver_46142	-0.915183
BAT_1587	Liver_48434	0.946492
BAT_1587	Liver_52475	0.919269
BAT_1587	Liver_55072	0.904615
BAT_1587	Liver_57341	0.955066
BAT_1587	Liver_57461	0.93052
BAT_1587	Liver_63192	-0.970641
BAT_1587	Liver_63193	-0.934198
BAT_1587	Liver_63194	-0.934288
BAT_1587	Liver_63195	-0.926322
BAT_1587	Liver_63196	-0.940292
BAT_1587	Liver_63197	-0.959634
BAT_1587	Liver_63200	-0.923688
BAT_1587	Muscle_1587	0.948072
BAT_1587	Muscle_52281	0.914633
BAT_1587	Serum_55	-0.907411
BAT_1587	Serum_60	0.942222
BAT_1587	Serum_485	-0.93133
BAT_1587	Serum_1414	-0.902065
BAT_1587	Serum_1512	0.893897
BAT_1587	Serum_1587	0.973483
BAT_1587	Serum_1591	0.953775
BAT_1587	Serum_1643	-0.90073
BAT_1587	Serum_1649	0.959554
BAT_1587	Serum_1669	0.90679
BAT_1587	Serum_1670	0.953101
BAT_1587	Serum_2125	-0.920019
BAT_1587	Serum_2133	-0.902458
BAT_1587	Serum_15136	-0.898678
BAT_1587	Serum_15990	-0.902188
BAT_1587	Serum_18280	0.902515
BAT_1587	Serum_31934	0.900007
BAT_1587	Serum_34407	0.897235
BAT_1587	Serum_35127	-0.902073
BAT_1587	Serum_37455	-0.89715
BAT_1587	Serum_40473	0.909711
BAT_1587	Serum_42374	0.924891
BAT_1587	Serum_44621	0.90434
BAT_1587	Serum_48149	-0.946629
BAT_1587	Serum_48434	0.949068
BAT_1587	Serum_55072	0.921929
BAT_1587	Serum_57747	0.906168
BAT_1587	Serum_62100	-0.926659
BAT_1649	eWAT_1587	0.928781
BAT_1649	eWAT_32197	0.949323
BAT_1649	Heart_60	0.91971
BAT_1649	Heart_1649	0.959807
BAT_1649	Heart_57747	0.949287
BAT_1649	Heart_1587	0.895376
BAT_1649	Heart_12129	0.909362
BAT_1649	Heart_62559	0.902254
BAT_1649	Heart_32197	0.901426
BAT_1649	Liver_36752	0.93022
BAT_1649	Liver_15586	-0.900531
BAT_1649	Liver_15720	0.892718
BAT_1649	Muscle_60	0.899169
BAT_1649	Muscle_1649	0.894181
BAT_1649	Serum_60	0.899195
BAT_1649	Serum_1649	0.926438
BAT_1649	Serum_42374	0.922363
BAT_55	BAT_396	-0.905943
BAT_396	BAT_527	-0.894725
BAT_396	BAT_32306	-0.941024
BAT_527	BAT_27718	0.92932
BAT_527	BAT_513	0.904994
BAT_32306	BAT_22001	-0.897939
BAT_32306	BAT_52984	0.896938
BAT_32306	Liver_1124	-0.922075
BAT_27718	BAT_513	0.898898
BAT_513	BAT_33951	0.899211
BAT_513	BAT_57521	0.926297
BAT_513	BAT_36713	0.932578
BAT_513	BAT_57519	0.902894
BAT_513	BAT_57520	0.900883
BAT_33951	BAT_36713	0.918045
BAT_33951	BAT_57519	0.935267
BAT_33951	BAT_57520	0.917099
BAT_33951	BAT_15747	0.90921
BAT_57521	BAT_36713	0.894411
BAT_57521	BAT_57519	0.947203
BAT_57521	BAT_57520	0.950225
BAT_57521	BAT_15747	0.922436
BAT_57521	BAT_1768	0.951586
BAT_57521	BAT_33952	0.937405
BAT_57521	BAT_48182	0.906772
BAT_57521	BAT_57511	0.915702
BAT_57521	BAT_44681	0.903286
BAT_36713	BAT_57519	0.952683
BAT_36713	BAT_57520	0.938665
BAT_36713	BAT_15747	0.94856
BAT_36713	BAT_57526	0.900644
BAT_36713	BAT_62947	0.97448
BAT_36713	BAT_1768	0.942336
BAT_57519	BAT_57520	0.987626
BAT_57519	BAT_15747	0.965184
BAT_57519	BAT_57528	0.913116
BAT_57519	BAT_62947	0.943682
BAT_57519	BAT_1768	0.971799
BAT_57520	BAT_15747	0.966561
BAT_57520	BAT_62947	0.927959
BAT_57520	BAT_1768	0.977464
BAT_15747	BAT_62947	0.918203
BAT_15747	BAT_1768	0.986477
BAT_62807	BAT_555	0.935632
BAT_555	BAT_37070	0.905171
BAT_1110	BAT_1105	0.958007
BAT_1110	BAT_35718	0.97514
BAT_1110	BAT_32980	0.893463
BAT_1110	BAT_32504	0.92552
BAT_1110	BAT_44675	0.942354
BAT_1110	BAT_37478	0.933321
BAT_1110	BAT_52285	0.9177
BAT_1110	BAT_57810	0.896659
BAT_1105	BAT_35718	0.943777
BAT_1105	BAT_52285	0.929151
BAT_1105	BAT_18467	0.90724
BAT_35718	BAT_32980	0.900018
BAT_35718	BAT_32504	0.931833
BAT_35718	BAT_44675	0.959816
BAT_35718	BAT_37478	0.952524
BAT_35718	BAT_52285	0.912055
BAT_35718	BAT_57810	0.900547
BAT_35718	Serum_32198	0.907655
BAT_32980	BAT_32504	0.950823
BAT_32980	BAT_44675	0.925315
BAT_32980	BAT_37478	0.932428
BAT_32980	BAT_57810	0.89192
BAT_32504	BAT_44675	0.961771
BAT_32504	BAT_37478	0.94895
BAT_32504	BAT_57810	0.941945
BAT_32504	BAT_57467	0.895773
BAT_44675	BAT_37478	0.94996
BAT_44675	BAT_57810	0.95683
BAT_37478	BAT_57810	0.928715
BAT_37478	Serum_63685	0.907166
BAT_52285	BAT_18467	0.920165
BAT_52285	Serum_63685	0.89337
BAT_18467	BAT_34035	0.936458
BAT_18467	BAT_33971	0.891301
BAT_18467	Serum_32198	0.899377
BAT_34035	BAT_33971	0.918528
BAT_34035	BAT_1361	0.901737
BAT_33971	BAT_33972	0.914569
BAT_62781	BAT_1118	0.925147
BAT_1118	iWAT_27710	0.911293
BAT_554	BAT_1301	-0.927838
BAT_554	BAT_48187	0.937251
BAT_554	BAT_57528	-0.931332
BAT_1301	BAT_1638	0.893028
BAT_1301	BAT_57526	0.903246
BAT_48187	BAT_57528	-0.950253
BAT_57528	BAT_62947	0.893095
BAT_1638	BAT_1498	0.919727
BAT_57526	BAT_62947	0.924324
BAT_57526	BAT_52677	-0.929107
BAT_57526	HPT_35819	-0.893982
BAT_62947	BAT_1768	0.932221
BAT_1643	BAT_1303	0.963554
BAT_45968	BAT_1336	0.899272
BAT_45968	BAT_61843	0.912537
BAT_1126	BAT_1356	-0.9044
BAT_1126	BAT_17805	-0.89553
BAT_1126	BAT_33587	-0.912778
BAT_1126	iWAT_542	-0.92636
BAT_1126	iWAT_1573	0.933116
BAT_1126	iWAT_22053	0.911421
BAT_1126	iWAT_37070	0.939627
BAT_1126	Serum_542	-0.896401
BAT_1356	BAT_38296	0.898586
BAT_1356	Heart_542	0.904939
BAT_1356	Heart_15706	-0.910925
BAT_1356	iWAT_606	-0.91816
BAT_1356	Muscle_52984	0.891306
BAT_17805	BAT_33587	0.964968
BAT_17805	BAT_33972	0.911166
BAT_17805	iWAT_1573	-0.912071
BAT_17805	Muscle_542	0.914917
BAT_33587	BAT_33972	0.896693
BAT_33587	iWAT_1573	-0.952469
BAT_33587	iWAT_62276	-0.925627
BAT_38296	Heart_542	0.916835
BAT_38296	Heart_15706	-0.915231
BAT_1645	BAT_1365	0.924523
BAT_1645	BAT_18362	0.931536
BAT_1645	BAT_32418	0.963
BAT_1645	BAT_33447	0.958253
BAT_1365	BAT_18362	0.92963
BAT_1365	BAT_32418	0.905383
BAT_1365	BAT_33447	0.97439
BAT_18362	BAT_32418	0.891961
BAT_18362	BAT_33447	0.929595
BAT_32418	BAT_33447	0.930304
BAT_41754	BAT_1408	0.90161
BAT_15765	BAT_1437	0.902322
BAT_15765	Liver_1561	0.948396
BAT_32417	BAT_1552	0.910176
BAT_32417	BAT_32415	0.910248
BAT_32415	iWAT_52285	0.925795
BAT_46173	BAT_1564	0.956381
BAT_52602	BAT_1572	0.908993
BAT_52602	Serum_2183	0.913967
BAT_33967	eWAT_1587	0.892156
BAT_33967	Heart_512	0.893586
BAT_33967	HPT_43847	0.905541
BAT_33967	Liver_15586	-0.90502
BAT_33967	Liver_20488	-0.919223
BAT_33967	Liver_57341	0.914187
BAT_33967	Liver_57461	0.89263
BAT_33967	Liver_63192	-0.928602
BAT_33967	Liver_63193	-0.892633
BAT_33967	Liver_63194	-0.905915
BAT_33967	Liver_63195	-0.902384
BAT_33967	Liver_63196	-0.915214
BAT_33967	Liver_63197	-0.920856
BAT_33967	Liver_63200	-0.910577
BAT_33967	Muscle_1587	0.895924
BAT_33967	Serum_1587	0.908399
BAT_33967	Serum_1591	0.939199
BAT_33967	Serum_1670	0.918723
BAT_33967	Serum_44621	0.893715
BAT_33967	Serum_48434	0.948191
BAT_33967	Serum_37076	0.899033
BAT_52281	eWAT_1587	0.916644
BAT_52281	eWAT_31934	0.906017
BAT_52281	eWAT_52281	0.948706
BAT_52281	Heart_52281	0.950837
BAT_52281	HPT_34407	0.902765
BAT_52281	HPT_52281	0.926722
BAT_52281	iWAT_1587	0.92587
BAT_52281	Liver_20488	-0.902725
BAT_52281	Liver_45095	0.893748
BAT_52281	Liver_63197	-0.916852
BAT_52281	Liver_63200	-0.916392
BAT_52281	Muscle_52281	0.95002
BAT_52281	Serum_1512	0.90767
BAT_52281	Serum_1643	-0.920453
BAT_52281	Serum_31934	0.950771
BAT_52281	Serum_1124	-0.896826
BAT_52281	Serum_1572	-0.894849
BAT_52281	Serum_52281	0.974355
BAT_62559	BAT_1648	0.906892
BAT_2734	BAT_1670	0.891535
BAT_2734	Serum_43588	0.892771
BAT_2734	Serum_43829	0.896649
BAT_1670	Heart_512	0.915641
BAT_1670	Liver_54994	0.891659
BAT_1670	Serum_46173	-0.90282
BAT_531	BAT_1827	0.900103
BAT_45428	BAT_1898	-0.94317
BAT_45428	iWAT_35628	-0.9224
BAT_45428	iWAT_36600	-0.930819
BAT_1898	iWAT_35436	-0.915184
BAT_1898	iWAT_35628	0.915849
BAT_63109	BAT_2183	0.931516
BAT_63109	BAT_52710	-0.908915
BAT_63109	BAT_62951	0.902502
BAT_63109	Serum_55072	-0.902924
BAT_63109	Serum_63109	0.918454
BAT_63109	Serum_15720	-0.896586
BAT_2183	eWAT_35628	-0.894514
BAT_2183	eWAT_52602	0.941182
BAT_2183	Serum_55072	-0.912899
BAT_2183	Serum_62100	0.90929
BAT_2183	Serum_33013	0.930394
BAT_2183	Serum_1572	0.905553
BAT_2183	Serum_1419	0.897077
BAT_2183	Serum_63109	0.932856
BAT_52710	BAT_53195	0.929419
BAT_52710	eWAT_31555	0.891337
BAT_57512	BAT_2829	-0.900793
BAT_57512	BAT_57522	0.978506
BAT_2829	BAT_57522	-0.952039
BAT_33441	BAT_5341	-0.901546
BAT_5341	Heart_1117	-0.897634
BAT_42489	BAT_15500	0.911492
BAT_46322	BAT_15504	0.904303
BAT_57	BAT_15720	0.958652
BAT_57	BAT_31555	0.911127
BAT_57	Muscle_35117	0.892132
BAT_57	Muscle_35160	0.895818
BAT_57	Muscle_53223	0.89697
BAT_15720	BAT_31555	0.906797
BAT_15720	Muscle_35160	0.952989
BAT_15720	Muscle_53223	0.894888
BAT_15720	Muscle_46223	0.904818
BAT_15720	Muscle_57511	0.914701
BAT_31555	Heart_52281	0.918438
BAT_31555	Liver_45095	0.91465
BAT_31555	Liver_63193	-0.895462
BAT_31555	Liver_63196	-0.89835
BAT_31555	Liver_63197	-0.91605
BAT_31555	Liver_63200	-0.910166
BAT_31555	Muscle_52281	0.916979
BAT_31555	Muscle_35160	0.931057
BAT_31555	Muscle_39271	-0.914058
BAT_31555	Serum_1591	0.933842
BAT_31555	Serum_55072	0.894235
BAT_31555	Serum_52281	0.912138
BAT_31555	Serum_37059	-0.921875
BAT_37455	BAT_15990	0.943177
BAT_15990	BAT_36751	0.957982
BAT_33972	BAT_62556	-0.891423
BAT_33972	Liver_44681	0.904742
BAT_33972	Serum_53230	0.94206
BAT_62556	Heart_57513	-0.915524
BAT_62556	Heart_57525	-0.917039
BAT_62556	Liver_46227	0.896463
BAT_62556	Liver_62559	0.944229
BAT_52473	BAT_18497	-0.895628
BAT_52468	BAT_19265	0.91748
BAT_53230	BAT_21158	0.953441
BAT_34397	BAT_27447	0.892194
BAT_594	BAT_27738	0.925342
BAT_27738	BAT_34418	0.921214
BAT_34418	Liver_1651	0.897333
BAT_1411	BAT_32352	0.973335
BAT_1411	eWAT_36738	0.908131
BAT_32352	eWAT_36738	0.9319
BAT_32352	eWAT_54914	0.895955
BAT_22053	BAT_32457	0.943027
BAT_22053	Liver_1124	0.893658
BAT_57467	iWAT_62807	-0.95128
BAT_57467	Serum_46798	-0.892567
BAT_15681	BAT_33942	0.898838
BAT_15681	Serum_37455	-0.904119
BAT_15681	Serum_1574	-0.892674
BAT_33942	eWAT_35631	0.900608
BAT_33942	eWAT_42398	0.918768
BAT_33942	eWAT_45970	0.91681
BAT_33942	eWAT_48152	-0.920297
BAT_33942	eWAT_48153	-0.931456
BAT_33942	Heart_48187	0.897385
BAT_33942	Liver_2132	0.892792
BAT_33942	Liver_20488	-0.892084
BAT_33942	Serum_1643	-0.900308
BAT_33942	Serum_37455	-0.896721
BAT_33942	Serum_46539	-0.920972
BAT_33942	Serum_1574	-0.905577
BAT_33942	Serum_39577	-0.916977
BAT_34534	BAT_33952	0.972124
BAT_34534	BAT_48182	0.978292
BAT_34534	BAT_57511	0.899184
BAT_34534	BAT_61769	0.959243
BAT_34534	BAT_44681	0.895623
BAT_34534	Heart_554	-0.891597
BAT_33952	BAT_48182	0.990842
BAT_33952	BAT_57511	0.925184
BAT_33952	BAT_61769	0.930351
BAT_33952	BAT_44681	0.936073
BAT_33952	BAT_53223	0.912331
BAT_48182	BAT_57511	0.902581
BAT_48182	BAT_61769	0.937477
BAT_48182	BAT_44681	0.918107
BAT_48182	BAT_53223	0.919389
BAT_48182	Heart_554	-0.90588
BAT_57511	BAT_44681	0.940588
BAT_57511	BAT_53223	0.921925
BAT_57511	BAT_46223	0.944958
BAT_61769	Heart_554	-0.947942
BAT_44681	BAT_53223	0.934421
BAT_44681	BAT_46223	0.908506
BAT_46223	BAT_35160	0.949568
BAT_63151	BAT_33969	-0.922358
BAT_63151	Heart_63151	0.959052
BAT_63151	iWAT_1899	-0.920609
BAT_63151	Liver_63151	0.928246
BAT_63151	Serum_63151	0.978174
BAT_33969	Heart_63151	-0.932455
BAT_33969	Serum_63151	-0.922059
BAT_22842	BAT_33983	0.899094
BAT_33983	Heart_1508	-0.912219
BAT_33983	Muscle_37076	-0.913485
BAT_35160	Heart_57480	-0.894411
BAT_42420	BAT_35172	0.905143
BAT_42420	HPT_2831	0.934903
BAT_35172	BAT_46957	0.940592
BAT_35172	eWAT_63151	0.946244
BAT_35172	Heart_34585	0.899316
BAT_35172	iWAT_35172	0.917363
BAT_35172	iWAT_52234	-0.947104
BAT_35172	Liver_36602	-0.938683
BAT_46957	eWAT_63151	0.958754
BAT_46957	iWAT_52234	-0.921517
BAT_33955	BAT_35253	0.954879
BAT_35253	BAT_44621	0.892378
BAT_36602	BAT_35305	0.922576
BAT_36602	BAT_36594	0.907173
BAT_63195	BAT_35678	-0.900521
BAT_63195	iWAT_18494	0.919098
BAT_37093	BAT_36659	0.9382
BAT_36659	Liver_37123	0.893333
BAT_38102	BAT_38165	0.894375
BAT_38102	Muscle_54	0.903302
BAT_63358	BAT_38178	0.952747
BAT_48782	BAT_39582	0.914715
BAT_48782	Liver_2730	-0.923691
BAT_48782	Liver_42448	0.912504
BAT_48782	Liver_52446	0.891458
BAT_39582	BAT_62946	0.898324
BAT_39582	eWAT_62860	0.919128
BAT_39582	Liver_1125	0.902276
BAT_39582	Liver_37137	-0.894382
BAT_39582	Serum_1558	0.906338
BAT_39582	Serum_62862	0.899487
BAT_62946	eWAT_62860	0.944642
BAT_18357	BAT_40008	0.894011
BAT_18357	eWAT_48130	0.906314
BAT_40008	BAT_34398	0.900318
BAT_40008	eWAT_57838	0.901916
BAT_34398	BAT_41370	0.892473
BAT_41370	BAT_40045	0.924549
BAT_41370	BAT_41375	0.93861
BAT_41370	eWAT_48130	0.922141
BAT_41370	Serum_53013	0.903082
BAT_40010	BAT_40045	0.923906
BAT_40010	BAT_48189	0.941691
BAT_40045	BAT_48189	0.912758
BAT_40045	eWAT_48130	0.89583
BAT_41375	eWAT_48130	0.903625
BAT_52446	BAT_42398	0.938829
BAT_52446	BAT_52447	0.948338
BAT_52446	BAT_53189	0.922464
BAT_52446	BAT_52434	0.909411
BAT_52446	BAT_57476	0.928538
BAT_52446	BAT_49617	0.919253
BAT_52446	BAT_52438	0.909941
BAT_52446	eWAT_18497	-0.93391
BAT_52446	eWAT_33983	-0.921436
BAT_42398	BAT_52447	0.978501
BAT_42398	BAT_53189	0.920021
BAT_42398	BAT_57476	0.946084
BAT_42398	BAT_48490	0.900343
BAT_42398	BAT_48492	0.900264
BAT_52447	BAT_53189	0.915877
BAT_52447	BAT_52434	0.915188
BAT_52447	BAT_57476	0.94691
BAT_52447	BAT_48490	0.916545
BAT_52447	BAT_48492	0.901102
BAT_52447	BAT_57416	0.893129
BAT_53189	BAT_57476	0.891452
BAT_53189	BAT_49617	0.913839
BAT_53189	BAT_48492	0.934503
BAT_53189	BAT_57330	0.933784
BAT_53189	BAT_52436	0.935992
BAT_53189	BAT_57480	0.927066
BAT_53189	BAT_52464	0.896102
BAT_52434	BAT_57476	0.923857
BAT_52434	BAT_49617	0.897531
BAT_52434	BAT_48490	0.93972
BAT_52434	BAT_52433	0.928904
BAT_52434	BAT_53209	0.895375
BAT_52434	BAT_52235	0.923721
BAT_52434	BAT_57473	0.905597
BAT_52434	BAT_52452	0.921778
BAT_57476	BAT_49617	0.897892
BAT_57476	BAT_48490	0.954095
BAT_57476	BAT_48492	0.923157
BAT_57476	BAT_57416	0.928041
BAT_57476	BAT_52449	0.900482
BAT_57476	BAT_52615	0.912183
BAT_57476	BAT_52495	0.904161
BAT_57476	BAT_57473	0.971876
BAT_57476	BAT_52437	0.915364
BAT_49617	BAT_52438	0.90178
BAT_49617	BAT_52464	0.899579
BAT_49617	BAT_52433	0.911646
BAT_49617	BAT_52687	0.924826
BAT_52438	BAT_52464	0.89312
BAT_52438	BAT_52687	0.891576
BAT_52438	BAT_52467	0.917527
BAT_52438	eWAT_18497	-0.895017
BAT_48490	BAT_48492	0.976458
BAT_48490	BAT_57330	0.926883
BAT_48490	BAT_52436	0.918507
BAT_48490	BAT_52449	0.895965
BAT_48490	BAT_52615	0.894215
BAT_48490	BAT_52495	0.962346
BAT_48490	BAT_53209	0.905991
BAT_48490	BAT_47153	0.934631
BAT_48490	BAT_52235	0.913412
BAT_48490	BAT_52616	0.91781
BAT_48490	BAT_57473	0.902712
BAT_48490	BAT_52437	0.911634
BAT_48492	BAT_57330	0.97599
BAT_48492	BAT_52436	0.970242
BAT_48492	BAT_57480	0.891807
BAT_48492	BAT_52495	0.965858
BAT_48492	BAT_53209	0.895139
BAT_48492	BAT_47153	0.922855
BAT_48492	BAT_52616	0.934849
BAT_57416	BAT_52615	0.892244
BAT_57416	BAT_57473	0.906658
BAT_57416	BAT_52437	0.908563
BAT_57330	BAT_52436	0.975498
BAT_57330	BAT_57480	0.920711
BAT_57330	BAT_52495	0.954739
BAT_57330	BAT_57482	0.90207
BAT_57330	BAT_48493	0.897758
BAT_57330	BAT_57331	0.909251
BAT_52436	BAT_57480	0.905412
BAT_52436	BAT_52495	0.938482
BAT_52436	BAT_52616	0.897225
BAT_57480	BAT_48493	0.933543
BAT_52464	BAT_52687	0.906867
BAT_19263	BAT_42448	0.90947
BAT_19263	Heart_46957	-0.897647
BAT_52462	BAT_42450	0.918973
BAT_52462	BAT_52697	0.960919
BAT_42450	BAT_52697	0.914638
BAT_42450	BAT_52449	0.934684
BAT_42450	BAT_52615	0.894845
BAT_42450	BAT_52495	0.919801
BAT_52697	BAT_57482	0.906077
BAT_52449	BAT_47153	0.896835
BAT_52449	BAT_52437	0.915274
BAT_52615	BAT_52495	0.903876
BAT_52615	BAT_52716	0.931294
BAT_52615	BAT_57475	0.947834
BAT_52495	BAT_57475	0.938112
BAT_52495	BAT_57331	0.921265
BAT_52433	BAT_42459	0.910077
BAT_52433	BAT_53209	0.941915
BAT_52433	Heart_52610	0.898272
BAT_52673	BAT_42463	0.930138
BAT_52673	BAT_52475	0.938579
BAT_52673	BAT_19130	0.895477
BAT_52673	Muscle_32197	0.896587
BAT_19130	BAT_57477	0.917045
BAT_19130	Muscle_32197	0.914194
BAT_22138	BAT_43249	0.972575
BAT_22138	Liver_54994	0.90255
BAT_22138	Muscle_5086	0.936079
BAT_43249	Muscle_5086	0.916783
BAT_43249	Muscle_18497	-0.894222
BAT_43249	Muscle_33983	-0.891302
BAT_57513	BAT_46225	-0.945409
BAT_22185	BAT_46798	-0.896029
BAT_46798	BAT_54968	0.920654
BAT_54968	BAT_46799	0.891675
BAT_54968	BAT_54963	0.9006
BAT_54968	BAT_54969	0.913582
BAT_54968	Heart_32377	-0.934974
BAT_54963	BAT_54969	0.909369
BAT_54963	BAT_54964	0.934708
BAT_54963	Heart_22119	0.905883
BAT_54969	BAT_54964	0.961802
BAT_54969	eWAT_15522	0.914698
BAT_54969	Heart_22119	0.897256
BAT_54969	Heart_32377	-0.893601
BAT_47153	BAT_52235	0.891423
BAT_47153	BAT_52616	0.936204
BAT_47153	BAT_52437	0.97605
BAT_52616	BAT_52437	0.922464
BAT_57473	BAT_52437	0.897426
BAT_15522	BAT_48130	-0.917669
BAT_52452	Serum_21134	0.907224
BAT_52716	BAT_52466	0.899069
BAT_57475	iWAT_57512	0.92039
BAT_48493	BAT_52435	0.968997
BAT_57331	Muscle_46130	-0.903402
BAT_52687	BAT_52467	0.905692
BAT_52687	eWAT_18497	-0.89672
BAT_52687	eWAT_33983	-0.894606
BAT_52683	BAT_52461	0.91459
BAT_52683	BAT_52470	0.905571
BAT_52461	BAT_52470	0.901931
BAT_52610	BAT_52611	0.917223
BAT_52610	BAT_63687	-0.910751
BAT_52611	iWAT_57512	0.933639
BAT_52748	BAT_52614	0.908174
BAT_52633	BAT_52634	0.909336
BAT_52634	BAT_54966	0.898612
BAT_52634	Serum_1827	-0.91087
BAT_54966	Liver_52294	0.923329
BAT_61506	BAT_52944	0.901208
BAT_52944	Muscle_33950	0.925233
BAT_35625	BAT_53013	-0.928399
BAT_35625	Liver_32350	-0.910583
BAT_53195	Serum_33441	0.944951
BAT_54961	BAT_54958	0.909272
BAT_54964	Heart_22119	0.911017
BAT_54956	BAT_57426	0.931701
BAT_62736	BAT_61789	0.927335
BAT_62736	Heart_62736	0.900257
BAT_61789	Heart_61789	0.920546
BAT_61840	BAT_61839	0.962886
BAT_61860	BAT_61861	0.936148
BAT_61861	eWAT_1561	-0.924631
BAT_61861	HPT_57341	0.903925
BAT_35186	BAT_62850	0.898511
BAT_35186	Heart_15910	-0.918284
BAT_35628	BAT_63683	0.919709
BAT_48255	eWAT_58	0.912131
BAT_48255	eWAT_555	0.902586
BAT_48255	eWAT_57518	0.896795
eWAT_58	eWAT_555	0.91866
eWAT_58	eWAT_57518	0.944732
eWAT_58	eWAT_1868	0.929573
eWAT_58	eWAT_33487	0.89497
eWAT_58	eWAT_36600	-0.924098
eWAT_58	eWAT_48258	-0.895024
eWAT_555	Muscle_48114	-0.911011
eWAT_57518	eWAT_1868	0.960252
eWAT_57518	eWAT_33487	0.89842
eWAT_57518	eWAT_57521	0.915705
eWAT_57518	eWAT_3141	0.913812
eWAT_57518	eWAT_15741	0.891307
eWAT_57518	eWAT_2730	0.906101
eWAT_57518	eWAT_54885	-0.92075
BAT_43831	eWAT_396	-0.912862
BAT_43831	iWAT_1587	-0.922991
BAT_43831	iWAT_1649	-0.912338
BAT_43831	iWAT_39582	-0.972522
BAT_43831	iWAT_52281	-0.91053
BAT_43831	iWAT_55072	-0.917015
BAT_43831	Liver_57554	-0.893787
BAT_43831	Muscle_34407	-0.900888
BAT_43831	Muscle_1649	-0.904375
BAT_43831	Serum_48434	-0.930939
BAT_43831	Serum_37253	0.912121
eWAT_396	iWAT_1649	0.923419
eWAT_396	iWAT_52281	0.925384
eWAT_396	HPT_15522	-0.909588
eWAT_396	iWAT_31934	0.91254
eWAT_396	Liver_35628	0.898163
BAT_15872	eWAT_528	0.938454
BAT_56	eWAT_594	-0.911446
eWAT_594	eWAT_15798	0.891626
eWAT_594	Muscle_15860	0.895711
BAT_33945	eWAT_1107	0.909813
BAT_33945	eWAT_33945	0.899433
BAT_33945	Heart_33945	0.9312
BAT_33945	Liver_33945	0.899537
BAT_33945	Serum_33945	0.951763
BAT_52682	eWAT_1110	0.917626
BAT_52682	HPT_57341	-0.913422
eWAT_1110	eWAT_1105	0.89796
eWAT_1110	eWAT_17805	0.900647
eWAT_1110	eWAT_33971	0.898598
eWAT_1110	eWAT_35718	0.934705
eWAT_1110	eWAT_1336	0.920319
eWAT_1110	eWAT_18467	0.946978
eWAT_1110	eWAT_44675	0.940366
eWAT_1110	eWAT_37478	0.923043
BAT_62853	eWAT_1408	0.891977
eWAT_1561	HPT_57341	-0.953144
eWAT_1587	eWAT_32197	0.937365
eWAT_1587	BAT_1512	0.910031
eWAT_1587	eWAT_55072	0.915888
eWAT_1587	eWAT_52281	0.900141
eWAT_1587	Heart_60	0.953393
eWAT_1587	Heart_1649	0.963602
eWAT_1587	Heart_52281	0.91846
eWAT_1587	Heart_57747	0.897984
eWAT_1587	Heart_512	0.907317
eWAT_1587	Heart_1549	0.912067
eWAT_1587	Heart_1587	0.936171
eWAT_1587	Heart_1591	0.892031
eWAT_1587	Heart_12129	0.910028
eWAT_1587	Heart_32452	0.916013
eWAT_1587	HPT_1587	0.947914
eWAT_1587	HPT_34407	0.945518
eWAT_1587	iWAT_1587	0.934025
eWAT_1587	Liver_1493	0.918501
eWAT_1587	Liver_36752	0.927857
eWAT_1587	Liver_2132	0.948547
eWAT_1587	Liver_15586	-0.900059
eWAT_1587	Liver_15720	0.944925
eWAT_1587	Liver_20488	-0.92195
eWAT_1587	Liver_48434	0.930867
eWAT_1587	Liver_52475	0.919952
eWAT_1587	Liver_55072	0.914984
eWAT_1587	Liver_57341	0.900462
eWAT_1587	Liver_57461	0.912639
eWAT_1587	Liver_63192	-0.941445
eWAT_1587	Liver_63193	-0.911596
eWAT_1587	Liver_63194	-0.895947
eWAT_1587	Liver_63195	-0.905346
eWAT_1587	Liver_63196	-0.914127
eWAT_1587	Liver_63197	-0.9446
eWAT_1587	Liver_63200	-0.909451
eWAT_1587	Muscle_34407	0.931064
eWAT_1587	Muscle_1587	0.934065
eWAT_1587	Muscle_52281	0.931084
eWAT_1587	Serum_60	0.954968
eWAT_1587	Serum_485	-0.920866
eWAT_1587	Serum_1512	0.903873
eWAT_1587	Serum_1587	0.96748
eWAT_1587	Serum_1591	0.92772
eWAT_1587	Serum_1643	-0.908981
eWAT_1587	Serum_1649	0.968388
eWAT_1587	Serum_1669	0.937435
eWAT_1587	Serum_1670	0.91844
eWAT_1587	Serum_15990	-0.898165
eWAT_1587	Serum_31934	0.912612
eWAT_1587	Serum_34407	0.908728
eWAT_1587	Serum_40473	0.94697
eWAT_1587	Serum_42374	0.935344
eWAT_1587	Serum_48149	-0.91132
eWAT_1587	Serum_48434	0.931022
eWAT_1587	Serum_55072	0.897055
eWAT_1587	Serum_57747	0.929157
eWAT_1587	Liver_55	0.905699
eWAT_32197	Heart_60	0.952338
eWAT_32197	Heart_1649	0.95094
eWAT_32197	Heart_57747	0.981249
eWAT_32197	Heart_1549	0.930699
eWAT_32197	Heart_1587	0.923802
eWAT_32197	Heart_12129	0.964542
eWAT_32197	Heart_32452	0.910144
eWAT_32197	Heart_62559	0.919724
eWAT_32197	Heart_32197	0.917873
eWAT_32197	Heart_1299	0.942735
eWAT_32197	HPT_1587	0.91966
eWAT_32197	Liver_36752	0.915128
eWAT_32197	Liver_15720	0.923743
eWAT_32197	Liver_55072	0.895591
eWAT_32197	Liver_33953	0.891308
eWAT_32197	Serum_60	0.935648
eWAT_32197	Serum_1512	0.895695
eWAT_32197	Serum_1587	0.916183
eWAT_32197	Serum_1649	0.955016
eWAT_32197	Serum_1669	0.961971
eWAT_32197	Serum_34407	0.907636
eWAT_32197	Serum_40473	0.96671
eWAT_32197	Serum_42374	0.921052
eWAT_32197	Heart_15140	0.927851
eWAT_32197	Muscle_12129	0.893092
eWAT_32197	Serum_33953	0.903872
eWAT_32197	Serum_43493	0.944179
BAT_1512	Heart_32452	0.893062
BAT_1512	Liver_1493	0.891411
BAT_1512	Liver_36752	0.893712
BAT_1512	Liver_43586	0.9352
BAT_1512	Muscle_60	0.917635
BAT_1512	Muscle_12023	0.922615
BAT_1512	Muscle_33441	0.902724
BAT_1512	Muscle_34407	0.948226
BAT_1512	Serum_60	0.916063
BAT_1512	Serum_485	-0.898295
BAT_1512	Serum_1512	0.953952
BAT_1512	Serum_1643	-0.925202
BAT_1512	Serum_1649	0.930682
BAT_1512	Serum_48434	0.904143
eWAT_55072	Heart_1649	0.897686
eWAT_55072	Heart_512	0.899829
eWAT_55072	Liver_2132	0.893775
eWAT_55072	Serum_485	-0.942039
eWAT_55072	Serum_46173	-0.902829
eWAT_55072	HPT_46142	-0.913747
eWAT_55072	Serum_1564	-0.947178
eWAT_31934	eWAT_52281	0.980422
eWAT_31934	Heart_52281	0.935148
eWAT_31934	HPT_52281	0.892105
eWAT_31934	iWAT_52281	0.924437
eWAT_31934	Muscle_52281	0.935627
eWAT_31934	Serum_31934	0.902336
eWAT_31934	Serum_52281	0.910293
eWAT_31934	eWAT_1549	0.918588
eWAT_31934	HPT_46142	-0.893428
eWAT_31934	Muscle_32412	0.954876
eWAT_31934	Muscle_57525	0.938956
eWAT_31934	Serum_15500	-0.896456
eWAT_52281	Heart_52281	0.94339
eWAT_52281	HPT_34407	0.909769
eWAT_52281	HPT_52281	0.919063
eWAT_52281	HPT_35117	0.896757
eWAT_52281	iWAT_1587	0.917508
eWAT_52281	iWAT_52281	0.934022
eWAT_52281	Liver_63200	-0.898327
eWAT_52281	Muscle_52281	0.966643
eWAT_52281	Serum_31934	0.938791
eWAT_52281	Serum_1124	-0.894708
eWAT_52281	Serum_52281	0.944108
eWAT_52281	eWAT_1549	0.933224
eWAT_52281	HPT_46142	-0.901488
eWAT_52281	Muscle_32412	0.940684
eWAT_52281	Muscle_57525	0.941145
eWAT_52281	Serum_528	-0.895856
eWAT_52281	Serum_15500	-0.893975
BAT_34592	eWAT_15499	-0.891566
eWAT_15499	Muscle_44526	-0.892665
BAT_18369	eWAT_18369	0.920094
BAT_18369	eWAT_43829	0.897563
eWAT_18369	Heart_37076	0.957226
eWAT_18497	eWAT_33983	0.979262
eWAT_18497	iWAT_33364	0.919073
BAT_27727	eWAT_32377	0.93725
eWAT_32377	iWAT_32401	-0.92088
BAT_15860	eWAT_32418	-0.897164
BAT_15860	iWAT_38395	0.922151
BAT_15860	Muscle_35172	0.949043
BAT_15860	Muscle_52604	-0.918015
BAT_15860	Muscle_54943	-0.901981
BAT_15860	Muscle_54979	-0.939966
BAT_15860	Muscle_54991	-0.965326
BAT_15860	Muscle_57434	-0.900878
eWAT_32418	Muscle_54991	0.913556
eWAT_32418	eWAT_1365	0.900013
eWAT_32418	eWAT_512	-0.936747
eWAT_32418	eWAT_15122	0.900171
eWAT_32418	Muscle_57443	0.915109
BAT_1561	eWAT_32504	0.903924
BAT_32553	eWAT_32553	0.891827
BAT_32553	Heart_32553	0.973227
BAT_32553	HPT_15772	-0.895927
BAT_32553	HPT_32553	0.943074
BAT_32553	Liver_32553	0.929817
BAT_32553	Muscle_32553	0.9364
BAT_32553	Serum_52747	0.917779
BAT_32553	Serum_32553	0.991769
BAT_32553	Serum_62060	0.895589
eWAT_32553	Liver_32553	0.928017
eWAT_32553	Liver_52747	0.914353
eWAT_32553	Muscle_32553	0.908671
eWAT_32553	Muscle_54941	-0.951375
BAT_57474	eWAT_34214	0.897039
eWAT_34214	Heart_531	0.94004
eWAT_34214	iWAT_1594	-0.913408
eWAT_34214	iWAT_34396	-0.936928
eWAT_34214	Muscle_22185	-0.91207
eWAT_34214	Muscle_49617	-0.920039
eWAT_34214	Muscle_57513	0.893381
BAT_43807	eWAT_35117	-0.914746
eWAT_35117	eWAT_15720	0.907359
BAT_35436	eWAT_35436	0.906042
BAT_35436	Heart_35436	0.940367
BAT_35436	Serum_35436	0.92323
eWAT_35436	eWAT_1827	-0.901149
eWAT_35628	eWAT_52602	-0.942906
eWAT_35628	BAT_47076	-0.960593
eWAT_35628	eWAT_35631	0.965337
eWAT_35628	eWAT_42398	0.97033
eWAT_35628	Serum_33013	-0.899344
eWAT_35628	eWAT_1496	0.915742
eWAT_35628	eWAT_36602	0.899513
eWAT_35628	Muscle_52602	-0.915049
eWAT_52602	BAT_47076	0.932767
eWAT_52602	eWAT_35631	-0.937643
eWAT_52602	eWAT_42398	-0.917429
eWAT_52602	Serum_62100	0.895144
eWAT_52602	Serum_443	0.906893
eWAT_52602	Serum_35136	0.900203
eWAT_52602	Serum_1419	0.942075
eWAT_52602	Heart_1412	0.91352
eWAT_52602	Heart_38325	0.900946
eWAT_52602	Muscle_52602	0.909171
eWAT_52602	Serum_568	0.891673
eWAT_52602	Serum_52434	-0.916993
eWAT_52602	Serum_52673	-0.929285
BAT_47076	eWAT_35631	-0.923104
BAT_47076	eWAT_42398	-0.922755
BAT_47076	Serum_443	0.897308
BAT_47076	Serum_33013	0.908846
eWAT_35631	eWAT_42398	0.977604
eWAT_35631	Serum_62100	-0.904167
eWAT_35631	Serum_1419	-0.90804
eWAT_35631	eWAT_1496	0.927066
eWAT_35631	Muscle_52602	-0.935247
eWAT_35631	Serum_33949	-0.895313
eWAT_35631	Serum_43582	-0.93322
eWAT_42398	eWAT_1496	0.899512
eWAT_42398	Heart_1412	-0.902638
eWAT_42398	Serum_43582	-0.90726
eWAT_45970	eWAT_48152	-0.931975
eWAT_45970	Heart_48187	0.892554
eWAT_48152	eWAT_48153	0.932903
eWAT_48152	Heart_542	-0.913231
eWAT_48152	Heart_48187	-0.931188
BAT_34302	eWAT_36594	-0.893988
BAT_34302	Heart_1469	0.897164
BAT_34302	Serum_1418	0.90654
eWAT_36594	Heart_1469	-0.899513
eWAT_36594	Heart_34585	-0.90676
eWAT_36594	Heart_606	-0.895418
BAT_40406	eWAT_36713	0.895385
eWAT_36738	eWAT_54914	0.939437
eWAT_36738	eWAT_33949	0.94687
eWAT_54914	eWAT_57521	0.905647
eWAT_54914	eWAT_15741	0.912536
eWAT_54914	eWAT_33949	0.995531
eWAT_54914	eWAT_35127	0.956373
eWAT_54914	eWAT_48182	0.928399
eWAT_54914	eWAT_44872	0.922538
BAT_22132	eWAT_37059	-0.896342
BAT_22132	eWAT_48487	-0.906758
eWAT_37059	eWAT_52447	0.895219
eWAT_48487	eWAT_42446	0.900127
eWAT_48487	eWAT_2125	0.897242
eWAT_48487	eWAT_52453	0.900191
eWAT_48487	eWAT_52452	0.937817
eWAT_48487	eWAT_52446	0.896152
eWAT_48487	eWAT_2134	0.921948
eWAT_48487	eWAT_27727	0.91001
BAT_39994	eWAT_46142	0.92846
BAT_33946	eWAT_48195	0.901943
BAT_38625	eWAT_52604	-0.909738
BAT_38625	eWAT_57393	-0.891781
eWAT_52604	eWAT_57393	0.89525
BAT_53176	eWAT_54964	0.902244
BAT_53176	eWAT_54968	0.913317
BAT_53176	eWAT_54969	0.896078
BAT_53176	Heart_35142	0.935309
BAT_53176	Heart_54748	0.89115
BAT_53176	Serum_37058	0.953062
eWAT_54964	eWAT_54969	0.923191
eWAT_54964	Heart_54748	0.917694
eWAT_54964	eWAT_46799	0.939986
eWAT_54964	eWAT_54966	0.898216
eWAT_54964	Serum_52669	-0.892324
eWAT_54968	eWAT_46798	0.956212
eWAT_54968	eWAT_46799	0.899126
eWAT_54968	Liver_54953	-0.943644
eWAT_54968	Liver_54954	-0.968663
eWAT_54969	Heart_35142	0.916039
eWAT_54969	eWAT_46798	0.901701
eWAT_54969	eWAT_46799	0.948538
eWAT_54969	eWAT_54966	0.925751
eWAT_54969	eWAT_52634	0.918306
eWAT_54969	Heart_2125	-0.901093
eWAT_54969	Heart_62803	-0.913299
eWAT_54969	Muscle_17805	0.921474
eWAT_54969	Muscle_33972	0.89404
BAT_1868	eWAT_55015	0.89552
BAT_1868	Liver_22842	0.898773
eWAT_55015	Liver_18476	0.915684
eWAT_55015	Liver_22842	0.909017
eWAT_55015	Liver_1563	0.908516
eWAT_57838	Liver_40406	-0.933534
BAT_42109	eWAT_62276	0.924927
eWAT_62860	eWAT_43249	0.895816
eWAT_62860	HPT_32412	0.898291
eWAT_63151	iWAT_52234	-0.924288
eWAT_63151	Liver_36602	-0.891558
eWAT_63151	Serum_513	0.895673
Heart_60	Heart_1649	0.967349
Heart_60	Heart_57747	0.925364
Heart_60	Heart_1549	0.929427
Heart_60	Heart_1587	0.940607
Heart_60	Heart_12129	0.973246
Heart_60	Heart_62559	0.936944
Heart_60	Heart_32197	0.892012
Heart_60	Heart_1299	0.936802
Heart_60	Heart_1670	0.914653
Heart_60	HPT_1587	0.94946
Heart_60	Liver_1301	0.90719
Heart_60	Liver_1493	0.919275
Heart_60	Liver_36752	0.896868
Heart_60	Liver_2132	0.924409
Heart_60	Liver_15586	-0.926123
Heart_60	Liver_15720	0.909145
Heart_60	Liver_20488	-0.899494
Heart_60	Liver_48434	0.917809
Heart_60	Liver_57341	0.911023
Heart_60	Liver_57461	0.89404
Heart_60	Liver_63192	-0.902242
Heart_60	Liver_33953	0.919597
Heart_60	Muscle_1587	0.89755
Heart_60	Serum_55	-0.89622
Heart_60	Serum_60	0.969366
Heart_60	Serum_485	-0.903499
Heart_60	Serum_1587	0.933117
Heart_60	Serum_1649	0.966141
Heart_60	Serum_1669	0.934802
Heart_60	Serum_1670	0.905351
Heart_60	Serum_2133	-0.902902
Heart_60	Serum_40473	0.948928
Heart_60	Serum_48149	-0.931146
Heart_60	Serum_57747	0.924181
Heart_60	Serum_62559	0.91096
Heart_60	Heart_15140	0.893055
Heart_60	Liver_27665	-0.894595
Heart_60	Serum_43847	-0.892325
Heart_1649	Heart_52281	0.904292
Heart_1649	Heart_57747	0.941515
Heart_1649	Heart_1549	0.90685
Heart_1649	Heart_1587	0.965923
Heart_1649	Heart_1591	0.923566
Heart_1649	Heart_12129	0.94127
Heart_1649	Heart_32452	0.899997
Heart_1649	Heart_33967	0.90467
Heart_1649	Heart_62559	0.942881
Heart_1649	Heart_32197	0.903618
Heart_1649	Heart_1670	0.892764
Heart_1649	HPT_1587	0.928844
Heart_1649	iWAT_1587	0.949162
Heart_1649	Liver_36752	0.929009
Heart_1649	Liver_2132	0.919277
Heart_1649	Liver_15586	-0.927522
Heart_1649	Liver_15720	0.951944
Heart_1649	Liver_20488	-0.911751
Heart_1649	Liver_48434	0.949488
Heart_1649	Liver_55072	0.920259
Heart_1649	Liver_57341	0.928408
Heart_1649	Liver_57461	0.938801
Heart_1649	Liver_63192	-0.925672
Heart_1649	Liver_63197	-0.903273
Heart_1649	Liver_33953	0.921813
Heart_1649	Muscle_1587	0.932126
Heart_1649	Serum_55	-0.911171
Heart_1649	Serum_60	0.945871
Heart_1649	Serum_485	-0.906632
Heart_1649	Serum_1587	0.964443
Heart_1649	Serum_1591	0.930304
Heart_1649	Serum_1649	0.964392
Heart_1649	Serum_1669	0.907655
Heart_1649	Serum_1670	0.931634
Heart_1649	Serum_2125	-0.893475
Heart_1649	Serum_34407	0.908625
Heart_1649	Serum_35127	-0.922693
Heart_1649	Serum_40473	0.923884
Heart_1649	Serum_42374	0.939934
Heart_1649	Serum_48149	-0.918993
Heart_1649	Serum_48434	0.933906
Heart_1649	Serum_55072	0.909976
Heart_1649	Serum_62100	-0.920241
Heart_1649	Serum_396	0.894501
Heart_52281	BAT_1591	0.906391
Heart_52281	HPT_52281	0.963351
Heart_52281	iWAT_1587	0.944723
Heart_52281	Liver_2132	0.896356
Heart_52281	Liver_15720	0.906289
Heart_52281	Liver_45095	0.931708
Heart_52281	Liver_63197	-0.915631
Heart_52281	Liver_63200	-0.904857
Heart_52281	Muscle_52281	0.962074
Heart_52281	Serum_1587	0.904865
Heart_52281	Serum_1591	0.912455
Heart_52281	Serum_31934	0.94202
Heart_52281	Serum_48434	0.92244
Heart_52281	Serum_55072	0.908969
Heart_52281	Serum_396	0.914869
Heart_52281	Serum_52281	0.976312
Heart_52281	Muscle_57525	0.909716
Heart_52281	Liver_52281	0.910173
Heart_57747	Heart_1549	0.905411
Heart_57747	Heart_1587	0.903303
Heart_57747	Heart_1591	0.897305
Heart_57747	Heart_12129	0.935243
Heart_57747	Heart_32452	0.895642
Heart_57747	Heart_62559	0.925257
Heart_57747	Heart_32197	0.955795
Heart_57747	Heart_1299	0.923173
Heart_57747	Liver_36752	0.917743
Heart_57747	Liver_15586	-0.907168
Heart_57747	Liver_15720	0.907663
Heart_57747	Liver_48434	0.892123
Heart_57747	Liver_55072	0.90445
Heart_57747	Liver_57461	0.902767
Heart_57747	Muscle_12023	0.905388
Heart_57747	Serum_60	0.922894
Heart_57747	Serum_1512	0.910843
Heart_57747	Serum_1587	0.894731
Heart_57747	Serum_1649	0.947033
Heart_57747	Serum_1669	0.912776
Heart_57747	Serum_40473	0.906506
Heart_57747	Heart_15140	0.892115
Heart_57747	Muscle_12129	0.902136
Heart_57747	Serum_33953	0.896278
Heart_57747	Serum_43493	0.892926
Heart_512	Heart_32452	0.906169
Heart_512	BAT_12129	0.906406
Heart_512	Liver_1301	0.913227
Heart_512	Liver_1493	0.911931
Heart_512	Liver_42370	0.915605
Heart_512	Muscle_33441	0.896887
Heart_512	Muscle_34407	0.893304
Heart_512	Muscle_1649	0.898348
Heart_512	Serum_34407	0.929413
Heart_512	Serum_42374	0.906171
Heart_512	Serum_44621	0.918656
Heart_512	Serum_46173	-0.899994
Heart_512	Serum_1564	-0.896446
Heart_512	Liver_1649	0.92549
Heart_1125	BAT_33939	0.909288
Heart_1125	Heart_1670	0.898933
Heart_1125	Liver_577	-0.902468
Heart_1125	Liver_20488	-0.932909
Heart_1125	Liver_57341	0.915345
Heart_1125	Liver_63192	-0.913558
Heart_1125	Liver_63194	-0.899099
Heart_1125	Serum_55	-0.935968
Heart_1125	Serum_485	-0.908479
Heart_1125	Serum_1670	0.931951
Heart_1125	Serum_2133	-0.893901
Heart_1125	Serum_37455	-0.905931
Heart_1125	Serum_48149	-0.911403
Heart_1125	Serum_62100	-0.894287
Heart_1125	Serum_597	-0.924475
Heart_1125	Serum_35136	-0.898093
Heart_1125	Liver_19263	0.89193
Heart_1125	Serum_1600	-0.917562
Heart_1125	Serum_34396	-0.901419
Heart_1125	Serum_48130	-0.909097
Heart_1549	Heart_12129	0.899829
Heart_1549	Heart_32197	0.907724
Heart_1549	Heart_1299	0.891906
Heart_1549	BAT_32197	0.916695
Heart_1549	HPT_1587	0.913933
Heart_1549	Serum_60	0.907003
Heart_1549	Serum_1649	0.926877
Heart_1549	Serum_1669	0.932923
Heart_1549	Serum_40473	0.920331
Heart_1549	Serum_48149	-0.892041
Heart_1549	Serum_33953	0.89119
Heart_1587	Heart_1591	0.922015
Heart_1587	Heart_12129	0.919018
Heart_1587	Heart_32452	0.913361
Heart_1587	Heart_33967	0.947838
Heart_1587	Heart_62559	0.909705
Heart_1587	BAT_1516	0.918416
Heart_1587	Heart_1670	0.926513
Heart_1587	HPT_1587	0.949867
Heart_1587	Liver_577	-0.89932
Heart_1587	Liver_15586	-0.925955
Heart_1587	Liver_15720	0.955684
Heart_1587	Liver_48434	0.947062
Heart_1587	Liver_55072	0.912647
Heart_1587	Liver_57341	0.911989
Heart_1587	Liver_57461	0.946575
Heart_1587	Liver_63192	-0.948866
Heart_1587	Liver_63193	-0.907227
Heart_1587	Liver_63194	-0.923712
Heart_1587	Liver_63196	-0.902567
Heart_1587	Liver_63197	-0.915418
Heart_1587	Liver_33953	0.89937
Heart_1587	Muscle_1587	0.961342
Heart_1587	Serum_60	0.931633
Heart_1587	Serum_1414	-0.906088
Heart_1587	Serum_1587	0.982803
Heart_1587	Serum_1591	0.953294
Heart_1587	Serum_1649	0.943513
Heart_1587	Serum_1669	0.904466
Heart_1587	Serum_1670	0.94445
Heart_1587	Serum_2125	-0.908529
Heart_1587	Serum_35127	-0.929375
Heart_1587	Serum_40473	0.923357
Heart_1587	Serum_48149	-0.928246
Heart_1587	Serum_48434	0.897719
Heart_1587	Serum_55072	0.934718
Heart_1587	Serum_57747	0.901007
Heart_1587	Serum_62100	-0.892226
Heart_1587	Serum_1589	0.928581
Heart_1587	Serum_33967	0.909379
Heart_1587	Serum_62559	0.932589
Heart_1587	Serum_15720	0.908555
Heart_1587	Serum_43847	-0.922011
Heart_1587	Serum_1125	0.892798
Heart_1591	Heart_32452	0.893223
Heart_1591	Heart_33967	0.902643
Heart_1591	Liver_36752	0.925461
Heart_1591	Liver_2132	0.894351
Heart_1591	Liver_15586	-0.93547
Heart_1591	Liver_15720	0.895433
Heart_1591	Liver_20488	-0.891383
Heart_1591	Liver_48434	0.938747
Heart_1591	Liver_55072	0.901876
Heart_1591	Liver_57341	0.927939
Heart_1591	Liver_57461	0.968304
Heart_1591	Serum_60	0.906979
Heart_1591	Serum_1587	0.929443
Heart_1591	Serum_1591	0.93041
Heart_1591	Serum_1649	0.923283
Heart_1591	Serum_1670	0.912175
Heart_1591	Serum_35127	-0.975938
Heart_1591	Serum_48434	0.901897
Heart_1591	Serum_55072	0.915295
Heart_1591	Serum_62100	-0.919763
Heart_1591	Serum_35136	-0.910954
Heart_1591	Serum_62559	0.894987
Heart_1591	Serum_1572	-0.900323
Heart_1591	Serum_44664	-0.894312
Heart_1591	Heart_38325	-0.951715
Heart_1591	Serum_52673	0.906725
Heart_1591	Liver_27665	-0.927869
Heart_1591	Liver_605	0.909993
Heart_1591	Liver_3141	0.904911
Heart_1591	Liver_27718	-0.900783
Heart_1591	Muscle_1493	0.89162
Heart_1591	Serum_27727	-0.901429
Heart_1591	Serum_32489	0.914032
Heart_1591	Serum_35433	-0.933953
Heart_1591	Serum_57461	0.891446
Heart_12129	Heart_32452	0.899587
Heart_12129	Heart_62559	0.947038
Heart_12129	Heart_32197	0.892055
Heart_12129	Heart_1299	0.939639
Heart_12129	HPT_1587	0.916477
Heart_12129	Liver_1301	0.902615
Heart_12129	Serum_60	0.927555
Heart_12129	Serum_1587	0.894662
Heart_12129	Serum_1649	0.932845
Heart_12129	Serum_1669	0.928223
Heart_12129	Serum_34407	0.89645
Heart_12129	Serum_40473	0.952444
Heart_12129	Serum_42374	0.899022
Heart_12129	Heart_15140	0.900653
Heart_12129	Muscle_12129	0.920961
Heart_12129	Serum_43493	0.920898
Heart_12129	Heart_1284	0.911539
Heart_32452	Heart_62559	0.907089
Heart_32452	HPT_1587	0.898481
Heart_32452	Liver_1493	0.896628
Heart_32452	Liver_36752	0.932349
Heart_32452	Liver_15720	0.915635
Heart_32452	Liver_48434	0.927987
Heart_32452	Liver_57461	0.91984
Heart_32452	Liver_63192	-0.89784
Heart_32452	Muscle_12023	0.9019
Heart_32452	Muscle_33441	0.950704
Heart_32452	Muscle_34407	0.928561
Heart_32452	Muscle_1587	0.902283
Heart_32452	Serum_60	0.917862
Heart_32452	Serum_1414	-0.915196
Heart_32452	Serum_1587	0.936028
Heart_32452	Serum_1591	0.90008
Heart_32452	Serum_1649	0.926509
Heart_32452	Serum_2125	-0.924989
Heart_32452	Serum_34407	0.927144
Heart_32452	Serum_40473	0.904051
Heart_32452	Serum_42374	0.910278
Heart_32452	Serum_62559	0.914978
Heart_32452	Serum_15720	0.897328
Heart_32452	Liver_55	0.933359
Heart_32452	HPT_33950	-0.905589
Heart_32452	Liver_33939	0.927729
Heart_32452	Muscle_45095	0.931654
Heart_32452	Serum_43847	-0.970225
Heart_32452	Serum_27665	0.914875
Heart_32452	Serum_35665	-0.912026
Heart_32452	Serum_62860	0.908004
Heart_32452	Serum_62947	-0.932201
Heart_33967	BAT_1516	0.906059
Heart_33967	Heart_1670	0.893755
Heart_33967	HPT_1587	0.902987
Heart_33967	Liver_15720	0.91275
Heart_33967	Liver_48434	0.926087
Heart_33967	Liver_55072	0.929439
Heart_33967	Liver_57461	0.951012
Heart_33967	Liver_63192	-0.892101
Heart_33967	Liver_33953	0.893564
Heart_33967	Muscle_1587	0.928589
Heart_33967	Serum_60	0.907714
Heart_33967	Serum_1414	-0.896872
Heart_33967	Serum_1587	0.944414
Heart_33967	Serum_1591	0.929028
Heart_33967	Serum_1649	0.911141
Heart_33967	Serum_1670	0.962758
Heart_33967	Serum_35127	-0.913752
Heart_33967	Serum_55072	0.910497
Heart_33967	Serum_1589	0.946748
Heart_33967	Serum_33967	0.975624
Heart_33967	Serum_48455	0.915481
Heart_33967	Serum_62559	0.902336
Heart_33967	Serum_62562	0.906277
Heart_33967	Muscle_1898	0.892187
Heart_33967	Serum_1600	-0.901835
Heart_33967	Serum_1125	0.960434
Heart_33967	Serum_35433	-0.923694
Heart_33967	Serum_57461	0.925921
Heart_33967	Serum_1516	0.895478
Heart_33967	Serum_15681	0.905135
Heart_62559	Heart_32197	0.920489
Heart_62559	HPT_1587	0.901258
Heart_62559	Liver_48434	0.901838
Heart_62559	Liver_57461	0.901007
Heart_62559	Liver_33953	0.93118
Heart_62559	Serum_60	0.944575
Heart_62559	Serum_1587	0.899107
Heart_62559	Serum_1649	0.945976
Heart_62559	Serum_2133	-0.90272
Heart_62559	Serum_34407	0.902897
Heart_62559	Muscle_12129	0.892842
Heart_62559	Serum_43847	-0.905902
Heart_62559	Serum_1125	0.895354
Heart_32197	BAT_32390	0.892756
Heart_32197	Liver_33953	0.907042
Heart_32197	Serum_60	0.895922
Heart_32197	Serum_1649	0.915708
Heart_32197	Serum_33953	0.921527
BAT_12129	Liver_15949	0.937405
BAT_12129	Liver_42370	0.916396
Heart_542	Heart_15706	-0.943524
Heart_542	Heart_1469	-0.924537
Heart_542	iWAT_606	-0.933596
Heart_542	HPT_542	0.918894
Heart_542	Muscle_57526	0.913465
Heart_542	Heart_580	-0.929271
Heart_542	Heart_46896	-0.910851
Heart_542	iWAT_22130	0.912561
Heart_15706	Heart_1469	0.953518
Heart_15706	iWAT_606	0.941185
Heart_15706	eWAT_34396	0.89799
Heart_15706	HPT_542	-0.922675
Heart_15706	Muscle_57526	-0.915857
Heart_15706	Heart_597	0.903746
Heart_15706	Heart_580	0.939301
Heart_15706	Heart_46896	0.947214
Heart_15706	Heart_31260	0.90811
Heart_15706	Heart_603	0.894755
Heart_554	iWAT_63687	0.910712
Heart_554	Heart_33013	0.908623
BAT_46142	Heart_555	-0.891916
BAT_46142	iWAT_33942	-0.950908
BAT_605	Heart_1105	-0.90804
BAT_605	Heart_33971	-0.944047
Heart_1105	Heart_33971	0.963449
Heart_1105	Heart_1110	0.936701
Heart_1105	Heart_32504	0.893447
Heart_1105	Heart_33972	0.936007
Heart_1105	Heart_37478	0.915095
Heart_1105	Heart_44675	0.950417
Heart_1105	Heart_52285	0.930288
Heart_1105	Heart_35174	0.921231
Heart_1105	Heart_1336	0.91992
Heart_1105	Heart_34035	0.941413
Heart_1105	Muscle_590	-0.897557
Heart_33971	Heart_1110	0.954625
Heart_33971	Heart_32504	0.905904
Heart_33971	Heart_33972	0.94496
Heart_33971	Heart_37478	0.907303
Heart_33971	Heart_44675	0.955201
Heart_33971	Heart_38296	0.926622
Heart_33971	Heart_52285	0.92943
Heart_33971	Heart_35718	0.90209
Heart_33971	Heart_1336	0.923691
Heart_33971	Heart_18467	0.905163
Heart_33971	Heart_1361	0.903245
BAT_33939	Liver_20488	-0.899677
BAT_33939	Serum_44621	0.90596
BAT_33939	Serum_57	-0.892766
BAT_33939	Serum_46173	-0.899609
BAT_34407	Heart_1299	0.911794
BAT_34407	Liver_1301	0.916053
Heart_1299	HPT_1587	0.894184
Heart_1299	Liver_1301	0.945046
Heart_1299	Liver_1493	0.928603
Heart_1299	Serum_60	0.938241
Heart_1299	Serum_1649	0.928518
Heart_1299	Serum_1669	0.946557
Heart_1299	Serum_40473	0.910597
Heart_1299	Serum_1299	0.924472
Heart_1299	Serum_33942	0.909555
Heart_1469	iWAT_606	0.928614
Heart_1469	Heart_48195	0.937514
Heart_1469	Heart_597	0.927781
Heart_1469	Heart_580	0.976075
Heart_1469	Heart_46896	0.976812
Heart_1469	Heart_31260	0.982934
Heart_1469	Heart_603	0.936009
Heart_1469	iWAT_1600	0.910931
Heart_1508	Muscle_37076	0.909508
Heart_1508	Heart_528	0.892927
Heart_1508	Heart_31904	-0.901003
BAT_32197	Liver_33953	0.906949
BAT_32197	Liver_57697	0.89564
BAT_32197	Muscle_12023	0.897496
BAT_32197	Muscle_32342	0.946917
BAT_32197	Muscle_48152	-0.893864
BAT_32197	Serum_1512	0.897047
BAT_32197	Serum_48434	0.892851
BAT_1516	Heart_5086	0.9117
BAT_1516	Heart_39582	0.894806
BAT_1516	Liver_577	-0.927351
BAT_1516	Liver_32984	0.916236
BAT_1516	Muscle_15497	-0.908242
BAT_1516	Muscle_22137	-0.931474
BAT_1516	Muscle_39582	0.90889
BAT_1516	Muscle_41375	-0.901209
BAT_1516	Muscle_52697	0.906919
BAT_1516	Serum_1587	0.893254
BAT_1516	Serum_597	-0.901603
BAT_1516	Serum_1589	0.929071
BAT_1516	Serum_33967	0.891372
BAT_1516	Serum_35136	-0.902413
BAT_1516	Serum_37123	-0.938666
BAT_1516	Serum_48455	0.901563
BAT_1516	Serum_48457	0.942893
BAT_1516	Serum_62559	0.930099
BAT_1516	Serum_62562	0.941378
Heart_5086	Heart_39582	0.929348
Heart_5086	Liver_577	-0.943407
Heart_5086	Liver_15586	-0.906722
Heart_5086	Liver_20488	-0.897776
Heart_5086	Liver_45095	0.924273
Heart_5086	Liver_57341	0.901365
Heart_5086	Liver_63192	-0.896557
Heart_5086	Liver_63193	-0.914083
Heart_5086	Liver_63197	-0.918615
Heart_5086	Muscle_39582	0.928737
Heart_5086	Serum_1591	0.897474
Heart_5086	Serum_15990	-0.924675
Heart_5086	Serum_37455	-0.897431
Heart_5086	Serum_35136	-0.941922
Heart_5086	Serum_37059	-0.895717
Heart_5086	Liver_584	-0.899729
Heart_5086	Serum_5086	0.94849
Heart_5086	Serum_15650	-0.910281
Heart_5086	Serum_39582	0.923871
Heart_5086	Serum_52677	0.912706
Heart_39582	BAT_37431	-0.938519
Heart_39582	Liver_577	-0.9514
Heart_39582	Liver_15586	-0.956394
Heart_39582	Liver_57341	0.91009
Heart_39582	Muscle_39582	0.94154
Heart_39582	Serum_2125	-0.895865
Heart_39582	Serum_37123	-0.913265
Heart_39582	iWAT_41754	-0.915228
Heart_39582	Liver_584	-0.930751
Heart_39582	Liver_27665	-0.894902
Heart_39582	Liver_44688	-0.906462
Heart_39582	Serum_39582	0.9667
Heart_39582	Serum_52677	0.896104
Heart_39582	Serum_62805	-0.911695
Heart_39582	Serum_63678	-0.930361
BAT_57838	Heart_1670	0.89166
BAT_57838	HPT_1670	0.912174
BAT_57838	HPT_27672	0.902773
BAT_57838	Liver_590	0.901912
Heart_1670	HPT_1670	0.89679
Heart_1670	Liver_33953	0.911958
Heart_1670	Serum_1670	0.901416
Heart_1670	Serum_48149	-0.914226
Heart_1670	Serum_62559	0.891672
Heart_1670	HPT_56	0.916863
Heart_1670	Serum_1600	-0.904878
BAT_43231	Heart_15499	-0.907772
Heart_15910	HPT_15765	-0.925819
BAT_52307	Heart_21127	-0.894315
BAT_52307	Liver_42382	0.933084
Heart_21127	Heart_21232	0.957548
BAT_37431	Heart_27665	-0.921755
BAT_37431	Liver_15586	0.909658
Heart_27665	eWAT_40010	-0.896113
Heart_27665	Liver_44688	-0.918813
BAT_27710	Heart_27710	0.915193
BAT_27710	Liver_32405	-0.932989
Heart_27710	Serum_27710	0.90245
BAT_1414	Heart_32506	-0.913569
Heart_32506	Heart_34393	0.891622
Heart_32506	Heart_54969	0.914727
Heart_32553	HPT_32553	0.939222
Heart_32553	Liver_32553	0.90199
Heart_32553	Muscle_32553	0.907262
Heart_32553	Serum_32553	0.987895
BAT_1121	Heart_33944	0.895144
BAT_35107	Heart_35107	0.900675
BAT_35107	HPT_35117	0.933764
BAT_35107	Liver_597	0.912764
BAT_35107	Serum_35107	0.945313
Heart_35107	BAT_48434	0.902375
Heart_35107	HPT_35117	0.90434
BAT_48434	HPT_39732	0.90671
BAT_48434	Serum_396	0.90827
Heart_35142	Heart_54748	0.928692
Heart_35142	Serum_37058	0.894847
Heart_54748	Serum_52669	-0.92579
Heart_54748	Serum_1806	-0.914182
Heart_54748	Serum_27672	-0.898038
Heart_35436	Serum_35436	0.930695
Heart_35436	Serum_43502	0.905155
BAT_443	Heart_40007	-0.891821
Heart_40007	BAT_1549	-0.955992
Heart_40007	BAT_33487	-0.895521
BAT_32377	Heart_40703	-0.894209
BAT_40730	Heart_40730	0.958585
BAT_40730	Muscle_40730	0.915169
BAT_40730	Serum_1444	-0.916679
BAT_40730	Serum_40730	0.945702
Heart_40730	Muscle_40730	0.899098
Heart_40730	Serum_40730	0.95364
Heart_40730	Serum_54963	-0.902649
BAT_18349	Heart_42420	0.925374
Heart_48187	Serum_36768	0.921444
BAT_61826	Heart_48189	-0.900981
BAT_61826	Liver_57475	0.89122
Heart_48189	Heart_1645	-0.895567
Heart_48189	Serum_31850	-0.908809
BAT_1591	Serum_396	0.892995
Heart_52610	Heart_52628	0.903817
BAT_35174	Heart_52938	0.905356
BAT_35174	Serum_52465	-0.912539
BAT_35174	Serum_63685	0.894053
Heart_52938	Heart_1365	0.924373
Heart_52938	Liver_34409	0.901731
Heart_52938	Serum_52447	-0.923777
Heart_52938	Serum_55041	-0.91183
BAT_21239	Heart_57416	0.907874
Heart_57513	Heart_57525	0.984314
Heart_57513	iWAT_542	0.949916
Heart_57513	Muscle_542	0.931485
Heart_57513	Serum_542	0.892554
Heart_57513	Serum_1598	0.940612
Heart_57513	Heart_57512	0.901387
Heart_57513	Heart_57519	0.912927
Heart_57513	Heart_57527	0.931573
Heart_57513	Heart_57528	0.941573
Heart_57513	Heart_57526	0.984397
Heart_57525	iWAT_542	0.92978
Heart_57525	Muscle_542	0.915083
Heart_57525	Serum_1598	0.901149
Heart_57525	Heart_57527	0.907488
Heart_57525	Heart_57528	0.965765
Heart_57525	Heart_57526	0.986123
BAT_57652	Heart_57520	0.938598
BAT_57652	Heart_57521	0.913302
BAT_57652	HPT_36602	-0.896181
Heart_57520	Heart_57521	0.971456
Heart_57520	Heart_1496	-0.91483
Heart_57520	Heart_33952	0.899347
Heart_57520	Heart_35160	0.927947
Heart_57520	Heart_44681	0.923744
Heart_57520	Heart_53223	0.917199
Heart_57520	Heart_57511	0.93642
Heart_57520	Heart_34534	0.895694
Heart_57520	Heart_34409	0.957798
Heart_57520	Heart_57512	0.9386
Heart_57520	Heart_57519	0.958721
Heart_57520	Heart_57522	0.937475
Heart_57520	Heart_57527	0.938725
Heart_57520	Heart_57750	0.894648
Heart_57520	Serum_35186	-0.938069
Heart_57521	Heart_57511	0.946642
Heart_57521	Heart_34409	0.958584
Heart_57521	Heart_57512	0.938454
Heart_57521	Heart_57519	0.957928
Heart_57521	Heart_57522	0.919718
Heart_57521	Heart_57527	0.949992
Heart_57521	Heart_57530	0.892777
Heart_57521	Heart_57526	0.908316
Heart_57521	Serum_35186	-0.945369
Heart_61789	Heart_62736	0.900334
Heart_62736	Serum_62736	0.906866
BAT_43023	Heart_62853	-0.930058
Heart_62853	Muscle_54941	0.893729
Heart_63151	Liver_63151	0.909872
Heart_63151	Serum_63151	0.942359
Heart_63151	Liver_527	0.90765
BAT_45951	HPT_64	0.946237
HPT_64	Liver_57554	-0.908218
HPT_64	HPT_54	0.964808
HPT_64	Heart_62449	-0.897836
HPT_64	HPT_33950	0.922649
HPT_64	Serum_39271	-0.944196
BAT_38125	HPT_590	-0.8937
HPT_590	Liver_1302	0.914764
HPT_590	Liver_18245	-0.921877
HPT_590	Liver_57427	0.905927
BAT_1600	HPT_1505	-0.90796
HPT_1505	Heart_15731	0.913623
HPT_1587	Liver_1493	0.891734
HPT_1587	Liver_2132	0.900908
HPT_1587	Liver_15720	0.930717
HPT_1587	Liver_48434	0.90251
HPT_1587	Liver_55072	0.90241
HPT_1587	Liver_57461	0.903422
HPT_1587	Liver_63192	-0.91585
HPT_1587	Liver_33953	0.928818
HPT_1587	Muscle_1587	0.9504
HPT_1587	Serum_55	-0.892577
HPT_1587	Serum_60	0.964369
HPT_1587	Serum_1414	-0.905201
HPT_1587	Serum_1587	0.961787
HPT_1587	Serum_1591	0.8961
HPT_1587	Serum_1649	0.962586
HPT_1587	Serum_1669	0.963079
HPT_1587	Serum_1670	0.914608
HPT_1587	Serum_2133	-0.910362
HPT_1587	Serum_40473	0.956007
HPT_1587	Serum_48149	-0.916825
HPT_1587	Serum_57747	0.958
HPT_1587	Serum_1589	0.932089
HPT_1587	Serum_62559	0.946706
HPT_1587	Liver_55	0.911488
HPT_1587	Serum_33953	0.917308
HPT_1587	Serum_43847	-0.928223
HPT_1587	Serum_1125	0.892865
HPT_34407	Liver_2132	0.901912
HPT_34407	Liver_20488	-0.892337
HPT_34407	Liver_52475	0.891238
HPT_34407	Liver_63193	-0.913999
HPT_34407	Liver_63195	-0.916667
HPT_34407	Liver_63196	-0.898597
HPT_34407	Liver_63197	-0.949996
HPT_34407	Liver_63200	-0.917948
HPT_34407	Muscle_52281	0.933436
HPT_34407	Serum_1587	0.89245
HPT_34407	Serum_15990	-0.93466
HPT_34407	Serum_31934	0.895333
HPT_34407	Serum_57747	0.905918
HPT_34407	Liver_1512	0.921718
HPT_34407	Liver_35107	0.903355
HPT_1670	Liver_54994	0.898068
HPT_1670	Serum_46173	-0.93118
HPT_27672	BAT_32349	0.928668
BAT_43264	HPT_2137	-0.90545
BAT_43264	iWAT_36747	0.911334
HPT_2831	HPT_15488	0.91037
HPT_2831	Liver_52947	-0.896757
BAT_63990	HPT_15488	0.894782
BAT_63990	Liver_48341	0.893917
BAT_63990	Serum_1471	0.912842
HPT_15772	Serum_32553	-0.900437
HPT_15772	Serum_62805	-0.894697
HPT_32553	Liver_32553	0.950982
HPT_32553	Muscle_32553	0.908194
HPT_32553	Serum_32553	0.946972
HPT_52281	BAT_514	-0.903394
HPT_52281	Liver_15720	0.893104
HPT_52281	Liver_45095	0.911392
HPT_52281	Liver_63197	-0.9097
HPT_52281	Liver_63200	-0.914351
HPT_52281	Muscle_52281	0.919025
HPT_52281	Muscle_57527	0.91732
HPT_52281	Serum_1512	0.895973
HPT_52281	Serum_15990	-0.917308
HPT_52281	Serum_31934	0.892191
HPT_52281	Serum_52281	0.965439
HPT_52281	eWAT_27447	0.913071
HPT_52281	Muscle_57525	0.920121
HPT_52281	Liver_52281	0.912298
HPT_52281	Liver_34398	-0.891583
HPT_35117	Serum_35107	0.906555
BAT_12110	HPT_35665	-0.897464
HPT_35665	Serum_1114	-0.893575
BAT_34419	HPT_36752	0.95475
BAT_34419	HPT_57664	0.892799
HPT_36752	HPT_48255	0.95621
HPT_36752	HPT_27719	0.8936
HPT_57664	iWAT_1365	0.912378
HPT_43847	Liver_46142	-0.892145
HPT_43847	Liver_63200	-0.895132
HPT_43847	Serum_37076	0.896085
HPT_43847	Serum_63151	-0.915368
BAT_514	iWAT_485	0.916771
BAT_514	Muscle_44681	-0.902783
BAT_63009	HPT_52475	0.908092
BAT_63009	HPT_57449	0.900072
BAT_63009	HPT_57450	0.9329
HPT_52475	HPT_57449	0.955325
HPT_52475	HPT_57450	0.949851
HPT_52475	HPT_57417	0.91162
HPT_52475	HPT_54994	0.891444
HPT_52475	HPT_1561	0.9386
HPT_52475	HPT_63	0.913381
HPT_52475	HPT_19258	0.973864
HPT_52475	HPT_19263	0.962684
HPT_52475	HPT_52438	0.962517
HPT_52475	HPT_52447	0.981061
HPT_52475	HPT_52448	0.906667
HPT_52475	HPT_52449	0.950656
HPT_52475	HPT_52465	0.939959
HPT_52475	HPT_52470	0.974146
HPT_52475	HPT_52609	0.937941
HPT_52475	HPT_52610	0.925168
HPT_52475	HPT_52611	0.947682
HPT_52475	HPT_52697	0.948085
HPT_52475	HPT_53209	0.945833
HPT_52475	HPT_55041	0.954365
HPT_52475	HPT_485	-0.907375
HPT_52475	HPT_42398	0.938674
HPT_52475	HPT_42446	0.950184
HPT_52475	HPT_42450	0.960664
HPT_52475	HPT_52462	0.925529
HPT_52475	HPT_52464	0.960825
HPT_52475	HPT_52454	0.919112
HPT_52475	HPT_17747	0.912109
HPT_52475	HPT_37529	0.961576
HPT_52475	HPT_52615	0.953378
HPT_52475	HPT_54958	0.894208
HPT_52475	HPT_54961	0.914791
HPT_52475	HPT_19261	0.937372
HPT_52475	HPT_52616	0.913877
HPT_52475	HPT_52716	0.944135
HPT_52475	HPT_19503	0.896379
HPT_52475	HPT_48490	0.941131
HPT_52475	HPT_57473	0.952758
HPT_52475	iWAT_52682	-0.9544
HPT_52475	Liver_57651	0.916752
HPT_57449	HPT_57450	0.977474
HPT_57449	HPT_57368	0.90626
HPT_57449	HPT_1561	0.950249
HPT_57449	HPT_63	0.892596
HPT_57449	HPT_19258	0.951142
HPT_57449	HPT_19263	0.921438
HPT_57449	HPT_52438	0.962285
HPT_57449	HPT_52447	0.945089
HPT_57449	HPT_52448	0.900539
HPT_57449	HPT_52449	0.948453
HPT_57449	HPT_52465	0.91119
HPT_57449	HPT_52470	0.945642
HPT_57449	HPT_52609	0.92686
HPT_57449	HPT_52610	0.934422
HPT_57449	HPT_52611	0.960147
HPT_57449	HPT_52697	0.932117
HPT_57449	HPT_53209	0.909056
HPT_57449	HPT_55041	0.928701
HPT_57449	HPT_42446	0.912355
HPT_57449	HPT_42450	0.93916
HPT_57449	HPT_52464	0.912867
HPT_57449	HPT_52467	0.928328
HPT_57449	HPT_52454	0.900489
HPT_57449	HPT_17747	0.928151
HPT_57449	HPT_37529	0.930344
HPT_57449	HPT_52615	0.927109
HPT_57449	HPT_54958	0.969668
HPT_57449	HPT_54961	0.969129
HPT_57449	HPT_54957	0.937298
HPT_57449	HPT_57473	0.897039
HPT_57449	iWAT_52682	-0.923896
HPT_57450	HPT_57417	0.89533
HPT_57450	HPT_57368	0.896098
HPT_57450	HPT_1561	0.952596
HPT_57450	HPT_63	0.90609
HPT_57450	HPT_19258	0.921825
HPT_57450	HPT_52438	0.940029
HPT_57450	HPT_52447	0.935183
HPT_57450	HPT_52449	0.931826
HPT_57450	HPT_52465	0.894851
HPT_57450	HPT_52470	0.921282
HPT_57450	HPT_52609	0.896228
HPT_57450	HPT_52611	0.939385
HPT_57450	HPT_52697	0.898137
HPT_57450	HPT_53209	0.892132
HPT_57450	HPT_55041	0.910016
HPT_57450	HPT_42450	0.913099
HPT_57450	HPT_52464	0.900221
HPT_57450	HPT_17747	0.902991
HPT_57450	HPT_37529	0.905377
HPT_57450	HPT_52615	0.89877
HPT_57450	HPT_54958	0.950596
HPT_57450	HPT_54961	0.955968
HPT_57450	HPT_54957	0.954822
HPT_57450	iWAT_52682	-0.91044
HPT_57450	Liver_57651	0.895763
BAT_53263	HPT_52713	-0.891476
HPT_52713	HPT_32352	0.903754
BAT_34585	HPT_57417	0.891367
BAT_34585	Liver_20694	-0.896323
BAT_34585	Liver_38125	-0.893386
BAT_34585	Liver_47890	-0.918333
BAT_34585	Serum_52938	0.931949
HPT_57417	Muscle_57511	-0.917257
HPT_57417	HPT_1561	0.898722
HPT_57417	HPT_19258	0.936974
HPT_57417	HPT_19263	0.906477
HPT_57417	HPT_52447	0.944194
HPT_57417	HPT_52449	0.913245
HPT_57417	HPT_52465	0.931303
HPT_57417	HPT_52470	0.933276
HPT_57417	HPT_52610	0.898184
HPT_57417	HPT_52611	0.915416
HPT_57417	HPT_52697	0.925983
HPT_57417	HPT_53209	0.898344
HPT_57417	HPT_55041	0.895146
HPT_57417	HPT_485	-0.924489
HPT_57417	HPT_42398	0.925628
HPT_57417	HPT_42450	0.937201
HPT_57417	HPT_52462	0.893227
HPT_57417	HPT_52464	0.92499
HPT_57417	HPT_17747	0.936022
HPT_57417	HPT_37529	0.932978
HPT_57417	HPT_52615	0.90934
HPT_57417	HPT_19261	0.931001
HPT_57417	HPT_52616	0.94422
HPT_57417	HPT_52716	0.939397
HPT_57417	HPT_19503	0.899809
HPT_57417	HPT_48490	0.919087
HPT_57417	HPT_57473	0.936084
HPT_57417	Liver_57651	0.895547
BAT_34396	HPT_57554	-0.920519
BAT_34396	Liver_528	-0.928589
HPT_57554	Muscle_1474	-0.902264
HPT_57554	Liver_35136	0.893607
HPT_57554	Muscle_34410	-0.945822
BAT_6146	iWAT_396	0.935522
BAT_6146	Serum_15506	-0.894882
BAT_6146	Serum_38347	0.945303
iWAT_396	Serum_38347	0.965183
iWAT_396	Liver_43231	0.914141
iWAT_396	Liver_57531	-0.929827
iWAT_396	Serum_6146	0.912616
iWAT_396	Liver_31934	0.914711
iWAT_485	iWAT_2856	0.913719
BAT_542	iWAT_542	0.932883
BAT_542	Muscle_542	0.921154
BAT_542	Serum_542	0.92195
iWAT_542	iWAT_35436	0.933621
iWAT_542	Liver_46227	-0.939685
iWAT_542	Muscle_542	0.948355
iWAT_542	Muscle_52984	0.921852
iWAT_542	Serum_542	0.929012
iWAT_542	eWAT_542	0.928414
iWAT_542	Serum_1598	0.931104
iWAT_542	Serum_33968	0.916097
iWAT_1573	Serum_542	-0.919635
iWAT_1573	Heart_57512	-0.912839
iWAT_1573	iWAT_1123	0.917489
iWAT_37070	Liver_46227	0.917438
iWAT_37070	iWAT_62850	0.929897
iWAT_606	Heart_580	0.945427
iWAT_606	Heart_46896	0.911087
iWAT_606	Heart_31260	0.912939
BAT_54675	iWAT_1516	-0.919348
iWAT_1516	eWAT_35107	0.952561
iWAT_62276	Heart_43264	-0.910261
iWAT_62276	iWAT_3147	0.932279
iWAT_62276	Serum_38116	0.918426
BAT_15741	iWAT_1585	-0.91822
BAT_15741	Muscle_37478	-0.900213
iWAT_1587	iWAT_39582	0.911735
iWAT_1587	iWAT_52281	0.927285
iWAT_1587	Liver_36752	0.925221
iWAT_1587	Liver_15720	0.911916
iWAT_1587	Muscle_52281	0.938173
iWAT_1587	Serum_1587	0.918102
iWAT_1587	Serum_1591	0.917737
iWAT_1587	Serum_31934	0.955901
iWAT_1587	Serum_34407	0.91773
iWAT_1587	Serum_42374	0.947914
iWAT_1587	Serum_48434	0.957038
iWAT_1587	Serum_62100	-0.928232
iWAT_1587	Serum_396	0.930929
iWAT_1587	Serum_52281	0.939434
iWAT_1587	Serum_38347	0.930269
iWAT_1587	Serum_15720	0.911538
iWAT_1587	iWAT_32197	0.930961
iWAT_1587	Muscle_1549	0.942052
iWAT_1649	Muscle_48152	-0.929458
iWAT_1649	iWAT_1125	0.950987
iWAT_1649	Liver_57531	-0.928783
iWAT_1649	HPT_43829	0.910773
iWAT_1649	iWAT_60	0.990577
iWAT_1649	iWAT_18369	0.927174
iWAT_39582	iWAT_52281	0.925474
iWAT_39582	iWAT_55072	0.915864
iWAT_39582	Heart_40499	0.916246
iWAT_39582	Liver_57531	-0.913513
iWAT_39582	Serum_541	0.910823
iWAT_52281	Serum_31934	0.934197
iWAT_52281	Serum_52281	0.927098
iWAT_52281	iWAT_31934	0.955454
iWAT_52281	Muscle_32412	0.922406
iWAT_52281	Muscle_57525	0.922016
iWAT_52281	iWAT_1505	0.916793
iWAT_52281	iWAT_1549	0.950838
iWAT_52281	iWAT_32197	0.927289
iWAT_1899	Serum_63151	-0.94795
BAT_39609	iWAT_15499	-0.920497
iWAT_15499	Liver_2137	-0.910406
BAT_37443	iWAT_15949	-0.917624
iWAT_15949	Heart_1868	-0.911898
iWAT_15949	iWAT_2183	0.963126
iWAT_15949	Liver_46223	-0.914947
BAT_15488	iWAT_18494	-0.932948
iWAT_18494	Liver_38399	0.919889
iWAT_18494	Liver_1708	-0.941294
iWAT_18494	Liver_38395	0.918265
iWAT_18494	Liver_43264	0.911364
BAT_2125	iWAT_21184	-0.916532
BAT_2125	iWAT_27447	-0.955133
iWAT_27710	iWAT_53176	-0.937626
iWAT_27710	Muscle_43264	0.933734
BAT_32412	iWAT_27727	0.914137
iWAT_27727	iWAT_32197	-0.912241
BAT_62558	iWAT_31555	0.964942
BAT_62558	iWAT_32344	-0.920426
iWAT_31555	Heart_48114	0.9189
iWAT_31555	Muscle_396	0.949489
iWAT_32344	Muscle_17769	-0.919158
iWAT_33942	Serum_6146	0.927804
iWAT_33942	Muscle_1549	0.932198
iWAT_35436	iWAT_62807	-0.910659
iWAT_35436	Serum_52984	0.922309
iWAT_35628	iWAT_36600	0.946883
iWAT_35628	iWAT_39270	0.93688
iWAT_38395	Muscle_54991	-0.963427
iWAT_38395	eWAT_57652	-0.92535
iWAT_38395	iWAT_15716	0.935371
BAT_606	iWAT_43831	0.928269
BAT_606	Muscle_57527	-0.909815
iWAT_43831	Heart_606	0.916732
iWAT_43831	Liver_2127	0.921895
BAT_54	iWAT_44526	-0.936538
iWAT_44526	iWAT_22116	0.917331
BAT_61864	iWAT_46227	0.93649
BAT_57615	iWAT_48491	0.919376
BAT_57615	iWAT_52435	0.930758
BAT_57615	iWAT_52446	0.916861
BAT_57615	iWAT_52447	0.925594
BAT_57615	iWAT_52464	0.938699
BAT_57615	iWAT_52465	0.922308
BAT_57615	iWAT_52467	0.931006
BAT_57615	iWAT_52677	0.928597
BAT_57615	Liver_54885	-0.891555
iWAT_48491	iWAT_52435	0.960611
iWAT_48491	iWAT_52446	0.922224
iWAT_48491	iWAT_52447	0.914652
iWAT_48491	iWAT_52677	0.911099
iWAT_48491	iWAT_48492	0.936976
iWAT_48491	iWAT_48493	0.950399
iWAT_48491	iWAT_52436	0.915145
iWAT_48491	iWAT_57330	0.914901
iWAT_48491	iWAT_57480	0.955002
iWAT_48491	iWAT_1594	0.933788
iWAT_48491	iWAT_1806	0.966872
iWAT_48491	iWAT_42446	0.911368
iWAT_48491	iWAT_42449	0.939757
iWAT_48491	iWAT_37529	0.919978
iWAT_48491	iWAT_48490	0.949742
iWAT_48491	iWAT_57475	0.932509
iWAT_48491	iWAT_47154	0.92363
iWAT_48491	iWAT_54994	0.910529
iWAT_48491	Muscle_38399	0.923965
iWAT_52435	iWAT_52446	0.98041
iWAT_52435	iWAT_52447	0.972576
iWAT_52435	iWAT_52464	0.933637
iWAT_52435	iWAT_52465	0.912979
iWAT_52435	iWAT_52467	0.975574
iWAT_52435	iWAT_52677	0.929791
iWAT_52435	eWAT_52475	0.923957
iWAT_52435	iWAT_48492	0.974312
iWAT_52435	iWAT_48493	0.992313
iWAT_52435	iWAT_52436	0.966388
iWAT_52435	iWAT_57330	0.974606
iWAT_52435	iWAT_57480	0.986106
iWAT_52435	iWAT_42446	0.95451
iWAT_52435	iWAT_52687	0.935548
iWAT_52435	iWAT_53174	0.92355
iWAT_52435	iWAT_42449	0.971895
iWAT_52435	iWAT_52452	0.933916
iWAT_52435	iWAT_53189	0.912858
iWAT_52435	iWAT_55041	0.918585
iWAT_52435	iWAT_57341	0.930841
iWAT_52435	iWAT_37529	0.913255
iWAT_52435	iWAT_48490	0.977599
iWAT_52435	iWAT_57475	0.960354
iWAT_52435	iWAT_54994	0.939557
iWAT_52446	iWAT_52447	0.994362
iWAT_52446	iWAT_52464	0.958916
iWAT_52446	iWAT_52467	0.951865
iWAT_52446	iWAT_52677	0.966596
iWAT_52446	eWAT_52475	0.912199
iWAT_52446	iWAT_48492	0.961002
iWAT_52446	iWAT_48493	0.98563
iWAT_52446	iWAT_52436	0.950414
iWAT_52446	iWAT_57330	0.969697
[truncated: 7,388 more rows]

## Sheet: GraphAll_Nodes_exe
Name	Tissue	COMPID	BIOCHEMICAL	SUPERPATHWAY	KEGG	GroupHMDB	Clsnss	degree	xTiss	BAT	HPT	Heart	Liver	Muscle	Serum	eWAT	iWAT
BAT_1125	BAT	1125	isoleucine	Amino Acid	C00407	HMDB00172	3.01173e-05	3	0.666667	0.666667	0.333333	0	0	0	0	0	0
BAT_60	BAT	60	leucine	Amino Acid	C00123	HMDB00687	3.37561e-05	18	0.222222	0.222222	0.0555556	0.222222	0.222222	0	0.166667	0.111111	0
BAT_40499	BAT	40499	4-hydroxyglutamate	Amino Acid	C03079	HMDB01344	2.8109e-05	4	0.25	0.25	0	0	0	0.75	0	0	0
BAT_15140	BAT	15140	kynurenine	Amino Acid	C00328	HMDB00684	2.92249e-05	1	1	1	0	0	0	0	0	0	0
BAT_1587	BAT	1587	N-acetylleucine	Amino Acid	C02710	HMDB11756	3.57665e-05	73	0.0547945	0.0547945	0.0273973	0.178082	0.273973	0.0273973	0.383562	0.0410959	0.0136986
BAT_1649	BAT	1649	valine	Amino Acid	C00183	HMDB00883	3.26621e-05	19	0.105263	0.105263	0	0.368421	0.157895	0.105263	0.157895	0.105263	0
BAT_55	BAT	55	beta-alanine	Nucleotide	C00099	HMDB00056	1.26598e-05	1	1	1	0	0	0	0	0	0	0
BAT_396	BAT	396	glutarate (pentanedioate)	Lipid	C00489	HMDB00661	1.34414e-05	3	1	1	0	0	0	0	0	0	0
BAT_527	BAT	527	lactate	Carbohydrate	C00186	HMDB00190	1.43206e-05	3	1	1	0	0	0	0	0	0	0
BAT_32306	BAT	32306	trans-4-hydroxyproline	Amino Acid	C01157	HMDB00725	1.26627e-05	4	0.75	0.75	0	0	0.25	0	0	0	0
BAT_27718	BAT	27718	creatine	Amino Acid	C00300	HMDB00064	1.43177e-05	2	1	1	0	0	0	0	0	0	0
BAT_513	BAT	513	creatinine	Amino Acid	C00791	HMDB00562	1.53217e-05	7	1	1	0	0	0	0	0	0	0
BAT_33951	BAT	33951	creatine phosphate	Amino Acid	C02305	HMDB01511	1.43203e-05	5	1	1	0	0	0	0	0	0	0
BAT_57521	BAT	57521	dihomo-linolenoylcarnitine (C20:3n3 or 6)*	Lipid			1.64645e-05	10	1	1	0	0	0	0	0	0	0
BAT_36713	BAT	36713	N6-carboxymethyllysine	Carbohydrate			1.53213e-05	9	1	1	0	0	0	0	0	0	0
BAT_57519	BAT	57519	eicosenoylcarnitine (C20:1)*	Lipid			1.532e-05	9	1	1	0	0	0	0	0	0	0
BAT_57520	BAT	57520	dihomo-linoleoylcarnitine (C20:2)*	Lipid			1.53187e-05	8	1	1	0	0	0	0	0	0	0
BAT_15747	BAT	15747	anserine	Amino Acid	C01262	HMDB00194	1.53141e-05	7	1	1	0	0	0	0	0	0	0
BAT_62807	BAT	62807	3'-dephospho-CoA-glutathione*	Amino Acid			1.13929e-07	1	1	1	0	0	0	0	0	0	0
BAT_555	BAT	555	adenosine	Nucleotide	C00212	HMDB00050	1.70893e-07	2	1	1	0	0	0	0	0	0	0
BAT_37070	BAT	37070	methylphosphate	Nucleotide		HMDB61711	1.13929e-07	1	1	1	0	0	0	0	0	0	0
BAT_1110	BAT	1110	arachidonate (20:4n6)	Lipid	C00219	HMDB01043	2.44264e-05	8	1	1	0	0	0	0	0	0	0
BAT_1105	BAT	1105	linoleate (18:2n6)	Lipid	C01595	HMDB00673	2.45183e-05	4	1	1	0	0	0	0	0	0	0
BAT_35718	BAT	35718	dihomolinolenate (20:3n3 or 3n6)	Lipid	C03242	HMDB02925	2.44275e-05	9	0.888889	0.888889	0	0	0	0	0.111111	0	0
BAT_32980	BAT	32980	adrenate (22:4n6)	Lipid	C16527	HMDB02226	2.44071e-05	6	1	1	0	0	0	0	0	0	0
BAT_32504	BAT	32504	docosapentaenoate (n3 DPA; 22:5n3)	Lipid	C16513	HMDB06528	2.4671e-05	7	1	1	0	0	0	0	0	0	0
BAT_44675	BAT	44675	docosahexaenoate (DHA; 22:6n3)	Lipid	C06429	HMDB02183	2.44071e-05	6	1	1	0	0	0	0	0	0	0
BAT_37478	BAT	37478	docosapentaenoate (n6 DPA; 22:5n6)	Lipid	C16513	HMDB01976	2.73854e-05	7	0.857143	0.857143	0	0	0	0	0.142857	0	0
BAT_52285	BAT	52285	oleate/vaccenate (18:1)	Lipid			2.74193e-05	5	0.8	0.8	0	0	0	0	0.2	0	0
BAT_57810	BAT	57810	nisinate (24:6n3)	Lipid		HMDB02007	2.44071e-05	6	1	1	0	0	0	0	0	0	0
BAT_18467	BAT	18467	eicosapentaenoate (EPA; 20:5n3)	Lipid	C06428	HMDB01999	2.48859e-05	5	0.8	0.8	0	0	0	0	0.2	0	0
BAT_34035	BAT	34035	linolenate [alpha or gamma; (18:3n3 or 6)]	Lipid	C06426	HMDB03073	2.29575e-05	3	1	1	0	0	0	0	0	0	0
BAT_33971	BAT	33971	10-heptadecenoate (17:1n7)	Lipid		HMDB60038	2.40137e-05	3	1	1	0	0	0	0	0	0	0
BAT_62781	BAT	62781	18-methylnonadecanoate (i20:0)	Lipid			1.77016e-05	1	1	1	0	0	0	0	0	0	0
BAT_1118	BAT	1118	arachidate (20:0)	Lipid	C06425	HMDB02212	1.92682e-05	2	0.5	0.5	0	0	0	0	0	0	0.5
BAT_554	BAT	554	adenine	Nucleotide	C00147	HMDB00034	1.34378e-05	3	1	1	0	0	0	0	0	0	0
BAT_1301	BAT	1301	lysine	Amino Acid	C00047	HMDB00182	1.34388e-05	3	1	1	0	0	0	0	0	0	0
BAT_48187	BAT	48187	N-acetyltaurine	Amino Acid			1.34358e-05	2	1	1	0	0	0	0	0	0	0
BAT_57528	BAT	57528	adrenoylcarnitine (C22:4)*	Lipid			1.4318e-05	4	1	1	0	0	0	0	0	0	0
BAT_1638	BAT	1638	arginine	Amino Acid	C00062	HMDB00517	1.26581e-05	2	1	1	0	0	0	0	0	0	0
BAT_57526	BAT	57526	docosadienoylcarnitine (C22:2)*	Lipid			1.43195e-05	5	0.8	0.8	0.2	0	0	0	0	0	0
BAT_1498	BAT	1498	N6,N6,N6-trimethyllysine	Amino Acid	C03793	HMDB01325	1.19626e-05	1	1	1	0	0	0	0	0	0	0
BAT_62947	BAT	62947	N,N,N-trimethyl-alanylproline betaine (TMAP)	Amino Acid			1.43199e-05	7	1	1	0	0	0	0	0	0	0
BAT_52677	BAT	52677	1-(1-enyl-palmitoyl)-2-linoleoyl-GPE (P-16:0/18:2)*	Lipid		HMDB11343	1.34358e-05	1	1	1	0	0	0	0	0	0	0
BAT_1643	BAT	1643	fumarate	Energy	C00122	HMDB00134	8.54464e-08	1	1	1	0	0	0	0	0	0	0
BAT_1303	BAT	1303	malate	Energy	C00149	HMDB00156	8.54464e-08	1	1	1	0	0	0	0	0	0	0
BAT_45968	BAT	45968	1-oleoyl-GPG (18:1)*	Lipid			1.70893e-07	2	1	1	0	0	0	0	0	0	0
BAT_1336	BAT	1336	palmitate (16:0)	Lipid	C00249	HMDB00220	1.13929e-07	1	1	1	0	0	0	0	0	0	0
BAT_61843	BAT	61843	3-hydroxyoleate*	Lipid			1.13929e-07	1	1	1	0	0	0	0	0	0	0
BAT_1126	BAT	1126	alanine	Amino Acid	C00041	HMDB00161	2.65817e-05	8	0.375	0.375	0	0	0	0	0.125	0	0.5
BAT_1356	BAT	1356	nonadecanoate (19:0)	Lipid	C16535	HMDB00772	2.80166e-05	6	0.333333	0.333333	0	0.333333	0	0.166667	0	0	0.166667
BAT_17805	BAT	17805	dihomo-linoleate (20:2n6)	Lipid	C16525	HMDB05060	2.57136e-05	5	0.6	0.6	0	0	0	0.2	0	0	0.2
BAT_33587	BAT	33587	eicosenoate (20:1n9 or 1n11)	Lipid	C16526	HMDB02231	2.45868e-05	5	0.6	0.6	0	0	0	0	0	0	0.4
BAT_38296	BAT	38296	(16 or 17)-methylstearate (a19:0 or i19:0)	Lipid		HMDB37397	2.7176e-05	3	0.333333	0.333333	0	0.666667	0	0	0	0	0
BAT_1361	BAT	1361	pentadecanoate (15:0)	Lipid	C16537	HMDB00826	2.07676e-05	1	1	1	0	0	0	0	0	0	0
BAT_1645	BAT	1645	laurate (12:0)	Lipid	C02679	HMDB00638	3.41786e-07	4	1	1	0	0	0	0	0	0	0
BAT_1365	BAT	1365	myristate (14:0)	Lipid	C06424	HMDB00806	3.41786e-07	4	1	1	0	0	0	0	0	0	0
BAT_18362	BAT	18362	azelate (nonanedioate; C9)	Lipid	C08261	HMDB00784	3.41786e-07	4	1	1	0	0	0	0	0	0	0
BAT_32418	BAT	32418	myristoleate (14:1n5)	Lipid	C08322	HMDB02000	3.41786e-07	4	1	1	0	0	0	0	0	0	0
BAT_33447	BAT	33447	palmitoleate (16:1n7)	Lipid	C08362	HMDB03229	3.41786e-07	4	1	1	0	0	0	0	0	0	0
BAT_41754	BAT	41754	heme	Cofactors and Vitamins	C00032	HMDB03178	8.54464e-08	1	1	1	0	0	0	0	0	0	0
BAT_1408	BAT	1408	putrescine	Amino Acid	C00134	HMDB01414	8.54464e-08	1	1	1	0	0	0	0	0	0	0
BAT_15765	BAT	15765	ethylmalonate	Amino Acid		HMDB00622	2.01993e-05	2	0.5	0.5	0	0	0.5	0	0	0	0
BAT_1437	BAT	1437	succinate	Energy	C00042	HMDB00254	1.84844e-05	1	1	1	0	0	0	0	0	0	0
BAT_32417	BAT	32417	docosatrienoate (22:3n3)	Lipid	C16534	HMDB02823	1.72237e-05	2	1	1	0	0	0	0	0	0	0
BAT_1552	BAT	1552	erucate (22:1n9)	Lipid	C08316	HMDB02068	1.5961e-05	1	1	1	0	0	0	0	0	0	0
BAT_32415	BAT	32415	docosadienoate (22:2n6)	Lipid	C16533	HMDB61714	1.8702e-05	2	0.5	0.5	0	0	0	0	0	0	0.5
BAT_46173	BAT	46173	aconitate [cis or trans]	Energy			8.54464e-08	1	1	1	0	0	0	0	0	0	0
BAT_1564	BAT	1564	citrate	Energy	C00158	HMDB00094	8.54464e-08	1	1	1	0	0	0	0	0	0	0
BAT_52602	BAT	52602	2'-deoxyuridine	Nucleotide	C00526	HMDB00012	2.27857e-07	2	0.5	0.5	0	0	0	0	0.5	0	0
BAT_1572	BAT	1572	glycerate	Carbohydrate	C00258	HMDB00139	1.51905e-07	1	1	1	0	0	0	0	0	0	0
BAT_33967	BAT	33967	N-acetylisoleucine	Amino Acid		HMDB61684	3.39588e-05	22	0.0454545	0.0454545	0.0454545	0.0454545	0.5	0.0454545	0.272727	0.0454545	0
BAT_52281	BAT	52281	2-hydroxybutyrate/2-hydroxyisobutyrate	Amino Acid			3.37048e-05	19	0.0526316	0.0526316	0.105263	0.0526316	0.210526	0.0526316	0.315789	0.157895	0.0526316
BAT_62559	BAT	62559	1-carboxyethylleucine	Amino Acid			8.54464e-08	1	1	1	0	0	0	0	0	0	0
BAT_1648	BAT	1648	serine	Amino Acid	C00065	HMDB00187	8.54464e-08	1	1	1	0	0	0	0	0	0	0
BAT_2734	BAT	2734	gamma-glutamyltyrosine	Peptide		HMDB11741	2.62942e-05	3	0.333333	0.333333	0	0	0	0	0.666667	0	0
BAT_1670	BAT	1670	urea	Amino Acid	C00086	HMDB00294	2.96327e-05	4	0.25	0.25	0	0.25	0.25	0	0.25	0	0
BAT_1768	BAT	1768	carnosine	Amino Acid	C00386	HMDB00033	1.53137e-05	6	1	1	0	0	0	0	0	0	0
BAT_531	BAT	531	3-hydroxy-3-methylglutarate	Lipid	C03761	HMDB00355	8.54464e-08	1	1	1	0	0	0	0	0	0	0
BAT_1827	BAT	1827	riboflavin (Vitamin B2)	Cofactors and Vitamins	C00255	HMDB00244	8.54464e-08	1	1	1	0	0	0	0	0	0	0
BAT_45428	BAT	45428	N-acetylmethionine sulfoxide	Amino Acid			2.06971e-05	3	0.333333	0.333333	0	0	0	0	0	0	0.666667
BAT_1898	BAT	1898	proline	Amino Acid	C00148	HMDB00162	2.28506e-05	3	0.333333	0.333333	0	0	0	0	0	0	0.666667
BAT_63109	BAT	63109	2R,3R-dihydroxybutyrate	Lipid		HMDB00498	3.11865e-05	6	0.5	0.5	0	0	0	0	0.5	0	0
BAT_2183	BAT	2183	thymidine	Nucleotide	C00214	HMDB00273	3.18696e-05	9	0.111111	0.111111	0	0	0	0	0.666667	0.222222	0
BAT_52710	BAT	52710	1-linoleoyl-2-arachidonoyl-GPC (18:2/20:4n6)*	Lipid		HMDB08147	2.7287e-05	3	0.666667	0.666667	0	0	0	0	0	0.333333	0
BAT_62951	BAT	62951	2,4-dihydroxybutyrate	Lipid		HMDB00360	2.7279e-05	1	1	1	0	0	0	0	0	0	0
BAT_57512	BAT	57512	margaroylcarnitine (C17)*	Lipid		HMDB06210	1.70893e-07	2	1	1	0	0	0	0	0	0	0
BAT_2829	BAT	2829	N-formylmethionine	Amino Acid	C03145	HMDB01015	1.70893e-07	2	1	1	0	0	0	0	0	0	0
BAT_57522	BAT	57522	pentadecanoylcarnitine (C15)*	Lipid			1.70893e-07	2	1	1	0	0	0	0	0	0	0
BAT_33441	BAT	33441	isobutyrylcarnitine (C4)	Amino Acid		HMDB00736	1.13929e-07	1	1	1	0	0	0	0	0	0	0
BAT_5341	BAT	5341	thiamin (Vitamin B1)	Cofactors and Vitamins	C00378	HMDB00235	1.70893e-07	2	0.5	0.5	0	0.5	0	0	0	0	0
BAT_42489	BAT	42489	2-hydroxydecanoate	Lipid			8.54464e-08	1	1	1	0	0	0	0	0	0	0
BAT_15500	BAT	15500	carnitine	Lipid	C00318	HMDB00062	8.54464e-08	1	1	1	0	0	0	0	0	0	0
BAT_46322	BAT	46322	CoA	Cofactors and Vitamins	C00010	HMDB01423	8.54464e-08	1	1	1	0	0	0	0	0	0	0
BAT_15504	BAT	15504	phosphopantetheine	Cofactors and Vitamins	C01134	HMDB01416	8.54464e-08	1	1	1	0	0	0	0	0	0	0
BAT_57	BAT	57	glutamate	Amino Acid	C00025	HMDB00148	2.98529e-05	5	0.4	0.4	0	0	0	0.6	0	0	0
BAT_15720	BAT	15720	N-acetylglutamate	Amino Acid	C00624	HMDB01138	3.07488e-05	6	0.333333	0.333333	0	0	0	0.666667	0	0	0
BAT_31555	BAT	31555	pyridoxate	Cofactors and Vitamins	C00847	HMDB00017	3.38241e-05	15	0.133333	0.133333	0	0.0666667	0.333333	0.2	0.266667	0	0
BAT_37455	BAT	37455	glycerophosphoethanolamine	Lipid	C01233	HMDB00114	1.13929e-07	1	1	1	0	0	0	0	0	0	0
BAT_15990	BAT	15990	glycerophosphorylcholine (GPC)	Lipid	C00670	HMDB00086	1.70893e-07	2	1	1	0	0	0	0	0	0	0
BAT_36751	BAT	36751	N2-acetyllysine	Amino Acid	C12989	HMDB00446	1.13929e-07	1	1	1	0	0	0	0	0	0	0
BAT_33972	BAT	33972	10-nonadecenoate (19:1n9)	Lipid		HMDB13622	2.51513e-05	6	0.666667	0.666667	0	0	0.166667	0	0.166667	0	0
BAT_62556	BAT	62556	3-hydroxyhexanoylcarnitine (2)	Lipid			2.51319e-05	5	0.2	0.2	0	0.4	0.4	0	0	0	0
BAT_52473	BAT	52473	gamma-tocopherol/beta-tocopherol	Cofactors and Vitamins			8.54464e-08	1	1	1	0	0	0	0	0	0	0
BAT_18497	BAT	18497	taurocholate	Lipid	C05122	HMDB00036	8.54464e-08	1	1	1	0	0	0	0	0	0	0
BAT_52468	BAT	52468	1-stearoyl-2-linoleoyl-GPI (18:0/18:2)	Lipid		HMDB09809	8.54464e-08	1	1	1	0	0	0	0	0	0	0
BAT_19265	BAT	19265	1-stearoyl-2-oleoyl-GPS (18:0/18:1)	Lipid		HMDB10163	8.54464e-08	1	1	1	0	0	0	0	0	0	0
BAT_53230	BAT	53230	3-hydroxyhexanoate	Lipid			8.54464e-08	1	1	1	0	0	0	0	0	0	0
BAT_21158	BAT	21158	3-hydroxymyristate	Lipid			8.54464e-08	1	1	1	0	0	0	0	0	0	0
BAT_34397	BAT	34397	1-arachidonylglycerol (20:4)	Lipid	C13857	HMDB11549	8.54464e-08	1	1	1	0	0	0	0	0	0	0
BAT_27447	BAT	27447	1-linoleoylglycerol (18:2)	Lipid			8.54464e-08	1	1	1	0	0	0	0	0	0	0
BAT_594	BAT	594	nicotinamide	Cofactors and Vitamins	C00153	HMDB01406	1.2817e-07	1	1	1	0	0	0	0	0	0	0
BAT_27738	BAT	27738	threonate	Cofactors and Vitamins	C01620	HMDB00943	1.92254e-07	2	1	1	0	0	0	0	0	0	0
BAT_34418	BAT	34418	cytidine 5'-diphosphocholine	Lipid	C00307	HMDB01413	1.92254e-07	2	0.5	0.5	0	0	0.5	0	0	0	0
BAT_22001	BAT	22001	3-hydroxyoctanoate	Lipid		HMDB01954	1.19667e-05	1	1	1	0	0	0	0	0	0	0
BAT_52984	BAT	52984	3-hydroxybutyrylcarnitine (2)	Lipid		HMDB13127	1.19667e-05	1	1	1	0	0	0	0	0	0	0
BAT_1411	BAT	1411	2'-deoxyguanosine	Nucleotide	C00330	HMDB00085	1.84413e-05	2	0.5	0.5	0	0	0	0	0	0.5	0
BAT_32352	BAT	32352	guanine	Nucleotide	C00242	HMDB00132	2.01457e-05	3	0.333333	0.333333	0	0	0	0	0	0.666667	0
BAT_22053	BAT	22053	3-hydroxydecanoate	Lipid		HMDB02203	1.13446e-05	2	0.5	0.5	0	0	0.5	0	0	0	0
BAT_32457	BAT	32457	3-hydroxylaurate	Lipid		HMDB00387	1.07827e-05	1	1	1	0	0	0	0	0	0	0
BAT_57467	BAT	57467	docosatrienoate (22:3n6)*	Lipid			2.344e-05	3	0.333333	0.333333	0	0	0	0	0.333333	0	0.333333
BAT_15681	BAT	15681	4-guanidinobutanoate	Amino Acid	C01035	HMDB03464	3.04181e-05	3	0.333333	0.333333	0	0	0	0	0.666667	0	0
BAT_33942	BAT	33942	N-acetylasparagine	Amino Acid		HMDB06028	3.20985e-05	14	0.0714286	0.0714286	0	0.0714286	0.142857	0	0.357143	0.357143	0
BAT_34534	BAT	34534	laurylcarnitine (C12)	Lipid		HMDB02250	1.77606e-05	6	0.833333	0.833333	0	0.166667	0	0	0	0	0
BAT_33952	BAT	33952	myristoylcarnitine (C14)	Lipid		HMDB05066	1.64527e-05	7	1	1	0	0	0	0	0	0	0
BAT_48182	BAT	48182	myristoleoylcarnitine (C14:1)*	Lipid			1.77771e-05	8	0.875	0.875	0	0.125	0	0	0	0	0
BAT_57511	BAT	57511	linolenoylcarnitine (C18:3)*	Lipid			1.64537e-05	7	1	1	0	0	0	0	0	0	0
BAT_61769	BAT	61769	5-dodecenoylcarnitine (C12:1)	Lipid		HMDB13326	1.77578e-05	4	0.75	0.75	0	0.25	0	0	0	0	0
BAT_44681	BAT	44681	palmitoylcarnitine (C16)	Lipid	C02990	HMDB00222	1.64537e-05	7	1	1	0	0	0	0	0	0	0
BAT_53223	BAT	53223	palmitoleoylcarnitine (C16:1)*	Lipid			1.64381e-05	4	1	1	0	0	0	0	0	0	0
BAT_46223	BAT	46223	linoleoylcarnitine (C18:2)*	Lipid		HMDB06469	1.52997e-05	3	1	1	0	0	0	0	0	0	0
BAT_63151	BAT	63151	N,N-dimethylalanine	Amino Acid			2.54761e-05	5	0.2	0.2	0	0.2	0.2	0	0.2	0	0.2
BAT_33969	BAT	33969	stearidonate (18:4n3)	Lipid	C16300	HMDB06547	2.53028e-05	3	0.333333	0.333333	0	0.333333	0	0	0.333333	0	0
BAT_22842	BAT	22842	cholate	Lipid	C00695	HMDB00619	1.70593e-05	1	1	1	0	0	0	0	0	0	0
BAT_33983	BAT	33983	tauro-beta-muricholate	Lipid		HMDB00932	1.85097e-05	3	0.333333	0.333333	0	0.333333	0	0.333333	0	0	0
BAT_35160	BAT	35160	oleoylcarnitine (C18:1)	Lipid		HMDB05065	1.42959e-05	2	0.5	0.5	0	0.5	0	0	0	0	0
BAT_42420	BAT	42420	erythronate*	Carbohydrate		HMDB00613	2.41245e-05	2	0.5	0.5	0.5	0	0	0	0	0	0
BAT_35172	BAT	35172	orotidine	Nucleotide		HMDB00788	2.5789e-05	7	0.285714	0.285714	0	0.142857	0.142857	0	0	0.142857	0.285714
BAT_46957	BAT	46957	gulonate*	Cofactors and Vitamins	C00257	HMDB03290	2.48703e-05	3	0.333333	0.333333	0	0	0	0	0	0.333333	0.333333
BAT_33955	BAT	33955	1-palmitoyl-GPC (16:0)	Lipid		HMDB10382	1.13929e-07	1	1	1	0	0	0	0	0	0	0
BAT_35253	BAT	35253	2-palmitoyl-GPC* (16:0)*	Lipid		HMDB61702	1.70893e-07	2	1	1	0	0	0	0	0	0	0
BAT_44621	BAT	44621	1-(1-enyl-oleoyl)-GPE (P-18:1)*	Lipid			1.13929e-07	1	1	1	0	0	0	0	0	0	0
BAT_36602	BAT	36602	1-oleoyl-GPI (18:1)*	Lipid			1.70893e-07	2	1	1	0	0	0	0	0	0	0
BAT_35305	BAT	35305	1-palmitoyl-GPI* (16:0)	Lipid		HMDB61695	1.13929e-07	1	1	1	0	0	0	0	0	0	0
BAT_36594	BAT	36594	1-linoleoyl-GPI* (18:2)*	Lipid			1.13929e-07	1	1	1	0	0	0	0	0	0	0
BAT_63195	BAT	63195	1-palmitoyl-2-arachidonoyl-glycosyl-GPE (16:0/20:4)	Lipid			2.3223e-05	2	0.5	0.5	0	0	0	0	0	0	0.5
BAT_35678	BAT	35678	hexadecanedioate (C16)	Lipid	C19615	HMDB00672	2.09846e-05	1	1	1	0	0	0	0	0	0	0
BAT_37093	BAT	37093	alanylleucine	Peptide		HMDB28691	1.13929e-07	1	1	1	0	0	0	0	0	0	0
BAT_36659	BAT	36659	glycylisoleucine	Peptide		HMDB28844	1.70893e-07	2	0.5	0.5	0	0	0.5	0	0	0	0
BAT_38102	BAT	38102	oleoyl ethanolamide	Lipid		HMDB02088	1.70893e-07	2	0.5	0.5	0	0	0	0.5	0	0	0
BAT_38165	BAT	38165	palmitoyl ethanolamide	Lipid	C16512	HMDB02100	1.13929e-07	1	1	1	0	0	0	0	0	0	0
BAT_63358	BAT	63358	3-hydroxydecanoylcarnitine	Lipid		HMDB61636	8.54464e-08	1	1	1	0	0	0	0	0	0	0
BAT_38178	BAT	38178	cis-4-decenoylcarnitine (C10:1)	Lipid			8.54464e-08	1	1	1	0	0	0	0	0	0	0
BAT_48782	BAT	48782	C-glycosyltryptophan	Amino Acid			2.82321e-05	4	0.25	0.25	0	0	0.75	0	0	0	0
BAT_39582	BAT	39582	nicotinamide N-oxide	Cofactors and Vitamins		HMDB02730	3.00016e-05	7	0.285714	0.285714	0	0	0.285714	0	0.285714	0.142857	0
BAT_62946	BAT	62946	1-methyl-5-imidazoleacetate	Amino Acid		HMDB04988	2.63718e-05	2	0.5	0.5	0	0	0	0	0	0.5	0
BAT_18357	BAT	18357	glycylvaline	Peptide		HMDB28854	4.30792e-07	2	0.5	0.5	0	0	0	0	0	0.5	0
BAT_40008	BAT	40008	isoleucylglycine	Peptide		HMDB28907	3.97654e-07	3	0.666667	0.666667	0	0	0	0	0	0.333333	0
BAT_34398	BAT	34398	glycylleucine	Peptide	C02155	HMDB00759	4.49522e-07	2	1	1	0	0	0	0	0	0	0
BAT_41370	BAT	41370	phenylalanylglycine	Peptide		HMDB28995	5.16951e-07	5	0.6	0.6	0	0	0	0	0.2	0.2	0
BAT_40010	BAT	40010	leucylalanine	Peptide		HMDB28922	3.13304e-07	2	1	1	0	0	0	0	0	0	0
BAT_40045	BAT	40045	leucylglycine	Peptide		HMDB28929	4.30792e-07	4	0.75	0.75	0	0	0	0	0	0.25	0
BAT_48189	BAT	48189	leucylglutamine*	Peptide		HMDB28927	3.13304e-07	2	1	1	0	0	0	0	0	0	0
BAT_41375	BAT	41375	tyrosylglycine	Peptide		HMDB29105	3.69251e-07	2	0.5	0.5	0	0	0	0	0	0.5	0
BAT_52446	BAT	52446	1-stearoyl-2-linoleoyl-GPE (18:0/18:2)*	Lipid		HMDB08994	1.78682e-05	9	0.777778	0.777778	0	0	0	0	0	0.222222	0
BAT_42398	BAT	42398	1-stearoyl-GPE (18:0)	Lipid		HMDB11130	1.65322e-05	6	1	1	0	0	0	0	0	0	0
BAT_52447	BAT	52447	1-stearoyl-2-arachidonoyl-GPE (18:0/20:4)	Lipid		HMDB09003	1.65386e-05	8	1	1	0	0	0	0	0	0	0
BAT_53189	BAT	53189	1-linoleoyl-2-arachidonoyl-GPE (18:2/20:4)*	Lipid		HMDB09102	1.65421e-05	10	1	1	0	0	0	0	0	0	0
BAT_52434	BAT	52434	palmitoyl dihydrosphingomyelin (d18:0/16:0)*	Lipid			1.65441e-05	10	1	1	0	0	0	0	0	0	0
BAT_57476	BAT	57476	sphingomyelin (d18:0/20:0, d16:0/22:0)*	Lipid			1.65485e-05	14	1	1	0	0	0	0	0	0	0
BAT_49617	BAT	49617	1-lignoceroyl-GPC (24:0)	Lipid		HMDB10405	1.65426e-05	8	1	1	0	0	0	0	0	0	0
BAT_52438	BAT	52438	1-stearoyl-2-oleoyl-GPC (18:0/18:1)	Lipid		HMDB08038	1.78475e-05	6	0.833333	0.833333	0	0	0	0	0	0.166667	0
BAT_48490	BAT	48490	sphingomyelin (d18:1/20:0, d16:1/22:0)*	Lipid		HMDB12102	1.54017e-05	16	1	1	0	0	0	0	0	0	0
BAT_48492	BAT	48492	behenoyl sphingomyelin (d18:1/22:0)*	Lipid		HMDB12103	1.53987e-05	12	1	1	0	0	0	0	0	0	0
BAT_57416	BAT	57416	N-palmitoyl-sphingadienine (d18:2/16:0)*	Lipid			1.53864e-05	5	1	1	0	0	0	0	0	0	0
BAT_57330	BAT	57330	lignoceroyl sphingomyelin (d18:1/24:0)	Lipid			1.53949e-05	9	1	1	0	0	0	0	0	0	0
BAT_52436	BAT	52436	tricosanoyl sphingomyelin (d18:1/23:0)*	Lipid		HMDB12105	1.53923e-05	7	1	1	0	0	0	0	0	0	0
BAT_57480	BAT	57480	sphingomyelin (d18:2/21:0, d16:2/23:0)*	Lipid			1.53846e-05	5	1	1	0	0	0	0	0	0	0
BAT_52464	BAT	52464	1-palmitoyl-2-arachidonoyl-GPE (16:0/20:4)*	Lipid		HMDB05323	1.65268e-05	4	1	1	0	0	0	0	0	0	0
BAT_19263	BAT	19263	1-palmitoyl-2-oleoyl-GPE (16:0/18:1)	Lipid		HMDB05320	1.70893e-07	2	0.5	0.5	0	0.5	0	0	0	0	0
BAT_42448	BAT	42448	1-stearoyl-2-oleoyl-GPE (18:0/18:1)	Lipid		HMDB08993	1.13929e-07	1	1	1	0	0	0	0	0	0	0
BAT_52462	BAT	52462	1-palmitoyl-2-arachidonoyl-GPC (16:0/20:4n6)	Lipid		HMDB07982	1.34944e-05	2	1	1	0	0	0	0	0	0	0
BAT_42450	BAT	42450	1-stearoyl-2-arachidonoyl-GPC (18:0/20:4)	Lipid		HMDB08048	1.43853e-05	5	1	1	0	0	0	0	0	0	0
BAT_52697	BAT	52697	1-oleoyl-2-docosahexaenoyl-GPC (18:1/22:6)*	Lipid		HMDB08123	1.34967e-05	3	1	1	0	0	0	0	0	0	0
BAT_52449	BAT	52449	1-stearoyl-2-arachidonoyl-GPI (18:0/20:4)	Lipid		HMDB09815	1.53872e-05	5	1	1	0	0	0	0	0	0	0
BAT_52615	BAT	52615	sphingomyelin (d18:1/17:0, d17:1/18:0, d19:1/16:0)	Lipid			1.53945e-05	7	1	1	0	0	0	0	0	0	0
BAT_52495	BAT	52495	sphingomyelin (d18:1/21:0, d17:1/22:0, d16:1/23:0)*	Lipid			1.53975e-05	9	1	1	0	0	0	0	0	0	0
BAT_57482	BAT	57482	sphingomyelin (d18:2/23:1)*	Lipid			1.43801e-05	2	1	1	0	0	0	0	0	0	0
BAT_52433	BAT	52433	sphingomyelin (d17:1/16:0, d18:1/15:0, d16:1/17:0)*	Lipid			1.53864e-05	5	0.8	0.8	0	0.2	0	0	0	0	0
BAT_42459	BAT	42459	sphingomyelin (d18:2/16:0, d18:1/16:1)*	Lipid			1.43708e-05	1	1	1	0	0	0	0	0	0	0
BAT_53209	BAT	53209	1-oleoyl-2-docosahexaenoyl-GPE (18:1/22:6)*	Lipid			1.53928e-05	4	1	1	0	0	0	0	0	0	0
BAT_52673	BAT	52673	1-(1-enyl-palmitoyl)-2-arachidonoyl-GPE (P-16:0/20:4)*	Lipid		HMDB11352	3.56027e-07	4	0.75	0.75	0	0	0	0.25	0	0	0
BAT_42463	BAT	42463	sphingomyelin (d18:1/14:0, d16:1/16:0)*	Lipid		HMDB12097	2.13616e-07	1	1	1	0	0	0	0	0	0	0
BAT_52475	BAT	52475	1-(1-enyl-stearoyl)-2-arachidonoyl-GPE (P-18:0/20:4)*	Lipid		HMDB05779	2.13616e-07	1	1	1	0	0	0	0	0	0	0
BAT_19130	BAT	19130	1,2-dipalmitoyl-GPC (16:0/16:0)	Lipid	D03585	HMDB00564	3.05166e-07	3	0.666667	0.666667	0	0	0	0.333333	0	0	0
BAT_22138	BAT	22138	homocitrulline	Amino Acid	C02427	HMDB00679	2.6206e-05	3	0.333333	0.333333	0	0	0.333333	0.333333	0	0	0
BAT_43249	BAT	43249	N-delta-acetylornithine	Amino Acid			2.35786e-05	4	0.25	0.25	0	0	0	0.75	0	0	0
BAT_57513	BAT	57513	arachidoylcarnitine (C20)*	Lipid		HMDB06460	8.54464e-08	1	1	1	0	0	0	0	0	0	0
BAT_46225	BAT	46225	pyroglutamine*	Amino Acid			8.54464e-08	1	1	1	0	0	0	0	0	0	0
BAT_22185	BAT	22185	N-acetylaspartate (NAA)	Amino Acid	C01042	HMDB00812	2.56339e-07	1	1	1	0	0	0	0	0	0	0
BAT_46798	BAT	46798	oleoyl-linoleoyl-glycerol (18:1/18:2) [1]	Lipid		HMDB07219	3.64272e-07	2	1	1	0	0	0	0	0	0	0
BAT_54968	BAT	54968	linoleoyl-linoleoyl-glycerol (18:2/18:2) [1]*	Lipid		HMDB07248	5.32397e-07	5	0.8	0.8	0	0.2	0	0	0	0	0
BAT_46799	BAT	46799	oleoyl-linoleoyl-glycerol (18:1/18:2) [2]	Lipid		HMDB07219	3.29579e-07	1	1	1	0	0	0	0	0	0	0
BAT_54963	BAT	54963	linoleoyl-linolenoyl-glycerol (18:2/18:3) [1]*	Lipid		HMDB07249	4.61411e-07	4	0.75	0.75	0	0.25	0	0	0	0	0
BAT_54969	BAT	54969	linoleoyl-linoleoyl-glycerol (18:2/18:2) [2]*	Lipid		HMDB07248	5.32397e-07	6	0.5	0.5	0	0.333333	0	0	0	0.166667	0
BAT_47153	BAT	47153	sphingomyelin (d18:1/24:1, d18:2/24:0)*	Lipid		HMDB12107	1.43887e-05	6	1	1	0	0	0	0	0	0	0
BAT_52235	BAT	52235	1-stearoyl-2-arachidonoyl-GPS (18:0/20:4)	Lipid		HMDB12383	1.53881e-05	3	1	1	0	0	0	0	0	0	0
BAT_52616	BAT	52616	1-palmitoyl-2-stearoyl-GPC (16:0/18:0)	Lipid		HMDB07970	1.43872e-05	5	1	1	0	0	0	0	0	0	0
BAT_57473	BAT	57473	sphingomyelin (d18:0/18:0, d19:0/17:0)*	Lipid		HMDB12087	1.53898e-05	5	1	1	0	0	0	0	0	0	0
BAT_52437	BAT	52437	sphingomyelin (d18:2/24:1, d18:1/24:2)*	Lipid			1.53872e-05	7	1	1	0	0	0	0	0	0	0
BAT_15522	BAT	15522	dihydroxyacetone phosphate (DHAP)	Carbohydrate	C00111	HMDB01473	8.54464e-08	1	1	1	0	0	0	0	0	0	0
BAT_48130	BAT	48130	N6-succinyladenosine	Nucleotide		HMDB00912	8.54464e-08	1	1	1	0	0	0	0	0	0	0
BAT_52452	BAT	52452	1-stearoyl-2-linoleoyl-GPC (18:0/18:2)*	Lipid		HMDB08039	1.53765e-05	2	0.5	0.5	0	0	0	0	0.5	0	0
BAT_52716	BAT	52716	1-(1-enyl-palmitoyl)-2-palmitoyl-GPC (P-16:0/16:0)*	Lipid		HMDB11206	1.43786e-05	2	1	1	0	0	0	0	0	0	0
BAT_57475	BAT	57475	sphingomyelin (d18:1/19:0, d19:1/18:0)*	Lipid			1.43849e-05	3	0.666667	0.666667	0	0	0	0	0	0	0.333333
BAT_48493	BAT	48493	sphingomyelin (d18:1/22:1, d18:2/22:0, d16:1/24:1)*	Lipid		HMDB12104	1.43793e-05	3	1	1	0	0	0	0	0	0	0
BAT_57331	BAT	57331	behenoyl dihydrosphingomyelin (d18:0/22:0)*	Lipid		HMDB12091	1.43846e-05	3	0.666667	0.666667	0	0	0	0.333333	0	0	0
BAT_52435	BAT	52435	sphingomyelin (d18:2/23:0, d18:1/23:1, d17:1/24:1)*	Lipid			1.34885e-05	1	1	1	0	0	0	0	0	0	0
BAT_52687	BAT	52687	1-oleoyl-2-linoleoyl-GPE (18:1/18:2)*	Lipid		HMDB05349	1.78464e-05	6	0.666667	0.666667	0	0	0	0	0	0.333333	0
BAT_52467	BAT	52467	1-palmitoyl-2-arachidonoyl-GPI (16:0/20:4)*	Lipid		HMDB09789	1.64963e-05	2	1	1	0	0	0	0	0	0	0
BAT_52683	BAT	52683	1-palmitoleoyl-2-linoleoyl-GPC (16:1/18:2)*	Lipid		HMDB08006	1.70893e-07	2	1	1	0	0	0	0	0	0	0
BAT_52461	BAT	52461	1-palmitoyl-2-oleoyl-GPC (16:0/18:1)	Lipid		HMDB07972	1.70893e-07	2	1	1	0	0	0	0	0	0	0
BAT_52470	BAT	52470	1-palmitoyl-2-palmitoleoyl-GPC (16:0/16:1)*	Lipid		HMDB07969	1.70893e-07	2	1	1	0	0	0	0	0	0	0
BAT_52466	BAT	52466	1-stearoyl-2-docosahexaenoyl-GPE (18:0/22:6)*	Lipid		HMDB05334	1.34878e-05	1	1	1	0	0	0	0	0	0	0
BAT_52610	BAT	52610	1-palmitoyl-2-docosahexaenoyl-GPC (16:0/22:6)	Lipid		HMDB07991	1.20084e-05	2	1	1	0	0	0	0	0	0	0
BAT_52611	BAT	52611	1-stearoyl-2-docosahexaenoyl-GPC (18:0/22:6)	Lipid		HMDB08057	1.27088e-05	2	0.5	0.5	0	0	0	0	0	0	0.5
BAT_63687	BAT	63687	ascorbic acid 3-sulfate*	Cofactors and Vitamins			1.13807e-05	1	1	1	0	0	0	0	0	0	0
BAT_52748	BAT	52748	1-(1-enyl-stearoyl)-2-linoleoyl-GPE (P-18:0/18:2)*	Lipid		HMDB11376	8.54464e-08	1	1	1	0	0	0	0	0	0	0
BAT_52614	BAT	52614	1-(1-enyl-stearoyl)-2-oleoyl-GPE (P-18:0/18:1)	Lipid		HMDB11375	8.54464e-08	1	1	1	0	0	0	0	0	0	0
BAT_52633	BAT	52633	palmitoyl-linoleoyl-glycerol (16:0/18:2) [1]*	Lipid		HMDB07103	2.33994e-05	1	1	1	0	0	0	0	0	0	0
BAT_52634	BAT	52634	palmitoyl-linoleoyl-glycerol (16:0/18:2) [2]*	Lipid		HMDB07103	2.62171e-05	3	0.666667	0.666667	0	0	0	0	0.333333	0	0
BAT_54966	BAT	54966	diacylglycerol (16:1/18:2 [2], 16:0/18:3 [1])*	Lipid			2.34014e-05	2	0.5	0.5	0	0	0.5	0	0	0	0
BAT_57477	BAT	57477	sphingomyelin (d18:1/22:2, d18:2/22:1, d16:1/24:2)*	Lipid			1.94196e-07	1	1	1	0	0	0	0	0	0	0
BAT_61506	BAT	61506	myristoylcholine*	Lipid			1.2817e-07	1	1	1	0	0	0	0	0	0	0
BAT_52944	BAT	52944	palmitoylcholine	Lipid			1.92254e-07	2	0.5	0.5	0	0	0	0.5	0	0	0
BAT_35625	BAT	35625	1-myristoylglycerol (14:0)	Lipid	C01885	HMDB11561	1.70893e-07	2	0.5	0.5	0	0	0.5	0	0	0	0
BAT_53013	BAT	53013	glycosyl-N-palmitoyl-sphingosine (d18:1/16:0)	Lipid			1.13929e-07	1	1	1	0	0	0	0	0	0	0
BAT_53195	BAT	53195	1-myristoyl-2-arachidonoyl-GPC (14:0/20:4)*	Lipid		HMDB07883	2.42501e-05	2	0.5	0.5	0	0	0	0	0.5	0	0
BAT_54961	BAT	54961	oleoyl-arachidonoyl-glycerol (18:1/20:4) [2]*	Lipid		HMDB07228	8.54464e-08	1	1	1	0	0	0	0	0	0	0
BAT_54958	BAT	54958	palmitoyl-arachidonoyl-glycerol (16:0/20:4) [2]*	Lipid		HMDB07112	8.54464e-08	1	1	1	0	0	0	0	0	0	0
BAT_54964	BAT	54964	linoleoyl-linolenoyl-glycerol (18:2/18:3) [2]*	Lipid		HMDB07250	3.64272e-07	3	0.666667	0.666667	0	0.333333	0	0	0	0	0
BAT_54956	BAT	54956	linoleoyl-arachidonoyl-glycerol (18:2/20:4) [2]*	Lipid		HMDB07257	8.54464e-08	1	1	1	0	0	0	0	0	0	0
BAT_57426	BAT	57426	sphingadienine	Lipid			8.54464e-08	1	1	1	0	0	0	0	0	0	0
BAT_62736	BAT	62736	4-methylhexanoylglycine	Lipid			1.88778e-05	2	0.5	0.5	0	0.5	0	0	0	0	0
BAT_61789	BAT	61789	isocaproylglycine	Lipid			1.73726e-05	2	0.5	0.5	0	0.5	0	0	0	0	0
BAT_61840	BAT	61840	3-hydroxyoleoylcarnitine	Lipid			8.54464e-08	1	1	1	0	0	0	0	0	0	0
BAT_61839	BAT	61839	3-hydroxypalmitoylcarnitine	Lipid			8.54464e-08	1	1	1	0	0	0	0	0	0	0
BAT_61860	BAT	61860	octadecadienedioate (C18:2-DC)*	Lipid			1.58996e-05	1	1	1	0	0	0	0	0	0	0
BAT_61861	BAT	61861	octadecenedioate (C18:1-DC)*	Lipid			1.71522e-05	3	0.333333	0.333333	0.333333	0	0	0	0	0.333333	0
BAT_35186	BAT	35186	1-arachidonoyl-GPE (20:4n6)*	Lipid		HMDB11517	1.81413e-05	2	0.5	0.5	0	0.5	0	0	0	0	0
BAT_62850	BAT	62850	tetradecadienoate (14:2)*	Lipid		HMDB00560	1.6746e-05	1	1	1	0	0	0	0	0	0	0
BAT_35628	BAT	35628	1-oleoyl-GPE (18:1)	Lipid		HMDB11506	8.54464e-08	1	1	1	0	0	0	0	0	0	0
BAT_63683	BAT	63683	branched-chain, straight-chain, or cyclopropyl 12:1 fatty acid*	Partially Characterized Molecules			8.54464e-08	1	1	1	0	0	0	0	0	0	0
BAT_48255	BAT	48255	arabonate/xylonate	Carbohydrate			2.06247e-05	3	0	0	0	0	0	0	0	1	0
eWAT_58	eWAT	58	glycine	Amino Acid	C00037	HMDB00123	2.1086e-05	7	0.857143	0.142857	0	0	0	0	0	0.857143	0
eWAT_555	eWAT	555	adenosine	Nucleotide	C00212	HMDB00050	1.92261e-05	3	0.333333	0.333333	0	0	0	0.333333	0	0.333333	0
eWAT_57518	eWAT	57518	arachidonoylcarnitine (C20:4)	Lipid			2.23954e-05	9	0.888889	0.111111	0	0	0	0	0	0.888889	0
BAT_43831	BAT	43831	1-methylhistamine	Amino Acid	C05127	HMDB00898	3.27258e-05	11	0	0	0	0	0.0909091	0.181818	0.181818	0.0909091	0.454545
eWAT_396	eWAT	396	glutarate (pentanedioate)	Lipid	C00489	HMDB00661	3.11847e-05	6	0	0.166667	0.166667	0	0.166667	0	0	0	0.5
BAT_15872	BAT	15872	malonate	Lipid	C00383	HMDB00691	8.54464e-08	1	0	0	0	0	0	0	0	1	0
eWAT_528	eWAT	528	alpha-ketoglutarate	Energy	C00026	HMDB00208	8.54464e-08	1	0	1	0	0	0	0	0	0	0
BAT_56	BAT	56	cystine	Amino Acid	C00491	HMDB00192	1.94196e-07	1	0	0	0	0	0	0	0	1	0
eWAT_594	eWAT	594	nicotinamide	Cofactors and Vitamins	C00153	HMDB01406	3.05166e-07	3	0.333333	0.333333	0	0	0	0.333333	0	0.333333	0
BAT_33945	BAT	33945	phenylacetylglycine	Peptide	C05598	HMDB00821	2.00895e-05	5	0	0	0	0.2	0.2	0	0.2	0.4	0
eWAT_1107	eWAT	1107	allantoin	Nucleotide	C02350	HMDB00462	1.83924e-05	1	0	1	0	0	0	0	0	0	0
eWAT_33945	eWAT	33945	phenylacetylglycine	Peptide	C05598	HMDB00821	1.83924e-05	1	0	1	0	0	0	0	0	0	0
BAT_52682	BAT	52682	1-(1-enyl-palmitoyl)-2-linoleoyl-GPC (P-16:0/18:2)*	Lipid		HMDB11211	2.03536e-05	2	0	0	0.5	0	0	0	0	0.5	0
eWAT_1110	eWAT	1110	arachidonate (20:4n6)	Lipid	C00219	HMDB01043	2.24453e-05	9	0.888889	0.111111	0	0	0	0	0	0.888889	0
BAT_62853	BAT	62853	3-amino-2-piperidone	Amino Acid		HMDB00323	8.54464e-08	1	0	0	0	0	0	0	0	1	0
eWAT_1408	eWAT	1408	putrescine	Amino Acid	C00134	HMDB01414	8.54464e-08	1	0	1	0	0	0	0	0	0	0
eWAT_1561	eWAT	1561	alpha-tocopherol	Cofactors and Vitamins	C02477	HMDB01893	1.71517e-05	2	0	0.5	0.5	0	0	0	0	0	0
eWAT_1587	eWAT	1587	N-acetylleucine	Amino Acid	C02710	HMDB11756	3.56698e-05	62	0.0483871	0.0967742	0.0322581	0.16129	0.306452	0.0483871	0.290323	0.0483871	0.016129
eWAT_32197	eWAT	32197	3-(4-hydroxyphenyl)lactate (HPLA)	Amino Acid	C03672	HMDB00755	3.29749e-05	31	0.0322581	0.0967742	0.0322581	0.354839	0.129032	0.0322581	0.322581	0.0322581	0
BAT_1512	BAT	1512	picolinate	Amino Acid	C10164	HMDB02243	3.35274e-05	15	0	0	0	0.0666667	0.2	0.266667	0.4	0.0666667	0
eWAT_55072	eWAT	55072	2-oxoarginine*	Amino Acid	C03771	HMDB04225	3.21208e-05	9	0.111111	0.111111	0.111111	0.222222	0.111111	0	0.333333	0.111111	0
eWAT_31934	eWAT	31934	2-hydroxyadipate	Lipid	C02360	HMDB00321	3.27741e-05	13	0.153846	0.0769231	0.153846	0.0769231	0	0.230769	0.230769	0.153846	0.0769231
eWAT_52281	eWAT	52281	2-hydroxybutyrate/2-hydroxyisobutyrate	Amino Acid			3.39525e-05	20	0.15	0.05	0.2	0.05	0.05	0.15	0.25	0.15	0.1
BAT_34592	BAT	34592	ophthalmate	Amino Acid		HMDB05765	1.86535e-05	1	0	0	0	0	0	0	0	1	0
eWAT_15499	eWAT	15499	betaine aldehyde	Amino Acid	C00576	HMDB01252	2.04015e-05	2	0	0.5	0	0	0	0.5	0	0	0
eWAT_15522	eWAT	15522	dihydroxyacetone phosphate (DHAP)	Carbohydrate	C00111	HMDB01473	3.29579e-07	1	0	1	0	0	0	0	0	0	0
BAT_18369	BAT	18369	gamma-glutamylleucine	Peptide		HMDB11171	1.92254e-07	2	0	0	0	0	0	0	0	1	0
eWAT_18369	eWAT	18369	gamma-glutamylleucine	Peptide		HMDB11171	1.92254e-07	2	0	0.5	0	0.5	0	0	0	0	0
eWAT_43829	eWAT	43829	gamma-glutamylvaline	Peptide		HMDB11172	1.2817e-07	1	0	1	0	0	0	0	0	0	0
eWAT_18497	eWAT	18497	taurocholate	Lipid	C05122	HMDB00036	1.93977e-05	5	0.2	0.6	0	0	0	0	0	0.2	0.2
eWAT_33983	eWAT	33983	tauro-beta-muricholate	Lipid		HMDB00932	1.78406e-05	3	0.333333	0.666667	0	0	0	0	0	0.333333	0
eWAT_31555	eWAT	31555	pyridoxate	Cofactors and Vitamins	C00847	HMDB00017	2.4248e-05	1	0	1	0	0	0	0	0	0	0
BAT_27727	BAT	27727	glutathione, oxidized (GSSG)	Amino Acid	C00127	HMDB03337	1.13929e-07	1	0	0	0	0	0	0	0	1	0
eWAT_32377	eWAT	32377	N-acetylneuraminate	Carbohydrate	C00270	HMDB00230	1.70893e-07	2	0	0.5	0	0	0	0	0	0	0.5
BAT_15860	BAT	15860	UDP-galactose	Carbohydrate	C00052	HMDB00302	2.38279e-05	8	0	0	0	0	0	0.75	0	0.125	0.125
eWAT_32418	eWAT	32418	myristoleate (14:1n5)	Lipid	C08322	HMDB02000	2.27942e-05	6	0.5	0.166667	0	0	0	0.333333	0	0.5	0
BAT_1561	BAT	1561	alpha-tocopherol	Cofactors and Vitamins	C02477	HMDB01893	8.54464e-08	1	0	0	0	0	0	0	0	1	0
eWAT_32504	eWAT	32504	docosapentaenoate (n3 DPA; 22:5n3)	Lipid	C16513	HMDB06528	8.54464e-08	1	0	1	0	0	0	0	0	0	0
BAT_32553	BAT	32553	phenol sulfate	Amino Acid	C02180	HMDB60015	2.63567e-05	9	0	0	0.222222	0.111111	0.111111	0.111111	0.333333	0.111111	0
eWAT_32553	eWAT	32553	phenol sulfate	Amino Acid	C02180	HMDB60015	2.35325e-05	5	0	0.2	0	0	0.4	0.4	0	0	0
BAT_57474	BAT	57474	sphingomyelin (d18:2/18:1)*	Lipid			2.58696e-05	1	0	0	0	0	0	0	0	1	0
eWAT_34214	eWAT	34214	1-arachidonoyl-GPI* (20:4)*	Lipid		HMDB61690	2.9358e-05	7	0	0.142857	0	0.142857	0	0.428571	0	0	0.285714
BAT_43807	BAT	43807	bilirubin	Cofactors and Vitamins	C00486	HMDB00054	1.13929e-07	1	0	0	0	0	0	0	0	1	0
eWAT_35117	eWAT	35117	taurocyamine	Amino Acid	C01959	HMDB03584	1.70893e-07	2	0.5	0.5	0	0	0	0	0	0.5	0
BAT_35436	BAT	35436	hexanoylglycine (C6)	Lipid		HMDB00701	2.84831e-05	3	0	0	0	0.333333	0	0	0.333333	0.333333	0
eWAT_35436	eWAT	35436	hexanoylglycine (C6)	Lipid		HMDB00701	2.51901e-05	2	0.5	0.5	0	0	0	0	0	0.5	0
eWAT_35628	eWAT	35628	1-oleoyl-GPE (18:1)	Lipid		HMDB11506	3.02339e-05	9	0.555556	0.222222	0	0	0	0.111111	0.111111	0.555556	0
eWAT_52602	eWAT	52602	2'-deoxyuridine	Nucleotide	C00526	HMDB00012	3.19542e-05	15	0.2	0.133333	0	0.133333	0	0.0666667	0.466667	0.2	0
BAT_47076	BAT	47076	citraconate/glutaconate	Energy			2.90381e-05	6	0	0	0	0	0	0	0.333333	0.666667	0
eWAT_35631	eWAT	35631	1-palmitoyl-GPE (16:0)	Lipid		HMDB11503	3.15145e-05	11	0.363636	0.181818	0	0	0	0.0909091	0.363636	0.363636	0
eWAT_42398	eWAT	42398	1-stearoyl-GPE (18:0)	Lipid		HMDB11130	2.98224e-05	8	0.5	0.25	0	0.125	0	0	0.125	0.5	0
eWAT_45970	eWAT	45970	1-palmitoyl-GPG (16:0)*	Lipid			2.88642e-05	3	0.333333	0.333333	0	0.333333	0	0	0	0.333333	0
eWAT_48152	eWAT	48152	glucose	Carbohydrate	C00031	HMDB00122	3.01845e-05	5	0.4	0.2	0	0.4	0	0	0	0.4	0
eWAT_48153	eWAT	48153	mannose	Carbohydrate	C00159	HMDB00169	2.88612e-05	2	0.5	0.5	0	0	0	0	0	0.5	0
BAT_34302	BAT	34302	dehydroascorbate	Cofactors and Vitamins	C05422	HMDB01264	2.51855e-05	3	0	0	0	0.333333	0	0	0.333333	0.333333	0
eWAT_36594	eWAT	36594	1-linoleoyl-GPI* (18:2)*	Lipid			2.5066e-05	4	0	0.25	0	0.75	0	0	0	0	0
BAT_40406	BAT	40406	trimethylamine N-oxide	Lipid	C01104	HMDB00925	8.54464e-08	1	0	0	0	0	0	0	0	1	0
eWAT_36713	eWAT	36713	N6-carboxymethyllysine	Carbohydrate			8.54464e-08	1	0	1	0	0	0	0	0	0	0
eWAT_36738	eWAT	36738	gamma-glutamylglutamate	Peptide	C05282	HMDB11737	2.01472e-05	4	0.5	0.5	0	0	0	0	0	0.5	0
eWAT_54914	eWAT	54914	gamma-glutamylserine	Peptide			2.21972e-05	8	0.875	0.125	0	0	0	0	0	0.875	0
BAT_22132	BAT	22132	alpha-hydroxyisocaproate	Amino Acid	C03264	HMDB00746	2.05277e-05	2	0	0	0	0	0	0	0	1	0
eWAT_37059	eWAT	37059	malonylcarnitine	Lipid		HMDB02095	2.11334e-05	2	0.5	0.5	0	0	0	0	0	0.5	0
eWAT_48487	eWAT	48487	4-hydroxy-nonenal-glutathione	Amino Acid			2.17095e-05	8	0.875	0.125	0	0	0	0	0	0.875	0
BAT_39994	BAT	39994	valylleucine	Peptide		HMDB29131	8.54464e-08	1	0	0	0	0	0	0	0	1	0
eWAT_46142	eWAT	46142	mannitol/sorbitol	Carbohydrate	C00794	HMDB00247	8.54464e-08	1	0	1	0	0	0	0	0	0	0
eWAT_48130	eWAT	48130	N6-succinyladenosine	Nucleotide		HMDB00912	4.92334e-07	4	0	1	0	0	0	0	0	0	0
BAT_33946	BAT	33946	N-acetylhistidine	Amino Acid	C02997	HMDB32055	8.54464e-08	1	0	0	0	0	0	0	0	1	0
eWAT_48195	eWAT	48195	fructose	Carbohydrate	C00095	HMDB00660	8.54464e-08	1	0	1	0	0	0	0	0	0	0
BAT_38625	BAT	38625	stearoyl ethanolamide	Lipid		HMDB13078	1.70893e-07	2	0	0	0	0	0	0	0	1	0
eWAT_52604	eWAT	52604	N-palmitoyl-sphinganine (d18:0/16:0)	Lipid		HMDB11760	1.70893e-07	2	0.5	0.5	0	0	0	0	0	0.5	0
eWAT_57393	eWAT	57393	12-HHTrE	Lipid	C20388	HMDB12535	1.70893e-07	2	0.5	0.5	0	0	0	0	0	0.5	0
BAT_53176	BAT	53176	1-linoleoyl-2-linolenoyl-GPC (18:2/18:3)*	Lipid		HMDB08141	2.22551e-05	6	0	0	0	0.333333	0	0	0.166667	0.5	0
eWAT_54964	eWAT	54964	linoleoyl-linolenoyl-glycerol (18:2/18:3) [2]*	Lipid		HMDB07250	2.19493e-05	6	0.5	0.166667	0	0.166667	0	0	0.166667	0.5	0
eWAT_54968	eWAT	54968	linoleoyl-linoleoyl-glycerol (18:2/18:2) [1]*	Lipid		HMDB07248	2.19285e-05	5	0.4	0.2	0	0	0.4	0	0	0.4	0
eWAT_54969	eWAT	54969	linoleoyl-linoleoyl-glycerol (18:2/18:2) [2]*	Lipid		HMDB07248	2.31657e-05	11	0.454545	0.0909091	0	0.272727	0	0.181818	0	0.454545	0
BAT_1868	BAT	1868	cysteine	Amino Acid	C00097	HMDB00574	2.01457e-05	2	0	0	0	0	0.5	0	0	0.5	0
eWAT_55015	eWAT	55015	gamma-glutamyl-alpha-lysine	Peptide			2.21928e-05	4	0	0.25	0	0	0.75	0	0	0	0
eWAT_57838	eWAT	57838	adenylosuccinate	Nucleotide	C03794	HMDB00536	3.04089e-07	2	0	0.5	0	0	0.5	0	0	0	0
BAT_42109	BAT	42109	phosphate	Energy	C00009	HMDB01429	8.54464e-08	1	0	0	0	0	0	0	0	1	0
eWAT_62276	eWAT	62276	dodecadienoate (12:2)*	Lipid			8.54464e-08	1	0	1	0	0	0	0	0	0	0
eWAT_62860	eWAT	62860	N6-methyllysine	Amino Acid	C02728	HMDB02038	2.63743e-05	4	0.25	0.5	0.25	0	0	0	0	0.25	0
eWAT_63151	eWAT	63151	N,N-dimethylalanine	Amino Acid			2.74451e-05	5	0	0.4	0	0	0.2	0	0.2	0	0.2
Heart_60	Heart	60	leucine	Amino Acid	C00123	HMDB00687	3.41491e-05	43	0.232558	0.0697674	0.0232558	0.232558	0.302326	0.0232558	0.302326	0.0465116	0
Heart_1649	Heart	1649	valine	Amino Acid	C00183	HMDB00883	3.54327e-05	51	0.235294	0.0588235	0.0196078	0.235294	0.235294	0.0196078	0.352941	0.0588235	0.0196078
Heart_52281	Heart	52281	2-hydroxybutyrate/2-hydroxyisobutyrate	Amino Acid			3.5183e-05	26	0.0384615	0.192308	0.0384615	0.0384615	0.230769	0.0769231	0.269231	0.115385	0.0384615
Heart_57747	Heart	57747	3-methylglutaconate	Amino Acid		HMDB00522	3.38406e-05	32	0.34375	0.09375	0	0.34375	0.1875	0.0625	0.25	0.0625	0
Heart_512	Heart	512	asparagine	Amino Acid	C00152	HMDB00168	3.34647e-05	19	0.0526316	0.210526	0	0.0526316	0.210526	0.157895	0.263158	0.105263	0
Heart_1125	Heart	1125	isoleucine	Amino Acid	C00407	HMDB00172	3.35518e-05	21	0.047619	0.0952381	0	0.047619	0.285714	0	0.571429	0	0
Heart_1549	Heart	1549	3-hydroxyisobutyrate	Amino Acid	C06001	HMDB00336	3.15109e-05	17	0.352941	0.117647	0.0588235	0.352941	0	0	0.352941	0.117647	0
Heart_1587	Heart	1587	N-acetylleucine	Amino Acid	C02710	HMDB11756	3.49479e-05	50	0.18	0.06	0.02	0.18	0.26	0.02	0.42	0.04	0
Heart_1591	Heart	1591	N-acetylvaline	Amino Acid		HMDB11757	3.51674e-05	40	0.15	0.025	0	0.15	0.325	0.025	0.45	0.025	0
Heart_12129	Heart	12129	beta-hydroxyisovalerate	Amino Acid		HMDB00754	3.26371e-05	26	0.423077	0.0769231	0.0384615	0.423077	0.0384615	0.0384615	0.307692	0.0769231	0
Heart_32452	Heart	32452	propionylcarnitine (C3)	Lipid	C03017	HMDB00824	3.61655e-05	42	0.166667	0.047619	0.047619	0.166667	0.190476	0.119048	0.380952	0.047619	0
Heart_33967	Heart	33967	N-acetylisoleucine	Amino Acid		HMDB61684	3.46725e-05	34	0.117647	0.0588235	0.0294118	0.117647	0.176471	0.0588235	0.558824	0	0
Heart_62559	Heart	62559	1-carboxyethylleucine	Amino Acid			3.30437e-05	22	0.318182	0.0909091	0.0454545	0.318182	0.136364	0.0454545	0.318182	0.0454545	0
Heart_32197	Heart	32197	3-(4-hydroxyphenyl)lactate (HPLA)	Amino Acid	C03672	HMDB00755	3.07795e-05	13	0.461538	0.153846	0	0.461538	0.0769231	0	0.230769	0.0769231	0
BAT_12129	BAT	12129	beta-hydroxyisovalerate	Amino Acid		HMDB00754	2.97711e-05	3	0	0	0	0.333333	0.666667	0	0	0	0
Heart_542	Heart	542	3-hydroxybutyrate (BHBA)	Lipid	C01089	HMDB00357	3.00748e-05	11	0.363636	0.181818	0.0909091	0.363636	0	0.0909091	0	0.0909091	0.181818
Heart_15706	Heart	15706	galactose 1-phosphate	Carbohydrate	C00446	HMDB00645	2.9188e-05	13	0.538462	0.153846	0.0769231	0.538462	0	0.0769231	0	0.0769231	0.0769231
Heart_554	Heart	554	adenine	Nucleotide	C00147	HMDB00034	1.93092e-05	5	0.2	0.6	0	0.2	0	0	0	0	0.2
BAT_46142	BAT	46142	mannitol/sorbitol	Carbohydrate	C00794	HMDB00247	2.47891e-05	2	0	0	0	0.5	0	0	0	0	0.5
Heart_555	Heart	555	adenosine	Nucleotide	C00212	HMDB00050	2.22551e-05	1	0	1	0	0	0	0	0	0	0
BAT_605	BAT	605	uracil	Nucleotide	C00106	HMDB00300	2.38289e-05	2	0	0	0	1	0	0	0	0	0
Heart_1105	Heart	1105	linoleate (18:2n6)	Lipid	C01595	HMDB00673	2.67459e-05	12	0.833333	0.0833333	0	0.833333	0	0.0833333	0	0	0
Heart_33971	Heart	33971	10-heptadecenoate (17:1n7)	Lipid		HMDB60038	2.67472e-05	13	0.923077	0.0769231	0	0.923077	0	0	0	0	0
Heart_1117	Heart	1117	galactitol (dulcitol)	Carbohydrate	C01697	HMDB00107	1.13929e-07	1	0	1	0	0	0	0	0	0	0
BAT_33939	BAT	33939	N-acetylthreonine	Amino Acid		HMDB62557	3.15324e-05	5	0	0	0	0.2	0.2	0	0.6	0	0
BAT_34407	BAT	34407	isovalerylcarnitine (C5)	Amino Acid		HMDB00688	2.71148e-05	2	0	0	0	0.5	0.5	0	0	0	0
Heart_1299	Heart	1299	tyrosine	Amino Acid	C00082	HMDB00158	3.05657e-05	15	0.266667	0.0666667	0.0666667	0.266667	0.133333	0	0.4	0.0666667	0
Heart_1469	Heart	1469	mannose-6-phosphate	Carbohydrate	C00275	HMDB01078	2.7475e-05	12	0.666667	0.0833333	0	0.666667	0	0	0	0.0833333	0.166667
Heart_1508	Heart	1508	pantothenate (Vitamin B5)	Cofactors and Vitamins	C00864	HMDB00210	2.02266e-05	4	0.5	0.25	0	0.5	0	0.25	0	0	0
BAT_32197	BAT	32197	3-(4-hydroxyphenyl)lactate (HPLA)	Amino Acid	C03672	HMDB00755	3.18898e-05	8	0	0	0	0.125	0.25	0.375	0.25	0	0
BAT_1516	BAT	1516	sarcosine	Amino Acid	C00213	HMDB00271	3.40359e-05	21	0	0	0	0.190476	0.0952381	0.238095	0.47619	0	0
Heart_5086	Heart	5086	dimethylglycine	Amino Acid	C01026	HMDB00092	3.47377e-05	21	0.047619	0.047619	0	0.047619	0.428571	0.047619	0.428571	0	0
Heart_39582	Heart	39582	nicotinamide N-oxide	Cofactors and Vitamins		HMDB02730	3.41533e-05	17	0.0588235	0.117647	0	0.0588235	0.352941	0.0588235	0.352941	0	0.0588235
BAT_57838	BAT	57838	adenylosuccinate	Nucleotide	C03794	HMDB00536	2.8926e-05	4	0	0	0.5	0.25	0.25	0	0	0	0
Heart_1670	Heart	1670	urea	Amino Acid	C00086	HMDB00294	3.18788e-05	13	0.384615	0.0769231	0.153846	0.384615	0.0769231	0	0.307692	0	0
BAT_43231	BAT	43231	6-oxopiperidine-2-carboxylate	Amino Acid		HMDB61705	8.54464e-08	1	0	0	0	1	0	0	0	0	0
Heart_15499	Heart	15499	betaine aldehyde	Amino Acid	C00576	HMDB01252	8.54464e-08	1	0	1	0	0	0	0	0	0	0
Heart_15910	Heart	15910	maltotetraose	Carbohydrate	C02052	HMDB01296	1.9789e-05	2	0	0.5	0.5	0	0	0	0	0	0
BAT_52307	BAT	52307	glycerophosphoinositol*	Lipid			2.27857e-07	2	0	0	0	0.5	0.5	0	0	0	0
Heart_21127	Heart	21127	1-palmitoylglycerol (16:0)	Lipid		HMDB31074	1.95306e-07	2	0.5	0.5	0	0.5	0	0	0	0	0
Heart_22119	Heart	22119	5-methylcytidine	Nucleotide		HMDB00982	3.64272e-07	3	0	1	0	0	0	0	0	0	0
Heart_32377	Heart	32377	N-acetylneuraminate	Carbohydrate	C00270	HMDB00230	4.07127e-07	2	0	1	0	0	0	0	0	0	0
BAT_37431	BAT	37431	N-methylproline	Amino Acid			3.12886e-05	3	0	0	0	0.666667	0.333333	0	0	0	0
Heart_27665	Heart	27665	1-methylnicotinamide	Cofactors and Vitamins	C02918	HMDB00699	2.93938e-05	3	0	0.333333	0	0	0.333333	0	0	0.333333	0
BAT_27710	BAT	27710	N-acetylglycine	Amino Acid		HMDB00532	2.32298e-05	2	0	0	0	0.5	0.5	0	0	0	0
Heart_27710	Heart	27710	N-acetylglycine	Amino Acid		HMDB00532	2.60019e-05	2	0	0.5	0	0	0	0	0.5	0	0
BAT_32390	BAT	32390	N-acetyltyrosine	Amino Acid		HMDB00866	2.69671e-05	1	0	0	0	1	0	0	0	0	0
BAT_1414	BAT	1414	3-phosphoglycerate	Carbohydrate	C00597	HMDB00807	1.79929e-05	1	0	0	0	1	0	0	0	0	0
Heart_32506	Heart	32506	2-linoleoylglycerol (18:2)	Lipid		HMDB11538	1.96139e-05	3	0.666667	0.333333	0	0.666667	0	0	0	0	0
Heart_32553	Heart	32553	phenol sulfate	Amino Acid	C02180	HMDB60015	2.35225e-05	5	0	0.2	0.2	0	0.2	0.2	0.2	0	0
BAT_1121	BAT	1121	margarate (17:0)	Lipid		HMDB02259	8.54464e-08	1	0	0	0	1	0	0	0	0	0
Heart_33944	Heart	33944	S-methylglutathione	Amino Acid	C11347		8.54464e-08	1	0	1	0	0	0	0	0	0	0
Heart_33945	Heart	33945	phenylacetylglycine	Peptide	C05598	HMDB00821	1.83924e-05	1	0	1	0	0	0	0	0	0	0
Heart_34585	Heart	34585	4-hydroxybutyrate (GHB)	Lipid	C00989	HMDB00710	2.47902e-05	2	0	0.5	0	0	0	0	0	0.5	0
BAT_35107	BAT	35107	isovalerylglycine	Amino Acid		HMDB00678	2.59132e-05	4	0	0	0.25	0.25	0.25	0	0.25	0	0
Heart_35107	Heart	35107	isovalerylglycine	Amino Acid		HMDB00678	2.64385e-05	3	0	0.666667	0.333333	0	0	0	0	0	0
BAT_48434	BAT	48434	N-acetylcitrulline	Amino Acid	C15532	HMDB00856	2.84072e-05	3	0	0	0.333333	0.333333	0	0	0.333333	0	0
Heart_35142	Heart	35142	adenosine 3'-monophosphate (3'-AMP)	Nucleotide	C01367	HMDB03540	2.22516e-05	4	0.25	0.25	0	0.25	0	0	0.25	0.25	0
Heart_54748	Heart	54748	N-arachidonoyltaurine	Lipid			2.17231e-05	6	0.166667	0.166667	0	0.166667	0	0	0.5	0.166667	0
Heart_35436	Heart	35436	hexanoylglycine (C6)	Lipid		HMDB00701	2.88868e-05	3	0	0.333333	0	0	0	0	0.666667	0	0
BAT_443	BAT	443	aspartate	Amino Acid	C00049	HMDB00191	1.53804e-07	1	0	0	0	1	0	0	0	0	0
Heart_40007	Heart	40007	carboxyethyl-GABA	Amino Acid		HMDB02201	2.56339e-07	3	0	1	0	0	0	0	0	0	0
BAT_1549	BAT	1549	3-hydroxyisobutyrate	Amino Acid	C06001	HMDB00336	1.53804e-07	1	0	0	0	1	0	0	0	0	0
BAT_33487	BAT	33487	glutamate, gamma-methyl ester	Amino Acid		HMDB61715	1.53804e-07	1	0	0	0	1	0	0	0	0	0
BAT_32377	BAT	32377	N-acetylneuraminate	Carbohydrate	C00270	HMDB00230	8.54464e-08	1	0	0	0	1	0	0	0	0	0
Heart_40703	Heart	40703	prolylglycine	Peptide		HMDB11178	8.54464e-08	1	0	1	0	0	0	0	0	0	0
BAT_40730	BAT	40730	imidazole propionate	Amino Acid		HMDB02271	4.61411e-07	4	0	0	0	0.25	0	0.25	0.5	0	0
Heart_40730	Heart	40730	imidazole propionate	Amino Acid		HMDB02271	4.61411e-07	4	0	0.25	0	0	0	0.25	0.5	0	0
BAT_18349	BAT	18349	indolelactate	Amino Acid	C02043	HMDB00671	8.54464e-08	1	0	0	0	1	0	0	0	0	0
Heart_42420	Heart	42420	erythronate*	Carbohydrate		HMDB00613	8.54464e-08	1	0	1	0	0	0	0	0	0	0
Heart_46957	Heart	46957	gulonate*	Cofactors and Vitamins	C00257	HMDB03290	1.13929e-07	1	0	1	0	0	0	0	0	0	0
Heart_48187	Heart	48187	N-acetyltaurine	Amino Acid			2.88657e-05	4	0	0.25	0	0	0	0	0.25	0.5	0
BAT_61826	BAT	61826	N-linoleoyltaurine*	Lipid			2.48202e-05	2	0	0	0	0.5	0.5	0	0	0	0
Heart_48189	Heart	48189	leucylglutamine*	Peptide		HMDB28927	2.43706e-05	3	0.333333	0.333333	0	0.333333	0	0	0.333333	0	0
BAT_1591	BAT	1591	N-acetylvaline	Amino Acid		HMDB11757	3.03083e-05	2	0	0	0	0.5	0	0	0.5	0	0
Heart_52610	Heart	52610	1-palmitoyl-2-docosahexaenoyl-GPC (16:0/22:6)	Lipid		HMDB07991	1.43752e-05	2	0.5	0.5	0	0.5	0	0	0	0	0
BAT_35174	BAT	35174	mead acid (20:3n9)	Lipid		HMDB10378	2.90199e-05	3	0	0	0	0.333333	0	0	0.666667	0	0
Heart_52938	Heart	52938	3-hydroxystearate	Lipid			2.874e-05	5	0.2	0.2	0	0.2	0.2	0	0.4	0	0
BAT_21239	BAT	21239	8-hydroxyoctanoate	Lipid		HMDB61914	8.54464e-08	1	0	0	0	1	0	0	0	0	0
Heart_57416	Heart	57416	N-palmitoyl-sphingadienine (d18:2/16:0)*	Lipid			8.54464e-08	1	0	1	0	0	0	0	0	0	0
Heart_57480	Heart	57480	sphingomyelin (d18:2/21:0, d16:2/23:0)*	Lipid			1.3415e-05	1	0	1	0	0	0	0	0	0	0
Heart_57513	Heart	57513	arachidoylcarnitine (C20)*	Lipid		HMDB06460	2.70817e-05	11	0.545455	0.0909091	0	0.545455	0	0.0909091	0.181818	0	0.0909091
Heart_57525	Heart	57525	erucoylcarnitine (C22:1)*	Lipid			2.70315e-05	8	0.5	0.125	0	0.5	0	0.125	0.125	0	0.125
BAT_57652	BAT	57652	hexadecadienoate (16:2n6)	Lipid		HMDB00477	2.3029e-05	3	0	0	0.333333	0.666667	0	0	0	0	0
Heart_57520	Heart	57520	dihomo-linoleoylcarnitine (C20:2)*	Lipid			2.53607e-05	16	0.875	0.0625	0	0.875	0	0	0.0625	0	0
Heart_57521	Heart	57521	dihomo-linolenoylcarnitine (C20:3n3 or 6)*	Lipid			2.47847e-05	11	0.818182	0.0909091	0	0.818182	0	0	0.0909091	0	0
Heart_61789	Heart	61789	isocaproylglycine	Lipid			1.88778e-05	2	0.5	0.5	0	0.5	0	0	0	0	0
Heart_62736	Heart	62736	4-methylhexanoylglycine	Lipid			2.06685e-05	3	0.333333	0.333333	0	0.333333	0	0	0.333333	0	0
BAT_43023	BAT	43023	pterin	Cofactors and Vitamins	C00715	HMDB00802	1.91418e-05	1	0	0	0	1	0	0	0	0	0
Heart_62853	Heart	62853	3-amino-2-piperidone	Amino Acid		HMDB00323	2.0987e-05	2	0	0.5	0	0	0	0.5	0	0	0
Heart_63151	Heart	63151	N,N-dimethylalanine	Amino Acid			2.54761e-05	5	0	0.4	0	0	0.4	0	0.2	0	0
BAT_45951	BAT	45951	1-linolenoyl-GPC (18:3)*	Lipid		HMDB10388	2.6465e-05	1	0	0	1	0	0	0	0	0	0
HPT_64	HPT	64	phenylalanine	Amino Acid	C00079	HMDB00159	3.01271e-05	6	0.333333	0.166667	0.333333	0.166667	0.166667	0	0.166667	0	0
BAT_38125	BAT	38125	4-cholesten-3-one	Lipid	C00599	HMDB00921	2.54574e-05	1	0	0	1	0	0	0	0	0	0
HPT_590	HPT	590	hypotaurine	Amino Acid	C00519	HMDB00965	2.88282e-05	4	0	0.25	0	0	0.75	0	0	0	0
BAT_1600	BAT	1600	phosphoethanolamine (PE)	Lipid	C00346	HMDB00224	1.39256e-05	1	0	0	1	0	0	0	0	0	0
HPT_1505	HPT	1505	orotate	Nucleotide	C00295	HMDB00226	1.48772e-05	2	0	0.5	0	0.5	0	0	0	0	0
HPT_1587	HPT	1587	N-acetylleucine	Amino Acid	C02710	HMDB11756	3.41934e-05	39	0	0.025641	0	0.230769	0.230769	0.025641	0.435897	0.0512821	0
HPT_34407	HPT	34407	isovalerylcarnitine (C5)	Amino Acid		HMDB00688	3.36414e-05	19	0	0.105263	0	0	0.526316	0.0526316	0.210526	0.105263	0
HPT_1670	HPT	1670	urea	Amino Acid	C00086	HMDB00294	2.93114e-05	4	0	0.25	0	0.25	0.25	0	0.25	0	0
HPT_27672	HPT	27672	3-indoxyl sulfate	Amino Acid		HMDB00682	2.55359e-05	2	0	1	0	0	0	0	0	0	0
BAT_43264	BAT	43264	3-hydroxybutyrylcarnitine (1)	Lipid		HMDB13127	1.70893e-07	2	0	0	0.5	0	0	0	0	0	0.5
HPT_2137	HPT	2137	biliverdin	Cofactors and Vitamins	C00500	HMDB01008	1.13929e-07	1	0	1	0	0	0	0	0	0	0
HPT_2831	HPT	2831	adenosine 3',5'-cyclic monophosphate (cAMP)	Nucleotide	C00575	HMDB00058	2.34034e-05	3	0.333333	0.333333	0.333333	0	0.333333	0	0	0	0
BAT_63990	BAT	63990	2-O-methylascorbic acid	Cofactors and Vitamins			2.51798e-05	3	0	0	0.333333	0	0.333333	0	0.333333	0	0
HPT_15488	HPT	15488	acetylphosphate	Energy	C00227	HMDB01494	2.33001e-05	2	0.5	0.5	0.5	0	0	0	0	0	0
HPT_15772	HPT	15772	ribitol	Carbohydrate	C00474	HMDB00508	2.64347e-05	3	0	0.333333	0	0	0	0	0.666667	0	0
HPT_32553	HPT	32553	phenol sulfate	Amino Acid	C02180	HMDB60015	2.35225e-05	5	0	0.2	0	0.2	0.2	0.2	0.2	0	0
BAT_32349	BAT	32349	4-imidazoleacetate	Amino Acid	C02835	HMDB02024	2.28553e-05	1	0	0	1	0	0	0	0	0	0
HPT_52281	HPT	52281	2-hydroxybutyrate/2-hydroxyisobutyrate	Amino Acid			3.47725e-05	19	0	0.105263	0	0.0526316	0.315789	0.157895	0.210526	0.157895	0
HPT_35117	HPT	35117	taurocyamine	Amino Acid	C01959	HMDB03584	2.93938e-05	4	0	0.25	0	0.25	0	0	0.25	0.25	0
BAT_12110	BAT	12110	isocitrate	Energy	C00311	HMDB00193	1.42411e-07	1	0	0	1	0	0	0	0	0	0
HPT_35665	HPT	35665	N-acetyl-aspartyl-glutamate (NAAG)	Amino Acid	C12270	HMDB01067	1.94196e-07	2	0	0.5	0	0	0	0	0.5	0	0
HPT_35819	HPT	35819	2-palmitoleoyl-GPC* (16:1)*	Lipid		HMDB10383	1.34358e-05	1	0	1	0	0	0	0	0	0	0
HPT_36602	HPT	36602	1-oleoyl-GPI (18:1)*	Lipid			2.08261e-05	1	0	1	0	0	0	0	0	0	0
BAT_34419	BAT	34419	1-linoleoyl-GPC (18:2)	Lipid	C04100	HMDB10386	1.85941e-05	2	0	0	1	0	0	0	0	0	0
HPT_36752	HPT	36752	N6-acetyllysine	Amino Acid	C02727	HMDB00206	2.0317e-05	3	0.666667	0.333333	0.666667	0	0	0	0	0	0
HPT_57664	HPT	57664	N-oleoylserine	Lipid			1.71395e-05	2	0	0.5	0	0	0	0	0	0	0.5
HPT_39732	HPT	39732	N-oleoyltaurine	Lipid			2.51285e-05	1	0	1	0	0	0	0	0	0	0
HPT_43847	HPT	43847	glycerol 3-phosphate	Lipid	C00093	HMDB00126	3.12287e-05	7	0	0.428571	0	0	0.285714	0	0.285714	0	0
BAT_514	BAT	514	cytidine	Nucleotide	C00475	HMDB00089	3.08429e-05	3	0	0	0.333333	0	0	0.333333	0	0	0.333333
BAT_63009	BAT	63009	S-(1,2-dicarboxyethyl)glutathione	Amino Acid			2.33383e-05	3	0	0	1	0	0	0	0	0	0
HPT_52475	HPT	52475	1-(1-enyl-stearoyl)-2-arachidonoyl-GPE (P-18:0/20:4)*	Lipid		HMDB05779	2.61331e-05	41	0.926829	0.0243902	0.926829	0	0.0243902	0	0	0	0.0243902
HPT_57449	HPT	57449	stearoyl-arachidonoyl-glycerol (18:0/20:4) [2]*	Lipid			2.54808e-05	33	0.939394	0.030303	0.939394	0	0	0	0	0	0.030303
HPT_57450	HPT	57450	stearoyl-arachidonoyl-glycerol (18:0/20:4) [1]*	Lipid			2.60373e-05	28	0.892857	0.0357143	0.892857	0	0.0357143	0	0	0	0.0357143
BAT_53263	BAT	53263	docosahexaenoylcholine	Lipid			1.99974e-05	1	0	0	1	0	0	0	0	0	0
HPT_52713	HPT	52713	1-(1-enyl-palmitoyl)-2-palmitoleoyl-GPC (P-16:0/16:1)*	Lipid		HMDB11207	2.202e-05	2	0.5	0.5	0.5	0	0	0	0	0	0
HPT_57341	HPT	57341	1,2-dipalmitoyl-GPE (16:0/16:0)*	Lipid		HMDB08923	1.86172e-05	3	0	0.666667	0	0	0	0	0	0.333333	0
BAT_34585	BAT	34585	4-hydroxybutyrate (GHB)	Lipid	C00989	HMDB00710	2.75885e-05	5	0	0	0.2	0	0.6	0	0.2	0	0
HPT_57417	HPT	57417	N-stearoyl-sphingadienine (d18:2/18:0)*	Lipid			2.79954e-05	31	0.903226	0.0322581	0.903226	0	0.0322581	0.0322581	0	0	0
BAT_34396	BAT	34396	choline phosphate	Lipid	C00588	HMDB01565	2.33011e-05	2	0	0	0.5	0	0.5	0	0	0	0
HPT_57554	HPT	57554	2'-O-methylcytidine	Nucleotide			2.60876e-05	4	0	0.25	0	0	0.25	0.5	0	0	0
BAT_6146	BAT	6146	2-aminoadipate	Amino Acid	C00956	HMDB00510	2.69043e-05	3	0	0	0	0	0	0	0.666667	0	0.333333
iWAT_396	iWAT	396	glutarate (pentanedioate)	Lipid	C00489	HMDB00661	2.83592e-05	6	0	0.166667	0	0	0.5	0	0.333333	0	0
iWAT_485	iWAT	485	spermidine	Amino Acid	C00315	HMDB01257	2.70184e-05	2	0.5	0.5	0	0	0	0	0	0	0.5
BAT_542	BAT	542	3-hydroxybutyrate (BHBA)	Lipid	C01089	HMDB00357	2.56815e-05	3	0	0	0	0	0	0.333333	0.333333	0	0.333333
iWAT_542	iWAT	542	3-hydroxybutyrate (BHBA)	Lipid	C01089	HMDB00357	2.86776e-05	12	0.0833333	0.166667	0	0.166667	0.0833333	0.166667	0.25	0.0833333	0.0833333
iWAT_1573	iWAT	1573	guanosine	Nucleotide	C00387	HMDB00133	2.54014e-05	6	0.166667	0.5	0	0.166667	0	0	0.166667	0	0.166667
iWAT_22053	iWAT	22053	3-hydroxydecanoate	Lipid		HMDB02203	2.36894e-05	1	0	1	0	0	0	0	0	0	0
iWAT_37070	iWAT	37070	methylphosphate	Nucleotide		HMDB61711	2.52463e-05	3	0.333333	0.333333	0	0	0.333333	0	0	0	0.333333
iWAT_606	iWAT	606	uridine	Nucleotide	C00299	HMDB00296	2.77933e-05	7	0	0.142857	0	0.857143	0	0	0	0	0
BAT_54675	BAT	54675	3'-dephospho-acetyl-CoA	Cofactors and Vitamins			1.2817e-07	1	0	0	0	0	0	0	0	0	1
iWAT_1516	iWAT	1516	sarcosine	Amino Acid	C00213	HMDB00271	1.92254e-07	2	0	0.5	0	0	0	0	0	0.5	0
iWAT_62276	iWAT	62276	dodecadienoate (12:2)*	Lipid			2.30309e-05	4	0.25	0.25	0	0.25	0	0	0.25	0	0.25
BAT_15741	BAT	15741	N-acetyl-glucosamine 1-phosphate	Carbohydrate	C04256	HMDB01367	1.70494e-05	2	0	0	0	0	0	0.5	0	0	0.5
iWAT_1585	iWAT	1585	N-acetylalanine	Amino Acid	C02847	HMDB00766	1.58112e-05	1	0	1	0	0	0	0	0	0	0
iWAT_1587	iWAT	1587	N-acetylleucine	Amino Acid	C02710	HMDB11756	3.38861e-05	25	0.12	0.12	0	0.08	0.08	0.08	0.44	0.08	0.12
iWAT_1649	iWAT	1649	valine	Amino Acid	C00183	HMDB00883	3.03931e-05	8	0.375	0.125	0.125	0	0.125	0.125	0	0.125	0.375
iWAT_39582	iWAT	39582	nicotinamide N-oxide	Cofactors and Vitamins		HMDB02730	3.10903e-05	7	0.428571	0.142857	0	0.142857	0.142857	0	0.142857	0	0.428571
iWAT_52281	iWAT	52281	2-hydroxybutyrate/2-hydroxyisobutyrate	Amino Acid			3.24613e-05	14	0.428571	0.0714286	0	0	0	0.142857	0.142857	0.214286	0.428571
iWAT_55072	iWAT	55072	2-oxoarginine*	Amino Acid	C03771	HMDB04225	2.85888e-05	2	0.5	0.5	0	0	0	0	0	0	0.5
iWAT_1899	iWAT	1899	quinolinate	Cofactors and Vitamins	C03722	HMDB00232	2.53005e-05	2	0	0.5	0	0	0	0	0.5	0	0
BAT_39609	BAT	39609	16-hydroxypalmitate	Lipid	C18218	HMDB06294	1.2817e-07	1	0	0	0	0	0	0	0	0	1
iWAT_15499	iWAT	15499	betaine aldehyde	Amino Acid	C00576	HMDB01252	1.92254e-07	2	0	0.5	0	0	0.5	0	0	0	0
BAT_37443	BAT	37443	cysteine sulfinic acid	Amino Acid	C00606	HMDB00996	2.46287e-07	1	0	0	0	0	0	0	0	0	1
iWAT_15949	iWAT	15949	2'-deoxycytidine	Nucleotide	C00881	HMDB00014	3.80625e-07	4	0.25	0.25	0	0.25	0.25	0	0	0	0.25
BAT_15488	BAT	15488	acetylphosphate	Energy	C00227	HMDB01494	2.3221e-05	1	0	0	0	0	0	0	0	0	1
iWAT_18494	iWAT	18494	taurochenodeoxycholate	Lipid	C05465	HMDB00951	2.59934e-05	6	0	0.333333	0	0	0.666667	0	0	0	0
BAT_2125	BAT	2125	taurine	Amino Acid	C00245	HMDB00251	1.70893e-07	2	0	0	0	0	0	0	0	0	1
iWAT_21184	iWAT	21184	1-oleoylglycerol (18:1)	Lipid		HMDB11567	1.13929e-07	1	0	1	0	0	0	0	0	0	0
iWAT_27447	iWAT	27447	1-linoleoylglycerol (18:2)	Lipid			1.13929e-07	1	0	1	0	0	0	0	0	0	0
iWAT_27710	iWAT	27710	N-acetylglycine	Amino Acid		HMDB00532	2.11375e-05	3	0.333333	0.333333	0	0	0	0.333333	0	0	0.333333
BAT_32412	BAT	32412	butyrylcarnitine (C4)	Lipid	C02862	HMDB02013	2.46042e-05	1	0	0	0	0	0	0	0	0	1
iWAT_27727	iWAT	27727	glutathione, oxidized (GSSG)	Amino Acid	C00127	HMDB03337	2.7739e-05	2	0.5	0.5	0	0	0	0	0	0	0.5
BAT_62558	BAT	62558	1-carboxyethylisoleucine	Amino Acid			2.79125e-07	2	0	0	0	0	0	0	0	0	1
iWAT_31555	iWAT	31555	pyridoxate	Cofactors and Vitamins	C00847	HMDB00017	3.22067e-07	3	0	0.333333	0	0.333333	0	0.333333	0	0	0
iWAT_32344	iWAT	32344	UDP-glucose	Carbohydrate	C00029	HMDB00286	2.20362e-07	2	0	0.5	0	0	0	0.5	0	0	0
iWAT_33942	iWAT	33942	N-acetylasparagine	Amino Acid		HMDB06028	2.79714e-05	3	0	0.333333	0	0	0	0.333333	0.333333	0	0
iWAT_35172	iWAT	35172	orotidine	Nucleotide		HMDB00788	2.30578e-05	1	0	1	0	0	0	0	0	0	0
iWAT_52234	iWAT	52234	glycosyl-N-stearoyl-sphingosine (d18:1/18:0)	Lipid			2.48703e-05	3	0	0.666667	0	0	0	0	0	0.333333	0
iWAT_35436	iWAT	35436	hexanoylglycine (C6)	Lipid		HMDB00701	2.54972e-05	4	0.5	0.25	0	0	0	0	0.25	0	0.5
iWAT_35628	iWAT	35628	1-oleoyl-GPE (18:1)	Lipid		HMDB11506	2.07125e-05	4	0.5	0.5	0	0	0	0	0	0	0.5
iWAT_36600	iWAT	36600	1-linoleoyl-GPE (18:2)*	Lipid		HMDB11507	1.89139e-05	2	0.5	0.5	0	0	0	0	0	0	0.5
iWAT_36747	iWAT	36747	deoxycarnitine	Lipid	C01181	HMDB01161	1.13929e-07	1	0	1	0	0	0	0	0	0	0
iWAT_38395	iWAT	38395	12,13-DiHOME	Lipid	C14829	HMDB04705	2.18679e-05	4	0.25	0.25	0	0	0	0.25	0	0.25	0.25
BAT_606	BAT	606	uridine	Nucleotide	C00299	HMDB00296	2.7326e-05	2	0	0	0	0	0	0.5	0	0	0.5
iWAT_43831	iWAT	43831	1-methylhistamine	Amino Acid	C05127	HMDB00898	2.49936e-05	3	0	0.333333	0	0.333333	0.333333	0	0	0	0
BAT_54	BAT	54	tryptophan	Amino Acid	C00078	HMDB00929	1.13929e-07	1	0	0	0	0	0	0	0	0	1
iWAT_44526	iWAT	44526	3-methyl-2-oxobutyrate	Amino Acid	C00141	HMDB00019	1.70893e-07	2	0.5	0.5	0	0	0	0	0	0	0.5
BAT_61864	BAT	61864	dodecenedioate (C12:1-DC)*	Lipid			8.54464e-08	1	0	0	0	0	0	0	0	0	1
iWAT_46227	iWAT	46227	fructosyllysine	Amino Acid			8.54464e-08	1	0	1	0	0	0	0	0	0	0
BAT_57615	BAT	57615	galactose 6-phosphate	Carbohydrate			2.56411e-05	9	0	0	0	0	0.111111	0	0	0	0.888889
iWAT_48491	iWAT	48491	sphingomyelin (d18:1/20:1, d18:2/20:0)*	Lipid			2.71653e-05	20	0.9	0.05	0	0	0	0.05	0	0	0.9
iWAT_52435	iWAT	52435	sphingomyelin (d18:2/23:0, d18:1/23:1, d17:1/24:1)*	Lipid			2.62035e-05	26	0.923077	0.0384615	0	0	0	0	0	0.0384615	0.923077
iWAT_52446	iWAT	52446	1-stearoyl-2-linoleoyl-GPE (18:0/18:2)*	Lipid		HMDB08994	2.64928e-05	27	0.925926	0.037037	0	0	0	0	0	0.037037	0.925926
iWAT_52447	iWAT	52447	1-stearoyl-2-arachidonoyl-GPE (18:0/20:4)	Lipid		HMDB09003	2.62085e-05	28	0.964286	0.0357143	0	0	0	0	0	0	0.964286
iWAT_52464	iWAT	52464	1-palmitoyl-2-arachidonoyl-GPE (16:0/20:4)*	Lipid		HMDB05323	2.65613e-05	24	0.958333	0.0416667	0	0	0	0	0	0	0.958333
iWAT_52465	iWAT	52465	1-palmitoyl-2-docosahexaenoyl-GPE (16:0/22:6)*	Lipid		HMDB05324	2.58395e-05	9	0.888889	0.111111	0	0	0	0	0	0	0.888889
iWAT_52467	iWAT	52467	1-palmitoyl-2-arachidonoyl-GPI (16:0/20:4)*	Lipid		HMDB09789	2.60741e-05	17	0.882353	0.0588235	0	0	0	0	0	0.0588235	0.882353
iWAT_52677	iWAT	52677	1-(1-enyl-palmitoyl)-2-linoleoyl-GPE (P-16:0/18:2)*	Lipid		HMDB11343	2.61528e-05	23	0.956522	0.0434783	0	0	0	0	0	0	0.956522
iWAT_52285	iWAT	52285	oleate/vaccenate (18:1)	Lipid			2.04565e-05	4	0.75	0.25	0	0	0	0	0	0	0.75
iWAT_57512	iWAT	57512	margaroylcarnitine (C17)*	Lipid		HMDB06210	1.34954e-05	2	0	1	0	0	0	0	0	0	0
BAT_1899	BAT	1899	quinolinate	Cofactors and Vitamins	C03722	HMDB00232	8.54464e-08	1	0	0	0	0	0	0	0	0	1
iWAT_57541	iWAT	57541	palmitoleoyl ethanolamide*	Lipid		HMDB13648	8.54464e-08	1	0	1	0	0	0	0	0	0	0
iWAT_62807	iWAT	62807	3'-dephospho-CoA-glutathione*	Amino Acid			2.40502e-05	3	0.333333	0.333333	0	0	0	0	0.333333	0	0.333333
BAT_39835	BAT	39835	N-palmitoyltaurine	Lipid			2.67795e-05	1	0	0	0	0	0	0	0	0	1
iWAT_63151	iWAT	63151	N,N-dimethylalanine	Amino Acid			3.05354e-05	9	0	0.222222	0	0	0.333333	0.111111	0.222222	0.111111	0
BAT_40469	BAT	40469	N1-Methyl-2-pyridone-5-carboxamide	Cofactors and Vitamins	C05842	HMDB04193	2.78589e-05	3	0	0	0	0	0.333333	0	0.333333	0	0.333333
BAT_20675	BAT	20675	1,5-anhydroglucitol (1,5-AG)	Carbohydrate	C07326	HMDB02712	2.69317e-05	1	0	0	0	0	1	0	0	0	0
Liver_512	Liver	512	asparagine	Amino Acid	C00152	HMDB00168	3.07335e-05	8	0.5	0.125	0	0	0.5	0	0.375	0	0
Liver_528	Liver	528	alpha-ketoglutarate	Energy	C00026	HMDB00208	2.29413e-05	3	0.333333	0.333333	0	0	0.333333	0	0	0	0.333333
Liver_577	Liver	577	fructose	Carbohydrate	C00095	HMDB00660	3.61207e-05	33	0.333333	0.030303	0	0.121212	0.333333	0.0606061	0.424242	0	0.030303
Liver_32984	Liver	32984	N-alpha-acetylornithine	Amino Acid	C00437	HMDB03357	3.34142e-05	19	0.157895	0.0526316	0.0526316	0	0.157895	0.0526316	0.684211	0	0
Liver_590	Liver	590	hypotaurine	Amino Acid	C00519	HMDB00965	3.28596e-05	12	0.25	0.0833333	0	0	0.25	0.0833333	0.583333	0	0
Liver_597	Liver	597	phosphoenolpyruvate (PEP)	Carbohydrate	C00074	HMDB00263	2.31589e-05	2	0	0.5	0.5	0	0	0	0	0	0
Liver_1124	Liver	1124	myo-inositol	Lipid	C00137	HMDB00211	1.19677e-05	2	0	1	0	0	0	0	0	0	0
Liver_1125	Liver	1125	isoleucine	Amino Acid	C00407	HMDB00172	3.03515e-05	6	0.166667	0.166667	0	0	0.166667	0	0.5	0	0.166667
Liver_37137	Liver	37137	uridine-2',3'-cyclic monophosphate	Nucleotide	C02355	HMDB11640	2.63705e-05	2	0.5	0.5	0	0	0.5	0	0	0	0
Liver_1301	Liver	1301	lysine	Amino Acid	C00047	HMDB00182	3.05001e-05	8	0.125	0.125	0	0.5	0.125	0	0.25	0	0
Liver_1493	Liver	1493	ornithine	Amino Acid	C00077	HMDB03374	3.39921e-05	32	0.25	0.0625	0.03125	0.125	0.25	0	0.5	0.03125	0
Liver_36752	Liver	36752	N6-acetyllysine	Amino Acid	C02727	HMDB00206	3.47965e-05	33	0.272727	0.121212	0	0.181818	0.272727	0.0909091	0.242424	0.0606061	0.030303
Liver_43586	Liver	43586	N-monomethylarginine	Amino Acid	C03884	HMDB29416	3.21488e-05	6	0.166667	0.166667	0	0	0.166667	0.5	0.166667	0	0
Liver_2132	Liver	2132	citrulline	Amino Acid	C00327	HMDB00904	3.51095e-05	48	0.270833	0.0416667	0.0416667	0.0833333	0.270833	0.0416667	0.479167	0.0416667	0
Liver_15586	Liver	15586	maltose	Carbohydrate	C00208	HMDB00163	3.59964e-05	47	0.276596	0.106383	0	0.148936	0.276596	0.0425532	0.404255	0.0212766	0
Liver_15720	Liver	15720	N-acetylglutamate	Amino Acid	C00624	HMDB01138	3.56102e-05	46	0.195652	0.0434783	0.0434783	0.173913	0.195652	0.0869565	0.391304	0.0434783	0.0217391
Liver_20488	Liver	20488	glucose	Carbohydrate	C00031	HMDB00122	3.51563e-05	53	0.320755	0.113208	0.0188679	0.0943396	0.320755	0.0188679	0.415094	0.0188679	0
Liver_45095	Liver	45095	2-methylbutyrylcarnitine (C5)	Amino Acid		HMDB00378	3.43225e-05	20	0.25	0.15	0.05	0.1	0.25	0.05	0.35	0.05	0
Liver_46142	Liver	46142	mannitol/sorbitol	Carbohydrate	C00794	HMDB00247	3.23873e-05	12	0.5	0.0833333	0.166667	0.0833333	0.5	0	0.166667	0	0
Liver_48434	Liver	48434	N-acetylcitrulline	Amino Acid	C15532	HMDB00856	3.57457e-05	64	0.265625	0.015625	0.015625	0.140625	0.265625	0.078125	0.46875	0.015625	0
Liver_52475	Liver	52475	1-(1-enyl-stearoyl)-2-arachidonoyl-GPE (P-18:0/20:4)*	Lipid		HMDB05779	3.30911e-05	20	0.45	0.05	0.05	0	0.45	0.05	0.35	0.05	0
Liver_55072	Liver	55072	2-oxoarginine*	Amino Acid	C03771	HMDB04225	3.39234e-05	31	0.258065	0.0322581	0.0322581	0.16129	0.258065	0.0645161	0.387097	0.0645161	0
Liver_57341	Liver	57341	1,2-dipalmitoyl-GPE (16:0/16:0)*	Lipid		HMDB08923	3.45127e-05	30	0.3	0.1	0	0.233333	0.3	0.0333333	0.3	0.0333333	0
Liver_57461	Liver	57461	argininate*	Amino Acid		HMDB03148	3.5679e-05	65	0.230769	0.0307692	0.0153846	0.138462	0.230769	0.0461538	0.523077	0.0153846	0
Liver_63192	Liver	63192	1-stearoyl-2-linoleoyl-glycosyl-GPE (18:0/18:2)	Lipid			3.53852e-05	63	0.333333	0.031746	0.015873	0.111111	0.333333	0.031746	0.460317	0.015873	0
Liver_63193	Liver	63193	1-stearoyl-2-arachidonoyl-glycosyl-GPE (18:0/20:4)	Lipid			3.52816e-05	40	0.4	0.075	0.025	0.05	0.4	0.05	0.375	0.025	0
Liver_63194	Liver	63194	1-stearoyl-2-docosahexaenoyl-glycosyl-GPE (18:0/22:6)	Lipid			3.4871e-05	35	0.4	0.0571429	0.0285714	0.0571429	0.4	0.0285714	0.4	0.0285714	0
Liver_63195	Liver	63195	1-palmitoyl-2-arachidonoyl-glycosyl-GPE (16:0/20:4)	Lipid			3.36291e-05	25	0.44	0.08	0.04	0	0.44	0.04	0.36	0.04	0
Liver_63196	Liver	63196	1-palmitoyl-2-docosahexaenoyl-glycosyl-GPE (16:0/22:6)	Lipid			3.43077e-05	33	0.363636	0.0909091	0.030303	0.030303	0.363636	0.0606061	0.393939	0.030303	0
Liver_63197	Liver	63197	1-palmitoyl-2-linoleoyl-glycosyl-GPE (16:0/18:2)	Lipid			3.57873e-05	49	0.367347	0.0816327	0.0408163	0.0816327	0.367347	0.0408163	0.367347	0.0204082	0
Liver_63200	Liver	63200	1-palmitoyl-2-oleoyl-glycosyl-GPE (16:0/18:1)	Lipid			3.42695e-05	25	0.32	0.16	0.12	0.04	0.32	0.04	0.24	0.08	0
Liver_1561	Liver	1561	alpha-tocopherol	Cofactors and Vitamins	C02477	HMDB01893	2.22632e-05	2	0.5	0.5	0	0	0.5	0	0	0	0
BAT_48341	BAT	48341	1-dihomo-linolenylglycerol (20:3)	Lipid			1.70893e-07	2	0	0	0	0	1	0	0	0	0
Liver_1572	Liver	1572	glycerate	Carbohydrate	C00258	HMDB00139	1.13929e-07	1	0	1	0	0	0	0	0	0	0
Liver_35163	Liver	35163	maltopentaose	Carbohydrate	C06218	HMDB12254	1.13929e-07	1	0	1	0	0	0	0	0	0	0
Liver_1651	Liver	1651	pyridoxal	Cofactors and Vitamins	C00250	HMDB01545	1.2817e-07	1	0	1	0	0	0	0	0	0	0
BAT_3138	BAT	3138	pyridoxamine phosphate	Cofactors and Vitamins	C00647	HMDB01555	1.2817e-07	1	0	0	0	0	1	0	0	0	0
Liver_2137	Liver	2137	biliverdin	Cofactors and Vitamins	C00500	HMDB01008	1.92254e-07	2	0	0.5	0	0	0	0	0	0	0.5
Liver_2730	Liver	2730	gamma-glutamylglutamine	Peptide	C05283	HMDB11738	2.86139e-05	25	0.96	0.04	0	0	0.96	0	0	0	0
Liver_42448	Liver	42448	1-stearoyl-2-oleoyl-GPE (18:0/18:1)	Lipid		HMDB08993	2.84904e-05	6	0.833333	0.166667	0	0	0.833333	0	0	0	0
Liver_52446	Liver	52446	1-stearoyl-2-linoleoyl-GPE (18:0/18:2)*	Lipid		HMDB08994	2.64133e-05	5	0.8	0.2	0	0	0.8	0	0	0	0
BAT_3127	BAT	3127	hypoxanthine	Nucleotide	C00262	HMDB00157	2.65652e-05	4	0	0	0	0	0.25	0.75	0	0	0
Liver_15650	Liver	15650	N1-methyladenosine	Nucleotide	C02494	HMDB03331	2.60545e-05	4	0	0.5	0	0	0	0.25	0	0.25	0
BAT_43676	BAT	43676	1-linoleoyl-GPS (18:2)*	Lipid			2.32698e-05	1	0	0	0	0	1	0	0	0	0
BAT_36738	BAT	36738	gamma-glutamylglutamate	Peptide	C05282	HMDB11737	1.36714e-07	1	0	0	0	0	1	0	0	0	0
Liver_15706	Liver	15706	galactose 1-phosphate	Carbohydrate	C00446	HMDB00645	1.95306e-07	2	0	0.5	0	0.5	0	0	0	0	0
Liver_15949	Liver	15949	2'-deoxycytidine	Nucleotide	C00881	HMDB00014	3.20114e-05	8	0.625	0.125	0	0	0.625	0.125	0.125	0	0
Liver_42370	Liver	42370	S-1-pyrroline-5-carboxylate	Amino Acid	C04322	HMDB01301	3.01977e-05	5	0.4	0.2	0	0.2	0.4	0	0.2	0	0
BAT_57541	BAT	57541	palmitoleoyl ethanolamide*	Lipid		HMDB13648	2.22614e-05	3	0	0	0	0	0.666667	0.333333	0	0	0
Liver_18362	Liver	18362	azelate (nonanedioate; C9)	Lipid	C08261	HMDB00784	2.47946e-05	11	0.727273	0.0909091	0	0	0.727273	0.0909091	0.0909091	0	0
Liver_40807	Liver	40807	retinal	Cofactors and Vitamins	C00376	HMDB01358	2.22605e-05	2	0.5	0.5	0	0	0.5	0	0	0	0
BAT_55015	BAT	55015	gamma-glutamyl-alpha-lysine	Peptide			2.21954e-05	2	0	0	0	0	0.5	0	0.5	0	0
Liver_18476	Liver	18476	glycocholate	Lipid	C01921	HMDB00138	2.4704e-05	8	0.75	0.125	0	0	0.75	0	0	0.125	0
Liver_20694	Liver	20694	oxalate (ethanedioate)	Cofactors and Vitamins	C00209	HMDB02329	2.95159e-05	5	0.4	0.2	0	0	0.4	0.2	0.2	0	0
Liver_38125	Liver	38125	4-cholesten-3-one	Lipid	C00599	HMDB00921	2.54025e-05	5	0.8	0.2	0	0	0.8	0	0	0	0
Liver_47890	Liver	47890	7-hydroxycholesterol (alpha or beta)	Lipid		HMDB06119	2.6313e-05	10	0.9	0.1	0	0	0.9	0	0	0	0
Liver_22842	Liver	22842	cholate	Lipid	C00695	HMDB00619	2.2199e-05	7	0.571429	0.285714	0	0	0.571429	0	0	0.142857	0
BAT_18245	BAT	18245	gamma-glutamylhistidine	Peptide			2.02421e-05	2	0	0	0	0	1	0	0	0	0
Liver_63009	Liver	63009	S-(1,2-dicarboxyethyl)glutathione	Amino Acid			2.1753e-05	5	0.8	0.2	0	0	0.8	0	0	0	0
BAT_2730	BAT	2730	gamma-glutamylglutamine	Peptide	C05283	HMDB11738	1.95966e-05	1	0	0	0	0	1	0	0	0	0
Liver_27727	Liver	27727	glutathione, oxidized (GSSG)	Amino Acid	C00127	HMDB03337	2.15349e-05	2	0.5	0.5	0	0	0.5	0	0	0	0
Liver_32350	Liver	32350	1-methyl-4-imidazoleacetate	Amino Acid	C05828	HMDB02820	1.13929e-07	1	0	1	0	0	0	0	0	0	0
Liver_32405	Liver	32405	indolepropionate	Amino Acid		HMDB02302	2.09902e-05	1	0	1	0	0	0	0	0	0	0
Liver_32553	Liver	32553	phenol sulfate	Amino Acid	C02180	HMDB60015	2.59861e-05	9	0.111111	0.111111	0.111111	0.111111	0.111111	0.222222	0.222222	0.111111	0
Liver_33945	Liver	33945	phenylacetylglycine	Peptide	C05598	HMDB00821	2.21246e-05	5	0.2	0.4	0	0	0.2	0	0.4	0	0
BAT_35437	BAT	35437	isobutyrylglycine (C4)	Amino Acid		HMDB00730	2.00837e-05	1	0	0	0	0	1	0	0	0	0
Liver_33953	Liver	33953	N-acetylarginine	Amino Acid	C02562	HMDB04620	3.25623e-05	23	0.173913	0.0434783	0.0434783	0.304348	0.173913	0	0.391304	0.0434783	0
Liver_57697	Liver	57697	N-(2-hydroxypalmitoyl)-sphingosine (d18:1/16:0(2OH))	Lipid			3.26872e-05	13	0.230769	0.0769231	0	0	0.230769	0.461538	0.230769	0	0
BAT_32198	BAT	32198	acetylcarnitine (C2)	Lipid	C02571	HMDB00201	1.13929e-07	1	0	0	0	0	1	0	0	0	0
Liver_35114	Liver	35114	7-methylguanine	Nucleotide	C02242	HMDB00897	1.70893e-07	2	0.5	0.5	0	0	0.5	0	0	0	0
BAT_35649	BAT	35649	sedoheptulose-7-phosphate	Carbohydrate	C05382	HMDB01068	8.54464e-08	1	0	0	0	0	1	0	0	0	0
Liver_35127	Liver	35127	prolylhydroxyproline	Amino Acid		HMDB06695	8.54464e-08	1	0	1	0	0	0	0	0	0	0
BAT_57518	BAT	57518	arachidonoylcarnitine (C20:4)	Lipid			2.25788e-05	3	0	0	0	0	1	0	0	0	0
Liver_35174	Liver	35174	mead acid (20:3n9)	Lipid		HMDB10378	2.51878e-05	10	0.9	0.1	0	0	0.9	0	0	0	0
Liver_37478	Liver	37478	docosapentaenoate (n6 DPA; 22:5n6)	Lipid	C16513	HMDB01976	2.51194e-05	9	0.888889	0.111111	0	0	0.888889	0	0	0	0
Liver_48487	Liver	48487	4-hydroxy-nonenal-glutathione	Amino Acid			2.25219e-05	2	0.5	0.5	0	0	0.5	0	0	0	0
Liver_36602	Liver	36602	1-oleoyl-GPI (18:1)*	Lipid			2.48759e-05	3	0	0.333333	0	0	0	0	0.333333	0.333333	0
Liver_36808	Liver	36808	dimethylarginine (SDMA + ADMA)	Amino Acid	C03626	HMDB01539	2.85638e-05	3	0.333333	0.666667	0	0	0.333333	0	0	0	0
BAT_52938	BAT	52938	3-hydroxystearate	Lipid			2.52509e-05	1	0	0	0	0	1	0	0	0	0
Liver_37123	Liver	37123	N-glycolylneuraminate	Xenobiotics	C03410	HMDB00833	1.13929e-07	1	0	1	0	0	0	0	0	0	0
BAT_22176	BAT	22176	cysteine s-sulfate	Amino Acid	C05824	HMDB00731	2.09854e-05	1	0	0	0	0	1	0	0	0	0
Liver_38399	Liver	38399	9,10-DiHOME	Lipid	C14828	HMDB04704	2.32239e-05	3	0.333333	0.333333	0	0	0.333333	0	0	0	0.333333
BAT_35665	BAT	35665	N-acetyl-aspartyl-glutamate (NAAG)	Amino Acid	C12270	HMDB01067	2.02917e-05	1	0	0	0	0	1	0	0	0	0
Liver_39271	Liver	39271	1-(1-enyl-stearoyl)-GPE (P-18:0)*	Lipid			2.23773e-05	3	0.333333	0.333333	0	0	0.333333	0	0.333333	0	0
Liver_42382	Liver	42382	S-adenosylhomocysteine (SAH)	Amino Acid	C00021	HMDB00939	1.95306e-07	2	0	0.5	0	0.5	0	0	0	0	0
BAT_40703	BAT	40703	prolylglycine	Peptide		HMDB11178	1.92254e-07	2	0	0	0	0	0.5	0	0.5	0	0
Liver_43831	Liver	43831	1-methylhistamine	Amino Acid	C05127	HMDB00898	1.2817e-07	1	0	1	0	0	0	0	0	0	0
Liver_44681	Liver	44681	palmitoylcarnitine (C16)	Lipid	C02990	HMDB00222	2.25466e-05	1	0	1	0	0	0	0	0	0	0
Liver_46227	Liver	46227	fructosyllysine	Amino Acid			2.74085e-05	6	0	0.333333	0	0	0	0	0.166667	0	0.5
Liver_62559	Liver	62559	1-carboxyethylleucine	Amino Acid			2.32717e-05	4	0.5	0.25	0	0	0.5	0	0.25	0	0
BAT_62566	BAT	62566	1-carboxyethylphenylalanine	Amino Acid			2.58467e-05	3	0	0	0	0	0.333333	0	0.666667	0	0
BAT_62860	BAT	62860	N6-methyllysine	Amino Acid	C02728	HMDB02038	2.46458e-05	2	0	0	0	0	1	0	0	0	0
Liver_48255	Liver	48255	arabonate/xylonate	Carbohydrate			2.77765e-05	6	0.666667	0.166667	0	0	0.666667	0	0.166667	0	0
Liver_61858	Liver	61858	ribulonate/xylulonate/lyxonate*	Carbohydrate			2.6308e-05	6	0.666667	0.166667	0	0	0.666667	0	0.166667	0	0
Liver_48341	Liver	48341	1-dihomo-linolenylglycerol (20:3)	Lipid			2.83577e-05	17	0.941176	0.0588235	0	0	0.941176	0	0	0	0
BAT_33013	BAT	33013	nicotinamide riboside	Cofactors and Vitamins	C03150	HMDB00855	8.54464e-08	1	0	0	0	0	1	0	0	0	0
Liver_48351	Liver	48351	N1-methylinosine	Nucleotide		HMDB02721	8.54464e-08	1	0	1	0	0	0	0	0	0	0
Liver_52294	Liver	52294	2-hydroxyglutarate	Lipid	C02630	HMDB0059655	2.11302e-05	1	0	1	0	0	0	0	0	0	0
BAT_57479	BAT	57479	sphingomyelin (d18:2/24:2)*	Lipid			8.54464e-08	1	0	0	0	0	1	0	0	0	0
Liver_52450	Liver	52450	1-palmitoyl-2-linoleoyl-GPI (16:0/18:2)	Lipid		HMDB09784	8.54464e-08	1	0	1	0	0	0	0	0	0	0
BAT_43829	BAT	43829	gamma-glutamylvaline	Peptide		HMDB11172	2.407e-05	2	0	0	0	0	0.5	0	0.5	0	0
Liver_52687	Liver	52687	1-oleoyl-2-linoleoyl-GPE (18:1/18:2)*	Lipid		HMDB05349	2.58805e-05	5	0.4	0.2	0	0.2	0.4	0.2	0	0	0
BAT_1107	BAT	1107	allantoin	Nucleotide	C02350	HMDB00462	2.32064e-05	2	0	0	0	0	0.5	0.5	0	0	0
Liver_52747	Liver	52747	phenol glucuronide	Amino Acid		HMDB60014	2.59727e-05	6	0.166667	0.166667	0	0	0.166667	0.333333	0.166667	0.166667	0
BAT_15705	BAT	15705	cystathionine	Amino Acid	C02291	HMDB00099	2.50433e-05	2	0	0	0	0	1	0	0	0	0
Liver_53174	Liver	53174	1,2-dilinoleoyl-GPE (18:2/18:2)*	Lipid		HMDB09093	2.5503e-05	5	0.6	0.2	0	0	0.6	0.2	0	0	0
Liver_57687	Liver	57687	N-trimethyl 5-aminovalerate	Amino Acid			2.81861e-05	7	0.857143	0.142857	0	0	0.857143	0	0	0	0
Liver_54885	Liver	54885	1-linoleoyl-GPG (18:2)*	Lipid			2.39618e-05	4	0	0.25	0	0.25	0	0.25	0	0.25	0
BAT_33950	BAT	33950	N-acetylphenylalanine	Amino Acid	C03519	HMDB00512	1.7008e-05	1	0	0	0	0	1	0	0	0	0
Liver_54950	Liver	54950	linoleoyl-docosahexaenoyl-glycerol (18:2/22:6) [2]*	Lipid		HMDB07266	1.84493e-05	3	0	0.333333	0	0.666667	0	0	0	0	0
Liver_54994	Liver	54994	1-oleoyl-2-arachidonoyl-GPI (18:1/20:4) *	Lipid		HMDB09844	2.9752e-05	7	0.142857	0.285714	0.285714	0	0.142857	0.142857	0.142857	0	0
Liver_57475	Liver	57475	sphingomyelin (d18:1/19:0, d19:1/18:0)*	Lipid			2.63317e-05	2	0	0.5	0	0	0	0	0.5	0	0
BAT_62100	BAT	62100	5-methylthioribose	Amino Acid		HMDB01087	8.54464e-08	1	0	0	0	0	1	0	0	0	0
Liver_57477	Liver	57477	sphingomyelin (d18:1/22:2, d18:2/22:1, d16:1/24:2)*	Lipid			8.54464e-08	1	0	1	0	0	0	0	0	0	0
BAT_42382	BAT	42382	S-adenosylhomocysteine (SAH)	Amino Acid	C00021	HMDB00939	1.78682e-05	1	0	0	0	0	1	0	0	0	0
Liver_57521	Liver	57521	dihomo-linolenoylcarnitine (C20:3n3 or 6)*	Lipid			1.94658e-05	3	0.333333	0.333333	0	0	0.333333	0	0	0	0.333333
Liver_57554	Liver	57554	2'-O-methylcytidine	Nucleotide			3.32439e-05	8	0.125	0.125	0.125	0	0.125	0.5	0.125	0	0
BAT_21184	BAT	21184	1-oleoylglycerol (18:1)	Lipid		HMDB11567	1.13929e-07	1	0	0	0	0	1	0	0	0	0
Liver_61833	Liver	61833	5,6-dihydrouridine	Nucleotide			1.70893e-07	2	0	0.5	0	0	0	0	0.5	0	0
Liver_63151	Liver	63151	N,N-dimethylalanine	Amino Acid			2.80237e-05	5	0	0.2	0	0.2	0	0	0.6	0	0
Muscle_54	Muscle	54	tryptophan	Amino Acid	C00078	HMDB00929	1.13929e-07	1	0	1	0	0	0	0	0	0	0
Muscle_60	Muscle	60	leucine	Amino Acid	C00123	HMDB00687	3.0812e-05	8	0.5	0.25	0	0	0	0.5	0.25	0	0
Muscle_12023	Muscle	12023	thymidine 5'-monophosphate	Nucleotide	C00364	HMDB01227	3.46746e-05	28	0.214286	0.0714286	0.107143	0.0714286	0.285714	0.214286	0.25	0	0
Muscle_33441	Muscle	33441	isobutyrylcarnitine (C4)	Amino Acid		HMDB00736	3.47594e-05	21	0.190476	0.047619	0.047619	0.0952381	0.333333	0.190476	0.285714	0	0
Muscle_34407	Muscle	34407	isovalerylcarnitine (C5)	Amino Acid		HMDB00688	3.39546e-05	23	0.173913	0.0869565	0	0.0869565	0.304348	0.173913	0.304348	0.0434783	0
Muscle_1649	Muscle	1649	valine	Amino Acid	C00183	HMDB00883	3.25337e-05	11	0.272727	0.181818	0	0.0909091	0	0.272727	0.454545	0	0
Muscle_542	Muscle	542	3-hydroxybutyrate (BHBA)	Lipid	C01089	HMDB00357	2.84115e-05	14	0.0714286	0.142857	0.0714286	0.214286	0	0.0714286	0.357143	0.0714286	0.0714286
BAT_21127	BAT	21127	1-palmitoylglycerol (16:0)	Lipid		HMDB31074	1.53804e-07	1	0	0	0	0	0	1	0	0	0
Muscle_577	Muscle	577	fructose	Carbohydrate	C00095	HMDB00660	2.56339e-07	3	0	0.666667	0	0	0	0	0	0	0.333333
BAT_27503	BAT	27503	3-hydroxypalmitate	Lipid		HMDB10734	1.53804e-07	1	0	0	0	0	0	1	0	0	0
Muscle_1411	Muscle	1411	2'-deoxyguanosine	Nucleotide	C00330	HMDB00085	2.98561e-05	5	0	0.2	0	0	0.6	0	0.2	0	0
Muscle_21232	Muscle	21232	2-oleoylglycerol (18:1)	Lipid		HMDB11537	2.36904e-05	3	0	0.333333	0	0	0.333333	0	0	0	0.333333
Muscle_35670	Muscle	35670	thiamin diphosphate	Cofactors and Vitamins	C00068	HMDB01372	2.42331e-05	2	0.5	0.5	0	0	0	0.5	0	0	0
Muscle_1505	Muscle	1505	orotate	Nucleotide	C00295	HMDB00226	2.22614e-05	3	0	0.333333	0	0	0.666667	0	0	0	0
Muscle_1587	Muscle	1587	N-acetylleucine	Amino Acid	C02710	HMDB11756	3.47311e-05	46	0.0217391	0.0434783	0.0434783	0.108696	0.23913	0.0217391	0.521739	0.0217391	0
Muscle_52281	Muscle	52281	2-hydroxybutyrate/2-hydroxyisobutyrate	Amino Acid			3.42886e-05	27	0.037037	0.111111	0.0740741	0.037037	0.259259	0.037037	0.333333	0.111111	0.037037
BAT_57554	BAT	57554	2'-O-methylcytidine	Nucleotide			8.54464e-08	1	0	0	0	0	0	1	0	0	0
Muscle_1669	Muscle	1669	4-hydroxyphenylpyruvate	Amino Acid	C01179	HMDB00707	8.54464e-08	1	0	1	0	0	0	0	0	0	0
Muscle_5086	Muscle	5086	dimethylglycine	Amino Acid	C01026	HMDB00092	2.39473e-05	3	0.333333	0.666667	0	0	0	0.333333	0	0	0
Muscle_18497	Muscle	18497	taurocholate	Lipid	C05122	HMDB00036	2.12746e-05	1	0	1	0	0	0	0	0	0	0
Muscle_33983	Muscle	33983	tauro-beta-muricholate	Lipid		HMDB00932	2.12746e-05	1	0	1	0	0	0	0	0	0	0
Muscle_32342	Muscle	32342	adenosine 5'-monophosphate (AMP)	Nucleotide	C00020	HMDB00045	3.16983e-05	6	0.5	0.166667	0	0	0	0.5	0.333333	0	0
Muscle_48152	Muscle	48152	glucose	Carbohydrate	C00031	HMDB00122	3.18715e-05	11	0.454545	0.0909091	0	0	0.0909091	0.454545	0.181818	0	0.181818
Muscle_15497	Muscle	15497	argininosuccinate	Amino Acid	C03406	HMDB00052	3.2666e-05	11	0.545455	0.0909091	0.0909091	0	0.0909091	0.545455	0.181818	0	0
Muscle_22137	Muscle	22137	homoarginine	Amino Acid	C01924	HMDB00670	3.26333e-05	19	0.315789	0.0526316	0.0526316	0.0526316	0.0526316	0.315789	0.473684	0	0
Muscle_39582	Muscle	39582	nicotinamide N-oxide	Cofactors and Vitamins		HMDB02730	3.48512e-05	23	0.0434783	0.0434783	0	0.0869565	0.304348	0.0434783	0.521739	0	0
Muscle_41375	Muscle	41375	tyrosylglycine	Peptide		HMDB29105	3.03515e-05	5	0	0.2	0.4	0	0.2	0	0.2	0	0
Muscle_52697	Muscle	52697	1-oleoyl-2-docosahexaenoyl-GPC (18:1/22:6)*	Lipid		HMDB08123	3.11637e-05	12	0.583333	0.0833333	0	0	0	0.583333	0.333333	0	0
BAT_19258	BAT	19258	1-myristoyl-2-palmitoyl-GPC (14:0/16:0)	Lipid		HMDB07869	1.55012e-05	1	0	0	0	0	0	1	0	0	0
Muscle_15716	Muscle	15716	imidazole lactate	Amino Acid	C05568	HMDB02320	1.66895e-05	3	0	0.666667	0	0	0.333333	0	0	0	0
BAT_37112	BAT	37112	chiro-inositol	Lipid	C19891	HMDB34220	1.5503e-05	2	0	0	0	0	0	0.5	0.5	0	0
BAT_34393	BAT	34393	1-linolenoylglycerol (18:3)	Lipid		HMDB11569	1.13929e-07	1	0	0	0	0	0	1	0	0	0
Muscle_15730	Muscle	15730	suberate (octanedioate)	Lipid	C08278	HMDB00893	1.70893e-07	2	0	0.5	0	0	0	0	0.5	0	0
BAT_31932	BAT	31932	propionylglycine (C3)	Lipid		HMDB00783	1.6432e-07	1	0	0	0	0	0	1	0	0	0
Muscle_18349	Muscle	18349	indolelactate	Amino Acid	C02043	HMDB00671	2.37351e-07	2	0	0.5	0.5	0	0	0	0	0	0
BAT_62562	BAT	62562	1-carboxyethylvaline	Amino Acid			3.01928e-05	4	0	0	0	0	0	0.25	0.75	0	0
Muscle_20694	Muscle	20694	oxalate (ethanedioate)	Cofactors and Vitamins	C00209	HMDB02329	3.3497e-05	10	0	0.1	0	0	0.5	0	0.4	0	0
Muscle_32197	Muscle	32197	3-(4-hydroxyphenyl)lactate (HPLA)	Amino Acid	C03672	HMDB00755	2.6702e-07	2	0	1	0	0	0	0	0	0	0
Muscle_32553	Muscle	32553	phenol sulfate	Amino Acid	C02180	HMDB60015	2.35275e-05	7	0	0.142857	0.142857	0.142857	0.142857	0	0.142857	0.285714	0
Muscle_33442	Muscle	33442	pseudouridine	Nucleotide	C02067	HMDB00767	2.09711e-05	1	0	1	0	0	0	0	0	0	0
Muscle_33950	Muscle	33950	N-acetylphenylalanine	Amino Acid	C03519	HMDB00512	1.92254e-07	2	0	0.5	0.5	0	0	0	0	0	0
Muscle_35117	Muscle	35117	taurocyamine	Amino Acid	C01959	HMDB03584	2.6323e-05	2	0	0.5	0	0.5	0	0	0	0	0
Muscle_35160	Muscle	35160	oleoylcarnitine (C18:1)	Lipid		HMDB05065	3.07488e-05	6	0.5	0.5	0	0	0	0.5	0	0	0
Muscle_53223	Muscle	53223	palmitoleoylcarnitine (C16:1)*	Lipid			2.75927e-05	4	0.5	0.5	0	0	0	0.5	0	0	0
Muscle_46223	Muscle	46223	linoleoylcarnitine (C18:2)*	Lipid		HMDB06469	2.94626e-05	10	0.7	0.2	0	0	0	0.7	0	0	0.1
Muscle_57511	Muscle	57511	linolenoylcarnitine (C18:3)*	Lipid			2.92758e-05	7	0.285714	0.142857	0.571429	0	0	0.285714	0	0	0
Muscle_39271	Muscle	39271	1-(1-enyl-stearoyl)-GPE (P-18:0)*	Lipid			2.92758e-05	1	0	1	0	0	0	0	0	0	0
Muscle_35172	Muscle	35172	orotidine	Nucleotide		HMDB00788	2.36268e-05	7	0.428571	0.142857	0	0.142857	0	0.428571	0.142857	0	0.142857
Muscle_52604	Muscle	52604	N-palmitoyl-sphinganine (d18:0/16:0)	Lipid		HMDB11760	2.41571e-05	9	0.777778	0.111111	0	0	0.111111	0.777778	0	0	0
Muscle_54943	Muscle	54943	palmitoyl-oleoyl-glycerol (16:0/18:1) [1]*	Lipid	C13861	HMDB07102	2.17257e-05	4	0.75	0.25	0	0	0	0.75	0	0	0
Muscle_54979	Muscle	54979	N-stearoyl-sphingosine (d18:1/18:0)*	Lipid		HMDB04950	2.56696e-05	13	0.692308	0.0769231	0	0.0769231	0	0.692308	0.153846	0	0
Muscle_54991	Muscle	54991	palmitoyl-palmitoyl-glycerol (16:0/16:0) [1]*	Lipid		HMDB07098	2.35295e-05	8	0.5	0.125	0	0	0	0.5	0	0.125	0.25
Muscle_57434	Muscle	57434	ceramide (d18:1/17:0, d17:1/18:0)*	Lipid			2.4155e-05	10	0.8	0.1	0	0	0.1	0.8	0	0	0
BAT_485	BAT	485	spermidine	Amino Acid	C00315	HMDB01257	1.13929e-07	1	0	0	0	0	0	1	0	0	0
Muscle_36594	Muscle	36594	1-linoleoyl-GPI* (18:2)*	Lipid			1.70893e-07	2	0.5	0.5	0	0	0	0.5	0	0	0
Muscle_37076	Muscle	37076	N-acetylserine	Amino Acid		HMDB02931	1.85097e-05	3	0.333333	0.333333	0	0.333333	0	0.333333	0	0	0
Muscle_37478	Muscle	37478	docosapentaenoate (n6 DPA; 22:5n6)	Lipid	C16513	HMDB01976	1.84967e-05	2	0.5	0.5	0	0	0	0.5	0	0	0
BAT_61862	BAT	61862	hexadecenedioate (C16:1-DC)*	Lipid			8.54464e-08	1	0	0	0	0	0	1	0	0	0
Muscle_38296	Muscle	38296	(16 or 17)-methylstearate (a19:0 or i19:0)	Lipid		HMDB37397	8.54464e-08	1	0	1	0	0	0	0	0	0	0
Muscle_40730	Muscle	40730	imidazole propionate	Amino Acid		HMDB02271	3.64272e-07	3	0	0.333333	0	0.666667	0	0	0	0	0
Muscle_44681	Muscle	44681	palmitoylcarnitine (C16)	Lipid	C02990	HMDB00222	2.97264e-05	7	0.857143	0.142857	0	0	0	0.857143	0	0	0
Muscle_46130	Muscle	46130	1-palmitoyl-GPS (16:0)*	Lipid			1.34937e-05	2	0.5	0.5	0	0	0	0.5	0	0	0
Muscle_57521	Muscle	57521	dihomo-linolenoylcarnitine (C20:3n3 or 6)*	Lipid			2.64486e-05	3	0.666667	0.333333	0	0	0	0.666667	0	0	0
Muscle_57522	Muscle	57522	pentadecanoylcarnitine (C15)*	Lipid			2.72817e-05	5	0.8	0.2	0	0	0	0.8	0	0	0
BAT_32506	BAT	32506	2-linoleoylglycerol (18:2)	Lipid		HMDB11538	8.54464e-08	1	0	0	0	0	0	1	0	0	0
Muscle_52938	Muscle	52938	3-hydroxystearate	Lipid			8.54464e-08	1	0	1	0	0	0	0	0	0	0
Muscle_52984	Muscle	52984	3-hydroxybutyrylcarnitine (2)	Lipid		HMDB13127	2.99513e-05	7	0.142857	0.142857	0.142857	0	0	0.142857	0.285714	0.142857	0.142857
BAT_5278	BAT	5278	NAD+	Cofactors and Vitamins	C00003	HMDB00902	8.54464e-08	1	0	0	0	0	0	1	0	0	0
Muscle_54970	Muscle	54970	oleoyl-linolenoyl-glycerol (18:1/18:3) [2]*	Lipid		HMDB07220	8.54464e-08	1	0	1	0	0	0	0	0	0	0
BAT_19260	BAT	19260	1-oleoyl-GPS (18:1)	Lipid		HMDB61694	8.54464e-08	1	0	0	0	0	0	1	0	0	0
Muscle_57518	Muscle	57518	arachidonoylcarnitine (C20:4)	Lipid			8.54464e-08	1	0	1	0	0	0	0	0	0	0
Muscle_57527	Muscle	57527	docosatrienoylcarnitine (C22:3)*	Lipid			3.10885e-05	3	0.333333	0.333333	0.333333	0	0	0.333333	0	0	0
Serum_55	Serum	55	beta-alanine	Nucleotide	C00099	HMDB00056	3.36741e-05	23	0.565217	0.0434783	0.0434783	0.130435	0.173913	0.0434783	0.565217	0	0
Serum_60	Serum	60	leucine	Amino Acid	C00123	HMDB00687	3.44741e-05	49	0.387755	0.0612245	0.0204082	0.244898	0.22449	0.0204082	0.387755	0.0408163	0
Serum_485	Serum	485	spermidine	Amino Acid	C00315	HMDB01257	3.47769e-05	38	0.526316	0.0526316	0.0263158	0.0789474	0.263158	0	0.526316	0.0526316	0
Serum_1414	Serum	1414	3-phosphoglycerate	Carbohydrate	C00597	HMDB00807	3.56285e-05	55	0.618182	0.0181818	0.0363636	0.0545455	0.254545	0.0181818	0.618182	0	0
Serum_1512	Serum	1512	picolinate	Amino Acid	C10164	HMDB02243	3.41302e-05	26	0.230769	0.153846	0.0384615	0.0384615	0.269231	0.192308	0.230769	0.0769231	0
Serum_1587	Serum	1587	N-acetylleucine	Amino Acid	C02710	HMDB11756	3.59171e-05	75	0.453333	0.04	0.0266667	0.133333	0.28	0.0266667	0.453333	0.0266667	0.0133333
Serum_1591	Serum	1591	N-acetylvaline	Amino Acid		HMDB11757	3.63863e-05	64	0.40625	0.046875	0.015625	0.125	0.34375	0.03125	0.40625	0.015625	0.015625
Serum_1643	Serum	1643	fumarate	Energy	C00122	HMDB00134	3.35457e-05	20	0.4	0.2	0	0.1	0.2	0.05	0.4	0.05	0
Serum_1649	Serum	1649	valine	Amino Acid	C00183	HMDB00883	3.49942e-05	54	0.407407	0.0555556	0.0185185	0.222222	0.203704	0.0555556	0.407407	0.037037	0
Serum_1669	Serum	1669	4-hydroxyphenylpyruvate	Amino Acid	C01179	HMDB00707	3.19413e-05	23	0.304348	0.0434783	0.0434783	0.304348	0.173913	0.0434783	0.304348	0.0869565	0
Serum_1670	Serum	1670	urea	Amino Acid	C00086	HMDB00294	3.50895e-05	53	0.528302	0.0377358	0.0188679	0.150943	0.226415	0.0188679	0.528302	0.0188679	0
Serum_2125	Serum	2125	taurine	Amino Acid	C00245	HMDB00251	3.56262e-05	55	0.490909	0.0181818	0.0363636	0.0727273	0.345455	0.0363636	0.490909	0	0
Serum_2133	Serum	2133	inosine 5'-monophosphate (IMP)	Nucleotide	C00130	HMDB00175	3.46032e-05	45	0.644444	0.0222222	0.0222222	0.0666667	0.222222	0.0222222	0.644444	0	0
Serum_15136	Serum	15136	xanthosine	Nucleotide	C01762	HMDB00299	3.17746e-05	12	0.333333	0.0833333	0.0833333	0	0.416667	0.0833333	0.333333	0	0
Serum_15990	Serum	15990	glycerophosphorylcholine (GPC)	Lipid	C00670	HMDB00086	3.42208e-05	28	0.357143	0.0357143	0.0714286	0.0357143	0.428571	0.0357143	0.357143	0.0357143	0
Serum_18280	Serum	18280	gentisate	Amino Acid	C00628	HMDB00152	3.3374e-05	20	0.35	0.05	0.05	0	0.5	0.05	0.35	0	0
Serum_31934	Serum	31934	2-hydroxyadipate	Lipid	C02360	HMDB00321	3.40046e-05	25	0.44	0.08	0.08	0.04	0.04	0.08	0.44	0.12	0.12
Serum_34407	Serum	34407	isovalerylcarnitine (C5)	Amino Acid		HMDB00688	3.32878e-05	19	0.210526	0.0526316	0	0.315789	0.0526316	0.210526	0.210526	0.105263	0.0526316
Serum_35127	Serum	35127	prolylhydroxyproline	Amino Acid		HMDB06695	3.40526e-05	31	0.483871	0.0322581	0	0.16129	0.290323	0.0322581	0.483871	0	0
Serum_37455	Serum	37455	glycerophosphoethanolamine	Lipid	C01233	HMDB00114	3.47791e-05	45	0.577778	0.0666667	0	0.0444444	0.288889	0.0222222	0.577778	0	0
Serum_40473	Serum	40473	hydantoin-5-propionate	Amino Acid	C05565	HMDB01212	3.27335e-05	22	0.318182	0.0454545	0.0454545	0.409091	0.0454545	0.0454545	0.318182	0.0909091	0
Serum_42374	Serum	42374	2-aminobutyrate	Amino Acid	C02261	HMDB00650	3.40067e-05	25	0.2	0.12	0	0.16	0.28	0.12	0.2	0.08	0.04
Serum_44621	Serum	44621	1-(1-enyl-oleoyl)-GPE (P-18:1)*	Lipid			3.44484e-05	30	0.333333	0.1	0.166667	0.0333333	0.333333	0.0333333	0.333333	0	0
Serum_48149	Serum	48149	N-acetylglucosaminylasparagine	Carbohydrate	C04540	HMDB00489	3.41449e-05	41	0.390244	0.0243902	0.0487805	0.146341	0.317073	0.0487805	0.390244	0.0243902	0
Serum_48434	Serum	48434	N-acetylcitrulline	Amino Acid	C15532	HMDB00856	3.53558e-05	49	0.428571	0.102041	0	0.0816327	0.22449	0.122449	0.428571	0.0204082	0.0204082
Serum_55072	Serum	55072	2-oxoarginine*	Amino Acid	C03771	HMDB04225	3.55303e-05	50	0.46	0.08	0	0.1	0.3	0.04	0.46	0.02	0
Serum_57747	Serum	57747	3-methylglutaconate	Amino Acid		HMDB00522	3.41302e-05	33	0.575758	0.030303	0.0606061	0.0606061	0.242424	0	0.575758	0.030303	0
Serum_62100	Serum	62100	5-methylthioribose	Amino Acid		HMDB01087	3.47507e-05	46	0.521739	0.0434783	0	0.108696	0.217391	0.0434783	0.521739	0.0434783	0.0217391
Serum_57	Serum	57	glutamate	Amino Acid	C00025	HMDB00148	3.4653e-05	32	0.53125	0.03125	0.03125	0	0.40625	0	0.53125	0	0
Serum_46173	Serum	46173	aconitate [cis or trans]	Energy			3.11847e-05	11	0.181818	0.181818	0.0909091	0.0909091	0.181818	0.0909091	0.181818	0.181818	0
Serum_396	Serum	396	glutarate (pentanedioate)	Lipid	C00489	HMDB00661	3.26429e-05	12	0.416667	0.166667	0	0.166667	0	0.166667	0.416667	0	0.0833333
Serum_443	Serum	443	aspartate	Amino Acid	C00049	HMDB00191	3.18038e-05	10	0.5	0.1	0	0.1	0.2	0	0.5	0.1	0
Serum_33013	Serum	33013	nicotinamide riboside	Cofactors and Vitamins	C03150	HMDB00855	3.14234e-05	6	0.333333	0.333333	0	0	0	0.166667	0.333333	0.166667	0
Serum_542	Serum	542	3-hydroxybutyrate (BHBA)	Lipid	C01089	HMDB00357	2.76878e-05	9	0.222222	0.222222	0	0.222222	0	0.111111	0.222222	0	0.222222
Serum_577	Serum	577	fructose	Carbohydrate	C00095	HMDB00660	2.73584e-05	5	0	0.2	0	0	0.2	0.4	0	0.2	0
Serum_48990	Serum	48990	pyruvate	Carbohydrate	C00022	HMDB00243	2.43652e-05	3	0	0.333333	0	0	0	0	0	0.666667	0
Serum_597	Serum	597	phosphoenolpyruvate (PEP)	Carbohydrate	C00074	HMDB00263	3.4766e-05	29	0.689655	0.0344828	0	0.0344828	0.172414	0.0689655	0.689655	0	0
Serum_1589	Serum	1589	N-acetylmethionine	Amino Acid	C02712	HMDB11745	3.3368e-05	26	0.461538	0.0384615	0.0384615	0.115385	0.269231	0.0769231	0.461538	0	0
Serum_33967	Serum	33967	N-acetylisoleucine	Amino Acid		HMDB61684	3.36393e-05	27	0.62963	0.037037	0	0.111111	0.185185	0.037037	0.62963	0	0
Serum_35136	Serum	35136	5-methyluridine (ribothymidine)	Nucleotide		HMDB00884	3.53807e-05	51	0.529412	0.0196078	0	0.0980392	0.294118	0.0392157	0.529412	0.0196078	0
Serum_37123	Serum	37123	N-glycolylneuraminate	Xenobiotics	C03410	HMDB00833	3.5054e-05	37	0.594595	0.027027	0	0.027027	0.297297	0.0540541	0.594595	0	0
Serum_48455	Serum	48455	N2,N6-diacetyllysine	Amino Acid			3.31109e-05	24	0.5	0.0416667	0.0416667	0.0833333	0.208333	0.125	0.5	0	0
Serum_48457	Serum	48457	4-methoxyphenol sulfate	Amino Acid			3.31326e-05	16	0.375	0.0625	0	0.0625	0.0625	0.4375	0.375	0	0
Serum_62559	Serum	62559	1-carboxyethylleucine	Amino Acid			3.48359e-05	41	0.487805	0.0243902	0.0487805	0.170732	0.243902	0.0243902	0.487805	0	0
Serum_62562	Serum	62562	1-carboxyethylvaline	Amino Acid			3.43885e-05	21	0.619048	0.047619	0.047619	0.047619	0.142857	0.0952381	0.619048	0	0
Serum_1124	Serum	1124	myo-inositol	Lipid	C00137	HMDB00211	3.37232e-05	15	0.2	0.0666667	0	0	0.533333	0.0666667	0.2	0.133333	0
Serum_1572	Serum	1572	glycerate	Carbohydrate	C00258	HMDB00139	3.35965e-05	15	0.466667	0.133333	0	0.133333	0.266667	0	0.466667	0	0
Serum_52281	Serum	52281	2-hydroxybutyrate/2-hydroxyisobutyrate	Amino Acid			3.45514e-05	20	0.25	0.1	0.05	0.05	0.2	0.1	0.25	0.1	0.15
Serum_1418	Serum	1418	5,6-dihydrothymine	Nucleotide	C00906	HMDB00079	2.56874e-05	3	0	0.666667	0	0	0	0	0	0.333333	0
BAT_37076	BAT	37076	N-acetylserine	Amino Acid		HMDB02931	2.67407e-05	2	0	0	0	0	0	0	1	0	0
Serum_52747	Serum	52747	phenol glucuronide	Amino Acid		HMDB60014	2.94532e-05	8	0.375	0.25	0	0	0.375	0	0.375	0	0
Serum_1419	Serum	1419	5-methylthioadenosine (MTA)	Amino Acid	C00170	HMDB01173	3.29221e-05	22	0.590909	0.0454545	0.0454545	0.0454545	0.136364	0.0454545	0.590909	0.0909091	0
Serum_63109	Serum	63109	2R,3R-dihydroxybutyrate	Lipid		HMDB00498	3.25032e-05	13	0.538462	0.153846	0.0769231	0	0.230769	0	0.538462	0	0
Serum_1444	Serum	1444	pipecolate	Amino Acid	C00408	HMDB00070	3.0092e-07	1	0	1	0	0	0	0	0	0	0
Serum_40730	Serum	40730	imidazole propionate	Amino Acid		HMDB02271	4.61411e-07	4	0	0.25	0	0.25	0.25	0	0	0.25	0
BAT_36747	BAT	36747	deoxycarnitine	Lipid	C01181	HMDB01161	2.04512e-05	1	0	0	0	0	0	0	1	0	0
Serum_1471	Serum	1471	ribose	Carbohydrate	C00121	HMDB00283	2.25714e-05	2	0	1	0	0	0	0	0	0	0
Serum_1498	Serum	1498	N6,N6,N6-trimethyllysine	Amino Acid	C03793	HMDB01325	3.21376e-05	9	0.333333	0.111111	0.333333	0	0.111111	0.111111	0.333333	0	0
Serum_46539	Serum	46539	N-acetylglucosamine/N-acetylgalactosamine	Carbohydrate		HMDB00215	3.16893e-05	10	0.3	0.2	0	0	0.4	0.1	0.3	0	0
Serum_1558	Serum	1558	4-acetamidobutanoate	Amino Acid	C02946	HMDB03681	3.22629e-05	6	0.5	0.166667	0	0	0.166667	0	0.5	0.166667	0
Serum_62862	Serum	62862	N6,N6-dimethyllysine	Amino Acid	C05545	HMDB13287	3.09514e-05	12	0.666667	0.0833333	0.0833333	0	0.0833333	0.0833333	0.666667	0	0
Serum_1574	Serum	1574	histamine	Amino Acid	C00388	HMDB00870	3.16712e-05	8	0.625	0.25	0	0	0	0.125	0.625	0	0
Serum_39577	Serum	39577	N-methyl-GABA	Amino Acid	C15987		2.84801e-05	2	0	0.5	0	0	0	0.5	0	0	0
Serum_37076	Serum	37076	N-acetylserine	Amino Acid		HMDB02931	3.27277e-05	19	0.210526	0.0526316	0.0526316	0.210526	0.421053	0.0526316	0.210526	0	0
Serum_37059	Serum	37059	malonylcarnitine	Lipid		HMDB02095	3.31822e-05	13	0.692308	0.0769231	0	0.153846	0.0769231	0	0.692308	0	0
BAT_1494	BAT	1494	5-oxoproline	Amino Acid	C01879	HMDB00267	2.62097e-05	1	0	0	0	0	0	0	1	0	0
Serum_1827	Serum	1827	riboflavin (Vitamin B2)	Cofactors and Vitamins	C00255	HMDB00244	2.97967e-05	5	0.2	0.4	0	0	0.2	0.2	0.2	0	0
Serum_1899	Serum	1899	quinolinate	Cofactors and Vitamins	C03722	HMDB00232	2.46985e-05	1	0	1	0	0	0	0	0	0	0
Serum_2183	Serum	2183	thymidine	Nucleotide	C00214	HMDB00273	2.73429e-07	3	0.333333	0.333333	0	0.333333	0	0	0.333333	0	0
BAT_3155	BAT	3155	3-ureidopropionate	Nucleotide	C02642	HMDB00026	1.76638e-05	1	0	0	0	0	0	0	1	0	0
Serum_3155	Serum	3155	3-ureidopropionate	Nucleotide	C02642	HMDB00026	1.92235e-05	3	0	0.333333	0.333333	0.333333	0	0	0	0	0
Serum_15506	Serum	15506	choline	Lipid	C00114	HMDB00097	2.39453e-05	1	0	1	0	0	0	0	0	0	0
Serum_38347	Serum	38347	2-oxoadipate	Amino Acid	C00322	HMDB00225	3.02868e-05	7	0.142857	0.142857	0	0	0.285714	0	0.142857	0.142857	0.285714
Serum_15720	Serum	15720	N-acetylglutamate	Amino Acid	C00624	HMDB01138	3.4412e-05	25	0.44	0.04	0	0.08	0.36	0.04	0.44	0	0.04
BAT_5983	BAT	5983	corticosterone	Lipid	C02140	HMDB01547	8.54464e-08	1	0	0	0	0	0	0	1	0	0
Serum_15765	Serum	15765	ethylmalonate	Amino Acid		HMDB00622	8.54464e-08	1	0	1	0	0	0	0	0	0	0
Serum_18374	Serum	18374	methionine sulfoxide	Amino Acid	C02989	HMDB02005	3.09203e-05	8	0.625	0.125	0	0	0.125	0	0.625	0	0.125
Serum_35172	Serum	35172	orotidine	Nucleotide		HMDB00788	2.94594e-05	4	0.75	0.25	0	0	0	0	0.75	0	0
Serum_44664	Serum	44664	glutarylcarnitine (C5-DC)	Amino Acid		HMDB13130	3.30221e-05	11	0.363636	0.0909091	0	0.0909091	0.272727	0.181818	0.363636	0	0
BAT_36600	BAT	36600	1-linoleoyl-GPE (18:2)*	Lipid		HMDB11507	1.88945e-05	1	0	0	0	0	0	0	1	0	0
Serum_19266	Serum	19266	2-arachidonoylglycerol (20:4)	Lipid	C13856	HMDB04666	2.06901e-05	4	0.25	0.25	0.25	0	0	0	0.25	0	0.25
Serum_21134	Serum	21134	adipate	Lipid	C06104	HMDB00448	1.43622e-05	1	0	1	0	0	0	0	0	0	0
Serum_32198	Serum	32198	acetylcarnitine (C2)	Lipid	C02571	HMDB00201	2.23683e-05	2	0	1	0	0	0	0	0	0	0
BAT_34437	BAT	34437	1-stearoyl-GPG (18:0)	Lipid			2.2215e-05	1	0	0	0	0	0	0	1	0	0
Serum_32417	Serum	32417	docosatrienoate (22:3n3)	Lipid	C16534	HMDB02823	2.47393e-05	2	0.5	0.5	0	0	0	0	0.5	0	0
Serum_32553	Serum	32553	phenol sulfate	Amino Acid	C02180	HMDB60015	2.63505e-05	7	0.142857	0.142857	0.285714	0.142857	0.142857	0.142857	0.142857	0	0
Serum_62060	Serum	62060	hydroxyasparagine	Amino Acid	C03124	HMDB32332	2.83476e-05	2	0.5	0.5	0	0	0	0	0.5	0	0
Serum_33441	Serum	33441	isobutyrylcarnitine (C4)	Amino Acid		HMDB00736	2.18197e-05	1	0	1	0	0	0	0	0	0	0
Serum_33945	Serum	33945	phenylacetylglycine	Peptide	C05598	HMDB00821	2.0088e-05	3	0	0.333333	0	0.333333	0.333333	0	0	0	0
BAT_20676	BAT	20676	maleate	Lipid	C01384	HMDB00176	8.54464e-08	1	0	0	0	0	0	0	1	0	0
Serum_34393	Serum	34393	1-linolenoylglycerol (18:3)	Lipid		HMDB11569	8.54464e-08	1	0	1	0	0	0	0	0	0	0
Serum_35107	Serum	35107	isovalerylglycine	Amino Acid		HMDB00678	2.59011e-05	2	0	0.5	0.5	0	0	0	0	0	0
Serum_35436	Serum	35436	hexanoylglycine (C6)	Lipid		HMDB00701	3.27606e-05	12	0.666667	0.0833333	0	0.0833333	0.0833333	0	0.666667	0	0.0833333
BAT_2856	BAT	2856	uridine 5'-monophosphate (UMP)	Nucleotide	C00105	HMDB00288	8.54464e-08	1	0	0	0	0	0	0	1	0	0
Serum_36749	Serum	36749	3-methyladipate	Lipid		HMDB00555	8.54464e-08	1	0	1	0	0	0	0	0	0	0
Serum_37058	Serum	37058	succinylcarnitine (C4-DC)	Energy		HMDB61717	2.14408e-05	3	0	0.333333	0	0.333333	0	0	0	0.333333	0
Serum_37253	Serum	37253	2-hydroxyglutarate	Lipid	C02630	HMDB00606	2.92234e-05	3	0	0.333333	0	0	0.333333	0.333333	0	0	0
BAT_15691	BAT	15691	adenosine 3',5'-diphosphate	Nucleotide	C00054	HMDB00061	8.54464e-08	1	0	0	0	0	0	0	1	0	0
Serum_41220	Serum	41220	2-stearoyl-GPE (18:0)*	Lipid		HMDB11129	8.54464e-08	1	0	1	0	0	0	0	0	0	0
BAT_31260	BAT	31260	glucose 6-phosphate	Carbohydrate	C00668	HMDB01401	8.54464e-08	1	0	0	0	0	0	0	1	0	0
Serum_41754	Serum	41754	heme	Cofactors and Vitamins	C00032	HMDB03178	8.54464e-08	1	0	1	0	0	0	0	0	0	0
BAT_1493	BAT	1493	ornithine	Amino Acid	C00077	HMDB03374	2.43931e-05	1	0	0	0	0	0	0	1	0	0
Serum_43586	Serum	43586	N-monomethylarginine	Amino Acid	C03884	HMDB29416	2.74709e-05	5	0.2	0.2	0	0.6	0	0	0.2	0	0
Serum_43588	Serum	43588	taurohyodeoxycholic acid	Lipid			2.34648e-05	3	0.333333	0.333333	0	0	0	0	0.333333	0.333333	0
Serum_43829	Serum	43829	gamma-glutamylvaline	Peptide		HMDB11172	2.43813e-05	2	0	1	0	0	0	0	0	0	0
Serum_46798	Serum	46798	oleoyl-linoleoyl-glycerol (18:1/18:2) [1]	Lipid		HMDB07219	2.44189e-05	3	0.333333	0.333333	0	0	0	0	0.333333	0	0.333333
Serum_52465	Serum	52465	1-palmitoyl-2-docosahexaenoyl-GPE (16:0/22:6)*	Lipid		HMDB05324	3.15917e-05	8	0.875	0.125	0	0	0	0	0.875	0	0
Serum_63685	Serum	63685	decadienedioic acid (C10:2-DC)	Lipid			3.12604e-05	8	0.5	0.375	0	0.125	0	0	0.5	0	0
BAT_33953	BAT	33953	N-acetylarginine	Amino Acid	C02562	HMDB04620	2.57782e-05	1	0	0	0	0	0	0	1	0	0
Serum_52614	Serum	52614	1-(1-enyl-stearoyl)-2-oleoyl-GPE (P-18:0/18:1)	Lipid		HMDB11375	2.92403e-05	5	0.4	0.2	0	0	0.2	0	0.4	0.2	0
Serum_52938	Serum	52938	3-hydroxystearate	Lipid			2.66648e-05	3	0	0.333333	0	0	0.333333	0.333333	0	0	0
Serum_53013	Serum	53013	glycosyl-N-palmitoyl-sphingosine (d18:1/16:0)	Lipid			3.44634e-07	1	0	1	0	0	0	0	0	0	0
Serum_53230	Serum	53230	3-hydroxyhexanoate	Lipid			2.70989e-05	5	0.2	0.2	0	0.6	0	0	0.2	0	0
Serum_54950	Serum	54950	linoleoyl-docosahexaenoyl-glycerol (18:2/22:6) [2]*	Lipid		HMDB07266	1.92254e-07	2	0	0.5	0	0	0.5	0	0	0	0
BAT_46148	BAT	46148	UDP-N-acetylglucosamine/galactosamine	Carbohydrate			2.02517e-05	1	0	0	0	0	0	0	1	0	0
Serum_54956	Serum	54956	linoleoyl-arachidonoyl-glycerol (18:2/20:4) [2]*	Lipid		HMDB07257	2.23287e-05	3	0	0.333333	0.333333	0	0.333333	0	0	0	0
Serum_55015	Serum	55015	gamma-glutamyl-alpha-lysine	Peptide			2.0406e-05	2	0.5	0.5	0	0	0	0	0.5	0	0
Serum_62556	Serum	62556	3-hydroxyhexanoylcarnitine (2)	Lipid			1.44732e-05	2	0	0.5	0	0.5	0	0	0	0	0
Serum_63151	Serum	63151	N,N-dimethylalanine	Amino Acid			2.86257e-05	8	0.125	0.25	0.25	0.125	0.125	0	0.125	0	0.125
BAT_61833	BAT	61833	5,6-dihydrouridine	Nucleotide			2.55902e-05	1	0	0	0	0	0	0	1	0	0
Serum_63990	Serum	63990	2-O-methylascorbic acid	Cofactors and Vitamins			2.89986e-05	2	0	0.5	0	0.5	0	0	0	0	0
eWAT_35159	eWAT	35159	cysteine-glutathione disulfide	Amino Acid		HMDB00656	1.70893e-07	2	1	0	0	0	0	0	0	1	0
eWAT_56	eWAT	56	cystine	Amino Acid	C00491	HMDB00192	1.70893e-07	2	1	0	0	0	0	0	0	1	0
eWAT_57341	eWAT	57341	1,2-dipalmitoyl-GPE (16:0/16:0)*	Lipid		HMDB08923	1.70893e-07	2	1	0	0	0	0	0	0	1	0
eWAT_1868	eWAT	1868	cysteine	Amino Acid	C00097	HMDB00574	2.23936e-05	9	0.888889	0	0	0	0	0	0.111111	0.888889	0
eWAT_33487	eWAT	33487	glutamate, gamma-methyl ester	Amino Acid		HMDB61715	2.27567e-05	8	0.875	0	0	0	0	0	0.125	0.875	0
eWAT_36600	eWAT	36600	1-linoleoyl-GPE (18:2)*	Lipid		HMDB11507	2.17931e-05	5	1	0	0	0	0	0	0	1	0
eWAT_48258	eWAT	48258	1-oleoyl-GPC (18:1)	Lipid		HMDB02815	2.08402e-05	6	0.833333	0	0	0	0	0.166667	0	0.833333	0
eWAT_57521	eWAT	57521	dihomo-linolenoylcarnitine (C20:3n3 or 6)*	Lipid			2.46666e-05	12	0.916667	0	0	0	0	0	0.0833333	0.916667	0
eWAT_3141	eWAT	3141	betaine	Amino Acid	C00719	HMDB00043	2.30262e-05	9	1	0	0	0	0	0	0	1	0
eWAT_53195	eWAT	53195	1-myristoyl-2-arachidonoyl-GPC (14:0/20:4)*	Lipid		HMDB07883	2.06178e-05	2	1	0	0	0	0	0	0	1	0
eWAT_15741	eWAT	15741	N-acetyl-glucosamine 1-phosphate	Carbohydrate	C04256	HMDB01367	2.03573e-05	6	1	0	0	0	0	0	0	1	0
eWAT_15772	eWAT	15772	ribitol	Carbohydrate	C00474	HMDB00508	2.08449e-05	3	1	0	0	0	0	0	0	1	0
eWAT_34419	eWAT	34419	1-linoleoyl-GPC (18:2)	Lipid	C04100	HMDB10386	2.2428e-05	3	0.666667	0	0	0	0	0	0	0.666667	0.333333
eWAT_45951	eWAT	45951	1-linolenoyl-GPC (18:3)*	Lipid		HMDB10388	1.98102e-05	1	1	0	0	0	0	0	0	1	0
eWAT_33230	eWAT	33230	1-palmitoleoyl-GPC* (16:1)*	Lipid		HMDB10383	1.90197e-05	1	1	0	0	0	0	0	0	1	0
eWAT_33228	eWAT	33228	1-arachidonoyl-GPC* (20:4)*	Lipid	C05208	HMDB10395	1.90197e-05	1	1	0	0	0	0	0	0	1	0
eWAT_2730	eWAT	2730	gamma-glutamylglutamine	Peptide	C05283	HMDB11738	2.0311e-05	3	1	0	0	0	0	0	0	1	0
eWAT_54885	eWAT	54885	1-linoleoyl-GPG (18:2)*	Lipid			2.03066e-05	1	1	0	0	0	0	0	0	1	0
eWAT_1125	eWAT	1125	isoleucine	Amino Acid	C00407	HMDB00172	1.13929e-07	1	1	0	0	0	0	0	0	1	0
eWAT_60	eWAT	60	leucine	Amino Acid	C00123	HMDB00687	1.70893e-07	2	1	0	0	0	0	0	0	1	0
eWAT_1649	eWAT	1649	valine	Amino Acid	C00183	HMDB00883	1.13929e-07	1	1	0	0	0	0	0	0	1	0
eWAT_40469	eWAT	40469	N1-Methyl-2-pyridone-5-carboxamide	Cofactors and Vitamins	C05842	HMDB04193	2.65677e-05	2	0.5	0	0	0.5	0	0	0	0.5	0
eWAT_485	eWAT	485	spermidine	Amino Acid	C00315	HMDB01257	2.36783e-05	1	1	0	0	0	0	0	0	1	0
eWAT_27718	eWAT	27718	creatine	Amino Acid	C00300	HMDB00064	1.13929e-07	1	1	0	0	0	0	0	0	1	0
eWAT_513	eWAT	513	creatinine	Amino Acid	C00791	HMDB00562	1.70893e-07	2	1	0	0	0	0	0	0	1	0
eWAT_38395	eWAT	38395	12,13-DiHOME	Lipid	C14829	HMDB04705	1.13929e-07	1	1	0	0	0	0	0	0	1	0
eWAT_1669	eWAT	1669	4-hydroxyphenylpyruvate	Amino Acid	C01179	HMDB00707	2.1972e-05	12	1	0	0	0	0	0	0	1	0
eWAT_597	eWAT	597	phosphoenolpyruvate (PEP)	Carbohydrate	C00074	HMDB00263	2.3442e-05	16	1	0	0	0	0	0	0	1	0
eWAT_15797	eWAT	15797	FMN	Cofactors and Vitamins	C00061	HMDB01520	2.266e-05	15	1	0	0	0	0	0	0	1	0
eWAT_37465	eWAT	37465	cytidine 2',3'-cyclic monophosphate	Nucleotide	C02354	HMDB11691	2.34291e-05	15	1	0	0	0	0	0	0	1	0
eWAT_38178	eWAT	38178	cis-4-decenoylcarnitine (C10:1)	Lipid			2.15266e-05	13	0.923077	0	0.0769231	0	0	0	0	0.923077	0
eWAT_52466	eWAT	52466	1-stearoyl-2-docosahexaenoyl-GPE (18:0/22:6)*	Lipid		HMDB05334	2.3437e-05	13	1	0	0	0	0	0	0	1	0
eWAT_53209	eWAT	53209	1-oleoyl-2-docosahexaenoyl-GPE (18:1/22:6)*	Lipid			2.40669e-05	20	1	0	0	0	0	0	0	1	0
eWAT_53260	eWAT	53260	oleoylcholine	Lipid			2.22793e-05	12	1	0	0	0	0	0	0	1	0
eWAT_57453	eWAT	57453	glycosyl ceramide (d18:2/24:1, d18:1/24:2)*	Lipid			2.13245e-05	10	1	0	0	0	0	0	0	1	0
eWAT_57514	eWAT	57514	behenoylcarnitine (C22)*	Lipid			2.344e-05	15	1	0	0	0	0	0	0	1	0
eWAT_57523	eWAT	57523	docosahexaenoylcarnitine (C22:6)*	Lipid			2.13302e-05	12	1	0	0	0	0	0	0	1	0
eWAT_61769	eWAT	61769	5-dodecenoylcarnitine (C12:1)	Lipid		HMDB13326	2.13278e-05	11	1	0	0	0	0	0	0	1	0
eWAT_15676	eWAT	15676	3-methyl-2-oxovalerate	Amino Acid	C00671	HMDB03736	1.99636e-05	3	1	0	0	0	0	0	0	1	0
eWAT_22132	eWAT	22132	alpha-hydroxyisocaproate	Amino Acid	C03264	HMDB00746	2.38505e-05	9	1	0	0	0	0	0	0	1	0
eWAT_42446	eWAT	42446	1-palmitoyl-2-linoleoyl-GPC (16:0/18:2)	Lipid		HMDB07973	2.34509e-05	22	1	0	0	0	0	0	0	1	0
eWAT_42449	eWAT	42449	1-palmitoyl-2-linoleoyl-GPE (16:0/18:2)	Lipid		HMDB05322	2.41603e-05	23	1	0	0	0	0	0	0	1	0
eWAT_44877	eWAT	44877	N-palmitoyl-sphingosine (d18:1/16:0)	Lipid		HMDB04949	2.45411e-05	13	1	0	0	0	0	0	0	1	0
eWAT_55041	eWAT	55041	1-oleoyl-2-arachidonoyl-GPE (18:1/20:4)*	Lipid		HMDB09069	2.39753e-05	20	1	0	0	0	0	0	0	1	0
eWAT_2125	eWAT	2125	taurine	Amino Acid	C00245	HMDB00251	2.25705e-05	5	1	0	0	0	0	0	0	1	0
eWAT_36746	eWAT	36746	2-hydroxy-3-methylvalerate	Amino Acid		HMDB00317	2.28902e-05	6	0.833333	0	0	0	0	0	0.166667	0.833333	0
eWAT_46537	eWAT	46537	alpha-hydroxyisovalerate	Amino Acid		HMDB00407	2.15802e-05	3	1	0	0	0	0	0	0	1	0
eWAT_52234	eWAT	52234	glycosyl-N-stearoyl-sphingosine (d18:1/18:0)	Lipid			2.13089e-05	7	1	0	0	0	0	0	0	1	0
eWAT_54979	eWAT	54979	N-stearoyl-sphingosine (d18:1/18:0)*	Lipid		HMDB04950	2.25027e-05	7	1	0	0	0	0	0	0	1	0
eWAT_22130	eWAT	22130	phenyllactate (PLA)	Amino Acid	C05607	HMDB00779	1.9591e-05	2	1	0	0	0	0	0	0	1	0
eWAT_57519	eWAT	57519	eicosenoylcarnitine (C20:1)*	Lipid			2.01289e-05	6	0.666667	0	0.166667	0	0	0	0.166667	0.666667	0
eWAT_52687	eWAT	52687	1-oleoyl-2-linoleoyl-GPE (18:1/18:2)*	Lipid		HMDB05349	2.18189e-05	12	1	0	0	0	0	0	0	1	0
eWAT_53174	eWAT	53174	1,2-dilinoleoyl-GPE (18:2/18:2)*	Lipid		HMDB09093	2.17726e-05	8	1	0	0	0	0	0	0	1	0
eWAT_1358	eWAT	1358	stearate (18:0)	Lipid	C01530	HMDB00827	2.17931e-05	6	1	0	0	0	0	0	0	1	0
eWAT_52435	eWAT	52435	sphingomyelin (d18:2/23:0, d18:1/23:1, d17:1/24:1)*	Lipid			2.35265e-05	14	1	0	0	0	0	0	0	1	0
eWAT_52453	eWAT	52453	1-oleoyl-2-linoleoyl-GPC (18:1/18:2)*	Lipid			2.18137e-05	9	1	0	0	0	0	0	0	1	0
eWAT_52452	eWAT	52452	1-stearoyl-2-linoleoyl-GPC (18:0/18:2)*	Lipid		HMDB08039	2.22034e-05	13	1	0	0	0	0	0	0	1	0
eWAT_52446	eWAT	52446	1-stearoyl-2-linoleoyl-GPE (18:0/18:2)*	Lipid		HMDB08994	2.34142e-05	20	0.95	0	0	0	0	0.05	0	0.95	0
eWAT_19263	eWAT	19263	1-palmitoyl-2-oleoyl-GPE (16:0/18:1)	Lipid		HMDB05320	2.46381e-05	20	0.95	0	0.05	0	0	0	0	0.95	0
eWAT_54994	eWAT	54994	1-oleoyl-2-arachidonoyl-GPI (18:1/20:4) *	Lipid		HMDB09844	2.42459e-05	22	1	0	0	0	0	0	0	1	0
eWAT_42448	eWAT	42448	1-stearoyl-2-oleoyl-GPE (18:0/18:1)	Lipid		HMDB08993	2.50694e-05	19	0.947368	0	0	0	0	0	0.0526316	0.947368	0
eWAT_48492	eWAT	48492	behenoyl sphingomyelin (d18:1/22:0)*	Lipid		HMDB12103	2.40044e-05	17	1	0	0	0	0	0	0	1	0
eWAT_52495	eWAT	52495	sphingomyelin (d18:1/21:0, d17:1/22:0, d16:1/23:0)*	Lipid			2.39246e-05	17	1	0	0	0	0	0	0	1	0
eWAT_57330	eWAT	57330	lignoceroyl sphingomyelin (d18:1/24:0)	Lipid			2.35335e-05	17	1	0	0	0	0	0	0	1	0
eWAT_52436	eWAT	52436	tricosanoyl sphingomyelin (d18:1/23:0)*	Lipid		HMDB12105	2.34807e-05	12	1	0	0	0	0	0	0	1	0
eWAT_1508	eWAT	1508	pantothenate (Vitamin B5)	Cofactors and Vitamins	C00864	HMDB00210	2.20875e-05	3	1	0	0	0	0	0	0	1	0
eWAT_53189	eWAT	53189	1-linoleoyl-2-arachidonoyl-GPE (18:2/20:4)*	Lipid		HMDB09102	2.33886e-05	12	0.916667	0	0	0.0833333	0	0	0	0.916667	0
eWAT_48490	eWAT	48490	sphingomyelin (d18:1/20:0, d16:1/22:0)*	Lipid		HMDB12102	2.60434e-05	24	0.916667	0	0	0	0	0	0.0416667	0.916667	0.0416667
eWAT_52616	eWAT	52616	1-palmitoyl-2-stearoyl-GPC (16:0/18:0)	Lipid		HMDB07970	2.46305e-05	14	0.928571	0	0	0	0	0	0.0714286	0.928571	0
eWAT_52447	eWAT	52447	1-stearoyl-2-arachidonoyl-GPE (18:0/20:4)	Lipid		HMDB09003	2.33945e-05	6	1	0	0	0	0	0	0	1	0
eWAT_1806	eWAT	1806	retinol (Vitamin A)	Cofactors and Vitamins	C00473	HMDB00305	2.24498e-05	3	1	0	0	0	0	0	0	1	0
eWAT_52449	eWAT	52449	1-stearoyl-2-arachidonoyl-GPI (18:0/20:4)	Lipid		HMDB09815	2.29994e-05	7	1	0	0	0	0	0	0	1	0
eWAT_52465	eWAT	52465	1-palmitoyl-2-docosahexaenoyl-GPE (16:0/22:6)*	Lipid		HMDB05324	2.36571e-05	5	1	0	0	0	0	0	0	1	0
eWAT_1105	eWAT	1105	linoleate (18:2n6)	Lipid	C01595	HMDB00673	2.27222e-05	10	1	0	0	0	0	0	0	1	0
eWAT_17805	eWAT	17805	dihomo-linoleate (20:2n6)	Lipid	C16525	HMDB05060	2.27204e-05	9	1	0	0	0	0	0	0	1	0
eWAT_33971	eWAT	33971	10-heptadecenoate (17:1n7)	Lipid		HMDB60038	2.31174e-05	11	1	0	0	0	0	0	0	1	0
eWAT_35718	eWAT	35718	dihomolinolenate (20:3n3 or 3n6)	Lipid	C03242	HMDB02925	2.31174e-05	11	1	0	0	0	0	0	0	1	0
eWAT_1336	eWAT	1336	palmitate (16:0)	Lipid	C00249	HMDB00220	2.44642e-05	10	0.9	0	0	0	0	0	0	0.9	0.1
eWAT_18467	eWAT	18467	eicosapentaenoate (EPA; 20:5n3)	Lipid	C06428	HMDB01999	2.24936e-05	3	0.666667	0	0	0	0	0	0	0.666667	0.333333
eWAT_44675	eWAT	44675	docosahexaenoate (DHA; 22:6n3)	Lipid	C06429	HMDB02183	2.07887e-05	2	1	0	0	0	0	0	0	1	0
eWAT_37478	eWAT	37478	docosapentaenoate (n6 DPA; 22:5n6)	Lipid	C16513	HMDB01976	2.10029e-05	2	1	0	0	0	0	0	0	1	0
eWAT_33587	eWAT	33587	eicosenoate (20:1n9 or 1n11)	Lipid	C16526	HMDB02231	2.22865e-05	9	1	0	0	0	0	0	0	1	0
eWAT_33972	eWAT	33972	10-nonadecenoate (19:1n9)	Lipid		HMDB13622	2.26665e-05	8	1	0	0	0	0	0	0	1	0
eWAT_34035	eWAT	34035	linolenate [alpha or gamma; (18:3n3 or 6)]	Lipid	C06426	HMDB03073	2.31434e-05	6	1	0	0	0	0	0	0	1	0
eWAT_52285	eWAT	52285	oleate/vaccenate (18:1)	Lipid			2.26665e-05	8	1	0	0	0	0	0	0	1	0
eWAT_33447	eWAT	33447	palmitoleate (16:1n7)	Lipid	C08362	HMDB03229	2.1304e-05	3	1	0	0	0	0	0	0	1	0
eWAT_35174	eWAT	35174	mead acid (20:3n9)	Lipid		HMDB10378	2.20787e-05	7	0.714286	0	0	0.142857	0	0	0.142857	0.714286	0
eWAT_32415	eWAT	32415	docosadienoate (22:2n6)	Lipid	C16533	HMDB61714	2.02207e-05	2	1	0	0	0	0	0	0	1	0
eWAT_1552	eWAT	1552	erucate (22:1n9)	Lipid	C08316	HMDB02068	2.02236e-05	3	1	0	0	0	0	0	0	1	0
eWAT_1118	eWAT	1118	arachidate (20:0)	Lipid	C06425	HMDB02212	1.98329e-05	3	1	0	0	0	0	0	0	1	0
eWAT_1124	eWAT	1124	myo-inositol	Lipid	C00137	HMDB00211	2.19999e-05	2	0.5	0	0	0.5	0	0	0	0.5	0
eWAT_42450	eWAT	42450	1-stearoyl-2-arachidonoyl-GPC (18:0/20:4)	Lipid		HMDB08048	2.32698e-05	3	0.333333	0	0.666667	0	0	0	0	0.333333	0
eWAT_1643	eWAT	1643	fumarate	Energy	C00122	HMDB00134	8.54464e-08	1	1	0	0	0	0	0	0	1	0
eWAT_1303	eWAT	1303	malate	Energy	C00149	HMDB00156	8.54464e-08	1	1	0	0	0	0	0	0	1	0
eWAT_1365	eWAT	1365	myristate (14:0)	Lipid	C06424	HMDB00806	2.23692e-05	3	1	0	0	0	0	0	0	1	0
eWAT_1121	eWAT	1121	margarate (17:0)	Lipid		HMDB02259	1.58211e-05	2	1	0	0	0	0	0	0	1	0
eWAT_1356	eWAT	1356	nonadecanoate (19:0)	Lipid	C16535	HMDB00772	1.70604e-05	3	1	0	0	0	0	0	0	1	0
eWAT_1444	eWAT	1444	pipecolate	Amino Acid	C00408	HMDB00070	1.58211e-05	2	1	0	0	0	0	0	0	1	0
eWAT_33955	eWAT	33955	1-palmitoyl-GPC (16:0)	Lipid		HMDB10382	1.85084e-05	2	1	0	0	0	0	0	0	1	0
eWAT_47153	eWAT	47153	sphingomyelin (d18:1/24:1, d18:2/24:0)*	Lipid		HMDB12107	2.47393e-05	18	0.944444	0	0	0	0	0	0.0555556	0.944444	0
eWAT_57480	eWAT	57480	sphingomyelin (d18:2/21:0, d16:2/23:0)*	Lipid			2.35415e-05	9	1	0	0	0	0	0	0	1	0
eWAT_57652	eWAT	57652	hexadecadienoate (16:2n6)	Lipid		HMDB00477	2.12103e-05	4	0.5	0	0	0	0	0	0	0.5	0.5
eWAT_61826	eWAT	61826	N-linoleoyltaurine*	Lipid			2.03245e-05	2	0.5	0	0	0	0	0	0	0.5	0.5
eWAT_62853	eWAT	62853	3-amino-2-piperidone	Amino Acid		HMDB00323	8.54464e-08	1	1	0	0	0	0	0	0	1	0
eWAT_1494	eWAT	1494	5-oxoproline	Amino Acid	C01879	HMDB00267	8.54464e-08	1	1	0	0	0	0	0	0	1	0
eWAT_34437	eWAT	34437	1-stearoyl-GPG (18:0)	Lipid			2.51012e-05	1	1	0	0	0	0	0	0	1	0
eWAT_1496	eWAT	1496	methylmalonate (MMA)	Lipid	C02170	HMDB00202	2.83723e-05	7	0.571429	0	0.142857	0	0	0	0.285714	0.571429	0
eWAT_36602	eWAT	36602	1-oleoyl-GPI (18:1)*	Lipid			2.72107e-05	3	0.666667	0	0	0	0	0.333333	0	0.666667	0
eWAT_2849	eWAT	2849	guanosine 5'- monophosphate (5'-GMP)	Nucleotide	C00144	HMDB01397	1.53804e-07	1	1	0	0	0	0	0	0	1	0
eWAT_1505	eWAT	1505	orotate	Nucleotide	C00295	HMDB00226	2.56339e-07	3	1	0	0	0	0	0	0	1	0
eWAT_39577	eWAT	39577	N-methyl-GABA	Amino Acid	C15987		1.53804e-07	1	1	0	0	0	0	0	0	1	0
eWAT_52478	eWAT	52478	1-(1-enyl-palmitoyl)-2-oleoyl-GPC (P-16:0/18:1)*	Lipid			1.53804e-07	1	1	0	0	0	0	0	0	1	0
eWAT_601	eWAT	601	dihydroorotate	Nucleotide	C00337	HMDB03349	1.95306e-07	2	0.5	0	0.5	0	0	0	0	0.5	0
eWAT_1516	eWAT	1516	sarcosine	Amino Acid	C00213	HMDB00271	2.27857e-07	2	0.5	0	0	0	0.5	0	0	0.5	0
eWAT_1549	eWAT	1549	3-hydroxyisobutyrate	Amino Acid	C06001	HMDB00336	3.08429e-05	8	0.25	0	0.25	0	0.25	0.125	0.125	0.25	0
eWAT_1419	eWAT	1419	5-methylthioadenosine (MTA)	Amino Acid	C00170	HMDB01173	2.80833e-05	3	0.333333	0	0	0	0	0	0.666667	0.333333	0
eWAT_1573	eWAT	1573	guanosine	Nucleotide	C00387	HMDB00133	2.59629e-05	3	0.666667	0	0	0	0	0	0.333333	0.666667	0
eWAT_33949	eWAT	33949	gamma-glutamylglycine	Peptide		HMDB11667	2.21972e-05	8	1	0	0	0	0	0	0	1	0
eWAT_35127	eWAT	35127	prolylhydroxyproline	Amino Acid		HMDB06695	2.21768e-05	4	1	0	0	0	0	0	0	1	0
eWAT_48182	eWAT	48182	myristoleoylcarnitine (C14:1)*	Lipid			2.21777e-05	5	0.8	0	0	0	0	0	0.2	0.8	0
eWAT_1594	eWAT	1594	N-carbamoylaspartate	Nucleotide	C00438	HMDB00828	1.8288e-05	2	1	0	0	0	0	0	0	1	0
eWAT_57554	eWAT	57554	2'-O-methylcytidine	Nucleotide			1.68709e-05	1	1	0	0	0	0	0	0	1	0
eWAT_33946	eWAT	33946	N-acetylhistidine	Amino Acid	C02997	HMDB32055	2.42427e-05	1	1	0	0	0	0	0	0	1	0
eWAT_1670	eWAT	1670	urea	Amino Acid	C00086	HMDB00294	2.72803e-05	2	0.5	0	0	0	0	0	0.5	0.5	0
eWAT_15747	eWAT	15747	anserine	Amino Acid	C01262	HMDB00194	8.54464e-08	1	1	0	0	0	0	0	0	1	0
eWAT_1768	eWAT	1768	carnosine	Amino Acid	C00386	HMDB00033	8.54464e-08	1	1	0	0	0	0	0	0	1	0
eWAT_1827	eWAT	1827	riboflavin (Vitamin B2)	Cofactors and Vitamins	C00255	HMDB00244	2.25778e-05	1	1	0	0	0	0	0	0	1	0
eWAT_38625	eWAT	38625	stearoyl ethanolamide	Lipid		HMDB13078	2.08269e-05	2	1	0	0	0	0	0	0	1	0
eWAT_2134	eWAT	2134	flavin adenine dinucleotide (FAD)	Cofactors and Vitamins	C00016	HMDB01248	2.19938e-05	5	0.8	0	0	0	0	0	0	0.8	0.2
eWAT_27727	eWAT	27727	glutathione, oxidized (GSSG)	Amino Acid	C00127	HMDB03337	2.01508e-05	2	1	0	0	0	0	0	0	1	0
eWAT_558	eWAT	558	adenosine 5'-diphosphoribose (ADP-ribose)	Cofactors and Vitamins	C00301	HMDB01178	8.54464e-08	1	1	0	0	0	0	0	0	1	0
eWAT_2127	eWAT	2127	glutathione, reduced (GSH)	Amino Acid	C00051	HMDB00125	8.54464e-08	1	1	0	0	0	0	0	0	1	0
eWAT_34534	eWAT	34534	laurylcarnitine (C12)	Lipid		HMDB02250	1.85798e-05	3	1	0	0	0	0	0	0	1	0
eWAT_32328	eWAT	32328	hexanoylcarnitine (C6)	Lipid		HMDB00705	1.85791e-05	2	1	0	0	0	0	0	0	1	0
eWAT_32342	eWAT	32342	adenosine 5'-monophosphate (AMP)	Nucleotide	C00020	HMDB00045	1.70893e-07	2	0.5	0	0	0	0	0	0	0.5	0.5
eWAT_2856	eWAT	2856	uridine 5'-monophosphate (UMP)	Nucleotide	C00105	HMDB00288	1.13929e-07	1	1	0	0	0	0	0	0	1	0
eWAT_48255	eWAT	48255	arabonate/xylonate	Carbohydrate			2.07156e-05	3	0.666667	0	0.333333	0	0	0	0	0.666667	0
eWAT_43586	eWAT	43586	N-monomethylarginine	Amino Acid	C03884	HMDB29416	8.54464e-08	1	1	0	0	0	0	0	0	1	0
eWAT_5341	eWAT	5341	thiamin (Vitamin B1)	Cofactors and Vitamins	C00378	HMDB00235	8.54464e-08	1	1	0	0	0	0	0	0	1	0
eWAT_15136	eWAT	15136	xanthosine	Nucleotide	C01762	HMDB00299	1.71189e-05	1	1	0	0	0	0	0	0	1	0
eWAT_15691	eWAT	15691	adenosine 3',5'-diphosphate	Nucleotide	C00054	HMDB00061	2.27857e-07	2	1	0	0	0	0	0	0	1	0
eWAT_15504	eWAT	15504	phosphopantetheine	Cofactors and Vitamins	C01134	HMDB01416	2.73429e-07	3	0.666667	0	0	0.333333	0	0	0	0.666667	0
eWAT_42382	eWAT	42382	S-adenosylhomocysteine (SAH)	Amino Acid	C00021	HMDB00939	2.73429e-07	3	0.666667	0	0	0	0	0	0.333333	0.666667	0
eWAT_44872	eWAT	44872	gamma-glutamylmethionine	Peptide		HMDB29155	2.02339e-05	4	0.75	0	0	0.25	0	0	0	0.75	0
eWAT_57528	eWAT	57528	adrenoylcarnitine (C22:4)*	Lipid			1.86178e-05	2	1	0	0	0	0	0	0	1	0
eWAT_37443	eWAT	37443	cysteine sulfinic acid	Amino Acid	C00606	HMDB00996	2.01435e-05	1	1	0	0	0	0	0	0	1	0
eWAT_62060	eWAT	62060	hydroxyasparagine	Amino Acid	C03124	HMDB32332	1.71512e-05	1	1	0	0	0	0	0	0	1	0
eWAT_36831	eWAT	36831	cytidine 5'-monophospho-N-acetylneuraminic acid	Carbohydrate	C00128	HMDB01176	1.90236e-05	1	1	0	0	0	0	0	0	1	0
eWAT_15798	eWAT	15798	thiamin monophosphate	Cofactors and Vitamins	C01081	HMDB02666	2.37351e-07	2	1	0	0	0	0	0	0	1	0
eWAT_52710	eWAT	52710	1-linoleoyl-2-arachidonoyl-GPC (18:2/20:4n6)*	Lipid		HMDB08147	1.6432e-07	1	1	0	0	0	0	0	0	1	0
eWAT_17769	eWAT	17769	sphinganine	Lipid	C00836	HMDB00269	8.54464e-08	1	1	0	0	0	0	0	0	1	0
eWAT_17747	eWAT	17747	sphingosine	Lipid	C00319	HMDB00252	8.54464e-08	1	1	0	0	0	0	0	0	1	0
eWAT_52475	eWAT	52475	1-(1-enyl-stearoyl)-2-arachidonoyl-GPE (P-18:0/20:4)*	Lipid		HMDB05779	2.72227e-05	11	0.181818	0	0	0	0	0	0	0.181818	0.818182
eWAT_19258	eWAT	19258	1-myristoyl-2-palmitoyl-GPC (14:0/16:0)	Lipid		HMDB07869	2.41972e-05	1	1	0	0	0	0	0	0	1	0
eWAT_52461	eWAT	52461	1-palmitoyl-2-oleoyl-GPC (16:0/18:1)	Lipid		HMDB07972	2.58576e-05	3	0.333333	0	0	0	0	0	0	0.333333	0.666667
eWAT_19130	eWAT	19130	1,2-dipalmitoyl-GPC (16:0/16:0)	Lipid	D03585	HMDB00564	2.56684e-05	18	0.888889	0	0	0	0	0	0.0555556	0.888889	0.0555556
eWAT_19503	eWAT	19503	stearoyl sphingomyelin (d18:1/18:0)	Lipid	C00550	HMDB01348	2.57554e-05	15	0.866667	0	0	0	0	0	0.0666667	0.866667	0.0666667
eWAT_37506	eWAT	37506	palmitoyl sphingomyelin (d18:1/16:0)	Lipid			2.73382e-05	18	0.611111	0	0	0	0	0	0.0555556	0.611111	0.333333
eWAT_52438	eWAT	52438	1-stearoyl-2-oleoyl-GPC (18:0/18:1)	Lipid		HMDB08038	2.53306e-05	7	0.857143	0	0	0	0	0	0.142857	0.857143	0
eWAT_52477	eWAT	52477	1-(1-enyl-palmitoyl)-2-oleoyl-GPE (P-16:0/18:1)*	Lipid		HMDB11342	2.29842e-05	3	1	0	0	0	0	0	0	1	0
eWAT_53009	eWAT	53009	1-stearoyl-2-linoleoyl-GPS (18:0/18:2)	Lipid			2.41634e-05	10	0.7	0	0	0	0	0	0.1	0.7	0.2
eWAT_57473	eWAT	57473	sphingomyelin (d18:0/18:0, d19:0/17:0)*	Lipid		HMDB12087	2.41182e-05	14	1	0	0	0	0	0	0	1	0
eWAT_52434	eWAT	52434	palmitoyl dihydrosphingomyelin (d18:0/16:0)*	Lipid			2.34251e-05	6	1	0	0	0	0	0	0	1	0
eWAT_57477	eWAT	57477	sphingomyelin (d18:1/22:2, d18:2/22:1, d16:1/24:2)*	Lipid			2.32893e-05	3	1	0	0	0	0	0	0	1	0
eWAT_48491	eWAT	48491	sphingomyelin (d18:1/20:1, d18:2/20:0)*	Lipid			2.48057e-05	9	0.888889	0	0	0.111111	0	0	0	0.888889	0
eWAT_52467	eWAT	52467	1-palmitoyl-2-arachidonoyl-GPI (16:0/20:4)*	Lipid		HMDB09789	2.47382e-05	5	1	0	0	0	0	0	0	1	0
eWAT_33961	eWAT	33961	1-stearoyl-GPC (18:0)	Lipid		HMDB10384	1.74635e-05	1	1	0	0	0	0	0	0	1	0
eWAT_19324	eWAT	19324	1-stearoyl-GPI (18:0)	Lipid		HMDB61696	1.89864e-05	2	0.5	0	0	0.5	0	0	0	0.5	0
eWAT_48494	eWAT	48494	1-stearoyl-2-oleoyl-GPS (18:0/18:1)	Lipid		HMDB10163	2.43706e-05	3	1	0	0	0	0	0	0	1	0
eWAT_52235	eWAT	52235	1-stearoyl-2-arachidonoyl-GPS (18:0/20:4)	Lipid		HMDB12383	2.55524e-05	7	0.714286	0	0	0	0	0	0.142857	0.714286	0.142857
eWAT_52673	eWAT	52673	1-(1-enyl-palmitoyl)-2-arachidonoyl-GPE (P-16:0/20:4)*	Lipid		HMDB11352	2.43001e-05	4	0.75	0	0	0.25	0	0	0	0.75	0
eWAT_37529	eWAT	37529	sphingomyelin (d18:1/18:1, d18:2/18:0)	Lipid		HMDB12101	2.66777e-05	10	0.3	0	0	0.1	0	0	0	0.3	0.6
eWAT_48493	eWAT	48493	sphingomyelin (d18:1/22:1, d18:2/22:0, d16:1/24:1)*	Lipid		HMDB12104	2.43684e-05	3	1	0	0	0	0	0	0	1	0
eWAT_57475	eWAT	57475	sphingomyelin (d18:1/19:0, d19:1/18:0)*	Lipid			2.40418e-05	10	0.8	0	0	0	0.1	0	0	0.8	0.1
eWAT_62851	eWAT	62851	hydroxypalmitoyl sphingomyelin (d18:1/16:0(OH))	Lipid			2.19172e-05	1	1	0	0	0	0	0	0	1	0
eWAT_52464	eWAT	52464	1-palmitoyl-2-arachidonoyl-GPE (16:0/20:4)*	Lipid		HMDB05323	2.22141e-05	1	1	0	0	0	0	0	0	1	0
eWAT_44526	eWAT	44526	3-methyl-2-oxobutyrate	Amino Acid	C00141	HMDB00019	8.54464e-08	1	1	0	0	0	0	0	0	1	0
eWAT_22116	eWAT	22116	4-methyl-2-oxopentanoate	Amino Acid	C00233	HMDB00695	8.54464e-08	1	1	0	0	0	0	0	0	1	0
eWAT_35665	eWAT	35665	N-acetyl-aspartyl-glutamate (NAAG)	Amino Acid	C12270	HMDB01067	1.94092e-05	1	1	0	0	0	0	0	0	1	0
eWAT_15860	eWAT	15860	UDP-galactose	Carbohydrate	C00052	HMDB00302	2.63743e-05	1	1	0	0	0	0	0	0	1	0
eWAT_32344	eWAT	32344	UDP-glucose	Carbohydrate	C00029	HMDB00286	3.00097e-05	4	0.25	0	0.25	0	0	0.25	0.25	0.25	0
eWAT_512	eWAT	512	asparagine	Amino Acid	C00152	HMDB00168	2.06339e-05	1	1	0	0	0	0	0	0	1	0
eWAT_15122	eWAT	15122	glycerol	Lipid	C00116	HMDB00131	2.06423e-05	3	0.333333	0	0	0	0.333333	0.333333	0	0.333333	0
eWAT_35107	eWAT	35107	isovalerylglycine	Amino Acid		HMDB00678	1.92254e-07	2	0.5	0	0	0	0	0	0	0.5	0.5
eWAT_33953	eWAT	33953	N-acetylarginine	Amino Acid	C02562	HMDB04620	1.2817e-07	1	1	0	0	0	0	0	0	1	0
eWAT_1361	eWAT	1361	pentadecanoate (15:0)	Lipid	C16537	HMDB00826	1.88829e-05	1	1	0	0	0	0	0	0	1	0
eWAT_33969	eWAT	33969	stearidonate (18:4n3)	Lipid	C16300	HMDB06547	2.06762e-05	2	0.5	0	0	0	0	0.5	0	0.5	0
eWAT_33441	eWAT	33441	isobutyrylcarnitine (C4)	Amino Acid		HMDB00736	8.54464e-08	1	1	0	0	0	0	0	0	1	0
eWAT_34407	eWAT	34407	isovalerylcarnitine (C5)	Amino Acid		HMDB00688	8.54464e-08	1	1	0	0	0	0	0	0	1	0
eWAT_34409	eWAT	34409	stearoylcarnitine (C18)	Lipid		HMDB00848	1.84266e-05	2	1	0	0	0	0	0	0	1	0
eWAT_57520	eWAT	57520	dihomo-linoleoylcarnitine (C20:2)*	Lipid			1.84309e-05	5	0.8	0	0.2	0	0	0	0	0.8	0
eWAT_44681	eWAT	44681	palmitoylcarnitine (C16)	Lipid	C02990	HMDB00222	1.84315e-05	4	1	0	0	0	0	0	0	1	0
eWAT_43847	eWAT	43847	glycerol 3-phosphate	Lipid	C00093	HMDB00126	1.69924e-05	1	1	0	0	0	0	0	0	1	0
eWAT_15720	eWAT	15720	N-acetylglutamate	Amino Acid	C00624	HMDB01138	1.13929e-07	1	1	0	0	0	0	0	0	1	0
eWAT_46223	eWAT	46223	linoleoylcarnitine (C18:2)*	Lipid		HMDB06469	1.69955e-05	3	1	0	0	0	0	0	0	1	0
eWAT_35160	eWAT	35160	oleoylcarnitine (C18:1)	Lipid		HMDB05065	1.69955e-05	3	1	0	0	0	0	0	0	1	0
eWAT_53223	eWAT	53223	palmitoleoylcarnitine (C16:1)*	Lipid			1.57662e-05	3	1	0	0	0	0	0	0	1	0
eWAT_35305	eWAT	35305	1-palmitoyl-GPI* (16:0)	Lipid		HMDB61695	2.85741e-05	6	0.166667	0	0	0	0.5	0.333333	0	0.166667	0
eWAT_61861	eWAT	61861	octadecenedioate (C18:1-DC)*	Lipid			1.93213e-05	3	0.333333	0	0	0.666667	0	0	0	0.333333	0
eWAT_35669	eWAT	35669	tetradecanedioate (C14)	Lipid		HMDB00872	1.77498e-05	2	0.5	0	0	0	0.5	0	0	0.5	0
eWAT_48189	eWAT	48189	leucylglutamine*	Peptide		HMDB28927	2.38661e-07	1	1	0	0	0	0	0	0	1	0
eWAT_37451	eWAT	37451	O-methyltyrosine	Amino Acid			3.29579e-07	2	0.5	0	0	0	0	0	0.5	0.5	0
eWAT_38102	eWAT	38102	oleoyl ethanolamide	Lipid		HMDB02088	8.54464e-08	1	1	0	0	0	0	0	0	1	0
eWAT_38165	eWAT	38165	palmitoyl ethanolamide	Lipid	C16512	HMDB02100	8.54464e-08	1	1	0	0	0	0	0	0	1	0
eWAT_44621	eWAT	44621	1-(1-enyl-oleoyl)-GPE (P-18:1)*	Lipid			8.54464e-08	1	1	0	0	0	0	0	0	1	0
eWAT_39270	eWAT	39270	1-(1-enyl-palmitoyl)-GPE (P-16:0)*	Lipid			8.54464e-08	1	1	0	0	0	0	0	0	1	0
eWAT_12261	eWAT	12261	taurodeoxycholate	Lipid	C05463	HMDB00896	1.13929e-07	1	1	0	0	0	0	0	0	1	0
eWAT_39378	eWAT	39378	tauroursodeoxycholate	Lipid		HMDB00874	1.70893e-07	2	1	0	0	0	0	0	0	1	0
eWAT_43588	eWAT	43588	taurohyodeoxycholic acid	Lipid			1.13929e-07	1	1	0	0	0	0	0	0	1	0
eWAT_39835	eWAT	39835	N-palmitoyltaurine	Lipid			8.54464e-08	1	1	0	0	0	0	0	0	1	0
eWAT_39730	eWAT	39730	N-stearoyltaurine	Lipid			8.54464e-08	1	1	0	0	0	0	0	0	1	0
eWAT_40010	eWAT	40010	leucylalanine	Peptide		HMDB28922	2.73112e-05	4	0.25	0	0.25	0.25	0	0	0	0.25	0.25
eWAT_40045	eWAT	40045	leucylglycine	Peptide		HMDB28929	2.42735e-05	3	0.666667	0	0	0	0.333333	0	0	0.666667	0
eWAT_41370	eWAT	41370	phenylalanylglycine	Peptide		HMDB28995	2.18387e-05	1	1	0	0	0	0	0	0	1	0
eWAT_62873	eWAT	62873	cis-4-decenoate (10:1n6)*	Lipid			8.54464e-08	1	1	0	0	0	0	0	0	1	0
eWAT_44664	eWAT	44664	glutarylcarnitine (C5-DC)	Amino Acid		HMDB13130	8.54464e-08	1	1	0	0	0	0	0	0	1	0
eWAT_52611	eWAT	52611	1-stearoyl-2-docosahexaenoyl-GPC (18:0/22:6)	Lipid		HMDB08057	2.08035e-05	2	0.5	0	0.5	0	0	0	0	0.5	0
eWAT_19260	eWAT	19260	1-oleoyl-GPS (18:1)	Lipid		HMDB61694	2.20208e-05	2	1	0	0	0	0	0	0	1	0
eWAT_45966	eWAT	45966	1-stearoyl-GPS (18:0)*	Lipid			2.44879e-05	2	0.5	0	0	0	0	0	0.5	0.5	0
eWAT_46130	eWAT	46130	1-palmitoyl-GPS (16:0)*	Lipid			2.44966e-05	4	0.25	0	0	0	0.25	0	0.25	0.25	0.25
eWAT_35186	eWAT	35186	1-arachidonoyl-GPE (20:4n6)*	Lipid		HMDB11517	8.54464e-08	1	1	0	0	0	0	0	0	1	0
eWAT_45968	eWAT	45968	1-oleoyl-GPG (18:1)*	Lipid			8.54464e-08	1	1	0	0	0	0	0	0	1	0
eWAT_46798	eWAT	46798	oleoyl-linoleoyl-glycerol (18:1/18:2) [1]	Lipid		HMDB07219	2.23224e-05	6	0.5	0	0	0.166667	0.166667	0	0.166667	0.5	0
eWAT_46799	eWAT	46799	oleoyl-linoleoyl-glycerol (18:1/18:2) [2]	Lipid		HMDB07219	2.29546e-05	9	0.777778	0	0	0	0	0.222222	0	0.777778	0
eWAT_54966	eWAT	54966	diacylglycerol (16:1/18:2 [2], 16:0/18:3 [1])*	Lipid			2.29642e-05	12	0.333333	0	0	0.25	0	0.416667	0	0.333333	0
eWAT_52634	eWAT	52634	palmitoyl-linoleoyl-glycerol (16:0/18:2) [2]*	Lipid		HMDB07103	2.38607e-05	8	0.375	0	0	0	0	0.625	0	0.375	0
eWAT_63192	eWAT	63192	1-stearoyl-2-linoleoyl-glycosyl-GPE (18:0/18:2)	Lipid			2.07684e-05	2	0.5	0	0	0	0	0.5	0	0.5	0
eWAT_52677	eWAT	52677	1-(1-enyl-palmitoyl)-2-linoleoyl-GPE (P-16:0/18:2)*	Lipid		HMDB11343	2.07957e-05	3	0.333333	0	0	0	0.333333	0	0	0.333333	0.333333
eWAT_52615	eWAT	52615	sphingomyelin (d18:1/17:0, d17:1/18:0, d19:1/16:0)	Lipid			2.17538e-05	4	0.75	0	0	0	0	0	0	0.75	0.25
eWAT_52697	eWAT	52697	1-oleoyl-2-docosahexaenoyl-GPC (18:1/22:6)*	Lipid		HMDB08123	8.54464e-08	1	1	0	0	0	0	0	0	1	0
eWAT_52610	eWAT	52610	1-palmitoyl-2-docosahexaenoyl-GPC (16:0/22:6)	Lipid		HMDB07991	8.54464e-08	1	1	0	0	0	0	0	0	1	0
eWAT_52433	eWAT	52433	sphingomyelin (d17:1/16:0, d18:1/15:0, d16:1/17:0)*	Lipid			1.97777e-05	1	1	0	0	0	0	0	0	1	0
eWAT_52603	eWAT	52603	1,2-dilinoleoyl-GPC (18:2/18:2)	Lipid		HMDB08138	1.70893e-07	2	0.5	0	0	0	0	0	0.5	0.5	0
eWAT_52683	eWAT	52683	1-palmitoleoyl-2-linoleoyl-GPC (16:1/18:2)*	Lipid		HMDB08006	1.70893e-07	2	0.5	0	0	0	0	0	0.5	0.5	0
eWAT_33952	eWAT	33952	myristoylcarnitine (C14)	Lipid		HMDB05066	1.47016e-05	1	1	0	0	0	0	0	0	1	0
eWAT_15685	eWAT	15685	5-hydroxylysine	Amino Acid	C16741	HMDB00450	8.54464e-08	1	1	0	0	0	0	0	0	1	0
eWAT_57365	eWAT	57365	myristoyl dihydrosphingomyelin (d18:0/14:0)*	Lipid		HMDB12085	8.54464e-08	1	1	0	0	0	0	0	0	1	0
eWAT_57331	eWAT	57331	behenoyl dihydrosphingomyelin (d18:0/22:0)*	Lipid		HMDB12091	1.70893e-07	2	0.5	0	0	0	0	0	0.5	0.5	0
eWAT_57482	eWAT	57482	sphingomyelin (d18:2/23:1)*	Lipid			1.13929e-07	1	1	0	0	0	0	0	0	1	0
eWAT_35678	eWAT	35678	hexadecanedioate (C16)	Lipid	C19615	HMDB00672	1.52639e-05	2	0.5	0	0	0	0.5	0	0	0.5	0
eWAT_61862	eWAT	61862	hexadecenedioate (C16:1-DC)*	Lipid			1.42639e-05	1	1	0	0	0	0	0	0	1	0
eWAT_33968	eWAT	33968	5-dodecenoate (12:1n7)	Lipid		HMDB00529	1.13929e-07	1	1	0	0	0	0	0	0	1	0
eWAT_62804	eWAT	62804	CoA-glutathione*	Amino Acid	C00920		1.70893e-07	2	0.5	0	0	0	0	0	0	0.5	0.5
eWAT_43249	eWAT	43249	N-delta-acetylornithine	Amino Acid			2.81061e-05	2	0.5	0	0	0	0	0	0.5	0.5	0
Heart_57	Heart	57	glutamate	Amino Acid	C00025	HMDB00148	2.07754e-05	3	0.333333	0	0	0.333333	0	0.333333	0	0.333333	0
Heart_2125	Heart	2125	taurine	Amino Acid	C00245	HMDB00251	2.23269e-05	6	0.166667	0	0	0.166667	0	0	0.333333	0.5	0
Heart_62803	Heart	62803	N-(ADP-ribosyl)-arginine (2)*	Amino Acid			2.09695e-05	5	0.2	0	0	0.2	0	0.2	0	0.6	0
Heart_15140	Heart	15140	kynurenine	Amino Acid	C00328	HMDB00684	3.07335e-05	8	0.375	0	0	0.375	0.25	0	0.25	0.125	0
Heart_531	Heart	531	3-hydroxy-3-methylglutarate	Lipid	C03761	HMDB00355	2.63843e-05	2	0	0	0	0	0	0	0	0.5	0.5
Heart_606	Heart	606	uridine	Nucleotide	C00299	HMDB00296	2.3733e-05	3	0	0	0	0	0	0.333333	0	0.333333	0.333333
Heart_1412	Heart	1412	2'-deoxyuridine	Nucleotide	C00526	HMDB00012	3.15666e-05	15	0	0	0.0666667	0	0.0666667	0	0.733333	0.133333	0
Heart_38325	Heart	38325	AICA ribonucleotide	Nucleotide	C04677	HMDB01517	3.34505e-05	27	0.037037	0	0	0.037037	0.259259	0.0740741	0.592593	0.037037	0
eWAT_1572	eWAT	1572	glycerate	Carbohydrate	C00258	HMDB00139	2.27726e-05	1	0	0	0	1	0	0	0	0	0
Heart_1414	Heart	1414	3-phosphoglycerate	Carbohydrate	C00597	HMDB00807	2.54328e-05	9	0.666667	0	0	0.666667	0	0	0	0.111111	0.222222
Heart_1572	Heart	1572	glycerate	Carbohydrate	C00258	HMDB00139	2.11916e-05	4	0	0	0	0	0.5	0	0	0.25	0.25
Heart_37455	Heart	37455	glycerophosphoethanolamine	Lipid	C01233	HMDB00114	1.77487e-05	2	0.5	0	0	0.5	0	0	0	0.5	0
eWAT_18319	eWAT	18319	5-aminovalerate	Amino Acid	C00431	HMDB03355	1.91279e-05	2	0	0	0	1	0	0	0	0	0
Heart_5278	Heart	5278	NAD+	Cofactors and Vitamins	C00003	HMDB00902	1.91279e-05	2	0.5	0	0	0.5	0	0	0	0.5	0
eWAT_34396	eWAT	34396	choline phosphate	Lipid	C00588	HMDB01565	2.87534e-05	5	0	0	0.2	0.2	0	0	0.2	0	0.4
eWAT_63687	eWAT	63687	ascorbic acid 3-sulfate*	Cofactors and Vitamins			2.49105e-05	4	0	0	0	0.5	0.25	0	0.25	0	0
Heart_15860	Heart	15860	UDP-galactose	Carbohydrate	C00052	HMDB00302	2.45606e-05	6	0.833333	0	0	0.833333	0	0	0	0.166667	0
Heart_48195	Heart	48195	fructose	Carbohydrate	C00095	HMDB00660	2.64536e-05	14	0.857143	0	0	0.857143	0.0714286	0	0	0.0714286	0
Heart_17769	Heart	17769	sphinganine	Lipid	C00836	HMDB00269	1.70893e-07	1	0	0	0	0	0	0	0	1	0
Heart_19130	Heart	19130	1,2-dipalmitoyl-GPC (16:0/16:0)	Lipid	D03585	HMDB00564	2.22972e-05	3	0.666667	0	0	0.666667	0	0	0	0.333333	0
eWAT_2763	eWAT	2763	UDP-glucuronate	Carbohydrate	C00167	HMDB00935	2.9824e-05	5	0	0	0.2	0.8	0	0	0	0	0
Heart_22001	Heart	22001	3-hydroxyoctanoate	Lipid		HMDB01954	2.78002e-05	5	0.6	0	0	0.6	0	0	0	0.2	0.2
Heart_57330	Heart	57330	lignoceroyl sphingomyelin (d18:1/24:0)	Lipid			2.99805e-05	6	0.5	0	0.166667	0.5	0	0	0.166667	0.166667	0
Heart_57341	Heart	57341	1,2-dipalmitoyl-GPE (16:0/16:0)*	Lipid		HMDB08923	2.84538e-05	7	0.571429	0	0.142857	0.571429	0	0	0	0.142857	0.142857
Heart_57482	Heart	57482	sphingomyelin (d18:2/23:1)*	Lipid			2.74655e-05	5	0.6	0	0.2	0.6	0	0	0	0.2	0
eWAT_1471	eWAT	1471	ribose	Carbohydrate	C00121	HMDB00283	3.04031e-05	6	0	0	0	0.166667	0.5	0	0.333333	0	0
Heart_32354	Heart	32354	ascorbate (Vitamin C)	Cofactors and Vitamins	C00072	HMDB00044	2.98658e-05	4	0.25	0	0	0.25	0.25	0	0.25	0.25	0
eWAT_18349	eWAT	18349	indolelactate	Amino Acid	C02043	HMDB00671	2.96739e-05	2	0	0	0	0.5	0.5	0	0	0	0
Heart_33942	Heart	33942	N-acetylasparagine	Amino Acid		HMDB06028	2.7025e-05	2	0.5	0	0	0.5	0	0	0	0.5	0
eWAT_37112	eWAT	37112	chiro-inositol	Lipid	C19891	HMDB34220	2.75803e-05	3	0	0	0	0.333333	0.666667	0	0	0	0
Heart_33997	Heart	33997	campesterol	Lipid	C01789	HMDB02869	2.84115e-05	3	0	0	0	0	0.666667	0	0	0.333333	0
Heart_34393	Heart	34393	1-linolenoylglycerol (18:3)	Lipid		HMDB11569	1.90419e-05	2	0.5	0	0	0.5	0	0	0	0.5	0
eWAT_5086	eWAT	5086	dimethylglycine	Amino Acid	C01026	HMDB00092	2.54726e-05	2	0	0	0	0.5	0.5	0	0	0	0
Heart_35117	Heart	35117	taurocyamine	Amino Acid	C01959	HMDB03584	2.28045e-05	1	0	0	0	0	0	0	0	1	0
Heart_37076	Heart	37076	N-acetylserine	Amino Acid		HMDB02931	1.2817e-07	1	0	0	0	0	0	0	0	1	0
Heart_40469	Heart	40469	N1-Methyl-2-pyridone-5-carboxamide	Cofactors and Vitamins	C05842	HMDB04193	3.0257e-05	7	0.285714	0	0	0.285714	0.142857	0	0.428571	0.142857	0
eWAT_27665	eWAT	27665	1-methylnicotinamide	Cofactors and Vitamins	C02918	HMDB00699	2.35315e-05	3	0	0	0.666667	0.333333	0	0	0	0	0
Heart_43761	Heart	43761	2-aminoheptanoate	Lipid			2.63605e-05	2	0	0	0	0	0	0	0.5	0.5	0
eWAT_18357	eWAT	18357	glycylvaline	Peptide		HMDB28854	8.54464e-08	1	0	0	0	1	0	0	0	0	0
Heart_52432	Heart	52432	2-palmitoleoylglycerol (16:1)*	Lipid		HMDB11565	8.54464e-08	1	0	0	0	0	0	0	0	1	0
Heart_52433	Heart	52433	sphingomyelin (d17:1/16:0, d18:1/15:0, d16:1/17:0)*	Lipid			2.11197e-05	1	0	0	0	0	0	0	0	1	0
Heart_52682	Heart	52682	1-(1-enyl-palmitoyl)-2-linoleoyl-GPC (P-16:0/18:2)*	Lipid		HMDB11211	2.40753e-05	3	0	0	0	0	0	0	0	1	0
Heart_54956	Heart	54956	linoleoyl-arachidonoyl-glycerol (18:2/20:4) [2]*	Lipid		HMDB07257	2.07988e-05	4	0.75	0	0	0.75	0	0	0	0.25	0
eWAT_22053	eWAT	22053	3-hydroxydecanoate	Lipid		HMDB02203	1.13929e-07	1	0	0	0	1	0	0	0	0	0
Heart_55041	Heart	55041	1-oleoyl-2-arachidonoyl-GPE (18:1/20:4)*	Lipid		HMDB09069	1.70893e-07	2	0	0	0	0	0	0	0.5	0.5	0
Heart_57443	Heart	57443	ceramide (d18:2/24:1, d18:1/24:2)*	Lipid			2.15878e-05	2	0.5	0	0	0.5	0	0	0	0.5	0
eWAT_1651	eWAT	1651	pyridoxal	Cofactors and Vitamins	C00250	HMDB01545	8.54464e-08	1	0	0	0	1	0	0	0	0	0
Heart_57464	Heart	57464	stearoylcholine*	Lipid			8.54464e-08	1	0	0	0	0	0	0	0	1	0
eWAT_62562	eWAT	62562	1-carboxyethylvaline	Amino Acid			8.54464e-08	1	0	0	0	1	0	0	0	0	0
Heart_57518	Heart	57518	arachidonoylcarnitine (C20:4)	Lipid			8.54464e-08	1	0	0	0	0	0	0	0	1	0
eWAT_43676	eWAT	43676	1-linoleoyl-GPS (18:2)*	Lipid			2.46272e-05	2	0	0	0	0.5	0	0.5	0	0	0
Heart_57651	Heart	57651	hexadecatrienoate (16:3n3)	Lipid			2.77654e-05	5	0.8	0	0	0.8	0	0	0	0.2	0
eWAT_6146	eWAT	6146	2-aminoadipate	Amino Acid	C00956	HMDB00510	2.46798e-05	3	0	0	0.333333	0.333333	0	0	0	0	0.333333
Heart_57752	Heart	57752	arachidonoyl CoA	Lipid	C02249	HMDB03951	2.2167e-05	1	0	0	0	0	0	0	0	1	0
eWAT_52689	eWAT	52689	1-(1-enyl-palmitoyl)-2-arachidonoyl-GPC (P-16:0/20:4)*	Lipid		HMDB11220	8.54464e-08	1	0	0	0	1	0	0	0	0	0
Heart_61775	Heart	61775	nonanoylcarnitine (C9)	Lipid		HMDB13288	8.54464e-08	1	0	0	0	0	0	0	0	1	0
eWAT_2132	eWAT	2132	citrulline	Amino Acid	C00327	HMDB00904	2.77141e-05	2	0	0	0.5	0.5	0	0	0	0	0
Heart_62562	Heart	62562	1-carboxyethylvaline	Amino Acid			3.16152e-05	3	0	0	0	0	0	0	0.666667	0.333333	0
HPT_54	HPT	54	tryptophan	Amino Acid	C00078	HMDB00929	3.2246e-05	11	0.272727	0	0.272727	0	0.0909091	0.181818	0.363636	0.0909091	0
eWAT_1899	eWAT	1899	quinolinate	Cofactors and Vitamins	C03722	HMDB00232	2.61171e-05	1	0	0	1	0	0	0	0	0	0
HPT_56	HPT	56	cystine	Amino Acid	C00491	HMDB00192	2.96771e-05	5	0	0	0	0.2	0.2	0	0.4	0.2	0
eWAT_1566	eWAT	1566	3-aminoisobutyrate	Nucleotide	C05145	HMDB03911	1.13929e-07	1	0	0	1	0	0	0	0	0	0
HPT_396	HPT	396	glutarate (pentanedioate)	Lipid	C00489	HMDB00661	1.70893e-07	2	0	0	0	0.5	0	0	0	0.5	0
HPT_542	HPT	542	3-hydroxybutyrate (BHBA)	Lipid	C01089	HMDB00357	3.18678e-05	12	0	0	0	0.166667	0	0.5	0.166667	0.166667	0
HPT_46142	HPT	46142	mannitol/sorbitol	Carbohydrate	C00794	HMDB00247	3.05219e-05	5	0.2	0	0.2	0	0	0	0	0.8	0
eWAT_1437	eWAT	1437	succinate	Energy	C00042	HMDB00254	1.70893e-07	2	0	0	0.5	0	0.5	0	0	0	0
HPT_575	HPT	575	arabinose	Carbohydrate	C00216	HMDB00646	1.13929e-07	1	0	0	0	0	0	0	0	1	0
HPT_606	HPT	606	uridine	Nucleotide	C00299	HMDB00296	2.42671e-05	1	0	0	0	0	0	0	0	1	0
eWAT_62807	eWAT	62807	3'-dephospho-CoA-glutathione*	Amino Acid			8.54464e-08	1	0	0	1	0	0	0	0	0	0
HPT_1572	HPT	1572	glycerate	Carbohydrate	C00258	HMDB00139	8.54464e-08	1	0	0	0	0	0	0	0	1	0
eWAT_27503	eWAT	27503	3-hydroxypalmitate	Lipid		HMDB10734	2.57447e-05	2	0	0	1	0	0	0	0	0	0
HPT_1638	HPT	1638	arginine	Amino Acid	C00062	HMDB00517	2.7803e-05	5	0.2	0	0.2	0.2	0	0	0.4	0.2	0
HPT_2856	HPT	2856	uridine 5'-monophosphate (UMP)	Nucleotide	C00105	HMDB00288	2.72696e-05	2	0	0	0	0	0.5	0	0	0.5	0
eWAT_47154	eWAT	47154	sphingomyelin (d18:2/14:0, d18:1/14:1)*	Lipid			8.54464e-08	1	0	0	1	0	0	0	0	0	0
HPT_2133	HPT	2133	inosine 5'-monophosphate (IMP)	Nucleotide	C00130	HMDB00175	8.54464e-08	1	0	0	0	0	0	0	0	1	0
eWAT_35649	eWAT	35649	sedoheptulose-7-phosphate	Carbohydrate	C05382	HMDB01068	2.36278e-05	2	0	0	1	0	0	0	0	0	0
HPT_15500	HPT	15500	carnitine	Lipid	C00318	HMDB00062	2.36278e-05	2	0.5	0	0.5	0	0	0	0	0.5	0
HPT_62850	HPT	62850	tetradecadienoate (14:2)*	Lipid		HMDB00560	2.65029e-05	5	0.2	0	0.2	0	0	0.2	0.2	0.4	0
HPT_15522	HPT	15522	dihydroxyacetone phosphate (DHAP)	Carbohydrate	C00111	HMDB01473	2.72776e-05	1	0	0	0	0	0	0	0	1	0
eWAT_15443	eWAT	15443	glucuronate	Carbohydrate	C00191	HMDB00127	1.13929e-07	1	0	0	1	0	0	0	0	0	0
HPT_18351	HPT	18351	homoserine	Amino Acid	C00263	HMDB00719	1.70893e-07	2	0	0	0	0.5	0	0	0	0.5	0
HPT_18497	HPT	18497	taurocholate	Lipid	C05122	HMDB00036	1.36714e-07	1	0	0	0	0	0	0	0	1	0
eWAT_43549	eWAT	43549	N-formylanthranilic acid	Amino Acid	C05653	HMDB04089	1.38768e-05	3	0	0	0.333333	0	0	0	0	0	0.666667
HPT_19266	HPT	19266	2-arachidonoylglycerol (20:4)	Lipid	C13856	HMDB04666	1.30459e-05	2	0.5	0	0.5	0	0	0	0	0.5	0
HPT_22137	HPT	22137	homoarginine	Amino Acid	C01924	HMDB00670	3.17001e-05	7	0	0	0	0.285714	0	0.142857	0.428571	0.142857	0
HPT_32328	HPT	32328	hexanoylcarnitine (C6)	Lipid		HMDB00705	2.43492e-05	2	0	0	0	0	0	0	0	0.5	0.5
HPT_32412	HPT	32412	butyrylcarnitine (C4)	Lipid	C02862	HMDB02013	2.35245e-05	1	0	0	0	0	0	0	0	1	0
HPT_34061	HPT	34061	1-arachidonoyl-GPC (20:4n6)*	Lipid	C05208	HMDB10395	2.51e-05	3	0.333333	0	0.333333	0	0	0.333333	0	0.333333	0
eWAT_52462	eWAT	52462	1-palmitoyl-2-arachidonoyl-GPC (16:0/20:4n6)	Lipid		HMDB07982	8.54464e-08	1	0	0	1	0	0	0	0	0	0
HPT_35153	HPT	35153	1-docosahexaenoylglycerol (22:6)	Lipid		HMDB11587	8.54464e-08	1	0	0	0	0	0	0	0	1	0
eWAT_18245	eWAT	18245	gamma-glutamylhistidine	Peptide			1.70893e-07	2	0	0	0.5	0	0.5	0	0	0	0
HPT_35159	HPT	35159	cysteine-glutathione disulfide	Amino Acid		HMDB00656	1.13929e-07	1	0	0	0	0	0	0	0	1	0
eWAT_20694	eWAT	20694	oxalate (ethanedioate)	Cofactors and Vitamins	C00209	HMDB02329	1.61531e-05	1	0	0	1	0	0	0	0	0	0
HPT_35160	HPT	35160	oleoylcarnitine (C18:1)	Lipid		HMDB05065	1.74476e-05	3	0.666667	0	0.666667	0	0	0	0	0.333333	0
HPT_35628	HPT	35628	1-oleoyl-GPE (18:1)	Lipid		HMDB11506	1.89158e-05	1	0	0	0	0	0	0	0	1	0
eWAT_62069	eWAT	62069	3-hydroxyadipate*	Lipid		HMDB00345	1.70893e-07	2	0	0	0.5	0	0	0	0	0	0.5
HPT_36738	HPT	36738	gamma-glutamylglutamate	Peptide	C05282	HMDB11737	1.13929e-07	1	0	0	0	0	0	0	0	1	0
HPT_39270	HPT	39270	1-(1-enyl-palmitoyl)-GPE (P-16:0)*	Lipid			1.8989e-05	1	0	0	0	0	0	0	0	1	0
HPT_42002	HPT	42002	lanthionine	Amino Acid			2.78295e-05	3	0	0	0	0.333333	0.333333	0	0	0.333333	0
HPT_46223	HPT	46223	linoleoylcarnitine (C18:2)*	Lipid		HMDB06469	2.12428e-05	2	0.5	0	0.5	0	0	0	0	0.5	0
HPT_57511	HPT	57511	linolenoylcarnitine (C18:3)*	Lipid			2.12485e-05	4	0.5	0	0.5	0	0	0	0.25	0.25	0
HPT_48187	HPT	48187	N-acetyltaurine	Amino Acid			2.598e-05	2	0	0	0	0	0	0	0.5	0.5	0
eWAT_2829	eWAT	2829	N-formylmethionine	Amino Acid	C03145	HMDB01015	8.54464e-08	1	0	0	1	0	0	0	0	0	0
HPT_48341	HPT	48341	1-dihomo-linolenylglycerol (20:3)	Lipid			8.54464e-08	1	0	0	0	0	0	0	0	1	0
HPT_48493	HPT	48493	sphingomyelin (d18:1/22:1, d18:2/22:0, d16:1/24:1)*	Lipid		HMDB12104	2.47338e-05	15	0.933333	0	0.933333	0	0	0	0	0.0666667	0
HPT_62959	HPT	62959	hydroxy-N6,N6,N6-trimethyllysine*	Amino Acid			2.27018e-05	4	0.5	0	0.5	0	0	0	0	0.25	0.25
eWAT_27447	eWAT	27447	1-linoleoylglycerol (18:2)	Lipid			3.13452e-05	3	0	0	0.333333	0	0.666667	0	0	0	0
eWAT_34397	eWAT	34397	1-arachidonylglycerol (20:4)	Lipid	C13857	HMDB11549	2.22712e-05	1	0	0	1	0	0	0	0	0	0
HPT_52457	HPT	52457	1,2-dioleoyl-GPC (18:1/18:1)	Lipid			2.48091e-05	10	0.9	0	0.9	0	0	0	0	0.1	0
eWAT_61840	eWAT	61840	3-hydroxyoleoylcarnitine	Lipid			1.70893e-07	2	0	0	0.5	0	0	0	0	0	0.5
HPT_57519	HPT	57519	eicosenoylcarnitine (C20:1)*	Lipid			1.13929e-07	1	0	0	0	0	0	0	0	1	0
HPT_62557	HPT	62557	3-hydroxyhexanoylcarnitine (1)	Lipid			1.98194e-05	3	0	0	0	0	0	0	0	1	0
eWAT_542	eWAT	542	3-hydroxybutyrate (BHBA)	Lipid	C01089	HMDB00357	2.87028e-05	8	0	0	0.125	0	0	0.25	0.375	0	0.25
iWAT_514	iWAT	514	cytidine	Nucleotide	C00475	HMDB00089	1.13929e-07	1	0	0	0	0	0	0	0	1	0
iWAT_3127	iWAT	3127	hypoxanthine	Nucleotide	C00262	HMDB00157	2.53595e-05	1	0	0	0	0	0	0	0	1	0
iWAT_558	iWAT	558	adenosine 5'-diphosphoribose (ADP-ribose)	Cofactors and Vitamins	C00301	HMDB01178	1.89851e-05	2	0	0	0	0	0	0	0.5	0.5	0
iWAT_1125	iWAT	1125	isoleucine	Amino Acid	C00407	HMDB00172	2.79221e-05	4	0.75	0	0	0	0	0	0	0.25	0.75
iWAT_48492	iWAT	48492	behenoyl sphingomyelin (d18:1/22:0)*	Lipid		HMDB12103	2.72696e-05	20	0.9	0	0	0	0	0.05	0	0.05	0.9
iWAT_48493	iWAT	48493	sphingomyelin (d18:1/22:1, d18:2/22:0, d16:1/24:1)*	Lipid		HMDB12104	2.60361e-05	24	0.958333	0	0	0	0	0	0	0.0416667	0.958333
iWAT_52436	iWAT	52436	tricosanoyl sphingomyelin (d18:1/23:0)*	Lipid		HMDB12105	2.57662e-05	15	0.933333	0	0	0	0	0	0	0.0666667	0.933333
iWAT_57330	iWAT	57330	lignoceroyl sphingomyelin (d18:1/24:0)	Lipid			2.59642e-05	19	0.947368	0	0	0	0	0	0	0.0526316	0.947368
iWAT_57480	iWAT	57480	sphingomyelin (d18:2/21:0, d16:2/23:0)*	Lipid			2.55218e-05	14	0.928571	0	0	0	0	0	0	0.0714286	0.928571
iWAT_1493	iWAT	1493	ornithine	Amino Acid	C00077	HMDB03374	1.13929e-07	1	0	0	0	0	0	0	0	1	0
iWAT_1594	iWAT	1594	N-carbamoylaspartate	Nucleotide	C00438	HMDB00828	2.77571e-05	16	0.9375	0	0	0	0	0	0	0.0625	0.9375
iWAT_34396	iWAT	34396	choline phosphate	Lipid	C00588	HMDB01565	2.8349e-05	4	0	0	0	0.25	0	0.25	0	0.5	0
iWAT_31934	iWAT	31934	2-hydroxyadipate	Lipid	C02360	HMDB00321	3.0783e-05	8	0.5	0	0	0	0	0.25	0.125	0.125	0.5
iWAT_1806	iWAT	1806	retinol (Vitamin A)	Cofactors and Vitamins	C00473	HMDB00305	2.67021e-05	7	0.714286	0	0	0	0	0.142857	0	0.142857	0.714286
eWAT_15650	eWAT	15650	N1-methyladenosine	Nucleotide	C02494	HMDB03331	8.54464e-08	1	0	0	0	0	0	0	0	0	1
iWAT_2730	iWAT	2730	gamma-glutamylglutamine	Peptide	C05283	HMDB11738	8.54464e-08	1	0	0	0	0	0	0	0	1	0
iWAT_6146	iWAT	6146	2-aminoadipate	Amino Acid	C00956	HMDB00510	2.2167e-05	1	0	0	0	0	0	0	0	1	0
iWAT_15716	iWAT	15716	imidazole lactate	Amino Acid	C05568	HMDB02320	2.17555e-05	5	0.4	0	0	0	0	0.2	0	0.4	0.4
eWAT_2150	eWAT	2150	pyridoxamine	Cofactors and Vitamins	C00534	HMDB01431	8.54464e-08	1	0	0	0	0	0	0	0	0	1
iWAT_18357	iWAT	18357	glycylvaline	Peptide		HMDB28854	8.54464e-08	1	0	0	0	0	0	0	0	1	0
iWAT_32401	iWAT	32401	trigonelline (N'-methylnicotinate)	Cofactors and Vitamins	C01004	HMDB00875	1.13929e-07	1	0	0	0	0	0	0	0	1	0
iWAT_32418	iWAT	32418	myristoleate (14:1n5)	Lipid	C08322	HMDB02000	1.48183e-05	3	0.333333	0	0.333333	0	0	0	0	0.333333	0.333333
iWAT_57652	iWAT	57652	hexadecadienoate (16:2n6)	Lipid		HMDB00477	1.30459e-05	2	0.5	0	0	0	0	0	0	0.5	0.5
iWAT_33364	iWAT	33364	gamma-glutamylthreonine	Peptide		HMDB29159	2.1207e-05	4	0	0	0	0	0.25	0	0.5	0.25	0
iWAT_33949	iWAT	33949	gamma-glutamylglycine	Peptide		HMDB11667	2.37748e-05	6	0.666667	0	0	0	0	0	0.166667	0.166667	0.666667
iWAT_37506	iWAT	37506	palmitoyl sphingomyelin (d18:1/16:0)	Lipid			2.70302e-05	18	0.777778	0	0	0.0555556	0	0	0.0555556	0.111111	0.777778
iWAT_52433	iWAT	52433	sphingomyelin (d17:1/16:0, d18:1/15:0, d16:1/17:0)*	Lipid			2.43065e-05	5	0.8	0	0	0	0	0	0	0.2	0.8
iWAT_52673	iWAT	52673	1-(1-enyl-palmitoyl)-2-arachidonoyl-GPE (P-16:0/20:4)*	Lipid		HMDB11352	2.50943e-05	13	0.769231	0	0	0.0769231	0	0	0.0769231	0.0769231	0.769231
iWAT_57477	iWAT	57477	sphingomyelin (d18:1/22:2, d18:2/22:1, d16:1/24:2)*	Lipid			2.8527e-05	7	0.428571	0	0	0	0	0	0.285714	0.285714	0.428571
iWAT_62860	iWAT	62860	N6-methyllysine	Amino Acid	C02728	HMDB02038	2.57794e-05	4	0.5	0	0	0	0	0	0	0.5	0.5
iWAT_52984	iWAT	52984	3-hydroxybutyrylcarnitine (2)	Lipid		HMDB13127	2.5399e-05	1	0	0	0	0	0	0	0	1	0
eWAT_554	eWAT	554	adenine	Nucleotide	C00147	HMDB00034	1.81011e-05	1	0	0	0	0	0	0	0	0	1
iWAT_34409	iWAT	34409	stearoylcarnitine (C18)	Lipid		HMDB00848	1.97424e-05	3	0.666667	0	0	0	0	0	0	0.333333	0.666667
iWAT_34456	iWAT	34456	gamma-glutamylisoleucine*	Peptide		HMDB11170	2.39463e-05	5	0.8	0	0	0	0	0	0	0.2	0.8
iWAT_42459	iWAT	42459	sphingomyelin (d18:2/16:0, d18:1/16:1)*	Lipid			2.51012e-05	6	0	0	0	0	0	0	0	1	0
eWAT_34592	eWAT	34592	ophthalmate	Amino Acid		HMDB05765	1.13929e-07	1	0	0	0	0	0	0	0	0	1
iWAT_34592	iWAT	34592	ophthalmate	Amino Acid		HMDB05765	1.70893e-07	2	0	0	0	0	0.5	0	0	0.5	0
iWAT_53009	iWAT	53009	1-stearoyl-2-linoleoyl-GPS (18:0/18:2)	Lipid			2.72401e-05	12	0.666667	0	0	0	0	0	0.0833333	0.25	0.666667
iWAT_62851	iWAT	62851	hydroxypalmitoyl sphingomyelin (d18:1/16:0(OH))	Lipid			2.51615e-05	10	0.8	0	0	0.1	0	0	0	0.1	0.8
eWAT_3155	eWAT	3155	3-ureidopropionate	Nucleotide	C02642	HMDB00026	8.54464e-08	1	0	0	0	0	0	0	0	0	1
iWAT_40406	iWAT	40406	trimethylamine N-oxide	Lipid	C01104	HMDB00925	8.54464e-08	1	0	0	0	0	0	0	0	1	0
eWAT_38399	eWAT	38399	9,10-DiHOME	Lipid	C14828	HMDB04704	8.54464e-08	1	0	0	0	0	0	0	0	0	1
iWAT_44675	iWAT	44675	docosahexaenoate (DHA; 22:6n3)	Lipid	C06429	HMDB02183	8.54464e-08	1	0	0	0	0	0	0	0	1	0
iWAT_44872	iWAT	44872	gamma-glutamylmethionine	Peptide		HMDB29155	2.20191e-05	1	0	0	0	0	0	0	0	1	0
iWAT_47153	iWAT	47153	sphingomyelin (d18:1/24:1, d18:2/24:0)*	Lipid		HMDB12107	2.586e-05	17	0.941176	0	0	0	0	0	0	0.0588235	0.941176
iWAT_52449	iWAT	52449	1-stearoyl-2-arachidonoyl-GPI (18:0/20:4)	Lipid		HMDB09815	1.13929e-07	1	0	0	0	0	0	0	0	1	0
eWAT_62850	eWAT	62850	tetradecadienoate (14:2)*	Lipid		HMDB00560	8.54464e-08	1	0	0	0	0	0	0	0	0	1
iWAT_52474	iWAT	52474	1-(1-enyl-palmitoyl)-GPC (P-16:0)*	Lipid		HMDB10407	8.54464e-08	1	0	0	0	0	0	0	0	1	0
iWAT_52495	iWAT	52495	sphingomyelin (d18:1/21:0, d17:1/22:0, d16:1/23:0)*	Lipid			2.45737e-05	5	0.6	0	0	0	0	0	0	0.4	0.6
eWAT_1589	eWAT	1589	N-acetylmethionine	Amino Acid	C02712	HMDB11745	2.02111e-05	1	0	0	0	0	0	0	0	0	1
iWAT_54964	iWAT	54964	linoleoyl-linolenoyl-glycerol (18:2/18:3) [2]*	Lipid		HMDB07250	2.22793e-05	3	0.666667	0	0	0	0	0	0	0.333333	0.666667
iWAT_54979	iWAT	54979	N-stearoyl-sphingosine (d18:1/18:0)*	Lipid		HMDB04950	2.09086e-05	2	0	0	0.5	0	0	0	0	0.5	0
iWAT_57426	iWAT	57426	sphingadienine	Lipid			1.97777e-05	1	0	0	0	0	0	0	0	1	0
iWAT_57838	iWAT	57838	adenylosuccinate	Nucleotide	C03794	HMDB00536	1.13929e-07	1	0	0	0	0	0	0	0	1	0
eWAT_1284	eWAT	1284	threonine	Amino Acid	C00188	HMDB00167	8.54464e-08	1	0	0	0	0	0	0	0	0	1
iWAT_61858	iWAT	61858	ribulonate/xylulonate/lyxonate*	Carbohydrate			8.54464e-08	1	0	0	0	0	0	0	0	1	0
eWAT_43264	eWAT	43264	3-hydroxybutyrylcarnitine (1)	Lipid		HMDB13127	1.64011e-05	1	0	0	0	0	0	0	0	0	1
iWAT_63687	iWAT	63687	ascorbic acid 3-sulfate*	Cofactors and Vitamins			1.77373e-05	2	0	0	0	0.5	0	0	0	0.5	0
Liver_55	Liver	55	beta-alanine	Nucleotide	C00099	HMDB00056	3.37911e-05	23	0.173913	0	0.0434783	0.0434783	0.173913	0.0434783	0.652174	0.0434783	0
eWAT_57404	eWAT	57404	glycerophosphoserine*	Lipid			2.91037e-05	3	0	0	0	0	0.333333	0	0.666667	0	0
Liver_606	Liver	606	uridine	Nucleotide	C00299	HMDB00296	3.12798e-05	13	0.153846	0	0	0.153846	0.153846	0.0769231	0.538462	0.0769231	0
Liver_1419	Liver	1419	5-methylthioadenosine (MTA)	Amino Acid	C00170	HMDB01173	2.5783e-05	5	0.4	0	0	0	0.4	0.4	0	0.2	0
Liver_15915	Liver	15915	S-adenosylmethionine (SAM)	Amino Acid	C00019	HMDB01185	3.21059e-05	10	0.3	0	0	0.1	0.3	0.2	0.2	0.2	0
Liver_1496	Liver	1496	methylmalonate (MMA)	Lipid	C02170	HMDB00202	2.39753e-05	4	0	0	0	0.75	0	0	0	0.25	0
Liver_1563	Liver	1563	chenodeoxycholate	Lipid	C02528	HMDB00518	2.21919e-05	3	0.666667	0	0	0	0.666667	0	0	0.333333	0
Liver_6146	Liver	6146	2-aminoadipate	Amino Acid	C00956	HMDB00510	3.07437e-05	6	0.333333	0	0	0	0.333333	0	0.5	0.166667	0
Liver_43231	Liver	43231	6-oxopiperidine-2-carboxylate	Amino Acid		HMDB61705	3.0783e-05	7	0.142857	0	0	0	0.142857	0	0.571429	0.142857	0.142857
Liver_12021	Liver	12021	fructose-6-phosphate	Carbohydrate	C05345	HMDB00124	2.20226e-05	3	0.333333	0	0	0	0.333333	0	0.333333	0.333333	0
Liver_15306	Liver	15306	2-ketogulonate	Carbohydrate	C15673	HMDB11732	2.88447e-05	3	0.333333	0	0	0	0.333333	0	0.333333	0.333333	0
eWAT_531	eWAT	531	3-hydroxy-3-methylglutarate	Lipid	C03761	HMDB00355	2.80663e-05	3	0	0	0	0	1	0	0	0	0
Liver_37114	Liver	37114	N6-methyladenosine	Nucleotide		HMDB04044	2.51707e-05	3	0.333333	0	0	0	0.333333	0.333333	0	0.333333	0
Liver_46173	Liver	46173	aconitate [cis or trans]	Energy			2.50004e-05	2	0.5	0	0	0	0.5	0	0	0.5	0
Liver_18494	Liver	18494	taurochenodeoxycholate	Lipid	C05465	HMDB00951	2.77404e-05	3	0.666667	0	0	0	0.666667	0	0	0.333333	0
Liver_33983	Liver	33983	tauro-beta-muricholate	Lipid		HMDB00932	3.07505e-05	8	0.5	0	0	0	0.5	0	0.375	0.125	0
Liver_40469	Liver	40469	N1-Methyl-2-pyridone-5-carboxamide	Cofactors and Vitamins	C05842	HMDB04193	2.99416e-05	3	0	0	0	0.333333	0	0	0.333333	0.333333	0
eWAT_22152	eWAT	22152	nicotinamide ribonucleotide (NMN)	Cofactors and Vitamins	C00455	HMDB00229	1.94576e-05	1	0	0	0	0	1	0	0	0	0
Liver_20676	Liver	20676	maleate	Lipid	C01384	HMDB00176	2.13672e-05	2	0	0	0	0	0	0.5	0	0.5	0
Liver_32452	Liver	32452	propionylcarnitine (C3)	Lipid	C03017	HMDB00824	3.15755e-05	8	0.375	0	0	0.25	0.375	0.125	0.125	0.125	0
Liver_38127	Liver	38127	S-methylmethionine	Amino Acid	C05319	HMDB38670	2.44793e-05	1	0	0	0	0	0	0	0	1	0
Liver_33949	Liver	33949	gamma-glutamylglycine	Peptide		HMDB11667	2.92619e-05	3	0.333333	0	0	0	0.333333	0.333333	0	0.333333	0
Liver_41374	Liver	41374	phenylalanylalanine	Peptide			3.1536e-05	8	0.75	0	0	0	0.75	0	0.125	0.125	0
eWAT_35153	eWAT	35153	1-docosahexaenoylglycerol (22:6)	Lipid		HMDB11587	1.5301e-05	2	0	0	0	0	1	0	0	0	0
Liver_35186	Liver	35186	1-arachidonoyl-GPE (20:4n6)*	Lipid		HMDB11517	1.64571e-05	4	0.25	0	0.25	0	0.25	0	0.25	0.25	0
Liver_45951	Liver	45951	1-linolenoyl-GPC (18:3)*	Lipid		HMDB10388	1.53014e-05	3	0.333333	0	0	0	0.333333	0	0.333333	0.333333	0
Liver_35428	Liver	35428	tiglyl carnitine (C5)	Amino Acid		HMDB02366	2.1651e-05	1	0	0	0	0	0	0	0	1	0
Liver_35628	Liver	35628	1-oleoyl-GPE (18:1)	Lipid		HMDB11506	3.18642e-05	10	0.4	0	0.1	0.1	0.4	0	0.2	0.1	0.1
Liver_37496	Liver	37496	N-acetylputrescine	Amino Acid	C02714	HMDB02064	1.13929e-07	1	0	0	0	0	0	0	0	1	0
eWAT_37058	eWAT	37058	succinylcarnitine (C4-DC)	Energy		HMDB61717	2.24226e-05	2	0	0	0	0	0.5	0	0.5	0	0
Liver_39582	Liver	39582	nicotinamide N-oxide	Cofactors and Vitamins		HMDB02730	2.27642e-05	2	0	0	0	0	0	0	0.5	0.5	0
Liver_40406	Liver	40406	trimethylamine N-oxide	Lipid	C01104	HMDB00925	2.34978e-07	1	0	0	0	0	0	0	0	1	0
Liver_41375	Liver	41375	tyrosylglycine	Peptide		HMDB29105	1.64138e-05	2	0	0	0	0	0	0	0	1	0
Liver_42109	Liver	42109	phosphate	Energy	C00009	HMDB01429	1.88572e-05	3	0.333333	0	0	0	0.333333	0	0	0.666667	0
eWAT_33942	eWAT	33942	N-acetylasparagine	Amino Acid		HMDB06028	1.73541e-05	1	0	0	0	0	1	0	0	0	0
eWAT_46225	eWAT	46225	pyroglutamine*	Amino Acid			1.81854e-05	2	0	0	0	0	1	0	0	0	0
Liver_44877	Liver	44877	N-palmitoyl-sphingosine (d18:1/16:0)	Lipid		HMDB04949	1.67845e-05	2	0.5	0	0	0	0.5	0	0	0.5	0
Liver_57331	Liver	57331	behenoyl dihydrosphingomyelin (d18:0/22:0)*	Lipid		HMDB12091	1.984e-05	2	0	0	0	0	0	0	0	0.5	0.5
eWAT_63195	eWAT	63195	1-palmitoyl-2-arachidonoyl-glycosyl-GPE (16:0/20:4)	Lipid			1.13929e-07	1	0	0	0	0	1	0	0	0	0
Liver_48130	Liver	48130	N6-succinyladenosine	Nucleotide		HMDB00912	1.70893e-07	2	0.5	0	0	0	0.5	0	0	0.5	0
Liver_52434	Liver	52434	palmitoyl dihydrosphingomyelin (d18:0/16:0)*	Lipid			2.18404e-05	2	0.5	0	0	0	0.5	0	0	0.5	0
eWAT_57541	eWAT	57541	palmitoleoyl ethanolamide*	Lipid		HMDB13648	8.54464e-08	1	0	0	0	0	1	0	0	0	0
Liver_52726	Liver	52726	1-stearoyl-2-oleoyl-GPI (18:0/18:1)*	Lipid			8.54464e-08	1	0	0	0	0	0	0	0	1	0
Liver_52976	Liver	52976	taurochenodeoxycholic acid 7-sulfate	Lipid			1.95306e-07	2	0	0	0.5	0	0	0	0	0.5	0
eWAT_31904	eWAT	31904	7-ketodeoxycholate	Lipid		HMDB00391	8.54464e-08	1	0	0	0	0	1	0	0	0	0
Liver_53176	Liver	53176	1-linoleoyl-2-linolenoyl-GPC (18:2/18:3)*	Lipid		HMDB08141	8.54464e-08	1	0	0	0	0	0	0	0	1	0
eWAT_15681	eWAT	15681	4-guanidinobutanoate	Amino Acid	C01035	HMDB03464	1.9598e-05	1	0	0	0	0	1	0	0	0	0
Liver_53260	Liver	53260	oleoylcholine	Lipid			2.15366e-05	3	0.666667	0	0	0	0.666667	0	0	0.333333	0
eWAT_42420	eWAT	42420	erythronate*	Carbohydrate		HMDB00613	2.15861e-05	1	0	0	0	0	1	0	0	0	0
Liver_54953	Liver	54953	diacylglycerol (14:0/18:1, 16:0/16:1) [1]*	Lipid			1.99227e-05	2	0.5	0	0	0	0.5	0	0	0.5	0
Liver_54954	Liver	54954	diacylglycerol (14:0/18:1, 16:0/16:1) [2]*	Lipid			2.05292e-05	3	0.333333	0	0	0	0.333333	0	0	0.666667	0
Liver_57369	Liver	57369	glycosyl-N-nervonoyl-sphingosine (d18:1/24:1)*	Lipid			1.13929e-07	1	0	0	0	0	0	0	0	1	0
Liver_62558	Liver	62558	1-carboxyethylisoleucine	Amino Acid			1.89825e-05	1	0	0	0	0	0	0	0	1	0
eWAT_49617	eWAT	49617	1-lignoceroyl-GPC (24:0)	Lipid		HMDB10405	8.54464e-08	1	0	0	0	0	0	1	0	0	0
Muscle_1121	Muscle	1121	margarate (17:0)	Lipid		HMDB02259	8.54464e-08	1	0	0	0	0	0	0	0	1	0
eWAT_33951	eWAT	33951	creatine phosphate	Amino Acid	C02305	HMDB01511	2.53074e-05	4	0	0	0	0	0	1	0	0	0
Muscle_1419	Muscle	1419	5-methylthioadenosine (MTA)	Amino Acid	C00170	HMDB01173	2.41687e-05	8	0.75	0	0	0.125	0	0.75	0	0.125	0
Muscle_15915	Muscle	15915	S-adenosylmethionine (SAM)	Amino Acid	C00019	HMDB01185	2.3731e-05	3	0.666667	0	0	0	0	0.666667	0	0.333333	0
Muscle_37455	Muscle	37455	glycerophosphoethanolamine	Lipid	C01233	HMDB00114	2.81589e-05	4	0.75	0	0	0	0	0.75	0	0.25	0
Muscle_44688	Muscle	44688	maltotriose	Carbohydrate	C01835	HMDB01262	2.40085e-05	8	0.875	0	0	0	0	0.875	0	0.125	0
eWAT_22842	eWAT	22842	cholate	Lipid	C00695	HMDB00619	2.58829e-05	3	0	0	0	0	0	0.666667	0.333333	0	0
Muscle_1508	Muscle	1508	pantothenate (Vitamin B5)	Cofactors and Vitamins	C00864	HMDB00210	2.31328e-05	1	0	0	0	0	0	0	0	1	0
Muscle_52631	Muscle	52631	palmitoleoyl-oleoyl-glycerol (16:1/18:1) [2]*	Lipid			2.61011e-05	2	0.5	0	0	0	0	0.5	0	0.5	0
Muscle_1600	Muscle	1600	phosphoethanolamine (PE)	Lipid	C00346	HMDB00224	2.21246e-05	1	0	0	0	0	0	0	0	1	0
Muscle_1670	Muscle	1670	urea	Amino Acid	C00086	HMDB00294	2.08246e-05	6	0.5	0	0	0.166667	0.166667	0.5	0	0.166667	0
Muscle_17805	Muscle	17805	dihomo-linoleate (20:2n6)	Lipid	C16525	HMDB05060	2.22426e-05	12	0.666667	0	0	0	0	0.666667	0	0.333333	0
Muscle_33971	Muscle	33971	10-heptadecenoate (17:1n7)	Lipid		HMDB60038	2.2027e-05	5	0.4	0	0	0.2	0	0.4	0	0.4	0
Muscle_33972	Muscle	33972	10-nonadecenoate (19:1n9)	Lipid		HMDB13622	2.22319e-05	10	0.6	0	0	0.1	0	0.6	0	0.3	0
Muscle_35718	Muscle	35718	dihomolinolenate (20:3n3 or 3n6)	Lipid	C03242	HMDB02925	2.20533e-05	7	0.714286	0	0	0	0	0.714286	0	0.285714	0
Muscle_12129	Muscle	12129	beta-hydroxyisovalerate	Amino Acid		HMDB00754	3.04198e-05	6	0	0	0	0.5	0.166667	0	0.166667	0.166667	0
Muscle_15076	Muscle	15076	2'-deoxyinosine	Nucleotide	C05512	HMDB00071	2.58515e-05	5	0.4	0	0	0	0.4	0.4	0	0.2	0
Muscle_15522	Muscle	15522	dihydroxyacetone phosphate (DHAP)	Carbohydrate	C00111	HMDB01473	2.93674e-05	4	0.25	0	0	0	0.25	0.25	0	0.5	0
eWAT_34418	eWAT	34418	cytidine 5'-diphosphocholine	Lipid	C00307	HMDB01413	2.03812e-05	1	0	0	0	0	0	1	0	0	0
Muscle_15691	Muscle	15691	adenosine 3',5'-diphosphate	Nucleotide	C00054	HMDB00061	2.24863e-05	4	0.75	0	0	0	0	0.75	0	0.25	0
Muscle_15720	Muscle	15720	N-acetylglutamate	Amino Acid	C00624	HMDB01138	2.56257e-05	2	0.5	0	0	0	0	0.5	0	0.5	0
eWAT_3127	eWAT	3127	hypoxanthine	Nucleotide	C00262	HMDB00157	8.54464e-08	1	0	0	0	0	0	1	0	0	0
Muscle_15798	Muscle	15798	thiamin monophosphate	Cofactors and Vitamins	C01081	HMDB02666	8.54464e-08	1	0	0	0	0	0	0	0	1	0
Muscle_15860	Muscle	15860	UDP-galactose	Carbohydrate	C00052	HMDB00302	2.37351e-07	2	0	0	0	0	0	0	0	1	0
eWAT_42109	eWAT	42109	phosphate	Energy	C00009	HMDB01429	1.6432e-07	1	0	0	0	0	0	1	0	0	0
Muscle_32504	Muscle	32504	docosapentaenoate (n3 DPA; 22:5n3)	Lipid	C16513	HMDB06528	2.08004e-05	3	0.666667	0	0	0	0	0.666667	0	0.333333	0
Muscle_22185	Muscle	22185	N-acetylaspartate (NAA)	Amino Acid	C01042	HMDB00812	2.58696e-05	1	0	0	0	0	0	0	0	1	0
Muscle_49617	Muscle	49617	1-lignoceroyl-GPC (24:0)	Lipid		HMDB10405	2.99756e-05	5	0.4	0	0	0	0.4	0.4	0	0.2	0
Muscle_57513	Muscle	57513	arachidoylcarnitine (C20)*	Lipid		HMDB06460	3.15845e-05	12	0.5	0	0.0833333	0	0.0833333	0.5	0.0833333	0.0833333	0.166667
Muscle_27672	Muscle	27672	3-indoxyl sulfate	Amino Acid		HMDB00682	2.11407e-05	1	0	0	0	0	0	0	0	1	0
Muscle_31260	Muscle	31260	glucose 6-phosphate	Carbohydrate	C00668	HMDB01401	1.96104e-05	3	0.666667	0	0	0	0	0.666667	0	0.333333	0
eWAT_514	eWAT	514	cytidine	Nucleotide	C00475	HMDB00089	1.86385e-05	1	0	0	0	0	0	1	0	0	0
Muscle_31934	Muscle	31934	2-hydroxyadipate	Lipid	C02360	HMDB00321	2.03835e-05	2	0.5	0	0	0	0	0.5	0	0.5	0
Muscle_32412	Muscle	32412	butyrylcarnitine (C4)	Lipid	C02862	HMDB02013	3.21003e-05	7	0.142857	0	0	0	0	0.142857	0.428571	0.285714	0.142857
Muscle_57525	Muscle	57525	erucoylcarnitine (C22:1)*	Lipid			3.36047e-05	16	0.375	0	0.125	0.0625	0	0.375	0.125	0.125	0.1875
eWAT_2133	eWAT	2133	inosine 5'-monophosphate (IMP)	Nucleotide	C00130	HMDB00175	2.1233e-05	1	0	0	0	0	0	1	0	0	0
Muscle_54941	Muscle	54941	palmitoyl-dihomo-linolenoyl-glycerol (16:0/20:3n3 or 6) [2]*	Lipid			2.32239e-05	3	0	0	0	0.333333	0.333333	0	0	0.333333	0
eWAT_1299	eWAT	1299	tyrosine	Amino Acid	C00082	HMDB00158	2.50671e-05	1	0	0	0	0	0	1	0	0	0
Muscle_33967	Muscle	33967	N-acetylisoleucine	Amino Acid		HMDB61684	2.83288e-05	3	0.333333	0	0	0	0	0.333333	0.333333	0.333333	0
Muscle_38102	Muscle	38102	oleoyl ethanolamide	Lipid		HMDB02088	1.89611e-05	2	0.5	0	0	0	0	0.5	0	0.5	0
Muscle_44526	Muscle	44526	3-methyl-2-oxobutyrate	Amino Acid	C00141	HMDB00019	2.25091e-05	2	0	0	0.5	0	0	0	0	0.5	0
Muscle_46173	Muscle	46173	aconitate [cis or trans]	Energy			2.48759e-05	5	0.6	0	0	0	0.2	0.6	0	0.2	0
Muscle_48114	Muscle	48114	1-methylguanidine	Amino Acid	C02294	HMDB01522	1.90216e-05	2	0	0	0	0	0	0	0	1	0
Muscle_52436	Muscle	52436	tricosanoyl sphingomyelin (d18:1/23:0)*	Lipid		HMDB12105	2.2844e-05	6	0.833333	0	0	0	0	0.833333	0	0.166667	0
Muscle_52602	Muscle	52602	2'-deoxyuridine	Nucleotide	C00526	HMDB00012	3.40798e-05	26	0.0384615	0	0	0.0384615	0.269231	0.0384615	0.538462	0.115385	0
Muscle_57443	Muscle	57443	ceramide (d18:2/24:1, d18:1/24:2)*	Lipid			2.34857e-05	6	0.833333	0	0	0	0	0.833333	0	0.166667	0
Muscle_57526	Muscle	57526	docosadienoylcarnitine (C22:2)*	Lipid			3.13063e-05	10	0.4	0	0.1	0.2	0.1	0.4	0.1	0.1	0
Serum_33953	Serum	33953	N-acetylarginine	Amino Acid	C02562	HMDB04620	3.04248e-05	10	0.3	0	0.1	0.3	0.2	0	0.3	0.1	0
Serum_43493	Serum	43493	formiminoglutamate	Amino Acid	C00439	HMDB00854	3.08069e-05	11	0.272727	0	0	0.272727	0.181818	0.0909091	0.272727	0.0909091	0.0909091
Serum_568	Serum	568	biotin	Cofactors and Vitamins	C00120	HMDB00030	2.96089e-05	4	0.5	0	0	0.25	0	0	0.5	0.25	0
Serum_52434	Serum	52434	palmitoyl dihydrosphingomyelin (d18:0/16:0)*	Lipid			3.2201e-05	14	0.357143	0	0	0.214286	0.214286	0.0714286	0.357143	0.142857	0
Serum_52673	Serum	52673	1-(1-enyl-palmitoyl)-2-arachidonoyl-GPE (P-16:0/20:4)*	Lipid		HMDB11352	3.34808e-05	28	0.428571	0	0.0357143	0.107143	0.25	0.107143	0.428571	0.0714286	0
Serum_1564	Serum	1564	citrate	Energy	C00158	HMDB00094	3.25777e-05	12	0.25	0	0.166667	0.0833333	0.333333	0.0833333	0.25	0.0833333	0
Serum_513	Serum	513	creatinine	Amino Acid	C00791	HMDB00562	3.09999e-05	7	0.428571	0	0	0.142857	0	0.285714	0.428571	0.142857	0
Serum_527	Serum	527	lactate	Carbohydrate	C00186	HMDB00190	2.69684e-05	11	0	0	0	0	0	0	0	0.727273	0.272727
Serum_528	Serum	528	alpha-ketoglutarate	Energy	C00026	HMDB00208	3.19155e-05	6	0	0	0	0	0.5	0.166667	0	0.166667	0.166667
Serum_15500	Serum	15500	carnitine	Lipid	C00318	HMDB00062	3.21936e-05	10	0.1	0	0.1	0	0	0.5	0.1	0.2	0.1
Serum_1598	Serum	1598	tigloylglycine	Amino Acid		HMDB00959	2.94876e-05	12	0.416667	0	0	0.25	0	0.0833333	0.416667	0.0833333	0.166667
Serum_33968	Serum	33968	5-dodecenoate (12:1n7)	Lipid		HMDB00529	2.97232e-05	13	0.769231	0	0	0	0.0769231	0	0.769231	0.0769231	0.0769231
eWAT_46957	eWAT	46957	gulonate*	Cofactors and Vitamins	C00257	HMDB03290	2.92003e-05	1	0	0	0	0	0	0	1	0	0
Serum_1412	Serum	1412	2'-deoxyuridine	Nucleotide	C00526	HMDB00012	2.75885e-05	3	0	0	0	0.333333	0	0	0	0.666667	0
Serum_33949	Serum	33949	gamma-glutamylglycine	Peptide		HMDB11667	2.99448e-05	8	0.5	0	0	0.125	0.125	0	0.5	0.25	0
Serum_43582	Serum	43582	5-(galactosylhydroxy)-L-lysine	Amino Acid			3.30359e-05	22	0.5	0	0	0.0909091	0.181818	0.0909091	0.5	0.136364	0
Serum_2372	Serum	2372	cytidine 5'-monophosphate (5'-CMP)	Nucleotide	C00055	HMDB00095	3.26987e-05	15	0.733333	0	0	0	0.2	0	0.733333	0.0666667	0
eWAT_27710	eWAT	27710	N-acetylglycine	Amino Acid		HMDB00532	2.36894e-05	1	0	0	0	0	0	0	1	0	0
Serum_15745	Serum	15745	methylsuccinate	Amino Acid		HMDB01844	2.65817e-05	5	0	0	0	0	0	0.8	0	0.2	0
eWAT_52608	eWAT	52608	linoleoyl ethanolamide	Lipid		HMDB12252	1.58601e-05	1	0	0	0	0	0	0	1	0	0
Serum_18476	Serum	18476	glycocholate	Lipid	C01921	HMDB00138	1.71062e-05	2	0.5	0	0	0	0	0	0.5	0.5	0
eWAT_5983	eWAT	5983	corticosterone	Lipid	C02140	HMDB01547	1.71051e-05	1	0	0	0	0	0	0	1	0	0
Serum_18497	Serum	18497	taurocholate	Lipid	C05122	HMDB00036	1.85636e-05	3	0.666667	0	0	0	0	0	0.666667	0.333333	0
eWAT_21184	eWAT	21184	1-oleoylglycerol (18:1)	Lipid		HMDB11567	1.36714e-07	1	0	0	0	0	0	0	1	0	0
Serum_19324	Serum	19324	1-stearoyl-GPI (18:0)	Lipid		HMDB61696	1.95306e-07	2	0	0	0	0	0	0	0	0.5	0.5
Serum_31943	Serum	31943	3-hydroxysebacate	Lipid		HMDB00350	2.55066e-05	5	0	0	0.2	0.2	0	0	0	0.2	0.4
Serum_33434	Serum	33434	allantoic acid	Nucleotide	C00499	HMDB01209	2.80053e-05	5	0.2	0	0.4	0.2	0	0	0.2	0.2	0
eWAT_605	eWAT	605	uracil	Nucleotide	C00106	HMDB00300	2.16392e-05	1	0	0	0	0	0	0	1	0	0
Serum_33947	Serum	33947	gamma-glutamyltryptophan	Peptide		HMDB29160	2.40273e-05	2	0	0	0	0	0	0.5	0	0.5	0
Serum_62959	Serum	62959	hydroxy-N6,N6,N6-trimethyllysine*	Amino Acid			2.90184e-05	5	0.4	0	0.2	0	0	0	0.4	0.4	0
eWAT_1564	eWAT	1564	citrate	Energy	C00158	HMDB00094	8.54464e-08	1	0	0	0	0	0	0	1	0	0
Serum_34419	Serum	34419	1-linoleoyl-GPC (18:2)	Lipid	C04100	HMDB10386	8.54464e-08	1	0	0	0	0	0	0	0	1	0
Serum_35669	Serum	35669	tetradecanedioate (C14)	Lipid		HMDB00872	1.70893e-07	2	0	0	0	0	0	0	0	1	0
Serum_39270	Serum	39270	1-(1-enyl-palmitoyl)-GPE (P-16:0)*	Lipid			3.06113e-05	9	0.222222	0	0.444444	0	0.222222	0	0.222222	0.111111	0
eWAT_52437	eWAT	52437	sphingomyelin (d18:2/24:1, d18:1/24:2)*	Lipid			2.19164e-05	2	0	0	0	0	0	0	1	0	0
Serum_42370	Serum	42370	S-1-pyrroline-5-carboxylate	Amino Acid	C04322	HMDB01301	1.99134e-05	2	0.5	0	0	0	0	0	0.5	0.5	0
Serum_42463	Serum	42463	sphingomyelin (d18:1/14:0, d16:1/16:0)*	Lipid		HMDB12097	2.5672e-05	1	0	0	0	0	0	0	0	1	0
eWAT_1493	eWAT	1493	ornithine	Amino Acid	C00077	HMDB03374	2.11819e-05	1	0	0	0	0	0	0	1	0	0
Serum_44656	Serum	44656	isovalerate (C5)	Amino Acid	C08262	HMDB00718	1.13929e-07	1	0	0	0	0	0	0	0	1	0
Serum_52431	Serum	52431	1-palmitoleoylglycerol (16:1)*	Lipid		HMDB11565	2.27848e-05	3	0	0	0	0.333333	0	0	0	0.333333	0.333333
Serum_52615	Serum	52615	sphingomyelin (d18:1/17:0, d17:1/18:0, d19:1/16:0)	Lipid			2.31967e-05	1	0	0	0	0	0	0	0	1	0
Serum_52669	Serum	52669	1-palmitoyl-2-oleoyl-GPI (16:0/18:1)*	Lipid		HMDB09783	2.05795e-05	2	0	0	0	0.5	0	0	0	0.5	0
Serum_57475	Serum	57475	sphingomyelin (d18:1/19:0, d19:1/18:0)*	Lipid			2.23665e-05	5	0	0	0	0	0	0	0	1	0
eWAT_57511	eWAT	57511	linolenoylcarnitine (C18:3)*	Lipid			1.77028e-05	2	0	0	0	0	0	0	1	0	0
Serum_57479	Serum	57479	sphingomyelin (d18:2/24:2)*	Lipid			1.92682e-05	4	0.25	0	0.25	0	0	0	0.25	0.5	0
Serum_57480	Serum	57480	sphingomyelin (d18:2/21:0, d16:2/23:0)*	Lipid			1.63716e-05	1	0	0	0	0	0	0	0	1	0
eWAT_32452	eWAT	32452	propionylcarnitine (C3)	Lipid	C03017	HMDB00824	1.13929e-07	1	0	0	0	0	0	0	1	0	0
Serum_57636	Serum	57636	carotene diol (2)	Cofactors and Vitamins			1.70893e-07	2	0	0	0	0	0	0	0	1	0
eWAT_48341	eWAT	48341	1-dihomo-linolenylglycerol (20:3)	Lipid			1.13929e-07	1	0	0	0	0	0	0	1	0	0
Serum_61861	Serum	61861	octadecenedioate (C18:1-DC)*	Lipid			2.37891e-05	2	0.5	0	0	0	0	0	0.5	0.5	0
eWAT_27719	eWAT	27719	galactonate	Carbohydrate	C00880	HMDB00565	8.54464e-08	1	0	0	0	0	0	0	1	0	0
Serum_62101	Serum	62101	alpha-ketoglutaramate*	Amino Acid			8.54464e-08	1	0	0	0	0	0	0	0	1	0
eWAT_15506	eWAT	15506	choline	Lipid	C00114	HMDB00097	2.06639e-05	1	0	0	0	0	0	0	1	0	0
Serum_62736	Serum	62736	4-methylhexanoylglycine	Lipid			2.28308e-05	3	0.333333	0	0	0.333333	0	0	0.333333	0.333333	0
Serum_62851	Serum	62851	hydroxypalmitoyl sphingomyelin (d18:1/16:0(OH))	Lipid			1.70893e-07	1	0	0	0	0	0	0	0	1	0
Heart_1284	Heart	1284	threonine	Amino Acid	C00188	HMDB00167	2.83853e-05	2	1	0	0	1	0	0	0	0	0
Heart_52461	Heart	52461	1-palmitoyl-2-oleoyl-GPC (16:0/18:1)	Lipid		HMDB07972	2.02288e-05	3	1	0	0	1	0	0	0	0	0
Heart_63	Heart	63	cholesterol	Lipid	C00187	HMDB00067	1.8509e-05	1	1	0	0	1	0	0	0	0	0
Heart_52677	Heart	52677	1-(1-enyl-palmitoyl)-2-linoleoyl-GPE (P-16:0/18:2)*	Lipid		HMDB11343	1.8509e-05	1	1	0	0	1	0	0	0	0	0
Heart_36746	Heart	36746	2-hydroxy-3-methylvalerate	Amino Acid		HMDB00317	8.54464e-08	1	1	0	0	1	0	0	0	0	0
Heart_64	Heart	64	phenylalanine	Amino Acid	C00079	HMDB00159	8.54464e-08	1	1	0	0	1	0	0	0	0	0
Heart_597	Heart	597	phosphoenolpyruvate (PEP)	Carbohydrate	C00074	HMDB00263	2.67407e-05	11	0.909091	0	0	0.909091	0	0	0	0	0.0909091
Heart_485	Heart	485	spermidine	Amino Acid	C00315	HMDB01257	2.4462e-05	3	1	0	0	1	0	0	0	0	0
Heart_580	Heart	580	glucosamine-6-phosphate	Carbohydrate	C00352	HMDB01254	2.7353e-05	10	0.9	0	0	0.9	0	0	0	0	0.1
Heart_46896	Heart	46896	fructose 1,6-diphosphate/glucose 1,6-diphosphate/myo-inositol diphosphates	Carbohydrate	C00354		2.79798e-05	12	0.833333	0	0	0.833333	0	0	0	0	0.166667
Heart_31260	Heart	31260	glucose 6-phosphate	Carbohydrate	C00668	HMDB01401	2.67588e-05	9	0.888889	0	0	0.888889	0	0	0	0	0.111111
Heart_603	Heart	603	spermine	Amino Acid	C00750	HMDB01256	2.69056e-05	11	0.818182	0	0	0.818182	0	0.0909091	0	0	0.0909091
Heart_2856	Heart	2856	uridine 5'-monophosphate (UMP)	Nucleotide	C00105	HMDB00288	2.44544e-05	2	1	0	0	1	0	0	0	0	0
Heart_33487	Heart	33487	glutamate, gamma-methyl ester	Amino Acid		HMDB61715	2.49195e-05	4	0.75	0	0	0.75	0	0	0	0	0.25
Heart_40045	Heart	40045	leucylglycine	Peptide		HMDB28929	2.69605e-05	4	1	0	0	1	0	0	0	0	0
Heart_15488	Heart	15488	acetylphosphate	Energy	C00227	HMDB01494	2.4175e-05	6	0.666667	0	0.166667	0.666667	0.166667	0	0	0	0
Heart_35649	Heart	35649	sedoheptulose-7-phosphate	Carbohydrate	C05382	HMDB01068	2.41718e-05	6	0.833333	0	0	0.833333	0.166667	0	0	0	0
Heart_53237	Heart	53237	sedoheptulose	Carbohydrate		HMDB03219	2.49925e-05	5	0.8	0	0.2	0.8	0	0	0	0	0
Heart_32344	Heart	32344	UDP-glucose	Carbohydrate	C00029	HMDB00286	2.49981e-05	6	0.833333	0	0.166667	0.833333	0	0	0	0	0
Heart_54675	Heart	54675	3'-dephospho-acetyl-CoA	Cofactors and Vitamins			2.31987e-05	4	0.75	0	0	0.75	0	0	0	0	0.25
Heart_15691	Heart	15691	adenosine 3',5'-diphosphate	Nucleotide	C00054	HMDB00061	2.28996e-05	4	0.75	0	0	0.75	0	0	0.25	0	0
Heart_15798	Heart	15798	thiamin monophosphate	Cofactors and Vitamins	C01081	HMDB02666	2.27801e-05	3	1	0	0	1	0	0	0	0	0
Heart_48153	Heart	48153	mannose	Carbohydrate	C00159	HMDB00169	2.50603e-05	3	0.666667	0	0.333333	0.666667	0	0	0	0	0
Heart_1645	Heart	1645	laurate (12:0)	Lipid	C02679	HMDB00638	2.54737e-05	8	0.5	0	0	0.5	0	0	0.5	0	0
Heart_605	Heart	605	uracil	Nucleotide	C00106	HMDB00300	2.28092e-05	3	1	0	0	1	0	0	0	0	0
Heart_1642	Heart	1642	caprate (10:0)	Lipid	C01571	HMDB00511	2.4362e-05	2	0.5	0	0	0.5	0	0	0.5	0	0
Heart_33968	Heart	33968	5-dodecenoate (12:1n7)	Lipid		HMDB00529	2.50546e-05	3	0.666667	0	0	0.666667	0	0	0	0	0.333333
Heart_15107	Heart	15107	N-acetylglucosamine 6-phosphate	Carbohydrate	C00357	HMDB02817	2.06462e-05	1	1	0	0	1	0	0	0	0	0
Heart_57531	Heart	57531	nervonoylcarnitine (C24:1)*	Lipid			2.06462e-05	1	1	0	0	1	0	0	0	0	0
Heart_1110	Heart	1110	arachidonate (20:4n6)	Lipid	C00219	HMDB01043	2.93099e-05	19	0.736842	0	0	0.736842	0.0526316	0.0526316	0.157895	0	0
Heart_32504	Heart	32504	docosapentaenoate (n3 DPA; 22:5n3)	Lipid	C16513	HMDB06528	2.87311e-05	20	0.9	0	0	0.9	0.05	0	0.05	0	0
Heart_33972	Heart	33972	10-nonadecenoate (19:1n9)	Lipid		HMDB13622	2.8682e-05	25	0.92	0	0	0.92	0.04	0	0.04	0	0
Heart_37478	Heart	37478	docosapentaenoate (n6 DPA; 22:5n6)	Lipid	C16513	HMDB01976	2.84232e-05	19	0.947368	0	0	0.947368	0	0	0.0526316	0	0
Heart_44675	Heart	44675	docosahexaenoate (DHA; 22:6n3)	Lipid	C06429	HMDB02183	2.88657e-05	21	0.857143	0	0	0.857143	0.047619	0.047619	0.047619	0	0
Heart_32980	Heart	32980	adrenate (22:4n6)	Lipid	C16527	HMDB02226	2.84845e-05	17	0.823529	0	0	0.823529	0.117647	0	0.0588235	0	0
Heart_38296	Heart	38296	(16 or 17)-methylstearate (a19:0 or i19:0)	Lipid		HMDB37397	2.77362e-05	12	0.916667	0	0	0.916667	0	0	0.0833333	0	0
Heart_52285	Heart	52285	oleate/vaccenate (18:1)	Lipid			2.6733e-05	10	0.8	0	0	0.8	0.1	0.1	0	0	0
Heart_61826	Heart	61826	N-linoleoyltaurine*	Lipid			2.79559e-05	15	0.866667	0	0	0.866667	0	0.0666667	0.0666667	0	0
Heart_17805	Heart	17805	dihomo-linoleate (20:2n6)	Lipid	C16525	HMDB05060	3.06197e-05	23	0.913043	0	0	0.913043	0.0434783	0	0.0434783	0	0
Heart_35174	Heart	35174	mead acid (20:3n9)	Lipid		HMDB10378	2.80549e-05	14	0.857143	0	0	0.857143	0	0	0.142857	0	0
Heart_35718	Heart	35718	dihomolinolenate (20:3n3 or 3n6)	Lipid	C03242	HMDB02925	2.85741e-05	19	0.842105	0	0	0.842105	0.0526316	0.0526316	0.0526316	0	0
Heart_57810	Heart	57810	nisinate (24:6n3)	Lipid		HMDB02007	2.99756e-05	16	0.875	0	0	0.875	0.0625	0	0.0625	0	0
Heart_1336	Heart	1336	palmitate (16:0)	Lipid	C00249	HMDB00220	2.53688e-05	7	1	0	0	1	0	0	0	0	0
Heart_34035	Heart	34035	linolenate [alpha or gamma; (18:3n3 or 6)]	Lipid	C06426	HMDB03073	2.38279e-05	3	0.666667	0	0.333333	0.666667	0	0	0	0	0
Heart_2372	Heart	2372	cytidine 5'-monophosphate (5'-CMP)	Nucleotide	C00055	HMDB00095	2.96533e-05	13	0.923077	0	0	0.923077	0	0	0.0769231	0	0
Heart_32417	Heart	32417	docosatrienoate (22:3n3)	Lipid	C16534	HMDB02823	3.11427e-05	15	0.8	0	0	0.8	0.0666667	0	0.133333	0	0
Heart_18467	Heart	18467	eicosapentaenoate (EPA; 20:5n3)	Lipid	C06428	HMDB01999	2.55973e-05	5	1	0	0	1	0	0	0	0	0
Heart_39732	Heart	39732	N-oleoyltaurine	Lipid			3.06807e-05	9	0.777778	0	0.111111	0.777778	0	0	0.111111	0	0
Heart_39835	Heart	39835	N-palmitoyltaurine	Lipid			2.89729e-05	10	0.9	0	0	0.9	0	0.1	0	0	0
Heart_1361	Heart	1361	pentadecanoate (15:0)	Lipid	C16537	HMDB00826	2.66226e-05	9	0.888889	0	0	0.888889	0	0	0.111111	0	0
Heart_1365	Heart	1365	myristate (14:0)	Lipid	C06424	HMDB00806	2.87878e-05	12	0.833333	0	0	0.833333	0.0833333	0	0.0833333	0	0
Heart_32415	Heart	32415	docosadienoate (22:2n6)	Lipid	C16533	HMDB61714	2.90579e-05	12	0.75	0	0.0833333	0.75	0.0833333	0	0.0833333	0	0
Heart_33587	Heart	33587	eicosenoate (20:1n9 or 1n11)	Lipid	C16526	HMDB02231	2.68652e-05	3	1	0	0	1	0	0	0	0	0
Heart_57652	Heart	57652	hexadecadienoate (16:2n6)	Lipid		HMDB00477	2.93751e-05	11	0.818182	0	0	0.818182	0	0	0	0	0.181818
Heart_34437	Heart	34437	1-stearoyl-GPG (18:0)	Lipid			2.77863e-05	5	0.4	0	0	0.4	0.2	0	0.4	0	0
Heart_1356	Heart	1356	nonadecanoate (19:0)	Lipid	C16535	HMDB00772	2.46141e-05	3	1	0	0	1	0	0	0	0	0
Heart_53189	Heart	53189	1-linoleoyl-2-arachidonoyl-GPE (18:2/20:4)*	Lipid		HMDB09102	2.19755e-05	1	1	0	0	1	0	0	0	0	0
Heart_1118	Heart	1118	arachidate (20:0)	Lipid	C06425	HMDB02212	2.44426e-05	2	1	0	0	1	0	0	0	0	0
Heart_1552	Heart	1552	erucate (22:1n9)	Lipid	C08316	HMDB02068	2.7531e-05	5	0.8	0	0.2	0.8	0	0	0	0	0
Heart_43768	Heart	43768	docosahexaenoyl ethanolamide	Lipid			8.54464e-08	1	1	0	0	1	0	0	0	0	0
Heart_1123	Heart	1123	inosine	Nucleotide	C00294	HMDB00195	8.54464e-08	1	1	0	0	1	0	0	0	0	0
Heart_53	Heart	53	glutamine	Amino Acid	C00064	HMDB00641	2.51114e-05	1	1	0	0	1	0	0	0	0	0
Heart_1121	Heart	1121	margarate (17:0)	Lipid		HMDB02259	2.27213e-05	1	1	0	0	1	0	0	0	0	0
Heart_33447	Heart	33447	palmitoleate (16:1n7)	Lipid	C08362	HMDB03229	2.48647e-05	2	1	0	0	1	0	0	0	0	0
Heart_41220	Heart	41220	2-stearoyl-GPE (18:0)*	Lipid		HMDB11129	2.2114e-05	1	1	0	0	1	0	0	0	0	0
Heart_35253	Heart	35253	2-palmitoyl-GPC* (16:0)*	Lipid		HMDB61702	8.54464e-08	1	1	0	0	1	0	0	0	0	0
Heart_1358	Heart	1358	stearate (18:0)	Lipid	C01530	HMDB00827	8.54464e-08	1	1	0	0	1	0	0	0	0	0
Heart_62068	Heart	62068	N-methylhydroxyproline	Amino Acid			2.84144e-05	5	0.6	0	0	0.6	0	0	0.4	0	0
Heart_52608	Heart	52608	linoleoyl ethanolamide	Lipid		HMDB12252	2.89351e-05	6	0.333333	0	0	0.333333	0	0.166667	0.5	0	0
Heart_61843	Heart	61843	3-hydroxyoleate*	Lipid			2.90549e-05	9	0.888889	0	0	0.888889	0	0	0.111111	0	0
Heart_32418	Heart	32418	myristoleate (14:1n5)	Lipid	C08322	HMDB02000	2.96311e-05	10	0.6	0	0	0.6	0	0	0.4	0	0
Heart_62276	Heart	62276	dodecadienoate (12:2)*	Lipid			2.60986e-05	1	1	0	0	1	0	0	0	0	0
Heart_62850	Heart	62850	tetradecadienoate (14:2)*	Lipid		HMDB00560	2.78128e-05	5	1	0	0	1	0	0	0	0	0
Heart_63436	Heart	63436	(2 or 3)-decenoate (10:1n7 or n8)	Lipid			3.17838e-05	5	0.8	0	0	0.8	0.2	0	0	0	0
Heart_46223	Heart	46223	linoleoylcarnitine (C18:2)*	Lipid		HMDB06469	2.41151e-05	12	1	0	0	1	0	0	0	0	0
Heart_1496	Heart	1496	methylmalonate (MMA)	Lipid	C02170	HMDB00202	2.39877e-05	5	0.8	0	0	0.8	0	0	0.2	0	0
Heart_61769	Heart	61769	5-dodecenoylcarnitine (C12:1)	Lipid		HMDB13326	2.38279e-05	11	0.909091	0	0	0.909091	0	0	0.0909091	0	0
Heart_33952	Heart	33952	myristoylcarnitine (C14)	Lipid		HMDB05066	2.63655e-05	18	1	0	0	1	0	0	0	0	0
Heart_48182	Heart	48182	myristoleoylcarnitine (C14:1)*	Lipid			2.5205e-05	14	1	0	0	1	0	0	0	0	0
Heart_61840	Heart	61840	3-hydroxyoleoylcarnitine	Lipid			2.52039e-05	13	1	0	0	1	0	0	0	0	0
Heart_62436	Heart	62436	meadoylcarnitine (C20:3n9)*	Lipid			2.38762e-05	11	1	0	0	1	0	0	0	0	0
Heart_35160	Heart	35160	oleoylcarnitine (C18:1)	Lipid		HMDB05065	2.50331e-05	16	1	0	0	1	0	0	0	0	0
Heart_44681	Heart	44681	palmitoylcarnitine (C16)	Lipid	C02990	HMDB00222	2.51342e-05	17	1	0	0	1	0	0	0	0	0
Heart_53223	Heart	53223	palmitoleoylcarnitine (C16:1)*	Lipid			2.50331e-05	16	1	0	0	1	0	0	0	0	0
Heart_57511	Heart	57511	linolenoylcarnitine (C18:3)*	Lipid			2.30424e-05	5	0.8	0	0	0.8	0	0	0.2	0	0
Heart_57751	Heart	57751	oleoyl CoA	Lipid	C00510	HMDB01322	2.56446e-05	13	1	0	0	1	0	0	0	0	0
Heart_54958	Heart	54958	palmitoyl-arachidonoyl-glycerol (16:0/20:4) [2]*	Lipid		HMDB07112	2.17104e-05	1	1	0	0	1	0	0	0	0	0
Heart_62556	Heart	62556	3-hydroxyhexanoylcarnitine (2)	Lipid			2.42724e-05	3	0.333333	0	0.333333	0.333333	0	0	0	0	0.333333
Heart_34534	Heart	34534	laurylcarnitine (C12)	Lipid		HMDB02250	2.50275e-05	17	0.882353	0	0	0.882353	0	0	0	0	0.117647
Heart_34409	Heart	34409	stearoylcarnitine (C18)	Lipid		HMDB00848	2.50989e-05	12	1	0	0	1	0	0	0	0	0
Heart_57512	Heart	57512	margaroylcarnitine (C17)*	Lipid		HMDB06210	2.67188e-05	10	0.8	0	0	0.8	0	0	0.1	0	0.1
Heart_57519	Heart	57519	eicosenoylcarnitine (C20:1)*	Lipid			2.48268e-05	10	1	0	0	1	0	0	0	0	0
Heart_57522	Heart	57522	pentadecanoylcarnitine (C15)*	Lipid			2.66815e-05	13	0.923077	0	0	0.923077	0	0	0.0769231	0	0
Heart_57527	Heart	57527	docosatrienoylcarnitine (C22:3)*	Lipid			2.48113e-05	9	1	0	0	1	0	0	0	0	0
Heart_57750	Heart	57750	palmitoyl CoA	Lipid	C00154	HMDB01338	2.57315e-05	7	1	0	0	1	0	0	0	0	0
Heart_528	Heart	528	alpha-ketoglutarate	Energy	C00026	HMDB00208	2.22891e-05	3	0.666667	0	0	0.666667	0	0.333333	0	0	0
Heart_42109	Heart	42109	phosphate	Energy	C00009	HMDB01429	2.02192e-05	1	1	0	0	1	0	0	0	0	0
Heart_31904	Heart	31904	7-ketodeoxycholate	Lipid		HMDB00391	1.85072e-05	1	1	0	0	1	0	0	0	0	0
Heart_1566	Heart	1566	3-aminoisobutyrate	Nucleotide	C05145	HMDB03911	2.44404e-05	1	1	0	0	1	0	0	0	0	0
Heart_52470	Heart	52470	1-palmitoyl-2-palmitoleoyl-GPC (16:0/16:1)*	Lipid		HMDB07969	2.52809e-05	2	1	0	0	1	0	0	0	0	0
Heart_27503	Heart	27503	3-hydroxypalmitate	Lipid		HMDB10734	2.89592e-05	6	0.666667	0	0	0.666667	0	0	0.333333	0	0
Heart_19258	Heart	19258	1-myristoyl-2-palmitoyl-GPC (14:0/16:0)	Lipid		HMDB07869	2.39019e-05	3	1	0	0	1	0	0	0	0	0
Heart_46173	Heart	46173	aconitate [cis or trans]	Energy			8.54464e-08	1	1	0	0	1	0	0	0	0	0
Heart_1564	Heart	1564	citrate	Energy	C00158	HMDB00094	8.54464e-08	1	1	0	0	1	0	0	0	0	0
Heart_1651	Heart	1651	pyridoxal	Cofactors and Vitamins	C00250	HMDB01545	1.89656e-05	1	1	0	0	1	0	0	0	0	0
Heart_15747	Heart	15747	anserine	Amino Acid	C01262	HMDB00194	2.16096e-05	1	1	0	0	1	0	0	0	0	0
Heart_1768	Heart	1768	carnosine	Amino Acid	C00386	HMDB00033	2.39909e-05	3	0.333333	0	0	0.333333	0.333333	0	0.333333	0	0
Heart_27727	Heart	27727	glutathione, oxidized (GSSG)	Amino Acid	C00127	HMDB03337	2.52659e-05	8	0.125	0	0	0.125	0	0.875	0	0	0
Heart_1899	Heart	1899	quinolinate	Cofactors and Vitamins	C03722	HMDB00232	2.30914e-05	2	0.5	0	0	0.5	0	0.5	0	0	0
Heart_27718	Heart	27718	creatine	Amino Acid	C00300	HMDB00064	2.02539e-05	4	0.5	0	0	0.5	0	0	0.5	0	0
Heart_15500	Heart	15500	carnitine	Lipid	C00318	HMDB00062	1.85301e-05	1	1	0	0	1	0	0	0	0	0
Heart_35172	Heart	35172	orotidine	Nucleotide		HMDB00788	1.13929e-07	1	1	0	0	1	0	0	0	0	0
Heart_2342	Heart	2342	serotonin	Amino Acid	C00780	HMDB00259	1.70893e-07	2	0.5	0	0.5	0.5	0	0	0	0	0
Heart_5341	Heart	5341	thiamin (Vitamin B1)	Cofactors and Vitamins	C00378	HMDB00235	2.5634e-05	1	1	0	0	1	0	0	0	0	0
Heart_21158	Heart	21158	3-hydroxymyristate	Lipid			2.93829e-05	7	0.714286	0	0	0.714286	0	0	0.285714	0	0
Heart_18357	Heart	18357	glycylvaline	Peptide		HMDB28854	2.10716e-05	3	0.666667	0	0	0.666667	0	0	0.333333	0	0
Heart_15586	Heart	15586	maltose	Carbohydrate	C00208	HMDB00163	1.92155e-05	3	1	0	0	1	0	0	0	0	0
Heart_41370	Heart	41370	phenylalanylglycine	Peptide		HMDB28995	2.1074e-05	5	0.8	0	0	0.8	0	0	0.2	0	0
Heart_57615	Heart	57615	galactose 6-phosphate	Carbohydrate			1.92148e-05	2	1	0	0	1	0	0	0	0	0
Heart_6146	Heart	6146	2-aminoadipate	Amino Acid	C00956	HMDB00510	1.70893e-07	2	0.5	0	0	0.5	0.5	0	0	0	0
Heart_15720	Heart	15720	N-acetylglutamate	Amino Acid	C00624	HMDB01138	1.13929e-07	1	1	0	0	1	0	0	0	0	0
Heart_32198	Heart	32198	acetylcarnitine (C2)	Lipid	C02571	HMDB00201	1.7229e-05	2	0.5	0	0	0.5	0.5	0	0	0	0
Heart_15731	Heart	15731	S-lactoylglutathione	Amino Acid	C03451	HMDB01066	1.59674e-05	2	0.5	0	0.5	0.5	0	0	0	0	0
Heart_41754	Heart	41754	heme	Cofactors and Vitamins	C00032	HMDB03178	2.76795e-05	3	1	0	0	1	0	0	0	0	0
Heart_15872	Heart	15872	malonate	Lipid	C00383	HMDB00691	2.88612e-05	2	0.5	0	0	0.5	0.5	0	0	0	0
Heart_52616	Heart	52616	1-palmitoyl-2-stearoyl-GPC (16:0/18:0)	Lipid		HMDB07970	2.77349e-05	5	1	0	0	1	0	0	0	0	0
Heart_15990	Heart	15990	glycerophosphorylcholine (GPC)	Lipid	C00670	HMDB00086	1.64118e-05	2	1	0	0	1	0	0	0	0	0
Heart_48857	Heart	48857	glycerophosphoglycerol	Lipid	C03274		1.52614e-05	1	1	0	0	1	0	0	0	0	0
Heart_33983	Heart	33983	tauro-beta-muricholate	Lipid		HMDB00932	2.0153e-05	3	0.333333	0	0	0.333333	0.666667	0	0	0	0
Heart_18497	Heart	18497	taurocholate	Lipid	C05122	HMDB00036	2.01552e-05	5	0.2	0	0	0.2	0.6	0.2	0	0	0
Heart_42459	Heart	42459	sphingomyelin (d18:2/16:0, d18:1/16:1)*	Lipid			2.402e-05	5	0.8	0	0.2	0.8	0	0	0	0	0
Heart_35305	Heart	35305	1-palmitoyl-GPI* (16:0)	Lipid		HMDB61695	1.85916e-05	2	0.5	0	0	0.5	0	0	0.5	0	0
Heart_19324	Heart	19324	1-stearoyl-GPI (18:0)	Lipid		HMDB61696	1.84413e-05	2	1	0	0	1	0	0	0	0	0
Heart_32493	Heart	32493	histidine methyl ester	Amino Acid			1.92971e-05	5	0.6	0	0	0.6	0	0	0.4	0	0
Heart_37506	Heart	37506	palmitoyl sphingomyelin (d18:1/16:0)	Lipid			2.4174e-05	7	0.857143	0	0.142857	0.857143	0	0	0	0	0
Heart_19503	Heart	19503	stearoyl sphingomyelin (d18:1/18:0)	Lipid	C00550	HMDB01348	2.17718e-05	6	0.666667	0	0	0.666667	0	0	0.166667	0	0.166667
Heart_42448	Heart	42448	1-stearoyl-2-oleoyl-GPE (18:0/18:1)	Lipid		HMDB08993	2.25981e-05	6	0.833333	0	0	0.833333	0	0	0.166667	0	0
Heart_37529	Heart	37529	sphingomyelin (d18:1/18:1, d18:2/18:0)	Lipid		HMDB12101	2.24926e-05	5	1	0	0	1	0	0	0	0	0
Heart_47153	Heart	47153	sphingomyelin (d18:1/24:1, d18:2/24:0)*	Lipid		HMDB12107	2.39225e-05	6	0.833333	0	0	0.833333	0	0	0.166667	0	0
Heart_52437	Heart	52437	sphingomyelin (d18:2/24:1, d18:1/24:2)*	Lipid			2.49745e-05	7	0.714286	0	0.142857	0.714286	0	0	0.142857	0	0
Heart_52673	Heart	52673	1-(1-enyl-palmitoyl)-2-arachidonoyl-GPE (P-16:0/20:4)*	Lipid		HMDB11352	1.97953e-05	2	1	0	0	1	0	0	0	0	0
Heart_62851	Heart	62851	hydroxypalmitoyl sphingomyelin (d18:1/16:0(OH))	Lipid			2.03947e-05	2	1	0	0	1	0	0	0	0	0
Heart_52478	Heart	52478	1-(1-enyl-palmitoyl)-2-oleoyl-GPC (P-16:0/18:1)*	Lipid			2.16764e-05	3	1	0	0	1	0	0	0	0	0
Heart_52716	Heart	52716	1-(1-enyl-palmitoyl)-2-palmitoyl-GPC (P-16:0/16:0)*	Lipid		HMDB11206	2.1233e-05	3	1	0	0	1	0	0	0	0	0
Heart_22053	Heart	22053	3-hydroxydecanoate	Lipid		HMDB02203	2.74112e-05	4	1	0	0	1	0	0	0	0	0
Heart_32457	Heart	32457	3-hydroxylaurate	Lipid		HMDB00387	2.72067e-05	5	0.8	0	0	0.8	0	0	0.2	0	0
Heart_53230	Heart	53230	3-hydroxyhexanoate	Lipid			2.6764e-05	6	0.333333	0	0	0.333333	0.166667	0	0.333333	0	0.166667
Heart_21232	Heart	21232	2-oleoylglycerol (18:1)	Lipid		HMDB11537	1.36714e-07	1	1	0	0	1	0	0	0	0	0
Heart_42449	Heart	42449	1-palmitoyl-2-linoleoyl-GPE (16:0/18:2)	Lipid		HMDB05322	2.56339e-07	3	1	0	0	1	0	0	0	0	0
Heart_22250	Heart	22250	pyruvate	Carbohydrate	C00022	HMDB00243	1.92254e-07	2	1	0	0	1	0	0	0	0	0
Heart_52446	Heart	52446	1-stearoyl-2-linoleoyl-GPE (18:0/18:2)*	Lipid		HMDB08994	1.92254e-07	2	1	0	0	1	0	0	0	0	0
Heart_42446	Heart	42446	1-palmitoyl-2-linoleoyl-GPC (16:0/18:2)	Lipid		HMDB07973	1.53804e-07	1	1	0	0	1	0	0	0	0	0
Heart_57530	Heart	57530	docosapentaenoylcarnitine (C22:5n6)*	Lipid			2.22874e-05	3	1	0	0	1	0	0	0	0	0
Heart_32328	Heart	32328	hexanoylcarnitine (C6)	Lipid		HMDB00705	2.02192e-05	2	0.5	0	0	0.5	0	0.5	0	0	0
Heart_57528	Heart	57528	adrenoylcarnitine (C22:4)*	Lipid			2.41004e-05	4	1	0	0	1	0	0	0	0	0
Heart_38165	Heart	38165	palmitoyl ethanolamide	Lipid	C16512	HMDB02100	2.38772e-05	1	1	0	0	1	0	0	0	0	0
Heart_32401	Heart	32401	trigonelline (N'-methylnicotinate)	Cofactors and Vitamins	C01004	HMDB00875	2.68184e-05	3	0.333333	0	0	0.333333	0	0	0.666667	0	0
Heart_45095	Heart	45095	2-methylbutyrylcarnitine (C5)	Amino Acid		HMDB00378	2.81962e-05	2	0.5	0	0	0.5	0.5	0	0	0	0
Heart_32412	Heart	32412	butyrylcarnitine (C4)	Lipid	C02862	HMDB02013	2.49632e-05	1	1	0	0	1	0	0	0	0	0
Heart_43582	Heart	43582	5-(galactosylhydroxy)-L-lysine	Amino Acid			2.75556e-05	4	0.75	0	0.25	0.75	0	0	0	0	0
Heart_43840	Heart	43840	acetyl-CoA	Lipid	C00024	HMDB01206	2.56613e-05	2	0.5	0	0	0.5	0	0	0.5	0	0
Heart_32342	Heart	32342	adenosine 5'-monophosphate (AMP)	Nucleotide	C00020	HMDB00045	1.7726e-05	1	1	0	0	1	0	0	0	0	0
Heart_37451	Heart	37451	O-methyltyrosine	Amino Acid			1.77305e-05	4	0.5	0	0	0.5	0	0	0.25	0	0.25
Heart_54969	Heart	54969	linoleoyl-linoleoyl-glycerol (18:2/18:2) [2]*	Lipid		HMDB07248	2.096e-05	5	1	0	0	1	0	0	0	0	0
Heart_33013	Heart	33013	nicotinamide riboside	Cofactors and Vitamins	C03150	HMDB00855	2.11238e-05	4	0.5	0	0	0.5	0	0.5	0	0	0
Heart_22152	Heart	22152	nicotinamide ribonucleotide (NMN)	Cofactors and Vitamins	C00455	HMDB00229	1.92555e-05	1	1	0	0	1	0	0	0	0	0
Heart_54885	Heart	54885	1-linoleoyl-GPG (18:2)*	Lipid			2.39143e-05	1	1	0	0	1	0	0	0	0	0
Heart_33941	Heart	33941	decanoylcarnitine (C10)	Lipid		HMDB00651	2.3221e-05	3	1	0	0	1	0	0	0	0	0
Heart_61839	Heart	61839	3-hydroxypalmitoylcarnitine	Lipid			2.52004e-05	12	1	0	0	1	0	0	0	0	0
Heart_63358	Heart	63358	3-hydroxydecanoylcarnitine	Lipid		HMDB61636	2.58431e-05	12	1	0	0	1	0	0	0	0	0
Heart_63361	Heart	63361	3-decenoylcarnitine	Lipid			2.69409e-05	8	0.75	0	0	0.75	0.125	0	0.125	0	0
Heart_33955	Heart	33955	1-palmitoyl-GPC (16:0)	Lipid		HMDB10382	1.2817e-07	1	1	0	0	1	0	0	0	0	0
Heart_33961	Heart	33961	1-stearoyl-GPC (18:0)	Lipid		HMDB10384	1.92254e-07	2	0.5	0	0	0.5	0	0	0.5	0	0
Heart_18360	Heart	18360	adenylosuccinate	Nucleotide	C03794	HMDB00536	1.70893e-07	2	0.5	0	0.5	0.5	0	0	0	0	0
Heart_34406	Heart	34406	valerylcarnitine (C5)	Lipid		HMDB13128	1.13929e-07	1	1	0	0	1	0	0	0	0	0
Heart_57526	Heart	57526	docosadienoylcarnitine (C22:2)*	Lipid			2.70131e-05	8	0.75	0	0	0.75	0	0.125	0.125	0	0
Heart_15677	Heart	15677	3-methylhistidine	Amino Acid	C01152	HMDB00479	8.54464e-08	1	1	0	0	1	0	0	0	0	0
Heart_34410	Heart	34410	cytidine-5'-diphosphoethanolamine	Lipid	C00570	HMDB01564	8.54464e-08	1	1	0	0	1	0	0	0	0	0
Heart_18369	Heart	18369	gamma-glutamylleucine	Peptide		HMDB11171	3.06079e-05	5	0.4	0	0	0.4	0.2	0	0.4	0	0
Heart_35428	Heart	35428	tiglyl carnitine (C5)	Amino Acid		HMDB02366	2.90396e-05	5	0.4	0	0.2	0.4	0	0	0.4	0	0
Heart_39270	Heart	39270	1-(1-enyl-palmitoyl)-GPE (P-16:0)*	Lipid			2.6702e-07	3	1	0	0	1	0	0	0	0	0
Heart_35628	Heart	35628	1-oleoyl-GPE (18:1)	Lipid		HMDB11506	3.56027e-07	4	1	0	0	1	0	0	0	0	0
Heart_44621	Heart	44621	1-(1-enyl-oleoyl)-GPE (P-18:1)*	Lipid			2.6702e-07	3	1	0	0	1	0	0	0	0	0
Heart_52474	Heart	52474	1-(1-enyl-palmitoyl)-GPC (P-16:0)*	Lipid		HMDB10407	2.6702e-07	3	1	0	0	1	0	0	0	0	0
Heart_42398	Heart	42398	1-stearoyl-GPE (18:0)	Lipid		HMDB11130	2.6702e-07	2	1	0	0	1	0	0	0	0	0
Heart_34214	Heart	34214	1-arachidonoyl-GPI* (20:4)*	Lipid		HMDB61690	1.73857e-05	1	1	0	0	1	0	0	0	0	0
Heart_36594	Heart	36594	1-linoleoyl-GPI* (18:2)*	Lipid			1.88945e-05	2	0.5	0	0	0.5	0	0	0.5	0	0
Heart_1553	Heart	1553	2'-deoxyadenosine	Nucleotide	C00559	HMDB00101	8.54464e-08	1	1	0	0	1	0	0	0	0	0
Heart_37059	Heart	37059	malonylcarnitine	Lipid		HMDB02095	8.54464e-08	1	1	0	0	1	0	0	0	0	0
Heart_2849	Heart	2849	guanosine 5'- monophosphate (5'-GMP)	Nucleotide	C00144	HMDB01397	1.63953e-05	1	1	0	0	1	0	0	0	0	0
Heart_1124	Heart	1124	myo-inositol	Lipid	C00137	HMDB00211	2.03865e-05	1	1	0	0	1	0	0	0	0	0
Heart_52477	Heart	52477	1-(1-enyl-palmitoyl)-2-oleoyl-GPE (P-16:0/18:1)*	Lipid		HMDB11342	2.35205e-05	5	0.6	0	0.2	0.6	0	0	0.2	0	0
Heart_18494	Heart	18494	taurochenodeoxycholate	Lipid	C05465	HMDB00951	8.54464e-08	1	1	0	0	1	0	0	0	0	0
Heart_39378	Heart	39378	tauroursodeoxycholate	Lipid		HMDB00874	8.54464e-08	1	1	0	0	1	0	0	0	0	0
Heart_22138	Heart	22138	homocitrulline	Amino Acid	C02427	HMDB00679	3.18148e-05	10	0.1	0	0	0.1	0.4	0.1	0.3	0	0.1
Heart_527	Heart	527	lactate	Carbohydrate	C00186	HMDB00190	1.92155e-05	2	0.5	0	0	0.5	0	0	0.5	0	0
Heart_19263	Heart	19263	1-palmitoyl-2-oleoyl-GPE (16:0/18:1)	Lipid		HMDB05320	2.56934e-05	3	1	0	0	1	0	0	0	0	0
Heart_48493	Heart	48493	sphingomyelin (d18:1/22:1, d18:2/22:0, d16:1/24:1)*	Lipid		HMDB12104	2.46075e-05	2	1	0	0	1	0	0	0	0	0
Heart_35631	Heart	35631	1-palmitoyl-GPE (16:0)	Lipid		HMDB11503	1.78013e-07	1	1	0	0	1	0	0	0	0	0
Heart_42463	Heart	42463	sphingomyelin (d18:1/14:0, d16:1/16:0)*	Lipid		HMDB12097	2.16332e-05	1	1	0	0	1	0	0	0	0	0
Heart_61778	Heart	61778	butenoylcarnitine (C4:1)	Lipid			8.54464e-08	1	1	0	0	1	0	0	0	0	0
Heart_46798	Heart	46798	oleoyl-linoleoyl-glycerol (18:1/18:2) [1]	Lipid		HMDB07219	8.54464e-08	1	1	0	0	1	0	0	0	0	0
Heart_54955	Heart	54955	linoleoyl-arachidonoyl-glycerol (18:2/20:4) [1]*	Lipid		HMDB07257	2.52211e-05	3	0.333333	0	0	0.333333	0.666667	0	0	0	0
Heart_46799	Heart	46799	oleoyl-linoleoyl-glycerol (18:1/18:2) [2]	Lipid		HMDB07219	2.28421e-05	4	1	0	0	1	0	0	0	0	0
Heart_54964	Heart	54964	linoleoyl-linolenoyl-glycerol (18:2/18:3) [2]*	Lipid		HMDB07250	2.07972e-05	3	1	0	0	1	0	0	0	0	0
Heart_54968	Heart	54968	linoleoyl-linoleoyl-glycerol (18:2/18:2) [1]*	Lipid		HMDB07248	1.91207e-05	2	1	0	0	1	0	0	0	0	0
Heart_52438	Heart	52438	1-stearoyl-2-oleoyl-GPC (18:0/18:1)	Lipid		HMDB08038	2.15575e-05	2	1	0	0	1	0	0	0	0	0
Heart_52475	Heart	52475	1-(1-enyl-stearoyl)-2-arachidonoyl-GPE (P-18:0/20:4)*	Lipid		HMDB05779	1.96167e-05	2	0.5	0	0.5	0.5	0	0	0	0	0
Heart_52435	Heart	52435	sphingomyelin (d18:2/23:0, d18:1/23:1, d17:1/24:1)*	Lipid			2.21122e-05	3	1	0	0	1	0	0	0	0	0
Heart_42450	Heart	42450	1-stearoyl-2-arachidonoyl-GPC (18:0/20:4)	Lipid		HMDB08048	2.00735e-05	1	1	0	0	1	0	0	0	0	0
Heart_52436	Heart	52436	tricosanoyl sphingomyelin (d18:1/23:0)*	Lipid		HMDB12105	2.00735e-05	1	1	0	0	1	0	0	0	0	0
Heart_52464	Heart	52464	1-palmitoyl-2-arachidonoyl-GPE (16:0/20:4)*	Lipid		HMDB05323	8.54464e-08	1	1	0	0	1	0	0	0	0	0
Heart_52447	Heart	52447	1-stearoyl-2-arachidonoyl-GPE (18:0/20:4)	Lipid		HMDB09003	8.54464e-08	1	1	0	0	1	0	0	0	0	0
Heart_52628	Heart	52628	1-palmitoyl-2-linoleoyl-GPG (16:0/18:2)	Lipid		HMDB10575	1.34881e-05	2	0.5	0	0	0.5	0	0.5	0	0	0
Heart_52453	Heart	52453	1-oleoyl-2-linoleoyl-GPC (18:1/18:2)*	Lipid			8.54464e-08	1	1	0	0	1	0	0	0	0	0
Heart_52687	Heart	52687	1-oleoyl-2-linoleoyl-GPE (18:1/18:2)*	Lipid		HMDB05349	8.54464e-08	1	1	0	0	1	0	0	0	0	0
Heart_53260	Heart	53260	oleoylcholine	Lipid			2.1945e-05	4	0.5	0	0	0.5	0	0.5	0	0	0
Heart_52944	Heart	52944	palmitoylcholine	Lipid			1.99356e-05	1	1	0	0	1	0	0	0	0	0
Heart_53257	Heart	53257	palmitoloelycholine	Lipid			2.09695e-05	2	0.5	0	0	0.5	0	0.5	0	0	0
Heart_52710	Heart	52710	1-linoleoyl-2-arachidonoyl-GPC (18:2/20:4n6)*	Lipid		HMDB08147	8.54464e-08	1	1	0	0	1	0	0	0	0	0
Heart_53209	Heart	53209	1-oleoyl-2-docosahexaenoyl-GPE (18:1/22:6)*	Lipid			8.54464e-08	1	1	0	0	1	0	0	0	0	0
Heart_1868	Heart	1868	cysteine	Amino Acid	C00097	HMDB00574	2.79125e-07	2	0.5	0	0	0.5	0	0	0	0	0.5
Heart_54961	Heart	54961	oleoyl-arachidonoyl-glycerol (18:1/20:4) [2]*	Lipid		HMDB07228	1.99375e-07	1	1	0	0	1	0	0	0	0	0
Heart_52431	Heart	52431	1-palmitoleoylglycerol (16:1)*	Lipid		HMDB11565	8.54464e-08	1	1	0	0	1	0	0	0	0	0
Heart_54966	Heart	54966	diacylglycerol (16:1/18:2 [2], 16:0/18:3 [1])*	Lipid			8.54464e-08	1	1	0	0	1	0	0	0	0	0
Heart_27447	Heart	27447	1-linoleoylglycerol (18:2)	Lipid			1.7577e-05	1	1	0	0	1	0	0	0	0	0
Heart_52465	Heart	52465	1-palmitoyl-2-docosahexaenoyl-GPE (16:0/22:6)*	Lipid		HMDB05324	1.13929e-07	1	1	0	0	1	0	0	0	0	0
Heart_57373	Heart	57373	palmitoyl-docosahexaenoyl-glycerol (16:0/22:6) [1]*	Lipid		HMDB07121	1.70893e-07	2	0.5	0	0	0.5	0	0.5	0	0	0
Heart_62862	Heart	62862	N6,N6-dimethyllysine	Amino Acid	C05545	HMDB13287	8.54464e-08	1	1	0	0	1	0	0	0	0	0
Heart_62860	Heart	62860	N6-methyllysine	Amino Acid	C02728	HMDB02038	8.54464e-08	1	1	0	0	1	0	0	0	0	0
Heart_20675	Heart	20675	1,5-anhydroglucitol (1,5-AG)	Carbohydrate	C07326	HMDB02712	1.70893e-07	2	0.5	0	0.5	0.5	0	0	0	0	0
Heart_62950	Heart	62950	2S,3R-dihydroxybutyrate	Lipid		HMDB02453	1.13929e-07	1	1	0	0	1	0	0	0	0	0
Heart_15797	Heart	15797	FMN	Cofactors and Vitamins	C00061	HMDB01520	2.1078e-05	2	0.5	0	0	0.5	0	0.5	0	0	0
Heart_63051	Heart	63051	isoleucylhydroxyproline*	Peptide		HMDB28908	2.1078e-05	2	0.5	0	0	0.5	0	0.5	0	0	0
Heart_62449	Heart	62449	1-heptadecenoylglycerol (17:1)*	Lipid			2.67704e-05	2	0	0	1	0	0	0	0	0	0
HPT_22130	HPT	22130	phenyllactate (PLA)	Amino Acid	C05607	HMDB00779	2.58769e-05	3	0	0	0	0.666667	0.333333	0	0	0	0
Heart_36747	Heart	36747	deoxycarnitine	Lipid	C01181	HMDB01161	1.13929e-07	1	0	0	1	0	0	0	0	0	0
Heart_52669	Heart	52669	1-palmitoyl-2-oleoyl-GPI (16:0/18:1)*	Lipid		HMDB09783	8.54464e-08	1	0	0	1	0	0	0	0	0	0
HPT_437	HPT	437	5-hydroxyindoleacetate	Amino Acid	C05635	HMDB00763	8.54464e-08	1	0	0	0	1	0	0	0	0	0
HPT_584	HPT	584	mannose	Carbohydrate	C00159	HMDB00169	2.96771e-05	4	0	0	0	0.25	0.25	0	0.5	0	0
HPT_1301	HPT	1301	lysine	Amino Acid	C00047	HMDB00182	2.76381e-05	2	0	0	0	0.5	0	0	0.5	0	0
HPT_1419	HPT	1419	5-methylthioadenosine (MTA)	Amino Acid	C00170	HMDB01173	2.56221e-05	1	0	0	0	1	0	0	0	0	0
Heart_57523	Heart	57523	docosahexaenoylcarnitine (C22:6)*	Lipid			1.64459e-05	2	0	0	1	0	0	0	0	0	0
HPT_1471	HPT	1471	ribose	Carbohydrate	C00121	HMDB00283	1.52909e-05	1	0	0	0	1	0	0	0	0	0
HPT_48258	HPT	48258	1-oleoyl-GPC (18:1)	Lipid		HMDB02815	1.77885e-05	4	0.5	0	0.5	0.5	0	0	0	0	0
Heart_1648	Heart	1648	serine	Amino Acid	C00065	HMDB00187	1.13929e-07	1	0	0	1	0	0	0	0	0	0
HPT_1494	HPT	1494	5-oxoproline	Amino Acid	C01879	HMDB00267	1.70893e-07	2	0.5	0	0.5	0.5	0	0	0	0	0
Heart_443	Heart	443	aspartate	Amino Acid	C00049	HMDB00191	1.97953e-05	3	0	0	1	0	0	0	0	0	0
HPT_1573	HPT	1573	guanosine	Nucleotide	C00387	HMDB00133	2.177e-05	4	0.5	0	0.5	0.5	0	0	0	0	0
HPT_32463	HPT	32463	arachidonoyl ethanolamide	Lipid	C11695	HMDB04080	1.81467e-05	2	0.5	0	0.5	0.5	0	0	0	0	0
HPT_57747	HPT	57747	3-methylglutaconate	Amino Acid		HMDB00522	1.81455e-05	1	0	0	0	1	0	0	0	0	0
Heart_15745	Heart	15745	methylsuccinate	Amino Acid		HMDB01844	2.1327e-05	2	0	0	1	0	0	0	0	0	0
HPT_57368	HPT	57368	stearoyl-docosahexaenoyl-glycerol (18:0/22:6) [2]*	Lipid			2.36288e-05	9	0.888889	0	0.888889	0.111111	0	0	0	0	0
HPT_33950	HPT	33950	N-acetylphenylalanine	Amino Acid	C03519	HMDB00512	3.24006e-05	10	0.2	0	0.2	0.2	0	0	0.6	0	0
HPT_1594	HPT	1594	N-carbamoylaspartate	Nucleotide	C00438	HMDB00828	1.13929e-07	1	0	0	0	1	0	0	0	0	0
Heart_35482	Heart	35482	2-methylmalonylcarnitine (C4-DC)	Lipid		HMDB13133	2.62992e-05	2	0	0	1	0	0	0	0	0	0
HPT_1827	HPT	1827	riboflavin (Vitamin B2)	Cofactors and Vitamins	C00255	HMDB00244	2.56387e-05	2	0	0	0	0.5	0.5	0	0	0	0
Heart_3155	Heart	3155	3-ureidopropionate	Nucleotide	C02642	HMDB00026	2.1082e-05	2	0	0	0.5	0	0	0	0.5	0	0
HPT_3155	HPT	3155	3-ureidopropionate	Nucleotide	C02642	HMDB00026	2.33364e-05	2	0	0	0	0.5	0.5	0	0	0	0
HPT_15765	HPT	15765	ethylmalonate	Amino Acid		HMDB00622	2.17641e-05	2	0	0	0	1	0	0	0	0	0
Heart_32397	Heart	32397	3-hydroxy-2-ethylpropionate	Amino Acid		HMDB00396	1.13929e-07	1	0	0	1	0	0	0	0	0	0
Heart_15504	Heart	15504	phosphopantetheine	Cofactors and Vitamins	C01134	HMDB01416	2.76712e-05	1	0	0	1	0	0	0	0	0	0
Heart_3147	Heart	3147	xanthine	Nucleotide	C00385	HMDB00292	1.55491e-05	1	0	0	1	0	0	0	0	0	0
HPT_32377	HPT	32377	N-acetylneuraminate	Carbohydrate	C00270	HMDB00230	1.6745e-05	2	0.5	0	0.5	0.5	0	0	0	0	0
HPT_33949	HPT	33949	gamma-glutamylglycine	Peptide		HMDB11667	2.4625e-05	3	0.666667	0	0.666667	0.333333	0	0	0	0	0
Heart_37058	Heart	37058	succinylcarnitine (C4-DC)	Energy		HMDB61717	3.17655e-05	5	0	0	0.2	0	0.2	0	0.6	0	0
HPT_33961	HPT	33961	1-stearoyl-GPC (18:0)	Lipid		HMDB10384	2.57638e-05	6	0.166667	0	0.166667	0.833333	0	0	0	0	0
Heart_2829	Heart	2829	N-formylmethionine	Amino Acid	C03145	HMDB01015	2.37585e-05	2	0	0	0.5	0	0	0	0	0	0.5
HPT_34445	HPT	34445	sphingosine 1-phosphate	Lipid	C06124	HMDB00277	2.66661e-05	5	0	0	0	0.4	0.4	0.2	0	0	0
Heart_18349	Heart	18349	indolelactate	Amino Acid	C02043	HMDB00671	2.37585e-05	2	0	0	0.5	0	0.5	0	0	0	0
Heart_63109	Heart	63109	2R,3R-dihydroxybutyrate	Lipid		HMDB00498	2.96469e-05	3	0	0	0.333333	0	0.333333	0	0.333333	0	0
HPT_34592	HPT	34592	ophthalmate	Amino Acid		HMDB05765	2.60937e-05	1	0	0	0	1	0	0	0	0	0
Heart_43802	Heart	43802	guanidinoacetate	Amino Acid	C00581	HMDB00128	8.54464e-08	1	0	0	1	0	0	0	0	0	0
HPT_35114	HPT	35114	7-methylguanine	Nucleotide	C02242	HMDB00897	8.54464e-08	1	0	0	0	1	0	0	0	0	0
Heart_20676	Heart	20676	maleate	Lipid	C01384	HMDB00176	8.54464e-08	1	0	0	1	0	0	0	0	0	0
HPT_35129	HPT	35129	dihydrobiopterin	Cofactors and Vitamins	C00268	HMDB00038	8.54464e-08	1	0	0	0	1	0	0	0	0	0
Heart_57515	Heart	57515	lignoceroylcarnitine (C24)*	Lipid			2.54773e-05	2	0	0	0.5	0	0	0	0.5	0	0
HPT_35137	HPT	35137	N2,N2-dimethylguanosine	Nucleotide		HMDB04824	2.28082e-05	1	0	0	0	1	0	0	0	0	0
Heart_15506	Heart	15506	choline	Lipid	C00114	HMDB00097	8.54464e-08	1	0	0	1	0	0	0	0	0	0
HPT_37478	HPT	37478	docosapentaenoate (n6 DPA; 22:5n6)	Lipid	C16513	HMDB01976	8.54464e-08	1	0	0	0	1	0	0	0	0	0
HPT_40469	HPT	40469	N1-Methyl-2-pyridone-5-carboxamide	Cofactors and Vitamins	C05842	HMDB04193	2.14773e-05	1	0	0	0	1	0	0	0	0	0
Heart_57529	Heart	57529	docosapentaenoylcarnitine (C22:5n3)*	Lipid			1.64449e-05	1	0	0	1	0	0	0	0	0	0
Heart_61858	Heart	61858	ribulonate/xylulonate/lyxonate*	Carbohydrate			1.86693e-05	1	0	0	1	0	0	0	0	0	0
HPT_52453	HPT	52453	1-oleoyl-2-linoleoyl-GPC (18:1/18:2)*	Lipid			2.04203e-05	2	0.5	0	0.5	0.5	0	0	0	0	0
HPT_52984	HPT	52984	3-hydroxybutyrylcarnitine (2)	Lipid		HMDB13127	1.13929e-07	1	0	0	0	1	0	0	0	0	0
HPT_54885	HPT	54885	1-linoleoyl-GPG (18:2)*	Lipid			2.44469e-05	3	0.333333	0	0.333333	0.666667	0	0	0	0	0
Heart_1600	Heart	1600	phosphoethanolamine (PE)	Lipid	C00346	HMDB00224	2.19789e-05	1	0	0	1	0	0	0	0	0	0
HPT_54994	HPT	54994	1-oleoyl-2-arachidonoyl-GPI (18:1/20:4) *	Lipid		HMDB09844	2.58853e-05	22	0.909091	0	0.909091	0.0909091	0	0	0	0	0
Heart_42489	Heart	42489	2-hydroxydecanoate	Lipid			1.13929e-07	1	0	0	1	0	0	0	0	0	0
HPT_57443	HPT	57443	ceramide (d18:2/24:1, d18:1/24:2)*	Lipid			1.70893e-07	2	0.5	0	0.5	0.5	0	0	0	0	0
Heart_36713	Heart	36713	N6-carboxymethyllysine	Carbohydrate			2.34916e-05	1	0	0	1	0	0	0	0	0	0
HPT_57520	HPT	57520	dihomo-linoleoylcarnitine (C20:2)*	Lipid			2.6333e-05	3	0	0	0	0.333333	0	0	0.333333	0	0.333333
HPT_57536	HPT	57536	nervonoyl ethanolamide (24:1)*	Lipid			1.79953e-05	1	0	0	0	1	0	0	0	0	0
HPT_57652	HPT	57652	hexadecadienoate (16:2n6)	Lipid		HMDB00477	2.53956e-05	2	0	0	0	1	0	0	0	0	0
Heart_34445	Heart	34445	sphingosine 1-phosphate	Lipid	C06124	HMDB00277	1.96878e-05	1	0	0	1	0	0	0	0	0	0
HPT_57659	HPT	57659	N-palmitoylserine	Lipid			2.16451e-05	3	0.333333	0	0.333333	0.333333	0	0.333333	0	0	0
HPT_63109	HPT	63109	2R,3R-dihydroxybutyrate	Lipid		HMDB00498	1.13929e-07	1	0	0	0	1	0	0	0	0	0
Heart_1574	Heart	1574	histamine	Amino Acid	C00388	HMDB00870	2.49004e-05	8	0	0	0	0	0	0	0	0	1
iWAT_63	iWAT	63	cholesterol	Lipid	C00187	HMDB00067	2.64763e-05	9	0.888889	0	0	0.111111	0	0	0	0	0.888889
iWAT_1117	iWAT	1117	galactitol (dulcitol)	Carbohydrate	C01697	HMDB00107	2.51456e-05	3	0.666667	0	0	0.333333	0	0	0	0	0.666667
iWAT_19130	iWAT	19130	1,2-dipalmitoyl-GPC (16:0/16:0)	Lipid	D03585	HMDB00564	2.47592e-05	11	0.818182	0	0	0.0909091	0	0	0.0909091	0	0.818182
iWAT_52437	iWAT	52437	sphingomyelin (d18:2/24:1, d18:1/24:2)*	Lipid			2.51353e-05	12	0.916667	0	0	0.0833333	0	0	0	0	0.916667
iWAT_52475	iWAT	52475	1-(1-enyl-stearoyl)-2-arachidonoyl-GPE (P-18:0/20:4)*	Lipid		HMDB05779	2.48669e-05	11	0.909091	0	0	0.0909091	0	0	0	0	0.909091
Heart_5983	Heart	5983	corticosterone	Lipid	C02140	HMDB01547	2.2844e-05	9	0	0	0	0	0.111111	0.555556	0.222222	0	0.111111
iWAT_528	iWAT	528	alpha-ketoglutarate	Energy	C00026	HMDB00208	2.16054e-05	3	0	0	0	0.333333	0	0.666667	0	0	0
iWAT_555	iWAT	555	adenosine	Nucleotide	C00212	HMDB00050	2.58829e-05	1	0	0	0	1	0	0	0	0	0
iWAT_22137	iWAT	22137	homoarginine	Amino Acid	C01924	HMDB00670	2.6742e-05	3	0.666667	0	0	0.333333	0	0	0	0	0.666667
iWAT_22130	iWAT	22130	phenyllactate (PLA)	Amino Acid	C05607	HMDB00779	2.64359e-05	3	0.333333	0	0	0.666667	0	0	0	0	0.333333
iWAT_1600	iWAT	1600	phosphoethanolamine (PE)	Lipid	C00346	HMDB00224	2.52211e-05	5	0	0	0	1	0	0	0	0	0
iWAT_1302	iWAT	1302	methionine	Amino Acid	C00073	HMDB00696	2.34578e-05	3	0.333333	0	0	0.333333	0.333333	0	0	0	0.333333
Heart_57524	Heart	57524	tetracosadienoylcarnitine (C24:2)*	Lipid			2.52694e-05	1	0	0	0	0	0	0	0	0	1
iWAT_1505	iWAT	1505	orotate	Nucleotide	C00295	HMDB00226	2.85874e-05	3	0.666667	0	0	0.333333	0	0	0	0	0.666667
Heart_35678	Heart	35678	hexadecanedioate (C16)	Lipid	C19615	HMDB00672	8.54464e-08	1	0	0	0	0	0	0	0	0	1
iWAT_1589	iWAT	1589	N-acetylmethionine	Amino Acid	C02712	HMDB11745	8.54464e-08	1	0	0	0	1	0	0	0	0	0
iWAT_20694	iWAT	20694	oxalate (ethanedioate)	Cofactors and Vitamins	C00209	HMDB02329	2.42099e-05	3	0	0	0	0.666667	0	0	0.333333	0	0
iWAT_2372	iWAT	2372	cytidine 5'-monophosphate (5'-CMP)	Nucleotide	C00055	HMDB00095	2.69723e-05	4	0.25	0	0	0.25	0.25	0	0.25	0	0.25
Heart_63264	Heart	63264	pentose acid*	Partially Characterized Molecules			1.71517e-05	1	0	0	0	0	0	0	0	0	1
iWAT_15504	iWAT	15504	phosphopantetheine	Cofactors and Vitamins	C01134	HMDB01416	1.86185e-05	2	0.5	0	0	0.5	0	0	0	0	0.5
Heart_33950	Heart	33950	N-acetylphenylalanine	Amino Acid	C03519	HMDB00512	1.98827e-05	1	0	0	0	0	0	0	0	0	1
iWAT_15765	iWAT	15765	ethylmalonate	Amino Acid		HMDB00622	2.18809e-05	2	0.5	0	0	0.5	0	0	0	0	0.5
Heart_1107	Heart	1107	allantoin	Nucleotide	C02350	HMDB00462	2.51068e-05	3	0	0	0	0	0	0	0.666667	0	0.333333
Heart_48114	Heart	48114	1-methylguanidine	Amino Acid	C02294	HMDB01522	2.20362e-07	1	0	0	0	0	0	0	0	0	1
iWAT_33936	iWAT	33936	octanoylcarnitine (C8)	Lipid	C02838	HMDB00791	2.3732e-05	2	0	0	0	1	0	0	0	0	0
iWAT_38178	iWAT	38178	cis-4-decenoylcarnitine (C10:1)	Lipid			2.2587e-05	4	0.75	0	0	0.25	0	0	0	0	0.75
Heart_57449	Heart	57449	stearoyl-arachidonoyl-glycerol (18:0/20:4) [2]*	Lipid			2.0409e-05	4	0	0	0	0	0	0	0	0	1
iWAT_33941	iWAT	33941	decanoylcarnitine (C10)	Lipid		HMDB00651	2.13015e-05	7	0.714286	0	0.142857	0.142857	0	0	0	0	0.714286
iWAT_46223	iWAT	46223	linoleoylcarnitine (C18:2)*	Lipid		HMDB06469	2.1999e-05	7	0.857143	0	0	0.142857	0	0	0	0	0.857143
iWAT_53223	iWAT	53223	palmitoleoylcarnitine (C16:1)*	Lipid			2.1999e-05	7	0.857143	0	0	0.142857	0	0	0	0	0.857143
iWAT_57511	iWAT	57511	linolenoylcarnitine (C18:3)*	Lipid			2.04128e-05	6	0.833333	0	0	0.166667	0	0	0	0	0.833333
Heart_46148	Heart	46148	UDP-N-acetylglucosamine/galactosamine	Carbohydrate			1.13929e-07	1	0	0	0	0	0	0	0	0	1
iWAT_33955	iWAT	33955	1-palmitoyl-GPC (16:0)	Lipid		HMDB10382	1.70893e-07	2	0.5	0	0	0.5	0	0	0	0	0.5
Heart_57473	Heart	57473	sphingomyelin (d18:0/18:0, d19:0/17:0)*	Lipid		HMDB12087	1.98528e-05	1	0	0	0	0	0	0	0	0	1
iWAT_36713	iWAT	36713	N6-carboxymethyllysine	Carbohydrate			2.18447e-05	3	0.666667	0	0	0.333333	0	0	0	0	0.666667
iWAT_36746	iWAT	36746	2-hydroxy-3-methylvalerate	Amino Acid		HMDB00317	2.24708e-05	2	0	0	0	0.5	0	0	0.5	0	0
iWAT_36768	iWAT	36768	valerylglycine (C5)	Lipid		HMDB00927	1.63963e-05	2	0	0	0	0.5	0	0.5	0	0	0
Heart_1408	Heart	1408	putrescine	Amino Acid	C00134	HMDB01414	2.91542e-05	2	0	0	0	0	0	0	0.5	0	0.5
iWAT_37253	iWAT	37253	2-hydroxyglutarate	Lipid	C02630	HMDB00606	3.36577e-05	16	0	0	0	0.1875	0.4375	0.0625	0.3125	0	0
Heart_38102	Heart	38102	oleoyl ethanolamide	Lipid		HMDB02088	3.06096e-05	5	0	0	0	0	0	0.2	0.6	0	0.2
Heart_40499	Heart	40499	4-hydroxyglutamate	Amino Acid	C03079	HMDB01344	3.14003e-05	3	0	0	0	0	0	0	0.666667	0	0.333333
iWAT_41754	iWAT	41754	heme	Cofactors and Vitamins	C00032	HMDB03178	3.15827e-05	6	0	0	0	0.166667	0	0	0.833333	0	0
iWAT_43847	iWAT	43847	glycerol 3-phosphate	Lipid	C00093	HMDB00126	2.4659e-05	2	0	0	0	1	0	0	0	0	0
Heart_63009	Heart	63009	S-(1,2-dicarboxyethyl)glutathione	Amino Acid			2.21537e-05	2	0	0	0	0	0.5	0	0	0	0.5
Heart_54949	Heart	54949	linoleoyl-docosahexaenoyl-glycerol (18:2/22:6) [1]*	Lipid			8.54464e-08	1	0	0	0	0	0	0	0	0	1
iWAT_46142	iWAT	46142	mannitol/sorbitol	Carbohydrate	C00794	HMDB00247	8.54464e-08	1	0	0	0	1	0	0	0	0	0
Heart_36752	Heart	36752	N6-acetyllysine	Amino Acid	C02727	HMDB00206	2.1932e-05	2	0	0	0	0	0	0.5	0	0	0.5
iWAT_46537	iWAT	46537	alpha-hydroxyisovalerate	Amino Acid		HMDB00407	2.43235e-05	4	0.75	0	0	0.25	0	0	0	0	0.75
Heart_18374	Heart	18374	methionine sulfoxide	Amino Acid	C02989	HMDB02005	2.53155e-05	3	0	0	0	0	0	0	0.666667	0	0.333333
iWAT_48152	iWAT	48152	glucose	Carbohydrate	C00031	HMDB00122	2.26804e-05	2	0.5	0	0	0.5	0	0	0	0	0.5
iWAT_48195	iWAT	48195	fructose	Carbohydrate	C00095	HMDB00660	2.14209e-05	1	0	0	0	1	0	0	0	0	0
Heart_19266	Heart	19266	2-arachidonoylglycerol (20:4)	Lipid	C13856	HMDB04666	1.88797e-05	1	0	0	0	0	0	0	0	0	1
iWAT_52608	iWAT	52608	linoleoyl ethanolamide	Lipid		HMDB12252	2.06724e-05	5	0.8	0	0	0.2	0	0	0	0	0.8
Heart_57374	Heart	57374	palmitoyl-docosahexaenoyl-glycerol (16:0/22:6) [2]*	Lipid		HMDB07121	2.27857e-07	2	0	0	0	0	0.5	0	0	0	0.5
iWAT_53013	iWAT	53013	glycosyl-N-palmitoyl-sphingosine (d18:1/16:0)	Lipid			1.95306e-07	2	0	0	0	0.5	0	0	0.5	0	0
iWAT_57404	iWAT	57404	glycerophosphoserine*	Lipid			2.38341e-05	1	0	0	0	1	0	0	0	0	0
iWAT_57520	iWAT	57520	dihomo-linoleoylcarnitine (C20:2)*	Lipid			2.05848e-05	2	0.5	0	0	0.5	0	0	0	0	0.5
Heart_18790	Heart	18790	acetylcholine	Lipid	C01996	HMDB00895	2.15928e-05	1	0	0	0	0	0	0	0	0	1
iWAT_61840	iWAT	61840	3-hydroxyoleoylcarnitine	Lipid			2.39701e-05	6	0.833333	0	0	0.166667	0	0	0	0	0.833333
Heart_43264	Heart	43264	3-hydroxybutyrylcarnitine (1)	Lipid		HMDB13127	2.08277e-05	1	0	0	0	0	0	0	0	0	1
iWAT_62850	iWAT	62850	tetradecadienoate (14:2)*	Lipid		HMDB00560	2.35936e-05	2	0.5	0	0	0.5	0	0	0	0	0.5
Liver_33939	Liver	33939	N-acetylthreonine	Amino Acid		HMDB62557	3.5304e-05	10	0	0	0	0.2	0	0.3	0.5	0	0
Heart_63052	Heart	63052	leucylhydroxyproline*	Peptide		HMDB28930	2.52959e-05	3	0	0	0	0	0.666667	0	0.333333	0	0
Liver_513	Liver	513	creatinine	Amino Acid	C00791	HMDB00562	2.81432e-05	3	0.333333	0	0	0.333333	0.333333	0	0.333333	0	0
Liver_15716	Liver	15716	imidazole lactate	Amino Acid	C05568	HMDB02320	2.4693e-05	2	0	0	0	0.5	0	0	0.5	0	0
Liver_527	Liver	527	lactate	Carbohydrate	C00186	HMDB00190	2.76767e-05	2	0	0	0	0.5	0	0	0.5	0	0
Liver_542	Liver	542	3-hydroxybutyrate (BHBA)	Lipid	C01089	HMDB00357	2.34588e-05	4	0.25	0	0	0.25	0.25	0	0	0	0.5
Liver_37058	Liver	37058	succinylcarnitine (C4-DC)	Energy		HMDB61717	2.11843e-05	2	0.5	0	0	0.5	0.5	0	0	0	0
Liver_19263	Liver	19263	1-palmitoyl-2-oleoyl-GPE (16:0/18:1)	Lipid		HMDB05320	3.44334e-05	22	0.409091	0	0.0454545	0.0454545	0.409091	0	0.5	0	0
Liver_584	Liver	584	mannose	Carbohydrate	C00159	HMDB00169	3.4992e-05	25	0.28	0	0	0.08	0.28	0.04	0.6	0	0
Liver_27665	Liver	27665	1-methylnicotinamide	Cofactors and Vitamins	C02918	HMDB00699	3.45708e-05	27	0.259259	0	0	0.148148	0.259259	0.111111	0.481481	0	0
Liver_44688	Liver	44688	maltotriose	Carbohydrate	C01835	HMDB01262	3.26814e-05	11	0.363636	0	0	0.181818	0.363636	0	0.363636	0	0.0909091
Heart_62450	Heart	62450	2-dihomo-linoleoylglycerol (20:2)*	Lipid			2.20858e-05	1	0	0	0	0	1	0	0	0	0
Liver_594	Liver	594	nicotinamide	Cofactors and Vitamins	C00153	HMDB01406	2.45791e-05	5	0.6	0	0	0.2	0.6	0	0.2	0	0
Liver_605	Liver	605	uracil	Nucleotide	C00106	HMDB00300	3.45514e-05	22	0.318182	0	0	0.0909091	0.318182	0.136364	0.454545	0	0
Liver_3141	Liver	3141	betaine	Amino Acid	C00719	HMDB00043	3.31287e-05	26	0.153846	0	0	0.0769231	0.153846	0.115385	0.653846	0	0
Liver_27718	Liver	27718	creatine	Amino Acid	C00300	HMDB00064	3.23024e-05	8	0.25	0	0	0.25	0.25	0.125	0.375	0	0
Liver_46130	Liver	46130	1-palmitoyl-GPS (16:0)*	Lipid			3.33881e-05	21	0.142857	0	0.0952381	0.0952381	0.142857	0	0.666667	0	0
Liver_1126	Liver	1126	alanine	Amino Acid	C00041	HMDB00161	2.67266e-05	5	0	0	0	0.2	0	0	0.6	0	0.2
Liver_1649	Liver	1649	valine	Amino Acid	C00183	HMDB00883	3.27644e-05	11	0.272727	0	0.181818	0.0909091	0.272727	0	0.454545	0	0
Heart_48434	Heart	48434	N-acetylcitrulline	Amino Acid	C15532	HMDB00856	2.387e-05	1	0	0	0	0	1	0	0	0	0
Liver_1549	Liver	1549	3-hydroxyisobutyrate	Amino Acid	C06001	HMDB00336	2.68093e-05	2	0	0	0	0.5	0	0.5	0	0	0
Heart_45951	Heart	45951	1-linolenoyl-GPC (18:3)*	Lipid		HMDB10388	2.683e-05	7	0	0	0	0	0.714286	0	0.285714	0	0
Liver_1605	Liver	1605	ursodeoxycholate	Lipid	C07880	HMDB00946	2.77612e-05	6	0.666667	0	0.166667	0.166667	0.666667	0	0	0	0
Liver_19258	Liver	19258	1-myristoyl-2-palmitoyl-GPC (14:0/16:0)	Lipid		HMDB07869	2.38967e-05	3	0.666667	0	0	0.333333	0.666667	0	0	0	0
Liver_31885	Liver	31885	beta-muricholate	Lipid	C17726	HMDB00415	2.41298e-05	4	0.75	0	0	0.25	0.75	0	0	0	0
Liver_52673	Liver	52673	1-(1-enyl-palmitoyl)-2-arachidonoyl-GPE (P-16:0/20:4)*	Lipid		HMDB11352	2.65017e-05	6	0.333333	0	0	0.333333	0.333333	0	0.333333	0	0
Liver_52988	Liver	52988	adipoylcarnitine (C6-DC)	Lipid		HMDB61677	2.64007e-05	4	0.5	0	0	0.25	0.5	0	0.25	0	0
Liver_1670	Liver	1670	urea	Amino Acid	C00086	HMDB00294	3.24936e-05	7	0.571429	0	0	0.142857	0.571429	0	0.285714	0	0
Heart_34456	Heart	34456	gamma-glutamylisoleucine*	Peptide		HMDB11170	2.60056e-05	2	0	0	0	0	0.5	0	0.5	0	0
Liver_1826	Liver	1826	folate	Cofactors and Vitamins	C00504	HMDB00121	2.53549e-05	2	0	0	0.5	0.5	0	0	0	0	0
Liver_52281	Liver	52281	2-hydroxybutyrate/2-hydroxyisobutyrate	Amino Acid			3.08962e-05	3	0	0	0.333333	0.333333	0	0	0.333333	0	0
Heart_12261	Heart	12261	taurodeoxycholate	Lipid	C05463	HMDB00896	1.70075e-05	1	0	0	0	0	1	0	0	0	0
Liver_5086	Liver	5086	dimethylglycine	Amino Acid	C01026	HMDB00092	1.84487e-05	2	0	0	0	1	0	0	0	0	0
Liver_32198	Liver	32198	acetylcarnitine (C2)	Lipid	C02571	HMDB00201	2.22017e-05	4	0.5	0	0	0.5	0.5	0	0	0	0
Liver_15122	Liver	15122	glycerol	Lipid	C00116	HMDB00131	3.14448e-05	24	0.958333	0	0	0.0416667	0.958333	0	0	0	0
Heart_57368	Heart	57368	stearoyl-docosahexaenoyl-glycerol (18:0/22:6) [2]*	Lipid			2.30511e-05	5	0	0	0	0	0.4	0.6	0	0	0
Liver_15691	Liver	15691	adenosine 3',5'-diphosphate	Nucleotide	C00054	HMDB00061	2.11318e-05	3	0	0	0	0.333333	0	0.333333	0.333333	0	0
Heart_61868	Heart	61868	1-ribosyl-imidazoleacetate*	Amino Acid	C05131	HMDB02331	2.7403e-05	2	0	0	0	0	0.5	0	0.5	0	0
Liver_15747	Liver	15747	anserine	Amino Acid	C01262	HMDB00194	2.99254e-05	3	0.666667	0	0	0.333333	0.666667	0	0	0	0
Heart_2183	Heart	2183	thymidine	Nucleotide	C00214	HMDB00273	3.1545e-05	6	0	0	0	0	0.666667	0	0.333333	0	0
Liver_41220	Liver	41220	2-stearoyl-GPE (18:0)*	Lipid		HMDB11129	2.7953e-05	3	0	0	0.333333	0.666667	0	0	0	0	0
Liver_57531	Liver	57531	nervonoylcarnitine (C24:1)*	Lipid			3.01189e-05	7	0.285714	0	0	0.142857	0.285714	0	0	0	0.571429
Heart_1827	Heart	1827	riboflavin (Vitamin B2)	Cofactors and Vitamins	C00255	HMDB00244	8.54464e-08	1	0	0	0	0	1	0	0	0	0
Liver_22152	Liver	22152	nicotinamide ribonucleotide (NMN)	Cofactors and Vitamins	C00455	HMDB00229	8.54464e-08	1	0	0	0	1	0	0	0	0	0
Heart_31885	Heart	31885	beta-muricholate	Lipid	C17726	HMDB00415	1.70893e-07	2	0	0	0	0	1	0	0	0	0
Liver_27710	Liver	27710	N-acetylglycine	Amino Acid		HMDB00532	1.13929e-07	1	0	0	0	1	0	0	0	0	0
Liver_52697	Liver	52697	1-oleoyl-2-docosahexaenoyl-GPC (18:1/22:6)*	Lipid		HMDB08123	1.13929e-07	1	0	0	0	1	0	0	0	0	0
Liver_27719	Liver	27719	galactonate	Carbohydrate	C00880	HMDB00565	1.87058e-05	3	0.666667	0	0	0.333333	0.666667	0	0	0	0
Liver_32197	Liver	32197	3-(4-hydroxyphenyl)lactate (HPLA)	Amino Acid	C03672	HMDB00755	2.66957e-05	3	0	0	0.333333	0.333333	0	0	0.333333	0	0
Liver_38754	Liver	38754	gamma-carboxyglutamate	Amino Acid		HMDB41900	3.08842e-05	7	0.142857	0	0	0.142857	0.142857	0.142857	0.428571	0	0.142857
Liver_42449	Liver	42449	1-palmitoyl-2-linoleoyl-GPE (16:0/18:2)	Lipid		HMDB05322	3.05488e-05	8	0.25	0	0	0.125	0.25	0.25	0.25	0	0.125
Liver_48782	Liver	48782	C-glycosyltryptophan	Amino Acid			3.28557e-05	20	0.5	0	0.05	0.1	0.5	0.05	0.25	0	0.05
Liver_33471	Liver	33471	nicotinate ribonucleoside	Cofactors and Vitamins	C05841	HMDB06809	2.69317e-05	1	0	0	0	1	0	0	0	0	0
Liver_34409	Liver	34409	stearoylcarnitine (C18)	Lipid		HMDB00848	3.03664e-05	16	0	0	0	0.8125	0	0	0.1875	0	0
Liver_57436	Liver	57436	N-erucoyl-sphingosine (d18:1/22:1)*	Lipid			2.51913e-05	2	0	0	0.5	0.5	0	0	0	0	0
Heart_32306	Heart	32306	trans-4-hydroxyproline	Amino Acid	C01157	HMDB00725	8.54464e-08	1	0	0	0	0	1	0	0	0	0
Liver_34410	Liver	34410	cytidine-5'-diphosphoethanolamine	Lipid	C00570	HMDB01564	8.54464e-08	1	0	0	0	1	0	0	0	0	0
Heart_37432	Heart	37432	N-acetyl-beta-alanine	Nucleotide	C01073		1.13929e-07	1	0	0	0	0	1	0	0	0	0
Liver_35172	Liver	35172	orotidine	Nucleotide		HMDB00788	1.70893e-07	2	0.5	0	0	0.5	0.5	0	0	0	0
Liver_35631	Liver	35631	1-palmitoyl-GPE (16:0)	Lipid		HMDB11503	3.24613e-05	10	0.3	0	0	0.1	0.3	0	0.6	0	0
Heart_33969	Heart	33969	stearidonate (18:4n3)	Lipid	C16300	HMDB06547	1.74569e-05	1	0	0	0	0	1	0	0	0	0
Liver_35652	Liver	35652	adenosine-5'-diphosphoglucose	Carbohydrate	C00498	HMDB06557	1.89786e-05	2	0	0	0.5	0.5	0	0	0	0	0
Heart_48885	Heart	48885	arabitol/xylitol	Carbohydrate	C01904		2.62556e-05	3	0	0	0	0	0.333333	0	0.666667	0	0
Liver_36713	Liver	36713	N6-carboxymethyllysine	Carbohydrate			2.71574e-05	4	0.25	0	0	0.25	0.25	0	0.25	0	0.25
Heart_1558	Heart	1558	4-acetamidobutanoate	Amino Acid	C02946	HMDB03681	2.54363e-05	2	0	0	0	0	0.5	0.5	0	0	0
Liver_37506	Liver	37506	palmitoyl sphingomyelin (d18:1/16:0)	Lipid			2.87519e-05	6	0.5	0	0	0.166667	0.5	0	0.333333	0	0
Heart_33959	Heart	33959	N-acetyltryptophan	Amino Acid	C03137	HMDB13713	2.27857e-07	2	0	0	0	0	1	0	0	0	0
Liver_38159	Liver	38159	5-methyl-2'-deoxycytidine	Nucleotide	C03592	HMDB02224	1.95306e-07	2	0.5	0	0	0.5	0.5	0	0	0	0
Liver_57655	Liver	57655	2'-O-methyluridine	Nucleotide			1.95306e-07	2	0.5	0	0	0.5	0.5	0	0	0	0
Liver_39835	Liver	39835	N-palmitoyltaurine	Lipid			2.48547e-05	4	0.75	0	0	0.25	0.75	0	0	0	0
Heart_57379	Heart	57379	maltitol/lactitol/cellobiotol/palatinol	Carbohydrate			2.07451e-05	1	0	0	0	0	1	0	0	0	0
Liver_40499	Liver	40499	4-hydroxyglutamate	Amino Acid	C03079	HMDB01344	2.293e-05	2	0	0	0	0.5	0	0	0.5	0	0
Heart_39730	Heart	39730	N-stearoyltaurine	Lipid			1.36714e-07	1	0	0	0	0	1	0	0	0	0
Liver_52282	Liver	52282	2-methylcitrate/homocitrate	Energy			2.6679e-05	3	0.333333	0	0	0.333333	0.333333	0	0.333333	0	0
Heart_37752	Heart	37752	13-HODE + 9-HODE	Lipid			2.36258e-05	1	0	0	0	0	1	0	0	0	0
Liver_52677	Liver	52677	1-(1-enyl-palmitoyl)-2-linoleoyl-GPE (P-16:0/18:2)*	Lipid		HMDB11343	2.37595e-05	3	0.333333	0	0.333333	0.333333	0.333333	0	0	0	0
Heart_30460	Heart	30460	1-methylhistidine	Amino Acid	C01152	HMDB00001	2.31309e-05	1	0	0	0	0	1	0	0	0	0
Heart_33230	Heart	33230	1-palmitoleoyl-GPC* (16:1)*	Lipid		HMDB10383	1.61305e-05	2	0	0	0	0	0.5	0	0.5	0	0
Liver_54969	Liver	54969	linoleoyl-linoleoyl-glycerol (18:2/18:2) [2]*	Lipid		HMDB07248	1.50187e-05	2	0	0	0	1	0	0	0	0	0
Heart_52988	Heart	52988	adipoylcarnitine (C6-DC)	Lipid		HMDB61677	1.40495e-05	1	0	0	0	0	1	0	0	0	0
Heart_22036	Heart	22036	2-hydroxyoctanoate	Lipid		HMDB02264	1.70893e-07	2	0	0	0	0	0.5	0.5	0	0	0
Liver_55015	Liver	55015	gamma-glutamyl-alpha-lysine	Peptide			1.70893e-07	2	0	0	0	0.5	0	0.5	0	0	0
Heart_36808	Heart	36808	dimethylarginine (SDMA + ADMA)	Amino Acid	C03626	HMDB01539	8.54464e-08	1	0	0	0	0	1	0	0	0	0
Liver_57371	Liver	57371	glycosyl-N-behenoyl-sphingosine (d18:1/22:0)*	Lipid			8.54464e-08	1	0	0	0	1	0	0	0	0	0
Heart_62059	Heart	62059	N-acetyl-2-aminooctanoate*	Lipid		HMDB59745	2.23927e-05	4	0	0	0	0	0.5	0.5	0	0	0
Liver_57416	Liver	57416	N-palmitoyl-sphingadienine (d18:2/16:0)*	Lipid			2.37269e-05	4	0.5	0	0	0.25	0.5	0.25	0	0	0
Liver_61826	Liver	61826	N-linoleoyltaurine*	Lipid			2.03044e-05	1	0	0	0	1	0	0	0	0	0
Liver_57443	Liver	57443	ceramide (d18:2/24:1, d18:1/24:2)*	Lipid			1.13929e-07	1	0	0	0	1	0	0	0	0	0
Heart_62952	Heart	62952	3,4-dihydroxybutyrate	Lipid			8.54464e-08	1	0	0	0	0	1	0	0	0	0
Liver_57448	Liver	57448	glycosyl ceramide (d18:1/23:1, d17:1/24:1)*	Lipid			8.54464e-08	1	0	0	0	1	0	0	0	0	0
Liver_57453	Liver	57453	glycosyl ceramide (d18:2/24:1, d18:1/24:2)*	Lipid			2.01092e-05	2	0.5	0	0	0.5	0.5	0	0	0	0
Liver_62069	Liver	62069	3-hydroxyadipate*	Lipid		HMDB00345	2.10388e-05	3	0.333333	0	0	0.333333	0.333333	0	0.333333	0	0
Liver_62804	Liver	62804	CoA-glutathione*	Amino Acid	C00920		2.38156e-05	3	0.333333	0	0	0.333333	0.333333	0	0.333333	0	0
Muscle_558	Muscle	558	adenosine 5'-diphosphoribose (ADP-ribose)	Cofactors and Vitamins	C00301	HMDB01178	2.48157e-05	6	0.666667	0	0	0.166667	0	0.666667	0	0	0.166667
Muscle_561	Muscle	561	ribose 5-phosphate	Carbohydrate	C00117	HMDB01548	2.24872e-05	7	0.714286	0	0	0.142857	0.142857	0.714286	0	0	0
Muscle_1474	Muscle	1474	ribulose 5-phosphate	Carbohydrate	C00199	HMDB00618	2.44275e-05	10	0.7	0	0.1	0.1	0.1	0.7	0	0	0
Muscle_37285	Muscle	37285	xylulose 5-phosphate	Carbohydrate	C00231	HMDB00868	2.24917e-05	8	0.75	0	0	0.125	0.125	0.75	0	0	0
Muscle_48255	Muscle	48255	arabonate/xylonate	Carbohydrate			2.3188e-05	6	0.833333	0	0	0.166667	0	0.833333	0	0	0
Muscle_590	Muscle	590	hypotaurine	Amino Acid	C00519	HMDB00965	2.67163e-05	5	0.2	0	0	0.8	0	0.2	0	0	0
Muscle_34302	Muscle	34302	dehydroascorbate	Cofactors and Vitamins	C05422	HMDB01264	2.40596e-05	7	0.571429	0	0	0.142857	0.285714	0.571429	0	0	0
Muscle_1493	Muscle	1493	ornithine	Amino Acid	C00077	HMDB03374	3.02785e-05	2	0	0	0	0.5	0	0	0.5	0	0
Muscle_1494	Muscle	1494	5-oxoproline	Amino Acid	C01879	HMDB00267	2.55407e-05	1	0	0	0	1	0	0	0	0	0
Muscle_45095	Muscle	45095	2-methylbutyrylcarnitine (C5)	Amino Acid		HMDB00378	3.42293e-05	12	0.25	0	0	0.0833333	0.5	0.25	0.166667	0	0
Muscle_1898	Muscle	1898	proline	Amino Acid	C00148	HMDB00162	3.27606e-05	3	0.333333	0	0	0.333333	0.333333	0.333333	0	0	0
Muscle_1638	Muscle	1638	arginine	Amino Acid	C00062	HMDB00517	3.00324e-05	4	0.5	0	0	0.25	0	0.5	0.25	0	0
Heart_43249	Heart	43249	N-delta-acetylornithine	Amino Acid			1.90066e-05	1	0	0	0	0	0	1	0	0	0
Heart_63687	Heart	63687	ascorbic acid 3-sulfate*	Cofactors and Vitamins			2.10892e-05	1	0	0	0	0	0	1	0	0	0
Muscle_2856	Muscle	2856	uridine 5'-monophosphate (UMP)	Nucleotide	C00105	HMDB00288	2.33511e-05	6	0.666667	0	0	0.166667	0.166667	0.666667	0	0	0
Muscle_18319	Muscle	18319	5-aminovalerate	Amino Acid	C00431	HMDB03355	1.84474e-05	1	0	0	0	1	0	0	0	0	0
Heart_1573	Heart	1573	guanosine	Nucleotide	C00387	HMDB00133	2.14549e-05	1	0	0	0	0	0	1	0	0	0
Muscle_20675	Muscle	20675	1,5-anhydroglucitol (1,5-AG)	Carbohydrate	C07326	HMDB02712	2.38003e-05	3	0.333333	0	0	0.333333	0	0.333333	0.333333	0	0
Heart_40406	Heart	40406	trimethylamine N-oxide	Lipid	C01104	HMDB00925	8.54464e-08	1	0	0	0	0	0	1	0	0	0
Muscle_21239	Muscle	21239	8-hydroxyoctanoate	Lipid		HMDB61914	8.54464e-08	1	0	0	0	1	0	0	0	0	0
Muscle_22053	Muscle	22053	3-hydroxydecanoate	Lipid		HMDB02203	1.8501e-05	1	0	0	0	1	0	0	0	0	0
Heart_2134	Heart	2134	flavin adenine dinucleotide (FAD)	Cofactors and Vitamins	C00016	HMDB01248	3.16116e-05	9	0	0	0	0	0	0.222222	0.777778	0	0
Muscle_54947	Muscle	54947	stearoyl-linoleoyl-glycerol (18:0/18:2) [2]*	Lipid			2.76036e-05	1	0	0	0	1	0	0	0	0	0
Muscle_22138	Muscle	22138	homocitrulline	Amino Acid	C02427	HMDB00679	2.35545e-05	2	0.5	0	0	0.5	0	0.5	0	0	0
Muscle_27665	Muscle	27665	1-methylnicotinamide	Cofactors and Vitamins	C02918	HMDB00699	1.13929e-07	1	0	0	0	1	0	0	0	0	0
Heart_35819	Heart	35819	2-palmitoleoyl-GPC* (16:1)*	Lipid		HMDB10383	1.13929e-07	1	0	0	0	0	0	1	0	0	0
Muscle_32415	Muscle	32415	docosadienoate (22:2n6)	Lipid	C16533	HMDB61714	1.70893e-07	2	0.5	0	0	0.5	0	0.5	0	0	0
Muscle_32417	Muscle	32417	docosatrienoate (22:3n3)	Lipid	C16534	HMDB02823	1.70893e-07	2	0	0	0	0.5	0.5	0	0	0	0
Muscle_32418	Muscle	32418	myristoleate (14:1n5)	Lipid	C08322	HMDB02000	2.26239e-05	4	0.5	0	0	0.5	0	0.5	0	0	0
Muscle_52433	Muscle	52433	sphingomyelin (d17:1/16:0, d18:1/15:0, d16:1/17:0)*	Lipid			2.28996e-05	4	0.75	0	0	0.25	0	0.75	0	0	0
Heart_57383	Heart	57383	butyryl/isobutyryl CoA	Amino Acid			2.00822e-05	3	0	0	0	0	0	0.666667	0.333333	0	0
Muscle_33230	Muscle	33230	1-palmitoleoyl-GPC* (16:1)*	Lipid		HMDB10383	2.21193e-05	6	0.666667	0	0	0.166667	0	0.666667	0.166667	0	0
Muscle_39270	Muscle	39270	1-(1-enyl-palmitoyl)-GPE (P-16:0)*	Lipid			2.19973e-05	2	0.5	0	0	0.5	0	0.5	0	0	0
Heart_18362	Heart	18362	azelate (nonanedioate; C9)	Lipid	C08261	HMDB00784	2.46414e-05	2	0	0	0	0	0	0.5	0.5	0	0
Muscle_35625	Muscle	35625	1-myristoylglycerol (14:0)	Lipid	C01885	HMDB11561	1.27036e-05	2	0	0	0	0.5	0	0	0	0	0.5
Muscle_36752	Muscle	36752	N6-acetyllysine	Amino Acid	C02727	HMDB00206	2.66021e-05	3	0.333333	0	0	0.333333	0.333333	0.333333	0	0	0
Muscle_52478	Muscle	52478	1-(1-enyl-palmitoyl)-2-oleoyl-GPC (P-16:0/18:1)*	Lipid			2.31841e-05	3	0.666667	0	0	0.333333	0	0.666667	0	0	0
Muscle_52616	Muscle	52616	1-palmitoyl-2-stearoyl-GPC (16:0/18:0)	Lipid		HMDB07970	2.40585e-05	6	0.833333	0	0	0.166667	0	0.833333	0	0	0
Muscle_52716	Muscle	52716	1-(1-enyl-palmitoyl)-2-palmitoyl-GPC (P-16:0/16:0)*	Lipid		HMDB11206	2.44955e-05	8	0.875	0	0	0.125	0	0.875	0	0	0
Muscle_54994	Muscle	54994	1-oleoyl-2-arachidonoyl-GPI (18:1/20:4) *	Lipid		HMDB09844	2.44685e-05	3	0.666667	0	0	0.333333	0	0.666667	0	0	0
Muscle_57341	Muscle	57341	1,2-dipalmitoyl-GPE (16:0/16:0)*	Lipid		HMDB08923	2.28704e-05	2	0.5	0	0	0.5	0	0.5	0	0	0
Muscle_40469	Muscle	40469	N1-Methyl-2-pyridone-5-carboxamide	Cofactors and Vitamins	C05842	HMDB04193	3.06688e-05	9	0.111111	0	0	0.111111	0.444444	0.111111	0.222222	0	0.111111
Heart_22176	Heart	22176	cysteine s-sulfate	Amino Acid	C05824	HMDB00731	2.56339e-07	1	0	0	0	0	0	1	0	0	0
Muscle_42382	Muscle	42382	S-adenosylhomocysteine (SAH)	Amino Acid	C00021	HMDB00939	2.35987e-05	5	0.8	0	0	0.2	0	0.8	0	0	0
Muscle_46148	Muscle	46148	UDP-N-acetylglucosamine/galactosamine	Carbohydrate			2.29347e-05	4	0.25	0	0	0.25	0.5	0.25	0	0	0
Muscle_54980	Muscle	54980	lactosyl-N-stearoyl-sphingosine (d18:1/18:0)*	Lipid		HMDB11591	2.08442e-05	1	0	0	0	1	0	0	0	0	0
Muscle_42463	Muscle	42463	sphingomyelin (d18:1/14:0, d16:1/16:0)*	Lipid		HMDB12097	2.06747e-05	2	0	0	0	0.5	0	0	0.5	0	0
Muscle_43028	Muscle	43028	tryptophylglycine	Peptide		HMDB29083	2.33364e-05	5	0.6	0	0	0.4	0	0.6	0	0	0
Muscle_43849	Muscle	43849	inositol 1-phosphate (I1P)	Lipid	C01177	HMDB00213	2.39463e-05	1	0	0	0	1	0	0	0	0	0
Heart_35670	Heart	35670	thiamin diphosphate	Cofactors and Vitamins	C00068	HMDB01372	1.13929e-07	1	0	0	0	0	0	1	0	0	0
Muscle_46896	Muscle	46896	fructose 1,6-diphosphate/glucose 1,6-diphosphate/myo-inositol diphosphates	Carbohydrate	C00354		1.70893e-07	2	0	0	0	1	0	0	0	0	0
Heart_52468	Heart	52468	1-stearoyl-2-linoleoyl-GPI (18:0/18:2)	Lipid		HMDB09809	1.13929e-07	1	0	0	0	0	0	1	0	0	0
Muscle_48857	Muscle	48857	glycerophosphoglycerol	Lipid	C03274		2.37687e-05	6	0.666667	0	0	0.166667	0	0.666667	0	0	0.166667
Muscle_48990	Muscle	48990	pyruvate	Carbohydrate	C00022	HMDB00243	2.63931e-05	3	0	0	0	1	0	0	0	0	0
Muscle_52234	Muscle	52234	glycosyl-N-stearoyl-sphingosine (d18:1/18:0)	Lipid			2.33089e-05	6	0.5	0	0	0.166667	0.166667	0.5	0	0	0.166667
Muscle_57476	Muscle	57476	sphingomyelin (d18:0/20:0, d16:0/22:0)*	Lipid			2.33099e-05	7	0.571429	0	0	0.142857	0.142857	0.571429	0	0	0.142857
Muscle_54957	Muscle	54957	palmitoyl-arachidonoyl-glycerol (16:0/20:4) [1]*	Lipid		HMDB07112	3.03481e-05	8	0	0	0	0.125	0.125	0	0.75	0	0
Muscle_52621	Muscle	52621	3-sulfo-nervonoyl-galactosylceramide (d18:1/24:1)	Lipid			2.20612e-05	4	0.75	0	0	0.25	0	0.75	0	0	0
Heart_46227	Heart	46227	fructosyllysine	Amino Acid			2.38978e-05	1	0	0	0	0	0	1	0	0	0
Muscle_54967	Muscle	54967	palmitoleoyl-linoleoyl-glycerol (16:1/18:2) [1]*	Lipid		HMDB07132	2.68443e-05	6	0.666667	0	0	0.166667	0.166667	0.666667	0	0	0
Heart_41374	Heart	41374	phenylalanylalanine	Peptide			1.13929e-07	1	0	0	0	0	0	1	0	0	0
Muscle_57418	Muscle	57418	glycosyl-N-stearoyl-sphinganine (d18:0/18:0)*	Lipid			1.70893e-07	2	0.5	0	0	0.5	0	0.5	0	0	0
Serum_43847	Serum	43847	glycerol 3-phosphate	Lipid	C00093	HMDB00126	3.60292e-05	42	0.547619	0	0.047619	0.119048	0.214286	0.0714286	0.547619	0	0
Serum_1600	Serum	1600	phosphoethanolamine (PE)	Lipid	C00346	HMDB00224	3.37952e-05	27	0.740741	0	0	0.111111	0.111111	0.037037	0.740741	0	0
Serum_34396	Serum	34396	choline phosphate	Lipid	C00588	HMDB01565	3.39338e-05	29	0.655172	0	0	0.0689655	0.241379	0.0344828	0.655172	0	0
Serum_48130	Serum	48130	N6-succinyladenosine	Nucleotide		HMDB00912	3.21264e-05	9	0.555556	0	0.111111	0.111111	0.111111	0.111111	0.555556	0	0
Heart_604	Heart	604	thymine	Nucleotide	C00178	HMDB00262	8.54464e-08	1	0	0	0	0	0	0	1	0	0
Serum_56	Serum	56	cystine	Amino Acid	C00491	HMDB00192	8.54464e-08	1	0	0	0	1	0	0	0	0	0
Serum_1299	Serum	1299	tyrosine	Amino Acid	C00082	HMDB00158	2.80919e-05	4	0.75	0	0	0.25	0	0	0.75	0	0
Serum_33942	Serum	33942	N-acetylasparagine	Amino Acid		HMDB06028	3.08876e-05	6	0.666667	0	0	0.166667	0.166667	0	0.666667	0	0
Serum_1125	Serum	1125	isoleucine	Amino Acid	C00407	HMDB00172	3.40484e-05	31	0.645161	0	0.0322581	0.0967742	0.193548	0.0322581	0.645161	0	0
Serum_27727	Serum	27727	glutathione, oxidized (GSSG)	Amino Acid	C00127	HMDB03337	3.38571e-05	34	0.705882	0	0	0.0588235	0.205882	0.0294118	0.705882	0	0
Serum_32489	Serum	32489	caproate (6:0)	Lipid	C01585	HMDB00535	3.07437e-05	3	0	0	0	0.333333	0.333333	0.333333	0	0	0
Serum_35433	Serum	35433	beta-hydroxyisovaleroylcarnitine	Amino Acid			3.48951e-05	39	0.589744	0	0	0.0769231	0.282051	0.0512821	0.589744	0	0
Serum_57461	Serum	57461	argininate*	Amino Acid		HMDB03148	3.27335e-05	23	0.73913	0	0	0.173913	0.0869565	0	0.73913	0	0
Serum_27665	Serum	27665	1-methylnicotinamide	Cofactors and Vitamins	C02918	HMDB00699	3.40067e-05	15	0.333333	0	0	0.0666667	0.533333	0.0666667	0.333333	0	0
Serum_35665	Serum	35665	N-acetyl-aspartyl-glutamate (NAAG)	Amino Acid	C12270	HMDB01067	3.41576e-05	23	0.608696	0	0.0434783	0.0434783	0.304348	0	0.608696	0	0
Serum_62860	Serum	62860	N6-methyllysine	Amino Acid	C02728	HMDB02038	3.31465e-05	10	0.5	0	0	0.1	0.3	0.1	0.5	0	0
Serum_62947	Serum	62947	N,N,N-trimethyl-alanylproline betaine (TMAP)	Amino Acid			3.47072e-05	32	0.53125	0	0.03125	0.03125	0.375	0.03125	0.53125	0	0
Serum_1516	Serum	1516	sarcosine	Amino Acid	C00213	HMDB00271	3.27625e-05	18	0.722222	0	0	0.0555556	0.111111	0.111111	0.722222	0	0
Serum_15681	Serum	15681	4-guanidinobutanoate	Amino Acid	C01035	HMDB03464	3.2547e-05	16	0.75	0	0	0.125	0.125	0	0.75	0	0
Serum_437	Serum	437	5-hydroxyindoleacetate	Amino Acid	C05635	HMDB00763	1.13929e-07	1	0	0	0	1	0	0	0	0	0
Serum_52988	Serum	52988	adipoylcarnitine (C6-DC)	Lipid		HMDB61677	3.08704e-05	12	0.583333	0	0	0.0833333	0.166667	0.166667	0.583333	0	0
Serum_62881	Serum	62881	N-palmitoyl-phytosphingosine (t18:0/16:0)	Lipid			2.91726e-05	6	0.333333	0	0.166667	0.166667	0.166667	0.166667	0.333333	0	0
Serum_36738	Serum	36738	gamma-glutamylglutamate	Peptide	C05282	HMDB11737	3.10381e-05	7	0.428571	0	0	0.142857	0.428571	0	0.428571	0	0
Serum_48782	Serum	48782	C-glycosyltryptophan	Amino Acid			3.2639e-05	13	0.615385	0	0	0.0769231	0.230769	0.0769231	0.615385	0	0
Serum_52475	Serum	52475	1-(1-enyl-stearoyl)-2-arachidonoyl-GPE (P-18:0/20:4)*	Lipid		HMDB05779	3.31485e-05	16	0.625	0	0	0.0625	0.25	0.0625	0.625	0	0
Serum_531	Serum	531	3-hydroxy-3-methylglutarate	Lipid	C03761	HMDB00355	1.77294e-05	3	0	0	0	0.666667	0	0	0	0	0.333333
Serum_31938	Serum	31938	5-hydroxyhexanoate	Lipid		HMDB00525	2.06855e-05	3	0	0	0	0.666667	0.333333	0	0	0	0
Serum_61785	Serum	61785	2-butenoylglycine	Lipid			2.74152e-05	8	0.5	0	0	0.125	0.125	0.125	0.5	0	0.125
Serum_554	Serum	554	adenine	Nucleotide	C00147	HMDB00034	3.03232e-05	4	0	0	0	0.25	0.5	0.25	0	0	0
Serum_42449	Serum	42449	1-palmitoyl-2-linoleoyl-GPE (16:0/18:2)	Lipid		HMDB05322	3.33178e-05	16	0.75	0	0	0.0625	0.125	0	0.75	0	0.0625
Serum_46225	Serum	46225	pyroglutamine*	Amino Acid			3.10694e-05	5	0.4	0	0.4	0.2	0	0	0.4	0	0
Serum_601	Serum	601	dihydroorotate	Nucleotide	C00337	HMDB03349	2.02524e-05	2	0	0	0	1	0	0	0	0	0
Serum_54967	Serum	54967	palmitoleoyl-linoleoyl-glycerol (16:1/18:2) [1]*	Lipid		HMDB07132	1.85301e-05	1	0	0	0	1	0	0	0	0	0
Serum_606	Serum	606	uridine	Nucleotide	C00299	HMDB00296	3.28713e-05	16	0.0625	0	0	0.0625	0.4375	0.4375	0.0625	0	0
Heart_52604	Heart	52604	N-palmitoyl-sphinganine (d18:0/16:0)	Lipid		HMDB11760	8.54464e-08	1	0	0	0	0	0	0	1	0	0
Serum_607	Serum	607	trans-urocanate	Amino Acid	C00785	HMDB00301	8.54464e-08	1	0	0	0	1	0	0	0	0	0
Serum_1107	Serum	1107	allantoin	Nucleotide	C02350	HMDB00462	2.48168e-05	2	0.5	0	0	0.5	0	0	0.5	0	0
Serum_1110	Serum	1110	arachidonate (20:4n6)	Lipid	C00219	HMDB01043	2.8685e-05	8	0.625	0	0	0.125	0	0.25	0.625	0	0
Serum_44675	Serum	44675	docosahexaenoate (DHA; 22:6n3)	Lipid	C06429	HMDB02183	3.05438e-05	9	0.666667	0	0	0.111111	0.111111	0	0.666667	0	0.111111
Heart_33441	Heart	33441	isobutyrylcarnitine (C4)	Amino Acid		HMDB00736	8.54464e-08	1	0	0	0	0	0	0	1	0	0
Serum_1549	Serum	1549	3-hydroxyisobutyrate	Amino Acid	C06001	HMDB00336	8.54464e-08	1	0	0	0	1	0	0	0	0	0
Serum_53243	Serum	53243	catechol glucuronide	Amino Acid			2.77154e-05	4	0	0	0	0.25	0.5	0.25	0	0	0
Serum_5086	Serum	5086	dimethylglycine	Amino Acid	C01026	HMDB00092	3.12992e-05	3	0.666667	0	0	0.333333	0	0	0.666667	0	0
Serum_15650	Serum	15650	N1-methyladenosine	Nucleotide	C02494	HMDB03331	3.03083e-05	6	0.666667	0	0	0.166667	0	0.166667	0.666667	0	0
Serum_39582	Serum	39582	nicotinamide N-oxide	Cofactors and Vitamins		HMDB02730	3.55759e-05	20	0.3	0	0	0.1	0.45	0.05	0.3	0	0.1
Serum_52677	Serum	52677	1-(1-enyl-palmitoyl)-2-linoleoyl-GPE (P-16:0/18:2)*	Lipid		HMDB11343	3.08326e-05	5	0.6	0	0	0.4	0	0	0.6	0	0
Serum_27718	Serum	27718	creatine	Amino Acid	C00300	HMDB00064	3.43119e-05	23	0.652174	0	0	0.0434783	0.217391	0.0869565	0.652174	0	0
Serum_1648	Serum	1648	serine	Amino Acid	C00065	HMDB00187	2.56221e-05	6	0.833333	0	0	0.166667	0	0	0.833333	0	0
Serum_39732	Serum	39732	N-oleoyltaurine	Lipid			2.70817e-05	2	0.5	0	0	0.5	0	0	0.5	0	0
Serum_1806	Serum	1806	retinol (Vitamin A)	Cofactors and Vitamins	C00473	HMDB00305	1.98819e-05	2	0	0	0	1	0	0	0	0	0
Serum_27672	Serum	27672	3-indoxyl sulfate	Amino Acid		HMDB00682	2.30118e-05	2	0.5	0	0	0.5	0	0	0.5	0	0
Serum_62805	Serum	62805	2,3-dihydroxy-5-methylthio-4-pentenoate (DMTPA)*	Amino Acid			2.97583e-05	5	0.4	0	0.2	0.2	0	0.2	0.4	0	0
Serum_63678	Serum	63678	succinoyltaurine	Amino Acid			3.24727e-05	12	0.333333	0	0	0.0833333	0.333333	0.0833333	0.333333	0	0.166667
Heart_33228	Heart	33228	1-arachidonoyl-GPC* (20:4)*	Lipid	C05208	HMDB10395	1.70893e-07	1	0	0	0	0	0	0	1	0	0
Heart_35153	Heart	35153	1-docosahexaenoylglycerol (22:6)	Lipid		HMDB11587	8.54464e-08	1	0	0	0	0	0	0	1	0	0
Serum_2734	Serum	2734	gamma-glutamyltyrosine	Peptide		HMDB11741	8.54464e-08	1	0	0	0	1	0	0	0	0	0
Heart_61833	Heart	61833	5,6-dihydrouridine	Nucleotide			1.53804e-07	1	0	0	0	0	0	0	1	0	0
Serum_2829	Serum	2829	N-formylmethionine	Amino Acid	C03145	HMDB01015	2.56339e-07	3	0.666667	0	0	0.333333	0	0	0.666667	0	0
Serum_4970	Serum	4970	anthranilate	Amino Acid	C00108	HMDB01123	1.92254e-07	2	0	0	0	0.5	0	0	0	0	0.5
Serum_5983	Serum	5983	corticosterone	Lipid	C02140	HMDB01547	2.06747e-05	1	0	0	0	1	0	0	0	0	0
Serum_17945	Serum	17945	2-hydroxystearate	Lipid	C03045		2.06747e-05	1	0	0	0	1	0	0	0	0	0
Heart_59	Heart	59	histidine	Amino Acid	C00135	HMDB00177	2.4515e-05	1	0	0	0	0	0	0	1	0	0
Serum_6146	Serum	6146	2-aminoadipate	Amino Acid	C00956	HMDB00510	2.76257e-05	5	0.2	0	0	0.2	0.2	0	0.2	0	0.4
Heart_53195	Heart	53195	1-myristoyl-2-arachidonoyl-GPC (14:0/20:4)*	Lipid		HMDB07883	8.54464e-08	1	0	0	0	0	0	0	1	0	0
Serum_15306	Serum	15306	2-ketogulonate	Carbohydrate	C15673	HMDB11732	8.54464e-08	1	0	0	0	1	0	0	0	0	0
Serum_15581	Serum	15581	xylose	Carbohydrate	C00181	HMDB00098	2.57112e-05	1	0	0	0	1	0	0	0	0	0
[truncated: 1,423 more rows]

## Sheet: GraphAll_Edges_sed
EndNodes_1	EndNodes_2	Weight
BAT_1125	BAT_60	0.923884
BAT_1125	BAT_1649	0.925219
BAT_1125	BAT_34409	-0.927241
BAT_60	BAT_1649	0.921896
BAT_60	BAT_34409	-0.923569
BAT_60	BAT_64	0.921956
BAT_1649	BAT_52604	0.896365
BAT_34409	BAT_52604	-0.906152
BAT_34409	eWAT_3155	-0.947107
BAT_64	Heart_36594	0.898644
BAT_38125	BAT_63	0.903816
BAT_38125	BAT_53189	0.908173
BAT_38125	BAT_52449	0.915167
BAT_38125	BAT_53009	0.922783
BAT_63	BAT_53189	0.902183
BAT_63	BAT_52603	0.92981
BAT_63	Liver_62396	0.894835
BAT_53189	BAT_52449	0.91874
BAT_53189	BAT_42398	0.910537
BAT_53189	BAT_52446	0.918873
BAT_53189	BAT_52673	0.928914
BAT_53189	BAT_53209	0.924156
BAT_53189	BAT_52683	0.903263
BAT_53189	BAT_42450	0.937328
BAT_53189	BAT_52616	0.91741
BAT_53189	BAT_52464	0.960946
BAT_53189	BAT_52687	0.92594
BAT_53189	BAT_52438	0.937195
BAT_53189	BAT_57473	0.911177
BAT_53189	BAT_48492	0.956137
BAT_53189	BAT_47153	0.897476
BAT_53189	BAT_48490	0.940489
BAT_53189	BAT_52434	0.901958
BAT_53189	BAT_52495	0.939366
BAT_53189	BAT_62851	0.946467
BAT_53189	BAT_52433	0.895448
BAT_53189	BAT_52436	0.923998
BAT_53189	BAT_52447	0.89492
BAT_53189	BAT_52462	0.900828
BAT_52449	BAT_53009	0.925102
BAT_52449	BAT_52673	0.927465
BAT_52449	BAT_42450	0.910216
BAT_52449	BAT_48492	0.934598
BAT_52449	BAT_52495	0.910092
BAT_52449	BAT_52433	0.906845
BAT_52449	BAT_52475	0.934189
BAT_52449	BAT_52716	0.898747
BAT_52449	BAT_52473	0.91916
BAT_52449	BAT_52235	0.901852
BAT_52449	BAT_52682	0.919516
BAT_52449	Liver_62396	0.919576
BAT_53009	BAT_52682	0.915136
BAT_53009	BAT_39271	0.933223
BAT_53009	Muscle_37536	-0.908643
BAT_53009	Muscle_37538	-0.932482
BAT_53009	Muscle_57393	-0.894834
BAT_52603	BAT_1561	0.895957
BAT_52603	BAT_52452	0.925683
BAT_52603	Muscle_57330	0.904087
BAT_1561	BAT_42398	0.934923
BAT_1561	BAT_52446	0.891503
BAT_1561	BAT_52673	0.902314
BAT_1561	BAT_53209	0.900215
BAT_1561	BAT_48492	0.911162
BAT_1561	BAT_52716	0.92868
BAT_1561	BAT_46799	0.93056
BAT_1561	BAT_46142	-0.912437
BAT_1561	BAT_52473	0.902865
BAT_52452	BAT_53209	0.914869
BAT_52452	BAT_52447	0.913697
BAT_52452	BAT_46142	-0.916003
BAT_52452	BAT_42446	0.895833
BAT_52452	BAT_62862	-0.919888
BAT_52452	eWAT_15772	-0.903683
BAT_42398	BAT_52446	0.943497
BAT_42398	BAT_52673	0.919159
BAT_42398	BAT_53209	0.915631
BAT_42398	BAT_42450	0.920781
BAT_42398	BAT_52616	0.911127
BAT_42398	BAT_57473	0.895237
BAT_42398	BAT_48492	0.9553
BAT_42398	BAT_48490	0.930609
BAT_42398	BAT_52434	0.958096
BAT_42398	BAT_52495	0.917985
BAT_42398	BAT_52433	0.931852
BAT_42398	BAT_52436	0.902519
BAT_42398	BAT_57521	-0.892634
BAT_42398	BAT_52475	0.896568
BAT_42398	BAT_52615	0.893564
BAT_42398	Heart_1604	-0.898842
BAT_42398	Heart_49617	-0.893567
BAT_42398	Muscle_52436	0.912904
BAT_52446	BAT_52673	0.90127
BAT_52446	BAT_53209	0.944944
BAT_52446	BAT_52464	0.939064
BAT_52446	BAT_52687	0.967522
BAT_52446	BAT_52438	0.924351
BAT_52446	BAT_48492	0.93911
BAT_52446	BAT_48490	0.915255
BAT_52446	BAT_52434	0.943976
BAT_52446	BAT_52436	0.900566
BAT_52446	BAT_52447	0.958648
BAT_52446	BAT_17747	0.910972
BAT_52446	BAT_42446	0.917608
BAT_52446	BAT_44877	0.916973
BAT_52673	BAT_53209	0.930556
BAT_52673	BAT_42450	0.909252
BAT_52673	BAT_52616	0.973673
BAT_52673	BAT_48492	0.977596
BAT_52673	BAT_47153	0.937202
BAT_52673	BAT_48490	0.933353
BAT_52673	BAT_52434	0.925705
BAT_52673	BAT_52495	0.960021
BAT_52673	BAT_62851	0.896391
BAT_52673	BAT_52436	0.955477
BAT_52673	BAT_52475	0.98727
BAT_52673	BAT_52615	0.933655
BAT_52673	BAT_52716	0.942321
BAT_52673	BAT_44877	0.910064
BAT_52673	BAT_19130	0.948245
BAT_52673	BAT_57330	0.916025
BAT_52673	BAT_52235	0.909037
BAT_52673	eWAT_33949	-0.909025
BAT_53209	BAT_42450	0.938595
BAT_53209	BAT_52616	0.901511
BAT_53209	BAT_52464	0.90267
BAT_53209	BAT_52687	0.914635
BAT_53209	BAT_48492	0.932213
BAT_53209	BAT_48490	0.902443
BAT_53209	BAT_52434	0.893728
BAT_53209	BAT_52495	0.920639
BAT_53209	BAT_52436	0.922581
BAT_53209	BAT_52447	0.929466
BAT_53209	BAT_52697	0.896611
BAT_52683	BAT_52438	0.897602
BAT_52683	BAT_62851	0.90644
BAT_52683	BAT_52462	0.909567
BAT_52683	BAT_19263	0.93318
BAT_52683	BAT_42449	0.915867
BAT_52683	BAT_42448	0.904412
BAT_52683	BAT_52470	0.894938
BAT_52683	BAT_52448	0.897356
BAT_52683	BAT_54994	0.925364
BAT_52683	BAT_57331	0.893131
BAT_52683	BAT_54966	0.903574
BAT_42450	BAT_52616	0.916123
BAT_42450	BAT_57473	0.891743
BAT_42450	BAT_48492	0.93044
BAT_42450	BAT_48490	0.924114
BAT_42450	BAT_52434	0.892723
BAT_42450	BAT_52495	0.947407
BAT_42450	BAT_52433	0.943131
BAT_42450	BAT_52436	0.932008
BAT_42450	BAT_52697	0.934988
BAT_42450	BAT_52710	0.900359
BAT_52616	BAT_52438	0.904268
BAT_52616	BAT_48492	0.964274
BAT_52616	BAT_47153	0.975233
BAT_52616	BAT_48490	0.947366
BAT_52616	BAT_52434	0.944265
BAT_52616	BAT_52495	0.96707
BAT_52616	BAT_62851	0.920749
BAT_52616	BAT_52436	0.984392
BAT_52616	BAT_52475	0.956953
BAT_52616	BAT_52615	0.964509
BAT_52616	BAT_52716	0.899388
BAT_52616	BAT_19130	0.924117
BAT_52616	BAT_57330	0.952236
BAT_52616	BAT_52235	0.899373
BAT_52616	BAT_19258	0.895042
BAT_52616	BAT_57341	0.930391
BAT_52616	BAT_53195	0.896225
BAT_52616	BAT_19263	0.897591
BAT_52616	BAT_42448	0.917033
BAT_52616	BAT_48493	0.937479
BAT_52616	BAT_52437	0.925464
BAT_52616	BAT_52435	0.89698
BAT_52616	BAT_57480	0.911967
BAT_52616	eWAT_33949	-0.895344
BAT_52464	BAT_52687	0.969122
BAT_52464	BAT_52438	0.944542
BAT_52464	BAT_48492	0.910819
BAT_52464	BAT_52447	0.9451
BAT_52464	BAT_42446	0.900966
BAT_52464	BAT_44877	0.917151
BAT_52464	BAT_42449	0.902638
BAT_52464	BAT_52461	0.91641
BAT_52464	BAT_52448	0.891518
BAT_52464	BAT_52465	0.895693
BAT_52687	BAT_52438	0.906622
BAT_52687	BAT_52447	0.970958
BAT_52687	BAT_42446	0.931429
BAT_52687	BAT_44877	0.892361
BAT_52687	BAT_42449	0.901897
BAT_52687	BAT_53174	0.918635
BAT_52438	BAT_57473	0.917918
BAT_52438	BAT_48492	0.915385
BAT_52438	BAT_47153	0.913097
BAT_52438	BAT_48490	0.927407
BAT_52438	BAT_52434	0.942
BAT_52438	BAT_52495	0.895539
BAT_52438	BAT_62851	0.917546
BAT_52438	BAT_52436	0.927441
BAT_52438	BAT_52615	0.903549
BAT_52438	BAT_19263	0.917704
BAT_52438	BAT_42449	0.906739
BAT_52438	BAT_52461	0.914605
BAT_52438	BAT_42448	0.955881
BAT_52438	BAT_48493	0.920497
BAT_52438	BAT_52437	0.895155
BAT_52438	Heart_49617	-0.922581
BAT_57473	BAT_48492	0.931411
BAT_57473	BAT_47153	0.916689
BAT_57473	BAT_48490	0.978616
BAT_57473	BAT_52434	0.939131
BAT_57473	BAT_52495	0.951205
BAT_57473	BAT_62851	0.934765
BAT_57473	BAT_52433	0.905781
BAT_57473	BAT_52436	0.927307
BAT_57473	BAT_52615	0.928935
BAT_57473	BAT_42463	0.898187
BAT_57473	BAT_48493	0.894695
BAT_57473	BAT_42459	0.91186
BAT_57473	BAT_57476	0.969934
BAT_57473	BAT_57416	0.922999
BAT_57473	Heart_49617	-0.927838
BAT_48492	BAT_47153	0.943798
BAT_48492	BAT_48490	0.978231
BAT_48492	BAT_52434	0.966543
BAT_48492	BAT_52495	0.978516
BAT_48492	BAT_62851	0.933098
BAT_48492	BAT_52433	0.913586
BAT_48492	BAT_52436	0.962169
BAT_48492	BAT_52475	0.96135
BAT_48492	BAT_52615	0.963532
BAT_48492	BAT_52716	0.938656
BAT_48492	BAT_44877	0.931111
BAT_48492	BAT_19130	0.903975
BAT_48492	BAT_57330	0.903901
BAT_48492	BAT_52682	0.894689
BAT_48492	BAT_48493	0.89897
BAT_47153	BAT_48490	0.96524
BAT_47153	BAT_52434	0.946199
BAT_47153	BAT_52495	0.967018
BAT_47153	BAT_62851	0.951638
BAT_47153	BAT_52436	0.97963
BAT_47153	BAT_52475	0.909008
BAT_47153	BAT_52615	0.958591
BAT_47153	BAT_57330	0.964621
BAT_47153	BAT_57341	0.897431
BAT_47153	BAT_19263	0.892085
BAT_47153	BAT_42448	0.92563
BAT_47153	BAT_48493	0.955533
BAT_47153	BAT_52437	0.966338
BAT_47153	BAT_52435	0.916049
BAT_47153	BAT_57480	0.911021
BAT_47153	BAT_57476	0.916293
BAT_47153	BAT_57482	0.892014
BAT_47153	BAT_57477	0.903179
BAT_48490	BAT_52434	0.969148
BAT_48490	BAT_52495	0.986589
BAT_48490	BAT_62851	0.963682
BAT_48490	BAT_52433	0.909852
BAT_48490	BAT_52436	0.968944
BAT_48490	BAT_52475	0.909358
BAT_48490	BAT_52615	0.968298
BAT_48490	BAT_52716	0.900371
BAT_48490	BAT_44877	0.898184
BAT_48490	BAT_57330	0.92003
BAT_48490	BAT_48493	0.92764
BAT_48490	BAT_52437	0.919676
BAT_48490	BAT_57476	0.957561
BAT_48490	BAT_57416	0.907552
BAT_48490	Heart_49617	-0.909225
BAT_52434	BAT_52495	0.948672
BAT_52434	BAT_62851	0.895268
BAT_52434	BAT_52433	0.91755
BAT_52434	BAT_52436	0.957582
BAT_52434	BAT_57521	-0.892685
BAT_52434	BAT_52475	0.912626
BAT_52434	BAT_52615	0.966434
BAT_52434	BAT_44877	0.930072
BAT_52434	BAT_48493	0.934789
BAT_52434	BAT_52437	0.8943
BAT_52434	BAT_57476	0.902888
BAT_52434	BAT_57416	0.924445
BAT_52434	Heart_49617	-0.913391
BAT_52495	BAT_62851	0.950126
BAT_52495	BAT_52433	0.914114
BAT_52495	BAT_52436	0.981507
BAT_52495	BAT_52475	0.937405
BAT_52495	BAT_52615	0.966159
BAT_52495	BAT_52716	0.931728
BAT_52495	BAT_57330	0.938168
BAT_52495	BAT_52235	0.901021
BAT_52495	BAT_52682	0.903819
BAT_52495	BAT_48493	0.899395
BAT_52495	BAT_52437	0.90132
BAT_52495	BAT_57476	0.915543
BAT_62851	BAT_52436	0.941389
BAT_62851	BAT_52615	0.918167
BAT_62851	BAT_57330	0.927672
BAT_62851	BAT_52697	0.901428
BAT_62851	BAT_42448	0.901592
BAT_62851	BAT_48493	0.912373
BAT_62851	BAT_52437	0.931805
BAT_62851	BAT_57476	0.938793
BAT_62851	BAT_57482	0.933229
BAT_62851	BAT_57477	0.945586
BAT_62851	BAT_57475	0.902555
BAT_52433	BAT_52436	0.896622
BAT_52433	Heart_49617	-0.902205
BAT_52433	Muscle_48990	0.892569
BAT_52433	Muscle_52436	0.907157
BAT_52436	BAT_52475	0.930627
BAT_52436	BAT_52615	0.973716
BAT_52436	BAT_19130	0.896152
BAT_52436	BAT_57330	0.967631
BAT_52436	BAT_52697	0.893834
BAT_52436	BAT_42448	0.907555
BAT_52436	BAT_48493	0.929632
BAT_52436	BAT_52437	0.930622
BAT_52436	BAT_52435	0.894184
BAT_52436	BAT_57480	0.929983
BAT_52436	BAT_57476	0.891797
BAT_52436	BAT_57416	0.895276
BAT_52436	eWAT_33949	-0.894645
BAT_52447	BAT_42446	0.894315
BAT_52447	BAT_52465	0.922414
BAT_15497	BAT_512	0.937098
BAT_15497	BAT_27738	-0.9071
BAT_15497	Muscle_531	-0.939149
BAT_27738	Muscle_531	0.895176
BAT_48152	BAT_584	0.899347
BAT_48152	BAT_55015	0.897209
BAT_48152	BAT_63195	0.89699
BAT_55015	BAT_52431	-0.893147
BAT_55015	eWAT_32553	0.899692
BAT_55015	Serum_27513	-0.901802
BAT_37455	BAT_606	0.895312
BAT_37455	Heart_20675	0.93151
BAT_33951	BAT_1117	0.920805
BAT_33951	BAT_57519	0.951519
BAT_33951	BAT_57521	0.934807
BAT_33951	BAT_27718	0.900246
BAT_33951	BAT_3155	-0.910565
BAT_33951	BAT_57528	0.965081
BAT_33951	BAT_36713	0.961374
BAT_33951	BAT_57520	0.898386
BAT_33951	BAT_62947	0.961169
BAT_33951	eWAT_15772	0.89621
BAT_33951	eWAT_57528	0.906966
BAT_1117	BAT_57519	0.908465
BAT_1117	BAT_57521	0.891803
BAT_1117	BAT_36713	0.901149
BAT_1117	eWAT_15772	0.912077
BAT_1117	eWAT_52446	-0.895655
BAT_1117	eWAT_52452	-0.895245
BAT_1117	Serum_52603	0.899269
BAT_57519	BAT_57521	0.953299
BAT_57519	BAT_27718	0.89659
BAT_57519	BAT_57528	0.910284
BAT_57519	BAT_36713	0.914457
BAT_57519	BAT_57520	0.954287
BAT_57519	BAT_62947	0.937175
BAT_57519	Serum_3155	-0.92573
BAT_57519	Serum_52603	0.917635
BAT_57521	BAT_57528	0.897766
BAT_57521	BAT_36713	0.903897
BAT_57521	BAT_57520	0.952655
BAT_57521	BAT_62947	0.911629
BAT_57521	eWAT_33949	0.910863
BAT_57521	Serum_52603	0.90578
BAT_27718	BAT_41220	-0.913728
BAT_27718	BAT_57526	0.898631
BAT_27718	Liver_46286	-0.903154
BAT_3155	BAT_57528	-0.944909
BAT_3155	BAT_62947	-0.903228
BAT_3155	Heart_3155	0.966381
BAT_3155	Serum_3155	0.93656
BAT_57528	BAT_36713	0.919307
BAT_57528	BAT_62947	0.936229
BAT_57528	eWAT_57528	0.891348
BAT_57528	Heart_3155	-0.901193
BAT_57528	Serum_3155	-0.901019
BAT_36713	BAT_57520	0.899372
BAT_36713	BAT_62947	0.979746
BAT_36713	eWAT_15772	0.896583
BAT_36713	eWAT_57528	0.913137
BAT_57520	BAT_62947	0.914273
BAT_57520	eWAT_33949	0.907277
BAT_57520	Serum_52603	0.932707
BAT_62947	eWAT_15772	0.897042
BAT_62947	eWAT_57528	0.905441
BAT_62947	Serum_52603	0.895321
BAT_1643	BAT_1303	0.982466
BAT_1643	BAT_37058	0.916768
BAT_1303	BAT_37058	0.907332
BAT_1303	Heart_62781	0.898416
BAT_1303	HPT_33950	-0.903777
BAT_37058	BAT_15765	0.905895
BAT_37058	BAT_1496	0.914096
BAT_37058	BAT_22152	-0.903481
BAT_37058	BAT_33013	-0.896245
BAT_37058	BAT_48187	-0.949129
BAT_527	BAT_1356	-0.940212
BAT_527	BAT_1358	-0.904148
BAT_1356	BAT_1358	0.903439
BAT_1356	BAT_1118	0.904397
BAT_1356	BAT_1121	0.920139
BAT_1356	BAT_38296	0.909858
BAT_1358	BAT_1118	0.92
BAT_1358	BAT_38296	0.895245
BAT_1358	BAT_34214	0.914873
BAT_1121	BAT_1361	0.918128
BAT_1121	eWAT_52431	-0.900376
BAT_38296	BAT_1552	0.924044
BAT_1361	BAT_17805	0.950671
BAT_1361	BAT_35718	0.916683
BAT_1361	BAT_37478	0.902415
BAT_1361	BAT_38768	0.903043
BAT_1361	BAT_52307	-0.906866
BAT_1552	BAT_17805	0.891625
BAT_1552	BAT_32415	0.893764
BAT_1552	BAT_33587	0.950851
BAT_1552	BAT_33972	0.909919
BAT_34214	BAT_35186	0.901301
BAT_34214	BAT_43761	-0.89597
BAT_35186	BAT_34061	0.905351
BAT_17805	BAT_35718	0.941583
BAT_17805	BAT_38768	0.920649
BAT_17805	BAT_32415	0.913667
BAT_17805	BAT_33587	0.930139
BAT_17805	BAT_33972	0.91975
BAT_17805	Heart_1493	-0.911188
BAT_17805	Serum_1648	-0.912642
BAT_35718	BAT_37478	0.935579
BAT_35718	BAT_52307	-0.915789
BAT_35718	BAT_32504	0.941901
BAT_35718	BAT_44675	0.89981
BAT_35718	BAT_45968	0.91002
BAT_35718	Heart_1493	-0.895234
BAT_35718	Heart_46142	-0.894224
BAT_35718	Serum_61826	0.911224
BAT_37478	BAT_52307	-0.934701
BAT_37478	BAT_32504	0.947951
BAT_37478	BAT_44675	0.970094
BAT_37478	BAT_32417	0.920033
BAT_37478	BAT_39730	0.89345
BAT_37478	BAT_57810	0.93153
BAT_37478	iWAT_18319	0.937572
BAT_37478	Serum_18374	-0.89495
BAT_38768	BAT_33972	0.931869
BAT_52307	BAT_44675	-0.905505
BAT_52307	BAT_57810	-0.91015
BAT_52307	Heart_64	0.896762
BAT_52307	Heart_22001	-0.898896
BAT_52307	iWAT_18319	-0.898839
BAT_52307	Serum_60	0.897703
BAT_52307	Serum_64	0.926156
BAT_52307	Serum_34387	0.89307
BAT_52307	Serum_35132	0.898376
BAT_52307	Serum_61826	-0.927584
BAT_32415	Heart_1493	-0.894756
BAT_33587	BAT_33972	0.947674
BAT_33587	Heart_39835	0.901902
BAT_33587	Serum_1598	0.915523
BAT_32504	BAT_44675	0.951435
BAT_32504	BAT_32417	0.91053
BAT_32504	BAT_57810	0.898812
BAT_32504	Heart_1493	-0.899748
BAT_32504	Heart_46142	-0.905505
BAT_32504	Muscle_57418	0.894344
BAT_32504	Serum_18374	-0.910516
BAT_32504	Serum_61826	0.89885
BAT_44675	BAT_32417	0.916889
BAT_44675	BAT_39730	0.900505
BAT_44675	BAT_57810	0.901871
BAT_44675	iWAT_18319	0.935253
BAT_44675	Serum_62100	0.921365
BAT_44675	Serum_18374	-0.900758
BAT_32417	BAT_57810	0.954231
BAT_32417	iWAT_18319	0.923434
BAT_32417	iWAT_31885	0.920579
BAT_32417	Liver_59	-0.905292
BAT_32417	Liver_15910	0.90224
BAT_32417	Liver_35163	0.892827
BAT_32417	Liver_35170	0.916982
BAT_32417	Liver_62102	-0.89324
BAT_32417	Muscle_1638	0.892074
BAT_32417	Muscle_39582	-0.899109
BAT_32417	Serum_1649	-0.900831
BAT_32417	Serum_62100	0.923367
BAT_32417	Serum_60	-0.905092
BAT_32417	Serum_1512	-0.915627
BAT_32417	Serum_2133	0.893334
BAT_32417	Serum_18374	-0.892744
BAT_32417	Serum_35127	0.912952
BAT_32417	Serum_52475	-0.947178
BAT_32417	Serum_52673	-0.926529
BAT_39730	BAT_34396	0.935691
BAT_39730	BAT_39835	0.922791
BAT_39730	BAT_39732	0.924484
BAT_57810	BAT_32980	0.891779
BAT_57810	Heart_15872	-0.900896
BAT_57810	Heart_38325	0.927732
BAT_57810	Heart_39582	-0.897299
BAT_57810	iWAT_18319	0.923045
BAT_57810	iWAT_31885	0.897992
BAT_57810	Liver_35170	0.893248
BAT_57810	Liver_577	0.8937
BAT_57810	Serum_62100	0.891657
BAT_57810	Serum_60	-0.8984
BAT_57810	Serum_35127	0.89257
BAT_57810	Serum_52475	-0.947756
BAT_57810	Serum_52673	-0.94006
BAT_15949	BAT_1411	0.905218
BAT_15949	BAT_38625	0.937271
BAT_15949	Muscle_2849	-0.891357
BAT_15949	Serum_52438	-0.896481
BAT_1411	BAT_32352	0.923583
BAT_1411	Serum_52438	-0.892899
BAT_38625	BAT_32352	0.903118
BAT_38625	Muscle_2849	-0.909444
BAT_38625	Serum_19263	-0.894681
BAT_44621	BAT_1437	-0.910798
BAT_35652	BAT_1471	0.898618
BAT_35652	Serum_20488	-0.914958
BAT_1471	Serum_57453	-0.910105
BAT_15765	BAT_1496	0.911548
BAT_15765	BAT_53260	-0.906735
BAT_15765	Muscle_52475	-0.961657
BAT_1496	BAT_53260	-0.895966
BAT_1496	BAT_57463	-0.912176
BAT_1496	BAT_22152	-0.90688
BAT_53260	BAT_57463	0.962495
BAT_53260	BAT_20694	0.918059
BAT_53260	BAT_33013	0.917526
BAT_53260	BAT_57464	0.930013
BAT_53260	BAT_48187	0.904963
BAT_53260	BAT_53257	0.943694
BAT_57463	BAT_22152	0.899473
BAT_57463	BAT_15506	0.895055
BAT_57463	BAT_20694	0.954134
BAT_57463	BAT_33013	0.936117
BAT_57463	BAT_57464	0.89677
BAT_22152	BAT_15506	0.951186
BAT_22152	BAT_20694	0.915048
BAT_22152	BAT_33013	0.920543
BAT_22152	BAT_36659	-0.921876
BAT_22152	BAT_48187	0.925174
BAT_22152	BAT_514	0.933263
BAT_15506	BAT_20694	0.921003
BAT_15506	BAT_33013	0.925315
BAT_15506	BAT_36659	-0.908106
BAT_15506	BAT_48187	0.909038
BAT_15506	BAT_46322	-0.946275
BAT_20694	BAT_33013	0.929129
BAT_33013	BAT_48187	0.907404
BAT_57464	BAT_52944	0.913688
BAT_52475	BAT_52615	0.92779
BAT_52475	BAT_52716	0.927253
BAT_52475	BAT_44877	0.908255
BAT_52475	BAT_19130	0.951579
BAT_52475	BAT_57330	0.893107
BAT_52475	BAT_52235	0.923932
BAT_52475	BAT_19258	0.90199
BAT_52475	BAT_39271	0.896115
BAT_52475	eWAT_33949	-0.892576
BAT_52615	BAT_44877	0.90585
BAT_52615	BAT_19130	0.910526
BAT_52615	BAT_57330	0.949965
BAT_52615	BAT_48493	0.938589
BAT_52615	BAT_52437	0.915488
BAT_52615	BAT_57331	0.928872
BAT_52615	BAT_57476	0.920234
BAT_52615	BAT_57416	0.918311
BAT_52615	eWAT_33949	-0.919223
BAT_52716	BAT_52473	0.911577
BAT_52716	BAT_19130	0.901547
BAT_52716	BAT_52682	0.917453
BAT_52716	Muscle_52466	0.892668
BAT_46799	BAT_17747	0.911286
BAT_46799	BAT_54956	0.897029
BAT_46142	eWAT_37253	-0.915879
BAT_52473	BAT_52682	0.921281
BAT_52473	eWAT_42420	-0.904093
BAT_42446	BAT_44877	0.936782
BAT_44877	BAT_42449	0.896146
BAT_44877	BAT_52461	0.92739
BAT_44877	Muscle_34419	-0.920844
BAT_19130	BAT_57330	0.896154
BAT_19130	BAT_19258	0.897139
BAT_19130	BAT_57341	0.910218
BAT_19130	BAT_37070	-0.917501
BAT_19130	BAT_57522	-0.943107
BAT_19130	eWAT_33949	-0.93316
BAT_57330	BAT_19258	0.895172
BAT_57330	BAT_57341	0.908246
BAT_57330	BAT_19263	0.891769
BAT_57330	BAT_42448	0.893378
BAT_57330	BAT_48493	0.902447
BAT_57330	BAT_52437	0.929238
BAT_57330	BAT_52435	0.894729
BAT_57330	BAT_57480	0.933821
BAT_57330	BAT_57475	0.896659
BAT_52235	BAT_52682	0.910339
BAT_52235	BAT_19258	0.933217
BAT_52235	BAT_53195	0.899979
BAT_52235	Muscle_15910	0.902326
BAT_52697	BAT_52611	0.918841
BAT_52697	BAT_57480	0.919655
BAT_52697	BAT_54958	0.906205
BAT_46173	BAT_1564	0.937336
BAT_46173	iWAT_47155	0.924044
BAT_1564	eWAT_1125	0.899407
BAT_1564	eWAT_1649	0.898385
BAT_1564	Muscle_57331	-0.907484
BAT_15798	BAT_1604	-0.931513
BAT_15798	eWAT_38768	0.918012
BAT_15747	BAT_1768	0.992425
BAT_15747	Muscle_43264	-0.902248
BAT_1768	Muscle_44621	0.898133
BAT_531	BAT_1827	0.930418
BAT_531	BAT_34396	0.941942
BAT_531	BAT_39835	0.895103
BAT_531	BAT_52608	0.909032
BAT_531	Liver_33950	-0.900832
BAT_531	Muscle_32506	0.908743
BAT_531	Serum_566	-0.916605
BAT_1827	BAT_34396	0.898935
BAT_1827	BAT_62566	-0.919103
BAT_1827	Liver_33950	-0.924764
BAT_34396	BAT_39835	0.941769
BAT_34396	BAT_39732	0.930813
BAT_34396	Muscle_35117	-0.904399
BAT_34396	Muscle_38125	-0.908527
BAT_39835	BAT_52435	-0.905007
BAT_39835	Muscle_35117	-0.895866
BAT_52608	BAT_39732	0.921259
BAT_52608	Heart_36600	-0.894773
BAT_62566	BAT_62558	0.937321
BAT_62566	BAT_62559	0.963246
BAT_62566	BAT_62562	0.962379
BAT_62566	Heart_35186	0.914832
BAT_62566	Liver_33950	0.914926
BAT_62558	BAT_62559	0.971983
BAT_62558	BAT_62562	0.964123
BAT_62559	BAT_62562	0.968285
BAT_62562	Liver_33950	0.899754
BAT_38165	BAT_2183	0.917827
BAT_2183	Liver_15910	0.906136
BAT_2183	Liver_62102	-0.943213
BAT_2183	Liver_32197	-0.93043
BAT_2183	Muscle_1508	-0.948171
BAT_2183	Muscle_32412	-0.919918
BAT_2183	Muscle_36747	-0.931994
BAT_2183	Muscle_57810	0.907134
BAT_2183	Serum_57	0.894283
BAT_2183	Serum_1125	-0.898497
BAT_2183	Serum_1649	-0.895459
BAT_2183	Serum_2125	0.909488
BAT_2183	Serum_22137	0.902023
BAT_2183	Serum_37123	0.925459
BAT_2183	Serum_48782	0.922969
BAT_2183	Serum_62100	0.896057
BAT_32328	BAT_2763	0.916894
BAT_32328	BAT_33936	0.92583
BAT_32328	Serum_44681	0.897183
BAT_2763	BAT_33936	0.917535
BAT_2763	BAT_34534	0.910731
BAT_2763	BAT_37059	0.893029
BAT_2763	BAT_38178	0.907029
BAT_2763	eWAT_5086	-0.89481
BAT_2763	Heart_48434	-0.899571
BAT_2763	Serum_20488	0.892586
BAT_34534	BAT_38178	0.944822
BAT_34534	BAT_33952	0.913554
BAT_34534	BAT_46223	0.90146
BAT_34534	BAT_48182	0.921116
BAT_34534	BAT_61769	0.977015
BAT_34534	BAT_35160	0.896556
BAT_34534	eWAT_46225	-0.935573
BAT_37059	eWAT_5086	-0.916646
BAT_37059	Heart_48434	-0.968472
BAT_37059	iWAT_33955	0.898012
BAT_37059	iWAT_37752	0.898838
BAT_37059	iWAT_39732	0.907255
BAT_37059	Liver_605	-0.895564
BAT_37059	Liver_15915	0.909389
BAT_37059	Liver_55072	-0.907066
BAT_37059	Muscle_22137	0.898004
BAT_37059	Serum_44878	-0.899
BAT_38178	BAT_61769	0.961813
BAT_33952	BAT_46223	0.893185
BAT_33952	BAT_48182	0.970045
BAT_33952	BAT_61769	0.918486
BAT_33952	BAT_57511	0.916312
BAT_33952	BAT_44681	0.954528
BAT_33952	BAT_53223	0.926817
BAT_33952	eWAT_46225	-0.900639
BAT_46223	BAT_61769	0.921901
BAT_46223	BAT_35160	0.955923
BAT_46223	BAT_57511	0.97368
BAT_46223	BAT_44681	0.946703
BAT_46223	Heart_35428	-0.903682
BAT_48182	BAT_61769	0.935329
BAT_48182	eWAT_3155	-0.901881
BAT_48182	eWAT_46225	-0.899795
BAT_61769	BAT_35160	0.909294
BAT_61769	BAT_57511	0.904364
BAT_61769	eWAT_46225	-0.927026
BAT_35160	BAT_57511	0.923818
BAT_35160	BAT_44681	0.919184
BAT_35160	BAT_53223	0.924126
BAT_35160	BAT_32197	-0.891635
BAT_21158	BAT_2829	-0.906174
BAT_21158	BAT_22053	0.895769
BAT_21158	BAT_27503	0.891365
BAT_22053	BAT_22001	0.921627
BAT_22053	BAT_32457	0.98249
BAT_62804	BAT_2849	0.907933
BAT_15681	BAT_5086	0.892598
BAT_15681	BAT_62860	0.937816
BAT_15681	BAT_63151	-0.902212
BAT_15681	Heart_32401	0.914465
BAT_15681	Heart_62853	0.906658
BAT_15681	iWAT_37752	-0.916013
BAT_5086	Heart_32401	0.909563
BAT_62860	BAT_39577	0.894521
BAT_63151	eWAT_63151	0.905484
BAT_63151	Liver_36815	0.907634
BAT_63151	Liver_42448	-0.893948
BAT_63151	Liver_48885	-0.924472
BAT_63151	Liver_63151	0.942661
BAT_63151	Muscle_48492	0.898092
BAT_63151	Muscle_48490	0.893534
BAT_63151	Muscle_57330	0.92515
BAT_63151	Serum_15681	-0.91022
BAT_63151	Serum_63151	0.904109
BAT_2150	BAT_5341	0.905282
BAT_2150	Heart_27718	-0.896055
BAT_2150	Liver_18330	-0.913717
BAT_2150	Serum_42398	-0.902552
BAT_5341	Liver_57479	0.924183
BAT_62950	BAT_15705	0.896193
BAT_52611	BAT_15745	-0.894581
BAT_33968	BAT_18349	-0.972458
BAT_18349	Heart_1600	-0.912122
BAT_33983	BAT_18497	0.949439
BAT_18497	Serum_1356	0.906012
BAT_18497	Serum_44664	0.894777
BAT_19258	BAT_57341	0.937114
BAT_19258	BAT_53195	0.8966
BAT_19258	Muscle_54941	0.895934
BAT_19258	Muscle_52452	0.893394
BAT_57341	BAT_19263	0.906159
BAT_57341	Muscle_19130	0.906588
BAT_57341	Muscle_19503	0.908495
BAT_57341	Muscle_54941	0.917339
BAT_37070	BAT_62807	0.905941
BAT_57522	BAT_57512	0.933968
BAT_53195	BAT_52710	0.981431
BAT_53195	BAT_42463	0.94636
BAT_39271	BAT_39270	0.957847
BAT_39271	Muscle_37536	-0.930806
BAT_39271	Muscle_37538	-0.924847
BAT_52710	BAT_42463	0.949072
BAT_42463	BAT_57482	0.922419
BAT_19263	BAT_42449	0.905552
BAT_19263	BAT_52461	0.905647
BAT_19263	BAT_42448	0.982131
BAT_19263	BAT_48493	0.921826
BAT_19263	BAT_52437	0.902089
BAT_19263	BAT_52468	0.908781
BAT_19263	BAT_52470	0.914655
BAT_42449	BAT_52461	0.972769
BAT_42449	BAT_42448	0.891344
BAT_42448	BAT_48493	0.949949
BAT_42448	BAT_52437	0.93593
BAT_42448	BAT_52435	0.912213
BAT_48493	BAT_52437	0.98161
BAT_48493	BAT_52435	0.961229
BAT_48493	BAT_57480	0.892695
BAT_48493	BAT_57476	0.914146
BAT_48493	BAT_57482	0.912322
BAT_52437	BAT_52435	0.969299
BAT_52437	BAT_57480	0.927456
BAT_52437	BAT_57476	0.92148
BAT_52437	BAT_57482	0.944596
BAT_52468	BAT_52470	0.891494
BAT_52468	Serum_57457	0.923247
BAT_52470	BAT_54994	0.924951
BAT_52448	BAT_38309	0.902138
BAT_54994	BAT_52467	0.948327
BAT_57331	BAT_52467	0.89141
BAT_52748	BAT_19265	0.943396
BAT_52748	HPT_62562	0.897142
BAT_52748	Serum_37058	-0.896158
BAT_19265	Heart_15677	0.910776
BAT_19265	HPT_62562	0.938539
BAT_19265	Liver_62804	0.899539
BAT_19265	Serum_1561	0.900033
BAT_19265	Serum_37058	-0.898885
BAT_36659	BAT_48187	-0.896415
BAT_36659	BAT_53257	-0.895094
BAT_36659	BAT_1414	-0.915439
BAT_36659	BAT_37093	0.98046
BAT_36659	BAT_39994	0.918556
BAT_36659	BAT_40045	0.899182
BAT_36659	BAT_48189	0.897427
BAT_36659	BAT_40475	0.989943
BAT_36659	BAT_42079	0.981854
BAT_36659	Liver_6146	0.932056
BAT_48187	BAT_53257	0.924247
BAT_48187	BAT_52944	0.941925
BAT_53257	BAT_39994	-0.920621
BAT_53257	BAT_52944	0.908087
BAT_22001	BAT_32457	0.922969
BAT_27447	BAT_21184	0.931574
BAT_27447	BAT_34393	0.961758
BAT_27447	BAT_34397	0.895408
BAT_27447	BAT_32506	0.935695
BAT_27447	BAT_34383	0.900086
BAT_21184	BAT_34393	0.907744
BAT_21184	BAT_32506	0.918681
BAT_21184	BAT_34383	0.938032
BAT_21184	BAT_35625	0.92933
BAT_21184	BAT_21232	0.907125
BAT_34393	BAT_32506	0.901716
BAT_32506	BAT_34383	0.927416
BAT_34383	BAT_35625	0.90562
BAT_34383	Heart_36738	-0.911414
BAT_34383	iWAT_22137	-0.922152
BAT_1414	BAT_37093	-0.895577
BAT_1414	BAT_40045	-0.89273
BAT_1414	BAT_48189	-0.9332
BAT_1414	BAT_40475	-0.930162
BAT_1414	BAT_42079	-0.923237
BAT_1414	BAT_40008	-0.915669
BAT_1414	BAT_41374	-0.929167
BAT_1414	eWAT_32197	-0.911612
BAT_37093	BAT_39994	0.921468
BAT_37093	BAT_40475	0.962535
BAT_37093	BAT_42079	0.953611
BAT_37093	Liver_6146	0.926984
BAT_39994	BAT_40008	0.950906
BAT_39994	BAT_2134	-0.914153
BAT_40045	BAT_48189	0.961884
BAT_40045	BAT_40475	0.92745
BAT_40045	BAT_42079	0.929484
BAT_40045	BAT_41374	0.946312
BAT_40045	BAT_18357	0.920775
BAT_40045	BAT_40010	0.957845
BAT_40045	BAT_41370	0.964555
BAT_40045	BAT_42382	-0.894126
BAT_40045	Muscle_35665	-0.923945
BAT_48189	BAT_40475	0.926469
BAT_48189	BAT_42079	0.930753
BAT_48189	BAT_41374	0.981136
BAT_48189	BAT_18357	0.893209
BAT_48189	BAT_40010	0.973531
BAT_48189	BAT_41370	0.917469
BAT_48189	Muscle_35665	-0.906844
BAT_40475	BAT_42079	0.993949
BAT_40475	BAT_41374	0.916179
BAT_40475	Liver_6146	0.926021
BAT_40475	Muscle_35665	-0.897903
BAT_42079	BAT_41374	0.914658
BAT_42079	BAT_40010	0.895888
BAT_42079	Liver_6146	0.896932
BAT_42079	Muscle_35665	-0.90584
BAT_52944	Muscle_57595	0.896491
BAT_52944	Serum_63151	0.911387
BAT_1110	BAT_27710	0.902607
BAT_1110	iWAT_1125	-0.913847
BAT_1110	Serum_61826	0.894374
BAT_1110	Serum_63590	0.904024
BAT_27710	BAT_35436	0.904438
BAT_27710	BAT_61789	0.934655
BAT_27710	eWAT_63151	0.893629
BAT_27710	Heart_32401	-0.906824
BAT_27710	Heart_61789	0.911535
BAT_27710	iWAT_1125	-0.907273
BAT_27710	Liver_32401	-0.903936
BAT_27710	Muscle_35159	-0.947633
BAT_27710	Muscle_48492	0.924739
BAT_27710	Muscle_57473	0.891629
BAT_27710	Serum_27710	0.923773
BAT_27710	Serum_32401	-0.930799
BAT_27710	Serum_36600	-0.896362
BAT_27710	Serum_63590	0.901332
BAT_35436	BAT_61789	0.96831
BAT_35436	BAT_39592	0.912713
BAT_35436	BAT_62850	0.89561
BAT_35436	Heart_35436	0.954613
BAT_35436	Heart_61789	0.953549
BAT_35436	iWAT_5086	-0.908348
BAT_35436	iWAT_39582	-0.898513
BAT_35436	iWAT_61826	0.894088
BAT_35436	Liver_52988	0.900018
BAT_35436	Muscle_60	-0.90782
BAT_35436	Muscle_64	-0.913481
BAT_35436	Serum_5086	-0.894595
BAT_35436	Serum_27710	0.911702
BAT_35436	Serum_32401	-0.956387
BAT_35436	Serum_33952	0.89125
BAT_35436	Serum_35160	0.908768
BAT_35436	Serum_43264	0.904526
BAT_35436	Serum_43493	-0.896013
BAT_35436	Serum_46223	0.912627
BAT_35436	Serum_57511	0.907662
BAT_35436	Serum_57520	0.892725
BAT_35436	Serum_62556	0.906738
BAT_61789	Heart_35436	0.893821
BAT_61789	Heart_61789	0.959657
BAT_61789	iWAT_5086	-0.908771
BAT_61789	Muscle_60	-0.898638
BAT_61789	Muscle_64	-0.925763
BAT_61789	Serum_32401	-0.905773
BAT_61789	Serum_43264	0.897533
BAT_61789	Serum_62556	0.91608
BAT_61789	Serum_35665	0.908718
BAT_39592	Heart_1493	-0.897416
BAT_39592	Liver_36752	-0.907878
BAT_39592	Liver_62862	-0.929824
BAT_39592	Muscle_60	-0.965173
BAT_39592	Muscle_64	-0.928894
BAT_39592	Muscle_1125	-0.912145
BAT_39592	Muscle_1649	-0.931197
BAT_39592	Muscle_36808	0.901635
BAT_39592	Serum_32401	-0.901962
BAT_39592	Serum_63590	0.905997
BAT_62850	Heart_21158	0.917553
BAT_62850	Heart_32457	0.892892
BAT_62850	Heart_35436	0.915529
BAT_62850	Liver_531	0.897854
BAT_62850	Muscle_57444	0.932003
BAT_62850	Serum_46223	0.905478
BAT_62850	Serum_57511	0.892421
BAT_62850	Serum_62556	0.908894
BAT_62850	Serum_61789	0.953241
BAT_36831	BAT_32377	0.937644
BAT_36831	BAT_54969	-0.923395
BAT_32377	BAT_54969	-0.902392
BAT_34437	BAT_32980	0.915598
BAT_34437	Serum_15443	-0.892705
BAT_34437	Serum_52614	-0.891815
BAT_32418	BAT_33447	0.898158
BAT_33949	BAT_33945	0.896434
BAT_33949	BAT_54914	0.967833
BAT_33945	BAT_54914	0.892024
BAT_1494	BAT_33946	0.936112
BAT_1494	Liver_57651	-0.892864
BAT_1494	Serum_52449	-0.891283
BAT_1494	Serum_53261	-0.917072
BAT_33946	BAT_18245	0.904071
BAT_33946	eWAT_1494	0.926568
BAT_33946	HPT_542	-0.902104
BAT_33946	Liver_57651	-0.948185
BAT_33946	Muscle_1408	0.916994
BAT_33946	Serum_48258	-0.910881
BAT_33946	Serum_52449	-0.89324
BAT_18245	HPT_542	-0.902721
BAT_57511	BAT_44681	0.967123
BAT_57511	BAT_53223	0.913288
BAT_57511	Serum_62946	-0.892298
BAT_44681	BAT_53223	0.939114
BAT_44681	BAT_62946	-0.913001
BAT_44681	Heart_35428	-0.896488
BAT_44681	Serum_62946	-0.92695
BAT_53223	Liver_1566	-0.892789
BAT_33441	BAT_34407	0.909044
BAT_32197	Heart_33971	0.905148
BAT_32197	Liver_1505	0.908463
BAT_32197	Liver_15720	0.902286
BAT_32197	Serum_21127	-0.929278
BAT_32197	Serum_45428	0.904584
BAT_62807	BAT_35433	0.928975
BAT_33955	BAT_35631	0.915227
BAT_33955	Serum_43488	-0.922689
BAT_41374	BAT_18357	0.895605
BAT_41374	BAT_40010	0.981229
BAT_41374	BAT_41370	0.924145
BAT_35253	BAT_36768	0.892049
BAT_18357	BAT_37451	0.926694
BAT_18357	BAT_40010	0.909816
BAT_37451	Heart_57379	-0.901611
BAT_40010	BAT_41370	0.939965
BAT_38395	BAT_38399	0.940506
BAT_52435	BAT_57480	0.924794
BAT_41370	BAT_42382	-0.908633
BAT_41370	BAT_34398	0.898081
BAT_54958	BAT_57475	0.921311
BAT_42459	Heart_49617	-0.916242
BAT_57476	BAT_57416	0.899161
BAT_57476	BAT_57482	0.913919
BAT_54675	BAT_43840	0.901835
BAT_54675	Heart_63361	-0.928669
BAT_43840	HPT_1566	-0.947193
BAT_62946	eWAT_2125	0.916827
BAT_62946	Heart_1105	0.891631
BAT_62946	Heart_33972	0.897
BAT_62946	Serum_62946	0.932435
BAT_32350	BAT_45095	-0.920814
BAT_555	BAT_45428	-0.933162
BAT_45428	iWAT_1868	-0.903658
BAT_54968	BAT_46798	0.946545
BAT_46798	iWAT_48130	-0.892712
BAT_57475	Muscle_54961	0.909587
BAT_57518	BAT_48149	0.901126
BAT_57518	eWAT_15681	-0.893848
BAT_57518	Serum_43591	-0.917351
BAT_48149	eWAT_46225	-0.892135
BAT_57512	Muscle_33945	0.913578
BAT_61868	BAT_57547	0.901063
BAT_57461	BAT_61506	-0.898949
BAT_61506	Muscle_27710	0.91471
BAT_61506	Muscle_39730	0.903442
BAT_61506	Muscle_52438	0.909153
BAT_61506	Serum_27710	0.905048
BAT_52984	BAT_62781	-0.948346
BAT_62781	HPT_44681	0.910466
BAT_63990	eWAT_601	0.904221
BAT_63990	eWAT_2125	-0.903374
BAT_63990	eWAT_53195	0.894505
BAT_63990	Serum_32446	0.891732
eWAT_601	eWAT_2125	-0.882964
eWAT_601	eWAT_53195	0.904262
eWAT_601	Heart_45968	-0.903955
eWAT_601	eWAT_590	0.908677
eWAT_601	eWAT_47155	0.915349
eWAT_601	eWAT_57814	0.862009
eWAT_601	Liver_2342	0.977851
eWAT_601	Liver_39582	-0.900871
eWAT_601	Liver_63193	0.951668
eWAT_601	Liver_63196	0.934441
eWAT_2125	Serum_32446	-0.918001
eWAT_2125	Serum_62946	0.89479
eWAT_2125	Liver_39582	0.909781
eWAT_2125	Serum_35107	0.916717
eWAT_53195	eWAT_48255	0.913933
eWAT_53195	Serum_62946	-0.899255
eWAT_53195	eWAT_57814	0.935695
eWAT_53195	eWAT_42446	-0.860184
eWAT_53195	eWAT_53174	-0.857407
eWAT_53195	eWAT_1516	0.917744
eWAT_53195	eWAT_57523	0.901432
eWAT_53195	eWAT_52449	-0.882299
eWAT_53195	eWAT_27665	-0.865753
eWAT_53195	Liver_40807	0.91628
eWAT_53195	Liver_32415	0.915781
BAT_48255	eWAT_1121	-0.918459
BAT_48255	eWAT_48255	0.892387
BAT_48255	eWAT_53180	-0.905886
BAT_48255	Liver_61833	-0.907612
eWAT_1121	Liver_61833	0.93573
eWAT_1121	eWAT_52683	0.893367
eWAT_1121	eWAT_53009	0.892408
eWAT_1121	eWAT_53176	0.895028
eWAT_1121	eWAT_48152	0.897877
eWAT_1121	eWAT_63192	0.895775
eWAT_1121	eWAT_1365	0.890751
eWAT_1121	eWAT_20694	0.88995
eWAT_48255	eWAT_57814	0.891106
eWAT_48255	eWAT_605	-0.855666
eWAT_48255	Muscle_52431	0.912814
eWAT_53180	eWAT_1118	0.892168
eWAT_53180	eWAT_1356	0.860822
eWAT_53180	eWAT_1358	0.891392
eWAT_1125	Muscle_594	0.908612
eWAT_1125	Serum_36752	0.905742
eWAT_1649	Liver_15910	-0.918937
eWAT_1649	Serum_2133	-0.8998
eWAT_1649	Liver_62860	0.899117
eWAT_1649	Serum_52988	-0.892221
BAT_1493	eWAT_1493	0.906988
eWAT_1493	Heart_1303	-0.909897
eWAT_1494	Liver_57651	-0.904148
eWAT_1494	Serum_48258	-0.913593
BAT_36747	eWAT_2133	-0.917497
BAT_36747	Liver_2127	0.892636
BAT_36747	Liver_48187	-0.89852
BAT_36747	Liver_48433	-0.915391
BAT_36747	Muscle_2125	-0.928304
BAT_36747	Muscle_34035	0.906124
BAT_36747	Muscle_48187	-0.900672
BAT_36747	Muscle_52285	0.89123
BAT_36747	Serum_60	-0.892518
BAT_36747	Serum_1651	-0.917746
BAT_36747	Serum_32506	0.916557
BAT_36747	Serum_36747	0.921254
BAT_36747	Serum_43343	0.91029
BAT_36747	Serum_43802	0.941673
eWAT_2133	Liver_32197	0.899247
eWAT_2133	Muscle_531	-0.893564
eWAT_2133	Muscle_1508	0.900778
eWAT_2133	Muscle_2125	0.894292
eWAT_2133	eWAT_5983	0.884044
eWAT_2133	Heart_1471	-0.928211
eWAT_2133	Heart_61778	-0.933309
eWAT_2133	Muscle_52687	0.921116
eWAT_46225	Serum_21127	-0.907059
eWAT_5086	BAT_27727	-0.91979
eWAT_5086	eWAT_15681	0.85879
eWAT_5086	Liver_48434	0.930873
eWAT_5086	Muscle_32412	0.929112
eWAT_5086	eWAT_1648	0.906635
eWAT_5086	eWAT_52474	-0.882998
eWAT_5086	Liver_33953	0.897034
eWAT_5086	Serum_48434	0.919843
BAT_27727	Heart_35428	-0.894261
BAT_27727	Heart_57747	-0.915343
BAT_27727	Liver_27665	0.900463
BAT_27727	Liver_35107	-0.921726
BAT_27727	Liver_48434	-0.908239
BAT_27727	Muscle_32412	-0.946524
BAT_27727	Serum_43761	-0.903422
BAT_27727	Serum_62946	-0.905107
BAT_63264	eWAT_6146	-0.901708
eWAT_6146	eWAT_54968	0.868664
eWAT_15681	Muscle_32412	0.902173
eWAT_15681	Heart_52669	0.899686
eWAT_15681	Serum_27665	0.913389
eWAT_15681	Serum_33967	0.893264
eWAT_15772	eWAT_57528	0.868731
eWAT_52446	eWAT_52452	0.91949
eWAT_52446	eWAT_52687	0.930669
eWAT_52446	Serum_46142	-0.907979
eWAT_52446	eWAT_42446	0.900597
eWAT_52446	eWAT_53174	0.905062
eWAT_52446	eWAT_53189	0.855485
eWAT_52446	eWAT_42449	0.913983
eWAT_52446	eWAT_52435	0.887737
eWAT_52452	eWAT_57528	-0.85762
eWAT_52452	BAT_1572	-0.91675
eWAT_52452	eWAT_52687	0.924168
eWAT_52452	Serum_46142	-0.91696
eWAT_52452	eWAT_42446	0.922394
eWAT_52452	eWAT_53174	0.906759
eWAT_52452	eWAT_1516	-0.861482
eWAT_52452	eWAT_52683	0.879574
eWAT_52452	eWAT_52453	0.894595
eWAT_52452	eWAT_53189	0.891039
eWAT_52452	eWAT_55041	0.858016
eWAT_52452	eWAT_63990	-0.858365
eWAT_52452	eWAT_42449	0.871698
eWAT_52452	eWAT_52435	0.858655
eWAT_57528	eWAT_52683	-0.882995
eWAT_57528	eWAT_63990	0.880417
eWAT_57528	eWAT_38178	0.874517
eWAT_57528	eWAT_36831	0.859103
eWAT_57528	eWAT_52689	0.864597
BAT_1512	eWAT_15860	-0.891581
BAT_1512	Heart_57526	-0.891302
BAT_1512	Heart_62436	-0.909091
BAT_1512	iWAT_15506	0.914691
BAT_1512	Muscle_55041	0.916652
eWAT_15860	eWAT_32553	0.895082
eWAT_15860	eWAT_37465	-0.879021
eWAT_15860	eWAT_1419	0.868393
eWAT_15860	eWAT_57453	-0.881768
eWAT_15860	eWAT_35819	-0.885166
eWAT_15860	eWAT_15506	-0.867699
eWAT_15860	iWAT_1107	0.910029
eWAT_15860	iWAT_18497	0.91125
eWAT_15860	iWAT_32553	0.923794
eWAT_15860	Muscle_20676	-0.91859
eWAT_15860	Serum_18362	-0.896287
BAT_48857	eWAT_31885	-0.904267
eWAT_32197	Muscle_40008	0.91926
eWAT_32553	Liver_57450	-0.925677
eWAT_32553	Serum_55015	0.925744
eWAT_38768	eWAT_35631	-0.887389
eWAT_38768	Heart_15136	-0.907181
BAT_40730	eWAT_40730	0.908627
BAT_40730	Heart_36815	-0.909376
BAT_40730	iWAT_40730	0.916127
BAT_40730	Liver_40730	0.972043
BAT_40730	Muscle_40730	0.916156
BAT_40730	Serum_40730	0.979823
eWAT_40730	iWAT_40730	0.900946
eWAT_40730	Serum_40730	0.90155
eWAT_42420	Liver_62396	-0.897622
eWAT_42420	Muscle_57393	0.897709
eWAT_42420	Heart_18349	0.892768
eWAT_42420	Muscle_48340	0.893724
eWAT_42420	Muscle_1471	0.914513
BAT_62853	eWAT_43549	0.943435
BAT_62853	Liver_35652	-0.90327
BAT_62853	Liver_57651	-0.904103
BAT_62853	Liver_62804	-0.903274
eWAT_43549	Liver_57651	-0.921681
BAT_35649	eWAT_48130	0.903473
BAT_52282	eWAT_48187	-0.900928
eWAT_48187	Heart_57747	0.894936
eWAT_52431	eWAT_21232	0.856875
eWAT_52431	iWAT_32344	-0.905736
BAT_32306	eWAT_52447	-0.891345
BAT_32306	Heart_35174	-0.907073
BAT_32306	iWAT_33949	0.892646
eWAT_52447	eWAT_53189	0.864222
BAT_1572	eWAT_52687	-0.896614
BAT_1572	Muscle_1505	0.947775
BAT_1572	Serum_46142	0.901918
eWAT_52687	Liver_61833	0.895676
eWAT_52687	Serum_46142	-0.900682
eWAT_52687	eWAT_42446	0.939935
eWAT_52687	eWAT_53174	0.930775
eWAT_52687	eWAT_1516	-0.87629
eWAT_52687	eWAT_52683	0.884182
eWAT_52687	eWAT_52453	0.884222
eWAT_52687	eWAT_53189	0.869474
eWAT_52687	eWAT_63990	-0.890105
eWAT_52687	eWAT_42449	0.906305
eWAT_52687	eWAT_52435	0.858424
eWAT_52687	Liver_40807	-0.895492
BAT_57513	eWAT_52614	-0.891326
BAT_15677	eWAT_52616	-0.905888
BAT_15677	eWAT_57473	-0.8969
eWAT_52616	iWAT_52610	0.909304
eWAT_57473	iWAT_514	-0.914233
BAT_1549	eWAT_52716	-0.917087
eWAT_52716	eWAT_1419	0.88673
eWAT_52716	eWAT_44621	-0.874517
eWAT_52716	Heart_34409	0.898723
eWAT_52716	Heart_57513	0.894981
eWAT_52716	Heart_57519	0.905068
eWAT_52716	Heart_57520	0.892557
eWAT_63151	Liver_32401	-0.897532
eWAT_63151	Liver_48885	-0.9102
eWAT_63151	Liver_63151	0.930117
eWAT_63151	Muscle_48492	0.921658
eWAT_63151	Muscle_57330	0.942388
eWAT_63151	Serum_63151	0.89429
eWAT_63151	Heart_15650	0.934353
eWAT_63151	Heart_63151	0.902696
eWAT_63151	Liver_63200	-0.89764
Heart_64	Liver_59	0.895576
Heart_64	Serum_64	0.93677
Heart_64	Serum_52282	0.927645
Heart_64	eWAT_15506	0.908982
Heart_64	Heart_60	0.909708
Heart_64	Muscle_1768	0.898366
Heart_64	Heart_53	0.921492
Heart_64	Heart_63436	-0.903344
Heart_64	Liver_39786	0.891606
Heart_64	Liver_54970	-0.914357
Heart_64	Muscle_1591	0.898765
Heart_64	Serum_1898	0.905161
Heart_22001	Heart_1587	-0.899987
Heart_22001	Heart_15872	-0.911256
Heart_22001	Heart_39582	-0.912847
Heart_22001	Heart_32457	0.947815
Heart_22001	Liver_33950	-0.892794
Heart_22001	Serum_64	-0.897274
Heart_22001	Serum_34387	-0.974981
Heart_22001	Serum_566	-0.95208
Heart_22001	Serum_44664	0.922376
Heart_22001	Serum_1591	-0.912057
Heart_22001	Serum_57511	0.892153
Heart_22001	Serum_52282	-0.900855
Heart_22001	Serum_1105	0.899381
Heart_22001	Heart_61839	0.914695
Heart_22001	Heart_61840	0.892658
Heart_22001	Heart_22053	0.962718
Heart_22001	Heart_63358	0.931052
Heart_22001	Serum_1899	-0.933945
Heart_22001	Serum_1519	-0.899597
Heart_22001	Serum_32328	0.92993
Heart_22001	Serum_38178	0.956434
Heart_22001	Serum_62873	0.907848
Heart_22001	Serum_63358	0.908226
Heart_1105	Heart_33972	0.920752
Heart_1105	Heart_1110	0.895323
Heart_1105	Heart_33971	0.935227
Heart_1105	Heart_33587	0.9443
Heart_1105	Heart_52285	0.937308
Heart_33972	Heart_1110	0.901098
Heart_33972	Muscle_52984	0.894122
Heart_33972	Heart_33587	0.903776
Heart_33972	Heart_17805	0.907422
BAT_35107	Heart_1110	0.905399
BAT_35107	Heart_32504	0.902684
BAT_35107	Serum_1585	0.908656
BAT_35107	Serum_21127	-0.892022
BAT_35107	Serum_57747	0.894087
Heart_1110	Heart_32504	0.944487
Heart_1110	Serum_45428	0.896851
Heart_1110	Heart_35718	0.926763
Heart_1110	Heart_44675	0.922643
Heart_1110	Serum_1437	0.909828
Heart_32504	Heart_32980	0.908652
Heart_32504	Heart_41220	0.910066
Heart_32504	Heart_35718	0.953334
Heart_32504	Heart_44675	0.960212
Heart_32504	Heart_17805	0.904512
Heart_32504	Heart_37478	0.947298
BAT_43768	Heart_1117	-0.904434
BAT_57838	Heart_1125	0.904514
BAT_57838	Muscle_54941	0.898055
BAT_57838	Serum_1494	-0.894634
BAT_57838	Serum_43582	-0.929522
Heart_1125	Liver_53237	-0.900097
Heart_1125	Muscle_1105	-0.922368
Heart_1125	Muscle_1110	-0.935779
Heart_1125	Muscle_2125	0.910234
Heart_1125	Muscle_53	0.904128
Heart_1125	Heart_1649	0.958025
Heart_1125	Muscle_15747	0.90099
Heart_1125	Muscle_35718	-0.919911
BAT_35172	Heart_1356	-0.895646
BAT_513	Heart_1408	0.910559
Heart_1408	Heart_37496	0.918801
Heart_1408	Heart_40406	0.919945
Heart_1408	HPT_62952	0.928409
Heart_1493	Serum_61826	-0.948847
Heart_1493	Serum_63590	-0.937673
Heart_1493	Serum_63678	-0.915003
Heart_1493	Serum_1898	0.910807
Heart_1493	Serum_1493	0.92831
Heart_1493	Serum_39271	0.900995
Heart_46142	Muscle_48341	-0.931687
BAT_1587	Heart_1587	0.921087
BAT_1587	Liver_35107	0.922992
BAT_1587	Liver_48434	0.912179
BAT_1587	Serum_1587	0.936691
BAT_1587	Serum_1591	0.911675
BAT_1587	Serum_48455	0.895353
BAT_1587	Serum_62562	0.89585
Heart_1587	Heart_15872	0.908277
Heart_1587	Heart_32457	-0.910797
Heart_1587	Heart_57747	0.902803
Heart_1587	Liver_52988	-0.907702
Heart_1587	Serum_40473	0.903985
Heart_1587	Serum_1587	0.969872
Heart_1587	Serum_1591	0.966176
Heart_1587	Serum_62562	0.945562
Heart_1587	Serum_46223	-0.893232
Heart_1587	Serum_57511	-0.909501
Heart_1587	Serum_52282	0.907843
Heart_1587	Serum_1669	0.92787
Heart_1587	Serum_35136	-0.891793
Heart_1587	Serum_57519	-0.923889
Heart_1587	Serum_33967	0.910616
Heart_1587	Heart_22053	-0.896963
Heart_1587	Heart_62566	0.893505
Heart_1587	iWAT_1587	0.91942
Heart_1587	Muscle_1587	0.927138
Heart_1587	Serum_1899	0.938227
Heart_1587	Serum_1519	0.898411
Heart_1587	Serum_32328	-0.953919
Heart_1587	Serum_38178	-0.93766
Heart_1587	Serum_62873	-0.891165
Heart_1587	Serum_63358	-0.957995
Heart_1587	Serum_1516	0.940421
Heart_1587	Serum_22001	-0.918557
Heart_1587	Serum_62558	0.905224
Heart_1587	Serum_62559	0.943387
Heart_1587	Serum_62566	0.91568
Heart_1587	Serum_63683	-0.902267
Heart_1600	Liver_22185	0.935937
BAT_54961	Heart_1642	-0.906388
BAT_54961	Muscle_54961	0.896638
BAT_54961	Muscle_54979	0.916726
BAT_54961	Muscle_57434	0.897722
BAT_1898	Heart_1898	0.903293
Heart_1898	Muscle_1649	0.908041
Heart_1898	Serum_1898	0.912598
BAT_15872	Heart_2730	0.924179
BAT_15872	Serum_42448	0.89374
BAT_15872	Serum_54958	0.893212
Heart_2730	Serum_54958	0.892194
Heart_2730	iWAT_17747	-0.914189
Heart_3155	Serum_3155	0.932396
Heart_15872	Heart_38325	-0.948295
Heart_15872	Heart_39582	0.92003
Heart_15872	Heart_21158	-0.895699
Heart_15872	Heart_32457	-0.924636
Heart_15872	iWAT_18319	-0.89314
Heart_15872	Liver_15910	-0.908366
Heart_15872	Liver_35170	-0.894679
Heart_15872	Muscle_36808	-0.901224
Heart_15872	Serum_52673	0.907331
Heart_15872	Serum_1587	0.893303
Heart_15872	Serum_1591	0.925286
Heart_15872	Serum_48455	0.892255
Heart_15872	Serum_5086	0.921026
Heart_15872	Liver_44688	-0.897731
Heart_15872	Serum_52988	-0.895331
Heart_15872	Serum_35136	-0.930112
Heart_15872	Serum_57519	-0.901592
Heart_15872	Heart_22053	-0.915853
Heart_15872	Heart_63358	-0.895454
Heart_15872	Liver_3141	0.909246
Heart_15872	Muscle_18374	0.945083
Heart_15872	Serum_1899	0.921566
Heart_15872	Serum_32328	-0.915794
Heart_15872	Serum_38178	-0.927734
Heart_15872	Serum_62873	-0.904118
Heart_15872	Serum_63358	-0.935674
Heart_15872	Serum_1516	0.933967
Heart_15872	Serum_22001	-0.899087
Heart_38325	Heart_39582	-0.90623
Heart_38325	iWAT_18319	0.912818
Heart_38325	iWAT_31885	0.913774
Heart_38325	Liver_15910	0.892234
Heart_38325	Liver_35170	0.907583
Heart_38325	Liver_62102	-0.89314
Heart_38325	Liver_577	0.924118
Heart_38325	Muscle_1301	0.893738
Heart_38325	Muscle_1638	0.920954
Heart_38325	Serum_52475	-0.928337
Heart_38325	Serum_52673	-0.937092
Heart_38325	Liver_44688	0.908308
Heart_38325	Serum_35136	0.895773
Heart_38325	Heart_63358	0.914154
Heart_38325	Liver_513	0.916859
Heart_38325	Liver_606	0.894829
Heart_38325	Muscle_18374	-0.930088
Heart_38325	Serum_1899	-0.90526
Heart_38325	Serum_15705	0.912608
Heart_39582	iWAT_18319	-0.927356
Heart_39582	iWAT_31885	-0.933672
Heart_39582	Muscle_39582	0.941378
Heart_39582	Serum_60	0.894481
Heart_39582	Serum_52475	0.94599
Heart_39582	Serum_52673	0.962581
Heart_39582	Serum_566	0.914832
Heart_39582	Serum_594	0.935485
Heart_39582	Serum_1605	-0.906832
Heart_39582	Serum_31885	-0.91568
Heart_39582	Serum_31904	-0.93527
Heart_39582	Serum_52716	0.892592
Heart_39582	Serum_52614	0.933918
Heart_39582	Serum_62736	-0.897742
Heart_39582	Heart_22053	-0.891643
Heart_39582	Heart_63358	-0.923291
Heart_39582	Heart_33967	0.913443
Heart_39582	HPT_1301	-0.927898
Heart_39582	Serum_1899	0.898994
Heart_39582	Serum_39582	0.978176
Heart_39582	Serum_52748	0.911911
Heart_20675	Muscle_35174	-0.898132
Heart_21158	Heart_32457	0.971166
Heart_21158	Heart_35436	0.923127
Heart_21158	iWAT_1898	-0.89641
Heart_21158	Muscle_36808	0.89498
Heart_21158	Muscle_1301	0.895491
Heart_21158	Serum_34387	-0.897125
Heart_21158	Serum_46223	0.90179
Heart_21158	Serum_57511	0.894567
Heart_21158	Serum_61789	0.923225
Heart_21158	Heart_22053	0.921206
Heart_21158	Heart_27503	0.94313
Heart_21158	iWAT_63151	0.908794
Heart_21158	Liver_52990	0.891396
Heart_21158	Muscle_18374	-0.892321
Heart_21158	Serum_1898	-0.893894
Heart_21158	Serum_38178	0.927624
Heart_21158	Serum_62873	0.909646
Heart_21158	Serum_33969	0.898798
Heart_21158	Serum_35436	0.930793
Heart_21158	Serum_52984	0.930458
Heart_32457	Heart_35436	0.917878
Heart_32457	Liver_52988	0.925645
Heart_32457	Muscle_36808	0.899958
Heart_32457	Serum_34387	-0.951103
Heart_32457	Serum_566	-0.891258
Heart_32457	Serum_5086	-0.902939
Heart_32457	Serum_46223	0.918694
Heart_32457	Serum_57511	0.916788
Heart_32457	Serum_52282	-0.898036
Heart_32457	Serum_35136	0.919859
Heart_32457	Heart_22053	0.977415
Heart_32457	Heart_63358	0.913245
Heart_32457	Heart_27503	0.946285
Heart_32457	Liver_52990	0.901837
Heart_32457	Muscle_18374	-0.905185
Heart_32457	Muscle_1587	-0.920621
Heart_32457	Serum_1899	-0.916055
Heart_32457	Serum_1519	-0.930689
Heart_32457	Serum_32328	0.916522
Heart_32457	Serum_38178	0.968324
Heart_32457	Serum_62873	0.920949
Heart_32457	Serum_63358	0.913387
Heart_32457	Serum_33969	0.945867
Heart_32457	Serum_33936	0.896783
Heart_32457	Serum_35436	0.917165
Heart_32457	Serum_52984	0.933569
Heart_32457	Serum_57652	0.907737
Heart_35436	Heart_61789	0.92116
Heart_35436	iWAT_5086	-0.913565
Heart_35436	iWAT_39582	-0.929574
Heart_35436	iWAT_61826	0.907119
Heart_35436	Liver_52988	0.896423
Heart_35436	Muscle_57444	0.892966
Heart_35436	Serum_40473	-0.910838
Heart_35436	Serum_48455	-0.896199
Heart_35436	Serum_32401	-0.895653
Heart_35436	Serum_33952	0.935362
Heart_35436	Serum_35160	0.965898
Heart_35436	Serum_43493	-0.923097
Heart_35436	Serum_46223	0.976285
Heart_35436	Serum_57511	0.967458
Heart_35436	Serum_57520	0.961215
Heart_35436	Serum_61789	0.922252
Heart_35436	Heart_39592	0.897826
Heart_35436	Muscle_1587	-0.919821
Heart_35436	Serum_38178	0.894228
Heart_35436	Serum_35436	0.958604
Heart_35436	Serum_52984	0.935445
Heart_35436	Serum_48182	0.926837
Heart_35436	Serum_44621	-0.899054
Heart_35436	Serum_53223	0.948389
Heart_35436	Serum_57518	0.945157
Heart_35436	Serum_61839	0.895304
Heart_35436	Serum_63685	0.91713
BAT_27672	Heart_27672	0.929761
BAT_27672	Liver_27672	0.919697
BAT_27672	Serum_27672	0.926084
Heart_27672	Liver_558	-0.934685
Heart_27672	Liver_27672	0.922431
Heart_27672	Serum_27672	0.969243
Heart_27672	Serum_48841	0.904996
Heart_27718	Serum_42398	0.920661
Heart_32401	Liver_32401	0.89806
Heart_32401	Muscle_35159	0.908752
Heart_62853	Muscle_48490	-0.92689
Heart_62853	Liver_22185	-0.893206
Heart_62853	Serum_62853	0.91471
Heart_61789	iWAT_1125	-0.893618
Heart_61789	iWAT_39582	-0.895556
Heart_61789	Muscle_36808	0.891463
Heart_61789	Serum_32401	-0.902021
Heart_61789	Serum_43264	0.893812
Heart_61789	Serum_43493	-0.919923
Heart_61789	Serum_57520	0.907028
Heart_61789	Serum_63590	0.929186
Heart_61789	Serum_55072	-0.909025
BAT_1123	Heart_32492	0.931805
BAT_6146	Heart_32553	0.891357
BAT_6146	Muscle_1301	0.89303
BAT_6146	Muscle_22137	0.891678
BAT_6146	Serum_6146	0.923781
Heart_32553	BAT_32553	0.970947
Heart_32553	Serum_32553	0.982091
Heart_32553	Serum_52747	0.918432
Heart_32553	Muscle_32553	0.894346
BAT_32553	Serum_32553	0.952401
BAT_32553	Serum_52747	0.902997
BAT_43023	Heart_33953	-0.925361
BAT_43023	HPT_6065	0.922983
Heart_33971	Liver_15720	0.974281
Heart_33971	Liver_33953	0.93327
Heart_33971	Serum_15720	0.9434
Heart_33971	Heart_52285	0.940291
Heart_33971	Heart_1336	0.911211
Heart_33971	Heart_33447	0.92118
Heart_35174	eWAT_15676	0.901267
Heart_35174	eWAT_1508	0.892818
Heart_35174	eWAT_53189	0.91145
Heart_35174	eWAT_55041	0.912355
Heart_35174	Serum_15500	-0.917151
Heart_35428	eWAT_18374	0.899689
Heart_57747	Liver_52988	-0.896197
Heart_57747	Muscle_32412	0.91456
Heart_57747	Serum_40473	0.912491
Heart_57747	Serum_62556	-0.891561
Heart_57747	Serum_43761	0.902953
Heart_57747	Serum_52282	0.895486
BAT_2372	Heart_35628	-0.91534
BAT_2372	Heart_35631	-0.895534
Heart_35628	Heart_35631	0.937487
Heart_35628	Heart_42398	0.895633
Heart_35628	Heart_44621	0.920147
Heart_35631	Heart_42398	0.960291
Heart_35631	Heart_44621	0.907013
Heart_35631	Heart_52474	0.921437
Heart_36594	Serum_62562	0.903054
Heart_36594	Heart_34214	0.898778
Heart_36594	Serum_62559	0.891615
Heart_36600	Heart_34419	0.910528
Heart_36738	iWAT_22137	0.95719
Heart_36815	Serum_40730	-0.930675
Heart_36815	Muscle_1126	0.894626
BAT_22138	Heart_43249	0.93017
Heart_43249	eWAT_45095	0.919004
Heart_43249	Serum_20675	0.901643
Heart_43249	Serum_22138	0.945486
Heart_43249	Muscle_33971	-0.910027
Heart_43249	Muscle_20675	0.911458
Heart_43249	Muscle_22842	-0.913803
Heart_43249	Serum_62862	0.920571
BAT_1651	Heart_43761	-0.914582
Heart_43761	Heart_38178	-0.91466
Heart_43761	Liver_48149	-0.893648
BAT_1114	Heart_45428	0.892395
BAT_1114	Serum_47154	-0.903287
BAT_1114	Serum_52454	-0.906971
BAT_1114	Serum_52462	-0.915607
BAT_1114	Serum_52610	-0.893228
Heart_45428	Serum_52454	-0.907873
Heart_45428	Liver_3127	-0.918031
Heart_45428	Liver_39271	-0.895068
BAT_57554	Heart_45968	0.915829
BAT_57554	Serum_39831	-0.918053
Heart_45968	Heart_1121	0.964924
BAT_1505	Heart_48258	-0.91441
Heart_48434	iWAT_33955	-0.89703
Heart_48434	iWAT_37752	-0.924768
Heart_48434	iWAT_39732	-0.894071
Heart_48434	Liver_55072	0.907655
Heart_48434	Muscle_52437	-0.917394
Heart_57526	Heart_62436	0.928649
Heart_57526	eWAT_57453	-0.897671
Heart_57526	Heart_57513	0.911186
Heart_57526	Heart_57519	0.949733
Heart_57526	Heart_57520	0.970927
Heart_57526	Heart_57521	0.891401
Heart_57526	Heart_57527	0.956737
Heart_57526	Heart_57525	0.948407
Heart_62436	Muscle_55041	-0.90116
Heart_62436	eWAT_35819	-0.895304
Heart_62436	Heart_57519	0.9048
Heart_62436	Heart_57520	0.950494
Heart_62436	Heart_46223	0.91647
Heart_62436	Heart_35160	0.903687
Heart_62436	Heart_57527	0.907621
Heart_62436	Heart_61839	0.897594
Heart_62436	Heart_61840	0.928565
Heart_62436	HPT_2849	0.924676
BAT_33969	Heart_57652	0.956092
BAT_33969	Liver_54945	-0.943661
BAT_33969	Serum_37070	0.927134
Heart_57652	Liver_54945	-0.931501
BAT_1594	Heart_57752	0.91064
BAT_62736	Heart_61775	0.902955
BAT_62736	Heart_62556	0.901486
BAT_62736	Heart_62736	0.945906
BAT_62736	Serum_52669	-0.905704
BAT_62736	Serum_62736	0.959067
BAT_62736	Serum_63264	-0.927622
Heart_62556	Serum_35665	0.926345
Heart_62556	Serum_52669	-0.907817
Heart_62556	Heart_5086	-0.903526
Heart_62556	Serum_57461	-0.924748
Heart_62556	Serum_22185	0.899113
Heart_62556	Serum_32377	0.903644
Heart_62736	BAT_36808	0.921995
Heart_62736	Muscle_39582	-0.894384
Heart_62736	Serum_52616	-0.933725
Heart_62736	Serum_62736	0.974589
Heart_62736	Serum_63678	0.895921
Heart_62736	Liver_3138	-0.920007
Heart_62736	Muscle_18497	0.905117
Heart_62736	Serum_48493	-0.899711
BAT_485	Heart_62068	-0.913263
BAT_485	Liver_53237	0.918711
BAT_485	Muscle_1105	0.897327
BAT_485	Muscle_1110	0.9234
BAT_485	Muscle_1336	0.932845
BAT_485	Muscle_1600	-0.892888
BAT_485	Muscle_2133	-0.902097
BAT_485	Muscle_15691	-0.949085
BAT_485	Muscle_32452	-0.901644
Heart_62068	Muscle_1600	0.89567
BAT_36808	Serum_63678	0.892007
Heart_62781	HPT_33950	-0.909688
BAT_48491	Heart_62860	0.899189
BAT_52713	Heart_62947	0.89351
BAT_52713	Muscle_1600	0.913917
Heart_62947	Liver_1708	0.917476
Heart_62947	Liver_37431	-0.895358
Heart_63361	iWAT_31885	0.901126
Heart_63361	Heart_63358	0.941475
Heart_63361	Serum_39582	-0.896658
Heart_63361	Serum_15705	0.955777
Heart_63361	Serum_39270	-0.895197
HPT_542	Muscle_554	-0.919787
BAT_53176	HPT_1806	0.918848
BAT_53176	HPT_22137	0.914129
BAT_53176	Liver_19263	-0.914154
BAT_53176	Liver_52669	-0.912715
BAT_53176	Serum_555	0.916391
BAT_53176	Serum_2372	0.949966
BAT_53176	Serum_2849	0.959401
HPT_1806	Liver_36815	0.894614
HPT_1806	Liver_42448	-0.899443
HPT_1806	Liver_35628	-0.908837
HPT_22137	Serum_22137	0.948346
HPT_22137	Serum_2849	0.896523
HPT_22137	Heart_1638	0.896944
HPT_22137	Heart_22176	-0.939313
HPT_22137	Heart_48187	-0.912539
HPT_22137	Liver_54994	-0.914976
BAT_33230	HPT_3141	-0.900305
BAT_33230	Liver_15442	-0.893502
BAT_33230	Muscle_2133	0.913679
BAT_33230	Muscle_48187	0.898641
BAT_33230	Muscle_37478	-0.980046
BAT_33230	Muscle_44675	-0.950805
BAT_33230	Serum_33443	0.930771
BAT_57687	HPT_32980	-0.914548
HPT_32980	eWAT_53260	0.901413
HPT_32980	HPT_1110	0.894932
HPT_32980	HPT_44675	0.893774
HPT_32980	HPT_35174	0.908408
BAT_2132	HPT_33953	0.908895
BAT_62959	HPT_35172	-0.906814
BAT_62959	HPT_37455	-0.932104
HPT_35172	HPT_37455	0.896719
BAT_57652	HPT_35649	0.902131
HPT_35649	HPT_554	-0.894473
HPT_35649	HPT_577	0.899939
HPT_35649	HPT_46896	0.910154
HPT_35649	HPT_53237	0.951397
HPT_35649	HPT_15488	0.900572
BAT_46225	HPT_41754	0.922111
BAT_46225	iWAT_39378	-0.911883
HPT_41754	HPT_35159	0.903491
HPT_41754	Liver_5331	0.900691
BAT_1301	HPT_43829	-0.949016
HPT_43829	HPT_1444	0.90175
BAT_61826	HPT_52687	0.891903
HPT_52687	Muscle_57418	0.891387
HPT_52687	Muscle_57444	0.898477
HPT_52687	Serum_61789	0.907351
HPT_52687	Muscle_33441	-0.892952
HPT_52687	Serum_62860	-0.937308
BAT_31932	HPT_52944	0.8948
HPT_52944	HPT_35436	0.941953
BAT_57515	HPT_52984	0.897154
BAT_57515	Serum_57655	0.924721
HPT_52984	Serum_63613	0.937236
HPT_62562	Liver_43831	-0.898132
HPT_62562	Liver_57513	-0.899753
BAT_57514	HPT_62850	0.962651
BAT_35628	HPT_62851	0.899544
BAT_35628	Serum_57457	0.894831
HPT_62851	HPT_57330	0.903929
HPT_62851	iWAT_35669	0.893548
HPT_62851	iWAT_52235	0.891409
BAT_43264	HPT_63358	-0.925857
BAT_48990	iWAT_64	-0.906024
iWAT_64	Heart_1645	-0.910475
iWAT_1125	Muscle_542	-0.910362
BAT_57814	iWAT_1301	0.898218
iWAT_1301	iWAT_36746	-0.915247
iWAT_1868	iWAT_1594	-0.902779
iWAT_1868	Serum_43256	-0.920326
BAT_27665	iWAT_1898	0.893218
BAT_27665	Liver_1648	0.913536
BAT_27665	Liver_36752	0.895138
BAT_27665	Liver_62862	0.927323
iWAT_1898	Liver_62862	0.907196
BAT_396	iWAT_2372	-0.896773
BAT_396	Serum_18497	0.902509
iWAT_2372	Serum_18497	-0.892758
iWAT_5086	iWAT_39582	0.896796
iWAT_5086	iWAT_63151	-0.911926
iWAT_39582	Serum_33952	-0.920952
iWAT_39582	Serum_35160	-0.922006
iWAT_39582	Serum_46223	-0.932444
iWAT_39582	Serum_57511	-0.929654
iWAT_39582	Serum_57520	-0.893949
iWAT_39582	iWAT_1587	0.907225
iWAT_39582	Muscle_1587	0.893857
iWAT_39582	Serum_48182	-0.896876
iWAT_39582	Serum_53223	-0.93067
iWAT_39582	Serum_57518	-0.89223
iWAT_39582	Serum_63685	-0.922797
iWAT_39582	Serum_55072	0.915281
iWAT_39582	iWAT_62562	0.895748
iWAT_61826	iWAT_39732	0.925551
iWAT_61826	Liver_52988	0.930228
iWAT_61826	Serum_33969	0.915076
iWAT_61826	Serum_52984	0.904651
iWAT_61826	HPT_52470	0.896528
iWAT_61826	HPT_37529	0.901232
iWAT_15506	iWAT_15705	-0.90767
BAT_52285	iWAT_17769	0.929891
BAT_52285	Serum_1648	-0.940359
BAT_35174	iWAT_18245	-0.909463
iWAT_18245	iWAT_48487	-0.892759
iWAT_18245	iWAT_33442	0.906572
iWAT_18319	iWAT_31885	0.947903
iWAT_18319	Liver_59	-0.931592
iWAT_18319	Liver_15910	0.915401
iWAT_18319	Liver_577	0.899927
iWAT_18319	Muscle_39582	-0.906752
iWAT_18319	Serum_1649	-0.918079
iWAT_18319	Serum_62100	0.942017
iWAT_18319	Serum_60	-0.917137
iWAT_18319	Serum_52475	-0.932358
iWAT_18319	Serum_52673	-0.920711
iWAT_18319	Serum_566	-0.905546
iWAT_18319	Serum_594	-0.930493
iWAT_18319	Liver_44688	0.922655
iWAT_18319	Heart_63358	0.909678
iWAT_18319	Serum_1899	-0.904187
iWAT_18319	Serum_39582	-0.899234
iWAT_31885	Liver_62102	-0.910755
iWAT_31885	Serum_1125	-0.923801
iWAT_31885	Serum_1649	-0.90822
iWAT_31885	Serum_62100	0.968285
iWAT_31885	Serum_60	-0.899306
iWAT_31885	Serum_52475	-0.970924
iWAT_31885	Serum_52673	-0.957902
iWAT_31885	Serum_52616	-0.89259
iWAT_31885	eWAT_36602	-0.896446
iWAT_31885	iWAT_31904	0.909799
iWAT_31885	Liver_57461	-0.895731
iWAT_31885	Serum_39582	-0.933869
iWAT_31885	iWAT_22842	0.929556
iWAT_31885	Liver_27718	0.921626
iWAT_31885	Serum_15497	0.936534
BAT_33487	iWAT_33936	-0.925965
BAT_33487	iWAT_48182	-0.905693
BAT_33487	Liver_46537	-0.920976
BAT_33487	Liver_46539	0.89552
iWAT_33936	iWAT_48182	0.945743
iWAT_33936	iWAT_35160	0.943754
iWAT_33936	iWAT_44681	0.903448
iWAT_33936	iWAT_33952	0.920506
iWAT_33936	iWAT_34534	0.93677
iWAT_33936	iWAT_46223	0.966134
iWAT_33936	iWAT_57511	0.929541
iWAT_33936	iWAT_53223	0.935043
iWAT_48182	iWAT_35160	0.914674
iWAT_48182	iWAT_33952	0.968123
iWAT_48182	iWAT_34534	0.970231
iWAT_48182	iWAT_46223	0.970055
iWAT_48182	iWAT_57511	0.914414
iWAT_48182	iWAT_53223	0.949629
iWAT_33949	Serum_43488	0.905034
iWAT_33949	iWAT_1594	-0.947051
iWAT_33949	iWAT_61833	0.89288
iWAT_33949	iWAT_47154	-0.94687
iWAT_33949	iWAT_2125	-0.908766
iWAT_33949	iWAT_62060	0.892982
iWAT_33949	iWAT_54914	0.907793
iWAT_33955	iWAT_39732	0.897184
iWAT_37752	Liver_38325	0.934966
iWAT_37752	Liver_46799	0.923913
iWAT_39732	iWAT_1105	0.937287
iWAT_39732	iWAT_1552	0.891535
iWAT_39732	iWAT_52285	0.909184
iWAT_39732	iWAT_33972	0.931105
iWAT_39732	HPT_34407	-0.908387
iWAT_39732	Serum_38165	0.918548
iWAT_39732	iWAT_33587	0.93442
iWAT_39732	iWAT_32415	0.920058
iWAT_39732	Muscle_49617	0.923985
iWAT_39378	iWAT_43588	0.929756
iWAT_40730	Serum_40730	0.906355
BAT_2730	iWAT_42459	-0.934906
iWAT_42459	HPT_18369	-0.914304
BAT_43802	iWAT_42489	-0.90133
iWAT_47155	eWAT_44526	0.906202
iWAT_48130	HPT_15681	0.900705
BAT_15488	iWAT_48152	-0.915691
Liver_59	Liver_15910	-0.9574
Liver_59	Liver_35163	-0.918987
Liver_59	Liver_35170	-0.940043
Liver_59	Liver_62102	0.903473
Liver_59	BAT_33967	0.891919
Liver_59	Liver_1649	0.914879
Liver_59	Liver_577	-0.918114
Liver_59	Muscle_36747	0.907348
Liver_59	Muscle_1638	-0.918012
Liver_59	Serum_1649	0.924259
Liver_59	Serum_60	0.927129
Liver_59	Serum_64	0.916794
Liver_59	Serum_566	0.895053
Liver_59	Serum_6146	-0.901468
Liver_59	Serum_52282	0.919052
Liver_59	eWAT_59	0.892013
Liver_59	Liver_1670	0.891747
Liver_59	Liver_2134	0.910638
Liver_59	Liver_44688	-0.956226
Liver_59	Liver_48340	-0.955071
Liver_59	Liver_20488	-0.918386
Liver_59	Muscle_20694	0.912871
Liver_59	Serum_1899	0.924228
Liver_59	Serum_1898	0.918519
Liver_59	Serum_1519	0.909712
Liver_15910	Liver_35163	0.939982
Liver_15910	Liver_35170	0.973951
Liver_15910	Liver_62102	-0.948473
Liver_15910	Liver_577	0.929291
Liver_15910	Liver_48434	-0.92055
Liver_15910	Muscle_32412	-0.895893
Liver_15910	Muscle_36747	-0.930737
Liver_15910	Muscle_1638	0.909596
Liver_15910	Serum_1125	-0.919104
Liver_15910	Serum_1649	-0.958456
Liver_15910	Serum_2125	0.909909
Liver_15910	Serum_37123	0.919761
Liver_15910	Serum_48782	0.905921
Liver_15910	Serum_62100	0.89583
Liver_15910	Serum_60	-0.943265
Liver_15910	Serum_2133	0.912984
Liver_15910	Serum_1591	-0.903426
Liver_15910	Serum_48455	-0.902046
Liver_15910	Serum_6146	0.9134
Liver_15910	eWAT_36602	-0.929888
Liver_15910	iWAT_40406	-0.925644
Liver_15910	eWAT_59	-0.94562
Liver_15910	Liver_1670	-0.925458
Liver_15910	Liver_2134	-0.922376
Liver_15910	Liver_15797	-0.91539
Liver_15910	Liver_44688	0.974317
Liver_15910	Liver_48340	0.93492
Liver_15910	Liver_20488	0.900993
Liver_15910	eWAT_60	-0.904798
Liver_15910	Liver_39378	0.894677
Liver_15910	Serum_485	0.902067
Liver_15910	Serum_1414	0.902932
Liver_15910	Serum_52988	0.942689
Liver_15910	Serum_35136	0.937898
Liver_15910	Serum_33967	-0.897229
Liver_15910	Heart_22138	-0.899117
Liver_15910	Liver_606	0.903678
Liver_35163	Liver_35170	0.93851
Liver_35163	Liver_62102	-0.934738
Liver_35163	Liver_605	-0.938827
Liver_35163	Liver_55072	-0.891385
Liver_35163	Liver_48434	-0.911852
Liver_35163	Muscle_1301	0.896168
Liver_35163	Muscle_36747	-0.906459
Liver_35163	Muscle_1638	0.9252
Liver_35163	Serum_2125	0.920919
Liver_35163	Serum_37123	0.904193
Liver_35163	Serum_48782	0.89723
Liver_35163	Serum_1512	-0.928053
Liver_35163	Serum_2133	0.903009
Liver_35163	Serum_6146	0.921864
Liver_35163	eWAT_59	-0.909519
Liver_35163	Liver_1670	-0.919114
Liver_35163	Liver_2134	-0.958474
Liver_35163	Liver_15797	-0.950336
Liver_35163	Liver_48340	0.900395
Liver_35163	Serum_1414	0.89212
Liver_35163	Liver_606	0.932106
Liver_35163	Serum_53243	-0.896075
Liver_35163	Liver_1827	-0.916252
Liver_35163	Liver_42382	-0.912931
Liver_35163	Serum_43231	-0.907031
Liver_35163	Serum_15679	-0.89976
Liver_35163	Serum_37059	0.900878
Liver_35170	Liver_62102	-0.936706
Liver_35170	Liver_577	0.956599
Liver_35170	Liver_605	-0.896759
Liver_35170	Liver_48434	-0.897304
Liver_35170	Muscle_1638	0.934572
Liver_35170	Serum_1125	-0.921544
Liver_35170	Serum_1649	-0.950731
Liver_35170	Serum_2125	0.897813
Liver_35170	Serum_48782	0.897161
Liver_35170	Serum_60	-0.941133
Liver_35170	Serum_1512	-0.910814
Liver_35170	Serum_2133	0.894787
Liver_35170	Serum_35127	0.900972
Liver_35170	eWAT_36602	-0.892884
Liver_35170	eWAT_59	-0.911799
Liver_35170	Liver_2134	-0.945134
Liver_35170	Liver_15797	-0.933216
Liver_35170	Liver_44688	0.979367
Liver_35170	Liver_48340	0.910285
Liver_35170	Liver_20488	0.933057
Liver_35170	Liver_40469	0.906866
Liver_35170	eWAT_54	-0.902211
Liver_35170	Liver_39378	0.909737
Liver_35170	Muscle_20694	-0.918668
Liver_35170	Serum_1414	0.892104
Liver_35170	Serum_52988	0.902723
Liver_35170	Heart_22138	-0.911477
Liver_35170	Liver_606	0.902194
Liver_35170	iWAT_22842	0.899368
Liver_35170	Liver_27718	0.895565
Liver_62102	Liver_577	-0.913754
Liver_62102	Liver_605	0.919744
Liver_62102	Liver_32197	0.940318
Liver_62102	Muscle_1508	0.942005
Liver_62102	Muscle_36747	0.918681
Liver_62102	Muscle_1638	-0.910401
Liver_62102	Serum_57	-0.89318
Liver_62102	Serum_1125	0.935232
Liver_62102	Serum_1649	0.913218
Liver_62102	Serum_2125	-0.961397
Liver_62102	Serum_22137	-0.902836
Liver_62102	Serum_37123	-0.943929
Liver_62102	Serum_48782	-0.977107
Liver_62102	Serum_62100	-0.891994
Liver_62102	Serum_60	0.920726
Liver_62102	Serum_1512	0.944658
Liver_62102	Serum_2133	-0.934092
Liver_62102	Serum_35127	-0.923015
[truncated: 7,112 more rows]

## Sheet: GraphAll_Nodes_sed
Name	Tissue	COMPID	BIOCHEMICAL	SUPERPATHWAY	KEGG	GroupHMDB	Clsnss	degree	xTiss	BAT	HPT	Heart	Liver	Muscle	Serum	eWAT	iWAT
BAT_1125	BAT	1125	isoleucine	Amino Acid	C00407	HMDB00172	2.29286e-05	3	1	1	0	0	0	0	0	0	0
BAT_60	BAT	60	leucine	Amino Acid	C00123	HMDB00687	2.51995e-05	4	1	1	0	0	0	0	0	0	0
BAT_1649	BAT	1649	valine	Amino Acid	C00183	HMDB00883	2.27119e-05	3	1	1	0	0	0	0	0	0	0
BAT_34409	BAT	34409	stearoylcarnitine (C18)	Lipid		HMDB00848	2.35502e-05	4	0.75	0.75	0	0	0	0	0	0.25	0
BAT_64	BAT	64	phenylalanine	Amino Acid	C00079	HMDB00159	2.81778e-05	2	0.5	0.5	0	0.5	0	0	0	0	0
BAT_38125	BAT	38125	4-cholesten-3-one	Lipid	C00599	HMDB00921	2.7236e-05	4	1	1	0	0	0	0	0	0	0
BAT_63	BAT	63	cholesterol	Lipid	C00187	HMDB00067	2.77514e-05	4	0.75	0.75	0	0	0.25	0	0	0	0
BAT_53189	BAT	53189	1-linoleoyl-2-arachidonoyl-GPE (18:2/20:4)*	Lipid		HMDB09102	2.88179e-05	24	1	1	0	0	0	0	0	0	0
BAT_52449	BAT	52449	1-stearoyl-2-arachidonoyl-GPI (18:0/20:4)	Lipid		HMDB09815	2.83645e-05	14	0.928571	0.928571	0	0	0.0714286	0	0	0	0
BAT_53009	BAT	53009	1-stearoyl-2-linoleoyl-GPS (18:0/18:2)	Lipid			2.81131e-05	7	0.571429	0.571429	0	0	0	0.428571	0	0	0
BAT_52603	BAT	52603	1,2-dilinoleoyl-GPC (18:2/18:2)	Lipid		HMDB08138	2.90485e-05	4	0.75	0.75	0	0	0	0.25	0	0	0
BAT_1561	BAT	1561	alpha-tocopherol	Cofactors and Vitamins	C02477	HMDB01893	2.81552e-05	10	1	1	0	0	0	0	0	0	0
BAT_52452	BAT	52452	1-stearoyl-2-linoleoyl-GPC (18:0/18:2)*	Lipid		HMDB08039	2.83875e-05	7	0.857143	0.857143	0	0	0	0	0	0.142857	0
BAT_42398	BAT	42398	1-stearoyl-GPE (18:0)	Lipid		HMDB11130	2.95044e-05	20	0.85	0.85	0	0.1	0	0.05	0	0	0
BAT_52446	BAT	52446	1-stearoyl-2-linoleoyl-GPE (18:0/18:2)*	Lipid		HMDB08994	2.76103e-05	16	1	1	0	0	0	0	0	0	0
BAT_52673	BAT	52673	1-(1-enyl-palmitoyl)-2-arachidonoyl-GPE (P-16:0/20:4)*	Lipid		HMDB11352	2.89415e-05	23	0.956522	0.956522	0	0	0	0	0	0.0434783	0
BAT_53209	BAT	53209	1-oleoyl-2-docosahexaenoyl-GPE (18:1/22:6)*	Lipid			2.88274e-05	17	1	1	0	0	0	0	0	0	0
BAT_52683	BAT	52683	1-palmitoleoyl-2-linoleoyl-GPC (16:1/18:2)*	Lipid		HMDB08006	2.81416e-05	12	1	1	0	0	0	0	0	0	0
BAT_42450	BAT	42450	1-stearoyl-2-arachidonoyl-GPC (18:0/20:4)	Lipid		HMDB08048	2.85522e-05	15	1	1	0	0	0	0	0	0	0
BAT_52616	BAT	52616	1-palmitoyl-2-stearoyl-GPC (16:0/18:0)	Lipid		HMDB07970	3.14937e-05	29	0.965517	0.965517	0	0	0	0	0	0.0344828	0
BAT_52464	BAT	52464	1-palmitoyl-2-arachidonoyl-GPE (16:0/20:4)*	Lipid		HMDB05323	2.6134e-05	13	1	1	0	0	0	0	0	0	0
BAT_52687	BAT	52687	1-oleoyl-2-linoleoyl-GPE (18:1/18:2)*	Lipid		HMDB05349	2.6028e-05	10	1	1	0	0	0	0	0	0	0
BAT_52438	BAT	52438	1-stearoyl-2-oleoyl-GPC (18:0/18:1)	Lipid		HMDB08038	2.85383e-05	22	0.954545	0.954545	0	0.0454545	0	0	0	0	0
BAT_57473	BAT	57473	sphingomyelin (d18:0/18:0, d19:0/17:0)*	Lipid		HMDB12087	2.8415e-05	19	0.947368	0.947368	0	0.0526316	0	0	0	0	0
BAT_48492	BAT	48492	behenoyl sphingomyelin (d18:1/22:0)*	Lipid		HMDB12103	2.89479e-05	27	1	1	0	0	0	0	0	0	0
BAT_47153	BAT	47153	sphingomyelin (d18:1/24:1, d18:2/24:0)*	Lipid		HMDB12107	3.12136e-05	24	1	1	0	0	0	0	0	0	0
BAT_48490	BAT	48490	sphingomyelin (d18:1/20:0, d16:1/22:0)*	Lipid		HMDB12102	2.8766e-05	26	0.961538	0.961538	0	0.0384615	0	0	0	0	0
BAT_52434	BAT	52434	palmitoyl dihydrosphingomyelin (d18:0/16:0)*	Lipid			2.90277e-05	25	0.96	0.96	0	0.04	0	0	0	0	0
BAT_52495	BAT	52495	sphingomyelin (d18:1/21:0, d17:1/22:0, d16:1/23:0)*	Lipid			2.87707e-05	25	1	1	0	0	0	0	0	0	0
BAT_62851	BAT	62851	hydroxypalmitoyl sphingomyelin (d18:1/16:0(OH))	Lipid			2.83096e-05	22	1	1	0	0	0	0	0	0	0
BAT_52433	BAT	52433	sphingomyelin (d17:1/16:0, d18:1/15:0, d16:1/17:0)*	Lipid			2.79756e-05	13	0.769231	0.769231	0	0.0769231	0	0.153846	0	0	0
BAT_52436	BAT	52436	tricosanoyl sphingomyelin (d18:1/23:0)*	Lipid		HMDB12105	2.96356e-05	29	0.965517	0.965517	0	0	0	0	0	0.0344828	0
BAT_52447	BAT	52447	1-stearoyl-2-arachidonoyl-GPE (18:0/20:4)	Lipid		HMDB09003	2.66892e-05	8	1	1	0	0	0	0	0	0	0
BAT_52462	BAT	52462	1-palmitoyl-2-arachidonoyl-GPC (16:0/20:4n6)	Lipid		HMDB07982	2.58555e-05	2	1	1	0	0	0	0	0	0	0
BAT_15497	BAT	15497	argininosuccinate	Amino Acid	C03406	HMDB00052	2.9849e-05	3	0.666667	0.666667	0	0	0	0.333333	0	0	0
BAT_512	BAT	512	asparagine	Amino Acid	C00152	HMDB00168	2.64173e-05	1	1	1	0	0	0	0	0	0	0
BAT_27738	BAT	27738	threonate	Cofactors and Vitamins	C01620	HMDB00943	2.98473e-05	2	0.5	0.5	0	0	0	0.5	0	0	0
BAT_48152	BAT	48152	glucose	Carbohydrate	C00031	HMDB00122	2.50998e-05	3	1	1	0	0	0	0	0	0	0
BAT_584	BAT	584	mannose	Carbohydrate	C00159	HMDB00169	2.2628e-05	1	1	1	0	0	0	0	0	0	0
BAT_55015	BAT	55015	gamma-glutamyl-alpha-lysine	Peptide			2.81717e-05	4	0.5	0.5	0	0	0	0	0.25	0.25	0
BAT_63195	BAT	63195	1-palmitoyl-2-arachidonoyl-glycosyl-GPE (16:0/20:4)	Lipid			2.2628e-05	1	1	1	0	0	0	0	0	0	0
BAT_37455	BAT	37455	glycerophosphoethanolamine	Lipid	C01233	HMDB00114	1.92869e-05	2	0.5	0.5	0	0.5	0	0	0	0	0
BAT_606	BAT	606	uridine	Nucleotide	C00299	HMDB00296	1.77934e-05	1	1	1	0	0	0	0	0	0	0
BAT_33951	BAT	33951	creatine phosphate	Amino Acid	C02305	HMDB01511	2.67298e-05	11	0.818182	0.818182	0	0	0	0	0	0.181818	0
BAT_1117	BAT	1117	galactitol (dulcitol)	Carbohydrate	C01697	HMDB00107	2.71797e-05	8	0.5	0.5	0	0	0	0	0.125	0.375	0
BAT_57519	BAT	57519	eicosenoylcarnitine (C20:1)*	Lipid			2.54714e-05	10	0.8	0.8	0	0	0	0	0.2	0	0
BAT_57521	BAT	57521	dihomo-linolenoylcarnitine (C20:3n3 or 6)*	Lipid			2.74863e-05	11	0.818182	0.818182	0	0	0	0	0.0909091	0.0909091	0
BAT_27718	BAT	27718	creatine	Amino Acid	C00300	HMDB00064	2.41443e-05	5	0.8	0.8	0	0	0.2	0	0	0	0
BAT_3155	BAT	3155	3-ureidopropionate	Nucleotide	C02642	HMDB00026	2.3952e-05	5	0.6	0.6	0	0.2	0	0	0.2	0	0
BAT_57528	BAT	57528	adrenoylcarnitine (C22:4)*	Lipid			2.65572e-05	9	0.666667	0.666667	0	0.111111	0	0	0.111111	0.111111	0
BAT_36713	BAT	36713	N6-carboxymethyllysine	Carbohydrate			2.66959e-05	9	0.777778	0.777778	0	0	0	0	0	0.222222	0
BAT_57520	BAT	57520	dihomo-linoleoylcarnitine (C20:2)*	Lipid			2.64638e-05	7	0.714286	0.714286	0	0	0	0	0.142857	0.142857	0
BAT_62947	BAT	62947	N,N,N-trimethyl-alanylproline betaine (TMAP)	Amino Acid			2.66959e-05	10	0.7	0.7	0	0	0	0	0.1	0.2	0
BAT_1643	BAT	1643	fumarate	Energy	C00122	HMDB00134	2.21137e-05	2	1	1	0	0	0	0	0	0	0
BAT_1303	BAT	1303	malate	Energy	C00149	HMDB00156	2.21156e-05	4	0.5	0.5	0.25	0.25	0	0	0	0	0
BAT_37058	BAT	37058	succinylcarnitine (C4-DC)	Energy		HMDB61717	2.44652e-05	7	1	1	0	0	0	0	0	0	0
BAT_527	BAT	527	lactate	Carbohydrate	C00186	HMDB00190	2.34651e-05	2	1	1	0	0	0	0	0	0	0
BAT_1356	BAT	1356	nonadecanoate (19:0)	Lipid	C16535	HMDB00772	2.61275e-05	5	1	1	0	0	0	0	0	0	0
BAT_1358	BAT	1358	stearate (18:0)	Lipid	C01530	HMDB00827	2.36794e-05	5	1	1	0	0	0	0	0	0	0
BAT_1118	BAT	1118	arachidate (20:0)	Lipid	C06425	HMDB02212	2.34651e-05	2	1	1	0	0	0	0	0	0	0
BAT_1121	BAT	1121	margarate (17:0)	Lipid		HMDB02259	2.944e-05	3	0.666667	0.666667	0	0	0	0	0	0.333333	0
BAT_38296	BAT	38296	(16 or 17)-methylstearate (a19:0 or i19:0)	Lipid		HMDB37397	2.44277e-05	3	1	1	0	0	0	0	0	0	0
BAT_1361	BAT	1361	pentadecanoate (15:0)	Lipid	C16537	HMDB00826	3.37101e-05	6	1	1	0	0	0	0	0	0	0
BAT_1552	BAT	1552	erucate (22:1n9)	Lipid	C08316	HMDB02068	2.72967e-05	5	1	1	0	0	0	0	0	0	0
BAT_34214	BAT	34214	1-arachidonoyl-GPI* (20:4)*	Lipid		HMDB61690	2.14724e-05	3	1	1	0	0	0	0	0	0	0
BAT_35186	BAT	35186	1-arachidonoyl-GPE (20:4n6)*	Lipid		HMDB11517	1.96388e-05	2	1	1	0	0	0	0	0	0	0
BAT_43761	BAT	43761	2-aminoheptanoate	Lipid			1.96373e-05	1	1	1	0	0	0	0	0	0	0
BAT_17805	BAT	17805	dihomo-linoleate (20:2n6)	Lipid	C16525	HMDB05060	3.0933e-05	9	0.777778	0.777778	0	0.111111	0	0	0.111111	0	0
BAT_35718	BAT	35718	dihomolinolenate (20:3n3 or 3n6)	Lipid	C03242	HMDB02925	3.43726e-05	10	0.7	0.7	0	0.2	0	0	0.1	0	0
BAT_37478	BAT	37478	docosapentaenoate (n6 DPA; 22:5n6)	Lipid	C16513	HMDB01976	3.62971e-05	10	0.8	0.8	0	0	0	0	0.1	0	0.1
BAT_38768	BAT	38768	15-methylpalmitate	Lipid			2.97276e-05	3	1	1	0	0	0	0	0	0	0
BAT_52307	BAT	52307	glycerophosphoinositol*	Lipid			3.84864e-05	13	0.384615	0.384615	0	0.153846	0	0	0.384615	0	0.0769231
BAT_32415	BAT	32415	docosadienoate (22:2n6)	Lipid	C16533	HMDB61714	2.99816e-05	3	0.666667	0.666667	0	0.333333	0	0	0	0	0
BAT_33587	BAT	33587	eicosenoate (20:1n9 or 1n11)	Lipid	C16526	HMDB02231	2.72868e-05	5	0.6	0.6	0	0.2	0	0	0.2	0	0
BAT_33972	BAT	33972	10-nonadecenoate (19:1n9)	Lipid		HMDB13622	2.7284e-05	4	1	1	0	0	0	0	0	0	0
BAT_32504	BAT	32504	docosapentaenoate (n3 DPA; 22:5n3)	Lipid	C16513	HMDB06528	3.61153e-05	10	0.5	0.5	0	0.2	0	0.1	0.2	0	0
BAT_44675	BAT	44675	docosahexaenoate (DHA; 22:6n3)	Lipid	C06429	HMDB02183	3.63171e-05	10	0.7	0.7	0	0	0	0	0.2	0	0.1
BAT_45968	BAT	45968	1-oleoyl-GPG (18:1)*	Lipid			2.98999e-05	1	1	1	0	0	0	0	0	0	0
BAT_32417	BAT	32417	docosatrienoate (22:3n3)	Lipid	C16534	HMDB02823	3.97056e-05	22	0.181818	0.181818	0	0	0.227273	0.0909091	0.409091	0	0.0909091
BAT_39730	BAT	39730	N-stearoyltaurine	Lipid			3.24009e-05	5	1	1	0	0	0	0	0	0	0
BAT_57810	BAT	57810	nisinate (24:6n3)	Lipid		HMDB02007	3.90199e-05	18	0.333333	0.333333	0	0.166667	0.111111	0	0.277778	0	0.111111
BAT_15949	BAT	15949	2'-deoxycytidine	Nucleotide	C00881	HMDB00014	3.03393e-05	4	0.5	0.5	0	0	0	0.25	0.25	0	0
BAT_1411	BAT	1411	2'-deoxyguanosine	Nucleotide	C00330	HMDB00085	2.75669e-05	3	0.666667	0.666667	0	0	0	0	0.333333	0	0
BAT_38625	BAT	38625	stearoyl ethanolamide	Lipid		HMDB13078	3.27986e-05	4	0.5	0.5	0	0	0	0.25	0.25	0	0
BAT_32352	BAT	32352	guanine	Nucleotide	C00242	HMDB00132	2.89511e-05	2	1	1	0	0	0	0	0	0	0
BAT_44621	BAT	44621	1-(1-enyl-oleoyl)-GPE (P-18:1)*	Lipid			1.00208e-07	1	1	1	0	0	0	0	0	0	0
BAT_1437	BAT	1437	succinate	Energy	C00042	HMDB00254	1.00208e-07	1	1	1	0	0	0	0	0	0	0
BAT_35652	BAT	35652	adenosine-5'-diphosphoglucose	Carbohydrate	C00498	HMDB06557	2.59818e-05	2	0.5	0.5	0	0	0	0	0.5	0	0
BAT_1471	BAT	1471	ribose	Carbohydrate	C00121	HMDB00283	2.33465e-05	2	0.5	0.5	0	0	0	0	0.5	0	0
BAT_15765	BAT	15765	ethylmalonate	Amino Acid		HMDB00622	2.6309e-05	4	0.75	0.75	0	0	0	0.25	0	0	0
BAT_1496	BAT	1496	methylmalonate (MMA)	Lipid	C02170	HMDB00202	2.38749e-05	5	1	1	0	0	0	0	0	0	0
BAT_53260	BAT	53260	oleoylcholine	Lipid			2.44629e-05	8	1	1	0	0	0	0	0	0	0
BAT_57463	BAT	57463	linoleoylcholine*	Lipid			2.44549e-05	7	1	1	0	0	0	0	0	0	0
BAT_22152	BAT	22152	nicotinamide ribonucleotide (NMN)	Cofactors and Vitamins	C00455	HMDB00229	2.44902e-05	9	1	1	0	0	0	0	0	0	0
BAT_15506	BAT	15506	choline	Lipid	C00114	HMDB00097	2.448e-05	7	1	1	0	0	0	0	0	0	0
BAT_20694	BAT	20694	oxalate (ethanedioate)	Cofactors and Vitamins	C00209	HMDB02329	2.21444e-05	5	1	1	0	0	0	0	0	0	0
BAT_33013	BAT	33013	nicotinamide riboside	Cofactors and Vitamins	C03150	HMDB00855	2.44595e-05	7	1	1	0	0	0	0	0	0	0
BAT_57464	BAT	57464	stearoylcholine*	Lipid			2.72628e-05	3	1	1	0	0	0	0	0	0	0
BAT_52475	BAT	52475	1-(1-enyl-stearoyl)-2-arachidonoyl-GPE (P-18:0/20:4)*	Lipid		HMDB05779	3.09548e-05	19	0.947368	0.947368	0	0	0	0	0	0.0526316	0
BAT_52615	BAT	52615	sphingomyelin (d18:1/17:0, d17:1/18:0, d19:1/16:0)	Lipid			2.86376e-05	22	0.954545	0.954545	0	0	0	0	0	0.0454545	0
BAT_52716	BAT	52716	1-(1-enyl-palmitoyl)-2-palmitoyl-GPC (P-16:0/16:0)*	Lipid		HMDB11206	2.90597e-05	12	0.916667	0.916667	0	0	0	0.0833333	0	0	0
BAT_46799	BAT	46799	oleoyl-linoleoyl-glycerol (18:1/18:2) [2]	Lipid		HMDB07219	2.50866e-05	3	1	1	0	0	0	0	0	0	0
BAT_46142	BAT	46142	mannitol/sorbitol	Carbohydrate	C00794	HMDB00247	2.5719e-05	3	0.666667	0.666667	0	0	0	0	0	0.333333	0
BAT_52473	BAT	52473	gamma-tocopherol/beta-tocopherol	Cofactors and Vitamins			2.81086e-05	5	0.8	0.8	0	0	0	0	0	0.2	0
BAT_17747	BAT	17747	sphingosine	Lipid	C00319	HMDB00252	2.46531e-05	2	1	1	0	0	0	0	0	0	0
BAT_42446	BAT	42446	1-palmitoyl-2-linoleoyl-GPC (16:0/18:2)	Lipid		HMDB07973	2.6404e-05	6	1	1	0	0	0	0	0	0	0
BAT_44877	BAT	44877	N-palmitoyl-sphingosine (d18:1/16:0)	Lipid		HMDB04949	2.78233e-05	13	0.923077	0.923077	0	0	0	0.0769231	0	0	0
BAT_19130	BAT	19130	1,2-dipalmitoyl-GPC (16:0/16:0)	Lipid	D03585	HMDB00564	3.06377e-05	13	0.923077	0.923077	0	0	0	0	0	0.0769231	0
BAT_57330	BAT	57330	lignoceroyl sphingomyelin (d18:1/24:0)	Lipid			3.10864e-05	20	1	1	0	0	0	0	0	0	0
BAT_52235	BAT	52235	1-stearoyl-2-arachidonoyl-GPS (18:0/20:4)	Lipid		HMDB12383	3.00449e-05	9	0.888889	0.888889	0	0	0	0.111111	0	0	0
BAT_52682	BAT	52682	1-(1-enyl-palmitoyl)-2-linoleoyl-GPC (P-16:0/18:2)*	Lipid		HMDB11211	2.83157e-05	7	1	1	0	0	0	0	0	0	0
BAT_52697	BAT	52697	1-oleoyl-2-docosahexaenoyl-GPC (18:1/22:6)*	Lipid		HMDB08123	2.66123e-05	7	1	1	0	0	0	0	0	0	0
BAT_46173	BAT	46173	aconitate [cis or trans]	Energy			3.06645e-05	2	0.5	0.5	0	0	0	0	0	0	0.5
BAT_1564	BAT	1564	citrate	Energy	C00158	HMDB00094	3.38423e-05	4	0.25	0.25	0	0	0	0.25	0	0.5	0
BAT_15798	BAT	15798	thiamin monophosphate	Cofactors and Vitamins	C01081	HMDB02666	2.07873e-05	2	0.5	0.5	0	0	0	0	0	0.5	0
BAT_1604	BAT	1604	urate	Nucleotide	C00366	HMDB00289	1.90627e-05	1	1	1	0	0	0	0	0	0	0
BAT_52604	BAT	52604	N-palmitoyl-sphinganine (d18:0/16:0)	Lipid		HMDB11760	2.13626e-05	2	1	1	0	0	0	0	0	0	0
BAT_15747	BAT	15747	anserine	Amino Acid	C01262	HMDB00194	2.78355e-07	2	0.5	0.5	0	0	0	0.5	0	0	0
BAT_1768	BAT	1768	carnosine	Amino Acid	C00386	HMDB00033	2.78355e-07	2	0.5	0.5	0	0	0	0.5	0	0	0
BAT_531	BAT	531	3-hydroxy-3-methylglutarate	Lipid	C03761	HMDB00355	3.61352e-05	7	0.571429	0.571429	0	0	0.142857	0.142857	0.142857	0	0
BAT_1827	BAT	1827	riboflavin (Vitamin B2)	Cofactors and Vitamins	C00255	HMDB00244	3.31664e-05	4	0.75	0.75	0	0	0.25	0	0	0	0
BAT_34396	BAT	34396	choline phosphate	Lipid	C00588	HMDB01565	3.23173e-05	7	0.714286	0.714286	0	0	0	0.285714	0	0	0
BAT_39835	BAT	39835	N-palmitoyltaurine	Lipid			3.29196e-05	5	0.8	0.8	0	0	0	0.2	0	0	0
BAT_52608	BAT	52608	linoleoyl ethanolamide	Lipid		HMDB12252	3.1299e-05	3	0.666667	0.666667	0	0.333333	0	0	0	0	0
BAT_62566	BAT	62566	1-carboxyethylphenylalanine	Amino Acid			3.2521e-05	6	0.666667	0.666667	0	0.166667	0.166667	0	0	0	0
BAT_39732	BAT	39732	N-oleoyltaurine	Lipid			2.90806e-05	3	1	1	0	0	0	0	0	0	0
BAT_62558	BAT	62558	1-carboxyethylisoleucine	Amino Acid			2.84919e-05	3	1	1	0	0	0	0	0	0	0
BAT_62559	BAT	62559	1-carboxyethylleucine	Amino Acid			2.84919e-05	3	1	1	0	0	0	0	0	0	0
BAT_62562	BAT	62562	1-carboxyethylvaline	Amino Acid			3.24889e-05	4	0.75	0.75	0	0	0.25	0	0	0	0
BAT_38165	BAT	38165	palmitoyl ethanolamide	Lipid	C16512	HMDB02100	3.31873e-05	1	1	1	0	0	0	0	0	0	0
BAT_2183	BAT	2183	thymidine	Nucleotide	C00214	HMDB00273	3.87899e-05	16	0.0625	0.0625	0	0	0.1875	0.25	0.5	0	0
BAT_32328	BAT	32328	hexanoylcarnitine (C6)	Lipid		HMDB00705	3.13474e-05	3	0.666667	0.666667	0	0	0	0	0.333333	0	0
BAT_2763	BAT	2763	UDP-glucuronate	Carbohydrate	C00167	HMDB00935	3.35404e-05	8	0.625	0.625	0	0.125	0	0	0.125	0.125	0
BAT_33936	BAT	33936	octanoylcarnitine (C8)	Lipid	C02838	HMDB00791	2.96807e-05	2	1	1	0	0	0	0	0	0	0
BAT_34534	BAT	34534	laurylcarnitine (C12)	Lipid		HMDB02250	2.99662e-05	8	0.875	0.875	0	0	0	0	0	0.125	0
BAT_37059	BAT	37059	malonylcarnitine	Lipid		HMDB02095	3.70821e-05	11	0.0909091	0.0909091	0	0.0909091	0.272727	0.0909091	0.0909091	0.0909091	0.272727
BAT_38178	BAT	38178	cis-4-decenoylcarnitine (C10:1)	Lipid			2.96924e-05	3	1	1	0	0	0	0	0	0	0
BAT_33952	BAT	33952	myristoylcarnitine (C14)	Lipid		HMDB05066	2.80831e-05	8	0.875	0.875	0	0	0	0	0	0.125	0
BAT_46223	BAT	46223	linoleoylcarnitine (C18:2)*	Lipid		HMDB06469	2.91741e-05	7	0.857143	0.857143	0	0.142857	0	0	0	0	0
BAT_48182	BAT	48182	myristoleoylcarnitine (C14:1)*	Lipid			2.70068e-05	5	0.6	0.6	0	0	0	0	0	0.4	0
BAT_61769	BAT	61769	5-dodecenoylcarnitine (C12:1)	Lipid		HMDB13326	2.80786e-05	8	0.875	0.875	0	0	0	0	0	0.125	0
BAT_35160	BAT	35160	oleoylcarnitine (C18:1)	Lipid		HMDB05065	2.86626e-05	7	1	1	0	0	0	0	0	0	0
BAT_21158	BAT	21158	3-hydroxymyristate	Lipid			3.57884e-07	3	1	1	0	0	0	0	0	0	0
BAT_2829	BAT	2829	N-formylmethionine	Amino Acid	C03145	HMDB01015	2.27745e-07	1	1	1	0	0	0	0	0	0	0
BAT_22053	BAT	22053	3-hydroxydecanoate	Lipid		HMDB02203	3.57884e-07	3	1	1	0	0	0	0	0	0	0
BAT_27503	BAT	27503	3-hydroxypalmitate	Lipid		HMDB10734	2.27745e-07	1	1	1	0	0	0	0	0	0	0
BAT_62804	BAT	62804	CoA-glutathione*	Amino Acid	C00920		1.00208e-07	1	1	1	0	0	0	0	0	0	0
BAT_2849	BAT	2849	guanosine 5'- monophosphate (5'-GMP)	Nucleotide	C00144	HMDB01397	1.00208e-07	1	1	1	0	0	0	0	0	0	0
BAT_15681	BAT	15681	4-guanidinobutanoate	Amino Acid	C01035	HMDB03464	3.12358e-05	6	0.5	0.5	0	0.333333	0	0	0	0	0.166667
BAT_5086	BAT	5086	dimethylglycine	Amino Acid	C01026	HMDB00092	2.82382e-05	2	0.5	0.5	0	0.5	0	0	0	0	0
BAT_62860	BAT	62860	N6-methyllysine	Amino Acid	C02728	HMDB02038	2.75006e-05	2	1	1	0	0	0	0	0	0	0
BAT_63151	BAT	63151	N,N-dimethylalanine	Amino Acid			3.31267e-05	11	0.0909091	0.0909091	0	0	0.363636	0.272727	0.181818	0.0909091	0
BAT_2150	BAT	2150	pyridoxamine	Cofactors and Vitamins	C00534	HMDB01431	2.22464e-05	4	0.25	0.25	0	0.25	0.25	0	0.25	0	0
BAT_5341	BAT	5341	thiamin (Vitamin B1)	Cofactors and Vitamins	C00378	HMDB00235	2.02858e-05	2	0.5	0.5	0	0	0.5	0	0	0	0
BAT_62950	BAT	62950	2S,3R-dihydroxybutyrate	Lipid		HMDB02453	1.00208e-07	1	1	1	0	0	0	0	0	0	0
BAT_15705	BAT	15705	cystathionine	Amino Acid	C02291	HMDB00099	1.00208e-07	1	1	1	0	0	0	0	0	0	0
BAT_52611	BAT	52611	1-stearoyl-2-docosahexaenoyl-GPC (18:0/22:6)	Lipid		HMDB08057	2.38522e-05	2	1	1	0	0	0	0	0	0	0
BAT_15745	BAT	15745	methylsuccinate	Amino Acid		HMDB01844	2.1609e-05	1	1	1	0	0	0	0	0	0	0
BAT_54956	BAT	54956	linoleoyl-arachidonoyl-glycerol (18:2/20:4) [2]*	Lipid		HMDB07257	2.26173e-05	1	1	1	0	0	0	0	0	0	0
BAT_33968	BAT	33968	5-dodecenoate (12:1n7)	Lipid		HMDB00529	2.17303e-05	1	1	1	0	0	0	0	0	0	0
BAT_18349	BAT	18349	indolelactate	Amino Acid	C02043	HMDB00671	2.4e-05	2	0.5	0.5	0	0.5	0	0	0	0	0
BAT_33983	BAT	33983	tauro-beta-muricholate	Lipid		HMDB00932	2.82034e-05	1	1	1	0	0	0	0	0	0	0
BAT_18497	BAT	18497	taurocholate	Lipid	C05122	HMDB00036	3.21496e-05	3	0.333333	0.333333	0	0	0	0	0.666667	0	0
BAT_19258	BAT	19258	1-myristoyl-2-palmitoyl-GPC (14:0/16:0)	Lipid		HMDB07869	3.29361e-05	9	0.777778	0.777778	0	0	0	0.222222	0	0	0
BAT_57341	BAT	57341	1,2-dipalmitoyl-GPE (16:0/16:0)*	Lipid		HMDB08923	3.34276e-05	9	0.666667	0.666667	0	0	0	0.333333	0	0	0
BAT_37070	BAT	37070	methylphosphate	Nucleotide		HMDB61711	2.70387e-05	2	1	1	0	0	0	0	0	0	0
BAT_57522	BAT	57522	pentadecanoylcarnitine (C15)*	Lipid			2.70387e-05	2	1	1	0	0	0	0	0	0	0
BAT_53195	BAT	53195	1-myristoyl-2-arachidonoyl-GPC (14:0/20:4)*	Lipid		HMDB07883	2.95823e-05	5	1	1	0	0	0	0	0	0	0
BAT_39271	BAT	39271	1-(1-enyl-stearoyl)-GPE (P-18:0)*	Lipid			2.9589e-05	5	0.6	0.6	0	0	0	0.4	0	0	0
BAT_52710	BAT	52710	1-linoleoyl-2-arachidonoyl-GPC (18:2/20:4n6)*	Lipid		HMDB08147	2.67869e-05	3	1	1	0	0	0	0	0	0	0
BAT_42463	BAT	42463	sphingomyelin (d18:1/14:0, d16:1/16:0)*	Lipid		HMDB12097	2.67325e-05	4	1	1	0	0	0	0	0	0	0
BAT_19263	BAT	19263	1-palmitoyl-2-oleoyl-GPE (16:0/18:1)	Lipid		HMDB05320	3.06448e-05	13	1	1	0	0	0	0	0	0	0
BAT_42449	BAT	42449	1-palmitoyl-2-linoleoyl-GPE (16:0/18:2)	Lipid		HMDB05322	2.78424e-05	8	1	1	0	0	0	0	0	0	0
BAT_52461	BAT	52461	1-palmitoyl-2-oleoyl-GPC (16:0/18:1)	Lipid		HMDB07972	2.74963e-05	5	1	1	0	0	0	0	0	0	0
BAT_42448	BAT	42448	1-stearoyl-2-oleoyl-GPE (18:0/18:1)	Lipid		HMDB08993	2.91903e-05	12	1	1	0	0	0	0	0	0	0
BAT_48493	BAT	48493	sphingomyelin (d18:1/22:1, d18:2/22:0, d16:1/24:1)*	Lipid		HMDB12104	2.95325e-05	19	1	1	0	0	0	0	0	0	0
BAT_52437	BAT	52437	sphingomyelin (d18:2/24:1, d18:1/24:2)*	Lipid			2.94516e-05	17	1	1	0	0	0	0	0	0	0
BAT_52468	BAT	52468	1-stearoyl-2-linoleoyl-GPI (18:0/18:2)	Lipid		HMDB09809	2.85213e-05	3	0.666667	0.666667	0	0	0	0	0.333333	0	0
BAT_52470	BAT	52470	1-palmitoyl-2-palmitoleoyl-GPC (16:0/16:1)*	Lipid		HMDB07969	2.7551e-05	4	1	1	0	0	0	0	0	0	0
BAT_52448	BAT	52448	1-palmitoyl-2-oleoyl-GPG (16:0/18:1)	Lipid			2.5266e-05	3	1	1	0	0	0	0	0	0	0
BAT_54994	BAT	54994	1-oleoyl-2-arachidonoyl-GPI (18:1/20:4) *	Lipid		HMDB09844	2.54075e-05	3	1	1	0	0	0	0	0	0	0
BAT_57331	BAT	57331	behenoyl dihydrosphingomyelin (d18:0/22:0)*	Lipid		HMDB12091	2.57253e-05	3	1	1	0	0	0	0	0	0	0
BAT_54966	BAT	54966	diacylglycerol (16:1/18:2 [2], 16:0/18:3 [1])*	Lipid			2.50711e-05	1	1	1	0	0	0	0	0	0	0
BAT_52748	BAT	52748	1-(1-enyl-stearoyl)-2-linoleoyl-GPE (P-18:0/18:2)*	Lipid		HMDB11376	2.27012e-05	3	0.333333	0.333333	0.333333	0	0	0	0.333333	0	0
BAT_19265	BAT	19265	1-stearoyl-2-oleoyl-GPS (18:0/18:1)	Lipid		HMDB10163	2.47598e-05	6	0.166667	0.166667	0.166667	0.166667	0.166667	0	0.333333	0	0
BAT_36659	BAT	36659	glycylisoleucine	Peptide		HMDB28844	2.47318e-05	12	0.916667	0.916667	0	0	0.0833333	0	0	0	0
BAT_48187	BAT	48187	N-acetyltaurine	Amino Acid			2.73463e-05	8	1	1	0	0	0	0	0	0	0
BAT_46322	BAT	46322	CoA	Cofactors and Vitamins	C00010	HMDB01423	2.2123e-05	1	1	1	0	0	0	0	0	0	0
BAT_514	BAT	514	cytidine	Nucleotide	C00475	HMDB00089	2.21314e-05	1	1	1	0	0	0	0	0	0	0
BAT_53257	BAT	53257	palmitoloelycholine	Lipid			2.73364e-05	5	1	1	0	0	0	0	0	0	0
BAT_22001	BAT	22001	3-hydroxyoctanoate	Lipid		HMDB01954	2.50519e-07	2	1	1	0	0	0	0	0	0	0
BAT_32457	BAT	32457	3-hydroxylaurate	Lipid		HMDB00387	2.50519e-07	2	1	1	0	0	0	0	0	0	0
BAT_27447	BAT	27447	1-linoleoylglycerol (18:2)	Lipid			6.24371e-07	5	1	1	0	0	0	0	0	0	0
BAT_21184	BAT	21184	1-oleoylglycerol (18:1)	Lipid		HMDB11567	6.76401e-07	6	1	1	0	0	0	0	0	0	0
BAT_34393	BAT	34393	1-linolenoylglycerol (18:3)	Lipid		HMDB11569	4.7746e-07	3	1	1	0	0	0	0	0	0	0
BAT_34397	BAT	34397	1-arachidonylglycerol (20:4)	Lipid	C13857	HMDB11549	3.86515e-07	1	1	1	0	0	0	0	0	0	0
BAT_32506	BAT	32506	2-linoleoylglycerol (18:2)	Lipid		HMDB11538	5.79773e-07	4	1	1	0	0	0	0	0	0	0
BAT_34383	BAT	34383	2-myristoylglycerol (14:0)	Lipid		HMDB11530	6.76401e-07	6	0.666667	0.666667	0	0.166667	0	0	0	0	0.166667
BAT_35625	BAT	35625	1-myristoylglycerol (14:0)	Lipid	C01885	HMDB11561	4.7746e-07	2	1	1	0	0	0	0	0	0	0
BAT_21232	BAT	21232	2-oleoylglycerol (18:1)	Lipid		HMDB11537	4.05841e-07	1	1	1	0	0	0	0	0	0	0
BAT_1414	BAT	1414	3-phosphoglycerate	Carbohydrate	C00597	HMDB00807	2.39389e-05	9	0.888889	0.888889	0	0	0	0	0	0.111111	0
BAT_37093	BAT	37093	alanylleucine	Peptide		HMDB28691	2.28668e-05	6	0.833333	0.833333	0	0	0.166667	0	0	0	0
BAT_39994	BAT	39994	valylleucine	Peptide		HMDB29131	2.44663e-05	5	1	1	0	0	0	0	0	0	0
BAT_40045	BAT	40045	leucylglycine	Peptide		HMDB28929	2.28797e-05	11	0.909091	0.909091	0	0	0	0.0909091	0	0	0
BAT_48189	BAT	48189	leucylglutamine*	Peptide		HMDB28927	2.28787e-05	10	0.9	0.9	0	0	0	0.1	0	0	0
BAT_40475	BAT	40475	valylglycine	Peptide		HMDB29127	2.28748e-05	9	0.777778	0.777778	0	0	0.111111	0.111111	0	0	0
BAT_42079	BAT	42079	valylglutamine	Peptide		HMDB29125	2.28758e-05	10	0.8	0.8	0	0	0.1	0.1	0	0	0
BAT_52944	BAT	52944	palmitoylcholine	Lipid			3.09039e-05	5	0.6	0.6	0	0	0	0.2	0.2	0	0
BAT_1110	BAT	1110	arachidonate (20:4n6)	Lipid	C00219	HMDB01043	3.21456e-05	4	0.25	0.25	0	0	0	0	0.5	0	0.25
BAT_27710	BAT	27710	N-acetylglycine	Amino Acid		HMDB00532	3.45486e-05	15	0.2	0.2	0	0.133333	0.0666667	0.2	0.266667	0.0666667	0.0666667
BAT_35436	BAT	35436	hexanoylglycine (C6)	Lipid		HMDB00701	3.81351e-05	23	0.173913	0.173913	0	0.0869565	0.0434783	0.0869565	0.478261	0	0.130435
BAT_61789	BAT	61789	isocaproylglycine	Lipid			3.55351e-05	11	0.181818	0.181818	0	0.181818	0	0.181818	0.363636	0	0.0909091
BAT_39592	BAT	39592	S-methylcysteine	Amino Acid		HMDB02108	3.46852e-05	11	0.0909091	0.0909091	0	0.0909091	0.181818	0.454545	0.181818	0	0
BAT_62850	BAT	62850	tetradecadienoate (14:2)*	Lipid		HMDB00560	3.68975e-05	10	0.1	0.1	0	0.3	0.1	0.1	0.4	0	0
BAT_41220	BAT	41220	2-stearoyl-GPE (18:0)*	Lipid		HMDB11129	2.18485e-05	1	1	1	0	0	0	0	0	0	0
BAT_57526	BAT	57526	docosadienoylcarnitine (C22:2)*	Lipid			2.18485e-05	1	1	1	0	0	0	0	0	0	0
BAT_36831	BAT	36831	cytidine 5'-monophospho-N-acetylneuraminic acid	Carbohydrate	C00128	HMDB01176	2.00415e-07	2	1	1	0	0	0	0	0	0	0
BAT_32377	BAT	32377	N-acetylneuraminate	Carbohydrate	C00270	HMDB00230	2.00415e-07	2	1	1	0	0	0	0	0	0	0
BAT_54969	BAT	54969	linoleoyl-linoleoyl-glycerol (18:2/18:2) [2]*	Lipid		HMDB07248	2.00415e-07	2	1	1	0	0	0	0	0	0	0
BAT_34437	BAT	34437	1-stearoyl-GPG (18:0)	Lipid			3.24768e-05	3	0.333333	0.333333	0	0	0	0	0.666667	0	0
BAT_32980	BAT	32980	adrenate (22:4n6)	Lipid	C16527	HMDB02226	3.33873e-05	2	1	1	0	0	0	0	0	0	0
BAT_32418	BAT	32418	myristoleate (14:1n5)	Lipid	C08322	HMDB02000	1.00208e-07	1	1	1	0	0	0	0	0	0	0
BAT_33447	BAT	33447	palmitoleate (16:1n7)	Lipid	C08362	HMDB03229	1.00208e-07	1	1	1	0	0	0	0	0	0	0
BAT_33949	BAT	33949	gamma-glutamylglycine	Peptide		HMDB11667	2.00415e-07	2	1	1	0	0	0	0	0	0	0
BAT_33945	BAT	33945	phenylacetylglycine	Peptide	C05598	HMDB00821	2.00415e-07	2	1	1	0	0	0	0	0	0	0
BAT_54914	BAT	54914	gamma-glutamylserine	Peptide			2.00415e-07	2	1	1	0	0	0	0	0	0	0
BAT_1494	BAT	1494	5-oxoproline	Amino Acid	C01879	HMDB00267	2.21761e-05	4	0.25	0.25	0	0	0.25	0	0.5	0	0
BAT_33946	BAT	33946	N-acetylhistidine	Amino Acid	C02997	HMDB32055	2.18793e-05	8	0.25	0.25	0.125	0	0.125	0.125	0.25	0.125	0
BAT_18245	BAT	18245	gamma-glutamylhistidine	Peptide			1.99786e-05	2	0.5	0.5	0.5	0	0	0	0	0	0
BAT_57511	BAT	57511	linolenoylcarnitine (C18:3)*	Lipid			2.98051e-05	7	0.857143	0.857143	0	0	0	0	0.142857	0	0
BAT_44681	BAT	44681	palmitoylcarnitine (C16)	Lipid	C02990	HMDB00222	2.9827e-05	8	0.75	0.75	0	0.125	0	0	0.125	0	0
BAT_53223	BAT	53223	palmitoleoylcarnitine (C16:1)*	Lipid			2.70193e-05	5	0.8	0.8	0	0	0.2	0	0	0	0
BAT_34061	BAT	34061	1-arachidonoyl-GPC (20:4n6)*	Lipid	C05208	HMDB10395	1.80924e-05	1	1	1	0	0	0	0	0	0	0
BAT_33441	BAT	33441	isobutyrylcarnitine (C4)	Amino Acid		HMDB00736	1.00208e-07	1	1	1	0	0	0	0	0	0	0
BAT_34407	BAT	34407	isovalerylcarnitine (C5)	Amino Acid		HMDB00688	1.00208e-07	1	1	1	0	0	0	0	0	0	0
BAT_32197	BAT	32197	3-(4-hydroxyphenyl)lactate (HPLA)	Amino Acid	C03672	HMDB00755	2.97714e-05	6	0.166667	0.166667	0	0.166667	0.333333	0	0.333333	0	0
BAT_62807	BAT	62807	3'-dephospho-CoA-glutathione*	Amino Acid			2.41942e-05	2	1	1	0	0	0	0	0	0	0
BAT_35433	BAT	35433	beta-hydroxyisovaleroylcarnitine	Amino Acid			2.18894e-05	1	1	1	0	0	0	0	0	0	0
BAT_33955	BAT	33955	1-palmitoyl-GPC (16:0)	Lipid		HMDB10382	2.01723e-05	2	0.5	0.5	0	0	0	0	0.5	0	0
BAT_35631	BAT	35631	1-palmitoyl-GPE (16:0)	Lipid		HMDB11503	1.85443e-05	1	1	1	0	0	0	0	0	0	0
BAT_40008	BAT	40008	isoleucylglycine	Peptide		HMDB28907	2.2846e-05	2	1	1	0	0	0	0	0	0	0
BAT_41374	BAT	41374	phenylalanylalanine	Peptide			2.16972e-05	8	1	1	0	0	0	0	0	0	0
BAT_35253	BAT	35253	2-palmitoyl-GPC* (16:0)*	Lipid		HMDB61702	1.00208e-07	1	1	1	0	0	0	0	0	0	0
BAT_36768	BAT	36768	valerylglycine (C5)	Lipid		HMDB00927	1.00208e-07	1	1	1	0	0	0	0	0	0	0
BAT_18357	BAT	18357	glycylvaline	Peptide		HMDB28854	2.08136e-05	5	1	1	0	0	0	0	0	0	0
BAT_37451	BAT	37451	O-methyltyrosine	Amino Acid			1.90862e-05	2	0.5	0.5	0	0.5	0	0	0	0	0
BAT_40010	BAT	40010	leucylalanine	Peptide		HMDB28922	2.0816e-05	6	1	1	0	0	0	0	0	0	0
BAT_38309	BAT	38309	4-hydroxynonenal	Lipid		HMDB04362	2.2763e-05	1	1	1	0	0	0	0	0	0	0
BAT_38395	BAT	38395	12,13-DiHOME	Lipid	C14829	HMDB04705	1.00208e-07	1	1	1	0	0	0	0	0	0	0
BAT_38399	BAT	38399	9,10-DiHOME	Lipid	C14828	HMDB04704	1.00208e-07	1	1	1	0	0	0	0	0	0	0
BAT_39270	BAT	39270	1-(1-enyl-palmitoyl)-GPE (P-16:0)*	Lipid			2.62134e-05	1	1	1	0	0	0	0	0	0	0
BAT_52435	BAT	52435	sphingomyelin (d18:2/23:0, d18:1/23:1, d17:1/24:1)*	Lipid			3.07738e-05	9	1	1	0	0	0	0	0	0	0
BAT_2134	BAT	2134	flavin adenine dinucleotide (FAD)	Cofactors and Vitamins	C00016	HMDB01248	2.21119e-05	1	1	1	0	0	0	0	0	0	0
BAT_41370	BAT	41370	phenylalanylglycine	Peptide		HMDB28995	2.08128e-05	6	1	1	0	0	0	0	0	0	0
BAT_42382	BAT	42382	S-adenosylhomocysteine (SAH)	Amino Acid	C00021	HMDB00939	2.08095e-05	2	1	1	0	0	0	0	0	0	0
BAT_34398	BAT	34398	glycylleucine	Peptide	C02155	HMDB00759	1.90841e-05	1	1	1	0	0	0	0	0	0	0
BAT_57480	BAT	57480	sphingomyelin (d18:2/21:0, d16:2/23:0)*	Lipid			2.88448e-05	8	1	1	0	0	0	0	0	0	0
BAT_52465	BAT	52465	1-palmitoyl-2-docosahexaenoyl-GPE (16:0/22:6)*	Lipid		HMDB05324	2.42009e-05	2	1	1	0	0	0	0	0	0	0
BAT_53174	BAT	53174	1,2-dilinoleoyl-GPE (18:2/18:2)*	Lipid		HMDB09093	2.33797e-05	1	1	1	0	0	0	0	0	0	0
BAT_54958	BAT	54958	palmitoyl-arachidonoyl-glycerol (16:0/20:4) [2]*	Lipid		HMDB07112	2.50567e-05	2	1	1	0	0	0	0	0	0	0
BAT_42459	BAT	42459	sphingomyelin (d18:2/16:0, d18:1/16:1)*	Lipid			2.52891e-05	2	0.5	0.5	0	0.5	0	0	0	0	0
BAT_57476	BAT	57476	sphingomyelin (d18:0/20:0, d16:0/22:0)*	Lipid			2.80681e-05	12	1	1	0	0	0	0	0	0	0
BAT_57416	BAT	57416	N-palmitoyl-sphingadienine (d18:2/16:0)*	Lipid			2.66729e-05	6	1	1	0	0	0	0	0	0	0
BAT_57482	BAT	57482	sphingomyelin (d18:2/23:1)*	Lipid			2.75828e-05	6	1	1	0	0	0	0	0	0	0
BAT_54675	BAT	54675	3'-dephospho-acetyl-CoA	Cofactors and Vitamins			3.09931e-05	2	0.5	0.5	0	0.5	0	0	0	0	0
BAT_43840	BAT	43840	acetyl-CoA	Lipid	C00024	HMDB01206	2.73123e-05	2	0.5	0.5	0.5	0	0	0	0	0	0
BAT_62946	BAT	62946	1-methyl-5-imidazoleacetate	Amino Acid		HMDB04988	2.99645e-05	5	0.2	0.2	0	0.4	0	0	0.2	0.2	0
BAT_32350	BAT	32350	1-methyl-4-imidazoleacetate	Amino Acid	C05828	HMDB02820	1.00208e-07	1	1	1	0	0	0	0	0	0	0
BAT_45095	BAT	45095	2-methylbutyrylcarnitine (C5)	Amino Acid		HMDB00378	1.00208e-07	1	1	1	0	0	0	0	0	0	0
BAT_555	BAT	555	adenosine	Nucleotide	C00212	HMDB00050	1.78145e-05	1	1	1	0	0	0	0	0	0	0
BAT_45428	BAT	45428	N-acetylmethionine sulfoxide	Amino Acid			1.93117e-05	2	0.5	0.5	0	0	0	0	0	0	0.5
BAT_62862	BAT	62862	N6,N6-dimethyllysine	Amino Acid	C05545	HMDB13287	2.5266e-05	1	1	1	0	0	0	0	0	0	0
BAT_54968	BAT	54968	linoleoyl-linoleoyl-glycerol (18:2/18:2) [1]*	Lipid		HMDB07248	1.50311e-07	1	1	1	0	0	0	0	0	0	0
BAT_46798	BAT	46798	oleoyl-linoleoyl-glycerol (18:1/18:2) [1]	Lipid		HMDB07219	2.25467e-07	2	0.5	0.5	0	0	0	0	0	0	0.5
BAT_57477	BAT	57477	sphingomyelin (d18:1/22:2, d18:2/22:1, d16:1/24:2)*	Lipid			2.75698e-05	2	1	1	0	0	0	0	0	0	0
BAT_57475	BAT	57475	sphingomyelin (d18:1/19:0, d19:1/18:0)*	Lipid			2.77646e-05	4	0.75	0.75	0	0	0	0.25	0	0	0
BAT_57518	BAT	57518	arachidonoylcarnitine (C20:4)	Lipid			3.04182e-05	3	0.333333	0.333333	0	0	0	0	0.333333	0.333333	0
BAT_48149	BAT	48149	N-acetylglucosaminylasparagine	Carbohydrate	C04540	HMDB00489	2.7362e-05	2	0.5	0.5	0	0	0	0	0	0.5	0
BAT_52431	BAT	52431	1-palmitoleoylglycerol (16:1)*	Lipid		HMDB11565	2.5095e-05	1	1	1	0	0	0	0	0	0	0
BAT_52467	BAT	52467	1-palmitoyl-2-arachidonoyl-GPI (16:0/20:4)*	Lipid		HMDB09789	2.34046e-05	2	1	1	0	0	0	0	0	0	0
BAT_57512	BAT	57512	margaroylcarnitine (C17)*	Lipid		HMDB06210	2.41942e-05	2	0.5	0.5	0	0	0	0.5	0	0	0
BAT_61868	BAT	61868	1-ribosyl-imidazoleacetate*	Amino Acid	C05131	HMDB02331	1.00208e-07	1	1	1	0	0	0	0	0	0	0
BAT_57547	BAT	57547	2,3-dihydroxy-2-methylbutyrate	Amino Acid		HMDB29576	1.00208e-07	1	1	1	0	0	0	0	0	0	0
BAT_57461	BAT	57461	argininate*	Amino Acid		HMDB03148	2.74762e-05	1	1	1	0	0	0	0	0	0	0
BAT_61506	BAT	61506	myristoylcholine*	Lipid			3.1208e-05	5	0.2	0.2	0	0	0	0.6	0.2	0	0
BAT_52984	BAT	52984	3-hydroxybutyrylcarnitine (2)	Lipid		HMDB13127	1.3361e-07	1	1	1	0	0	0	0	0	0	0
BAT_62781	BAT	62781	18-methylnonadecanoate (i20:0)	Lipid			2.00415e-07	2	0.5	0.5	0.5	0	0	0	0	0	0
BAT_39577	BAT	39577	N-methyl-GABA	Amino Acid	C15987		2.45611e-05	1	1	1	0	0	0	0	0	0	0
BAT_63990	BAT	63990	2-O-methylascorbic acid	Cofactors and Vitamins			2.90838e-05	4	0	0	0	0	0	0	0.25	0.75	0
eWAT_601	eWAT	601	dihydroorotate	Nucleotide	C00337	HMDB03349	2.92162e-05	11	0.454545	0.0909091	0	0.0909091	0.363636	0	0	0.454545	0
eWAT_2125	eWAT	2125	taurine	Amino Acid	C00245	HMDB00251	3.02539e-05	7	0.142857	0.285714	0	0	0.142857	0	0.428571	0.142857	0
eWAT_53195	eWAT	53195	1-myristoyl-2-arachidonoyl-GPC (14:0/20:4)*	Lipid		HMDB07883	3.29732e-05	13	0.692308	0.0769231	0	0	0.153846	0	0.0769231	0.692308	0
BAT_48255	BAT	48255	arabonate/xylonate	Carbohydrate			2.71377e-05	4	0	0	0	0	0.25	0	0	0.75	0
eWAT_1121	eWAT	1121	margarate (17:0)	Lipid		HMDB02259	2.72769e-05	9	0.777778	0.111111	0	0	0.111111	0	0	0.777778	0
eWAT_48255	eWAT	48255	arabonate/xylonate	Carbohydrate			2.90581e-05	5	0.6	0.2	0	0	0	0.2	0	0.6	0
eWAT_53180	eWAT	53180	1-palmitoleoyl-2-linolenoyl-GPC (16:1/18:3)*	Lipid		HMDB08008	2.70193e-05	4	0.75	0.25	0	0	0	0	0	0.75	0
eWAT_1125	eWAT	1125	isoleucine	Amino Acid	C00407	HMDB00172	3.35939e-05	3	0	0.333333	0	0	0	0.333333	0.333333	0	0
eWAT_1649	eWAT	1649	valine	Amino Acid	C00183	HMDB00883	3.75208e-05	5	0	0.2	0	0	0.4	0	0.4	0	0
BAT_1493	BAT	1493	ornithine	Amino Acid	C00077	HMDB03374	1.50311e-07	1	0	0	0	0	0	0	0	1	0
eWAT_1493	eWAT	1493	ornithine	Amino Acid	C00077	HMDB03374	2.25467e-07	2	0	0.5	0	0.5	0	0	0	0	0
eWAT_1494	eWAT	1494	5-oxoproline	Amino Acid	C01879	HMDB00267	2.14269e-05	3	0	0.333333	0	0	0.333333	0	0.333333	0	0
BAT_36747	BAT	36747	deoxycarnitine	Lipid	C01181	HMDB01161	3.82071e-05	14	0	0	0	0	0.214286	0.285714	0.428571	0.0714286	0
eWAT_2133	eWAT	2133	inosine 5'-monophosphate (IMP)	Nucleotide	C00130	HMDB00175	3.71134e-05	9	0.111111	0.111111	0	0.222222	0.111111	0.444444	0	0.111111	0
eWAT_3155	eWAT	3155	3-ureidopropionate	Nucleotide	C02642	HMDB00026	2.43048e-05	2	0	1	0	0	0	0	0	0	0
eWAT_46225	eWAT	46225	pyroglutamine*	Amino Acid			2.74061e-05	6	0	0.833333	0	0	0	0	0.166667	0	0
eWAT_5086	eWAT	5086	dimethylglycine	Amino Acid	C01026	HMDB00092	3.62023e-05	10	0.3	0.3	0	0	0.2	0.1	0.1	0.3	0
BAT_27727	BAT	27727	glutathione, oxidized (GSSG)	Amino Acid	C00127	HMDB03337	3.60091e-05	9	0	0	0	0.222222	0.333333	0.111111	0.222222	0.111111	0
BAT_63264	BAT	63264	pentose acid*	Partially Characterized Molecules			1.49414e-05	1	0	0	0	0	0	0	0	1	0
eWAT_6146	eWAT	6146	2-aminoadipate	Amino Acid	C00956	HMDB00510	1.59806e-05	2	0.5	0.5	0	0	0	0	0	0.5	0
eWAT_15681	eWAT	15681	4-guanidinobutanoate	Amino Acid	C01035	HMDB03464	3.4839e-05	6	0.166667	0.166667	0	0.166667	0	0.166667	0.333333	0.166667	0
eWAT_15772	eWAT	15772	ribitol	Carbohydrate	C00474	HMDB00508	2.71699e-05	6	0.166667	0.833333	0	0	0	0	0	0.166667	0
eWAT_52446	eWAT	52446	1-stearoyl-2-linoleoyl-GPE (18:0/18:2)*	Lipid		HMDB08994	2.82307e-05	9	0.777778	0.111111	0	0	0	0	0.111111	0.777778	0
eWAT_52452	eWAT	52452	1-stearoyl-2-linoleoyl-GPC (18:0/18:2)*	Lipid		HMDB08039	2.8495e-05	16	0.8125	0.125	0	0	0	0	0.0625	0.8125	0
eWAT_57528	eWAT	57528	adrenoylcarnitine (C22:4)*	Lipid			2.82246e-05	11	0.636364	0.363636	0	0	0	0	0	0.636364	0
BAT_1512	BAT	1512	picolinate	Amino Acid	C10164	HMDB02243	3.18693e-05	5	0	0	0	0.4	0	0.2	0	0.2	0.2
eWAT_15860	eWAT	15860	UDP-galactose	Carbohydrate	C00052	HMDB00302	3.48482e-05	12	0.5	0.0833333	0	0	0	0.0833333	0.0833333	0.5	0.25
BAT_48857	BAT	48857	glycerophosphoglycerol	Lipid	C03274		1.00208e-07	1	0	0	0	0	0	0	0	1	0
eWAT_31885	eWAT	31885	beta-muricholate	Lipid	C17726	HMDB00415	1.00208e-07	1	0	1	0	0	0	0	0	0	0
eWAT_32197	eWAT	32197	3-(4-hydroxyphenyl)lactate (HPLA)	Amino Acid	C03672	HMDB00755	2.65211e-05	2	0	0.5	0	0	0	0.5	0	0	0
eWAT_32553	eWAT	32553	phenol sulfate	Amino Acid	C02180	HMDB60015	3.20517e-05	4	0.25	0.25	0	0	0.25	0	0.25	0.25	0
eWAT_33949	eWAT	33949	gamma-glutamylglycine	Peptide		HMDB11667	2.87628e-05	8	0	1	0	0	0	0	0	0	0
eWAT_37253	eWAT	37253	2-hydroxyglutarate	Lipid	C02630	HMDB00606	2.31301e-05	1	0	1	0	0	0	0	0	0	0
eWAT_38768	eWAT	38768	15-methylpalmitate	Lipid			2.28529e-05	3	0.333333	0.333333	0	0.333333	0	0	0	0.333333	0
BAT_40730	BAT	40730	imidazole propionate	Amino Acid		HMDB02271	6.41329e-07	6	0	0	0	0.166667	0.166667	0.166667	0.166667	0.166667	0.166667
eWAT_40730	eWAT	40730	imidazole propionate	Amino Acid		HMDB02271	4.58092e-07	3	0	0.333333	0	0	0	0	0.333333	0	0.333333
eWAT_42420	eWAT	42420	erythronate*	Carbohydrate		HMDB00613	2.88258e-05	6	0	0.166667	0	0.166667	0.166667	0.5	0	0	0
BAT_62853	BAT	62853	3-amino-2-piperidone	Amino Acid		HMDB00323	2.45256e-05	4	0	0	0	0	0.75	0	0	0.25	0
eWAT_43549	eWAT	43549	N-formylanthranilic acid	Amino Acid	C05653	HMDB04089	2.23598e-05	2	0	0.5	0	0	0.5	0	0	0	0
BAT_35649	BAT	35649	sedoheptulose-7-phosphate	Carbohydrate	C05382	HMDB01068	1.00208e-07	1	0	0	0	0	0	0	0	1	0
eWAT_48130	eWAT	48130	N6-succinyladenosine	Nucleotide		HMDB00912	1.00208e-07	1	0	1	0	0	0	0	0	0	0
BAT_52282	BAT	52282	2-methylcitrate/homocitrate	Energy			2.79771e-05	1	0	0	0	0	0	0	0	1	0
eWAT_48187	eWAT	48187	N-acetyltaurine	Amino Acid			3.18558e-05	2	0	0.5	0	0.5	0	0	0	0	0
eWAT_52431	eWAT	52431	1-palmitoleoylglycerol (16:1)*	Lipid		HMDB11565	2.61042e-05	3	0.333333	0.333333	0	0	0	0	0	0.333333	0.333333
BAT_32306	BAT	32306	trans-4-hydroxyproline	Amino Acid	C01157	HMDB00725	2.66973e-05	3	0	0	0	0.333333	0	0	0	0.333333	0.333333
eWAT_52447	eWAT	52447	1-stearoyl-2-arachidonoyl-GPE (18:0/20:4)	Lipid		HMDB09003	2.59051e-05	2	0.5	0.5	0	0	0	0	0	0.5	0
BAT_1572	BAT	1572	glycerate	Carbohydrate	C00258	HMDB00139	2.71349e-05	4	0	0	0	0	0	0.25	0.25	0.5	0
eWAT_52687	eWAT	52687	1-oleoyl-2-linoleoyl-GPE (18:1/18:2)*	Lipid		HMDB05349	3.03113e-05	15	0.733333	0.0666667	0	0	0.133333	0	0.0666667	0.733333	0
BAT_57513	BAT	57513	arachidoylcarnitine (C20)*	Lipid		HMDB06460	1.00208e-07	1	0	0	0	0	0	0	0	1	0
eWAT_52614	eWAT	52614	1-(1-enyl-stearoyl)-2-oleoyl-GPE (P-18:0/18:1)	Lipid		HMDB11375	1.00208e-07	1	0	1	0	0	0	0	0	0	0
BAT_15677	BAT	15677	3-methylhistidine	Amino Acid	C01152	HMDB00479	2.6722e-07	2	0	0	0	0	0	0	0	1	0
eWAT_52616	eWAT	52616	1-palmitoyl-2-stearoyl-GPC (16:0/18:0)	Lipid		HMDB07970	3.05395e-07	2	0	0.5	0	0	0	0	0	0	0.5
eWAT_57473	eWAT	57473	sphingomyelin (d18:0/18:0, d19:0/17:0)*	Lipid		HMDB12087	2.21148e-07	2	0	0.5	0	0	0	0	0	0	0.5
BAT_1549	BAT	1549	3-hydroxyisobutyrate	Amino Acid	C06001	HMDB00336	2.63578e-05	1	0	0	0	0	0	0	0	1	0
eWAT_52716	eWAT	52716	1-(1-enyl-palmitoyl)-2-palmitoyl-GPC (P-16:0/16:0)*	Lipid		HMDB11206	2.9773e-05	7	0.285714	0.142857	0	0.571429	0	0	0	0.285714	0
eWAT_63151	eWAT	63151	N,N-dimethylalanine	Amino Acid			3.28088e-05	11	0	0.181818	0	0.181818	0.363636	0.181818	0.0909091	0	0
Heart_64	Heart	64	phenylalanine	Amino Acid	C00079	HMDB00159	3.71082e-05	13	0.230769	0.0769231	0	0.230769	0.230769	0.153846	0.230769	0.0769231	0
Heart_22001	Heart	22001	3-hydroxyoctanoate	Lipid		HMDB01954	3.94645e-05	24	0.333333	0.0416667	0	0.333333	0.0416667	0	0.583333	0	0
Heart_1105	Heart	1105	linoleate (18:2n6)	Lipid	C01595	HMDB00673	3.06092e-05	6	0.833333	0.166667	0	0.833333	0	0	0	0	0
Heart_33972	Heart	33972	10-nonadecenoate (19:1n9)	Lipid		HMDB13622	2.98507e-05	6	0.666667	0.166667	0	0.666667	0	0.166667	0	0	0
BAT_35107	BAT	35107	isovalerylglycine	Amino Acid		HMDB00678	2.86954e-05	5	0	0	0	0.4	0	0	0.6	0	0
Heart_1110	Heart	1110	arachidonate (20:4n6)	Lipid	C00219	HMDB01043	2.89718e-05	8	0.625	0.125	0	0.625	0	0	0.25	0	0
Heart_32504	Heart	32504	docosapentaenoate (n3 DPA; 22:5n3)	Lipid	C16513	HMDB06528	2.71839e-05	8	0.875	0.125	0	0.875	0	0	0	0	0
BAT_43768	BAT	43768	docosahexaenoyl ethanolamide	Lipid			1.00208e-07	1	0	0	0	1	0	0	0	0	0
Heart_1117	Heart	1117	galactitol (dulcitol)	Carbohydrate	C01697	HMDB00107	1.00208e-07	1	0	1	0	0	0	0	0	0	0
BAT_57838	BAT	57838	adenylosuccinate	Nucleotide	C03794	HMDB00536	3.16337e-05	4	0	0	0	0.25	0	0.25	0.5	0	0
Heart_1125	Heart	1125	isoleucine	Amino Acid	C00407	HMDB00172	3.52378e-05	9	0.111111	0.111111	0	0.111111	0.111111	0.666667	0	0	0
BAT_35172	BAT	35172	orotidine	Nucleotide		HMDB00788	1.00208e-07	1	0	0	0	1	0	0	0	0	0
Heart_1356	Heart	1356	nonadecanoate (19:0)	Lipid	C16535	HMDB00772	1.00208e-07	1	0	1	0	0	0	0	0	0	0
BAT_513	BAT	513	creatinine	Amino Acid	C00791	HMDB00562	2.50519e-07	1	0	0	0	1	0	0	0	0	0
Heart_1408	Heart	1408	putrescine	Amino Acid	C00134	HMDB01414	4.17532e-07	4	0.5	0.25	0.25	0.5	0	0	0	0	0
Heart_1493	Heart	1493	ornithine	Amino Acid	C00077	HMDB03374	3.43996e-05	11	0	0.454545	0	0	0	0	0.545455	0	0
Heart_46142	Heart	46142	mannitol/sorbitol	Carbohydrate	C00794	HMDB00247	3.14673e-05	3	0	0.666667	0	0	0	0.333333	0	0	0
BAT_1587	BAT	1587	N-acetylleucine	Amino Acid	C02710	HMDB11756	3.68794e-05	7	0	0	0	0.142857	0.285714	0	0.571429	0	0
Heart_1587	Heart	1587	N-acetylleucine	Amino Acid	C02710	HMDB11756	3.91796e-05	33	0.181818	0.030303	0	0.181818	0.030303	0.030303	0.69697	0	0.030303
Heart_1600	Heart	1600	phosphoethanolamine (PE)	Lipid	C00346	HMDB00224	2.67965e-05	2	0	0.5	0	0	0.5	0	0	0	0
Heart_1604	Heart	1604	urate	Nucleotide	C00366	HMDB00289	2.6147e-05	1	0	1	0	0	0	0	0	0	0
Heart_49617	Heart	49617	1-lignoceroyl-GPC (24:0)	Lipid		HMDB10405	2.65961e-05	7	0	1	0	0	0	0	0	0	0
BAT_54961	BAT	54961	oleoyl-arachidonoyl-glycerol (18:1/20:4) [2]*	Lipid		HMDB07228	2.27188e-05	4	0	0	0	0.25	0	0.75	0	0	0
Heart_1642	Heart	1642	caprate (10:0)	Lipid	C01571	HMDB00511	2.06746e-05	1	0	1	0	0	0	0	0	0	0
BAT_1898	BAT	1898	proline	Amino Acid	C00148	HMDB00162	2.82913e-05	1	0	0	0	1	0	0	0	0	0
Heart_1898	Heart	1898	proline	Amino Acid	C00148	HMDB00162	3.22639e-05	3	0	0.333333	0	0	0	0.333333	0.333333	0	0
BAT_15872	BAT	15872	malonate	Lipid	C00383	HMDB00691	2.97747e-05	3	0	0	0	0.333333	0	0	0.666667	0	0
Heart_2730	Heart	2730	gamma-glutamylglutamine	Peptide	C05283	HMDB11738	2.77135e-05	3	0	0.333333	0	0	0	0	0.333333	0	0.333333
Heart_3155	Heart	3155	3-ureidopropionate	Nucleotide	C02642	HMDB00026	2.38079e-05	3	0	0.666667	0	0	0	0	0.333333	0	0
Heart_15677	Heart	15677	3-methylhistidine	Amino Acid	C01152	HMDB00479	2.23513e-05	1	0	1	0	0	0	0	0	0	0
Heart_15872	Heart	15872	malonate	Lipid	C00383	HMDB00691	4.04687e-05	31	0.258065	0.0322581	0	0.258065	0.129032	0.0645161	0.483871	0	0.0322581
Heart_38325	Heart	38325	AICA ribonucleotide	Nucleotide	C04677	HMDB01517	3.998e-05	21	0.142857	0.047619	0	0.142857	0.333333	0.142857	0.238095	0	0.0952381
Heart_39582	Heart	39582	nicotinamide N-oxide	Cofactors and Vitamins		HMDB02730	3.92907e-05	25	0.24	0.04	0.04	0.24	0	0.04	0.56	0	0.08
Heart_20675	Heart	20675	1,5-anhydroglucitol (1,5-AG)	Carbohydrate	C07326	HMDB02712	2.10525e-05	2	0	0.5	0	0	0	0.5	0	0	0
Heart_21158	Heart	21158	3-hydroxymyristate	Lipid			3.88299e-05	22	0.227273	0.0454545	0	0.227273	0.0454545	0.136364	0.454545	0	0.0909091
Heart_32457	Heart	32457	3-hydroxylaurate	Lipid		HMDB00387	4.00348e-05	32	0.25	0.03125	0	0.25	0.0625	0.09375	0.5625	0	0
Heart_35436	Heart	35436	hexanoylglycine (C6)	Lipid		HMDB00701	3.89391e-05	32	0.125	0.09375	0	0.125	0.03125	0.0625	0.59375	0	0.09375
BAT_27672	BAT	27672	3-indoxyl sulfate	Amino Acid		HMDB00682	5.05213e-07	3	0	0	0	0.333333	0.333333	0	0.333333	0	0
Heart_27672	Heart	27672	3-indoxyl sulfate	Amino Acid		HMDB00682	6.38164e-07	5	0	0.2	0	0	0.4	0	0.4	0	0
Heart_27718	Heart	27718	creatine	Amino Acid	C00300	HMDB00064	2.21976e-05	2	0	0.5	0	0	0	0	0.5	0	0
Heart_32401	Heart	32401	trigonelline (N'-methylnicotinate)	Cofactors and Vitamins	C01004	HMDB00875	3.04622e-05	5	0	0.6	0	0	0.2	0.2	0	0	0
Heart_62853	Heart	62853	3-amino-2-piperidone	Amino Acid		HMDB00323	2.97528e-05	4	0	0.25	0	0	0.25	0.25	0.25	0	0
Heart_61789	Heart	61789	isocaproylglycine	Lipid			3.60239e-05	13	0.0769231	0.230769	0	0.0769231	0	0.0769231	0.461538	0	0.153846
BAT_1123	BAT	1123	inosine	Nucleotide	C00294	HMDB00195	1.00208e-07	1	0	0	0	1	0	0	0	0	0
Heart_32492	Heart	32492	caprylate (8:0)	Lipid	C06423	HMDB00482	1.00208e-07	1	0	1	0	0	0	0	0	0	0
BAT_6146	BAT	6146	2-aminoadipate	Amino Acid	C00956	HMDB00510	3.54299e-05	4	0	0	0	0.25	0	0.5	0.25	0	0
Heart_32553	Heart	32553	phenol sulfate	Amino Acid	C02180	HMDB60015	3.11655e-05	5	0	0.4	0	0	0	0.2	0.4	0	0
BAT_32553	BAT	32553	phenol sulfate	Amino Acid	C02180	HMDB60015	2.76756e-05	3	0	0	0	0.333333	0	0	0.666667	0	0
BAT_43023	BAT	43023	pterin	Cofactors and Vitamins	C00715	HMDB00802	2.00415e-07	2	0	0	0.5	0.5	0	0	0	0	0
Heart_33953	Heart	33953	N-acetylarginine	Amino Acid	C02562	HMDB04620	1.3361e-07	1	0	1	0	0	0	0	0	0	0
Heart_33971	Heart	33971	10-heptadecenoate (17:1n7)	Lipid		HMDB60038	3.31017e-05	8	0.5	0.125	0	0.5	0.25	0	0.125	0	0
Heart_35174	Heart	35174	mead acid (20:3n9)	Lipid		HMDB10378	2.95607e-05	6	0	0.166667	0	0	0	0	0.166667	0.666667	0
Heart_35186	Heart	35186	1-arachidonoyl-GPE (20:4n6)*	Lipid		HMDB11517	2.84889e-05	1	0	1	0	0	0	0	0	0	0
Heart_35428	Heart	35428	tiglyl carnitine (C5)	Amino Acid		HMDB02366	3.2181e-05	4	0	0.75	0	0	0	0	0	0.25	0
Heart_57747	Heart	57747	3-methylglutaconate	Amino Acid		HMDB00522	3.69779e-05	9	0.111111	0.111111	0	0.111111	0.111111	0.111111	0.444444	0.111111	0
BAT_2372	BAT	2372	cytidine 5'-monophosphate (5'-CMP)	Nucleotide	C00055	HMDB00095	1.70152e-05	2	0	0	0	1	0	0	0	0	0
Heart_35628	Heart	35628	1-oleoyl-GPE (18:1)	Lipid		HMDB11506	1.70207e-05	4	0.75	0.25	0	0.75	0	0	0	0	0
Heart_35631	Heart	35631	1-palmitoyl-GPE (16:0)	Lipid		HMDB11503	1.83754e-05	5	0.8	0.2	0	0.8	0	0	0	0	0
Heart_36594	Heart	36594	1-linoleoyl-GPI* (18:2)*	Lipid			3.20517e-05	4	0.25	0.25	0	0.25	0	0	0.5	0	0
Heart_36600	Heart	36600	1-linoleoyl-GPE (18:2)*	Lipid		HMDB11507	2.75496e-05	2	0.5	0.5	0	0.5	0	0	0	0	0
Heart_36738	Heart	36738	gamma-glutamylglutamate	Peptide	C05282	HMDB11737	4.27201e-07	2	0	0.5	0	0	0	0	0	0	0.5
Heart_36815	Heart	36815	adenosine 2'-monophosphate (2'-AMP)	Nucleotide	C00946	HMDB11617	4.9333e-07	3	0	0.333333	0	0	0	0.333333	0.333333	0	0
Heart_39835	Heart	39835	N-palmitoyltaurine	Lipid			2.43904e-05	1	0	1	0	0	0	0	0	0	0
BAT_22138	BAT	22138	homocitrulline	Amino Acid	C02427	HMDB00679	2.83279e-05	1	0	0	0	1	0	0	0	0	0
Heart_43249	Heart	43249	N-delta-acetylornithine	Amino Acid			3.23114e-05	8	0	0.125	0	0	0	0.375	0.375	0.125	0
BAT_1651	BAT	1651	pyridoxal	Cofactors and Vitamins	C00250	HMDB01545	2.63353e-05	1	0	0	0	1	0	0	0	0	0
Heart_43761	Heart	43761	2-aminoheptanoate	Lipid			2.97444e-05	3	0.333333	0.333333	0	0.333333	0.333333	0	0	0	0
BAT_1114	BAT	1114	deoxycholate	Lipid	C04483	HMDB00626	2.94516e-05	5	0	0	0	0.2	0	0	0.8	0	0
Heart_45428	Heart	45428	N-acetylmethionine sulfoxide	Amino Acid			2.68813e-05	4	0	0.25	0	0	0.5	0	0.25	0	0
BAT_57554	BAT	57554	2'-O-methylcytidine	Nucleotide			2.33041e-05	2	0	0	0	0.5	0	0	0.5	0	0
Heart_45968	Heart	45968	1-oleoyl-GPG (18:1)*	Lipid			2.59319e-05	3	0.333333	0.333333	0	0.333333	0	0	0	0.333333	0
BAT_1505	BAT	1505	orotate	Nucleotide	C00295	HMDB00226	1.00208e-07	1	0	0	0	1	0	0	0	0	0
Heart_48258	Heart	48258	1-oleoyl-GPC (18:1)	Lipid		HMDB02815	1.00208e-07	1	0	1	0	0	0	0	0	0	0
Heart_48434	Heart	48434	N-acetylcitrulline	Amino Acid	C15532	HMDB00856	3.46008e-05	7	0	0.285714	0	0	0.142857	0.142857	0	0	0.428571
Heart_57379	Heart	57379	maltitol/lactitol/cellobiotol/palatinol	Carbohydrate			1.76224e-05	1	0	1	0	0	0	0	0	0	0
Heart_57526	Heart	57526	docosadienoylcarnitine (C22:2)*	Lipid			3.07648e-05	9	0.777778	0.111111	0	0.777778	0	0	0	0.111111	0
Heart_62436	Heart	62436	meadoylcarnitine (C20:3n9)*	Lipid			3.36885e-05	12	0.666667	0.0833333	0.0833333	0.666667	0	0.0833333	0	0.0833333	0
BAT_33969	BAT	33969	stearidonate (18:4n3)	Lipid	C16300	HMDB06547	3.00623e-07	3	0	0	0	0.333333	0.333333	0	0.333333	0	0
Heart_57652	Heart	57652	hexadecadienoate (16:2n6)	Lipid		HMDB00477	2.25467e-07	2	0	0.5	0	0	0.5	0	0	0	0
BAT_1594	BAT	1594	N-carbamoylaspartate	Nucleotide	C00438	HMDB00828	1.00208e-07	1	0	0	0	1	0	0	0	0	0
Heart_57752	Heart	57752	arachidonoyl CoA	Lipid	C02249	HMDB03951	1.00208e-07	1	0	1	0	0	0	0	0	0	0
BAT_62736	BAT	62736	4-methylhexanoylglycine	Lipid			3.3801e-05	6	0	0	0	0.5	0	0	0.5	0	0
Heart_61775	Heart	61775	nonanoylcarnitine (C9)	Lipid		HMDB13288	2.94664e-05	1	0	1	0	0	0	0	0	0	0
Heart_62556	Heart	62556	3-hydroxyhexanoylcarnitine (2)	Lipid			3.40547e-05	7	0.142857	0.142857	0	0.142857	0	0	0.714286	0	0
Heart_62736	Heart	62736	4-methylhexanoylglycine	Lipid			3.54394e-05	9	0	0.222222	0	0	0.111111	0.222222	0.444444	0	0
BAT_485	BAT	485	spermidine	Amino Acid	C00315	HMDB01257	3.30934e-05	9	0	0	0	0.111111	0.111111	0.777778	0	0	0
Heart_62068	Heart	62068	N-methylhydroxyproline	Amino Acid			2.90245e-05	2	0	0.5	0	0	0	0.5	0	0	0
BAT_36808	BAT	36808	dimethylarginine (SDMA + ADMA)	Amino Acid	C03626	HMDB01539	3.11822e-05	2	0	0	0	0.5	0	0	0.5	0	0
Heart_62781	Heart	62781	18-methylnonadecanoate (i20:0)	Lipid			2.01746e-05	2	0	0.5	0.5	0	0	0	0	0	0
BAT_48491	BAT	48491	sphingomyelin (d18:1/20:1, d18:2/20:0)*	Lipid			1.00208e-07	1	0	0	0	1	0	0	0	0	0
Heart_62860	Heart	62860	N6-methyllysine	Amino Acid	C02728	HMDB02038	1.00208e-07	1	0	1	0	0	0	0	0	0	0
BAT_52713	BAT	52713	1-(1-enyl-palmitoyl)-2-palmitoleoyl-GPC (P-16:0/16:1)*	Lipid		HMDB11207	2.62709e-05	2	0	0	0	0.5	0	0.5	0	0	0
Heart_62947	Heart	62947	N,N,N-trimethyl-alanylproline betaine (TMAP)	Amino Acid			2.40527e-05	3	0	0.333333	0	0	0.666667	0	0	0	0
Heart_63361	Heart	63361	3-decenoylcarnitine	Lipid			3.58156e-05	6	0.166667	0.166667	0	0.166667	0	0	0.5	0	0.166667
HPT_542	HPT	542	3-hydroxybutyrate (BHBA)	Lipid	C01089	HMDB00357	1.99794e-05	3	0	0.666667	0	0	0	0.333333	0	0	0
HPT_1566	HPT	1566	3-aminoisobutyrate	Nucleotide	C05145	HMDB03911	2.44107e-05	1	0	1	0	0	0	0	0	0	0
BAT_53176	BAT	53176	1-linoleoyl-2-linolenoyl-GPC (18:2/18:3)*	Lipid		HMDB08141	3.44965e-05	7	0	0	0.285714	0	0.285714	0	0.428571	0	0
HPT_1806	HPT	1806	retinol (Vitamin A)	Cofactors and Vitamins	C00473	HMDB00305	3.1004e-05	4	0	0.25	0	0	0.75	0	0	0	0
HPT_22137	HPT	22137	homoarginine	Amino Acid	C01924	HMDB00670	3.39143e-05	7	0	0.142857	0	0.428571	0.142857	0	0.285714	0	0
BAT_33230	BAT	33230	1-palmitoleoyl-GPC* (16:1)*	Lipid		HMDB10383	3.2038e-05	7	0	0	0.142857	0	0.142857	0.571429	0.142857	0	0
HPT_3141	HPT	3141	betaine	Amino Acid	C00719	HMDB00043	2.81176e-05	1	0	1	0	0	0	0	0	0	0
HPT_6065	HPT	6065	desmosterol	Lipid	C01802	HMDB02719	1.3361e-07	1	0	1	0	0	0	0	0	0	0
BAT_57687	BAT	57687	N-trimethyl 5-aminovalerate	Amino Acid			1.59202e-05	1	0	0	1	0	0	0	0	0	0
HPT_32980	HPT	32980	adrenate (22:4n6)	Lipid	C16527	HMDB02226	1.71053e-05	5	0.6	0.2	0.6	0	0	0	0	0.2	0
HPT_33950	HPT	33950	N-acetylphenylalanine	Amino Acid	C03519	HMDB00512	2.01746e-05	2	0	0.5	0	0.5	0	0	0	0	0
BAT_2132	BAT	2132	citrulline	Amino Acid	C00327	HMDB00904	1.00208e-07	1	0	0	1	0	0	0	0	0	0
HPT_33953	HPT	33953	N-acetylarginine	Amino Acid	C02562	HMDB04620	1.00208e-07	1	0	1	0	0	0	0	0	0	0
BAT_62959	BAT	62959	hydroxy-N6,N6,N6-trimethyllysine*	Amino Acid			2.00415e-07	2	0	0	1	0	0	0	0	0	0
HPT_35172	HPT	35172	orotidine	Nucleotide		HMDB00788	2.00415e-07	2	0.5	0.5	0.5	0	0	0	0	0	0
HPT_37455	HPT	37455	glycerophosphoethanolamine	Lipid	C01233	HMDB00114	2.00415e-07	2	0.5	0.5	0.5	0	0	0	0	0	0
BAT_57652	BAT	57652	hexadecadienoate (16:2n6)	Lipid		HMDB00477	1.94128e-05	1	0	0	1	0	0	0	0	0	0
HPT_35649	HPT	35649	sedoheptulose-7-phosphate	Carbohydrate	C05382	HMDB01068	2.12043e-05	6	0.833333	0.166667	0.833333	0	0	0	0	0	0
BAT_46225	BAT	46225	pyroglutamine*	Amino Acid			2.84074e-05	2	0	0	0.5	0	0	0	0	0	0.5
HPT_41754	HPT	41754	heme	Cofactors and Vitamins	C00032	HMDB03178	3.24029e-05	3	0.333333	0.333333	0.333333	0	0.333333	0	0	0	0
BAT_1301	BAT	1301	lysine	Amino Acid	C00047	HMDB00182	2.23703e-05	1	0	0	1	0	0	0	0	0	0
HPT_43829	HPT	43829	gamma-glutamylvaline	Peptide		HMDB11172	2.47831e-05	2	0.5	0.5	0.5	0	0	0	0	0	0
HPT_44681	HPT	44681	palmitoylcarnitine (C16)	Lipid	C02990	HMDB00222	1.3361e-07	1	0	1	0	0	0	0	0	0	0
BAT_61826	BAT	61826	N-linoleoyltaurine*	Lipid			3.06003e-05	1	0	0	1	0	0	0	0	0	0
HPT_52687	HPT	52687	1-oleoyl-2-linoleoyl-GPE (18:1/18:2)*	Lipid		HMDB05349	3.53016e-05	6	0	0.166667	0	0	0	0.5	0.333333	0	0
BAT_31932	BAT	31932	propionylglycine (C3)	Lipid		HMDB00783	1.3361e-07	1	0	0	1	0	0	0	0	0	0
HPT_52944	HPT	52944	palmitoylcholine	Lipid			2.00415e-07	2	0.5	0.5	0.5	0	0	0	0	0	0
BAT_57515	BAT	57515	lignoceroylcarnitine (C24)*	Lipid			2.25467e-07	2	0	0	0.5	0	0	0	0.5	0	0
HPT_52984	HPT	52984	3-hydroxybutyrylcarnitine (2)	Lipid		HMDB13127	2.25467e-07	2	0	0.5	0	0	0	0	0.5	0	0
HPT_62562	HPT	62562	1-carboxyethylvaline	Amino Acid			2.31392e-05	4	0	0.5	0	0	0.5	0	0	0	0
BAT_57514	BAT	57514	behenoylcarnitine (C22)*	Lipid			1.00208e-07	1	0	0	1	0	0	0	0	0	0
HPT_62850	HPT	62850	tetradecadienoate (14:2)*	Lipid		HMDB00560	1.00208e-07	1	0	1	0	0	0	0	0	0	0
BAT_35628	BAT	35628	1-oleoyl-GPE (18:1)	Lipid		HMDB11506	2.66405e-05	2	0	0	0.5	0	0	0	0.5	0	0
HPT_62851	HPT	62851	hydroxypalmitoyl sphingomyelin (d18:1/16:0(OH))	Lipid			2.43407e-05	4	0.25	0.25	0.25	0	0	0	0	0	0.5
BAT_43264	BAT	43264	3-hydroxybutyrylcarnitine (1)	Lipid		HMDB13127	1.00208e-07	1	0	0	1	0	0	0	0	0	0
HPT_63358	HPT	63358	3-hydroxydecanoylcarnitine	Lipid		HMDB61636	1.00208e-07	1	0	1	0	0	0	0	0	0	0
BAT_48990	BAT	48990	pyruvate	Carbohydrate	C00022	HMDB00243	1.3361e-07	1	0	0	0	0	0	0	0	0	1
iWAT_64	iWAT	64	phenylalanine	Amino Acid	C00079	HMDB00159	2.00415e-07	2	0	0.5	0	0.5	0	0	0	0	0
iWAT_1125	iWAT	1125	isoleucine	Amino Acid	C00407	HMDB00172	3.22046e-05	4	0	0.5	0	0.25	0	0.25	0	0	0
BAT_57814	BAT	57814	(N(1) + N(8))-acetylspermidine	Amino Acid			2.378e-05	1	0	0	0	0	0	0	0	0	1
iWAT_1301	iWAT	1301	lysine	Amino Acid	C00047	HMDB00182	2.65251e-05	2	0.5	0.5	0	0	0	0	0	0	0.5
iWAT_1868	iWAT	1868	cysteine	Amino Acid	C00097	HMDB00574	2.1082e-05	3	0.333333	0.333333	0	0	0	0	0.333333	0	0.333333
BAT_27665	BAT	27665	1-methylnicotinamide	Cofactors and Vitamins	C02918	HMDB00699	2.97528e-05	4	0	0	0	0	0.75	0	0	0	0.25
iWAT_1898	iWAT	1898	proline	Amino Acid	C00148	HMDB00162	3.3436e-05	3	0	0.333333	0	0.333333	0.333333	0	0	0	0
BAT_396	BAT	396	glutarate (pentanedioate)	Lipid	C00489	HMDB00661	2.42947e-05	2	0	0	0	0	0	0	0.5	0	0.5
iWAT_2372	iWAT	2372	cytidine 5'-monophosphate (5'-CMP)	Nucleotide	C00055	HMDB00095	2.42947e-05	2	0	0.5	0	0	0	0	0.5	0	0
iWAT_5086	iWAT	5086	dimethylglycine	Amino Acid	C01026	HMDB00092	3.44898e-05	5	0.4	0.4	0	0.2	0	0	0	0	0.4
iWAT_39582	iWAT	39582	nicotinamide N-oxide	Cofactors and Vitamins		HMDB02730	3.64934e-05	17	0.176471	0.0588235	0	0.117647	0	0.0588235	0.588235	0	0.176471
iWAT_61826	iWAT	61826	N-linoleoyltaurine*	Lipid			3.762e-05	8	0.125	0.125	0.25	0.125	0.125	0	0.25	0	0.125
iWAT_15506	iWAT	15506	choline	Lipid	C00114	HMDB00097	2.79905e-05	2	0.5	0.5	0	0	0	0	0	0	0.5
BAT_52285	BAT	52285	oleate/vaccenate (18:1)	Lipid			2.43779e-05	2	0	0	0	0	0	0	0.5	0	0.5
iWAT_17769	iWAT	17769	sphinganine	Lipid	C00836	HMDB00269	2.20397e-05	1	0	1	0	0	0	0	0	0	0
BAT_35174	BAT	35174	mead acid (20:3n9)	Lipid		HMDB10378	2.57677e-07	1	0	0	0	0	0	0	0	0	1
iWAT_18245	iWAT	18245	gamma-glutamylhistidine	Peptide			4.0083e-07	3	0.666667	0.333333	0	0	0	0	0	0	0.666667
iWAT_18319	iWAT	18319	5-aminovalerate	Amino Acid	C00431	HMDB03355	3.97897e-05	24	0.0416667	0.208333	0	0.166667	0.166667	0.0416667	0.375	0	0.0416667
[truncated: 2,666 more rows]
