# Supplementary material for: Atlas of exercise metabolism reveals time-dependent signatures of metabolic homeostasis
Source: Cell Metab. Author manuscript; Available in PMC 2026 May 20. (PMC13189211; doi:10.1016/j.cmet.2021.12.016)
Supplement: Data_S1 [file NIHMS2168542-supplement-Data_S1.zip › Data S1_Original datasource used to create all graphs and uncropped western blot images (Related to Figure 1-7)/Orig Data Fig 6B.xlsx]

## Sheet: 6BLiver
SPs	ZT3 sed Uptake	ZT3 sed Release	ZT3 exe Uptake	ZT3 exe Release	ZT15 sed Uptake	ZT15 sed Release	ZT15 exe Uptake	ZT15 exe Release
Amino Acid	25	60	30	83	40	73	24	42
Carbohydrate	1	12	1	22	2	18	1	13
Cofactors and Vitamins	1	9	3	14	3	12	3	11
Energy	1	4	1	6	1	6	1	5
Lipid	73	60	110	105	115	49	87	37
Nucleotide	7	9	11	9	10	11	6	9
Peptide	1	6		7	3	4	4	1

## Sheet: 6BMuscle
SPs	ZT3 sed Uptake	ZT3 sed Release	ZT3 exe Uptake	ZT3 exe Release	ZT15 sed Uptake	ZT15 sed Release	ZT15 exe Uptake	ZT15 exe Release
Amino Acid	64	15	57	18	13	6	59	26
Carbohydrate	5	3	8	5			2	6
Cofactors and Vitamins	11	1	10	5	3	1	9	5
Energy	1	3		3				3
Lipid	22	18	28	39	3	4	42	27
Nucleotide	6	2	5	7		3	6	7
Peptide	3	3	3	4	1		5	2
