# Supplementary material for: Atlas of exercise metabolism reveals time-dependent signatures of metabolic homeostasis
Source: Cell Metab. Author manuscript; Available in PMC 2026 May 20. (PMC13189211; doi:10.1016/j.cmet.2021.12.016)
Supplement: Data_S1 [file NIHMS2168542-supplement-Data_S1.zip › Data S1_Original datasource used to create all graphs and uncropped western blot images (Related to Figure 1-7)/Orig Data Fig 3E.xlsx]

## Sheet: NodeStatistics_EXE
Name	Tissue	COMPID	BIOCHEMICAL	SUPERPATHWAY	KEGG	GroupHMDB	Clsnss	degree	pV_BAT	pV_eWAT	pV_Heart	pV_HPT	pV_iWAT	pV_Liver	pV_Muscle	pV_Serum	pV_BAT	pV_eWAT	pV_Heart	pV_HPT	pV_iWAT	pV_Liver	pV_Muscle	pV_Serum	sum
Serum_1587	Serum	1587	N-acetylleucine	Amino Acid	C02710	HMDB11756	3.59171e-05	75	1	1	0.001	1	1	1	1	1	0	0	1	0	0	0	0	0	1
BAT_1587	BAT	1587	N-acetylleucine	Amino Acid	C02710	HMDB11756	3.57665e-05	73	1	1	0.001	1	1	1	1	1	0	0	1	0	0	0	0	0	1
Liver_57461	Liver	57461	argininate*	Amino Acid		HMDB03148	3.5679e-05	65	1	1	1	1	1	1	1	1	0	0	0	0	0	0	0	0	0
Liver_48434	Liver	48434	N-acetylcitrulline	Amino Acid	C15532	HMDB00856	3.57457e-05	64	1	1	1	1	1	1	1	1	0	0	0	0	0	0	0	0	0
Serum_1591	Serum	1591	N-acetylvaline	Amino Acid		HMDB11757	3.63863e-05	64	1	1	1	1	1	1	1	1	0	0	0	0	0	0	0	0	0
Liver_63192	Liver	63192	1-stearoyl-2-linoleoyl-glycosyl-GPE (18:0/18:2)	Lipid			3.53852e-05	63	1	1	1	1	1	1	1	1	0	0	0	0	0	0	0	0	0
eWAT_1587	eWAT	1587	N-acetylleucine	Amino Acid	C02710	HMDB11756	3.56698e-05	62	1	1	0.001	1	1	1	1	1	0	0	1	0	0	0	0	0	1
Serum_2125	Serum	2125	taurine	Amino Acid	C00245	HMDB00251	3.56262e-05	55	1	1	1	1	1	0.001	0.001	1	0	0	0	0	0	1	1	0	2
Serum_1414	Serum	1414	3-phosphoglycerate	Carbohydrate	C00597	HMDB00807	3.56285e-05	55	1	1	1	1	0.001	1	1	1	0	0	0	0	1	0	0	0	1
Serum_1649	Serum	1649	valine	Amino Acid	C00183	HMDB00883	3.49942e-05	54	1	0.001	0.001	1	0.001	0.001	0.001	0.001	0	1	1	0	1	1	1	1	6
Liver_20488	Liver	20488	glucose	Carbohydrate	C00031	HMDB00122	3.51563e-05	53	1	1	1	1	1	1	1	1	0	0	0	0	0	0	0	0	0
Serum_1670	Serum	1670	urea	Amino Acid	C00086	HMDB00294	3.50895e-05	53	1	1	1	1	1	1	1	1	0	0	0	0	0	0	0	0	0
Heart_1649	Heart	1649	valine	Amino Acid	C00183	HMDB00883	3.54327e-05	51	1	0.001	0.001	1	0.001	0.001	0.001	0.001	0	1	1	0	1	1	1	1	6
Serum_35136	Serum	35136	5-methyluridine (ribothymidine)	Nucleotide		HMDB00884	3.53807e-05	51	1	1	1	1	1	1	1	1	0	0	0	0	0	0	0	0	0
Heart_1587	Heart	1587	N-acetylleucine	Amino Acid	C02710	HMDB11756	3.49479e-05	50	1	1	0.001	1	1	1	1	1	0	0	1	0	0	0	0	0	1
Serum_55072	Serum	55072	2-oxoarginine*	Amino Acid	C03771	HMDB04225	3.55303e-05	50	1	1	1	1	1	1	1	1	0	0	0	0	0	0	0	0	0
Serum_60	Serum	60	leucine	Amino Acid	C00123	HMDB00687	3.44741e-05	49	0.001	1	0.001	1	1	1	0.001	0.001	1	0	1	0	0	0	1	1	4
Liver_63197	Liver	63197	1-palmitoyl-2-linoleoyl-glycosyl-GPE (16:0/18:2)	Lipid			3.57873e-05	49	1	1	1	1	1	1	1	1	0	0	0	0	0	0	0	0	0
Serum_48434	Serum	48434	N-acetylcitrulline	Amino Acid	C15532	HMDB00856	3.53558e-05	49	1	1	1	1	1	1	1	1	0	0	0	0	0	0	0	0	0
Liver_2132	Liver	2132	citrulline	Amino Acid	C00327	HMDB00904	3.51095e-05	48	1	1	1	1	1	1	1	1	0	0	0	0	0	0	0	0	0
Liver_15586	Liver	15586	maltose	Carbohydrate	C00208	HMDB00163	3.59964e-05	47	1	1	1	1	1	1	1	1	0	0	0	0	0	0	0	0	0
HPT_52438	HPT	52438	1-stearoyl-2-oleoyl-GPC (18:0/18:1)	Lipid		HMDB08038	2.58986e-05	46	1	1	0.001	0.001	1	0.001	0.001	0.001	0	0	1	1	0	1	1	1	5
Muscle_1587	Muscle	1587	N-acetylleucine	Amino Acid	C02710	HMDB11756	3.47311e-05	46	1	1	0.001	1	1	1	1	1	0	0	1	0	0	0	0	0	1
Liver_15720	Liver	15720	N-acetylglutamate	Amino Acid	C00624	HMDB01138	3.56102e-05	46	1	1	1	1	1	1	1	1	0	0	0	0	0	0	0	0	0
Serum_62100	Serum	62100	5-methylthioribose	Amino Acid		HMDB01087	3.47507e-05	46	1	1	1	1	1	1	1	1	0	0	0	0	0	0	0	0	0
Serum_37455	Serum	37455	glycerophosphoethanolamine	Lipid	C01233	HMDB00114	3.47791e-05	45	1	1	1	1	0.001	1	1	0.001	0	0	0	0	1	0	0	1	2
Serum_2133	Serum	2133	inosine 5'-monophosphate (IMP)	Nucleotide	C00130	HMDB00175	3.46032e-05	45	1	1	1	1	1	1	1	1	0	0	0	0	0	0	0	0	0
HPT_55041	HPT	55041	1-oleoyl-2-arachidonoyl-GPE (18:1/20:4)*	Lipid		HMDB09069	2.63856e-05	45	1	1	1	1	1	1	1	1	0	0	0	0	0	0	0	0	0
HPT_52464	HPT	52464	1-palmitoyl-2-arachidonoyl-GPE (16:0/20:4)*	Lipid		HMDB05323	2.60827e-05	44	1	1	1	0.001	1	0.001	0.001	0.001	0	0	0	1	0	1	1	1	4
HPT_19263	HPT	19263	1-palmitoyl-2-oleoyl-GPE (16:0/18:1)	Lipid		HMDB05320	2.64498e-05	44	1	1	0.001	1	0.001	1	1	1	0	0	1	0	1	0	0	0	2
Heart_60	Heart	60	leucine	Amino Acid	C00123	HMDB00687	3.41491e-05	43	0.001	1	0.001	1	1	1	0.001	0.001	1	0	1	0	0	0	1	1	4
HPT_52470	HPT	52470	1-palmitoyl-2-palmitoleoyl-GPC (16:0/16:1)*	Lipid		HMDB07969	2.61602e-05	43	1	1	0.001	1	1	1	1	1	0	0	1	0	0	0	0	0	1
HPT_52697	HPT	52697	1-oleoyl-2-docosahexaenoyl-GPC (18:1/22:6)*	Lipid		HMDB08123	2.60716e-05	42	1	0.001	0.001	0.001	1	1	1	0.001	0	1	1	1	0	0	0	1	4
HPT_42450	HPT	42450	1-stearoyl-2-arachidonoyl-GPC (18:0/20:4)	Lipid		HMDB08048	2.62122e-05	42	1	1	0.001	1	1	0.001	1	0.001	0	0	1	0	0	1	0	1	3
HPT_52449	HPT	52449	1-stearoyl-2-arachidonoyl-GPI (18:0/20:4)	Lipid		HMDB09815	2.62382e-05	42	1	0.001	0.001	1	1	1	1	0.001	0	1	1	0	0	0	0	1	3
HPT_19258	HPT	19258	1-myristoyl-2-palmitoyl-GPC (14:0/16:0)	Lipid		HMDB07869	2.61442e-05	42	1	1	1	1	1	1	0.001	0.001	0	0	0	0	0	0	1	1	2
HPT_52447	HPT	52447	1-stearoyl-2-arachidonoyl-GPE (18:0/20:4)	Lipid		HMDB09003	2.61343e-05	42	1	0.001	1	1	1	0.001	1	1	0	1	0	0	0	1	0	0	2
HPT_42446	HPT	42446	1-palmitoyl-2-linoleoyl-GPC (16:0/18:2)	Lipid		HMDB07973	2.57866e-05	42	1	1	1	0.001	1	1	1	1	0	0	0	1	0	0	0	0	1
Heart_32452	Heart	32452	propionylcarnitine (C3)	Lipid	C03017	HMDB00824	3.61655e-05	42	1	1	1	1	1	1	1	1	0	0	0	0	0	0	0	0	0
Serum_43847	Serum	43847	glycerol 3-phosphate	Lipid	C00093	HMDB00126	3.60292e-05	42	1	1	1	1	1	1	1	1	0	0	0	0	0	0	0	0	0
Serum_48149	Serum	48149	N-acetylglucosaminylasparagine	Carbohydrate	C04540	HMDB00489	3.41449e-05	41	1	1	0.001	1	1	0.001	1	1	0	0	1	0	0	1	0	0	2
Serum_62559	Serum	62559	1-carboxyethylleucine	Amino Acid			3.48359e-05	41	1	0.001	1	0.001	1	1	1	1	0	1	0	1	0	0	0	0	2
HPT_52475	HPT	52475	1-(1-enyl-stearoyl)-2-arachidonoyl-GPE (P-18:0/20:4)*	Lipid		HMDB05779	2.61331e-05	41	1	0.001	1	1	1	1	1	1	0	1	0	0	0	0	0	0	1
Heart_1591	Heart	1591	N-acetylvaline	Amino Acid		HMDB11757	3.51674e-05	40	1	1	1	1	1	1	1	1	0	0	0	0	0	0	0	0	0
Liver_63193	Liver	63193	1-stearoyl-2-arachidonoyl-glycosyl-GPE (18:0/20:4)	Lipid			3.52816e-05	40	1	1	1	1	1	1	1	1	0	0	0	0	0	0	0	0	0
HPT_52609	HPT	52609	1,2-dioleoyl-GPE (18:1/18:1)	Lipid			2.64865e-05	40	1	1	1	1	1	1	1	1	0	0	0	0	0	0	0	0	0
HPT_52615	HPT	52615	sphingomyelin (d18:1/17:0, d17:1/18:0, d19:1/16:0)	Lipid			2.60741e-05	39	1	0.001	1	1	0.001	1	0.001	1	0	1	0	0	1	0	1	0	3
HPT_1587	HPT	1587	N-acetylleucine	Amino Acid	C02710	HMDB11756	3.41934e-05	39	1	1	0.001	1	1	1	1	1	0	0	1	0	0	0	0	0	1
HPT_52611	HPT	52611	1-stearoyl-2-docosahexaenoyl-GPC (18:0/22:6)	Lipid		HMDB08057	2.60532e-05	39	1	0.001	1	1	1	1	1	1	0	1	0	0	0	0	0	0	1
Serum_35433	Serum	35433	beta-hydroxyisovaleroylcarnitine	Amino Acid			3.48951e-05	39	1	1	1	1	1	1	1	1	0	0	0	0	0	0	0	0	0
HPT_42398	HPT	42398	1-stearoyl-GPE (18:0)	Lipid		HMDB11130	2.61479e-05	38	0.001	0.001	0.001	1	0.001	0.001	0.001	0.001	1	1	1	0	1	1	1	1	7
Serum_485	Serum	485	spermidine	Amino Acid	C00315	HMDB01257	3.47769e-05	38	1	1	1	1	1	1	1	1	0	0	0	0	0	0	0	0	0
HPT_53209	HPT	53209	1-oleoyl-2-docosahexaenoyl-GPE (18:1/22:6)*	Lipid			2.61257e-05	37	0.001	1	1	1	1	0.001	1	0.001	1	0	0	0	0	1	0	1	3
HPT_52465	HPT	52465	1-palmitoyl-2-docosahexaenoyl-GPE (16:0/22:6)*	Lipid		HMDB05324	2.61257e-05	37	1	1	1	1	1	1	1	0.001	0	0	0	0	0	0	0	1	1
Serum_37123	Serum	37123	N-glycolylneuraminate	Xenobiotics	C03410	HMDB00833	3.5054e-05	37	1	1	1	1	1	1	1	1	0	0	0	0	0	0	0	0	0
HPT_1561	HPT	1561	alpha-tocopherol	Cofactors and Vitamins	C02477	HMDB01893	2.60606e-05	36	0.001	0.001	0.001	1	0.001	0.001	1	0.001	1	1	1	0	1	1	0	1	6
HPT_52610	HPT	52610	1-palmitoyl-2-docosahexaenoyl-GPC (16:0/22:6)	Lipid		HMDB07991	2.6063e-05	36	1	1	1	1	1	1	1	1	0	0	0	0	0	0	0	0	0
HPT_37529	HPT	37529	sphingomyelin (d18:1/18:1, d18:2/18:0)	Lipid		HMDB12101	2.61245e-05	36	1	1	1	1	1	1	1	1	0	0	0	0	0	0	0	0	0
Liver_35153	Liver	35153	1-docosahexaenoylglycerol (22:6)	Lipid		HMDB11587	2.89926e-05	36	1	1	1	1	1	1	1	1	0	0	0	0	0	0	0	0	0
Liver_33972	Liver	33972	10-nonadecenoate (19:1n9)	Lipid		HMDB13622	2.92851e-05	35	1	1	1	1	0.001	0.001	1	1	0	0	0	0	1	1	0	0	2
HPT_52462	HPT	52462	1-palmitoyl-2-arachidonoyl-GPC (16:0/20:4n6)	Lipid		HMDB07982	2.6041e-05	35	1	0.001	1	1	1	1	1	1	0	1	0	0	0	0	0	0	1
Liver_63194	Liver	63194	1-stearoyl-2-docosahexaenoyl-glycosyl-GPE (18:0/22:6)	Lipid			3.4871e-05	35	1	1	1	1	1	1	1	1	0	0	0	0	0	0	0	0	0
Liver_33587	Liver	33587	eicosenoate (20:1n9 or 1n11)	Lipid	C16526	HMDB02231	2.91741e-05	35	1	1	1	1	1	1	1	1	0	0	0	0	0	0	0	0	0
HPT_52448	HPT	52448	1-palmitoyl-2-oleoyl-GPG (16:0/18:1)	Lipid			2.55642e-05	34	1	1	0.001	1	1	1	1	0.001	0	0	1	0	0	0	0	1	2
Heart_33967	Heart	33967	N-acetylisoleucine	Amino Acid		HMDB61684	3.46725e-05	34	1	1	1	1	1	1	1	1	0	0	0	0	0	0	0	0	0
Serum_27727	Serum	27727	glutathione, oxidized (GSSG)	Amino Acid	C00127	HMDB03337	3.38571e-05	34	1	1	1	1	1	1	1	1	0	0	0	0	0	0	0	0	0
HPT_19261	HPT	19261	1-palmitoyl-2-oleoyl-GPS (16:0/18:1)	Lipid	C13880	HMDB12357	2.7803e-05	34	1	1	1	1	1	1	1	1	0	0	0	0	0	0	0	0	0
Liver_17805	Liver	17805	dihomo-linoleate (20:2n6)	Lipid	C16525	HMDB05060	2.93456e-05	34	1	1	1	1	1	1	1	1	0	0	0	0	0	0	0	0	0
Liver_1358	Liver	1358	stearate (18:0)	Lipid	C01530	HMDB00827	2.77432e-05	33	1	1	1	1	1	1	1	0.001	0	0	0	0	0	0	0	1	1
Liver_34397	Liver	34397	1-arachidonylglycerol (20:4)	Lipid	C13857	HMDB11549	2.79996e-05	33	1	1	0.001	1	1	1	1	1	0	0	1	0	0	0	0	0	1
Liver_32980	Liver	32980	adrenate (22:4n6)	Lipid	C16527	HMDB02226	2.73314e-05	33	1	0.001	1	1	1	1	1	1	0	1	0	0	0	0	0	0	1
HPT_57449	HPT	57449	stearoyl-arachidonoyl-glycerol (18:0/20:4) [2]*	Lipid			2.54808e-05	33	1	1	1	1	1	1	1	1	0	0	0	0	0	0	0	0	0
Liver_577	Liver	577	fructose	Carbohydrate	C00095	HMDB00660	3.61207e-05	33	1	1	1	1	1	1	1	1	0	0	0	0	0	0	0	0	0
Liver_36752	Liver	36752	N6-acetyllysine	Amino Acid	C02727	HMDB00206	3.47965e-05	33	1	1	1	1	1	1	1	1	0	0	0	0	0	0	0	0	0
Liver_63196	Liver	63196	1-palmitoyl-2-docosahexaenoyl-glycosyl-GPE (16:0/22:6)	Lipid			3.43077e-05	33	1	1	1	1	1	1	1	1	0	0	0	0	0	0	0	0	0
Serum_57747	Serum	57747	3-methylglutaconate	Amino Acid		HMDB00522	3.41302e-05	33	1	1	1	1	1	1	1	1	0	0	0	0	0	0	0	0	0
Liver_1493	Liver	1493	ornithine	Amino Acid	C00077	HMDB03374	3.39921e-05	32	1	1	1	1	1	0.001	1	0.001	0	0	0	0	0	1	0	1	2
HPT_52467	HPT	52467	1-palmitoyl-2-arachidonoyl-GPI (16:0/20:4)*	Lipid		HMDB09789	2.55607e-05	32	1	0.001	1	1	1	1	0.001	1	0	1	0	0	0	0	1	0	2
Heart_57747	Heart	57747	3-methylglutaconate	Amino Acid		HMDB00522	3.38406e-05	32	1	1	1	1	1	1	1	1	0	0	0	0	0	0	0	0	0
Serum_57	Serum	57	glutamate	Amino Acid	C00025	HMDB00148	3.4653e-05	32	1	1	1	1	1	1	1	1	0	0	0	0	0	0	0	0	0
Serum_62947	Serum	62947	N,N,N-trimethyl-alanylproline betaine (TMAP)	Amino Acid			3.47072e-05	32	1	1	1	1	1	1	1	1	0	0	0	0	0	0	0	0	0
Serum_1125	Serum	1125	isoleucine	Amino Acid	C00407	HMDB00172	3.40484e-05	31	1	0.001	0.001	1	1	0.001	1	0.001	0	1	1	0	0	1	0	1	4
eWAT_32197	eWAT	32197	3-(4-hydroxyphenyl)lactate (HPLA)	Amino Acid	C03672	HMDB00755	3.29749e-05	31	1	1	1	1	0.001	1	1	1	0	0	0	0	1	0	0	0	1
HPT_57417	HPT	57417	N-stearoyl-sphingadienine (d18:2/18:0)*	Lipid			2.79954e-05	31	1	1	1	1	1	1	1	1	0	0	0	0	0	0	0	0	0
Liver_55072	Liver	55072	2-oxoarginine*	Amino Acid	C03771	HMDB04225	3.39234e-05	31	1	1	1	1	1	1	1	1	0	0	0	0	0	0	0	0	0
Serum_35127	Serum	35127	prolylhydroxyproline	Amino Acid		HMDB06695	3.40526e-05	31	1	1	1	1	1	1	1	1	0	0	0	0	0	0	0	0	0
Liver_1121	Liver	1121	margarate (17:0)	Lipid		HMDB02259	2.77099e-05	30	1	0.001	1	0.001	1	1	0.001	0.001	0	1	0	1	0	0	1	1	4
Liver_57341	Liver	57341	1,2-dipalmitoyl-GPE (16:0/16:0)*	Lipid		HMDB08923	3.45127e-05	30	0.001	1	1	0.001	1	1	1	0.001	1	0	0	1	0	0	0	1	3
Liver_1552	Liver	1552	erucate (22:1n9)	Lipid	C08316	HMDB02068	2.88057e-05	30	1	0.001	1	1	1	1	0.001	1	0	1	0	0	0	0	1	0	2
HPT_53195	HPT	53195	1-myristoyl-2-arachidonoyl-GPC (14:0/20:4)*	Lipid		HMDB07883	2.50648e-05	30	0.001	1	1	1	1	0.001	1	1	1	0	0	0	0	1	0	0	2
Liver_1118	Liver	1118	arachidate (20:0)	Lipid	C06425	HMDB02212	2.92095e-05	30	1	0.001	1	1	0.001	1	1	1	0	1	0	0	1	0	0	0	2
Serum_44621	Serum	44621	1-(1-enyl-oleoyl)-GPE (P-18:1)*	Lipid			3.44484e-05	30	1	0.001	1	1	1	1	1	1	0	1	0	0	0	0	0	0	1
Liver_52432	Liver	52432	2-palmitoleoylglycerol (16:1)*	Lipid		HMDB11565	2.77376e-05	30	1	1	1	1	1	1	1	1	0	0	0	0	0	0	0	0	0
Liver_1105	Liver	1105	linoleate (18:2n6)	Lipid	C01595	HMDB00673	2.88057e-05	30	1	1	1	1	1	1	1	1	0	0	0	0	0	0	0	0	0
Liver_1365	Liver	1365	myristate (14:0)	Lipid	C06424	HMDB00806	2.87028e-05	30	1	1	1	1	1	1	1	1	0	0	0	0	0	0	0	0	0
Liver_38296	Liver	38296	(16 or 17)-methylstearate (a19:0 or i19:0)	Lipid		HMDB37397	2.87236e-05	29	1	1	1	1	0.001	1	1	0.001	0	0	0	0	1	0	0	1	2
Serum_34396	Serum	34396	choline phosphate	Lipid	C00588	HMDB01565	3.39338e-05	29	1	1	1	0.001	1	1	1	0.001	0	0	0	1	0	0	0	1	2
Liver_62860	Liver	62860	N6-methyllysine	Amino Acid	C02728	HMDB02038	3.50962e-05	29	1	1	0.001	0.001	1	1	1	1	0	0	1	1	0	0	0	0	2
Serum_597	Serum	597	phosphoenolpyruvate (PEP)	Carbohydrate	C00074	HMDB00263	3.4766e-05	29	1	1	1	1	1	1	1	1	0	0	0	0	0	0	0	0	0
Liver_33971	Liver	33971	10-heptadecenoate (17:1n7)	Lipid		HMDB60038	2.61961e-05	29	1	1	1	1	1	1	1	1	0	0	0	0	0	0	0	0	0
Serum_52673	Serum	52673	1-(1-enyl-palmitoyl)-2-arachidonoyl-GPE (P-16:0/20:4)*	Lipid		HMDB11352	3.34808e-05	28	0.001	0.001	0.001	1	1	0.001	1	0.001	1	1	1	0	0	1	0	1	5
HPT_48490	HPT	48490	sphingomyelin (d18:1/20:0, d16:1/22:0)*	Lipid		HMDB12102	2.60471e-05	28	1	1	0.001	0.001	1	0.001	1	0.001	0	0	1	1	0	1	0	1	4
iWAT_52447	iWAT	52447	1-stearoyl-2-arachidonoyl-GPE (18:0/20:4)	Lipid		HMDB09003	2.62085e-05	28	1	0.001	1	1	1	0.001	1	1	0	1	0	0	0	1	0	0	2
Liver_21184	Liver	21184	1-oleoylglycerol (18:1)	Lipid		HMDB11567	2.89608e-05	28	1	1	0.001	1	0.001	1	1	1	0	0	1	0	1	0	0	0	2
HPT_57450	HPT	57450	stearoyl-arachidonoyl-glycerol (18:0/20:4) [1]*	Lipid			2.60373e-05	28	1	1	1	1	1	1	1	1	0	0	0	0	0	0	0	0	0
Muscle_12023	Muscle	12023	thymidine 5'-monophosphate	Nucleotide	C00364	HMDB01227	3.46746e-05	28	1	1	1	1	1	1	1	1	0	0	0	0	0	0	0	0	0
Serum_15990	Serum	15990	glycerophosphorylcholine (GPC)	Lipid	C00670	HMDB00086	3.42208e-05	28	1	1	1	1	1	1	1	1	0	0	0	0	0	0	0	0	0
HPT_485	HPT	485	spermidine	Amino Acid	C00315	HMDB01257	2.55961e-05	28	1	1	1	1	1	1	1	1	0	0	0	0	0	0	0	0	0
HPT_54961	HPT	54961	oleoyl-arachidonoyl-glycerol (18:1/20:4) [2]*	Lipid		HMDB07228	2.44966e-05	28	1	1	1	1	1	1	1	1	0	0	0	0	0	0	0	0	0
Liver_1336	Liver	1336	palmitate (16:0)	Lipid	C00249	HMDB00220	2.61775e-05	28	1	1	1	1	1	1	1	1	0	0	0	0	0	0	0	0	0
Liver_52285	Liver	52285	oleate/vaccenate (18:1)	Lipid			2.68326e-05	28	1	1	1	1	1	1	1	1	0	0	0	0	0	0	0	0	0
iWAT_52452	iWAT	52452	1-stearoyl-2-linoleoyl-GPC (18:0/18:2)*	Lipid		HMDB08039	2.6201e-05	27	1	0.001	0.001	0.001	0.001	1	0.001	0.001	0	1	1	1	1	0	1	1	6
iWAT_52446	iWAT	52446	1-stearoyl-2-linoleoyl-GPE (18:0/18:2)*	Lipid		HMDB08994	2.64928e-05	27	0.001	0.001	0.001	1	1	0.001	1	0.001	1	1	1	0	0	1	0	1	5
HPT_57473	HPT	57473	sphingomyelin (d18:0/18:0, d19:0/17:0)*	Lipid		HMDB12087	2.74261e-05	27	0.001	1	1	0.001	1	0.001	1	0.001	1	0	0	1	0	1	0	1	4
HPT_17747	HPT	17747	sphingosine	Lipid	C00319	HMDB00252	2.59739e-05	27	1	0.001	1	0.001	1	1	0.001	1	0	1	0	1	0	0	1	0	3
iWAT_42449	iWAT	42449	1-palmitoyl-2-linoleoyl-GPE (16:0/18:2)	Lipid		HMDB05322	2.58926e-05	27	0.001	1	0.001	1	0.001	1	1	1	1	0	1	0	1	0	0	0	3
Liver_32415	Liver	32415	docosadienoate (22:2n6)	Lipid	C16533	HMDB61714	2.87654e-05	27	0.001	1	1	1	0.001	1	1	1	1	0	0	0	1	0	0	0	2
Liver_27665	Liver	27665	1-methylnicotinamide	Cofactors and Vitamins	C02918	HMDB00699	3.45708e-05	27	1	1	1	1	1	1	1	0.001	0	0	0	0	0	0	0	1	1
Muscle_52281	Muscle	52281	2-hydroxybutyrate/2-hydroxyisobutyrate	Amino Acid			3.42886e-05	27	1	1	1	1	1	1	1	1	0	0	0	0	0	0	0	0	0
Serum_33967	Serum	33967	N-acetylisoleucine	Amino Acid		HMDB61684	3.36393e-05	27	1	1	1	1	1	1	1	1	0	0	0	0	0	0	0	0	0
Heart_38325	Heart	38325	AICA ribonucleotide	Nucleotide	C04677	HMDB01517	3.34505e-05	27	1	1	1	1	1	1	1	1	0	0	0	0	0	0	0	0	0
Serum_1600	Serum	1600	phosphoethanolamine (PE)	Lipid	C00346	HMDB00224	3.37952e-05	27	1	1	1	1	1	1	1	1	0	0	0	0	0	0	0	0	0
HPT_52616	HPT	52616	1-palmitoyl-2-stearoyl-GPC (16:0/18:0)	Lipid		HMDB07970	2.73922e-05	26	1	1	0.001	1	1	0.001	0.001	0.001	0	0	1	0	0	1	1	1	4
Liver_1356	Liver	1356	nonadecanoate (19:0)	Lipid	C16535	HMDB00772	2.91496e-05	26	1	1	0.001	1	0.001	0.001	1	1	0	0	1	0	1	1	0	0	3
iWAT_42446	iWAT	42446	1-palmitoyl-2-linoleoyl-GPC (16:0/18:2)	Lipid		HMDB07973	2.57483e-05	26	1	1	1	0.001	1	1	1	1	0	0	0	1	0	0	0	0	1
Liver_62781	Liver	62781	18-methylnonadecanoate (i20:0)	Lipid			3.01747e-05	26	0.001	1	1	1	1	1	1	1	1	0	0	0	0	0	0	0	1
Heart_52281	Heart	52281	2-hydroxybutyrate/2-hydroxyisobutyrate	Amino Acid			3.5183e-05	26	1	1	1	1	1	1	1	1	0	0	0	0	0	0	0	0	0
Heart_12129	Heart	12129	beta-hydroxyisovalerate	Amino Acid		HMDB00754	3.26371e-05	26	1	1	1	1	1	1	1	1	0	0	0	0	0	0	0	0	0
iWAT_52435	iWAT	52435	sphingomyelin (d18:2/23:0, d18:1/23:1, d17:1/24:1)*	Lipid			2.62035e-05	26	1	1	1	1	1	1	1	1	0	0	0	0	0	0	0	0	0
Serum_1512	Serum	1512	picolinate	Amino Acid	C10164	HMDB02243	3.41302e-05	26	1	1	1	1	1	1	1	1	0	0	0	0	0	0	0	0	0
Serum_1589	Serum	1589	N-acetylmethionine	Amino Acid	C02712	HMDB11745	3.3368e-05	26	1	1	1	1	1	1	1	1	0	0	0	0	0	0	0	0	0
Muscle_52602	Muscle	52602	2'-deoxyuridine	Nucleotide	C00526	HMDB00012	3.40798e-05	26	1	1	1	1	1	1	1	1	0	0	0	0	0	0	0	0	0
Liver_3141	Liver	3141	betaine	Amino Acid	C00719	HMDB00043	3.31287e-05	26	1	1	1	1	1	1	1	1	0	0	0	0	0	0	0	0	0
HPT_52454	HPT	52454	1-palmitoyl-2-dihomo-linolenoyl-GPC (16:0/20:3n3 or 6)*	Lipid			2.41887e-05	26	1	1	1	1	1	1	1	1	0	0	0	0	0	0	0	0	0
HPT_54958	HPT	54958	palmitoyl-arachidonoyl-glycerol (16:0/20:4) [2]*	Lipid		HMDB07112	2.42395e-05	26	1	1	1	1	1	1	1	1	0	0	0	0	0	0	0	0	0
HPT_54812	HPT	54812	1-palmitoyl-2-gamma-linolenoyl-GPC (16:0/18:3n6)*	Lipid		HMDB07974	2.4265e-05	26	1	1	1	1	1	1	1	1	0	0	0	0	0	0	0	0	0
Liver_63195	Liver	63195	1-palmitoyl-2-arachidonoyl-glycosyl-GPE (16:0/20:4)	Lipid			3.36291e-05	25	1	0.001	1	1	0.001	1	0.001	0.001	0	1	0	0	1	0	1	1	4
Liver_1361	Liver	1361	pentadecanoate (15:0)	Lipid	C16537	HMDB00826	2.72562e-05	25	1	1	1	0.001	0.001	1	1	0.001	0	0	0	1	1	0	0	1	3
Liver_32504	Liver	32504	docosapentaenoate (n3 DPA; 22:5n3)	Lipid	C16513	HMDB06528	2.62283e-05	25	1	1	0.001	1	0.001	0.001	1	1	0	0	1	0	1	1	0	0	3
Liver_584	Liver	584	mannose	Carbohydrate	C00159	HMDB00169	3.4992e-05	25	1	1	1	1	0.001	1	1	0.001	0	0	0	0	1	0	0	1	2
Heart_33972	Heart	33972	10-nonadecenoate (19:1n9)	Lipid		HMDB13622	2.8682e-05	25	1	1	1	1	0.001	0.001	1	1	0	0	0	0	1	1	0	0	2
Liver_2730	Liver	2730	gamma-glutamylglutamine	Peptide	C05283	HMDB11738	2.86139e-05	25	1	1	1	1	1	0.001	1	1	0	0	0	0	0	1	0	0	1
iWAT_1587	iWAT	1587	N-acetylleucine	Amino Acid	C02710	HMDB11756	3.38861e-05	25	1	1	0.001	1	1	1	1	1	0	0	1	0	0	0	0	0	1
Liver_63200	Liver	63200	1-palmitoyl-2-oleoyl-glycosyl-GPE (16:0/18:1)	Lipid			3.42695e-05	25	1	1	1	1	1	1	1	1	0	0	0	0	0	0	0	0	0
Serum_31934	Serum	31934	2-hydroxyadipate	Lipid	C02360	HMDB00321	3.40046e-05	25	1	1	1	1	1	1	1	1	0	0	0	0	0	0	0	0	0
Serum_42374	Serum	42374	2-aminobutyrate	Amino Acid	C02261	HMDB00650	3.40067e-05	25	1	1	1	1	1	1	1	1	0	0	0	0	0	0	0	0	0
Serum_15720	Serum	15720	N-acetylglutamate	Amino Acid	C00624	HMDB01138	3.4412e-05	25	1	1	1	1	1	1	1	1	0	0	0	0	0	0	0	0	0
Liver_2372	Liver	2372	cytidine 5'-monophosphate (5'-CMP)	Nucleotide	C00055	HMDB00095	3.01484e-05	25	1	1	1	1	1	1	1	1	0	0	0	0	0	0	0	0	0
iWAT_55041	iWAT	55041	1-oleoyl-2-arachidonoyl-GPE (18:1/20:4)*	Lipid		HMDB09069	2.66315e-05	25	1	1	1	1	1	1	1	1	0	0	0	0	0	0	0	0	0
Serum_33941	Serum	33941	decanoylcarnitine (C10)	Lipid		HMDB00651	2.96232e-05	25	1	1	1	1	1	1	1	1	0	0	0	0	0	0	0	0	0
iWAT_52464	iWAT	52464	1-palmitoyl-2-arachidonoyl-GPE (16:0/20:4)*	Lipid		HMDB05323	2.65613e-05	24	1	1	1	0.001	1	0.001	0.001	0.001	0	0	0	1	0	1	1	1	4
HPT_63	HPT	63	cholesterol	Lipid	C00187	HMDB00067	2.41929e-05	24	1	1	0.001	1	0.001	1	0.001	0.001	0	0	1	0	1	0	1	1	4
eWAT_48490	eWAT	48490	sphingomyelin (d18:1/20:0, d16:1/22:0)*	Lipid		HMDB12102	2.60434e-05	24	1	1	0.001	0.001	1	0.001	1	0.001	0	0	1	1	0	1	0	1	4
iWAT_48493	iWAT	48493	sphingomyelin (d18:1/22:1, d18:2/22:0, d16:1/24:1)*	Lipid		HMDB12104	2.60361e-05	24	0.001	1	1	1	1	0.001	1	0.001	1	0	0	0	0	1	0	1	3
HPT_52716	HPT	52716	1-(1-enyl-palmitoyl)-2-palmitoyl-GPC (P-16:0/16:0)*	Lipid		HMDB11206	2.55831e-05	24	1	1	1	1	0.001	1	0.001	1	0	0	0	0	1	0	1	0	2
Serum_48455	Serum	48455	N2,N6-diacetyllysine	Amino Acid			3.31109e-05	24	1	1	1	1	1	1	1	1	0	0	0	0	0	0	0	0	0
Liver_15122	Liver	15122	glycerol	Lipid	C00116	HMDB00131	3.14448e-05	24	1	1	1	1	1	1	1	1	0	0	0	0	0	0	0	0	0
Liver_32418	Liver	32418	myristoleate (14:1n5)	Lipid	C08322	HMDB02000	2.80308e-05	24	1	1	1	1	1	1	1	1	0	0	0	0	0	0	0	0	0
Serum_22053	Serum	22053	3-hydroxydecanoate	Lipid		HMDB02203	2.96835e-05	23	1	1	0.001	0.001	1	0.001	1	1	0	0	1	1	0	1	0	0	3
eWAT_42449	eWAT	42449	1-palmitoyl-2-linoleoyl-GPE (16:0/18:2)	Lipid		HMDB05322	2.41603e-05	23	0.001	1	0.001	1	0.001	1	1	1	1	0	1	0	1	0	0	0	3
Serum_27718	Serum	27718	creatine	Amino Acid	C00300	HMDB00064	3.43119e-05	23	1	1	1	1	1	1	1	0.001	0	0	0	0	0	0	0	1	1
Liver_33447	Liver	33447	palmitoleate (16:1n7)	Lipid	C08362	HMDB03229	2.61602e-05	23	1	1	1	1	1	1	0.001	1	0	0	0	0	0	0	1	0	1
Muscle_34407	Muscle	34407	isovalerylcarnitine (C5)	Amino Acid		HMDB00688	3.39546e-05	23	1	1	1	1	0.001	1	1	1	0	0	0	0	1	0	0	0	1
iWAT_52677	iWAT	52677	1-(1-enyl-palmitoyl)-2-linoleoyl-GPE (P-16:0/18:2)*	Lipid		HMDB11343	2.61528e-05	23	1	1	1	1	1	1	1	1	0	0	0	0	0	0	0	0	0
Liver_33953	Liver	33953	N-acetylarginine	Amino Acid	C02562	HMDB04620	3.25623e-05	23	1	1	1	1	1	1	1	1	0	0	0	0	0	0	0	0	0
Muscle_39582	Muscle	39582	nicotinamide N-oxide	Cofactors and Vitamins		HMDB02730	3.48512e-05	23	1	1	1	1	1	1	1	1	0	0	0	0	0	0	0	0	0
Serum_55	Serum	55	beta-alanine	Nucleotide	C00099	HMDB00056	3.36741e-05	23	1	1	1	1	1	1	1	1	0	0	0	0	0	0	0	0	0
Serum_1669	Serum	1669	4-hydroxyphenylpyruvate	Amino Acid	C01179	HMDB00707	3.19413e-05	23	1	1	1	1	1	1	1	1	0	0	0	0	0	0	0	0	0
Liver_55	Liver	55	beta-alanine	Nucleotide	C00099	HMDB00056	3.37911e-05	23	1	1	1	1	1	1	1	1	0	0	0	0	0	0	0	0	0
Heart_17805	Heart	17805	dihomo-linoleate (20:2n6)	Lipid	C16525	HMDB05060	3.06197e-05	23	1	1	1	1	1	1	1	1	0	0	0	0	0	0	0	0	0
Serum_57461	Serum	57461	argininate*	Amino Acid		HMDB03148	3.27335e-05	23	1	1	1	1	1	1	1	1	0	0	0	0	0	0	0	0	0
Serum_35665	Serum	35665	N-acetyl-aspartyl-glutamate (NAAG)	Amino Acid	C12270	HMDB01067	3.41576e-05	23	1	1	1	1	1	1	1	1	0	0	0	0	0	0	0	0	0
Liver_57467	Liver	57467	docosatrienoate (22:3n6)*	Lipid			2.61257e-05	23	1	1	1	1	1	1	1	1	0	0	0	0	0	0	0	0	0
HPT_42463	HPT	42463	sphingomyelin (d18:1/14:0, d16:1/16:0)*	Lipid		HMDB12097	2.51216e-05	22	0.001	0.001	1	0.001	0.001	1	1	0.001	1	1	0	1	1	0	0	1	5
iWAT_48490	iWAT	48490	sphingomyelin (d18:1/20:0, d16:1/22:0)*	Lipid		HMDB12102	2.7164e-05	22	1	1	0.001	0.001	1	0.001	1	0.001	0	0	1	1	0	1	0	1	4
Liver_19263	Liver	19263	1-palmitoyl-2-oleoyl-GPE (16:0/18:1)	Lipid		HMDB05320	3.44334e-05	22	1	1	0.001	1	0.001	1	1	1	0	0	1	0	1	0	0	0	2
Serum_34534	Serum	34534	laurylcarnitine (C12)	Lipid		HMDB02250	2.88132e-05	22	1	1	0.001	0.001	1	1	1	1	0	0	1	1	0	0	0	0	2
Heart_62559	Heart	62559	1-carboxyethylleucine	Amino Acid			3.30437e-05	22	1	0.001	1	0.001	1	1	1	1	0	1	0	1	0	0	0	0	2
eWAT_42446	eWAT	42446	1-palmitoyl-2-linoleoyl-GPC (16:0/18:2)	Lipid		HMDB07973	2.34509e-05	22	1	1	1	0.001	1	1	1	1	0	0	0	1	0	0	0	0	1
eWAT_54994	eWAT	54994	1-oleoyl-2-arachidonoyl-GPI (18:1/20:4) *	Lipid		HMDB09844	2.42459e-05	22	1	1	0.001	1	1	1	1	1	0	0	1	0	0	0	0	0	1
HPT_54994	HPT	54994	1-oleoyl-2-arachidonoyl-GPI (18:1/20:4) *	Lipid		HMDB09844	2.58853e-05	22	1	1	0.001	1	1	1	1	1	0	0	1	0	0	0	0	0	1
Serum_62850	Serum	62850	tetradecadienoate (14:2)*	Lipid		HMDB00560	2.93037e-05	22	1	0.001	1	1	1	1	1	1	0	1	0	0	0	0	0	0	1
BAT_33967	BAT	33967	N-acetylisoleucine	Amino Acid		HMDB61684	3.39588e-05	22	1	1	1	1	1	1	1	1	0	0	0	0	0	0	0	0	0
Serum_40473	Serum	40473	hydantoin-5-propionate	Amino Acid	C05565	HMDB01212	3.27335e-05	22	1	1	1	1	1	1	1	1	0	0	0	0	0	0	0	0	0
Serum_1419	Serum	1419	5-methylthioadenosine (MTA)	Amino Acid	C00170	HMDB01173	3.29221e-05	22	1	1	1	1	1	1	1	1	0	0	0	0	0	0	0	0	0
Serum_43582	Serum	43582	5-(galactosylhydroxy)-L-lysine	Amino Acid			3.30359e-05	22	1	1	1	1	1	1	1	1	0	0	0	0	0	0	0	0	0
Liver_605	Liver	605	uracil	Nucleotide	C00106	HMDB00300	3.45514e-05	22	1	1	1	1	1	1	1	1	0	0	0	0	0	0	0	0	0
Serum_55041	Serum	55041	1-oleoyl-2-arachidonoyl-GPE (18:1/20:4)*	Lipid		HMDB09069	2.9816e-05	22	1	1	1	1	1	1	1	1	0	0	0	0	0	0	0	0	0
iWAT_37529	iWAT	37529	sphingomyelin (d18:1/18:1, d18:2/18:0)	Lipid		HMDB12101	2.62656e-05	22	1	1	1	1	1	1	1	1	0	0	0	0	0	0	0	0	0
Liver_19398	Liver	19398	prostaglandin F2alpha	Lipid	C00639	HMDB01139	3.05455e-05	22	1	1	1	1	1	1	1	1	0	0	0	0	0	0	0	0	0
iWAT_52687	iWAT	52687	1-oleoyl-2-linoleoyl-GPE (18:1/18:2)*	Lipid		HMDB05349	2.53944e-05	21	0.001	1	0.001	0.001	1	0.001	0.001	0.001	1	0	1	1	0	1	1	1	6
Heart_5086	Heart	5086	dimethylglycine	Amino Acid	C01026	HMDB00092	3.47377e-05	21	1	1	0.001	0.001	0.001	0.001	1	0.001	0	0	1	1	1	1	0	1	5
Serum_62562	Serum	62562	1-carboxyethylvaline	Amino Acid			3.43885e-05	21	0.001	1	1	0.001	1	1	0.001	0.001	1	0	0	1	0	0	1	1	4
Heart_1125	Heart	1125	isoleucine	Amino Acid	C00407	HMDB00172	3.35518e-05	21	1	0.001	0.001	1	1	0.001	1	0.001	0	1	1	0	0	1	0	1	4
iWAT_19263	iWAT	19263	1-palmitoyl-2-oleoyl-GPE (16:0/18:1)	Lipid		HMDB05320	2.66251e-05	21	1	1	0.001	1	0.001	1	1	1	0	0	1	0	1	0	0	0	2
Muscle_33441	Muscle	33441	isobutyrylcarnitine (C4)	Amino Acid		HMDB00736	3.47594e-05	21	1	1	1	1	1	1	1	0.001	0	0	0	0	0	0	0	1	1
Heart_44675	Heart	44675	docosahexaenoate (DHA; 22:6n3)	Lipid	C06429	HMDB02183	2.88657e-05	21	1	1	1	0.001	1	1	1	1	0	0	0	1	0	0	0	0	1
BAT_1516	BAT	1516	sarcosine	Amino Acid	C00213	HMDB00271	3.40359e-05	21	1	1	1	1	1	1	1	1	0	0	0	0	0	0	0	0	0
Liver_46130	Liver	46130	1-palmitoyl-GPS (16:0)*	Lipid			3.33881e-05	21	1	1	1	1	1	1	1	1	0	0	0	0	0	0	0	0	0
Serum_63613	Serum	63613	undecenoylcarnitine (C11:1)	Lipid			3.14074e-05	21	1	1	1	1	1	1	1	1	0	0	0	0	0	0	0	0	0
eWAT_52446	eWAT	52446	1-stearoyl-2-linoleoyl-GPE (18:0/18:2)*	Lipid		HMDB08994	2.34142e-05	20	0.001	0.001	0.001	1	1	0.001	1	0.001	1	1	1	0	0	1	0	1	5
iWAT_48492	iWAT	48492	behenoyl sphingomyelin (d18:1/22:0)*	Lipid		HMDB12103	2.72696e-05	20	1	1	0.001	1	1	0.001	0.001	0.001	0	0	1	0	0	1	1	1	4
Serum_48182	Serum	48182	myristoleoylcarnitine (C14:1)*	Lipid			2.85579e-05	20	1	1	0.001	0.001	0.001	0.001	1	1	0	0	1	1	1	1	0	0	4
eWAT_53209	eWAT	53209	1-oleoyl-2-docosahexaenoyl-GPE (18:1/22:6)*	Lipid			2.40669e-05	20	0.001	1	1	1	1	0.001	1	0.001	1	0	0	0	0	1	0	1	3
iWAT_57341	iWAT	57341	1,2-dipalmitoyl-GPE (16:0/16:0)*	Lipid		HMDB08923	2.59788e-05	20	0.001	1	1	0.001	1	1	1	0.001	1	0	0	1	0	0	0	1	3
Heart_32504	Heart	32504	docosapentaenoate (n3 DPA; 22:5n3)	Lipid	C16513	HMDB06528	2.87311e-05	20	1	1	0.001	1	0.001	0.001	1	1	0	0	1	0	1	1	0	0	3
Serum_33936	Serum	33936	octanoylcarnitine (C8)	Lipid	C02838	HMDB00791	2.86287e-05	20	1	0.001	0.001	0.001	1	1	1	1	0	1	1	1	0	0	0	0	3
eWAT_19263	eWAT	19263	1-palmitoyl-2-oleoyl-GPE (16:0/18:1)	Lipid		HMDB05320	2.46381e-05	20	1	1	0.001	1	0.001	1	1	1	0	0	1	0	1	0	0	0	2
Serum_38178	Serum	38178	cis-4-decenoylcarnitine (C10:1)	Lipid			2.88387e-05	20	1	1	0.001	0.001	1	1	1	1	0	0	1	1	0	0	0	0	2
Serum_1643	Serum	1643	fumarate	Energy	C00122	HMDB00134	3.35457e-05	20	1	1	1	1	0.001	1	1	1	0	0	0	0	1	0	0	0	1
Liver_52475	Liver	52475	1-(1-enyl-stearoyl)-2-arachidonoyl-GPE (P-18:0/20:4)*	Lipid		HMDB05779	3.30911e-05	20	1	0.001	1	1	1	1	1	1	0	1	0	0	0	0	0	0	1
eWAT_52281	eWAT	52281	2-hydroxybutyrate/2-hydroxyisobutyrate	Amino Acid			3.39525e-05	20	1	1	1	1	1	1	1	1	0	0	0	0	0	0	0	0	0
iWAT_48491	iWAT	48491	sphingomyelin (d18:1/20:1, d18:2/20:0)*	Lipid			2.71653e-05	20	1	1	1	1	1	1	1	1	0	0	0	0	0	0	0	0	0
Liver_45095	Liver	45095	2-methylbutyrylcarnitine (C5)	Amino Acid		HMDB00378	3.43225e-05	20	1	1	1	1	1	1	1	1	0	0	0	0	0	0	0	0	0
Serum_18280	Serum	18280	gentisate	Amino Acid	C00628	HMDB00152	3.3374e-05	20	1	1	1	1	1	1	1	1	0	0	0	0	0	0	0	0	0
Serum_52281	Serum	52281	2-hydroxybutyrate/2-hydroxyisobutyrate	Amino Acid			3.45514e-05	20	1	1	1	1	1	1	1	1	0	0	0	0	0	0	0	0	0
eWAT_55041	eWAT	55041	1-oleoyl-2-arachidonoyl-GPE (18:1/20:4)*	Lipid		HMDB09069	2.39753e-05	20	1	1	1	1	1	1	1	1	0	0	0	0	0	0	0	0	0
Liver_48782	Liver	48782	C-glycosyltryptophan	Amino Acid			3.28557e-05	20	1	1	1	1	1	1	1	1	0	0	0	0	0	0	0	0	0
Serum_39582	Serum	39582	nicotinamide N-oxide	Cofactors and Vitamins		HMDB02730	3.55759e-05	20	1	1	1	1	1	1	1	1	0	0	0	0	0	0	0	0	0
BAT_1649	BAT	1649	valine	Amino Acid	C00183	HMDB00883	3.26621e-05	19	1	0.001	0.001	1	0.001	0.001	0.001	0.001	0	1	1	0	1	1	1	1	6
Liver_42463	Liver	42463	sphingomyelin (d18:1/14:0, d16:1/16:0)*	Lipid		HMDB12097	2.61097e-05	19	0.001	0.001	1	0.001	0.001	1	1	0.001	1	1	0	1	1	0	0	1	5
Heart_37478	Heart	37478	docosapentaenoate (n6 DPA; 22:5n6)	Lipid	C16513	HMDB01976	2.84232e-05	19	1	1	0.001	1	1	1	1	0.001	0	0	1	0	0	0	0	1	2
Heart_35718	Heart	35718	dihomolinolenate (20:3n3 or 3n6)	Lipid	C03242	HMDB02925	2.85741e-05	19	1	1	0.001	1	1	1	0.001	1	0	0	1	0	0	0	1	0	2
Liver_48187	Liver	48187	N-acetyltaurine	Amino Acid			3.37623e-05	19	0.001	1	1	1	1	0.001	1	1	1	0	0	0	0	1	0	0	2
Serum_19263	Serum	19263	1-palmitoyl-2-oleoyl-GPE (16:0/18:1)	Lipid		HMDB05320	3.44891e-05	19	1	1	0.001	1	0.001	1	1	1	0	0	1	0	1	0	0	0	2
iWAT_57330	iWAT	57330	lignoceroyl sphingomyelin (d18:1/24:0)	Lipid			2.59642e-05	19	1	0.001	0.001	1	1	1	1	1	0	1	1	0	0	0	0	0	2
HPT_52235	HPT	52235	1-stearoyl-2-arachidonoyl-GPS (18:0/20:4)	Lipid		HMDB12383	2.49273e-05	19	1	1	1	1	1	1	1	0.001	0	0	0	0	0	0	0	1	1
Serum_53223	Serum	53223	palmitoleoylcarnitine (C16:1)*	Lipid			2.87773e-05	19	1	1	1	1	1	1	1	0.001	0	0	0	0	0	0	0	1	1
eWAT_42448	eWAT	42448	1-stearoyl-2-oleoyl-GPE (18:0/18:1)	Lipid		HMDB08993	2.50694e-05	19	1	1	1	1	1	1	0.001	1	0	0	0	0	0	0	1	0	1
HPT_34407	HPT	34407	isovalerylcarnitine (C5)	Amino Acid		HMDB00688	3.36414e-05	19	1	1	1	1	0.001	1	1	1	0	0	0	0	1	0	0	0	1
Serum_34407	Serum	34407	isovalerylcarnitine (C5)	Amino Acid		HMDB00688	3.32878e-05	19	1	1	1	1	0.001	1	1	1	0	0	0	0	1	0	0	0	1
Heart_1110	Heart	1110	arachidonate (20:4n6)	Lipid	C00219	HMDB01043	2.93099e-05	19	1	0.001	1	1	1	1	1	1	0	1	0	0	0	0	0	0	1
Serum_57511	Serum	57511	linolenoylcarnitine (C18:3)*	Lipid			2.92991e-05	19	1	0.001	1	1	1	1	1	1	0	1	0	0	0	0	0	0	1
BAT_52281	BAT	52281	2-hydroxybutyrate/2-hydroxyisobutyrate	Amino Acid			3.37048e-05	19	1	1	1	1	1	1	1	1	0	0	0	0	0	0	0	0	0
Heart_512	Heart	512	asparagine	Amino Acid	C00152	HMDB00168	3.34647e-05	19	1	1	1	1	1	1	1	1	0	0	0	0	0	0	0	0	0
HPT_52281	HPT	52281	2-hydroxybutyrate/2-hydroxyisobutyrate	Amino Acid			3.47725e-05	19	1	1	1	1	1	1	1	1	0	0	0	0	0	0	0	0	0
Liver_32984	Liver	32984	N-alpha-acetylornithine	Amino Acid	C00437	HMDB03357	3.34142e-05	19	1	1	1	1	1	1	1	1	0	0	0	0	0	0	0	0	0
Muscle_22137	Muscle	22137	homoarginine	Amino Acid	C01924	HMDB00670	3.26333e-05	19	1	1	1	1	1	1	1	1	0	0	0	0	0	0	0	0	0
Serum_37076	Serum	37076	N-acetylserine	Amino Acid		HMDB02931	3.27277e-05	19	1	1	1	1	1	1	1	1	0	0	0	0	0	0	0	0	0
HPT_19503	HPT	19503	stearoyl sphingomyelin (d18:1/18:0)	Lipid	C00550	HMDB01348	2.53132e-05	19	1	1	1	1	1	1	1	1	0	0	0	0	0	0	0	0	0
BAT_60	BAT	60	leucine	Amino Acid	C00123	HMDB00687	3.37561e-05	18	0.001	1	0.001	1	1	1	0.001	0.001	1	0	1	0	0	0	1	1	4
eWAT_47153	eWAT	47153	sphingomyelin (d18:1/24:1, d18:2/24:0)*	Lipid		HMDB12107	2.47393e-05	18	0.001	1	0.001	1	1	0.001	1	0.001	1	0	1	0	0	1	0	1	4
Heart_33952	Heart	33952	myristoylcarnitine (C14)	Lipid		HMDB05066	2.63655e-05	18	0.001	0.001	0.001	0.001	1	1	1	1	1	1	1	1	0	0	0	0	4
eWAT_19130	eWAT	19130	1,2-dipalmitoyl-GPC (16:0/16:0)	Lipid	D03585	HMDB00564	2.56684e-05	18	1	0.001	1	1	1	1	0.001	1	0	1	0	0	0	0	1	0	2
Serum_32457	Serum	32457	3-hydroxylaurate	Lipid		HMDB00387	3.07437e-05	18	1	1	0.001	1	0.001	1	1	1	0	0	1	0	1	0	0	0	2
eWAT_37506	eWAT	37506	palmitoyl sphingomyelin (d18:1/16:0)	Lipid			2.73382e-05	18	1	1	1	1	1	1	1	1	0	0	0	0	0	0	0	0	0
iWAT_37506	iWAT	37506	palmitoyl sphingomyelin (d18:1/16:0)	Lipid			2.70302e-05	18	1	1	1	1	1	1	1	1	0	0	0	0	0	0	0	0	0
Serum_1516	Serum	1516	sarcosine	Amino Acid	C00213	HMDB00271	3.27625e-05	18	1	1	1	1	1	1	1	1	0	0	0	0	0	0	0	0	0
iWAT_53174	iWAT	53174	1,2-dilinoleoyl-GPE (18:2/18:2)*	Lipid		HMDB09093	2.5377e-05	18	1	1	1	1	1	1	1	1	0	0	0	0	0	0	0	0	0
Serum_63683	Serum	63683	branched-chain, straight-chain, or cyclopropyl 12:1 fatty acid*	Partially Characterized Molecules			2.88763e-05	18	1	1	1	1	1	1	1	1	0	0	0	0	0	0	0	0	0
eWAT_52495	eWAT	52495	sphingomyelin (d18:1/21:0, d17:1/22:0, d16:1/23:0)*	Lipid			2.39246e-05	17	1	1	1	0.001	1	0.001	0.001	0.001	0	0	0	1	0	1	1	1	4
eWAT_48492	eWAT	48492	behenoyl sphingomyelin (d18:1/22:0)*	Lipid		HMDB12103	2.40044e-05	17	1	1	0.001	1	1	0.001	0.001	0.001	0	0	1	0	0	1	1	1	4
iWAT_47153	iWAT	47153	sphingomyelin (d18:1/24:1, d18:2/24:0)*	Lipid		HMDB12107	2.586e-05	17	0.001	1	0.001	1	1	0.001	1	0.001	1	0	1	0	0	1	0	1	4
Serum_61769	Serum	61769	5-dodecenoylcarnitine (C12:1)	Lipid		HMDB13326	2.81861e-05	17	1	0.001	0.001	0.001	1	0.001	1	1	0	1	1	1	0	1	0	0	4
Heart_1549	Heart	1549	3-hydroxyisobutyrate	Amino Acid	C06001	HMDB00336	3.15109e-05	17	1	1	1	1	0.001	0.001	1	0.001	0	0	0	0	1	1	0	1	3
iWAT_53209	iWAT	53209	1-oleoyl-2-docosahexaenoyl-GPE (18:1/22:6)*	Lipid			2.61072e-05	17	0.001	1	1	1	1	0.001	1	0.001	1	0	0	0	0	1	0	1	3
Serum_46223	Serum	46223	linoleoylcarnitine (C18:2)*	Lipid		HMDB06469	2.90032e-05	17	1	0.001	0.001	0.001	1	1	1	1	0	1	1	1	0	0	0	0	3
iWAT_52467	iWAT	52467	1-palmitoyl-2-arachidonoyl-GPI (16:0/20:4)*	Lipid		HMDB09789	2.60741e-05	17	1	0.001	1	1	1	1	0.001	1	0	1	0	0	0	0	1	0	2
Heart_34534	Heart	34534	laurylcarnitine (C12)	Lipid		HMDB02250	2.50275e-05	17	1	1	0.001	0.001	1	1	1	1	0	0	1	1	0	0	0	0	2
eWAT_57330	eWAT	57330	lignoceroyl sphingomyelin (d18:1/24:0)	Lipid			2.35335e-05	17	1	0.001	0.001	1	1	1	1	1	0	1	1	0	0	0	0	0	2
Heart_32980	Heart	32980	adrenate (22:4n6)	Lipid	C16527	HMDB02226	2.84845e-05	17	1	0.001	1	1	1	1	1	1	0	1	0	0	0	0	0	0	1
Heart_39582	Heart	39582	nicotinamide N-oxide	Cofactors and Vitamins		HMDB02730	3.41533e-05	17	1	1	1	1	1	1	1	1	0	0	0	0	0	0	0	0	0
Liver_48341	Liver	48341	1-dihomo-linolenylglycerol (20:3)	Lipid			2.83577e-05	17	1	1	1	1	1	1	1	1	0	0	0	0	0	0	0	0	0
Heart_44681	Heart	44681	palmitoylcarnitine (C16)	Lipid	C02990	HMDB00222	2.51342e-05	17	1	1	1	1	1	1	1	1	0	0	0	0	0	0	0	0	0
Liver_34409	Liver	34409	stearoylcarnitine (C18)	Lipid		HMDB00848	3.03664e-05	16	1	1	0.001	0.001	1	0.001	0.001	0.001	0	0	1	1	0	1	1	1	5
Serum_606	Serum	606	uridine	Nucleotide	C00299	HMDB00296	3.28713e-05	16	0.001	0.001	1	1	0.001	1	0.001	0.001	1	1	0	0	1	0	1	1	5
iWAT_52616	iWAT	52616	1-palmitoyl-2-stearoyl-GPC (16:0/18:0)	Lipid		HMDB07970	2.52463e-05	16	1	1	0.001	1	1	0.001	0.001	0.001	0	0	1	0	0	1	1	1	4
BAT_48490	BAT	48490	sphingomyelin (d18:1/20:0, d16:1/22:0)*	Lipid		HMDB12102	1.54017e-05	16	1	1	0.001	0.001	1	0.001	1	0.001	0	0	1	1	0	1	0	1	4
Serum_15681	Serum	15681	4-guanidinobutanoate	Amino Acid	C01035	HMDB03464	3.2547e-05	16	1	1	1	0.001	1	1	0.001	0.001	0	0	0	1	0	0	1	1	3
Liver_1827	Liver	1827	riboflavin (Vitamin B2)	Cofactors and Vitamins	C00255	HMDB00244	3.23401e-05	16	1	0.001	1	0.001	1	1	1	0.001	0	1	0	1	0	0	0	1	3
Liver_17747	Liver	17747	sphingosine	Lipid	C00319	HMDB00252	3.10607e-05	16	1	0.001	1	0.001	1	1	0.001	1	0	1	0	1	0	0	1	0	3
Heart_35160	Heart	35160	oleoylcarnitine (C18:1)	Lipid		HMDB05065	2.50331e-05	16	1	1	0.001	0.001	1	0.001	1	1	0	0	1	1	0	1	0	0	3
Serum_42449	Serum	42449	1-palmitoyl-2-linoleoyl-GPE (16:0/18:2)	Lipid		HMDB05322	3.33178e-05	16	0.001	1	0.001	1	0.001	1	1	1	1	0	1	0	1	0	0	0	3
HPT_32352	HPT	32352	guanine	Nucleotide	C00242	HMDB00132	2.44955e-05	16	1	0.001	1	1	1	1	1	0.001	0	1	0	0	0	0	0	1	2
Heart_57520	Heart	57520	dihomo-linoleoylcarnitine (C20:2)*	Lipid			2.53607e-05	16	1	1	1	1	1	1	1	0.001	0	0	0	0	0	0	0	1	1
Heart_53223	Heart	53223	palmitoleoylcarnitine (C16:1)*	Lipid			2.50331e-05	16	1	1	1	1	1	1	1	0.001	0	0	0	0	0	0	0	1	1
Heart_57810	Heart	57810	nisinate (24:6n3)	Lipid		HMDB02007	2.99756e-05	16	1	1	0.001	1	1	1	1	1	0	0	1	0	0	0	0	0	1
Serum_52475	Serum	52475	1-(1-enyl-stearoyl)-2-arachidonoyl-GPE (P-18:0/20:4)*	Lipid		HMDB05779	3.31485e-05	16	1	0.001	1	1	1	1	1	1	0	1	0	0	0	0	0	0	1
Serum_48457	Serum	48457	4-methoxyphenol sulfate	Amino Acid			3.31326e-05	16	1	1	1	1	1	1	1	1	0	0	0	0	0	0	0	0	0
eWAT_597	eWAT	597	phosphoenolpyruvate (PEP)	Carbohydrate	C00074	HMDB00263	2.3442e-05	16	1	1	1	1	1	1	1	1	0	0	0	0	0	0	0	0	0
iWAT_1594	iWAT	1594	N-carbamoylaspartate	Nucleotide	C00438	HMDB00828	2.77571e-05	16	1	1	1	1	1	1	1	1	0	0	0	0	0	0	0	0	0
Muscle_57525	Muscle	57525	erucoylcarnitine (C22:1)*	Lipid			3.36047e-05	16	1	1	1	1	1	1	1	1	0	0	0	0	0	0	0	0	0
iWAT_37253	iWAT	37253	2-hydroxyglutarate	Lipid	C02630	HMDB00606	3.36577e-05	16	1	1	1	1	1	1	1	1	0	0	0	0	0	0	0	0	0
Serum_43502	Serum	43502	N-octanoylglycine	Lipid		HMDB00832	3.02224e-05	16	1	1	1	1	1	1	1	1	0	0	0	0	0	0	0	0	0
iWAT_48857	iWAT	48857	glycerophosphoglycerol	Lipid	C03274		2.82681e-05	16	1	1	1	1	1	1	1	1	0	0	0	0	0	0	0	0	0
Serum_1105	Serum	1105	linoleate (18:2n6)	Lipid	C01595	HMDB00673	2.82134e-05	16	1	1	1	1	1	1	1	1	0	0	0	0	0	0	0	0	0
Serum_63358	Serum	63358	3-hydroxydecanoylcarnitine	Lipid		HMDB61636	2.91481e-05	16	1	1	1	1	1	1	1	1	0	0	0	0	0	0	0	0	0
iWAT_52682	iWAT	52682	1-(1-enyl-palmitoyl)-2-linoleoyl-GPC (P-16:0/18:2)*	Lipid		HMDB11211	2.41824e-05	15	1	0.001	0.001	0.001	1	1	1	0.001	0	1	1	1	0	0	0	1	4
HPT_48493	HPT	48493	sphingomyelin (d18:1/22:1, d18:2/22:0, d16:1/24:1)*	Lipid		HMDB12104	2.47338e-05	15	0.001	1	1	1	1	0.001	1	0.001	1	0	0	0	0	1	0	1	3
Serum_1572	Serum	1572	glycerate	Carbohydrate	C00258	HMDB00139	3.35965e-05	15	0.001	0.001	1	1	1	0.001	1	1	1	1	0	0	0	1	0	0	3
iWAT_53189	iWAT	53189	1-linoleoyl-2-arachidonoyl-GPE (18:2/20:4)*	Lipid		HMDB09102	2.48837e-05	15	1	1	0.001	1	1	1	1	0.001	0	0	1	0	0	0	0	1	2
iWAT_52436	iWAT	52436	tricosanoyl sphingomyelin (d18:1/23:0)*	Lipid		HMDB12105	2.57662e-05	15	1	0.001	1	0.001	1	1	1	1	0	1	0	1	0	0	0	0	2
Liver_1604	Liver	1604	urate	Nucleotide	C00366	HMDB00289	3.24822e-05	15	1	0.001	1	0.001	1	1	1	1	0	1	0	1	0	0	0	0	2
Heart_61826	Heart	61826	N-linoleoyltaurine*	Lipid			2.79559e-05	15	1	1	1	1	1	1	1	0.001	0	0	0	0	0	0	0	1	1
Serum_27665	Serum	27665	1-methylnicotinamide	Cofactors and Vitamins	C02918	HMDB00699	3.40067e-05	15	1	1	1	1	1	1	1	0.001	0	0	0	0	0	0	0	1	1
BAT_31555	BAT	31555	pyridoxate	Cofactors and Vitamins	C00847	HMDB00017	3.38241e-05	15	1	1	1	1	1	1	1	1	0	0	0	0	0	0	0	0	0
BAT_1512	BAT	1512	picolinate	Amino Acid	C10164	HMDB02243	3.35274e-05	15	1	1	1	1	1	1	1	1	0	0	0	0	0	0	0	0	0
eWAT_52602	eWAT	52602	2'-deoxyuridine	Nucleotide	C00526	HMDB00012	3.19542e-05	15	1	1	1	1	1	1	1	1	0	0	0	0	0	0	0	0	0
Heart_1299	Heart	1299	tyrosine	Amino Acid	C00082	HMDB00158	3.05657e-05	15	1	1	1	1	1	1	1	1	0	0	0	0	0	0	0	0	0
Serum_1124	Serum	1124	myo-inositol	Lipid	C00137	HMDB00211	3.37232e-05	15	1	1	1	1	1	1	1	1	0	0	0	0	0	0	0	0	0
eWAT_15797	eWAT	15797	FMN	Cofactors and Vitamins	C00061	HMDB01520	2.266e-05	15	1	1	1	1	1	1	1	1	0	0	0	0	0	0	0	0	0
eWAT_37465	eWAT	37465	cytidine 2',3'-cyclic monophosphate	Nucleotide	C02354	HMDB11691	2.34291e-05	15	1	1	1	1	1	1	1	1	0	0	0	0	0	0	0	0	0
eWAT_57514	eWAT	57514	behenoylcarnitine (C22)*	Lipid			2.344e-05	15	1	1	1	1	1	1	1	1	0	0	0	0	0	0	0	0	0
eWAT_19503	eWAT	19503	stearoyl sphingomyelin (d18:1/18:0)	Lipid	C00550	HMDB01348	2.57554e-05	15	1	1	1	1	1	1	1	1	0	0	0	0	0	0	0	0	0
Heart_1412	Heart	1412	2'-deoxyuridine	Nucleotide	C00526	HMDB00012	3.15666e-05	15	1	1	1	1	1	1	1	1	0	0	0	0	0	0	0	0	0
Serum_2372	Serum	2372	cytidine 5'-monophosphate (5'-CMP)	Nucleotide	C00055	HMDB00095	3.26987e-05	15	1	1	1	1	1	1	1	1	0	0	0	0	0	0	0	0	0
Heart_32417	Heart	32417	docosatrienoate (22:3n3)	Lipid	C16534	HMDB02823	3.11427e-05	15	1	1	1	1	1	1	1	1	0	0	0	0	0	0	0	0	0
HPT_53237	HPT	53237	sedoheptulose	Carbohydrate		HMDB03219	3.26698e-05	15	1	1	1	1	1	1	1	1	0	0	0	0	0	0	0	0	0
Liver_57404	Liver	57404	glycerophosphoserine*	Lipid			3.32918e-05	15	1	1	1	1	1	1	1	1	0	0	0	0	0	0	0	0	0
Liver_32417	Liver	32417	docosatrienoate (22:3n3)	Lipid	C16534	HMDB02823	2.60986e-05	15	1	1	1	1	1	1	1	1	0	0	0	0	0	0	0	0	0
eWAT_52616	eWAT	52616	1-palmitoyl-2-stearoyl-GPC (16:0/18:0)	Lipid		HMDB07970	2.46305e-05	14	1	1	0.001	1	1	0.001	0.001	0.001	0	0	1	0	0	1	1	1	4
eWAT_57473	eWAT	57473	sphingomyelin (d18:0/18:0, d19:0/17:0)*	Lipid		HMDB12087	2.41182e-05	14	0.001	1	1	0.001	1	0.001	1	0.001	1	0	0	1	0	1	0	1	4
Serum_52434	Serum	52434	palmitoyl dihydrosphingomyelin (d18:0/16:0)*	Lipid			3.2201e-05	14	0.001	0.001	1	1	1	0.001	1	0.001	1	1	0	0	0	1	0	1	4
Heart_48182	Heart	48182	myristoleoylcarnitine (C14:1)*	Lipid			2.5205e-05	14	1	1	0.001	0.001	0.001	0.001	1	1	0	0	1	1	1	1	0	0	4
Serum_1768	Serum	1768	carnosine	Amino Acid	C00386	HMDB00033	3.30221e-05	14	1	0.001	1	0.001	0.001	1	1	1	0	1	0	1	1	0	0	0	3
Serum_52447	Serum	52447	1-stearoyl-2-arachidonoyl-GPE (18:0/20:4)	Lipid		HMDB09003	3.15702e-05	14	1	0.001	1	1	1	0.001	1	1	0	1	0	0	0	1	0	0	2
HPT_42459	HPT	42459	sphingomyelin (d18:2/16:0, d18:1/16:1)*	Lipid			2.50818e-05	14	0.001	1	1	1	0.001	1	1	1	1	0	0	0	1	0	0	0	2
BAT_33942	BAT	33942	N-acetylasparagine	Amino Acid		HMDB06028	3.20985e-05	14	1	1	1	1	1	1	1	1	0	0	0	0	0	0	0	0	0
BAT_57476	BAT	57476	sphingomyelin (d18:0/20:0, d16:0/22:0)*	Lipid			1.65485e-05	14	1	1	1	1	1	1	1	1	0	0	0	0	0	0	0	0	0
iWAT_52281	iWAT	52281	2-hydroxybutyrate/2-hydroxyisobutyrate	Amino Acid			3.24613e-05	14	1	1	1	1	1	1	1	1	0	0	0	0	0	0	0	0	0
Muscle_542	Muscle	542	3-hydroxybutyrate (BHBA)	Lipid	C01089	HMDB00357	2.84115e-05	14	1	1	1	1	1	1	1	1	0	0	0	0	0	0	0	0	0
eWAT_52435	eWAT	52435	sphingomyelin (d18:2/23:0, d18:1/23:1, d17:1/24:1)*	Lipid			2.35265e-05	14	1	1	1	1	1	1	1	1	0	0	0	0	0	0	0	0	0
Heart_48195	Heart	48195	fructose	Carbohydrate	C00095	HMDB00660	2.64536e-05	14	1	1	1	1	1	1	1	1	0	0	0	0	0	0	0	0	0
iWAT_57480	iWAT	57480	sphingomyelin (d18:2/21:0, d16:2/23:0)*	Lipid			2.55218e-05	14	1	1	1	1	1	1	1	1	0	0	0	0	0	0	0	0	0
Heart_35174	Heart	35174	mead acid (20:3n9)	Lipid		HMDB10378	2.80549e-05	14	1	1	1	1	1	1	1	1	0	0	0	0	0	0	0	0	0
Serum_62873	Serum	62873	cis-4-decenoate (10:1n6)*	Lipid			2.88702e-05	14	1	1	1	1	1	1	1	1	0	0	0	0	0	0	0	0	0
Liver_57651	Liver	57651	hexadecatrienoate (16:3n3)	Lipid			2.55218e-05	14	1	1	1	1	1	1	1	1	0	0	0	0	0	0	0	0	0
Liver_15797	Liver	15797	FMN	Cofactors and Vitamins	C00061	HMDB01520	3.2547e-05	14	1	1	1	1	1	1	1	1	0	0	0	0	0	0	0	0	0
Serum_54812	Serum	54812	1-palmitoyl-2-gamma-linolenoyl-GPC (16:0/18:3n6)*	Lipid		HMDB07974	3.30378e-05	14	1	1	1	1	1	1	1	1	0	0	0	0	0	0	0	0	0
Serum_22185	Serum	22185	N-acetylaspartate (NAA)	Amino Acid	C01042	HMDB00812	3.33881e-05	14	1	1	1	1	1	1	1	1	0	0	0	0	0	0	0	0	0
Serum_1336	Serum	1336	palmitate (16:0)	Lipid	C00249	HMDB00220	2.94485e-05	14	1	1	1	1	1	1	1	1	0	0	0	0	0	0	0	0	0
Serum_52285	Serum	52285	oleate/vaccenate (18:1)	Lipid			2.85432e-05	14	1	1	1	1	1	1	1	1	0	0	0	0	0	0	0	0	0
eWAT_52452	eWAT	52452	1-stearoyl-2-linoleoyl-GPC (18:0/18:2)*	Lipid		HMDB08039	2.22034e-05	13	1	0.001	0.001	0.001	0.001	1	0.001	0.001	0	1	1	1	1	0	1	1	6
Liver_606	Liver	606	uridine	Nucleotide	C00299	HMDB00296	3.12798e-05	13	0.001	0.001	1	1	0.001	1	0.001	0.001	1	1	0	0	1	0	1	1	5
iWAT_52673	iWAT	52673	1-(1-enyl-palmitoyl)-2-arachidonoyl-GPE (P-16:0/20:4)*	Lipid		HMDB11352	2.50943e-05	13	0.001	0.001	0.001	1	1	0.001	1	0.001	1	1	1	0	0	1	0	1	5
Serum_33952	Serum	33952	myristoylcarnitine (C14)	Lipid		HMDB05066	2.74315e-05	13	0.001	0.001	0.001	0.001	1	1	1	1	1	1	1	1	0	0	0	0	4
Liver_15681	Liver	15681	4-guanidinobutanoate	Amino Acid	C01035	HMDB03464	3.12533e-05	13	1	1	1	0.001	1	1	0.001	0.001	0	0	0	1	0	0	1	1	3
Serum_33968	Serum	33968	5-dodecenoate (12:1n7)	Lipid		HMDB00529	2.97232e-05	13	1	1	1	0.001	1	1	1	0.001	0	0	0	1	0	0	0	1	2
Heart_57522	Heart	57522	pentadecanoylcarnitine (C15)*	Lipid			2.66815e-05	13	0.001	1	1	1	1	1	1	0.001	1	0	0	0	0	0	0	1	2
Serum_33972	Serum	33972	10-nonadecenoate (19:1n9)	Lipid		HMDB13622	2.96946e-05	13	1	1	1	1	0.001	0.001	1	1	0	0	0	0	1	1	0	0	2
Serum_37059	Serum	37059	malonylcarnitine	Lipid		HMDB02095	3.31822e-05	13	1	1	0.001	0.001	1	1	1	1	0	0	1	1	0	0	0	0	2
eWAT_38178	eWAT	38178	cis-4-decenoylcarnitine (C10:1)	Lipid			2.15266e-05	13	1	1	0.001	0.001	1	1	1	1	0	0	1	1	0	0	0	0	2
iWAT_52235	iWAT	52235	1-stearoyl-2-arachidonoyl-GPS (18:0/20:4)	Lipid		HMDB12383	2.48803e-05	13	1	1	1	1	1	1	1	0.001	0	0	0	0	0	0	0	1	1
Heart_32197	Heart	32197	3-(4-hydroxyphenyl)lactate (HPLA)	Amino Acid	C03672	HMDB00755	3.07795e-05	13	1	1	1	1	0.001	1	1	1	0	0	0	0	1	0	0	0	1
eWAT_44877	eWAT	44877	N-palmitoyl-sphingosine (d18:1/16:0)	Lipid		HMDB04949	2.45411e-05	13	1	1	1	0.001	1	1	1	1	0	0	0	1	0	0	0	0	1
eWAT_31934	eWAT	31934	2-hydroxyadipate	Lipid	C02360	HMDB00321	3.27741e-05	13	1	1	1	1	1	1	1	1	0	0	0	0	0	0	0	0	0
Heart_15706	Heart	15706	galactose 1-phosphate	Carbohydrate	C00446	HMDB00645	2.9188e-05	13	1	1	1	1	1	1	1	1	0	0	0	0	0	0	0	0	0
Heart_33971	Heart	33971	10-heptadecenoate (17:1n7)	Lipid		HMDB60038	2.67472e-05	13	1	1	1	1	1	1	1	1	0	0	0	0	0	0	0	0	0
Heart_1670	Heart	1670	urea	Amino Acid	C00086	HMDB00294	3.18788e-05	13	1	1	1	1	1	1	1	1	0	0	0	0	0	0	0	0	0
Liver_57697	Liver	57697	N-(2-hydroxypalmitoyl)-sphingosine (d18:1/16:0(2OH))	Lipid			3.26872e-05	13	1	1	1	1	1	1	1	1	0	0	0	0	0	0	0	0	0
Muscle_54979	Muscle	54979	N-stearoyl-sphingosine (d18:1/18:0)*	Lipid		HMDB04950	2.56696e-05	13	1	1	1	1	1	1	1	1	0	0	0	0	0	0	0	0	0
Serum_63109	Serum	63109	2R,3R-dihydroxybutyrate	Lipid		HMDB00498	3.25032e-05	13	1	1	1	1	1	1	1	1	0	0	0	0	0	0	0	0	0
eWAT_52466	eWAT	52466	1-stearoyl-2-docosahexaenoyl-GPE (18:0/22:6)*	Lipid		HMDB05334	2.3437e-05	13	1	1	1	1	1	1	1	1	0	0	0	0	0	0	0	0	0
Heart_2372	Heart	2372	cytidine 5'-monophosphate (5'-CMP)	Nucleotide	C00055	HMDB00095	2.96533e-05	13	1	1	1	1	1	1	1	1	0	0	0	0	0	0	0	0	0
Heart_61840	Heart	61840	3-hydroxyoleoylcarnitine	Lipid			2.52039e-05	13	1	1	1	1	1	1	1	1	0	0	0	0	0	0	0	0	0
Heart_57751	Heart	57751	oleoyl CoA	Lipid	C00510	HMDB01322	2.56446e-05	13	1	1	1	1	1	1	1	1	0	0	0	0	0	0	0	0	0
Serum_48782	Serum	48782	C-glycosyltryptophan	Amino Acid			3.2639e-05	13	1	1	1	1	1	1	1	1	0	0	0	0	0	0	0	0	0
Serum_43591	Serum	43591	N2,N5-diacetylornithine	Amino Acid			3.2885e-05	13	1	1	1	1	1	1	1	1	0	0	0	0	0	0	0	0	0
Liver_57393	Liver	57393	12-HHTrE	Lipid	C20388	HMDB12535	3.1248e-05	13	1	1	1	1	1	1	1	1	0	0	0	0	0	0	0	0	0
Muscle_52610	Muscle	52610	1-palmitoyl-2-docosahexaenoyl-GPC (16:0/22:6)	Lipid		HMDB07991	2.92604e-05	13	1	1	1	1	1	1	1	1	0	0	0	0	0	0	0	0	0
Serum_17805	Serum	17805	dihomo-linoleate (20:2n6)	Lipid	C16525	HMDB05060	3.01665e-05	13	1	1	1	1	1	1	1	1	0	0	0	0	0	0	0	0	0
Serum_34035	Serum	34035	linolenate [alpha or gamma; (18:3n3 or 6)]	Lipid	C06426	HMDB03073	2.81804e-05	13	1	1	1	1	1	1	1	1	0	0	0	0	0	0	0	0	0
eWAT_52687	eWAT	52687	1-oleoyl-2-linoleoyl-GPE (18:1/18:2)*	Lipid		HMDB05349	2.18189e-05	12	0.001	1	0.001	0.001	1	0.001	0.001	0.001	1	0	1	1	0	1	1	1	6
Heart_34409	Heart	34409	stearoylcarnitine (C18)	Lipid		HMDB00848	2.50989e-05	12	1	1	0.001	0.001	1	0.001	0.001	0.001	0	0	1	1	0	1	1	1	5
BAT_48492	BAT	48492	behenoyl sphingomyelin (d18:1/22:0)*	Lipid		HMDB12103	1.53987e-05	12	1	1	0.001	1	1	0.001	0.001	0.001	0	0	1	0	0	1	1	1	4
Serum_15747	Serum	15747	anserine	Amino Acid	C01262	HMDB00194	3.27161e-05	12	1	0.001	1	0.001	0.001	1	1	0.001	0	1	0	1	1	0	0	1	4
Muscle_52697	Muscle	52697	1-oleoyl-2-docosahexaenoyl-GPC (18:1/22:6)*	Lipid		HMDB08123	3.11637e-05	12	1	0.001	0.001	0.001	1	1	1	0.001	0	1	1	1	0	0	0	1	4
Serum_1564	Serum	1564	citrate	Energy	C00158	HMDB00094	3.25777e-05	12	1	0.001	0.001	0.001	1	1	1	1	0	1	1	1	0	0	0	0	3
Heart_46223	Heart	46223	linoleoylcarnitine (C18:2)*	Lipid		HMDB06469	2.41151e-05	12	1	0.001	0.001	0.001	1	1	1	1	0	1	1	1	0	0	0	0	3
Heart_38296	Heart	38296	(16 or 17)-methylstearate (a19:0 or i19:0)	Lipid		HMDB37397	2.77362e-05	12	1	1	1	1	0.001	1	1	0.001	0	0	0	0	1	0	0	1	2
eWAT_53189	eWAT	53189	1-linoleoyl-2-arachidonoyl-GPE (18:2/20:4)*	Lipid		HMDB09102	2.33886e-05	12	1	1	0.001	1	1	1	1	0.001	0	0	1	0	0	0	0	1	2
iWAT_53009	iWAT	53009	1-stearoyl-2-linoleoyl-GPS (18:0/18:2)	Lipid			2.72401e-05	12	1	1	0.001	1	1	1	1	0.001	0	0	1	0	0	0	0	1	2
Heart_32415	Heart	32415	docosadienoate (22:2n6)	Lipid	C16533	HMDB61714	2.90579e-05	12	0.001	1	1	1	0.001	1	1	1	1	0	0	0	1	0	0	0	2
eWAT_52436	eWAT	52436	tricosanoyl sphingomyelin (d18:1/23:0)*	Lipid		HMDB12105	2.34807e-05	12	1	0.001	1	0.001	1	1	1	1	0	1	0	1	0	0	0	0	2
iWAT_52437	iWAT	52437	sphingomyelin (d18:2/24:1, d18:1/24:2)*	Lipid			2.51353e-05	12	0.001	1	0.001	1	1	1	1	1	1	0	1	0	0	0	0	0	2
eWAT_57521	eWAT	57521	dihomo-linolenoylcarnitine (C20:3n3 or 6)*	Lipid			2.46666e-05	12	1	1	1	1	1	1	1	0.001	0	0	0	0	0	0	0	1	1
Muscle_57513	Muscle	57513	arachidoylcarnitine (C20)*	Lipid		HMDB06460	3.15845e-05	12	1	1	1	1	1	0.001	1	1	0	0	0	0	0	1	0	0	1
Liver_46142	Liver	46142	mannitol/sorbitol	Carbohydrate	C00794	HMDB00247	3.23873e-05	12	1	1	1	0.001	1	1	1	1	0	0	0	1	0	0	0	0	1
Serum_62862	Serum	62862	N6,N6-dimethyllysine	Amino Acid	C05545	HMDB13287	3.09514e-05	12	1	1	0.001	1	1	1	1	1	0	0	1	0	0	0	0	0	1
eWAT_54966	eWAT	54966	diacylglycerol (16:1/18:2 [2], 16:0/18:3 [1])*	Lipid			2.29642e-05	12	1	1	0.001	1	1	1	1	1	0	0	1	0	0	0	0	0	1
eWAT_53260	eWAT	53260	oleoylcholine	Lipid			2.22793e-05	12	1	0.001	1	1	1	1	1	1	0	1	0	0	0	0	0	0	1
Heart_1105	Heart	1105	linoleate (18:2n6)	Lipid	C01595	HMDB00673	2.67459e-05	12	1	1	1	1	1	1	1	1	0	0	0	0	0	0	0	0	0
Heart_1469	Heart	1469	mannose-6-phosphate	Carbohydrate	C00275	HMDB01078	2.7475e-05	12	1	1	1	1	1	1	1	1	0	0	0	0	0	0	0	0	0
iWAT_542	iWAT	542	3-hydroxybutyrate (BHBA)	Lipid	C01089	HMDB00357	2.86776e-05	12	1	1	1	1	1	1	1	1	0	0	0	0	0	0	0	0	0
Liver_590	Liver	590	hypotaurine	Amino Acid	C00519	HMDB00965	3.28596e-05	12	1	1	1	1	1	1	1	1	0	0	0	0	0	0	0	0	0
Serum_15136	Serum	15136	xanthosine	Nucleotide	C01762	HMDB00299	3.17746e-05	12	1	1	1	1	1	1	1	1	0	0	0	0	0	0	0	0	0
Serum_396	Serum	396	glutarate (pentanedioate)	Lipid	C00489	HMDB00661	3.26429e-05	12	1	1	1	1	1	1	1	1	0	0	0	0	0	0	0	0	0
Serum_35436	Serum	35436	hexanoylglycine (C6)	Lipid		HMDB00701	3.27606e-05	12	1	1	1	1	1	1	1	1	0	0	0	0	0	0	0	0	0
eWAT_1669	eWAT	1669	4-hydroxyphenylpyruvate	Amino Acid	C01179	HMDB00707	2.1972e-05	12	1	1	1	1	1	1	1	1	0	0	0	0	0	0	0	0	0
eWAT_57523	eWAT	57523	docosahexaenoylcarnitine (C22:6)*	Lipid			2.13302e-05	12	1	1	1	1	1	1	1	1	0	0	0	0	0	0	0	0	0
HPT_542	HPT	542	3-hydroxybutyrate (BHBA)	Lipid	C01089	HMDB00357	3.18678e-05	12	1	1	1	1	1	1	1	1	0	0	0	0	0	0	0	0	0
Muscle_17805	Muscle	17805	dihomo-linoleate (20:2n6)	Lipid	C16525	HMDB05060	2.22426e-05	12	1	1	1	1	1	1	1	1	0	0	0	0	0	0	0	0	0
Serum_1598	Serum	1598	tigloylglycine	Amino Acid		HMDB00959	2.94876e-05	12	1	1	1	1	1	1	1	1	0	0	0	0	0	0	0	0	0
Heart_46896	Heart	46896	fructose 1,6-diphosphate/glucose 1,6-diphosphate/myo-inositol diphosphates	Carbohydrate	C00354		2.79798e-05	12	1	1	1	1	1	1	1	1	0	0	0	0	0	0	0	0	0
Heart_1365	Heart	1365	myristate (14:0)	Lipid	C06424	HMDB00806	2.87878e-05	12	1	1	1	1	1	1	1	1	0	0	0	0	0	0	0	0	0
Heart_61839	Heart	61839	3-hydroxypalmitoylcarnitine	Lipid			2.52004e-05	12	1	1	1	1	1	1	1	1	0	0	0	0	0	0	0	0	0
Heart_63358	Heart	63358	3-hydroxydecanoylcarnitine	Lipid		HMDB61636	2.58431e-05	12	1	1	1	1	1	1	1	1	0	0	0	0	0	0	0	0	0
Muscle_45095	Muscle	45095	2-methylbutyrylcarnitine (C5)	Amino Acid		HMDB00378	3.42293e-05	12	1	1	1	1	1	1	1	1	0	0	0	0	0	0	0	0	0
Serum_52988	Serum	52988	adipoylcarnitine (C6-DC)	Lipid		HMDB61677	3.08704e-05	12	1	1	1	1	1	1	1	1	0	0	0	0	0	0	0	0	0
Serum_63678	Serum	63678	succinoyltaurine	Amino Acid			3.24727e-05	12	1	1	1	1	1	1	1	1	0	0	0	0	0	0	0	0	0
HPT_577	HPT	577	fructose	Carbohydrate	C00095	HMDB00660	3.15666e-05	12	1	1	1	1	1	1	1	1	0	0	0	0	0	0	0	0	0
Serum_594	Serum	594	nicotinamide	Cofactors and Vitamins	C00153	HMDB01406	3.19394e-05	12	1	1	1	1	1	1	1	1	0	0	0	0	0	0	0	0	0
Liver_46333	Liver	46333	2'-deoxyadenosine 5'-monophosphate	Nucleotide	C00360	HMDB00905	3.08446e-05	12	1	1	1	1	1	1	1	1	0	0	0	0	0	0	0	0	0
Liver_37092	Liver	37092	gamma-glutamyl-2-aminobutyrate	Peptide			3.29299e-05	12	1	1	1	1	1	1	1	1	0	0	0	0	0	0	0	0	0
Liver_34035	Liver	34035	linolenate [alpha or gamma; (18:3n3 or 6)]	Lipid	C06426	HMDB03073	2.60974e-05	12	1	1	1	1	1	1	1	1	0	0	0	0	0	0	0	0	0
Liver_2342	Liver	2342	serotonin	Amino Acid	C00780	HMDB00259	2.92898e-05	12	1	1	1	1	1	1	1	1	0	0	0	0	0	0	0	0	0
Muscle_1649	Muscle	1649	valine	Amino Acid	C00183	HMDB00883	3.25337e-05	11	1	0.001	0.001	1	0.001	0.001	0.001	0.001	0	1	1	0	1	1	1	1	6
Liver_1649	Liver	1649	valine	Amino Acid	C00183	HMDB00883	3.27644e-05	11	1	0.001	0.001	1	0.001	0.001	0.001	0.001	0	1	1	0	1	1	1	1	6
Serum_52464	Serum	52464	1-palmitoyl-2-arachidonoyl-GPE (16:0/20:4)*	Lipid		HMDB05323	3.25777e-05	11	1	1	1	0.001	1	0.001	0.001	0.001	0	0	0	1	0	1	1	1	4
Serum_32328	Serum	32328	hexanoylcarnitine (C6)	Lipid		HMDB00705	2.82062e-05	11	1	0.001	0.001	0.001	1	1	0.001	1	0	1	1	1	0	0	1	0	4
eWAT_61769	eWAT	61769	5-dodecenoylcarnitine (C12:1)	Lipid		HMDB13326	2.13278e-05	11	1	0.001	0.001	0.001	1	0.001	1	1	0	1	1	1	0	1	0	0	4
Heart_61769	Heart	61769	5-dodecenoylcarnitine (C12:1)	Lipid		HMDB13326	2.38279e-05	11	1	0.001	0.001	0.001	1	0.001	1	1	0	1	1	1	0	1	0	0	4
eWAT_54969	eWAT	54969	linoleoyl-linoleoyl-glycerol (18:2/18:2) [2]*	Lipid		HMDB07248	2.31657e-05	11	1	1	1	1	0.001	1	0.001	0.001	0	0	0	0	1	0	1	1	3
Muscle_48152	Muscle	48152	glucose	Carbohydrate	C00031	HMDB00122	3.18715e-05	11	1	1	1	1	0.001	1	0.001	0.001	0	0	0	0	1	0	1	1	3
Muscle_53209	Muscle	53209	1-oleoyl-2-docosahexaenoyl-GPE (18:1/22:6)*	Lipid			2.85859e-05	11	0.001	1	1	1	1	0.001	1	0.001	1	0	0	0	0	1	0	1	3
Serum_527	Serum	527	lactate	Carbohydrate	C00186	HMDB00190	2.69684e-05	11	1	1	0.001	1	0.001	0.001	1	1	0	0	1	0	1	1	0	0	3
HPT_52461	HPT	52461	1-palmitoyl-2-oleoyl-GPC (16:0/18:1)	Lipid		HMDB07972	2.39236e-05	11	0.001	0.001	1	1	1	0.001	1	1	1	1	0	0	0	1	0	0	3
iWAT_52461	iWAT	52461	1-palmitoyl-2-oleoyl-GPC (16:0/18:1)	Lipid		HMDB07972	2.61479e-05	11	0.001	0.001	1	1	1	0.001	1	1	1	1	0	0	0	1	0	0	3
Serum_46173	Serum	46173	aconitate [cis or trans]	Energy			3.11847e-05	11	1	0.001	0.001	0.001	1	1	1	1	0	1	1	1	0	0	0	0	3
Muscle_57519	Muscle	57519	eicosenoylcarnitine (C20:1)*	Lipid			3.16404e-05	11	1	1	1	0.001	1	1	1	0.001	0	0	0	1	0	0	0	1	2
eWAT_35718	eWAT	35718	dihomolinolenate (20:3n3 or 3n6)	Lipid	C03242	HMDB02925	2.31174e-05	11	1	1	0.001	1	1	1	0.001	1	0	0	1	0	0	0	1	0	2
iWAT_19130	iWAT	19130	1,2-dipalmitoyl-GPC (16:0/16:0)	Lipid	D03585	HMDB00564	2.47592e-05	11	1	0.001	1	1	1	1	0.001	1	0	1	0	0	0	0	1	0	2
Heart_57521	Heart	57521	dihomo-linolenoylcarnitine (C20:3n3 or 6)*	Lipid			2.47847e-05	11	1	1	1	1	1	1	1	0.001	0	0	0	0	0	0	0	1	1
Muscle_52465	Muscle	52465	1-palmitoyl-2-docosahexaenoyl-GPE (16:0/22:6)*	Lipid		HMDB05324	2.80848e-05	11	1	1	1	1	1	1	1	0.001	0	0	0	0	0	0	0	1	1
eWAT_35631	eWAT	35631	1-palmitoyl-GPE (16:0)	Lipid		HMDB11503	3.15145e-05	11	1	1	1	1	1	1	0.001	1	0	0	0	0	0	0	1	0	1
Heart_57513	Heart	57513	arachidoylcarnitine (C20)*	Lipid		HMDB06460	2.70817e-05	11	1	1	1	1	1	0.001	1	1	0	0	0	0	0	1	0	0	1
Muscle_42079	Muscle	42079	valylglutamine	Peptide		HMDB29125	3.18056e-05	11	1	1	1	1	0.001	1	1	1	0	0	0	0	1	0	0	0	1
eWAT_52475	eWAT	52475	1-(1-enyl-stearoyl)-2-arachidonoyl-GPE (P-18:0/20:4)*	Lipid		HMDB05779	2.72227e-05	11	1	0.001	1	1	1	1	1	1	0	1	0	0	0	0	0	0	1
iWAT_52475	iWAT	52475	1-(1-enyl-stearoyl)-2-arachidonoyl-GPE (P-18:0/20:4)*	Lipid		HMDB05779	2.48669e-05	11	1	0.001	1	1	1	1	1	1	0	1	0	0	0	0	0	0	1
BAT_43831	BAT	43831	1-methylhistamine	Amino Acid	C05127	HMDB00898	3.27258e-05	11	1	1	1	1	1	1	1	1	0	0	0	0	0	0	0	0	0
Heart_542	Heart	542	3-hydroxybutyrate (BHBA)	Lipid	C01089	HMDB00357	3.00748e-05	11	1	1	1	1	1	1	1	1	0	0	0	0	0	0	0	0	0
Liver_18362	Liver	18362	azelate (nonanedioate; C9)	Lipid	C08261	HMDB00784	2.47946e-05	11	1	1	1	1	1	1	1	1	0	0	0	0	0	0	0	0	0
Muscle_15497	Muscle	15497	argininosuccinate	Amino Acid	C03406	HMDB00052	3.2666e-05	11	1	1	1	1	1	1	1	1	0	0	0	0	0	0	0	0	0
Serum_44664	Serum	44664	glutarylcarnitine (C5-DC)	Amino Acid		HMDB13130	3.30221e-05	11	1	1	1	1	1	1	1	1	0	0	0	0	0	0	0	0	0
eWAT_33971	eWAT	33971	10-heptadecenoate (17:1n7)	Lipid		HMDB60038	2.31174e-05	11	1	1	1	1	1	1	1	1	0	0	0	0	0	0	0	0	0
HPT_54	HPT	54	tryptophan	Amino Acid	C00078	HMDB00929	3.2246e-05	11	1	1	1	1	1	1	1	1	0	0	0	0	0	0	0	0	0
Serum_43493	Serum	43493	formiminoglutamate	Amino Acid	C00439	HMDB00854	3.08069e-05	11	1	1	1	1	1	1	1	1	0	0	0	0	0	0	0	0	0
Heart_597	Heart	597	phosphoenolpyruvate (PEP)	Carbohydrate	C00074	HMDB00263	2.67407e-05	11	1	1	1	1	1	1	1	1	0	0	0	0	0	0	0	0	0
Heart_603	Heart	603	spermine	Amino Acid	C00750	HMDB01256	2.69056e-05	11	1	1	1	1	1	1	1	1	0	0	0	0	0	0	0	0	0
Heart_57652	Heart	57652	hexadecadienoate (16:2n6)	Lipid		HMDB00477	2.93751e-05	11	1	1	1	1	1	1	1	1	0	0	0	0	0	0	0	0	0
Heart_62436	Heart	62436	meadoylcarnitine (C20:3n9)*	Lipid			2.38762e-05	11	1	1	1	1	1	1	1	1	0	0	0	0	0	0	0	0	0
Liver_44688	Liver	44688	maltotriose	Carbohydrate	C01835	HMDB01262	3.26814e-05	11	1	1	1	1	1	1	1	1	0	0	0	0	0	0	0	0	0
Serum_33944	Serum	33944	S-methylglutathione	Amino Acid	C11347		2.99788e-05	11	1	1	1	1	1	1	1	1	0	0	0	0	0	0	0	0	0
HPT_46896	HPT	46896	fructose 1,6-diphosphate/glucose 1,6-diphosphate/myo-inositol diphosphates	Carbohydrate	C00354		3.09531e-05	11	1	1	1	1	1	1	1	1	0	0	0	0	0	0	0	0	0
iWAT_57475	iWAT	57475	sphingomyelin (d18:1/19:0, d19:1/18:0)*	Lipid			2.46206e-05	11	1	1	1	1	1	1	1	1	0	0	0	0	0	0	0	0	0
iWAT_47154	iWAT	47154	sphingomyelin (d18:2/14:0, d18:1/14:1)*	Lipid			2.57662e-05	11	1	1	1	1	1	1	1	1	0	0	0	0	0	0	0	0	0
Liver_62954	Liver	62954	N2-acetyl,N6-methyllysine	Amino Acid			3.2809e-05	11	1	1	1	1	1	1	1	1	0	0	0	0	0	0	0	0	0
Liver_54990	Liver	54990	palmitoyl-palmitoyl-glycerol (16:0/16:0) [2]*	Lipid		HMDB07098	2.84567e-05	11	1	1	1	1	1	1	1	1	0	0	0	0	0	0	0	0	0
Liver_1444	Liver	1444	pipecolate	Amino Acid	C00408	HMDB00070	2.78435e-05	11	1	1	1	1	1	1	1	1	0	0	0	0	0	0	0	0	0
Serum_43249	Serum	43249	N-delta-acetylornithine	Amino Acid			3.31941e-05	11	1	1	1	1	1	1	1	1	0	0	0	0	0	0	0	0	0
Serum_22001	Serum	22001	3-hydroxyoctanoate	Lipid		HMDB01954	2.95458e-05	10	1	1	0.001	1	1	0.001	0.001	0.001	0	0	1	0	0	1	1	1	4
iWAT_57473	iWAT	57473	sphingomyelin (d18:0/18:0, d19:0/17:0)*	Lipid		HMDB12087	2.47382e-05	10	0.001	1	1	0.001	1	0.001	1	0.001	1	0	0	1	0	1	0	1	4
BAT_52434	BAT	52434	palmitoyl dihydrosphingomyelin (d18:0/16:0)*	Lipid			1.65441e-05	10	0.001	0.001	1	1	1	0.001	1	0.001	1	1	0	0	0	1	0	1	4
iWAT_52434	iWAT	52434	palmitoyl dihydrosphingomyelin (d18:0/16:0)*	Lipid			2.4868e-05	10	0.001	0.001	1	1	1	0.001	1	0.001	1	1	0	0	0	1	0	1	4
Muscle_20694	Muscle	20694	oxalate (ethanedioate)	Cofactors and Vitamins	C00209	HMDB02329	3.3497e-05	10	1	0.001	1	0.001	1	1	0.001	1	0	1	0	1	0	0	1	0	3
Serum_32504	Serum	32504	docosapentaenoate (n3 DPA; 22:5n3)	Lipid	C16513	HMDB06528	3.19689e-05	10	1	1	0.001	1	0.001	0.001	1	1	0	0	1	0	1	1	0	0	3
Muscle_46223	Muscle	46223	linoleoylcarnitine (C18:2)*	Lipid		HMDB06469	2.94626e-05	10	1	0.001	0.001	0.001	1	1	1	1	0	1	1	1	0	0	0	0	3
Heart_39835	Heart	39835	N-palmitoyltaurine	Lipid			2.89729e-05	10	0.001	0.001	1	0.001	1	1	1	1	1	1	0	1	0	0	0	0	3
HPT_39835	HPT	39835	N-palmitoyltaurine	Lipid			3.18257e-05	10	0.001	0.001	1	0.001	1	1	1	1	1	1	0	1	0	0	0	0	3
Heart_57519	Heart	57519	eicosenoylcarnitine (C20:1)*	Lipid			2.48268e-05	10	1	1	1	0.001	1	1	1	0.001	0	0	0	1	0	0	0	1	2
Serum_57519	Serum	57519	eicosenoylcarnitine (C20:1)*	Lipid			3.09877e-05	10	1	1	1	0.001	1	1	1	0.001	0	0	0	1	0	0	0	1	2
BAT_53189	BAT	53189	1-linoleoyl-2-arachidonoyl-GPE (18:2/20:4)*	Lipid		HMDB09102	1.65421e-05	10	1	1	0.001	1	1	1	1	0.001	0	0	1	0	0	0	0	1	2
eWAT_53009	eWAT	53009	1-stearoyl-2-linoleoyl-GPS (18:0/18:2)	Lipid			2.41634e-05	10	1	1	0.001	1	1	1	1	0.001	0	0	1	0	0	0	0	1	2
Muscle_57526	Muscle	57526	docosadienoylcarnitine (C22:2)*	Lipid			3.13063e-05	10	1	1	1	1	1	0.001	0.001	1	0	0	0	0	0	1	1	0	2
HPT_39271	HPT	39271	1-(1-enyl-stearoyl)-GPE (P-18:0)*	Lipid			2.537e-05	10	0.001	1	1	1	1	1	0.001	1	1	0	0	0	0	0	1	0	2
Muscle_33972	Muscle	33972	10-nonadecenoate (19:1n9)	Lipid		HMDB13622	2.22319e-05	10	1	1	1	1	0.001	0.001	1	1	0	0	0	0	1	1	0	0	2
Liver_42459	Liver	42459	sphingomyelin (d18:2/16:0, d18:1/16:1)*	Lipid			2.61282e-05	10	0.001	1	1	1	0.001	1	1	1	1	0	0	0	1	0	0	0	2
Serum_62860	Serum	62860	N6-methyllysine	Amino Acid	C02728	HMDB02038	3.31465e-05	10	1	1	0.001	0.001	1	1	1	1	0	0	1	1	0	0	0	0	2
Serum_62558	Serum	62558	1-carboxyethylisoleucine	Amino Acid			3.15881e-05	10	0.001	1	1	0.001	1	1	1	1	1	0	0	1	0	0	0	0	2
BAT_57521	BAT	57521	dihomo-linolenoylcarnitine (C20:3n3 or 6)*	Lipid			1.64645e-05	10	1	1	1	1	1	1	1	0.001	0	0	0	0	0	0	0	1	1
Liver_62959	Liver	62959	hydroxy-N6,N6,N6-trimethyllysine*	Amino Acid			3.24214e-05	10	1	1	1	1	1	1	1	0.001	0	0	0	0	0	0	0	1	1
Liver_35631	Liver	35631	1-palmitoyl-GPE (16:0)	Lipid		HMDB11503	3.24613e-05	10	1	1	1	1	1	1	0.001	1	0	0	0	0	0	0	1	0	1
iWAT_62851	iWAT	62851	hydroxypalmitoyl sphingomyelin (d18:1/16:0(OH))	Lipid			2.51615e-05	10	1	1	1	1	1	0.001	1	1	0	0	0	0	0	1	0	0	1
iWAT_52470	iWAT	52470	1-palmitoyl-2-palmitoleoyl-GPC (16:0/16:1)*	Lipid		HMDB07969	2.5576e-05	10	1	1	0.001	1	1	1	1	1	0	0	1	0	0	0	0	0	1
Heart_57512	Heart	57512	margaroylcarnitine (C17)*	Lipid		HMDB06210	2.67188e-05	10	1	0.001	1	1	1	1	1	1	0	1	0	0	0	0	0	0	1
Liver_47890	Liver	47890	7-hydroxycholesterol (alpha or beta)	Lipid		HMDB06119	2.6313e-05	10	1	1	1	1	1	1	1	1	0	0	0	0	0	0	0	0	0
Liver_35174	Liver	35174	mead acid (20:3n9)	Lipid		HMDB10378	2.51878e-05	10	1	1	1	1	1	1	1	1	0	0	0	0	0	0	0	0	0
Muscle_57434	Muscle	57434	ceramide (d18:1/17:0, d17:1/18:0)*	Lipid			2.4155e-05	10	1	1	1	1	1	1	1	1	0	0	0	0	0	0	0	0	0
Serum_443	Serum	443	aspartate	Amino Acid	C00049	HMDB00191	3.18038e-05	10	1	1	1	1	1	1	1	1	0	0	0	0	0	0	0	0	0
Serum_46539	Serum	46539	N-acetylglucosamine/N-acetylgalactosamine	Carbohydrate		HMDB00215	3.16893e-05	10	1	1	1	1	1	1	1	1	0	0	0	0	0	0	0	0	0
eWAT_57453	eWAT	57453	glycosyl ceramide (d18:2/24:1, d18:1/24:2)*	Lipid			2.13245e-05	10	1	1	1	1	1	1	1	1	0	0	0	0	0	0	0	0	0
eWAT_1105	eWAT	1105	linoleate (18:2n6)	Lipid	C01595	HMDB00673	2.27222e-05	10	1	1	1	1	1	1	1	1	0	0	0	0	0	0	0	0	0
eWAT_1336	eWAT	1336	palmitate (16:0)	Lipid	C00249	HMDB00220	2.44642e-05	10	1	1	1	1	1	1	1	1	0	0	0	0	0	0	0	0	0
eWAT_37529	eWAT	37529	sphingomyelin (d18:1/18:1, d18:2/18:0)	Lipid		HMDB12101	2.66777e-05	10	1	1	1	1	1	1	1	1	0	0	0	0	0	0	0	0	0
eWAT_57475	eWAT	57475	sphingomyelin (d18:1/19:0, d19:1/18:0)*	Lipid			2.40418e-05	10	1	1	1	1	1	1	1	1	0	0	0	0	0	0	0	0	0
HPT_52457	HPT	52457	1,2-dioleoyl-GPC (18:1/18:1)	Lipid			2.48091e-05	10	1	1	1	1	1	1	1	1	0	0	0	0	0	0	0	0	0
Liver_15915	Liver	15915	S-adenosylmethionine (SAM)	Amino Acid	C00019	HMDB01185	3.21059e-05	10	1	1	1	1	1	1	1	1	0	0	0	0	0	0	0	0	0
Liver_35628	Liver	35628	1-oleoyl-GPE (18:1)	Lipid		HMDB11506	3.18642e-05	10	1	1	1	1	1	1	1	1	0	0	0	0	0	0	0	0	0
Serum_33953	Serum	33953	N-acetylarginine	Amino Acid	C02562	HMDB04620	3.04248e-05	10	1	1	1	1	1	1	1	1	0	0	0	0	0	0	0	0	0
Serum_15500	Serum	15500	carnitine	Lipid	C00318	HMDB00062	3.21936e-05	10	1	1	1	1	1	1	1	1	0	0	0	0	0	0	0	0	0
Heart_580	Heart	580	glucosamine-6-phosphate	Carbohydrate	C00352	HMDB01254	2.7353e-05	10	1	1	1	1	1	1	1	1	0	0	0	0	0	0	0	0	0
Heart_52285	Heart	52285	oleate/vaccenate (18:1)	Lipid			2.6733e-05	10	1	1	1	1	1	1	1	1	0	0	0	0	0	0	0	0	0
Heart_32418	Heart	32418	myristoleate (14:1n5)	Lipid	C08322	HMDB02000	2.96311e-05	10	1	1	1	1	1	1	1	1	0	0	0	0	0	0	0	0	0
Heart_22138	Heart	22138	homocitrulline	Amino Acid	C02427	HMDB00679	3.18148e-05	10	1	1	1	1	1	1	1	1	0	0	0	0	0	0	0	0	0
HPT_33950	HPT	33950	N-acetylphenylalanine	Amino Acid	C03519	HMDB00512	3.24006e-05	10	1	1	1	1	1	1	1	1	0	0	0	0	0	0	0	0	0
Liver_33939	Liver	33939	N-acetylthreonine	Amino Acid		HMDB62557	3.5304e-05	10	1	1	1	1	1	1	1	1	0	0	0	0	0	0	0	0	0
Muscle_1474	Muscle	1474	ribulose 5-phosphate	Carbohydrate	C00199	HMDB00618	2.44275e-05	10	1	1	1	1	1	1	1	1	0	0	0	0	0	0	0	0	0
Serum_40469	Serum	40469	N1-Methyl-2-pyridone-5-carboxamide	Cofactors and Vitamins	C05842	HMDB04193	3.09514e-05	10	1	1	1	1	1	1	1	1	0	0	0	0	0	0	0	0	0
HPT_18360	HPT	18360	adenylosuccinate	Nucleotide	C03794	HMDB00536	2.88943e-05	10	1	1	1	1	1	1	1	1	0	0	0	0	0	0	0	0	0
Liver_1302	Liver	1302	methionine	Amino Acid	C00073	HMDB00696	3.2467e-05	10	1	1	1	1	1	1	1	1	0	0	0	0	0	0	0	0	0
iWAT_57482	iWAT	57482	sphingomyelin (d18:2/23:1)*	Lipid			2.46163e-05	10	1	1	1	1	1	1	1	1	0	0	0	0	0	0	0	0	0
Serum_62276	Serum	62276	dodecadienoate (12:2)*	Lipid			2.82897e-05	10	1	1	1	1	1	1	1	1	0	0	0	0	0	0	0	0	0
Liver_5331	Liver	5331	pyridoxal phosphate	Cofactors and Vitamins	C00018	HMDB01491	3.05472e-05	10	1	1	1	1	1	1	1	1	0	0	0	0	0	0	0	0	0
Liver_1284	Liver	1284	threonine	Amino Acid	C00188	HMDB00167	3.24556e-05	10	1	1	1	1	1	1	1	1	0	0	0	0	0	0	0	0	0
Liver_2134	Liver	2134	flavin adenine dinucleotide (FAD)	Cofactors and Vitamins	C00016	HMDB01248	3.14056e-05	10	1	1	1	1	1	1	1	1	0	0	0	0	0	0	0	0	0
Liver_36751	Liver	36751	N2-acetyllysine	Amino Acid	C12989	HMDB00446	3.1308e-05	10	1	1	1	1	1	1	1	1	0	0	0	0	0	0	0	0	0
Muscle_1498	Muscle	1498	N6,N6,N6-trimethyllysine	Amino Acid	C03793	HMDB01325	3.01451e-05	10	1	1	1	1	1	1	1	1	0	0	0	0	0	0	0	0	0
Muscle_36808	Muscle	36808	dimethylarginine (SDMA + ADMA)	Amino Acid	C03626	HMDB01539	2.98835e-05	10	1	1	1	1	1	1	1	1	0	0	0	0	0	0	0	0	0
Serum_52687	Serum	52687	1-oleoyl-2-linoleoyl-GPE (18:1/18:2)*	Lipid		HMDB05349	3.16947e-05	9	0.001	1	0.001	0.001	1	0.001	0.001	0.001	1	0	1	1	0	1	1	1	6
BAT_52446	BAT	52446	1-stearoyl-2-linoleoyl-GPE (18:0/18:2)*	Lipid		HMDB08994	1.78682e-05	9	0.001	0.001	0.001	1	1	0.001	1	0.001	1	1	1	0	0	1	0	1	5
BAT_52495	BAT	52495	sphingomyelin (d18:1/21:0, d17:1/22:0, d16:1/23:0)*	Lipid			1.53975e-05	9	1	1	1	0.001	1	0.001	0.001	0.001	0	0	0	1	0	1	1	1	4
iWAT_63	iWAT	63	cholesterol	Lipid	C00187	HMDB00067	2.64763e-05	9	1	1	0.001	1	0.001	1	0.001	0.001	0	0	1	0	1	0	1	1	4
Muscle_52604	Muscle	52604	N-palmitoyl-sphinganine (d18:0/16:0)	Lipid		HMDB11760	2.41571e-05	9	1	0.001	1	0.001	0.001	1	1	0.001	0	1	0	1	1	0	0	1	4
BAT_36713	BAT	36713	N6-carboxymethyllysine	Carbohydrate			1.53213e-05	9	1	0.001	1	1	1	1	0.001	0.001	0	1	0	0	0	0	1	1	3
Heart_1361	Heart	1361	pentadecanoate (15:0)	Lipid	C16537	HMDB00826	2.66226e-05	9	1	1	1	0.001	0.001	1	1	0.001	0	0	0	1	1	0	0	1	3
Muscle_527	Muscle	527	lactate	Carbohydrate	C00186	HMDB00190	3.18367e-05	9	1	1	0.001	1	0.001	0.001	1	1	0	0	1	0	1	1	0	0	3
Heart_39732	Heart	39732	N-oleoyltaurine	Lipid			3.06807e-05	9	0.001	1	0.001	0.001	1	1	1	1	1	0	1	1	0	0	0	0	3
Muscle_19258	Muscle	19258	1-myristoyl-2-palmitoyl-GPC (14:0/16:0)	Lipid		HMDB07869	2.90518e-05	9	1	1	1	1	1	1	0.001	0.001	0	0	0	0	0	0	1	1	2
iWAT_37455	iWAT	37455	glycerophosphoethanolamine	Lipid	C01233	HMDB00114	2.79968e-05	9	1	1	1	1	0.001	1	1	0.001	0	0	0	0	1	0	0	1	2
BAT_57519	BAT	57519	eicosenoylcarnitine (C20:1)*	Lipid			1.532e-05	9	1	1	1	0.001	1	1	1	0.001	0	0	0	1	0	0	0	1	2
Liver_37478	Liver	37478	docosapentaenoate (n6 DPA; 22:5n6)	Lipid	C16513	HMDB01976	2.51194e-05	9	1	1	0.001	1	1	1	1	0.001	0	0	1	0	0	0	0	1	2
Serum_37478	Serum	37478	docosapentaenoate (n6 DPA; 22:5n6)	Lipid	C16513	HMDB01976	3.10938e-05	9	1	1	0.001	1	1	1	1	0.001	0	0	1	0	0	0	0	1	2
eWAT_46799	eWAT	46799	oleoyl-linoleoyl-glycerol (18:1/18:2) [2]	Lipid		HMDB07219	2.29546e-05	9	1	1	1	1	0.001	1	0.001	1	0	0	0	0	1	0	1	0	2
Muscle_46799	Muscle	46799	oleoyl-linoleoyl-glycerol (18:1/18:2) [2]	Lipid		HMDB07219	2.9816e-05	9	1	1	1	1	0.001	1	0.001	1	0	0	0	0	1	0	1	0	2
BAT_35718	BAT	35718	dihomolinolenate (20:3n3 or 3n6)	Lipid	C03242	HMDB02925	2.44275e-05	9	1	1	0.001	1	1	1	0.001	1	0	0	1	0	0	0	1	0	2
iWAT_63151	iWAT	63151	N,N-dimethylalanine	Amino Acid			3.05354e-05	9	1	1	0.001	0.001	1	1	1	1	0	0	1	1	0	0	0	0	2
BAT_2183	BAT	2183	thymidine	Nucleotide	C00214	HMDB00273	3.18696e-05	9	1	0.001	1	0.001	1	1	1	1	0	1	0	1	0	0	0	0	2
BAT_57330	BAT	57330	lignoceroyl sphingomyelin (d18:1/24:0)	Lipid			1.53949e-05	9	1	0.001	0.001	1	1	1	1	1	0	1	1	0	0	0	0	0	2
iWAT_52465	iWAT	52465	1-palmitoyl-2-docosahexaenoyl-GPE (16:0/22:6)*	Lipid		HMDB05324	2.58395e-05	9	1	1	1	1	1	1	1	0.001	0	0	0	0	0	0	0	1	1
Serum_42448	Serum	42448	1-stearoyl-2-oleoyl-GPE (18:0/18:1)	Lipid		HMDB08993	3.24632e-05	9	1	1	1	1	1	1	0.001	1	0	0	0	0	0	0	1	0	1
Serum_48130	Serum	48130	N6-succinyladenosine	Nucleotide		HMDB00912	3.21264e-05	9	1	1	1	1	1	0.001	1	1	0	0	0	0	0	1	0	0	1
HPT_35649	HPT	35649	sedoheptulose-7-phosphate	Carbohydrate	C05382	HMDB01068	3.25987e-05	9	1	1	1	1	1	0.001	1	1	0	0	0	0	0	1	0	0	1
Heart_1414	Heart	1414	3-phosphoglycerate	Carbohydrate	C00597	HMDB00807	2.54328e-05	9	1	1	1	1	0.001	1	1	1	0	0	0	0	1	0	0	0	1
Serum_44675	Serum	44675	docosahexaenoate (DHA; 22:6n3)	Lipid	C06429	HMDB02183	3.05438e-05	9	1	1	1	0.001	1	1	1	1	0	0	0	1	0	0	0	0	1
Liver_62862	Liver	62862	N6,N6-dimethyllysine	Amino Acid	C05545	HMDB13287	3.17056e-05	9	1	1	0.001	1	1	1	1	1	0	0	1	0	0	0	0	0	1
eWAT_1110	eWAT	1110	arachidonate (20:4n6)	Lipid	C00219	HMDB01043	2.24453e-05	9	1	0.001	1	1	1	1	1	1	0	1	0	0	0	0	0	0	1
eWAT_57518	eWAT	57518	arachidonoylcarnitine (C20:4)	Lipid			2.23954e-05	9	1	1	1	1	1	1	1	1	0	0	0	0	0	0	0	0	0
eWAT_55072	eWAT	55072	2-oxoarginine*	Amino Acid	C03771	HMDB04225	3.21208e-05	9	1	1	1	1	1	1	1	1	0	0	0	0	0	0	0	0	0
BAT_32553	BAT	32553	phenol sulfate	Amino Acid	C02180	HMDB60015	2.63567e-05	9	1	1	1	1	1	1	1	1	0	0	0	0	0	0	0	0	0
eWAT_35628	eWAT	35628	1-oleoyl-GPE (18:1)	Lipid		HMDB11506	3.02339e-05	9	1	1	1	1	1	1	1	1	0	0	0	0	0	0	0	0	0
BAT_57615	BAT	57615	galactose 6-phosphate	Carbohydrate			2.56411e-05	9	1	1	1	1	1	1	1	1	0	0	0	0	0	0	0	0	0
Liver_32553	Liver	32553	phenol sulfate	Amino Acid	C02180	HMDB60015	2.59861e-05	9	1	1	1	1	1	1	1	1	0	0	0	0	0	0	0	0	0
Serum_542	Serum	542	3-hydroxybutyrate (BHBA)	Lipid	C01089	HMDB00357	2.76878e-05	9	1	1	1	1	1	1	1	1	0	0	0	0	0	0	0	0	0
Serum_1498	Serum	1498	N6,N6,N6-trimethyllysine	Amino Acid	C03793	HMDB01325	3.21376e-05	9	1	1	1	1	1	1	1	1	0	0	0	0	0	0	0	0	0
eWAT_1868	eWAT	1868	cysteine	Amino Acid	C00097	HMDB00574	2.23936e-05	9	1	1	1	1	1	1	1	1	0	0	0	0	0	0	0	0	0
eWAT_3141	eWAT	3141	betaine	Amino Acid	C00719	HMDB00043	2.30262e-05	9	1	1	1	1	1	1	1	1	0	0	0	0	0	0	0	0	0
eWAT_22132	eWAT	22132	alpha-hydroxyisocaproate	Amino Acid	C03264	HMDB00746	2.38505e-05	9	1	1	1	1	1	1	1	1	0	0	0	0	0	0	0	0	0
eWAT_52453	eWAT	52453	1-oleoyl-2-linoleoyl-GPC (18:1/18:2)*	Lipid			2.18137e-05	9	1	1	1	1	1	1	1	1	0	0	0	0	0	0	0	0	0
eWAT_17805	eWAT	17805	dihomo-linoleate (20:2n6)	Lipid	C16525	HMDB05060	2.27204e-05	9	1	1	1	1	1	1	1	1	0	0	0	0	0	0	0	0	0
eWAT_33587	eWAT	33587	eicosenoate (20:1n9 or 1n11)	Lipid	C16526	HMDB02231	2.22865e-05	9	1	1	1	1	1	1	1	1	0	0	0	0	0	0	0	0	0
eWAT_57480	eWAT	57480	sphingomyelin (d18:2/21:0, d16:2/23:0)*	Lipid			2.35415e-05	9	1	1	1	1	1	1	1	1	0	0	0	0	0	0	0	0	0
eWAT_48491	eWAT	48491	sphingomyelin (d18:1/20:1, d18:2/20:0)*	Lipid			2.48057e-05	9	1	1	1	1	1	1	1	1	0	0	0	0	0	0	0	0	0
Serum_39270	Serum	39270	1-(1-enyl-palmitoyl)-GPE (P-16:0)*	Lipid			3.06113e-05	9	1	1	1	1	1	1	1	1	0	0	0	0	0	0	0	0	0
Heart_31260	Heart	31260	glucose 6-phosphate	Carbohydrate	C00668	HMDB01401	2.67588e-05	9	1	1	1	1	1	1	1	1	0	0	0	0	0	0	0	0	0
Heart_61843	Heart	61843	3-hydroxyoleate*	Lipid			2.90549e-05	9	1	1	1	1	1	1	1	1	0	0	0	0	0	0	0	0	0
Heart_57527	Heart	57527	docosatrienoylcarnitine (C22:3)*	Lipid			2.48113e-05	9	1	1	1	1	1	1	1	1	0	0	0	0	0	0	0	0	0
HPT_57368	HPT	57368	stearoyl-docosahexaenoyl-glycerol (18:0/22:6) [2]*	Lipid			2.36288e-05	9	1	1	1	1	1	1	1	1	0	0	0	0	0	0	0	0	0
Heart_5983	Heart	5983	corticosterone	Lipid	C02140	HMDB01547	2.2844e-05	9	1	1	1	1	1	1	1	1	0	0	0	0	0	0	0	0	0
Heart_2134	Heart	2134	flavin adenine dinucleotide (FAD)	Cofactors and Vitamins	C00016	HMDB01248	3.16116e-05	9	1	1	1	1	1	1	1	1	0	0	0	0	0	0	0	0	0
Muscle_40469	Muscle	40469	N1-Methyl-2-pyridone-5-carboxamide	Cofactors and Vitamins	C05842	HMDB04193	3.06688e-05	9	1	1	1	1	1	1	1	1	0	0	0	0	0	0	0	0	0
HPT_52478	HPT	52478	1-(1-enyl-palmitoyl)-2-oleoyl-GPC (P-16:0/18:1)*	Lipid			2.50411e-05	9	1	1	1	1	1	1	1	1	0	0	0	0	0	0	0	0	0
Liver_19260	Liver	19260	1-oleoyl-GPS (18:1)	Lipid		HMDB61694	3.11287e-05	9	1	1	1	1	1	1	1	1	0	0	0	0	0	0	0	0	0
Liver_57427	Liver	57427	heptadecasphingosine (d17:1)	Lipid			3.08945e-05	9	1	1	1	1	1	1	1	1	0	0	0	0	0	0	0	0	0
Liver_57514	Liver	57514	behenoylcarnitine (C22)*	Lipid			3.11672e-05	9	1	1	1	1	1	1	1	1	0	0	0	0	0	0	0	0	0
iWAT_47089	iWAT	47089	3-sulfo-L-alanine	Amino Acid	C00506	HMDB02757	2.74778e-05	9	1	1	1	1	1	1	1	1	0	0	0	0	0	0	0	0	0
Liver_58	Liver	58	glycine	Amino Acid	C00037	HMDB00123	3.02835e-05	9	1	1	1	1	1	1	1	1	0	0	0	0	0	0	0	0	0
Liver_52602	Liver	52602	2'-deoxyuridine	Nucleotide	C00526	HMDB00012	3.11935e-05	9	1	1	1	1	1	1	1	1	0	0	0	0	0	0	0	0	0
Liver_35170	Liver	35170	maltohexaose	Carbohydrate	C01936	HMDB12253	3.17637e-05	9	1	1	1	1	1	1	1	1	0	0	0	0	0	0	0	0	0
Liver_35117	Liver	35117	taurocyamine	Amino Acid	C01959	HMDB03584	2.89729e-05	9	1	1	1	1	1	1	1	1	0	0	0	0	0	0	0	0	0
Liver_1806	Liver	1806	retinol (Vitamin A)	Cofactors and Vitamins	C00473	HMDB00305	2.67976e-05	9	1	1	1	1	1	1	1	1	0	0	0	0	0	0	0	0	0
Liver_37538	Liver	37538	15-HETE	Lipid	C04742	HMDB02110	2.79347e-05	9	1	1	1	1	1	1	1	1	0	0	0	0	0	0	0	0	0
Liver_43761	Liver	43761	2-aminoheptanoate	Lipid			2.67847e-05	9	1	1	1	1	1	1	1	1	0	0	0	0	0	0	0	0	0
Serum_22176	Serum	22176	cysteine s-sulfate	Amino Acid	C05824	HMDB00731	3.28421e-05	9	1	1	1	1	1	1	1	1	0	0	0	0	0	0	0	0	0
Serum_63654	Serum	63654	glycine conjugate of C6H10O2 (3)*	Partially Characterized Molecules			3.05961e-05	9	1	1	1	1	1	1	1	1	0	0	0	0	0	0	0	0	0
eWAT_42398	eWAT	42398	1-stearoyl-GPE (18:0)	Lipid		HMDB11130	2.98224e-05	8	0.001	0.001	0.001	1	0.001	0.001	0.001	0.001	1	1	1	0	1	1	1	1	7
iWAT_1649	iWAT	1649	valine	Amino Acid	C00183	HMDB00883	3.03931e-05	8	1	0.001	0.001	1	0.001	0.001	0.001	0.001	0	1	1	0	1	1	1	1	6
Muscle_60	Muscle	60	leucine	Amino Acid	C00123	HMDB00687	3.0812e-05	8	0.001	1	0.001	1	1	1	0.001	0.001	1	0	1	0	0	0	1	1	4
iWAT_60	iWAT	60	leucine	Amino Acid	C00123	HMDB00687	2.91726e-05	8	0.001	1	0.001	1	1	1	0.001	0.001	1	0	1	0	0	0	1	1	4
Serum_52682	Serum	52682	1-(1-enyl-palmitoyl)-2-linoleoyl-GPC (P-16:0/18:2)*	Lipid		HMDB11211	3.23854e-05	8	1	0.001	0.001	0.001	1	1	1	0.001	0	1	1	1	0	0	0	1	4
BAT_48182	BAT	48182	myristoleoylcarnitine (C14:1)*	Lipid			1.77771e-05	8	1	1	0.001	0.001	0.001	0.001	1	1	0	0	1	1	1	1	0	0	4
eWAT_1549	eWAT	1549	3-hydroxyisobutyrate	Amino Acid	C06001	HMDB00336	3.08429e-05	8	1	1	1	1	0.001	0.001	1	0.001	0	0	0	0	1	1	0	1	3
Muscle_1549	Muscle	1549	3-hydroxyisobutyrate	Amino Acid	C06001	HMDB00336	3.18038e-05	8	1	1	1	1	0.001	0.001	1	0.001	0	0	0	0	1	1	0	1	3
Serum_53209	Serum	53209	1-oleoyl-2-docosahexaenoyl-GPE (18:1/22:6)*	Lipid			2.95159e-05	8	0.001	1	1	1	1	0.001	1	0.001	1	0	0	0	0	1	0	1	3
Serum_32377	Serum	32377	N-acetylneuraminate	Carbohydrate	C00270	HMDB00230	3.24917e-05	8	1	0.001	1	1	0.001	1	0.001	1	0	1	0	0	1	0	1	0	3
Serum_35160	Serum	35160	oleoylcarnitine (C18:1)	Lipid		HMDB05065	2.77265e-05	8	1	1	0.001	0.001	1	0.001	1	1	0	0	1	1	0	1	0	0	3
Liver_42449	Liver	42449	1-palmitoyl-2-linoleoyl-GPE (16:0/18:2)	Lipid		HMDB05322	3.05488e-05	8	0.001	1	0.001	1	0.001	1	1	1	1	0	1	0	1	0	0	0	3
Heart_57526	Heart	57526	docosadienoylcarnitine (C22:2)*	Lipid			2.70131e-05	8	1	1	1	1	1	0.001	0.001	1	0	0	0	0	0	1	1	0	2
Muscle_52716	Muscle	52716	1-(1-enyl-palmitoyl)-2-palmitoyl-GPC (P-16:0/16:0)*	Lipid		HMDB11206	2.44955e-05	8	1	1	1	1	0.001	1	0.001	1	0	0	0	0	1	0	1	0	2
Liver_41374	Liver	41374	phenylalanylalanine	Peptide			3.1536e-05	8	1	1	0.001	1	1	1	0.001	1	0	0	1	0	0	0	1	0	2
Serum_35718	Serum	35718	dihomolinolenate (20:3n3 or 3n6)	Lipid	C03242	HMDB02925	2.94469e-05	8	1	1	0.001	1	1	1	0.001	1	0	0	1	0	0	0	1	0	2
eWAT_33972	eWAT	33972	10-nonadecenoate (19:1n9)	Lipid		HMDB13622	2.26665e-05	8	1	1	1	1	0.001	0.001	1	1	0	0	0	0	1	1	0	0	2
BAT_52447	BAT	52447	1-stearoyl-2-arachidonoyl-GPE (18:0/20:4)	Lipid		HMDB09003	1.65386e-05	8	1	0.001	1	1	1	0.001	1	1	0	1	0	0	0	1	0	0	2
Serum_63151	Serum	63151	N,N-dimethylalanine	Amino Acid			2.86257e-05	8	1	1	0.001	0.001	1	1	1	1	0	0	1	1	0	0	0	0	2
BAT_57520	BAT	57520	dihomo-linoleoylcarnitine (C20:2)*	Lipid			1.53187e-05	8	1	1	1	1	1	1	1	0.001	0	0	0	0	0	0	0	1	1
Liver_1301	Liver	1301	lysine	Amino Acid	C00047	HMDB00182	3.05001e-05	8	1	1	1	1	1	1	1	0.001	0	0	0	0	0	0	0	1	1
Serum_52465	Serum	52465	1-palmitoyl-2-docosahexaenoyl-GPE (16:0/22:6)*	Lipid		HMDB05324	3.15917e-05	8	1	1	1	1	1	1	1	0.001	0	0	0	0	0	0	0	1	1
Liver_27718	Liver	27718	creatine	Amino Acid	C00300	HMDB00064	3.23024e-05	8	1	1	1	1	1	1	1	0.001	0	0	0	0	0	0	0	1	1
Muscle_1301	Muscle	1301	lysine	Amino Acid	C00047	HMDB00182	2.98674e-05	8	1	1	1	1	1	1	1	0.001	0	0	0	0	0	0	0	1	1
HPT_42448	HPT	42448	1-stearoyl-2-oleoyl-GPE (18:0/18:1)	Lipid		HMDB08993	2.43641e-05	8	1	1	1	1	1	1	0.001	1	0	0	0	0	0	0	1	0	1
Serum_33447	Serum	33447	palmitoleate (16:1n7)	Lipid	C08362	HMDB03229	2.64435e-05	8	1	1	1	1	1	1	0.001	1	0	0	0	0	0	0	1	0	1
eWAT_33949	eWAT	33949	gamma-glutamylglycine	Peptide		HMDB11667	2.21972e-05	8	1	1	1	1	1	0.001	1	1	0	0	0	0	0	1	0	0	1
Liver_33983	Liver	33983	tauro-beta-muricholate	Lipid		HMDB00932	3.07505e-05	8	1	1	1	1	1	0.001	1	1	0	0	0	0	0	1	0	0	1
Serum_33949	Serum	33949	gamma-glutamylglycine	Peptide		HMDB11667	2.99448e-05	8	1	1	1	1	1	0.001	1	1	0	0	0	0	0	1	0	0	1
BAT_32197	BAT	32197	3-(4-hydroxyphenyl)lactate (HPLA)	Amino Acid	C03672	HMDB00755	3.18898e-05	8	1	1	1	1	0.001	1	1	1	0	0	0	0	1	0	0	0	1
iWAT_54994	iWAT	54994	1-oleoyl-2-arachidonoyl-GPI (18:1/20:4) *	Lipid		HMDB09844	2.45813e-05	8	1	1	0.001	1	1	1	1	1	0	0	1	0	0	0	0	0	1
Muscle_54966	Muscle	54966	diacylglycerol (16:1/18:2 [2], 16:0/18:3 [1])*	Lipid			2.96469e-05	8	1	1	0.001	1	1	1	1	1	0	0	1	0	0	0	0	0	1
BAT_1110	BAT	1110	arachidonate (20:4n6)	Lipid	C00219	HMDB01043	2.44264e-05	8	1	0.001	1	1	1	1	1	1	0	1	0	0	0	0	0	0	1
eWAT_54914	eWAT	54914	gamma-glutamylserine	Peptide			2.21972e-05	8	1	0.001	1	1	1	1	1	1	0	1	0	0	0	0	0	0	1
Serum_1110	Serum	1110	arachidonate (20:4n6)	Lipid	C00219	HMDB01043	2.8685e-05	8	1	0.001	1	1	1	1	1	1	0	1	0	0	0	0	0	0	1
Muscle_1110	Muscle	1110	arachidonate (20:4n6)	Lipid	C00219	HMDB01043	2.02384e-05	8	1	0.001	1	1	1	1	1	1	0	1	0	0	0	0	0	0	1
BAT_1126	BAT	1126	alanine	Amino Acid	C00041	HMDB00161	2.65817e-05	8	1	1	1	1	1	1	1	1	0	0	0	0	0	0	0	0	0
BAT_49617	BAT	49617	1-lignoceroyl-GPC (24:0)	Lipid		HMDB10405	1.65426e-05	8	1	1	1	1	1	1	1	1	0	0	0	0	0	0	0	0	0
BAT_15860	BAT	15860	UDP-galactose	Carbohydrate	C00052	HMDB00302	2.38279e-05	8	1	1	1	1	1	1	1	1	0	0	0	0	0	0	0	0	0
eWAT_48487	eWAT	48487	4-hydroxy-nonenal-glutathione	Amino Acid			2.17095e-05	8	1	1	1	1	1	1	1	1	0	0	0	0	0	0	0	0	0
Heart_57525	Heart	57525	erucoylcarnitine (C22:1)*	Lipid			2.70315e-05	8	1	1	1	1	1	1	1	1	0	0	0	0	0	0	0	0	0
Liver_512	Liver	512	asparagine	Amino Acid	C00152	HMDB00168	3.07335e-05	8	1	1	1	1	1	1	1	1	0	0	0	0	0	0	0	0	0
Liver_15949	Liver	15949	2'-deoxycytidine	Nucleotide	C00881	HMDB00014	3.20114e-05	8	1	1	1	1	1	1	1	1	0	0	0	0	0	0	0	0	0
Liver_18476	Liver	18476	glycocholate	Lipid	C01921	HMDB00138	2.4704e-05	8	1	1	1	1	1	1	1	1	0	0	0	0	0	0	0	0	0
Liver_57554	Liver	57554	2'-O-methylcytidine	Nucleotide			3.32439e-05	8	1	1	1	1	1	1	1	1	0	0	0	0	0	0	0	0	0
Muscle_54991	Muscle	54991	palmitoyl-palmitoyl-glycerol (16:0/16:0) [1]*	Lipid		HMDB07098	2.35295e-05	8	1	1	1	1	1	1	1	1	0	0	0	0	0	0	0	0	0
Serum_52747	Serum	52747	phenol glucuronide	Amino Acid		HMDB60014	2.94532e-05	8	1	1	1	1	1	1	1	1	0	0	0	0	0	0	0	0	0
Serum_1574	Serum	1574	histamine	Amino Acid	C00388	HMDB00870	3.16712e-05	8	1	1	1	1	1	1	1	1	0	0	0	0	0	0	0	0	0
Serum_18374	Serum	18374	methionine sulfoxide	Amino Acid	C02989	HMDB02005	3.09203e-05	8	1	1	1	1	1	1	1	1	0	0	0	0	0	0	0	0	0
Serum_63685	Serum	63685	decadienedioic acid (C10:2-DC)	Lipid			3.12604e-05	8	1	1	1	1	1	1	1	1	0	0	0	0	0	0	0	0	0
eWAT_33487	eWAT	33487	glutamate, gamma-methyl ester	Amino Acid		HMDB61715	2.27567e-05	8	1	1	1	1	1	1	1	1	0	0	0	0	0	0	0	0	0
eWAT_53174	eWAT	53174	1,2-dilinoleoyl-GPE (18:2/18:2)*	Lipid		HMDB09093	2.17726e-05	8	1	1	1	1	1	1	1	1	0	0	0	0	0	0	0	0	0
eWAT_52285	eWAT	52285	oleate/vaccenate (18:1)	Lipid			2.26665e-05	8	1	1	1	1	1	1	1	1	0	0	0	0	0	0	0	0	0
eWAT_52634	eWAT	52634	palmitoyl-linoleoyl-glycerol (16:0/18:2) [2]*	Lipid		HMDB07103	2.38607e-05	8	1	1	1	1	1	1	1	1	0	0	0	0	0	0	0	0	0
Heart_15140	Heart	15140	kynurenine	Amino Acid	C00328	HMDB00684	3.07335e-05	8	1	1	1	1	1	1	1	1	0	0	0	0	0	0	0	0	0
eWAT_542	eWAT	542	3-hydroxybutyrate (BHBA)	Lipid	C01089	HMDB00357	2.87028e-05	8	1	1	1	1	1	1	1	1	0	0	0	0	0	0	0	0	0
iWAT_31934	iWAT	31934	2-hydroxyadipate	Lipid	C02360	HMDB00321	3.0783e-05	8	1	1	1	1	1	1	1	1	0	0	0	0	0	0	0	0	0
Liver_32452	Liver	32452	propionylcarnitine (C3)	Lipid	C03017	HMDB00824	3.15755e-05	8	1	1	1	1	1	1	1	1	0	0	0	0	0	0	0	0	0
Muscle_1419	Muscle	1419	5-methylthioadenosine (MTA)	Amino Acid	C00170	HMDB01173	2.41687e-05	8	1	1	1	1	1	1	1	1	0	0	0	0	0	0	0	0	0
Muscle_44688	Muscle	44688	maltotriose	Carbohydrate	C01835	HMDB01262	2.40085e-05	8	1	1	1	1	1	1	1	1	0	0	0	0	0	0	0	0	0
Heart_1645	Heart	1645	laurate (12:0)	Lipid	C02679	HMDB00638	2.54737e-05	8	1	1	1	1	1	1	1	1	0	0	0	0	0	0	0	0	0
Heart_27727	Heart	27727	glutathione, oxidized (GSSG)	Amino Acid	C00127	HMDB03337	2.52659e-05	8	1	1	1	1	1	1	1	1	0	0	0	0	0	0	0	0	0
Heart_63361	Heart	63361	3-decenoylcarnitine	Lipid			2.69409e-05	8	1	1	1	1	1	1	1	1	0	0	0	0	0	0	0	0	0
Heart_1574	Heart	1574	histamine	Amino Acid	C00388	HMDB00870	2.49004e-05	8	1	1	1	1	1	1	1	1	0	0	0	0	0	0	0	0	0
Muscle_37285	Muscle	37285	xylulose 5-phosphate	Carbohydrate	C00231	HMDB00868	2.24917e-05	8	1	1	1	1	1	1	1	1	0	0	0	0	0	0	0	0	0
Muscle_54957	Muscle	54957	palmitoyl-arachidonoyl-glycerol (16:0/20:4) [1]*	Lipid		HMDB07112	3.03481e-05	8	1	1	1	1	1	1	1	1	0	0	0	0	0	0	0	0	0
Serum_61785	Serum	61785	2-butenoylglycine	Lipid			2.74152e-05	8	1	1	1	1	1	1	1	1	0	0	0	0	0	0	0	0	0
HPT_1868	HPT	1868	cysteine	Amino Acid	C00097	HMDB00574	2.41708e-05	8	1	1	1	1	1	1	1	1	0	0	0	0	0	0	0	0	0
HPT_33230	HPT	33230	1-palmitoleoyl-GPC* (16:1)*	Lipid		HMDB10383	2.71574e-05	8	1	1	1	1	1	1	1	1	0	0	0	0	0	0	0	0	0
HPT_20488	HPT	20488	glucose	Carbohydrate	C00031	HMDB00122	2.87579e-05	8	1	1	1	1	1	1	1	1	0	0	0	0	0	0	0	0	0
Liver_15990	Liver	15990	glycerophosphorylcholine (GPC)	Lipid	C00670	HMDB00086	2.81232e-05	8	1	1	1	1	1	1	1	1	0	0	0	0	0	0	0	0	0
HPT_52605	HPT	52605	sphinganine-1-phosphate	Lipid		HMDB01383	3.1099e-05	8	1	1	1	1	1	1	1	1	0	0	0	0	0	0	0	0	0
iWAT_57523	iWAT	57523	docosahexaenoylcarnitine (C22:6)*	Lipid			2.56328e-05	8	1	1	1	1	1	1	1	1	0	0	0	0	0	0	0	0	0
Liver_27513	Liver	27513	indoleacetate	Amino Acid	C00954	HMDB00197	2.96866e-05	8	1	1	1	1	1	1	1	1	0	0	0	0	0	0	0	0	0
Serum_59	Serum	59	histidine	Amino Acid	C00135	HMDB00177	3.27354e-05	8	1	1	1	1	1	1	1	1	0	0	0	0	0	0	0	0	0
Serum_52466	Serum	52466	1-stearoyl-2-docosahexaenoyl-GPE (18:0/22:6)*	Lipid		HMDB05334	3.17383e-05	8	1	1	1	1	1	1	1	1	0	0	0	0	0	0	0	0	0
Liver_15140	Liver	15140	kynurenine	Amino Acid	C00328	HMDB00684	3.10381e-05	8	1	1	1	1	1	1	1	1	0	0	0	0	0	0	0	0	0
Liver_57426	Liver	57426	sphingadienine	Lipid			3.09601e-05	8	1	1	1	1	1	1	1	1	0	0	0	0	0	0	0	0	0
Liver_61827	Liver	61827	2-hydroxyheptanoate*	Lipid			2.6688e-05	8	1	1	1	1	1	1	1	1	0	0	0	0	0	0	0	0	0
Liver_1591	Liver	1591	N-acetylvaline	Amino Acid		HMDB11757	3.31109e-05	8	1	1	1	1	1	1	1	1	0	0	0	0	0	0	0	0	0
Liver_54812	Liver	54812	1-palmitoyl-2-gamma-linolenoyl-GPC (16:0/18:3n6)*	Lipid		HMDB07974	2.84451e-05	8	1	1	1	1	1	1	1	1	0	0	0	0	0	0	0	0	0
Serum_39583	Serum	39583	mevalonate	Lipid	C02104	HMDB00227	3.27799e-05	8	1	1	1	1	1	1	1	1	0	0	0	0	0	0	0	0	0
Serum_36747	Serum	36747	deoxycarnitine	Lipid	C01181	HMDB01161	3.12234e-05	8	1	1	1	1	1	1	1	1	0	0	0	0	0	0	0	0	0
Serum_57652	Serum	57652	hexadecadienoate (16:2n6)	Lipid		HMDB00477	2.81275e-05	8	1	1	1	1	1	1	1	1	0	0	0	0	0	0	0	0	0
Serum_1126	Serum	1126	alanine	Amino Acid	C00041	HMDB00161	2.64359e-05	8	1	1	1	1	1	1	1	1	0	0	0	0	0	0	0	0	0
Serum_33971	Serum	33971	10-heptadecenoate (17:1n7)	Lipid		HMDB60038	2.85241e-05	8	1	1	1	1	1	1	1	1	0	0	0	0	0	0	0	0	0
Serum_1365	Serum	1365	myristate (14:0)	Lipid	C06424	HMDB00806	2.64422e-05	8	1	1	1	1	1	1	1	1	0	0	0	0	0	0	0	0	0
Serum_42398	Serum	42398	1-stearoyl-GPE (18:0)	Lipid		HMDB11130	2.71016e-05	7	0.001	0.001	0.001	1	0.001	0.001	0.001	0.001	1	1	1	0	1	1	1	1	7
eWAT_52438	eWAT	52438	1-stearoyl-2-oleoyl-GPC (18:0/18:1)	Lipid		HMDB08038	2.53306e-05	7	1	1	0.001	0.001	1	0.001	0.001	0.001	0	0	1	1	0	1	1	1	5
iWAT_606	iWAT	606	uridine	Nucleotide	C00299	HMDB00296	2.77933e-05	7	0.001	0.001	1	1	0.001	1	0.001	0.001	1	1	0	0	1	0	1	1	5
Serum_52446	Serum	52446	1-stearoyl-2-linoleoyl-GPE (18:0/18:2)*	Lipid		HMDB08994	3.05758e-05	7	0.001	0.001	0.001	1	1	0.001	1	0.001	1	1	1	0	0	1	0	1	5
Serum_52616	Serum	52616	1-palmitoyl-2-stearoyl-GPC (16:0/18:0)	Lipid		HMDB07970	2.94094e-05	7	1	1	0.001	1	1	0.001	0.001	0.001	0	0	1	0	0	1	1	1	4
BAT_15747	BAT	15747	anserine	Amino Acid	C01262	HMDB00194	1.53141e-05	7	1	0.001	1	0.001	0.001	1	1	0.001	0	1	0	1	1	0	0	1	4
BAT_33952	BAT	33952	myristoylcarnitine (C14)	Lipid		HMDB05066	1.64527e-05	7	0.001	0.001	0.001	0.001	1	1	1	1	1	1	1	1	0	0	0	0	4
iWAT_55015	iWAT	55015	gamma-glutamyl-alpha-lysine	Peptide			2.75638e-05	7	1	1	1	1	0.001	1	0.001	0.001	0	0	0	0	1	0	1	1	3
Heart_57341	Heart	57341	1,2-dipalmitoyl-GPE (16:0/16:0)*	Lipid		HMDB08923	2.84538e-05	7	0.001	1	1	0.001	1	1	1	0.001	1	0	0	1	0	0	0	1	3
eWAT_52449	eWAT	52449	1-stearoyl-2-arachidonoyl-GPI (18:0/20:4)	Lipid		HMDB09815	2.29994e-05	7	1	0.001	0.001	1	1	1	1	0.001	0	1	1	0	0	0	0	1	3
BAT_52615	BAT	52615	sphingomyelin (d18:1/17:0, d17:1/18:0, d19:1/16:0)	Lipid			1.53945e-05	7	1	0.001	1	1	0.001	1	0.001	1	0	1	0	0	1	0	1	0	3
Heart_21158	Heart	21158	3-hydroxymyristate	Lipid			2.93829e-05	7	1	0.001	0.001	1	1	1	0.001	1	0	1	1	0	0	0	1	0	3
Serum_21158	Serum	21158	3-hydroxymyristate	Lipid			2.93099e-05	7	1	0.001	0.001	1	1	1	0.001	1	0	1	1	0	0	0	1	0	3
BAT_32504	BAT	32504	docosapentaenoate (n3 DPA; 22:5n3)	Lipid	C16513	HMDB06528	2.4671e-05	7	1	1	0.001	1	0.001	0.001	1	1	0	0	1	0	1	1	0	0	3
iWAT_35160	iWAT	35160	oleoylcarnitine (C18:1)	Lipid		HMDB05065	2.17087e-05	7	1	1	0.001	0.001	1	0.001	1	1	0	0	1	1	0	1	0	0	3
iWAT_46223	iWAT	46223	linoleoylcarnitine (C18:2)*	Lipid		HMDB06469	2.1999e-05	7	1	0.001	0.001	0.001	1	1	1	1	0	1	1	1	0	0	0	0	3
iWAT_19258	iWAT	19258	1-myristoyl-2-palmitoyl-GPC (14:0/16:0)	Lipid		HMDB07869	2.63705e-05	7	1	1	1	1	1	1	0.001	0.001	0	0	0	0	0	0	1	1	2
BAT_37478	BAT	37478	docosapentaenoate (n6 DPA; 22:5n6)	Lipid	C16513	HMDB01976	2.73854e-05	7	1	1	0.001	1	1	1	1	0.001	0	0	1	0	0	0	0	1	2
Liver_18497	Liver	18497	taurocholate	Lipid	C05122	HMDB00036	2.57124e-05	7	1	0.001	1	1	1	1	1	0.001	0	1	0	0	0	0	0	1	2
Muscle_35718	Muscle	35718	dihomolinolenate (20:3n3 or 3n6)	Lipid	C03242	HMDB02925	2.20533e-05	7	1	1	0.001	1	1	1	0.001	1	0	0	1	0	0	0	1	0	2
Serum_38768	Serum	38768	15-methylpalmitate	Lipid			2.71627e-05	7	1	1	0.001	1	1	1	0.001	1	0	0	1	0	0	0	1	0	2
Serum_39271	Serum	39271	1-(1-enyl-stearoyl)-GPE (P-18:0)*	Lipid			3.03365e-05	7	0.001	1	1	1	1	1	0.001	1	1	0	0	0	0	0	1	0	2
BAT_52436	BAT	52436	tricosanoyl sphingomyelin (d18:1/23:0)*	Lipid		HMDB12105	1.53923e-05	7	1	0.001	1	0.001	1	1	1	1	0	1	0	1	0	0	0	0	2
Muscle_52984	Muscle	52984	3-hydroxybutyrylcarnitine (2)	Lipid		HMDB13127	2.99513e-05	7	0.001	1	1	0.001	1	1	1	1	1	0	0	1	0	0	0	0	2
BAT_52437	BAT	52437	sphingomyelin (d18:2/24:1, d18:1/24:2)*	Lipid			1.53872e-05	7	0.001	1	0.001	1	1	1	1	1	1	0	1	0	0	0	0	0	2
Heart_52437	Heart	52437	sphingomyelin (d18:2/24:1, d18:1/24:2)*	Lipid			2.49745e-05	7	0.001	1	0.001	1	1	1	1	1	1	0	1	0	0	0	0	0	2
eWAT_52235	eWAT	52235	1-stearoyl-2-arachidonoyl-GPS (18:0/20:4)	Lipid		HMDB12383	2.55524e-05	7	1	1	1	1	1	1	1	0.001	0	0	0	0	0	0	0	1	1
iWAT_53223	iWAT	53223	palmitoleoylcarnitine (C16:1)*	Lipid			2.1999e-05	7	1	1	1	1	1	1	1	0.001	0	0	0	0	0	0	0	1	1
Liver_35107	Liver	35107	isovalerylglycine	Amino Acid		HMDB00678	3.16983e-05	7	1	1	1	1	1	0.001	1	1	0	0	0	0	0	1	0	0	1
Serum_62853	Serum	62853	3-amino-2-piperidone	Amino Acid		HMDB00323	3.11707e-05	7	1	1	1	1	1	0.001	1	1	0	0	0	0	0	1	0	0	1
Muscle_44675	Muscle	44675	docosahexaenoate (DHA; 22:6n3)	Lipid	C06429	HMDB02183	2.02111e-05	7	1	1	1	0.001	1	1	1	1	0	0	0	1	0	0	0	0	1
Liver_54994	Liver	54994	1-oleoyl-2-arachidonoyl-GPI (18:1/20:4) *	Lipid		HMDB09844	2.9752e-05	7	1	1	0.001	1	1	1	1	1	0	0	1	0	0	0	0	0	1
BAT_57511	BAT	57511	linolenoylcarnitine (C18:3)*	Lipid			1.64537e-05	7	1	0.001	1	1	1	1	1	1	0	1	0	0	0	0	0	0	1
eWAT_34214	eWAT	34214	1-arachidonoyl-GPI* (20:4)*	Lipid		HMDB61690	2.9358e-05	7	1	0.001	1	1	1	1	1	1	0	1	0	0	0	0	0	0	1
Muscle_57511	Muscle	57511	linolenoylcarnitine (C18:3)*	Lipid			2.92758e-05	7	1	0.001	1	1	1	1	1	1	0	1	0	0	0	0	0	0	1
eWAT_1496	eWAT	1496	methylmalonate (MMA)	Lipid	C02170	HMDB00202	2.83723e-05	7	1	0.001	1	1	1	1	1	1	0	1	0	0	0	0	0	0	1
BAT_513	BAT	513	creatinine	Amino Acid	C00791	HMDB00562	1.53217e-05	7	1	1	1	1	1	1	1	1	0	0	0	0	0	0	0	0	0
BAT_62947	BAT	62947	N,N,N-trimethyl-alanylproline betaine (TMAP)	Amino Acid			1.43199e-05	7	1	1	1	1	1	1	1	1	0	0	0	0	0	0	0	0	0
BAT_44681	BAT	44681	palmitoylcarnitine (C16)	Lipid	C02990	HMDB00222	1.64537e-05	7	1	1	1	1	1	1	1	1	0	0	0	0	0	0	0	0	0
BAT_35172	BAT	35172	orotidine	Nucleotide		HMDB00788	2.5789e-05	7	1	1	1	1	1	1	1	1	0	0	0	0	0	0	0	0	0
BAT_39582	BAT	39582	nicotinamide N-oxide	Cofactors and Vitamins		HMDB02730	3.00016e-05	7	1	1	1	1	1	1	1	1	0	0	0	0	0	0	0	0	0
eWAT_58	eWAT	58	glycine	Amino Acid	C00037	HMDB00123	2.1086e-05	7	1	1	1	1	1	1	1	1	0	0	0	0	0	0	0	0	0
HPT_43847	HPT	43847	glycerol 3-phosphate	Lipid	C00093	HMDB00126	3.12287e-05	7	1	1	1	1	1	1	1	1	0	0	0	0	0	0	0	0	0
iWAT_39582	iWAT	39582	nicotinamide N-oxide	Cofactors and Vitamins		HMDB02730	3.10903e-05	7	1	1	1	1	1	1	1	1	0	0	0	0	0	0	0	0	0
Liver_22842	Liver	22842	cholate	Lipid	C00695	HMDB00619	2.2199e-05	7	1	1	1	1	1	1	1	1	0	0	0	0	0	0	0	0	0
Liver_57687	Liver	57687	N-trimethyl 5-aminovalerate	Amino Acid			2.81861e-05	7	1	1	1	1	1	1	1	1	0	0	0	0	0	0	0	0	0
Muscle_32553	Muscle	32553	phenol sulfate	Amino Acid	C02180	HMDB60015	2.35275e-05	7	1	1	1	1	1	1	1	1	0	0	0	0	0	0	0	0	0
Muscle_35172	Muscle	35172	orotidine	Nucleotide		HMDB00788	2.36268e-05	7	1	1	1	1	1	1	1	1	0	0	0	0	0	0	0	0	0
Muscle_44681	Muscle	44681	palmitoylcarnitine (C16)	Lipid	C02990	HMDB00222	2.97264e-05	7	1	1	1	1	1	1	1	1	0	0	0	0	0	0	0	0	0
Serum_38347	Serum	38347	2-oxoadipate	Amino Acid	C00322	HMDB00225	3.02868e-05	7	1	1	1	1	1	1	1	1	0	0	0	0	0	0	0	0	0
Serum_32553	Serum	32553	phenol sulfate	Amino Acid	C02180	HMDB60015	2.63505e-05	7	1	1	1	1	1	1	1	1	0	0	0	0	0	0	0	0	0
eWAT_52234	eWAT	52234	glycosyl-N-stearoyl-sphingosine (d18:1/18:0)	Lipid			2.13089e-05	7	1	1	1	1	1	1	1	1	0	0	0	0	0	0	0	0	0
eWAT_54979	eWAT	54979	N-stearoyl-sphingosine (d18:1/18:0)*	Lipid		HMDB04950	2.25027e-05	7	1	1	1	1	1	1	1	1	0	0	0	0	0	0	0	0	0
eWAT_35174	eWAT	35174	mead acid (20:3n9)	Lipid		HMDB10378	2.20787e-05	7	1	1	1	1	1	1	1	1	0	0	0	0	0	0	0	0	0
Heart_40469	Heart	40469	N1-Methyl-2-pyridone-5-carboxamide	Cofactors and Vitamins	C05842	HMDB04193	3.0257e-05	7	1	1	1	1	1	1	1	1	0	0	0	0	0	0	0	0	0
HPT_22137	HPT	22137	homoarginine	Amino Acid	C01924	HMDB00670	3.17001e-05	7	1	1	1	1	1	1	1	1	0	0	0	0	0	0	0	0	0
iWAT_1806	iWAT	1806	retinol (Vitamin A)	Cofactors and Vitamins	C00473	HMDB00305	2.67021e-05	7	1	1	1	1	1	1	1	1	0	0	0	0	0	0	0	0	0
iWAT_57477	iWAT	57477	sphingomyelin (d18:1/22:2, d18:2/22:1, d16:1/24:2)*	Lipid			2.8527e-05	7	1	1	1	1	1	1	1	1	0	0	0	0	0	0	0	0	0
Liver_43231	Liver	43231	6-oxopiperidine-2-carboxylate	Amino Acid		HMDB61705	3.0783e-05	7	1	1	1	1	1	1	1	1	0	0	0	0	0	0	0	0	0
Muscle_32412	Muscle	32412	butyrylcarnitine (C4)	Lipid	C02862	HMDB02013	3.21003e-05	7	1	1	1	1	1	1	1	1	0	0	0	0	0	0	0	0	0
Serum_513	Serum	513	creatinine	Amino Acid	C00791	HMDB00562	3.09999e-05	7	1	1	1	1	1	1	1	1	0	0	0	0	0	0	0	0	0
Heart_1336	Heart	1336	palmitate (16:0)	Lipid	C00249	HMDB00220	2.53688e-05	7	1	1	1	1	1	1	1	1	0	0	0	0	0	0	0	0	0
Heart_57750	Heart	57750	palmitoyl CoA	Lipid	C00154	HMDB01338	2.57315e-05	7	1	1	1	1	1	1	1	1	0	0	0	0	0	0	0	0	0
Heart_37506	Heart	37506	palmitoyl sphingomyelin (d18:1/16:0)	Lipid			2.4174e-05	7	1	1	1	1	1	1	1	1	0	0	0	0	0	0	0	0	0
iWAT_33941	iWAT	33941	decanoylcarnitine (C10)	Lipid		HMDB00651	2.13015e-05	7	1	1	1	1	1	1	1	1	0	0	0	0	0	0	0	0	0
Heart_45951	Heart	45951	1-linolenoyl-GPC (18:3)*	Lipid		HMDB10388	2.683e-05	7	1	1	1	1	1	1	1	1	0	0	0	0	0	0	0	0	0
Liver_1670	Liver	1670	urea	Amino Acid	C00086	HMDB00294	3.24936e-05	7	1	1	1	1	1	1	1	1	0	0	0	0	0	0	0	0	0
Liver_57531	Liver	57531	nervonoylcarnitine (C24:1)*	Lipid			3.01189e-05	7	1	1	1	1	1	1	1	1	0	0	0	0	0	0	0	0	0
Liver_38754	Liver	38754	gamma-carboxyglutamate	Amino Acid		HMDB41900	3.08842e-05	7	1	1	1	1	1	1	1	1	0	0	0	0	0	0	0	0	0
Muscle_561	Muscle	561	ribose 5-phosphate	Carbohydrate	C00117	HMDB01548	2.24872e-05	7	1	1	1	1	1	1	1	1	0	0	0	0	0	0	0	0	0
Muscle_34302	Muscle	34302	dehydroascorbate	Cofactors and Vitamins	C05422	HMDB01264	2.40596e-05	7	1	1	1	1	1	1	1	1	0	0	0	0	0	0	0	0	0
Muscle_57476	Muscle	57476	sphingomyelin (d18:0/20:0, d16:0/22:0)*	Lipid			2.33099e-05	7	1	1	1	1	1	1	1	1	0	0	0	0	0	0	0	0	0
Serum_36738	Serum	36738	gamma-glutamylglutamate	Peptide	C05282	HMDB11737	3.10381e-05	7	1	1	1	1	1	1	1	1	0	0	0	0	0	0	0	0	0
HPT_54957	HPT	54957	palmitoyl-arachidonoyl-glycerol (16:0/20:4) [1]*	Lipid		HMDB07112	2.36157e-05	7	1	1	1	1	1	1	1	1	0	0	0	0	0	0	0	0	0
HPT_554	HPT	554	adenine	Nucleotide	C00147	HMDB00034	2.7156e-05	7	1	1	1	1	1	1	1	1	0	0	0	0	0	0	0	0	0
HPT_37506	HPT	37506	palmitoyl sphingomyelin (d18:1/16:0)	Lipid			2.40732e-05	7	1	1	1	1	1	1	1	1	0	0	0	0	0	0	0	0	0
Liver_34398	Liver	34398	glycylleucine	Peptide	C02155	HMDB00759	3.18788e-05	7	1	1	1	1	1	1	1	1	0	0	0	0	0	0	0	0	0
Muscle_54964	Muscle	54964	linoleoyl-linolenoyl-glycerol (18:2/18:3) [2]*	Lipid		HMDB07250	2.81991e-05	7	1	1	1	1	1	1	1	1	0	0	0	0	0	0	0	0	0
Serum_52689	Serum	52689	1-(1-enyl-palmitoyl)-2-arachidonoyl-GPC (P-16:0/20:4)*	Lipid		HMDB11220	2.94079e-05	7	1	1	1	1	1	1	1	1	0	0	0	0	0	0	0	0	0
Serum_3141	Serum	3141	betaine	Amino Acid	C00719	HMDB00043	2.89804e-05	7	1	1	1	1	1	1	1	1	0	0	0	0	0	0	0	0	0
Liver_22138	Liver	22138	homocitrulline	Amino Acid	C02427	HMDB00679	3.12427e-05	7	1	1	1	1	1	1	1	1	0	0	0	0	0	0	0	0	0
Liver_4970	Liver	4970	anthranilate	Amino Acid	C00108	HMDB01123	2.96946e-05	7	1	1	1	1	1	1	1	1	0	0	0	0	0	0	0	0	0
Muscle_34398	Muscle	34398	glycylleucine	Peptide	C02155	HMDB00759	2.79094e-05	7	1	1	1	1	1	1	1	1	0	0	0	0	0	0	0	0	0
Muscle_1105	Muscle	1105	linoleate (18:2n6)	Lipid	C01595	HMDB00673	2.02325e-05	7	1	1	1	1	1	1	1	1	0	0	0	0	0	0	0	0	0
Muscle_34419	Muscle	34419	1-linoleoyl-GPC (18:2)	Lipid	C04100	HMDB10386	2.02325e-05	7	1	1	1	1	1	1	1	1	0	0	0	0	0	0	0	0	0
BAT_42398	BAT	42398	1-stearoyl-GPE (18:0)	Lipid		HMDB11130	1.65322e-05	6	0.001	0.001	0.001	1	0.001	0.001	0.001	0.001	1	1	1	0	1	1	1	1	7
BAT_52687	BAT	52687	1-oleoyl-2-linoleoyl-GPE (18:1/18:2)*	Lipid		HMDB05349	1.78464e-05	6	0.001	1	0.001	0.001	1	0.001	0.001	0.001	1	0	1	1	0	1	1	1	6
HPT_64	HPT	64	phenylalanine	Amino Acid	C00079	HMDB00159	3.01271e-05	6	0.001	1	0.001	0.001	1	0.001	0.001	0.001	1	0	1	1	0	1	1	1	6
iWAT_1561	iWAT	1561	alpha-tocopherol	Cofactors and Vitamins	C02477	HMDB01893	2.38289e-05	6	0.001	0.001	0.001	1	0.001	0.001	1	0.001	1	1	1	0	1	1	0	1	6
BAT_52438	BAT	52438	1-stearoyl-2-oleoyl-GPC (18:0/18:1)	Lipid		HMDB08038	1.78475e-05	6	1	1	0.001	0.001	1	0.001	0.001	0.001	0	0	1	1	0	1	1	1	5
Serum_52438	Serum	52438	1-stearoyl-2-oleoyl-GPC (18:0/18:1)	Lipid		HMDB08038	2.51353e-05	6	1	1	0.001	0.001	1	0.001	0.001	0.001	0	0	1	1	0	1	1	1	5
Liver_52673	Liver	52673	1-(1-enyl-palmitoyl)-2-arachidonoyl-GPE (P-16:0/20:4)*	Lipid		HMDB11352	2.65017e-05	6	0.001	0.001	0.001	1	1	0.001	1	0.001	1	1	1	0	0	1	0	1	5
Muscle_52616	Muscle	52616	1-palmitoyl-2-stearoyl-GPC (16:0/18:0)	Lipid		HMDB07970	2.40585e-05	6	1	1	0.001	1	1	0.001	0.001	0.001	0	0	1	0	0	1	1	1	4
HPT_52433	HPT	52433	sphingomyelin (d17:1/16:0, d18:1/15:0, d16:1/17:0)*	Lipid			2.26212e-05	6	1	0.001	1	1	1	0.001	0.001	0.001	0	1	0	0	0	1	1	1	4
Serum_48490	Serum	48490	sphingomyelin (d18:1/20:0, d16:1/22:0)*	Lipid		HMDB12102	2.12631e-05	6	1	1	0.001	0.001	1	0.001	1	0.001	0	0	1	1	0	1	0	1	4
Liver_1125	Liver	1125	isoleucine	Amino Acid	C00407	HMDB00172	3.03515e-05	6	1	0.001	0.001	1	1	0.001	1	0.001	0	1	1	0	0	1	0	1	4
BAT_47153	BAT	47153	sphingomyelin (d18:1/24:1, d18:2/24:0)*	Lipid		HMDB12107	1.43887e-05	6	0.001	1	0.001	1	1	0.001	1	0.001	1	0	1	0	0	1	0	1	4
Heart_47153	Heart	47153	sphingomyelin (d18:1/24:1, d18:2/24:0)*	Lipid		HMDB12107	2.39225e-05	6	0.001	1	0.001	1	1	0.001	1	0.001	1	0	1	0	0	1	0	1	4
eWAT_52434	eWAT	52434	palmitoyl dihydrosphingomyelin (d18:0/16:0)*	Lipid			2.34251e-05	6	0.001	0.001	1	1	1	0.001	1	0.001	1	1	0	0	0	1	0	1	4
BAT_54969	BAT	54969	linoleoyl-linoleoyl-glycerol (18:2/18:2) [2]*	Lipid		HMDB07248	5.32397e-07	6	1	1	1	1	0.001	1	0.001	0.001	0	0	0	0	1	0	1	1	3
Muscle_54969	Muscle	54969	linoleoyl-linoleoyl-glycerol (18:2/18:2) [2]*	Lipid		HMDB07248	3.12745e-05	6	1	1	1	1	0.001	1	0.001	0.001	0	0	0	0	1	0	1	1	3
iWAT_1549	iWAT	1549	3-hydroxyisobutyrate	Amino Acid	C06001	HMDB00336	3.11427e-05	6	1	1	1	1	0.001	0.001	1	0.001	0	0	0	0	1	1	0	1	3
Serum_48493	Serum	48493	sphingomyelin (d18:1/22:1, d18:2/22:0, d16:1/24:1)*	Lipid		HMDB12104	2.43609e-05	6	0.001	1	1	1	1	0.001	1	0.001	1	0	0	0	0	1	0	1	3
BAT_1356	BAT	1356	nonadecanoate (19:0)	Lipid	C16535	HMDB00772	2.80166e-05	6	1	1	0.001	1	0.001	0.001	1	1	0	0	1	0	1	1	0	0	3
Muscle_35160	Muscle	35160	oleoylcarnitine (C18:1)	Lipid		HMDB05065	3.07488e-05	6	1	1	0.001	0.001	1	0.001	1	1	0	0	1	1	0	1	0	0	3
BAT_1768	BAT	1768	carnosine	Amino Acid	C00386	HMDB00033	1.53137e-05	6	1	0.001	1	0.001	0.001	1	1	1	0	1	0	1	1	0	0	0	3
Liver_48255	Liver	48255	arabonate/xylonate	Carbohydrate			2.77765e-05	6	1	1	1	1	1	0.001	1	0.001	0	0	0	0	0	1	0	1	2
Muscle_48255	Muscle	48255	arabonate/xylonate	Carbohydrate			2.3188e-05	6	1	1	1	1	1	0.001	1	0.001	0	0	0	0	0	1	0	1	2
Serum_48255	Serum	48255	arabonate/xylonate	Carbohydrate			2.83157e-05	6	1	1	1	1	1	0.001	1	0.001	0	0	0	0	0	1	0	1	2
eWAT_57519	eWAT	57519	eicosenoylcarnitine (C20:1)*	Lipid			2.01289e-05	6	1	1	1	0.001	1	1	1	0.001	0	0	0	1	0	0	0	1	2
Heart_2125	Heart	2125	taurine	Amino Acid	C00245	HMDB00251	2.23269e-05	6	1	1	1	1	1	0.001	0.001	1	0	0	0	0	0	1	1	0	2
Liver_52716	Liver	52716	1-(1-enyl-palmitoyl)-2-palmitoyl-GPC (P-16:0/16:0)*	Lipid		HMDB11206	2.59824e-05	6	1	1	1	1	0.001	1	0.001	1	0	0	0	0	1	0	1	0	2
BAT_33972	BAT	33972	10-nonadecenoate (19:1n9)	Lipid		HMDB13622	2.51513e-05	6	1	1	1	1	0.001	0.001	1	1	0	0	0	0	1	1	0	0	2
Heart_27503	Heart	27503	3-hydroxypalmitate	Lipid		HMDB10734	2.89592e-05	6	1	1	1	0.001	1	0.001	1	1	0	0	0	1	0	1	0	0	2
Liver_27503	Liver	27503	3-hydroxypalmitate	Lipid		HMDB10734	2.44028e-05	6	1	1	1	0.001	1	0.001	1	1	0	0	0	1	0	1	0	0	2
eWAT_52447	eWAT	52447	1-stearoyl-2-arachidonoyl-GPE (18:0/20:4)	Lipid		HMDB09003	2.33945e-05	6	1	0.001	1	1	1	0.001	1	1	0	1	0	0	0	1	0	0	2
iWAT_42459	iWAT	42459	sphingomyelin (d18:2/16:0, d18:1/16:1)*	Lipid			2.51012e-05	6	0.001	1	1	1	0.001	1	1	1	1	0	0	0	1	0	0	0	2
Serum_32415	Serum	32415	docosadienoate (22:2n6)	Lipid	C16533	HMDB61714	2.7908e-05	6	0.001	1	1	1	0.001	1	1	1	1	0	0	0	1	0	0	0	2
BAT_34534	BAT	34534	laurylcarnitine (C12)	Lipid		HMDB02250	1.77606e-05	6	1	1	0.001	0.001	1	1	1	1	0	0	1	1	0	0	0	0	2
Muscle_52436	Muscle	52436	tricosanoyl sphingomyelin (d18:1/23:0)*	Lipid		HMDB12105	2.2844e-05	6	1	0.001	1	0.001	1	1	1	1	0	1	0	1	0	0	0	0	2
Heart_52608	Heart	52608	linoleoyl ethanolamide	Lipid		HMDB12252	2.89351e-05	6	1	0.001	1	0.001	1	1	1	1	0	1	0	1	0	0	0	0	2
Heart_2183	Heart	2183	thymidine	Nucleotide	C00214	HMDB00273	3.1545e-05	6	1	0.001	1	0.001	1	1	1	1	0	1	0	1	0	0	0	0	2
HPT_2183	HPT	2183	thymidine	Nucleotide	C00214	HMDB00273	2.99174e-05	6	1	0.001	1	0.001	1	1	1	1	0	1	0	1	0	0	0	0	2
Heart_57330	Heart	57330	lignoceroyl sphingomyelin (d18:1/24:0)	Lipid			2.99805e-05	6	1	0.001	0.001	1	1	1	1	1	0	1	1	0	0	0	0	0	2
eWAT_1471	eWAT	1471	ribose	Carbohydrate	C00121	HMDB00283	3.04031e-05	6	1	0.001	0.001	1	1	1	1	1	0	1	1	0	0	0	0	0	2
eWAT_1358	eWAT	1358	stearate (18:0)	Lipid	C01530	HMDB00827	2.17931e-05	6	1	1	1	1	1	1	1	0.001	0	0	0	0	0	0	0	1	1
Liver_6146	Liver	6146	2-aminoadipate	Amino Acid	C00956	HMDB00510	3.07437e-05	6	1	1	1	1	1	1	1	0.001	0	0	0	0	0	0	0	1	1
Muscle_57520	Muscle	57520	dihomo-linoleoylcarnitine (C20:2)*	Lipid			3.05707e-05	6	1	1	1	1	1	1	1	0.001	0	0	0	0	0	0	0	1	1
Serum_53180	Serum	53180	1-palmitoleoyl-2-linolenoyl-GPC (16:1/18:3)*	Lipid		HMDB08008	3.11584e-05	6	1	1	1	1	1	1	1	0.001	0	0	0	0	0	0	0	1	1
iWAT_57521	iWAT	57521	dihomo-linolenoylcarnitine (C20:3n3 or 6)*	Lipid			2.1707e-05	6	1	1	1	1	1	1	1	0.001	0	0	0	0	0	0	0	1	1
Liver_42448	Liver	42448	1-stearoyl-2-oleoyl-GPE (18:0/18:1)	Lipid		HMDB08993	2.84904e-05	6	1	1	1	1	1	1	0.001	1	0	0	0	0	0	0	1	0	1
Heart_42448	Heart	42448	1-stearoyl-2-oleoyl-GPE (18:0/18:1)	Lipid		HMDB08993	2.25981e-05	6	1	1	1	1	1	1	0.001	1	0	0	0	0	0	0	1	0	1
iWAT_42448	iWAT	42448	1-stearoyl-2-oleoyl-GPE (18:0/18:1)	Lipid		HMDB08993	2.51924e-05	6	1	1	1	1	1	1	0.001	1	0	0	0	0	0	0	1	0	1
iWAT_33949	iWAT	33949	gamma-glutamylglycine	Peptide		HMDB11667	2.37748e-05	6	1	1	1	1	1	0.001	1	1	0	0	0	0	0	1	0	0	1
Heart_35649	Heart	35649	sedoheptulose-7-phosphate	Carbohydrate	C05382	HMDB01068	2.41718e-05	6	1	1	1	1	1	0.001	1	1	0	0	0	0	0	1	0	0	1
Serum_15677	Serum	15677	3-methylhistidine	Amino Acid	C01152	HMDB00479	3.04984e-05	6	1	1	1	1	1	0.001	1	1	0	0	0	0	0	1	0	0	1
iWAT_32197	iWAT	32197	3-(4-hydroxyphenyl)lactate (HPLA)	Amino Acid	C03672	HMDB00755	3.17856e-05	6	1	1	1	1	0.001	1	1	1	0	0	0	0	1	0	0	0	1
Liver_21232	Liver	21232	2-oleoylglycerol (18:1)	Lipid		HMDB11537	2.86302e-05	6	1	1	1	1	0.001	1	1	1	0	0	0	0	1	0	0	0	1
BAT_44675	BAT	44675	docosahexaenoate (DHA; 22:6n3)	Lipid	C06429	HMDB02183	2.44071e-05	6	1	1	1	0.001	1	1	1	1	0	0	0	1	0	0	0	0	1
BAT_57810	BAT	57810	nisinate (24:6n3)	Lipid		HMDB02007	2.44071e-05	6	1	1	0.001	1	1	1	1	1	0	0	1	0	0	0	0	0	1
Serum_57810	Serum	57810	nisinate (24:6n3)	Lipid		HMDB02007	2.83999e-05	6	1	1	0.001	1	1	1	1	1	0	0	1	0	0	0	0	0	1
BAT_32980	BAT	32980	adrenate (22:4n6)	Lipid	C16527	HMDB02226	2.44071e-05	6	1	0.001	1	1	1	1	1	1	0	1	0	0	0	0	0	0	1
Serum_33013	Serum	33013	nicotinamide riboside	Cofactors and Vitamins	C03150	HMDB00855	3.14234e-05	6	1	0.001	1	1	1	1	1	1	0	1	0	0	0	0	0	0	1
iWAT_57511	iWAT	57511	linolenoylcarnitine (C18:3)*	Lipid			2.04128e-05	6	1	0.001	1	1	1	1	1	1	0	1	0	0	0	0	0	0	1
Serum_52462	Serum	52462	1-palmitoyl-2-arachidonoyl-GPC (16:0/20:4n6)	Lipid		HMDB07982	2.64347e-05	6	1	0.001	1	1	1	1	1	1	0	1	0	0	0	0	0	0	1
BAT_63109	BAT	63109	2R,3R-dihydroxybutyrate	Lipid		HMDB00498	3.11865e-05	6	1	1	1	1	1	1	1	1	0	0	0	0	0	0	0	0	0
BAT_15720	BAT	15720	N-acetylglutamate	Amino Acid	C00624	HMDB01138	3.07488e-05	6	1	1	1	1	1	1	1	1	0	0	0	0	0	0	0	0	0
eWAT_396	eWAT	396	glutarate (pentanedioate)	Lipid	C00489	HMDB00661	3.11847e-05	6	1	1	1	1	1	1	1	1	0	0	0	0	0	0	0	0	0
eWAT_32418	eWAT	32418	myristoleate (14:1n5)	Lipid	C08322	HMDB02000	2.27942e-05	6	1	1	1	1	1	1	1	1	0	0	0	0	0	0	0	0	0
BAT_47076	BAT	47076	citraconate/glutaconate	Energy			2.90381e-05	6	1	1	1	1	1	1	1	1	0	0	0	0	0	0	0	0	0
BAT_53176	BAT	53176	1-linoleoyl-2-linolenoyl-GPC (18:2/18:3)*	Lipid		HMDB08141	2.22551e-05	6	1	1	1	1	1	1	1	1	0	0	0	0	0	0	0	0	0
eWAT_54964	eWAT	54964	linoleoyl-linolenoyl-glycerol (18:2/18:3) [2]*	Lipid		HMDB07250	2.19493e-05	6	1	1	1	1	1	1	1	1	0	0	0	0	0	0	0	0	0
Heart_54748	Heart	54748	N-arachidonoyltaurine	Lipid			2.17231e-05	6	1	1	1	1	1	1	1	1	0	0	0	0	0	0	0	0	0
iWAT_396	iWAT	396	glutarate (pentanedioate)	Lipid	C00489	HMDB00661	2.83592e-05	6	1	1	1	1	1	1	1	1	0	0	0	0	0	0	0	0	0
iWAT_1573	iWAT	1573	guanosine	Nucleotide	C00387	HMDB00133	2.54014e-05	6	1	1	1	1	1	1	1	1	0	0	0	0	0	0	0	0	0
iWAT_18494	iWAT	18494	taurochenodeoxycholate	Lipid	C05465	HMDB00951	2.59934e-05	6	1	1	1	1	1	1	1	1	0	0	0	0	0	0	0	0	0
Liver_43586	Liver	43586	N-monomethylarginine	Amino Acid	C03884	HMDB29416	3.21488e-05	6	1	1	1	1	1	1	1	1	0	0	0	0	0	0	0	0	0
Liver_46227	Liver	46227	fructosyllysine	Amino Acid			2.74085e-05	6	1	1	1	1	1	1	1	1	0	0	0	0	0	0	0	0	0
Liver_61858	Liver	61858	ribulonate/xylulonate/lyxonate*	Carbohydrate			2.6308e-05	6	1	1	1	1	1	1	1	1	0	0	0	0	0	0	0	0	0
Liver_52747	Liver	52747	phenol glucuronide	Amino Acid		HMDB60014	2.59727e-05	6	1	1	1	1	1	1	1	1	0	0	0	0	0	0	0	0	0
Muscle_32342	Muscle	32342	adenosine 5'-monophosphate (AMP)	Nucleotide	C00020	HMDB00045	3.16983e-05	6	1	1	1	1	1	1	1	1	0	0	0	0	0	0	0	0	0
Serum_1558	Serum	1558	4-acetamidobutanoate	Amino Acid	C02946	HMDB03681	3.22629e-05	6	1	1	1	1	1	1	1	1	0	0	0	0	0	0	0	0	0
eWAT_48258	eWAT	48258	1-oleoyl-GPC (18:1)	Lipid		HMDB02815	2.08402e-05	6	1	1	1	1	1	1	1	1	0	0	0	0	0	0	0	0	0
eWAT_15741	eWAT	15741	N-acetyl-glucosamine 1-phosphate	Carbohydrate	C04256	HMDB01367	2.03573e-05	6	1	1	1	1	1	1	1	1	0	0	0	0	0	0	0	0	0
eWAT_36746	eWAT	36746	2-hydroxy-3-methylvalerate	Amino Acid		HMDB00317	2.28902e-05	6	1	1	1	1	1	1	1	1	0	0	0	0	0	0	0	0	0
eWAT_34035	eWAT	34035	linolenate [alpha or gamma; (18:3n3 or 6)]	Lipid	C06426	HMDB03073	2.31434e-05	6	1	1	1	1	1	1	1	1	0	0	0	0	0	0	0	0	0
eWAT_35305	eWAT	35305	1-palmitoyl-GPI* (16:0)	Lipid		HMDB61695	2.85741e-05	6	1	1	1	1	1	1	1	1	0	0	0	0	0	0	0	0	0
eWAT_46798	eWAT	46798	oleoyl-linoleoyl-glycerol (18:1/18:2) [1]	Lipid		HMDB07219	2.23224e-05	6	1	1	1	1	1	1	1	1	0	0	0	0	0	0	0	0	0
Heart_15860	Heart	15860	UDP-galactose	Carbohydrate	C00052	HMDB00302	2.45606e-05	6	1	1	1	1	1	1	1	1	0	0	0	0	0	0	0	0	0
Muscle_1670	Muscle	1670	urea	Amino Acid	C00086	HMDB00294	2.08246e-05	6	1	1	1	1	1	1	1	1	0	0	0	0	0	0	0	0	0
Muscle_12129	Muscle	12129	beta-hydroxyisovalerate	Amino Acid		HMDB00754	3.04198e-05	6	1	1	1	1	1	1	1	1	0	0	0	0	0	0	0	0	0
Muscle_57443	Muscle	57443	ceramide (d18:2/24:1, d18:1/24:2)*	Lipid			2.34857e-05	6	1	1	1	1	1	1	1	1	0	0	0	0	0	0	0	0	0
Serum_528	Serum	528	alpha-ketoglutarate	Energy	C00026	HMDB00208	3.19155e-05	6	1	1	1	1	1	1	1	1	0	0	0	0	0	0	0	0	0
Heart_15488	Heart	15488	acetylphosphate	Energy	C00227	HMDB01494	2.4175e-05	6	1	1	1	1	1	1	1	1	0	0	0	0	0	0	0	0	0
Heart_32344	Heart	32344	UDP-glucose	Carbohydrate	C00029	HMDB00286	2.49981e-05	6	1	1	1	1	1	1	1	1	0	0	0	0	0	0	0	0	0
Heart_19503	Heart	19503	stearoyl sphingomyelin (d18:1/18:0)	Lipid	C00550	HMDB01348	2.17718e-05	6	1	1	1	1	1	1	1	1	0	0	0	0	0	0	0	0	0
Heart_53230	Heart	53230	3-hydroxyhexanoate	Lipid			2.6764e-05	6	1	1	1	1	1	1	1	1	0	0	0	0	0	0	0	0	0
HPT_33961	HPT	33961	1-stearoyl-GPC (18:0)	Lipid		HMDB10384	2.57638e-05	6	1	1	1	1	1	1	1	1	0	0	0	0	0	0	0	0	0
iWAT_41754	iWAT	41754	heme	Cofactors and Vitamins	C00032	HMDB03178	3.15827e-05	6	1	1	1	1	1	1	1	1	0	0	0	0	0	0	0	0	0
iWAT_61840	iWAT	61840	3-hydroxyoleoylcarnitine	Lipid			2.39701e-05	6	1	1	1	1	1	1	1	1	0	0	0	0	0	0	0	0	0
Liver_1605	Liver	1605	ursodeoxycholate	Lipid	C07880	HMDB00946	2.77612e-05	6	1	1	1	1	1	1	1	1	0	0	0	0	0	0	0	0	0
Liver_37506	Liver	37506	palmitoyl sphingomyelin (d18:1/16:0)	Lipid			2.87519e-05	6	1	1	1	1	1	1	1	1	0	0	0	0	0	0	0	0	0
Muscle_558	Muscle	558	adenosine 5'-diphosphoribose (ADP-ribose)	Cofactors and Vitamins	C00301	HMDB01178	2.48157e-05	6	1	1	1	1	1	1	1	1	0	0	0	0	0	0	0	0	0
Muscle_2856	Muscle	2856	uridine 5'-monophosphate (UMP)	Nucleotide	C00105	HMDB00288	2.33511e-05	6	1	1	1	1	1	1	1	1	0	0	0	0	0	0	0	0	0
Muscle_33230	Muscle	33230	1-palmitoleoyl-GPC* (16:1)*	Lipid		HMDB10383	2.21193e-05	6	1	1	1	1	1	1	1	1	0	0	0	0	0	0	0	0	0
Muscle_48857	Muscle	48857	glycerophosphoglycerol	Lipid	C03274		2.37687e-05	6	1	1	1	1	1	1	1	1	0	0	0	0	0	0	0	0	0
Muscle_52234	Muscle	52234	glycosyl-N-stearoyl-sphingosine (d18:1/18:0)	Lipid			2.33089e-05	6	1	1	1	1	1	1	1	1	0	0	0	0	0	0	0	0	0
Muscle_54967	Muscle	54967	palmitoleoyl-linoleoyl-glycerol (16:1/18:2) [1]*	Lipid		HMDB07132	2.68443e-05	6	1	1	1	1	1	1	1	1	0	0	0	0	0	0	0	0	0
Serum_33942	Serum	33942	N-acetylasparagine	Amino Acid		HMDB06028	3.08876e-05	6	1	1	1	1	1	1	1	1	0	0	0	0	0	0	0	0	0
Serum_62881	Serum	62881	N-palmitoyl-phytosphingosine (t18:0/16:0)	Lipid			2.91726e-05	6	1	1	1	1	1	1	1	1	0	0	0	0	0	0	0	0	0
Serum_15650	Serum	15650	N1-methyladenosine	Nucleotide	C02494	HMDB03331	3.03083e-05	6	1	1	1	1	1	1	1	1	0	0	0	0	0	0	0	0	0
Serum_1648	Serum	1648	serine	Amino Acid	C00065	HMDB00187	2.56221e-05	6	1	1	1	1	1	1	1	1	0	0	0	0	0	0	0	0	0
Serum_42109	Serum	42109	phosphate	Energy	C00009	HMDB01429	2.74302e-05	6	1	1	1	1	1	1	1	1	0	0	0	0	0	0	0	0	0
Serum_43488	Serum	43488	N-acetylcarnosine	Amino Acid		HMDB12881	2.88507e-05	6	1	1	1	1	1	1	1	1	0	0	0	0	0	0	0	0	0
HPT_605	HPT	605	uracil	Nucleotide	C00106	HMDB00300	2.71534e-05	6	1	1	1	1	1	1	1	1	0	0	0	0	0	0	0	0	0
Liver_18245	Liver	18245	gamma-glutamylhistidine	Peptide			2.91895e-05	6	1	1	1	1	1	1	1	1	0	0	0	0	0	0	0	0	0
Liver_1512	Liver	1512	picolinate	Amino Acid	C10164	HMDB02243	3.17255e-05	6	1	1	1	1	1	1	1	1	0	0	0	0	0	0	0	0	0
Muscle_53176	Muscle	53176	1-linoleoyl-2-linolenoyl-GPC (18:2/18:3)*	Lipid		HMDB08141	2.73099e-05	6	1	1	1	1	1	1	1	1	0	0	0	0	0	0	0	0	0
Serum_20675	Serum	20675	1,5-anhydroglucitol (1,5-AG)	Carbohydrate	C07326	HMDB02712	3.03166e-05	6	1	1	1	1	1	1	1	1	0	0	0	0	0	0	0	0	0
iWAT_513	iWAT	513	creatinine	Amino Acid	C00791	HMDB00562	2.42745e-05	6	1	1	1	1	1	1	1	1	0	0	0	0	0	0	0	0	0
iWAT_1508	iWAT	1508	pantothenate (Vitamin B5)	Cofactors and Vitamins	C00864	HMDB00210	2.30367e-05	6	1	1	1	1	1	1	1	1	0	0	0	0	0	0	0	0	0
iWAT_2134	iWAT	2134	flavin adenine dinucleotide (FAD)	Cofactors and Vitamins	C00016	HMDB01248	2.65626e-05	6	1	1	1	1	1	1	1	1	0	0	0	0	0	0	0	0	0
Muscle_1868	Muscle	1868	cysteine	Amino Acid	C00097	HMDB00574	2.38669e-05	6	1	1	1	1	1	1	1	1	0	0	0	0	0	0	0	0	0
Muscle_33419	Muscle	33419	2-palmitoylglycerol (16:0)	Lipid		HMDB11533	2.30981e-05	6	1	1	1	1	1	1	1	1	0	0	0	0	0	0	0	0	0
Muscle_57453	Muscle	57453	glycosyl ceramide (d18:2/24:1, d18:1/24:2)*	Lipid			2.59885e-05	6	1	1	1	1	1	1	1	1	0	0	0	0	0	0	0	0	0
iWAT_63109	iWAT	63109	2R,3R-dihydroxybutyrate	Lipid		HMDB00498	2.78142e-05	6	1	1	1	1	1	1	1	1	0	0	0	0	0	0	0	0	0
Liver_39378	Liver	39378	tauroursodeoxycholate	Lipid		HMDB00874	3.29299e-05	6	1	1	1	1	1	1	1	1	0	0	0	0	0	0	0	0	0
Serum_35437	Serum	35437	isobutyrylglycine (C4)	Amino Acid		HMDB00730	3.13523e-05	6	1	1	1	1	1	1	1	1	0	0	0	0	0	0	0	0	0
Serum_32342	Serum	32342	adenosine 5'-monophosphate (AMP)	Nucleotide	C00020	HMDB00045	2.98851e-05	6	1	1	1	1	1	1	1	1	0	0	0	0	0	0	0	0	0
Muscle_54885	Muscle	54885	1-linoleoyl-GPG (18:2)*	Lipid			1.7911e-05	6	1	1	1	1	1	1	1	1	0	0	0	0	0	0	0	0	0
Serum_61864	Serum	61864	dodecenedioate (C12:1-DC)*	Lipid			2.79912e-05	6	1	1	1	1	1	1	1	1	0	0	0	0	0	0	0	0	0
Serum_1651	Serum	1651	pyridoxal	Cofactors and Vitamins	C00250	HMDB01545	3.15666e-05	6	1	1	1	1	1	1	1	1	0	0	0	0	0	0	0	0	0
Serum_1898	Serum	1898	proline	Amino Acid	C00148	HMDB00162	2.65907e-05	6	1	1	1	1	1	1	1	1	0	0	0	0	0	0	0	0	0
Serum_555	Serum	555	adenosine	Nucleotide	C00212	HMDB00050	2.72629e-05	6	1	1	1	1	1	1	1	1	0	0	0	0	0	0	0	0	0
Serum_39609	Serum	39609	16-hydroxypalmitate	Lipid	C18218	HMDB06294	2.88372e-05	6	1	1	1	1	1	1	1	1	0	0	0	0	0	0	0	0	0
Liver_52687	Liver	52687	1-oleoyl-2-linoleoyl-GPE (18:1/18:2)*	Lipid		HMDB05349	2.58805e-05	5	0.001	1	0.001	0.001	1	0.001	0.001	0.001	1	0	1	1	0	1	1	1	6
iWAT_52438	iWAT	52438	1-stearoyl-2-oleoyl-GPC (18:0/18:1)	Lipid		HMDB08038	2.46513e-05	5	1	1	0.001	0.001	1	0.001	0.001	0.001	0	0	1	1	0	1	1	1	5
Muscle_34409	Muscle	34409	stearoylcarnitine (C18)	Lipid		HMDB00848	2.84057e-05	5	1	1	0.001	0.001	1	0.001	0.001	0.001	0	0	1	1	0	1	1	1	5
Liver_52446	Liver	52446	1-stearoyl-2-linoleoyl-GPE (18:0/18:2)*	Lipid		HMDB08994	2.64133e-05	5	0.001	0.001	0.001	1	1	0.001	1	0.001	1	1	1	0	0	1	0	1	5
iWAT_52495	iWAT	52495	sphingomyelin (d18:1/21:0, d17:1/22:0, d16:1/23:0)*	Lipid			2.45737e-05	5	1	1	1	0.001	1	0.001	0.001	0.001	0	0	0	1	0	1	1	1	4
BAT_52616	BAT	52616	1-palmitoyl-2-stearoyl-GPC (16:0/18:0)	Lipid		HMDB07970	1.43872e-05	5	1	1	0.001	1	1	0.001	0.001	0.001	0	0	1	0	0	1	1	1	4
Heart_22001	Heart	22001	3-hydroxyoctanoate	Lipid		HMDB01954	2.78002e-05	5	1	1	0.001	1	1	0.001	0.001	0.001	0	0	1	0	0	1	1	1	4
Heart_52616	Heart	52616	1-palmitoyl-2-stearoyl-GPC (16:0/18:0)	Lipid		HMDB07970	2.77349e-05	5	1	1	0.001	1	1	0.001	0.001	0.001	0	0	1	0	0	1	1	1	4
BAT_52433	BAT	52433	sphingomyelin (d17:1/16:0, d18:1/15:0, d16:1/17:0)*	Lipid			1.53864e-05	5	1	0.001	1	1	1	0.001	0.001	0.001	0	1	0	0	0	1	1	1	4
iWAT_52433	iWAT	52433	sphingomyelin (d17:1/16:0, d18:1/15:0, d16:1/17:0)*	Lipid			2.43065e-05	5	1	0.001	1	1	1	0.001	0.001	0.001	0	1	0	0	0	1	1	1	4
Liver_52433	Liver	52433	sphingomyelin (d17:1/16:0, d18:1/15:0, d16:1/17:0)*	Lipid			2.33491e-05	5	1	0.001	1	1	1	0.001	0.001	0.001	0	1	0	0	0	1	1	1	4
Liver_38125	Liver	38125	4-cholesten-3-one	Lipid	C00599	HMDB00921	2.54025e-05	5	0.001	1	0.001	1	1	1	0.001	0.001	1	0	1	0	0	0	1	1	4
Liver_60	Liver	60	leucine	Amino Acid	C00123	HMDB00687	3.11672e-05	5	0.001	1	0.001	1	1	1	0.001	0.001	1	0	1	0	0	0	1	1	4
Serum_2849	Serum	2849	guanosine 5'- monophosphate (5'-GMP)	Nucleotide	C00144	HMDB01397	2.8608e-05	5	1	1	0.001	0.001	1	0.001	1	0.001	0	0	1	1	0	1	0	1	4
BAT_57473	BAT	57473	sphingomyelin (d18:0/18:0, d19:0/17:0)*	Lipid		HMDB12087	1.53898e-05	5	0.001	1	1	0.001	1	0.001	1	0.001	1	0	0	1	0	1	0	1	4
HPT_47153	HPT	47153	sphingomyelin (d18:1/24:1, d18:2/24:0)*	Lipid		HMDB12107	2.23134e-05	5	0.001	1	0.001	1	1	0.001	1	0.001	1	0	1	0	0	1	0	1	4
iWAT_15747	iWAT	15747	anserine	Amino Acid	C01262	HMDB00194	2.12893e-05	5	1	0.001	1	0.001	0.001	1	1	0.001	0	1	0	1	1	0	0	1	4
eWAT_48182	eWAT	48182	myristoleoylcarnitine (C14:1)*	Lipid			2.21777e-05	5	1	1	0.001	0.001	0.001	0.001	1	1	0	0	1	1	1	1	0	0	4
iWAT_48182	iWAT	48182	myristoleoylcarnitine (C14:1)*	Lipid			4.65208e-07	5	1	1	0.001	0.001	0.001	0.001	1	1	0	0	1	1	1	1	0	0	4
BAT_33951	BAT	33951	creatine phosphate	Amino Acid	C02305	HMDB01511	1.43203e-05	5	1	1	1	1	0.001	1	0.001	0.001	0	0	0	0	1	0	1	1	3
eWAT_48152	eWAT	48152	glucose	Carbohydrate	C00031	HMDB00122	3.01845e-05	5	1	1	1	1	0.001	1	0.001	0.001	0	0	0	0	1	0	1	1	3
Heart_54969	Heart	54969	linoleoyl-linoleoyl-glycerol (18:2/18:2) [2]*	Lipid		HMDB07248	2.096e-05	5	1	1	1	1	0.001	1	0.001	0.001	0	0	0	0	1	0	1	1	3
Serum_15745	Serum	15745	methylsuccinate	Amino Acid		HMDB01844	2.65817e-05	5	1	1	1	0.001	1	1	0.001	0.001	0	0	0	1	0	0	1	1	3
Liver_15745	Liver	15745	methylsuccinate	Amino Acid		HMDB01844	2.76367e-05	5	1	1	1	0.001	1	1	0.001	0.001	0	0	0	1	0	0	1	1	3
BAT_42450	BAT	42450	1-stearoyl-2-arachidonoyl-GPC (18:0/20:4)	Lipid		HMDB08048	1.43853e-05	5	1	1	0.001	1	1	0.001	1	0.001	0	0	1	0	0	1	0	1	3
Liver_32506	Liver	32506	2-linoleoylglycerol (18:2)	Lipid		HMDB11538	2.79912e-05	5	1	1	0.001	1	0.001	1	1	0.001	0	0	1	0	1	0	0	1	3
Muscle_32506	Muscle	32506	2-linoleoylglycerol (18:2)	Lipid		HMDB11538	2.97615e-05	5	1	1	0.001	1	0.001	1	1	0.001	0	0	1	0	1	0	0	1	3
Serum_1827	Serum	1827	riboflavin (Vitamin B2)	Cofactors and Vitamins	C00255	HMDB00244	2.97967e-05	5	1	0.001	1	0.001	1	1	1	0.001	0	1	0	1	0	0	0	1	3
Serum_57341	Serum	57341	1,2-dipalmitoyl-GPE (16:0/16:0)*	Lipid		HMDB08923	3.15432e-05	5	0.001	1	1	0.001	1	1	1	0.001	1	0	0	1	0	0	0	1	3
BAT_52449	BAT	52449	1-stearoyl-2-arachidonoyl-GPI (18:0/20:4)	Lipid		HMDB09815	1.53872e-05	5	1	0.001	0.001	1	1	1	1	0.001	0	1	1	0	0	0	0	1	3
Heart_37058	Heart	37058	succinylcarnitine (C4-DC)	Energy		HMDB61717	3.17655e-05	5	1	1	0.001	1	0.001	1	0.001	1	0	0	1	0	1	0	1	0	3
Muscle_1411	Muscle	1411	2'-deoxyguanosine	Nucleotide	C00330	HMDB00085	2.98561e-05	5	1	0.001	1	1	0.001	1	0.001	1	0	1	0	0	1	0	1	0	3
Liver_20694	Liver	20694	oxalate (ethanedioate)	Cofactors and Vitamins	C00209	HMDB02329	2.95159e-05	5	1	0.001	1	0.001	1	1	0.001	1	0	1	0	1	0	0	1	0	3
Serum_52461	Serum	52461	1-palmitoyl-2-oleoyl-GPC (16:0/18:1)	Lipid		HMDB07972	2.77446e-05	5	0.001	0.001	1	1	1	0.001	1	1	1	1	0	0	0	1	0	0	3
eWAT_2763	eWAT	2763	UDP-glucuronate	Carbohydrate	C00167	HMDB00935	2.9824e-05	5	1	0.001	0.001	0.001	1	1	1	1	0	1	1	1	0	0	0	0	3
Muscle_46173	Muscle	46173	aconitate [cis or trans]	Energy			2.48759e-05	5	1	0.001	0.001	0.001	1	1	1	1	0	1	1	1	0	0	0	0	3
Liver_37455	Liver	37455	glycerophosphoethanolamine	Lipid	C01233	HMDB00114	2.51718e-05	5	1	1	1	1	0.001	1	1	0.001	0	0	0	0	1	0	0	1	2
eWAT_34396	eWAT	34396	choline phosphate	Lipid	C00588	HMDB01565	2.87534e-05	5	1	1	1	0.001	1	1	1	0.001	0	0	0	1	0	0	0	1	2
eWAT_18497	eWAT	18497	taurocholate	Lipid	C05122	HMDB00036	1.93977e-05	5	1	0.001	1	1	1	1	1	0.001	0	1	0	0	0	0	0	1	2
Heart_18497	Heart	18497	taurocholate	Lipid	C05122	HMDB00036	2.01552e-05	5	1	0.001	1	1	1	1	1	0.001	0	1	0	0	0	0	0	1	2
Muscle_57522	Muscle	57522	pentadecanoylcarnitine (C15)*	Lipid			2.72817e-05	5	0.001	1	1	1	1	1	1	0.001	1	0	0	0	0	0	0	1	2
BAT_57526	BAT	57526	docosadienoylcarnitine (C22:2)*	Lipid			1.43195e-05	5	1	1	1	1	1	0.001	0.001	1	0	0	0	0	0	1	1	0	2
eWAT_2125	eWAT	2125	taurine	Amino Acid	C00245	HMDB00251	2.25705e-05	5	1	1	1	1	1	0.001	0.001	1	0	0	0	0	0	1	1	0	2
Liver_35718	Liver	35718	dihomolinolenate (20:3n3 or 3n6)	Lipid	C03242	HMDB02925	2.34182e-05	5	1	1	0.001	1	1	1	0.001	1	0	0	1	0	0	0	1	0	2
eWAT_52467	eWAT	52467	1-palmitoyl-2-arachidonoyl-GPI (16:0/20:4)*	Lipid		HMDB09789	2.47382e-05	5	1	0.001	1	1	1	1	0.001	1	0	1	0	0	0	0	1	0	2
Heart_1552	Heart	1552	erucate (22:1n9)	Lipid	C08316	HMDB02068	2.7531e-05	5	1	0.001	1	1	1	1	0.001	1	0	1	0	0	0	0	1	0	2
Serum_53195	Serum	53195	1-myristoyl-2-arachidonoyl-GPC (14:0/20:4)*	Lipid		HMDB07883	2.63919e-05	5	0.001	1	1	1	1	0.001	1	1	1	0	0	0	0	1	0	0	2
Heart_32457	Heart	32457	3-hydroxylaurate	Lipid		HMDB00387	2.72067e-05	5	1	1	0.001	1	0.001	1	1	1	0	0	1	0	1	0	0	0	2
Heart_42459	Heart	42459	sphingomyelin (d18:2/16:0, d18:1/16:1)*	Lipid			2.402e-05	5	0.001	1	1	1	0.001	1	1	1	1	0	0	0	1	0	0	0	2
BAT_63151	BAT	63151	N,N-dimethylalanine	Amino Acid			2.54761e-05	5	1	1	0.001	0.001	1	1	1	1	0	0	1	1	0	0	0	0	2
eWAT_63151	eWAT	63151	N,N-dimethylalanine	Amino Acid			2.74451e-05	5	1	1	0.001	0.001	1	1	1	1	0	0	1	1	0	0	0	0	2
Heart_63151	Heart	63151	N,N-dimethylalanine	Amino Acid			2.54761e-05	5	1	1	0.001	0.001	1	1	1	1	0	0	1	1	0	0	0	0	2
Liver_63151	Liver	63151	N,N-dimethylalanine	Amino Acid			2.80237e-05	5	1	1	0.001	0.001	1	1	1	1	0	0	1	1	0	0	0	0	2
iWAT_52608	iWAT	52608	linoleoyl ethanolamide	Lipid		HMDB12252	2.06724e-05	5	1	0.001	1	0.001	1	1	1	1	0	1	0	1	0	0	0	0	2
Liver_2183	Liver	2183	thymidine	Nucleotide	C00214	HMDB00273	2.2419e-05	5	1	0.001	1	0.001	1	1	1	1	0	1	0	1	0	0	0	0	2
Serum_52437	Serum	52437	sphingomyelin (d18:2/24:1, d18:1/24:2)*	Lipid			2.38484e-05	5	0.001	1	0.001	1	1	1	1	1	1	0	1	0	0	0	0	0	2
eWAT_52465	eWAT	52465	1-palmitoyl-2-docosahexaenoyl-GPE (16:0/22:6)*	Lipid		HMDB05324	2.36571e-05	5	1	1	1	1	1	1	1	0.001	0	0	0	0	0	0	0	1	1
eWAT_57520	eWAT	57520	dihomo-linoleoylcarnitine (C20:2)*	Lipid			1.84309e-05	5	1	1	1	1	1	1	1	0.001	0	0	0	0	0	0	0	1	1
Serum_62959	Serum	62959	hydroxy-N6,N6,N6-trimethyllysine*	Amino Acid			2.90184e-05	5	1	1	1	1	1	1	1	0.001	0	0	0	0	0	0	0	1	1
Heart_62068	Heart	62068	N-methylhydroxyproline	Amino Acid			2.84144e-05	5	1	1	1	1	1	1	1	0.001	0	0	0	0	0	0	0	1	1
Serum_6146	Serum	6146	2-aminoadipate	Amino Acid	C00956	HMDB00510	2.76257e-05	5	1	1	1	1	1	1	1	0.001	0	0	0	0	0	0	0	1	1
Serum_57521	Serum	57521	dihomo-linolenoylcarnitine (C20:3n3 or 6)*	Lipid			2.93083e-05	5	1	1	1	1	1	1	1	0.001	0	0	0	0	0	0	0	1	1
Heart_34437	Heart	34437	1-stearoyl-GPG (18:0)	Lipid			2.77863e-05	5	1	1	1	1	1	1	0.001	1	0	0	0	0	0	0	1	0	1
Serum_52614	Serum	52614	1-(1-enyl-stearoyl)-2-oleoyl-GPE (P-18:0/18:1)	Lipid		HMDB11375	2.92403e-05	5	1	1	1	1	1	0.001	1	1	0	0	0	0	0	1	0	0	1
HPT_62853	HPT	62853	3-amino-2-piperidone	Amino Acid		HMDB00323	2.8109e-05	5	1	1	1	1	1	0.001	1	1	0	0	0	0	0	1	0	0	1
iWAT_31885	iWAT	31885	beta-muricholate	Lipid	C17726	HMDB00415	4.39439e-07	5	1	1	1	1	1	0.001	1	1	0	0	0	0	0	1	0	0	1
Muscle_38399	Muscle	38399	9,10-DiHOME	Lipid	C14828	HMDB04704	2.90047e-05	5	1	1	1	1	1	0.001	1	1	0	0	0	0	0	1	0	0	1
Serum_52282	Serum	52282	2-methylcitrate/homocitrate	Energy			3.00324e-05	5	1	1	1	1	1	0.001	1	1	0	0	0	0	0	1	0	0	1
Muscle_52614	Muscle	52614	1-(1-enyl-stearoyl)-2-oleoyl-GPE (P-18:0/18:1)	Lipid		HMDB11375	2.35186e-05	5	1	1	1	1	1	0.001	1	1	0	0	0	0	0	1	0	0	1
HPT_46142	HPT	46142	mannitol/sorbitol	Carbohydrate	C00794	HMDB00247	3.05219e-05	5	1	1	1	0.001	1	1	1	1	0	0	0	1	0	0	0	0	1
BAT_54968	BAT	54968	linoleoyl-linoleoyl-glycerol (18:2/18:2) [1]*	Lipid		HMDB07248	5.32397e-07	5	1	1	0.001	1	1	1	1	1	0	0	1	0	0	0	0	0	1
eWAT_54968	eWAT	54968	linoleoyl-linoleoyl-glycerol (18:2/18:2) [1]*	Lipid		HMDB07248	2.19285e-05	5	1	1	0.001	1	1	1	1	1	0	0	1	0	0	0	0	0	1
Serum_35186	Serum	35186	1-arachidonoyl-GPE (20:4n6)*	Lipid		HMDB11517	2.34053e-05	5	1	1	0.001	1	1	1	1	1	0	0	1	0	0	0	0	0	1
Muscle_52470	Muscle	52470	1-palmitoyl-2-palmitoleoyl-GPC (16:0/16:1)*	Lipid		HMDB07969	3.0155e-05	5	1	1	0.001	1	1	1	1	1	0	0	1	0	0	0	0	0	1
HPT_62850	HPT	62850	tetradecadienoate (14:2)*	Lipid		HMDB00560	2.65029e-05	5	1	0.001	1	1	1	1	1	1	0	1	0	0	0	0	0	0	1
Heart_62850	Heart	62850	tetradecadienoate (14:2)*	Lipid		HMDB00560	2.78128e-05	5	1	0.001	1	1	1	1	1	1	0	1	0	0	0	0	0	0	1
Heart_1496	Heart	1496	methylmalonate (MMA)	Lipid	C02170	HMDB00202	2.39877e-05	5	1	0.001	1	1	1	1	1	1	0	1	0	0	0	0	0	0	1
Heart_57511	Heart	57511	linolenoylcarnitine (C18:3)*	Lipid			2.30424e-05	5	1	0.001	1	1	1	1	1	1	0	1	0	0	0	0	0	0	1
Muscle_42382	Muscle	42382	S-adenosylhomocysteine (SAH)	Amino Acid	C00021	HMDB00939	2.35987e-05	5	0.001	1	1	1	1	1	1	1	1	0	0	0	0	0	0	0	1
BAT_52285	BAT	52285	oleate/vaccenate (18:1)	Lipid			2.74193e-05	5	1	1	1	1	1	1	1	1	0	0	0	0	0	0	0	0	0
BAT_18467	BAT	18467	eicosapentaenoate (EPA; 20:5n3)	Lipid	C06428	HMDB01999	2.48859e-05	5	1	1	1	1	1	1	1	1	0	0	0	0	0	0	0	0	0
BAT_17805	BAT	17805	dihomo-linoleate (20:2n6)	Lipid	C16525	HMDB05060	2.57136e-05	5	1	1	1	1	1	1	1	1	0	0	0	0	0	0	0	0	0
BAT_33587	BAT	33587	eicosenoate (20:1n9 or 1n11)	Lipid	C16526	HMDB02231	2.45868e-05	5	1	1	1	1	1	1	1	1	0	0	0	0	0	0	0	0	0
BAT_57	BAT	57	glutamate	Amino Acid	C00025	HMDB00148	2.98529e-05	5	1	1	1	1	1	1	1	1	0	0	0	0	0	0	0	0	0
BAT_62556	BAT	62556	3-hydroxyhexanoylcarnitine (2)	Lipid			2.51319e-05	5	1	1	1	1	1	1	1	1	0	0	0	0	0	0	0	0	0
BAT_41370	BAT	41370	phenylalanylglycine	Peptide		HMDB28995	5.16951e-07	5	1	1	1	1	1	1	1	1	0	0	0	0	0	0	0	0	0
BAT_57416	BAT	57416	N-palmitoyl-sphingadienine (d18:2/16:0)*	Lipid			1.53864e-05	5	1	1	1	1	1	1	1	1	0	0	0	0	0	0	0	0	0
BAT_57480	BAT	57480	sphingomyelin (d18:2/21:0, d16:2/23:0)*	Lipid			1.53846e-05	5	1	1	1	1	1	1	1	1	0	0	0	0	0	0	0	0	0
BAT_33945	BAT	33945	phenylacetylglycine	Peptide	C05598	HMDB00821	2.00895e-05	5	1	1	1	1	1	1	1	1	0	0	0	0	0	0	0	0	0
eWAT_32553	eWAT	32553	phenol sulfate	Amino Acid	C02180	HMDB60015	2.35325e-05	5	1	1	1	1	1	1	1	1	0	0	0	0	0	0	0	0	0
Heart_554	Heart	554	adenine	Nucleotide	C00147	HMDB00034	1.93092e-05	5	1	1	1	1	1	1	1	1	0	0	0	0	0	0	0	0	0
BAT_33939	BAT	33939	N-acetylthreonine	Amino Acid		HMDB62557	3.15324e-05	5	1	1	1	1	1	1	1	1	0	0	0	0	0	0	0	0	0
Heart_32553	Heart	32553	phenol sulfate	Amino Acid	C02180	HMDB60015	2.35225e-05	5	1	1	1	1	1	1	1	1	0	0	0	0	0	0	0	0	0
Heart_52938	Heart	52938	3-hydroxystearate	Lipid			2.874e-05	5	1	1	1	1	1	1	1	1	0	0	0	0	0	0	0	0	0
HPT_32553	HPT	32553	phenol sulfate	Amino Acid	C02180	HMDB60015	2.35225e-05	5	1	1	1	1	1	1	1	1	0	0	0	0	0	0	0	0	0
BAT_34585	BAT	34585	4-hydroxybutyrate (GHB)	Lipid	C00989	HMDB00710	2.75885e-05	5	1	1	1	1	1	1	1	1	0	0	0	0	0	0	0	0	0
Liver_42370	Liver	42370	S-1-pyrroline-5-carboxylate	Amino Acid	C04322	HMDB01301	3.01977e-05	5	1	1	1	1	1	1	1	1	0	0	0	0	0	0	0	0	0
Liver_63009	Liver	63009	S-(1,2-dicarboxyethyl)glutathione	Amino Acid			2.1753e-05	5	1	1	1	1	1	1	1	1	0	0	0	0	0	0	0	0	0
Liver_33945	Liver	33945	phenylacetylglycine	Peptide	C05598	HMDB00821	2.21246e-05	5	1	1	1	1	1	1	1	1	0	0	0	0	0	0	0	0	0
Liver_53174	Liver	53174	1,2-dilinoleoyl-GPE (18:2/18:2)*	Lipid		HMDB09093	2.5503e-05	5	1	1	1	1	1	1	1	1	0	0	0	0	0	0	0	0	0
Muscle_41375	Muscle	41375	tyrosylglycine	Peptide		HMDB29105	3.03515e-05	5	1	1	1	1	1	1	1	1	0	0	0	0	0	0	0	0	0
Serum_577	Serum	577	fructose	Carbohydrate	C00095	HMDB00660	2.73584e-05	5	1	1	1	1	1	1	1	1	0	0	0	0	0	0	0	0	0
Serum_43586	Serum	43586	N-monomethylarginine	Amino Acid	C03884	HMDB29416	2.74709e-05	5	1	1	1	1	1	1	1	1	0	0	0	0	0	0	0	0	0
Serum_53230	Serum	53230	3-hydroxyhexanoate	Lipid			2.70989e-05	5	1	1	1	1	1	1	1	1	0	0	0	0	0	0	0	0	0
eWAT_36600	eWAT	36600	1-linoleoyl-GPE (18:2)*	Lipid		HMDB11507	2.17931e-05	5	1	1	1	1	1	1	1	1	0	0	0	0	0	0	0	0	0
eWAT_2134	eWAT	2134	flavin adenine dinucleotide (FAD)	Cofactors and Vitamins	C00016	HMDB01248	2.19938e-05	5	1	1	1	1	1	1	1	1	0	0	0	0	0	0	0	0	0
Heart_62803	Heart	62803	N-(ADP-ribosyl)-arginine (2)*	Amino Acid			2.09695e-05	5	1	1	1	1	1	1	1	1	0	0	0	0	0	0	0	0	0
Heart_57482	Heart	57482	sphingomyelin (d18:2/23:1)*	Lipid			2.74655e-05	5	1	1	1	1	1	1	1	1	0	0	0	0	0	0	0	0	0
Heart_57651	Heart	57651	hexadecatrienoate (16:3n3)	Lipid			2.77654e-05	5	1	1	1	1	1	1	1	1	0	0	0	0	0	0	0	0	0
HPT_56	HPT	56	cystine	Amino Acid	C00491	HMDB00192	2.96771e-05	5	1	1	1	1	1	1	1	1	0	0	0	0	0	0	0	0	0
HPT_1638	HPT	1638	arginine	Amino Acid	C00062	HMDB00517	2.7803e-05	5	1	1	1	1	1	1	1	1	0	0	0	0	0	0	0	0	0
iWAT_15716	iWAT	15716	imidazole lactate	Amino Acid	C05568	HMDB02320	2.17555e-05	5	1	1	1	1	1	1	1	1	0	0	0	0	0	0	0	0	0
iWAT_34456	iWAT	34456	gamma-glutamylisoleucine*	Peptide		HMDB11170	2.39463e-05	5	1	1	1	1	1	1	1	1	0	0	0	0	0	0	0	0	0
Liver_1419	Liver	1419	5-methylthioadenosine (MTA)	Amino Acid	C00170	HMDB01173	2.5783e-05	5	1	1	1	1	1	1	1	1	0	0	0	0	0	0	0	0	0
Muscle_33971	Muscle	33971	10-heptadecenoate (17:1n7)	Lipid		HMDB60038	2.2027e-05	5	1	1	1	1	1	1	1	1	0	0	0	0	0	0	0	0	0
Muscle_15076	Muscle	15076	2'-deoxyinosine	Nucleotide	C05512	HMDB00071	2.58515e-05	5	1	1	1	1	1	1	1	1	0	0	0	0	0	0	0	0	0
Muscle_49617	Muscle	49617	1-lignoceroyl-GPC (24:0)	Lipid		HMDB10405	2.99756e-05	5	1	1	1	1	1	1	1	1	0	0	0	0	0	0	0	0	0
Serum_31943	Serum	31943	3-hydroxysebacate	Lipid		HMDB00350	2.55066e-05	5	1	1	1	1	1	1	1	1	0	0	0	0	0	0	0	0	0
Serum_33434	Serum	33434	allantoic acid	Nucleotide	C00499	HMDB01209	2.80053e-05	5	1	1	1	1	1	1	1	1	0	0	0	0	0	0	0	0	0
Serum_57475	Serum	57475	sphingomyelin (d18:1/19:0, d19:1/18:0)*	Lipid			2.23665e-05	5	1	1	1	1	1	1	1	1	0	0	0	0	0	0	0	0	0
Heart_53237	Heart	53237	sedoheptulose	Carbohydrate		HMDB03219	2.49925e-05	5	1	1	1	1	1	1	1	1	0	0	0	0	0	0	0	0	0
Heart_18467	Heart	18467	eicosapentaenoate (EPA; 20:5n3)	Lipid	C06428	HMDB01999	2.55973e-05	5	1	1	1	1	1	1	1	1	0	0	0	0	0	0	0	0	0
Heart_63436	Heart	63436	(2 or 3)-decenoate (10:1n7 or n8)	Lipid			3.17838e-05	5	1	1	1	1	1	1	1	1	0	0	0	0	0	0	0	0	0
Heart_41370	Heart	41370	phenylalanylglycine	Peptide		HMDB28995	2.1074e-05	5	1	1	1	1	1	1	1	1	0	0	0	0	0	0	0	0	0
Heart_32493	Heart	32493	histidine methyl ester	Amino Acid			1.92971e-05	5	1	1	1	1	1	1	1	1	0	0	0	0	0	0	0	0	0
Heart_37529	Heart	37529	sphingomyelin (d18:1/18:1, d18:2/18:0)	Lipid		HMDB12101	2.24926e-05	5	1	1	1	1	1	1	1	1	0	0	0	0	0	0	0	0	0
Heart_18369	Heart	18369	gamma-glutamylleucine	Peptide		HMDB11171	3.06079e-05	5	1	1	1	1	1	1	1	1	0	0	0	0	0	0	0	0	0
Heart_35428	Heart	35428	tiglyl carnitine (C5)	Amino Acid		HMDB02366	2.90396e-05	5	1	1	1	1	1	1	1	1	0	0	0	0	0	0	0	0	0
Heart_52477	Heart	52477	1-(1-enyl-palmitoyl)-2-oleoyl-GPE (P-16:0/18:1)*	Lipid		HMDB11342	2.35205e-05	5	1	1	1	1	1	1	1	1	0	0	0	0	0	0	0	0	0
HPT_34445	HPT	34445	sphingosine 1-phosphate	Lipid	C06124	HMDB00277	2.66661e-05	5	1	1	1	1	1	1	1	1	0	0	0	0	0	0	0	0	0
iWAT_1600	iWAT	1600	phosphoethanolamine (PE)	Lipid	C00346	HMDB00224	2.52211e-05	5	1	1	1	1	1	1	1	1	0	0	0	0	0	0	0	0	0
Heart_38102	Heart	38102	oleoyl ethanolamide	Lipid		HMDB02088	3.06096e-05	5	1	1	1	1	1	1	1	1	0	0	0	0	0	0	0	0	0
Liver_594	Liver	594	nicotinamide	Cofactors and Vitamins	C00153	HMDB01406	2.45791e-05	5	1	1	1	1	1	1	1	1	0	0	0	0	0	0	0	0	0
Liver_1126	Liver	1126	alanine	Amino Acid	C00041	HMDB00161	2.67266e-05	5	1	1	1	1	1	1	1	1	0	0	0	0	0	0	0	0	0
Heart_57368	Heart	57368	stearoyl-docosahexaenoyl-glycerol (18:0/22:6) [2]*	Lipid			2.30511e-05	5	1	1	1	1	1	1	1	1	0	0	0	0	0	0	0	0	0
Muscle_590	Muscle	590	hypotaurine	Amino Acid	C00519	HMDB00965	2.67163e-05	5	1	1	1	1	1	1	1	1	0	0	0	0	0	0	0	0	0
Muscle_43028	Muscle	43028	tryptophylglycine	Peptide		HMDB29083	2.33364e-05	5	1	1	1	1	1	1	1	1	0	0	0	0	0	0	0	0	0
Serum_46225	Serum	46225	pyroglutamine*	Amino Acid			3.10694e-05	5	1	1	1	1	1	1	1	1	0	0	0	0	0	0	0	0	0
Serum_52677	Serum	52677	1-(1-enyl-palmitoyl)-2-linoleoyl-GPE (P-16:0/18:2)*	Lipid		HMDB11343	3.08326e-05	5	1	1	1	1	1	1	1	1	0	0	0	0	0	0	0	0	0
Serum_62805	Serum	62805	2,3-dihydroxy-5-methylthio-4-pentenoate (DMTPA)*	Amino Acid			2.97583e-05	5	1	1	1	1	1	1	1	1	0	0	0	0	0	0	0	0	0
Serum_31850	Serum	31850	butyrylglycine (C4)	Lipid		HMDB00808	2.33236e-05	5	1	1	1	1	1	1	1	1	0	0	0	0	0	0	0	0	0
Serum_32398	Serum	32398	sebacate (decanedioate)	Lipid	C08277	HMDB00792	2.25972e-05	5	1	1	1	1	1	1	1	1	0	0	0	0	0	0	0	0	0
Serum_43761	Serum	43761	2-aminoheptanoate	Lipid			2.99594e-05	5	1	1	1	1	1	1	1	1	0	0	0	0	0	0	0	0	0
HPT_57475	HPT	57475	sphingomyelin (d18:1/19:0, d19:1/18:0)*	Lipid			2.52119e-05	5	1	1	1	1	1	1	1	1	0	0	0	0	0	0	0	0	0
HPT_44681	HPT	44681	palmitoylcarnitine (C16)	Lipid	C02990	HMDB00222	1.89637e-05	5	1	1	1	1	1	1	1	1	0	0	0	0	0	0	0	0	0
HPT_43829	HPT	43829	gamma-glutamylvaline	Peptide		HMDB11172	2.78044e-05	5	1	1	1	1	1	1	1	1	0	0	0	0	0	0	0	0	0
iWAT_18369	iWAT	18369	gamma-glutamylleucine	Peptide		HMDB11171	2.73909e-05	5	1	1	1	1	1	1	1	1	0	0	0	0	0	0	0	0	0
Liver_35136	Liver	35136	5-methyluridine (ribothymidine)	Nucleotide		HMDB00884	2.8688e-05	5	1	1	1	1	1	1	1	1	0	0	0	0	0	0	0	0	0
Liver_57584	Liver	57584	N1-Methyl-4-pyridone-3-carboxamide	Cofactors and Vitamins	C05843	HMDB04194	3.08704e-05	5	1	1	1	1	1	1	1	1	0	0	0	0	0	0	0	0	0
Liver_54958	Liver	54958	palmitoyl-arachidonoyl-glycerol (16:0/20:4) [2]*	Lipid		HMDB07112	2.80464e-05	5	1	1	1	1	1	1	1	1	0	0	0	0	0	0	0	0	0
Liver_57368	Liver	57368	stearoyl-docosahexaenoyl-glycerol (18:0/22:6) [2]*	Lipid			2.77307e-05	5	1	1	1	1	1	1	1	1	0	0	0	0	0	0	0	0	0
Muscle_15650	Muscle	15650	N1-methyladenosine	Nucleotide	C02494	HMDB03331	2.40158e-05	5	1	1	1	1	1	1	1	1	0	0	0	0	0	0	0	0	0
Serum_42629	Serum	42629	heptanoyl glycine	Lipid			2.8508e-05	5	1	1	1	1	1	1	1	1	0	0	0	0	0	0	0	0	0
iWAT_62947	iWAT	62947	N,N,N-trimethyl-alanylproline betaine (TMAP)	Amino Acid			2.26239e-05	5	1	1	1	1	1	1	1	1	0	0	0	0	0	0	0	0	0
iWAT_33442	iWAT	33442	pseudouridine	Nucleotide	C02067	HMDB00767	2.03805e-05	5	1	1	1	1	1	1	1	1	0	0	0	0	0	0	0	0	0
Liver_55041	Liver	55041	1-oleoyl-2-arachidonoyl-GPE (18:1/20:4)*	Lipid		HMDB09069	3.21264e-05	5	1	1	1	1	1	1	1	1	0	0	0	0	0	0	0	0	0
iWAT_52602	iWAT	52602	2'-deoxyuridine	Nucleotide	C00526	HMDB00012	2.96438e-05	5	1	1	1	1	1	1	1	1	0	0	0	0	0	0	0	0	0
Serum_35253	Serum	35253	2-palmitoyl-GPC* (16:0)*	Lipid		HMDB61702	2.41193e-05	5	1	1	1	1	1	1	1	1	0	0	0	0	0	0	0	0	0
Liver_45966	Liver	45966	1-stearoyl-GPS (18:0)*	Lipid			3.12727e-05	5	1	1	1	1	1	1	1	1	0	0	0	0	0	0	0	0	0
Liver_15685	Liver	15685	5-hydroxylysine	Amino Acid	C16741	HMDB00450	2.92851e-05	5	1	1	1	1	1	1	1	1	0	0	0	0	0	0	0	0	0
Liver_604	Liver	604	thymine	Nucleotide	C00178	HMDB00262	3.02587e-05	5	1	1	1	1	1	1	1	1	0	0	0	0	0	0	0	0	0
Liver_43847	Liver	43847	glycerol 3-phosphate	Lipid	C00093	HMDB00126	2.9549e-05	5	1	1	1	1	1	1	1	1	0	0	0	0	0	0	0	0	0
Liver_15443	Liver	15443	glucuronate	Carbohydrate	C00191	HMDB00127	2.95206e-05	5	1	1	1	1	1	1	1	1	0	0	0	0	0	0	0	0	0
Liver_19266	Liver	19266	2-arachidonoylglycerol (20:4)	Lipid	C13856	HMDB04666	2.88552e-05	5	1	1	1	1	1	1	1	1	0	0	0	0	0	0	0	0	0
Liver_62276	Liver	62276	dodecadienoate (12:2)*	Lipid			2.34906e-05	5	1	1	1	1	1	1	1	1	0	0	0	0	0	0	0	0	0
Muscle_1648	Muscle	1648	serine	Amino Acid	C00065	HMDB00187	2.51638e-05	5	1	1	1	1	1	1	1	1	0	0	0	0	0	0	0	0	0
Muscle_27731	Muscle	27731	ribonate (ribonolactone)	Carbohydrate	C01685	HMDB00867	2.25127e-05	5	1	1	1	1	1	1	1	1	0	0	0	0	0	0	0	0	0
Muscle_15107	Muscle	15107	N-acetylglucosamine 6-phosphate	Carbohydrate	C00357	HMDB02817	2.14632e-05	5	1	1	1	1	1	1	1	1	0	0	0	0	0	0	0	0	0
Muscle_57584	Muscle	57584	N1-Methyl-4-pyridone-3-carboxamide	Cofactors and Vitamins	C05843	HMDB04194	2.81704e-05	5	1	1	1	1	1	1	1	1	0	0	0	0	0	0	0	0	0
Liver_35132	Liver	35132	3-methylcytidine	Nucleotide			2.89547e-05	5	1	1	1	1	1	1	1	1	0	0	0	0	0	0	0	0	0
Serum_33939	Serum	33939	N-acetylthreonine	Amino Acid		HMDB62557	2.93394e-05	5	1	1	1	1	1	1	1	1	0	0	0	0	0	0	0	0	0
Serum_22138	Serum	22138	homocitrulline	Amino Acid	C02427	HMDB00679	3.11112e-05	5	1	1	1	1	1	1	1	1	0	0	0	0	0	0	0	0	0
Serum_57518	Serum	57518	arachidonoylcarnitine (C20:4)	Lipid			2.88733e-05	5	1	1	1	1	1	1	1	1	0	0	0	0	0	0	0	0	0
Serum_18467	Serum	18467	eicosapentaenoate (EPA; 20:5n3)	Lipid	C06428	HMDB01999	2.94751e-05	5	1	1	1	1	1	1	1	1	0	0	0	0	0	0	0	0	0
Serum_38102	Serum	38102	oleoyl ethanolamide	Lipid		HMDB02088	3.03981e-05	5	1	1	1	1	1	1	1	1	0	0	0	0	0	0	0	0	0
Serum_35159	Serum	35159	cysteine-glutathione disulfide	Amino Acid		HMDB00656	2.87162e-05	5	1	1	1	1	1	1	1	1	0	0	0	0	0	0	0	0	0
Muscle_1585	Muscle	1585	N-acetylalanine	Amino Acid	C02847	HMDB00766	1.90746e-05	5	1	1	1	1	1	1	1	1	0	0	0	0	0	0	0	0	0
Muscle_18467	Muscle	18467	eicosapentaenoate (EPA; 20:5n3)	Lipid	C06428	HMDB01999	2.02059e-05	5	1	1	1	1	1	1	1	1	0	0	0	0	0	0	0	0	0
Muscle_52466	Muscle	52466	1-stearoyl-2-docosahexaenoyl-GPE (18:0/22:6)*	Lipid		HMDB05334	2.57483e-05	5	1	1	1	1	1	1	1	1	0	0	0	0	0	0	0	0	0
Muscle_3108	Muscle	3108	adenosine 5'-diphosphate (ADP)	Nucleotide	C00008	HMDB01341	2.5399e-05	5	1	1	1	1	1	1	1	1	0	0	0	0	0	0	0	0	0
Muscle_52468	Muscle	52468	1-stearoyl-2-linoleoyl-GPI (18:0/18:2)	Lipid		HMDB09809	2.56553e-05	5	1	1	1	1	1	1	1	1	0	0	0	0	0	0	0	0	0
Muscle_45970	Muscle	45970	1-palmitoyl-GPG (16:0)*	Lipid			1.87292e-05	5	1	1	1	1	1	1	1	1	0	0	0	0	0	0	0	0	0
Muscle_48258	Muscle	48258	1-oleoyl-GPC (18:1)	Lipid		HMDB02815	2.0231e-05	5	1	1	1	1	1	1	1	1	0	0	0	0	0	0	0	0	0
Muscle_33961	Muscle	33961	1-stearoyl-GPC (18:0)	Lipid		HMDB10384	2.0231e-05	5	1	1	1	1	1	1	1	1	0	0	0	0	0	0	0	0	0
Serum_512	Serum	512	asparagine	Amino Acid	C00152	HMDB00168	2.55501e-05	5	1	1	1	1	1	1	1	1	0	0	0	0	0	0	0	0	0
Serum_566	Serum	566	phenylpyruvate	Amino Acid	C00166	HMDB00205	2.50105e-05	5	1	1	1	1	1	1	1	1	0	0	0	0	0	0	0	0	0
Serum_62564	Serum	62564	1-carboxyethyltyrosine	Amino Acid			2.61454e-05	5	1	1	1	1	1	1	1	1	0	0	0	0	0	0	0	0	0
Serum_1123	Serum	1123	inosine	Nucleotide	C00294	HMDB00195	2.85197e-05	5	1	1	1	1	1	1	1	1	0	0	0	0	0	0	0	0	0
Serum_1645	Serum	1645	laurate (12:0)	Lipid	C02679	HMDB00638	2.35866e-05	5	1	1	1	1	1	1	1	1	0	0	0	0	0	0	0	0	0
Muscle_42398	Muscle	42398	1-stearoyl-GPE (18:0)	Lipid		HMDB11130	1.87279e-05	4	0.001	0.001	0.001	1	0.001	0.001	0.001	0.001	1	1	1	0	1	1	1	1	7
Serum_52452	Serum	52452	1-stearoyl-2-linoleoyl-GPC (18:0/18:2)*	Lipid		HMDB08039	2.74125e-05	4	1	0.001	0.001	0.001	0.001	1	0.001	0.001	0	1	1	1	1	0	1	1	6
Muscle_606	Muscle	606	uridine	Nucleotide	C00299	HMDB00296	1.75403e-05	4	0.001	0.001	1	1	0.001	1	0.001	0.001	1	1	0	0	1	0	1	1	5
BAT_52673	BAT	52673	1-(1-enyl-palmitoyl)-2-arachidonoyl-GPE (P-16:0/20:4)*	Lipid		HMDB11352	3.56027e-07	4	0.001	0.001	0.001	1	1	0.001	1	0.001	1	1	1	0	0	1	0	1	5
eWAT_52673	eWAT	52673	1-(1-enyl-palmitoyl)-2-arachidonoyl-GPE (P-16:0/20:4)*	Lipid		HMDB11352	2.43001e-05	4	0.001	0.001	0.001	1	1	0.001	1	0.001	1	1	1	0	0	1	0	1	5
BAT_52464	BAT	52464	1-palmitoyl-2-arachidonoyl-GPE (16:0/20:4)*	Lipid		HMDB05323	1.65268e-05	4	1	1	1	0.001	1	0.001	0.001	0.001	0	0	0	1	0	1	1	1	4
Muscle_52433	Muscle	52433	sphingomyelin (d17:1/16:0, d18:1/15:0, d16:1/17:0)*	Lipid			2.28996e-05	4	1	0.001	1	1	1	0.001	0.001	0.001	0	1	0	0	0	1	1	1	4
Serum_63	Serum	63	cholesterol	Lipid	C00187	HMDB00067	2.3967e-05	4	1	1	0.001	1	0.001	1	0.001	0.001	0	0	1	0	1	0	1	1	4
Serum_1121	Serum	1121	margarate (17:0)	Lipid		HMDB02259	2.61812e-05	4	1	0.001	1	0.001	1	1	0.001	0.001	0	1	0	1	0	0	1	1	4
BAT_62562	BAT	62562	1-carboxyethylvaline	Amino Acid			3.01928e-05	4	0.001	1	1	0.001	1	1	0.001	0.001	1	0	0	1	0	0	1	1	4
iWAT_1125	iWAT	1125	isoleucine	Amino Acid	C00407	HMDB00172	2.79221e-05	4	1	0.001	0.001	1	1	0.001	1	0.001	0	1	1	0	0	1	0	1	4
Muscle_1125	Muscle	1125	isoleucine	Amino Acid	C00407	HMDB00172	2.70052e-05	4	1	0.001	0.001	1	1	0.001	1	0.001	0	1	1	0	0	1	0	1	4
iWAT_15705	iWAT	15705	cystathionine	Amino Acid	C02291	HMDB00099	2.39919e-05	4	1	0.001	0.001	0.001	1	1	1	0.001	0	1	1	1	0	0	0	1	4
BAT_61769	BAT	61769	5-dodecenoylcarnitine (C12:1)	Lipid		HMDB13326	1.77578e-05	4	1	0.001	0.001	0.001	1	0.001	1	1	0	1	1	1	0	1	0	0	4
iWAT_33952	iWAT	33952	myristoylcarnitine (C14)	Lipid		HMDB05066	3.80625e-07	4	0.001	0.001	0.001	0.001	1	1	1	1	1	1	1	1	0	0	0	0	4
eWAT_55015	eWAT	55015	gamma-glutamyl-alpha-lysine	Peptide			2.21928e-05	4	1	1	1	1	0.001	1	0.001	0.001	0	0	0	0	1	0	1	1	3
eWAT_33951	eWAT	33951	creatine phosphate	Amino Acid	C02305	HMDB01511	2.53074e-05	4	1	1	1	1	0.001	1	0.001	0.001	0	0	0	0	1	0	1	1	3
Liver_36713	Liver	36713	N6-carboxymethyllysine	Carbohydrate			2.71574e-05	4	1	0.001	1	1	1	1	0.001	0.001	0	1	0	0	0	0	1	1	3
BAT_53209	BAT	53209	1-oleoyl-2-docosahexaenoyl-GPE (18:1/22:6)*	Lipid			1.53928e-05	4	0.001	1	1	1	1	0.001	1	0.001	1	0	0	0	0	1	0	1	3
iWAT_52683	iWAT	52683	1-palmitoleoyl-2-linoleoyl-GPC (16:1/18:2)*	Lipid		HMDB08006	2.50049e-05	4	0.001	1	1	1	1	0.001	1	0.001	1	0	0	0	0	1	0	1	3
HPT_52710	HPT	52710	1-linoleoyl-2-arachidonoyl-GPC (18:2/20:4n6)*	Lipid		HMDB08147	2.2532e-05	4	0.001	1	1	1	0.001	1	1	0.001	1	0	0	0	1	0	0	1	3
Muscle_52710	Muscle	52710	1-linoleoyl-2-arachidonoyl-GPC (18:2/20:4n6)*	Lipid		HMDB08147	2.60349e-05	4	0.001	1	1	1	0.001	1	1	0.001	1	0	0	0	1	0	0	1	3
Serum_62950	Serum	62950	2S,3R-dihydroxybutyrate	Lipid		HMDB02453	2.7894e-05	4	0.001	1	1	0.001	1	1	1	0.001	1	0	0	1	0	0	0	1	3
eWAT_52615	eWAT	52615	sphingomyelin (d18:1/17:0, d17:1/18:0, d19:1/16:0)	Lipid			2.17538e-05	4	1	0.001	1	1	0.001	1	0.001	1	0	1	0	0	1	0	1	0	3
Heart_22053	Heart	22053	3-hydroxydecanoate	Lipid		HMDB02203	2.74112e-05	4	1	1	0.001	0.001	1	0.001	1	1	0	0	1	1	0	1	0	0	3
Heart_1572	Heart	1572	glycerate	Carbohydrate	C00258	HMDB00139	2.11916e-05	4	0.001	0.001	1	1	1	0.001	1	1	1	1	0	0	0	1	0	0	3
iWAT_1768	iWAT	1768	carnosine	Amino Acid	C00386	HMDB00033	2.22257e-05	4	1	0.001	1	0.001	0.001	1	1	1	0	1	0	1	1	0	0	0	3
iWAT_2763	iWAT	2763	UDP-glucuronate	Carbohydrate	C00167	HMDB00935	2.60728e-05	4	1	0.001	0.001	0.001	1	1	1	1	0	1	1	1	0	0	0	0	3
Liver_39835	Liver	39835	N-palmitoyltaurine	Lipid			2.48547e-05	4	0.001	0.001	1	0.001	1	1	1	1	1	1	0	1	0	0	0	0	3
Heart_37451	Heart	37451	O-methyltyrosine	Amino Acid			1.77305e-05	4	1	1	1	1	1	0.001	1	0.001	0	0	0	0	0	1	0	1	2
HPT_1493	HPT	1493	ornithine	Amino Acid	C00077	HMDB03374	2.49004e-05	4	1	1	1	1	1	0.001	1	0.001	0	0	0	0	0	1	0	1	2
Muscle_37455	Muscle	37455	glycerophosphoethanolamine	Lipid	C01233	HMDB00114	2.81589e-05	4	1	1	1	1	0.001	1	1	0.001	0	0	0	0	1	0	0	1	2
HPT_584	HPT	584	mannose	Carbohydrate	C00159	HMDB00169	2.96771e-05	4	1	1	1	1	0.001	1	1	0.001	0	0	0	0	1	0	0	1	2
Serum_63264	Serum	63264	pentose acid*	Partially Characterized Molecules			2.75954e-05	4	1	1	1	1	0.001	1	1	0.001	0	0	0	0	1	0	0	1	2
iWAT_34396	iWAT	34396	choline phosphate	Lipid	C00588	HMDB01565	2.8349e-05	4	1	1	1	0.001	1	1	1	0.001	0	0	0	1	0	0	0	1	2
Heart_54675	Heart	54675	3'-dephospho-acetyl-CoA	Cofactors and Vitamins			2.31987e-05	4	0.001	1	1	1	1	1	1	0.001	1	0	0	0	0	0	0	1	2
Heart_46799	Heart	46799	oleoyl-linoleoyl-glycerol (18:1/18:2) [2]	Lipid		HMDB07219	2.28421e-05	4	1	1	1	1	0.001	1	0.001	1	0	0	0	0	1	0	1	0	2
Liver_61868	Liver	61868	1-ribosyl-imidazoleacetate*	Amino Acid	C05131	HMDB02331	1.99019e-05	4	1	0.001	1	1	1	0.001	1	1	0	1	0	0	0	1	0	0	2
Heart_48187	Heart	48187	N-acetyltaurine	Amino Acid			2.88657e-05	4	0.001	1	1	1	1	0.001	1	1	1	0	0	0	0	1	0	0	2
eWAT_62860	eWAT	62860	N6-methyllysine	Amino Acid	C02728	HMDB02038	2.63743e-05	4	1	1	0.001	0.001	1	1	1	1	0	0	1	1	0	0	0	0	2
iWAT_62860	iWAT	62860	N6-methyllysine	Amino Acid	C02728	HMDB02038	2.57794e-05	4	1	1	0.001	0.001	1	1	1	1	0	0	1	1	0	0	0	0	2
iWAT_38178	iWAT	38178	cis-4-decenoylcarnitine (C10:1)	Lipid			2.2587e-05	4	1	1	0.001	0.001	1	1	1	1	0	0	1	1	0	0	0	0	2
Liver_62559	Liver	62559	1-carboxyethylleucine	Amino Acid			2.32717e-05	4	1	0.001	1	0.001	1	1	1	1	0	1	0	1	0	0	0	0	2
HPT_52437	HPT	52437	sphingomyelin (d18:2/24:1, d18:1/24:2)*	Lipid			1.97833e-05	4	0.001	1	0.001	1	1	1	1	1	1	0	1	0	0	0	0	0	2
BAT_53223	BAT	53223	palmitoleoylcarnitine (C16:1)*	Lipid			1.64381e-05	4	1	1	1	1	1	1	1	0.001	0	0	0	0	0	0	0	1	1
BAT_40730	BAT	40730	imidazole propionate	Amino Acid		HMDB02271	4.61411e-07	4	1	1	1	1	1	1	1	0.001	0	0	0	0	0	0	0	1	1
Heart_40730	Heart	40730	imidazole propionate	Amino Acid		HMDB02271	4.61411e-07	4	1	1	1	1	1	1	1	0.001	0	0	0	0	0	0	0	1	1
Muscle_53223	Muscle	53223	palmitoleoylcarnitine (C16:1)*	Lipid			2.75927e-05	4	1	1	1	1	1	1	1	0.001	0	0	0	0	0	0	0	1	1
Serum_40730	Serum	40730	imidazole propionate	Amino Acid		HMDB02271	4.61411e-07	4	1	1	1	1	1	1	1	0.001	0	0	0	0	0	0	0	1	1
Heart_54956	Heart	54956	linoleoyl-arachidonoyl-glycerol (18:2/20:4) [2]*	Lipid		HMDB07257	2.07988e-05	4	1	1	1	1	1	1	1	0.001	0	0	0	0	0	0	0	1	1
HPT_62959	HPT	62959	hydroxy-N6,N6,N6-trimethyllysine*	Amino Acid			2.27018e-05	4	1	1	1	1	1	1	1	0.001	0	0	0	0	0	0	0	1	1
Heart_27718	Heart	27718	creatine	Amino Acid	C00300	HMDB00064	2.02539e-05	4	1	1	1	1	1	1	1	0.001	0	0	0	0	0	0	0	1	1
BAT_33447	BAT	33447	palmitoleate (16:1n7)	Lipid	C08362	HMDB03229	3.41786e-07	4	1	1	1	1	1	1	0.001	1	0	0	0	0	0	0	1	0	1
Serum_35631	Serum	35631	1-palmitoyl-GPE (16:0)	Lipid		HMDB11503	2.67459e-05	4	1	1	1	1	1	1	0.001	1	0	0	0	0	0	0	1	0	1
BAT_32306	BAT	32306	trans-4-hydroxyproline	Amino Acid	C01157	HMDB00725	1.26627e-05	4	1	1	1	1	1	0.001	1	1	0	0	0	0	0	1	0	0	1
eWAT_48130	eWAT	48130	N6-succinyladenosine	Nucleotide		HMDB00912	4.92334e-07	4	1	1	1	1	1	0.001	1	1	0	0	0	0	0	1	0	0	1
BAT_35107	BAT	35107	isovalerylglycine	Amino Acid		HMDB00678	2.59132e-05	4	1	1	1	1	1	0.001	1	1	0	0	0	0	0	1	0	0	1
iWAT_38395	iWAT	38395	12,13-DiHOME	Lipid	C14829	HMDB04705	2.18679e-05	4	1	1	1	1	1	0.001	1	1	0	0	0	0	0	1	0	0	1
Liver_31885	Liver	31885	beta-muricholate	Lipid	C17726	HMDB00415	2.41298e-05	4	1	1	1	1	1	0.001	1	1	0	0	0	0	0	1	0	0	1
HPT_52614	HPT	52614	1-(1-enyl-stearoyl)-2-oleoyl-GPE (P-18:0/18:1)	Lipid		HMDB11375	3.56027e-07	4	1	1	1	1	1	0.001	1	1	0	0	0	0	0	1	0	0	1
Muscle_33955	Muscle	33955	1-palmitoyl-GPC (16:0)	Lipid		HMDB10382	2.44652e-05	4	1	1	1	1	1	0.001	1	1	0	0	0	0	0	1	0	0	1
Liver_33955	Liver	33955	1-palmitoyl-GPC (16:0)	Lipid		HMDB10382	2.73773e-05	4	1	1	1	1	1	0.001	1	1	0	0	0	0	0	1	0	0	1
Serum_32197	Serum	32197	3-(4-hydroxyphenyl)lactate (HPLA)	Amino Acid	C03672	HMDB00755	3.19247e-05	4	1	1	1	1	0.001	1	1	1	0	0	0	0	1	0	0	0	1
Serum_42446	Serum	42446	1-palmitoyl-2-linoleoyl-GPC (16:0/18:2)	Lipid		HMDB07973	2.94063e-05	4	1	1	1	0.001	1	1	1	1	0	0	0	1	0	0	0	0	1
Liver_35186	Liver	35186	1-arachidonoyl-GPE (20:4n6)*	Lipid		HMDB11517	1.64571e-05	4	1	1	0.001	1	1	1	1	1	0	0	1	0	0	0	0	0	1
HPT_19265	HPT	19265	1-stearoyl-2-oleoyl-GPS (18:0/18:1)	Lipid		HMDB10163	2.36429e-05	4	1	1	0.001	1	1	1	1	1	0	0	1	0	0	0	0	0	1
Serum_57331	Serum	57331	behenoyl dihydrosphingomyelin (d18:0/22:0)*	Lipid		HMDB12091	2.09339e-05	4	1	1	0.001	1	1	1	1	1	0	0	1	0	0	0	0	0	1
HPT_57511	HPT	57511	linolenoylcarnitine (C18:3)*	Lipid			2.12485e-05	4	1	0.001	1	1	1	1	1	1	0	1	0	0	0	0	0	0	1
Liver_1496	Liver	1496	methylmalonate (MMA)	Lipid	C02170	HMDB00202	2.39753e-05	4	1	0.001	1	1	1	1	1	1	0	1	0	0	0	0	0	0	1
Heart_33013	Heart	33013	nicotinamide riboside	Cofactors and Vitamins	C03150	HMDB00855	2.11238e-05	4	1	0.001	1	1	1	1	1	1	0	1	0	0	0	0	0	0	1
Heart_53260	Heart	53260	oleoylcholine	Lipid			2.1945e-05	4	1	0.001	1	1	1	1	1	1	0	1	0	0	0	0	0	0	1
Serum_34214	Serum	34214	1-arachidonoyl-GPI* (20:4)*	Lipid		HMDB61690	2.90793e-05	4	1	0.001	1	1	1	1	1	1	0	1	0	0	0	0	0	0	1
HPT_1110	HPT	1110	arachidonate (20:4n6)	Lipid	C00219	HMDB01043	1.89637e-05	4	1	0.001	1	1	1	1	1	1	0	1	0	0	0	0	0	0	1
Serum_33946	Serum	33946	N-acetylhistidine	Amino Acid	C02997	HMDB32055	2.99319e-05	4	1	0.001	1	1	1	1	1	1	0	1	0	0	0	0	0	0	1
Muscle_57512	Muscle	57512	margaroylcarnitine (C17)*	Lipid		HMDB06210	2.70052e-05	4	1	0.001	1	1	1	1	1	1	0	1	0	0	0	0	0	0	1
BAT_57528	BAT	57528	adrenoylcarnitine (C22:4)*	Lipid			1.4318e-05	4	0.001	1	1	1	1	1	1	1	1	0	0	0	0	0	0	0	1
Heart_57528	Heart	57528	adrenoylcarnitine (C22:4)*	Lipid			2.41004e-05	4	0.001	1	1	1	1	1	1	1	1	0	0	0	0	0	0	0	1
BAT_40499	BAT	40499	4-hydroxyglutamate	Amino Acid	C03079	HMDB01344	2.8109e-05	4	1	1	1	1	1	1	1	1	0	0	0	0	0	0	0	0	0
BAT_1105	BAT	1105	linoleate (18:2n6)	Lipid	C01595	HMDB00673	2.45183e-05	4	1	1	1	1	1	1	1	1	0	0	0	0	0	0	0	0	0
BAT_1645	BAT	1645	laurate (12:0)	Lipid	C02679	HMDB00638	3.41786e-07	4	1	1	1	1	1	1	1	1	0	0	0	0	0	0	0	0	0
BAT_1365	BAT	1365	myristate (14:0)	Lipid	C06424	HMDB00806	3.41786e-07	4	1	1	1	1	1	1	1	1	0	0	0	0	0	0	0	0	0
BAT_18362	BAT	18362	azelate (nonanedioate; C9)	Lipid	C08261	HMDB00784	3.41786e-07	4	1	1	1	1	1	1	1	1	0	0	0	0	0	0	0	0	0
BAT_32418	BAT	32418	myristoleate (14:1n5)	Lipid	C08322	HMDB02000	3.41786e-07	4	1	1	1	1	1	1	1	1	0	0	0	0	0	0	0	0	0
BAT_1670	BAT	1670	urea	Amino Acid	C00086	HMDB00294	2.96327e-05	4	1	1	1	1	1	1	1	1	0	0	0	0	0	0	0	0	0
BAT_48782	BAT	48782	C-glycosyltryptophan	Amino Acid			2.82321e-05	4	1	1	1	1	1	1	1	1	0	0	0	0	0	0	0	0	0
BAT_40045	BAT	40045	leucylglycine	Peptide		HMDB28929	4.30792e-07	4	1	1	1	1	1	1	1	1	0	0	0	0	0	0	0	0	0
BAT_43249	BAT	43249	N-delta-acetylornithine	Amino Acid			2.35786e-05	4	1	1	1	1	1	1	1	1	0	0	0	0	0	0	0	0	0
BAT_54963	BAT	54963	linoleoyl-linolenoyl-glycerol (18:2/18:3) [1]*	Lipid		HMDB07249	4.61411e-07	4	1	1	1	1	1	1	1	1	0	0	0	0	0	0	0	0	0
eWAT_36594	eWAT	36594	1-linoleoyl-GPI* (18:2)*	Lipid			2.5066e-05	4	1	1	1	1	1	1	1	1	0	0	0	0	0	0	0	0	0
eWAT_36738	eWAT	36738	gamma-glutamylglutamate	Peptide	C05282	HMDB11737	2.01472e-05	4	1	1	1	1	1	1	1	1	0	0	0	0	0	0	0	0	0
Heart_1508	Heart	1508	pantothenate (Vitamin B5)	Cofactors and Vitamins	C00864	HMDB00210	2.02266e-05	4	1	1	1	1	1	1	1	1	0	0	0	0	0	0	0	0	0
BAT_57838	BAT	57838	adenylosuccinate	Nucleotide	C03794	HMDB00536	2.8926e-05	4	1	1	1	1	1	1	1	1	0	0	0	0	0	0	0	0	0
Heart_35142	Heart	35142	adenosine 3'-monophosphate (3'-AMP)	Nucleotide	C01367	HMDB03540	2.22516e-05	4	1	1	1	1	1	1	1	1	0	0	0	0	0	0	0	0	0
HPT_590	HPT	590	hypotaurine	Amino Acid	C00519	HMDB00965	2.88282e-05	4	1	1	1	1	1	1	1	1	0	0	0	0	0	0	0	0	0
HPT_1670	HPT	1670	urea	Amino Acid	C00086	HMDB00294	2.93114e-05	4	1	1	1	1	1	1	1	1	0	0	0	0	0	0	0	0	0
HPT_35117	HPT	35117	taurocyamine	Amino Acid	C01959	HMDB03584	2.93938e-05	4	1	1	1	1	1	1	1	1	0	0	0	0	0	0	0	0	0
HPT_57554	HPT	57554	2'-O-methylcytidine	Nucleotide			2.60876e-05	4	1	1	1	1	1	1	1	1	0	0	0	0	0	0	0	0	0
iWAT_62276	iWAT	62276	dodecadienoate (12:2)*	Lipid			2.30309e-05	4	1	1	1	1	1	1	1	1	0	0	0	0	0	0	0	0	0
iWAT_15949	iWAT	15949	2'-deoxycytidine	Nucleotide	C00881	HMDB00014	3.80625e-07	4	1	1	1	1	1	1	1	1	0	0	0	0	0	0	0	0	0
iWAT_35436	iWAT	35436	hexanoylglycine (C6)	Lipid		HMDB00701	2.54972e-05	4	1	1	1	1	1	1	1	1	0	0	0	0	0	0	0	0	0
iWAT_35628	iWAT	35628	1-oleoyl-GPE (18:1)	Lipid		HMDB11506	2.07125e-05	4	1	1	1	1	1	1	1	1	0	0	0	0	0	0	0	0	0
iWAT_52285	iWAT	52285	oleate/vaccenate (18:1)	Lipid			2.04565e-05	4	1	1	1	1	1	1	1	1	0	0	0	0	0	0	0	0	0
BAT_3127	BAT	3127	hypoxanthine	Nucleotide	C00262	HMDB00157	2.65652e-05	4	1	1	1	1	1	1	1	1	0	0	0	0	0	0	0	0	0
Liver_15650	Liver	15650	N1-methyladenosine	Nucleotide	C02494	HMDB03331	2.60545e-05	4	1	1	1	1	1	1	1	1	0	0	0	0	0	0	0	0	0
Liver_54885	Liver	54885	1-linoleoyl-GPG (18:2)*	Lipid			2.39618e-05	4	1	1	1	1	1	1	1	1	0	0	0	0	0	0	0	0	0
Muscle_54943	Muscle	54943	palmitoyl-oleoyl-glycerol (16:0/18:1) [1]*	Lipid	C13861	HMDB07102	2.17257e-05	4	1	1	1	1	1	1	1	1	0	0	0	0	0	0	0	0	0
Serum_35172	Serum	35172	orotidine	Nucleotide		HMDB00788	2.94594e-05	4	1	1	1	1	1	1	1	1	0	0	0	0	0	0	0	0	0
Serum_19266	Serum	19266	2-arachidonoylglycerol (20:4)	Lipid	C13856	HMDB04666	2.06901e-05	4	1	1	1	1	1	1	1	1	0	0	0	0	0	0	0	0	0
eWAT_57652	eWAT	57652	hexadecadienoate (16:2n6)	Lipid		HMDB00477	2.12103e-05	4	1	1	1	1	1	1	1	1	0	0	0	0	0	0	0	0	0
eWAT_35127	eWAT	35127	prolylhydroxyproline	Amino Acid		HMDB06695	2.21768e-05	4	1	1	1	1	1	1	1	1	0	0	0	0	0	0	0	0	0
eWAT_44872	eWAT	44872	gamma-glutamylmethionine	Peptide		HMDB29155	2.02339e-05	4	1	1	1	1	1	1	1	1	0	0	0	0	0	0	0	0	0
eWAT_32344	eWAT	32344	UDP-glucose	Carbohydrate	C00029	HMDB00286	3.00097e-05	4	1	1	1	1	1	1	1	1	0	0	0	0	0	0	0	0	0
eWAT_44681	eWAT	44681	palmitoylcarnitine (C16)	Lipid	C02990	HMDB00222	1.84315e-05	4	1	1	1	1	1	1	1	1	0	0	0	0	0	0	0	0	0
eWAT_40010	eWAT	40010	leucylalanine	Peptide		HMDB28922	2.73112e-05	4	1	1	1	1	1	1	1	1	0	0	0	0	0	0	0	0	0
eWAT_46130	eWAT	46130	1-palmitoyl-GPS (16:0)*	Lipid			2.44966e-05	4	1	1	1	1	1	1	1	1	0	0	0	0	0	0	0	0	0
eWAT_63687	eWAT	63687	ascorbic acid 3-sulfate*	Cofactors and Vitamins			2.49105e-05	4	1	1	1	1	1	1	1	1	0	0	0	0	0	0	0	0	0
Heart_32354	Heart	32354	ascorbate (Vitamin C)	Cofactors and Vitamins	C00072	HMDB00044	2.98658e-05	4	1	1	1	1	1	1	1	1	0	0	0	0	0	0	0	0	0
iWAT_33364	iWAT	33364	gamma-glutamylthreonine	Peptide		HMDB29159	2.1207e-05	4	1	1	1	1	1	1	1	1	0	0	0	0	0	0	0	0	0
Muscle_15522	Muscle	15522	dihydroxyacetone phosphate (DHAP)	Carbohydrate	C00111	HMDB01473	2.93674e-05	4	1	1	1	1	1	1	1	1	0	0	0	0	0	0	0	0	0
Muscle_15691	Muscle	15691	adenosine 3',5'-diphosphate	Nucleotide	C00054	HMDB00061	2.24863e-05	4	1	1	1	1	1	1	1	1	0	0	0	0	0	0	0	0	0
Serum_568	Serum	568	biotin	Cofactors and Vitamins	C00120	HMDB00030	2.96089e-05	4	1	1	1	1	1	1	1	1	0	0	0	0	0	0	0	0	0
Serum_57479	Serum	57479	sphingomyelin (d18:2/24:2)*	Lipid			1.92682e-05	4	1	1	1	1	1	1	1	1	0	0	0	0	0	0	0	0	0
Heart_33487	Heart	33487	glutamate, gamma-methyl ester	Amino Acid		HMDB61715	2.49195e-05	4	1	1	1	1	1	1	1	1	0	0	0	0	0	0	0	0	0
Heart_40045	Heart	40045	leucylglycine	Peptide		HMDB28929	2.69605e-05	4	1	1	1	1	1	1	1	1	0	0	0	0	0	0	0	0	0
Heart_15691	Heart	15691	adenosine 3',5'-diphosphate	Nucleotide	C00054	HMDB00061	2.28996e-05	4	1	1	1	1	1	1	1	1	0	0	0	0	0	0	0	0	0
Heart_43582	Heart	43582	5-(galactosylhydroxy)-L-lysine	Amino Acid			2.75556e-05	4	1	1	1	1	1	1	1	1	0	0	0	0	0	0	0	0	0
Heart_35628	Heart	35628	1-oleoyl-GPE (18:1)	Lipid		HMDB11506	3.56027e-07	4	1	1	1	1	1	1	1	1	0	0	0	0	0	0	0	0	0
HPT_48258	HPT	48258	1-oleoyl-GPC (18:1)	Lipid		HMDB02815	1.77885e-05	4	1	1	1	1	1	1	1	1	0	0	0	0	0	0	0	0	0
HPT_1573	HPT	1573	guanosine	Nucleotide	C00387	HMDB00133	2.177e-05	4	1	1	1	1	1	1	1	1	0	0	0	0	0	0	0	0	0
iWAT_2372	iWAT	2372	cytidine 5'-monophosphate (5'-CMP)	Nucleotide	C00055	HMDB00095	2.69723e-05	4	1	1	1	1	1	1	1	1	0	0	0	0	0	0	0	0	0
Heart_57449	Heart	57449	stearoyl-arachidonoyl-glycerol (18:0/20:4) [2]*	Lipid			2.0409e-05	4	1	1	1	1	1	1	1	1	0	0	0	0	0	0	0	0	0
iWAT_46537	iWAT	46537	alpha-hydroxyisovalerate	Amino Acid		HMDB00407	2.43235e-05	4	1	1	1	1	1	1	1	1	0	0	0	0	0	0	0	0	0
Liver_542	Liver	542	3-hydroxybutyrate (BHBA)	Lipid	C01089	HMDB00357	2.34588e-05	4	1	1	1	1	1	1	1	1	0	0	0	0	0	0	0	0	0
Liver_52988	Liver	52988	adipoylcarnitine (C6-DC)	Lipid		HMDB61677	2.64007e-05	4	1	1	1	1	1	1	1	1	0	0	0	0	0	0	0	0	0
Liver_32198	Liver	32198	acetylcarnitine (C2)	Lipid	C02571	HMDB00201	2.22017e-05	4	1	1	1	1	1	1	1	1	0	0	0	0	0	0	0	0	0
Heart_62059	Heart	62059	N-acetyl-2-aminooctanoate*	Lipid		HMDB59745	2.23927e-05	4	1	1	1	1	1	1	1	1	0	0	0	0	0	0	0	0	0
Liver_57416	Liver	57416	N-palmitoyl-sphingadienine (d18:2/16:0)*	Lipid			2.37269e-05	4	1	1	1	1	1	1	1	1	0	0	0	0	0	0	0	0	0
Muscle_1638	Muscle	1638	arginine	Amino Acid	C00062	HMDB00517	3.00324e-05	4	1	1	1	1	1	1	1	1	0	0	0	0	0	0	0	0	0
Muscle_32418	Muscle	32418	myristoleate (14:1n5)	Lipid	C08322	HMDB02000	2.26239e-05	4	1	1	1	1	1	1	1	1	0	0	0	0	0	0	0	0	0
Muscle_46148	Muscle	46148	UDP-N-acetylglucosamine/galactosamine	Carbohydrate			2.29347e-05	4	1	1	1	1	1	1	1	1	0	0	0	0	0	0	0	0	0
Muscle_52621	Muscle	52621	3-sulfo-nervonoyl-galactosylceramide (d18:1/24:1)	Lipid			2.20612e-05	4	1	1	1	1	1	1	1	1	0	0	0	0	0	0	0	0	0
Serum_1299	Serum	1299	tyrosine	Amino Acid	C00082	HMDB00158	2.80919e-05	4	1	1	1	1	1	1	1	1	0	0	0	0	0	0	0	0	0
Serum_554	Serum	554	adenine	Nucleotide	C00147	HMDB00034	3.03232e-05	4	1	1	1	1	1	1	1	1	0	0	0	0	0	0	0	0	0
Serum_53243	Serum	53243	catechol glucuronide	Amino Acid			2.77154e-05	4	1	1	1	1	1	1	1	1	0	0	0	0	0	0	0	0	0
Serum_35628	Serum	35628	1-oleoyl-GPE (18:1)	Lipid		HMDB11506	2.76381e-05	4	1	1	1	1	1	1	1	1	0	0	0	0	0	0	0	0	0
Serum_32586	Serum	32586	bilirubin (E,E)*	Cofactors and Vitamins			2.70553e-05	4	1	1	1	1	1	1	1	1	0	0	0	0	0	0	0	0	0
Serum_37431	Serum	37431	N-methylproline	Amino Acid			2.78323e-05	4	1	1	1	1	1	1	1	1	0	0	0	0	0	0	0	0	0
Serum_52690	Serum	52690	1-linoleoyl-GPA (18:2)*	Lipid		HMDB07856	2.06886e-05	4	1	1	1	1	1	1	1	1	0	0	0	0	0	0	0	0	0
HPT_61839	HPT	61839	3-hydroxypalmitoylcarnitine	Lipid			2.55736e-05	4	1	1	1	1	1	1	1	1	0	0	0	0	0	0	0	0	0
HPT_35433	HPT	35433	beta-hydroxyisovaleroylcarnitine	Amino Acid			2.0382e-05	4	1	1	1	1	1	1	1	1	0	0	0	0	0	0	0	0	0
HPT_15716	HPT	15716	imidazole lactate	Amino Acid	C05568	HMDB02320	2.22355e-05	4	1	1	1	1	1	1	1	1	0	0	0	0	0	0	0	0	0
HPT_5278	HPT	5278	NAD+	Cofactors and Vitamins	C00003	HMDB00902	2.47736e-05	4	1	1	1	1	1	1	1	1	0	0	0	0	0	0	0	0	0
HPT_18467	HPT	18467	eicosapentaenoate (EPA; 20:5n3)	Lipid	C06428	HMDB01999	2.29224e-05	4	1	1	1	1	1	1	1	1	0	0	0	0	0	0	0	0	0
HPT_35174	HPT	35174	mead acid (20:3n9)	Lipid		HMDB10378	2.07622e-05	4	1	1	1	1	1	1	1	1	0	0	0	0	0	0	0	0	0
HPT_22250	HPT	22250	pyruvate	Carbohydrate	C00022	HMDB00243	2.32658e-05	4	1	1	1	1	1	1	1	1	0	0	0	0	0	0	0	0	0
HPT_1553	HPT	1553	2'-deoxyadenosine	Nucleotide	C00559	HMDB00101	2.2797e-05	4	1	1	1	1	1	1	1	1	0	0	0	0	0	0	0	0	0
HPT_54691	HPT	54691	1-(1-enyl-oleoyl)-2-oleoyl-GPE (P-18:1/18:1)*	Lipid		HMDB11441	3.56027e-07	4	1	1	1	1	1	1	1	1	0	0	0	0	0	0	0	0	0
HPT_57457	HPT	57457	glycosyl ceramide (d16:1/24:1, d18:1/22:1)*	Lipid			3.56027e-07	4	1	1	1	1	1	1	1	1	0	0	0	0	0	0	0	0	0
Liver_59	Liver	59	histidine	Amino Acid	C00135	HMDB00177	3.02273e-05	4	1	1	1	1	1	1	1	1	0	0	0	0	0	0	0	0	0
Liver_1498	Liver	1498	N6,N6,N6-trimethyllysine	Amino Acid	C03793	HMDB01325	2.57854e-05	4	1	1	1	1	1	1	1	1	0	0	0	0	0	0	0	0	0
Liver_5278	Liver	5278	NAD+	Cofactors and Vitamins	C00003	HMDB00902	3.1608e-05	4	1	1	1	1	1	1	1	1	0	0	0	0	0	0	0	0	0
HPT_32452	HPT	32452	propionylcarnitine (C3)	Lipid	C03017	HMDB00824	2.83374e-05	4	1	1	1	1	1	1	1	1	0	0	0	0	0	0	0	0	0
Muscle_34410	Muscle	34410	cytidine-5'-diphosphoethanolamine	Lipid	C00570	HMDB01564	2.42937e-05	4	1	1	1	1	1	1	1	1	0	0	0	0	0	0	0	0	0
Muscle_12110	Muscle	12110	isocitrate	Energy	C00311	HMDB00193	2.29803e-05	4	1	1	1	1	1	1	1	1	0	0	0	0	0	0	0	0	0
Muscle_12261	Muscle	12261	taurodeoxycholate	Lipid	C05463	HMDB00896	2.23674e-05	4	1	1	1	1	1	1	1	1	0	0	0	0	0	0	0	0	0
Serum_541	Serum	541	4-hydroxyphenylacetate	Amino Acid	C00642	HMDB00020	2.98851e-05	4	1	1	1	1	1	1	1	1	0	0	0	0	0	0	0	0	0
iWAT_1498	iWAT	1498	N6,N6,N6-trimethyllysine	Amino Acid	C03793	HMDB01325	2.34459e-05	4	1	1	1	1	1	1	1	1	0	0	0	0	0	0	0	0	0
iWAT_1519	iWAT	1519	sucrose	Carbohydrate	C00089	HMDB00258	2.38762e-05	4	1	1	1	1	1	1	1	1	0	0	0	0	0	0	0	0	0
iWAT_39609	iWAT	39609	16-hydroxypalmitate	Lipid	C18218	HMDB06294	2.4848e-05	4	1	1	1	1	1	1	1	1	0	0	0	0	0	0	0	0	0
iWAT_39378	iWAT	39378	tauroursodeoxycholate	Lipid		HMDB00874	3.84509e-07	4	1	1	1	1	1	1	1	1	0	0	0	0	0	0	0	0	0
iWAT_39270	iWAT	39270	1-(1-enyl-palmitoyl)-GPE (P-16:0)*	Lipid			1.94065e-05	4	1	1	1	1	1	1	1	1	0	0	0	0	0	0	0	0	0
Liver_1648	Liver	1648	serine	Amino Acid	C00065	HMDB00187	3.02934e-05	4	1	1	1	1	1	1	1	1	0	0	0	0	0	0	0	0	0
Muscle_42109	Muscle	42109	phosphate	Energy	C00009	HMDB01429	2.38792e-05	4	1	1	1	1	1	1	1	1	0	0	0	0	0	0	0	0	0
Muscle_18374	Muscle	18374	methionine sulfoxide	Amino Acid	C02989	HMDB02005	2.32103e-05	4	1	1	1	1	1	1	1	1	0	0	0	0	0	0	0	0	0
Serum_1585	Serum	1585	N-acetylalanine	Amino Acid	C02847	HMDB00766	3.08001e-05	4	1	1	1	1	1	1	1	1	0	0	0	0	0	0	0	0	0
Serum_36752	Serum	36752	N6-acetyllysine	Amino Acid	C02727	HMDB00206	2.86331e-05	4	1	1	1	1	1	1	1	1	0	0	0	0	0	0	0	0	0
iWAT_37443	iWAT	37443	cysteine sulfinic acid	Amino Acid	C00606	HMDB00996	2.28562e-05	4	1	1	1	1	1	1	1	1	0	0	0	0	0	0	0	0	0
Serum_20488	Serum	20488	glucose	Carbohydrate	C00031	HMDB00122	3.06011e-05	4	1	1	1	1	1	1	1	1	0	0	0	0	0	0	0	0	0
Serum_61840	Serum	61840	3-hydroxyoleoylcarnitine	Lipid			2.73841e-05	4	1	1	1	1	1	1	1	1	0	0	0	0	0	0	0	0	0
Serum_38116	Serum	38116	indole-3-carboxylate	Amino Acid	C19837	HMDB03320	2.51661e-05	4	1	1	1	1	1	1	1	1	0	0	0	0	0	0	0	0	0
Serum_48410	Serum	48410	4-hydroxycinnamate sulfate	Amino Acid			2.63117e-05	4	1	1	1	1	1	1	1	1	0	0	0	0	0	0	0	0	0
Serum_61866	Serum	61866	heptenedioate (C7:1-DC)*	Lipid			2.81132e-05	4	1	1	1	1	1	1	1	1	0	0	0	0	0	0	0	0	0
Liver_1417	Liver	1417	kynurenate	Amino Acid	C01717	HMDB00715	2.79742e-05	4	1	1	1	1	1	1	1	1	0	0	0	0	0	0	0	0	0
Liver_1638	Liver	1638	arginine	Amino Acid	C00062	HMDB00517	2.81461e-05	4	1	1	1	1	1	1	1	1	0	0	0	0	0	0	0	0	0
Liver_57428	Liver	57428	hexadecasphingosine (d16:1)*	Lipid			2.80549e-05	4	1	1	1	1	1	1	1	1	0	0	0	0	0	0	0	0	0
Liver_53237	Liver	53237	sedoheptulose	Carbohydrate		HMDB03219	3.02356e-05	4	1	1	1	1	1	1	1	1	0	0	0	0	0	0	0	0	0
Liver_61861	Liver	61861	octadecenedioate (C18:1-DC)*	Lipid			2.5563e-05	4	1	1	1	1	1	1	1	1	0	0	0	0	0	0	0	0	0
Liver_32388	Liver	32388	dodecanedioate (C12)	Lipid	C02678	HMDB00623	2.54492e-05	4	1	1	1	1	1	1	1	1	0	0	0	0	0	0	0	0	0
Liver_43493	Liver	43493	formiminoglutamate	Amino Acid	C00439	HMDB00854	3.04984e-05	4	1	1	1	1	1	1	1	1	0	0	0	0	0	0	0	0	0
Liver_18467	Liver	18467	eicosapentaenoate (EPA; 20:5n3)	Lipid	C06428	HMDB01999	2.36722e-05	4	1	1	1	1	1	1	1	1	0	0	0	0	0	0	0	0	0
Liver_57658	Liver	57658	heneicosapentaenoate (21:5n3)	Lipid			2.34162e-05	4	1	1	1	1	1	1	1	1	0	0	0	0	0	0	0	0	0
Liver_22119	Liver	22119	5-methylcytidine	Nucleotide		HMDB00982	2.45911e-05	4	1	1	1	1	1	1	1	1	0	0	0	0	0	0	0	0	0
Liver_1589	Liver	1589	N-acetylmethionine	Amino Acid	C02712	HMDB11745	2.7557e-05	4	1	1	1	1	1	1	1	1	0	0	0	0	0	0	0	0	0
Liver_34092	Liver	34092	alpha-muricholate	Lipid	C17647	HMDB00506	2.22025e-05	4	1	1	1	1	1	1	1	1	0	0	0	0	0	0	0	0	0
Liver_32354	Liver	32354	ascorbate (Vitamin C)	Cofactors and Vitamins	C00072	HMDB00044	2.38638e-05	4	1	1	1	1	1	1	1	1	0	0	0	0	0	0	0	0	0
Liver_15730	Liver	15730	suberate (octanedioate)	Lipid	C08278	HMDB00893	2.48191e-05	4	1	1	1	1	1	1	1	1	0	0	0	0	0	0	0	0	0
Liver_52628	Liver	52628	1-palmitoyl-2-linoleoyl-GPG (16:0/18:2)	Lipid		HMDB10575	2.04572e-05	4	1	1	1	1	1	1	1	1	0	0	0	0	0	0	0	0	0
Liver_43802	Liver	43802	guanidinoacetate	Amino Acid	C00581	HMDB00128	2.25668e-05	4	1	1	1	1	1	1	1	1	0	0	0	0	0	0	0	0	0
Liver_45970	Liver	45970	1-palmitoyl-GPG (16:0)*	Lipid			2.30933e-05	4	1	1	1	1	1	1	1	1	0	0	0	0	0	0	0	0	0
Liver_42092	Liver	42092	N-palmitoylglycine	Lipid		HMDB13034	2.16849e-05	4	1	1	1	1	1	1	1	1	0	0	0	0	0	0	0	0	0
Liver_33944	Liver	33944	S-methylglutathione	Amino Acid	C11347		2.64007e-05	4	1	1	1	1	1	1	1	1	0	0	0	0	0	0	0	0	0
Liver_437	Liver	437	5-hydroxyindoleacetate	Amino Acid	C05635	HMDB00763	2.85344e-05	4	1	1	1	1	1	1	1	1	0	0	0	0	0	0	0	0	0
Liver_46336	Liver	46336	6-oxolithocholate	Lipid			2.15668e-05	4	1	1	1	1	1	1	1	1	0	0	0	0	0	0	0	0	0
Muscle_512	Muscle	512	asparagine	Amino Acid	C00152	HMDB00168	2.5006e-05	4	1	1	1	1	1	1	1	1	0	0	0	0	0	0	0	0	0
Muscle_15741	Muscle	15741	N-acetyl-glucosamine 1-phosphate	Carbohydrate	C04256	HMDB01367	2.08992e-05	4	1	1	1	1	1	1	1	1	0	0	0	0	0	0	0	0	0
Liver_38325	Liver	38325	AICA ribonucleotide	Nucleotide	C04677	HMDB01517	2.95175e-05	4	1	1	1	1	1	1	1	1	0	0	0	0	0	0	0	0	0
Serum_54885	Serum	54885	1-linoleoyl-GPG (18:2)*	Lipid			2.84597e-05	4	1	1	1	1	1	1	1	1	0	0	0	0	0	0	0	0	0
Serum_54964	Serum	54964	linoleoyl-linolenoyl-glycerol (18:2/18:3) [2]*	Lipid		HMDB07250	2.81675e-05	4	1	1	1	1	1	1	1	1	0	0	0	0	0	0	0	0	0
Serum_34592	Serum	34592	ophthalmate	Amino Acid		HMDB05765	2.78659e-05	4	1	1	1	1	1	1	1	1	0	0	0	0	0	0	0	0	0
Serum_32405	Serum	32405	indolepropionate	Amino Acid		HMDB02302	3.03831e-05	4	1	1	1	1	1	1	1	1	0	0	0	0	0	0	0	0	0
Liver_33942	Liver	33942	N-acetylasparagine	Amino Acid		HMDB06028	2.95474e-05	4	1	1	1	1	1	1	1	1	0	0	0	0	0	0	0	0	0
Serum_33230	Serum	33230	1-palmitoleoyl-GPC* (16:1)*	Lipid		HMDB10383	2.07265e-05	4	1	1	1	1	1	1	1	1	0	0	0	0	0	0	0	0	0
Serum_63154	Serum	63154	phenylacetyltaurine	Peptide			2.2121e-05	4	1	1	1	1	1	1	1	1	0	0	0	0	0	0	0	0	0
Serum_63191	Serum	63191	branched chain 14:0 dicarboxylic acid	Lipid			2.26915e-05	4	1	1	1	1	1	1	1	1	0	0	0	0	0	0	0	0	0
Muscle_37253	Muscle	37253	2-hydroxyglutarate	Lipid	C02630	HMDB00606	2.3158e-05	4	1	1	1	1	1	1	1	1	0	0	0	0	0	0	0	0	0
Muscle_57368	Muscle	57368	stearoyl-docosahexaenoyl-glycerol (18:0/22:6) [2]*	Lipid			2.39753e-05	4	1	1	1	1	1	1	1	1	0	0	0	0	0	0	0	0	0
Muscle_57475	Muscle	57475	sphingomyelin (d18:1/19:0, d19:1/18:0)*	Lipid			2.44717e-05	4	1	1	1	1	1	1	1	1	0	0	0	0	0	0	0	0	0
Muscle_54961	Muscle	54961	oleoyl-arachidonoyl-glycerol (18:1/20:4) [2]*	Lipid		HMDB07228	2.12631e-05	4	1	1	1	1	1	1	1	1	0	0	0	0	0	0	0	0	0
Muscle_54990	Muscle	54990	palmitoyl-palmitoyl-glycerol (16:0/16:0) [2]*	Lipid		HMDB07098	2.12403e-05	4	1	1	1	1	1	1	1	1	0	0	0	0	0	0	0	0	0
Serum_2342	Serum	2342	serotonin	Amino Acid	C00780	HMDB00259	2.55666e-05	4	1	1	1	1	1	1	1	1	0	0	0	0	0	0	0	0	0
Serum_52454	Serum	52454	1-palmitoyl-2-dihomo-linolenoyl-GPC (16:0/20:3n3 or 6)*	Lipid			2.19372e-05	4	1	1	1	1	1	1	1	1	0	0	0	0	0	0	0	0	0
Liver_42398	Liver	42398	1-stearoyl-GPE (18:0)	Lipid		HMDB11130	2.6313e-05	3	0.001	0.001	0.001	1	0.001	0.001	0.001	0.001	1	1	1	0	1	1	1	1	7
Liver_64	Liver	64	phenylalanine	Amino Acid	C00079	HMDB00159	2.83259e-05	3	0.001	1	0.001	0.001	1	0.001	0.001	0.001	1	0	1	1	0	1	1	1	6
iWAT_34409	iWAT	34409	stearoylcarnitine (C18)	Lipid		HMDB00848	1.97424e-05	3	1	1	0.001	0.001	1	0.001	0.001	0.001	0	0	1	1	0	1	1	1	5
Heart_606	Heart	606	uridine	Nucleotide	C00299	HMDB00296	2.3733e-05	3	0.001	0.001	1	1	0.001	1	0.001	0.001	1	1	0	0	1	0	1	1	5
Muscle_5086	Muscle	5086	dimethylglycine	Amino Acid	C01026	HMDB00092	2.39473e-05	3	1	1	0.001	0.001	0.001	0.001	1	0.001	0	0	1	1	1	1	0	1	5
Serum_5086	Serum	5086	dimethylglycine	Amino Acid	C01026	HMDB00092	3.12992e-05	3	1	1	0.001	0.001	0.001	0.001	1	0.001	0	0	1	1	1	1	0	1	5
iWAT_42463	iWAT	42463	sphingomyelin (d18:1/14:0, d16:1/16:0)*	Lipid		HMDB12097	2.18688e-05	3	0.001	0.001	1	0.001	0.001	1	1	0.001	1	1	0	1	1	0	0	1	5
Liver_52464	Liver	52464	1-palmitoyl-2-arachidonoyl-GPE (16:0/20:4)*	Lipid		HMDB05323	3.03731e-05	3	1	1	1	0.001	1	0.001	0.001	0.001	0	0	0	1	0	1	1	1	4
HPT_48492	HPT	48492	behenoyl sphingomyelin (d18:1/22:0)*	Lipid		HMDB12103	1.8139e-05	3	1	1	0.001	1	1	0.001	0.001	0.001	0	0	1	0	0	1	1	1	4
Liver_52616	Liver	52616	1-palmitoyl-2-stearoyl-GPC (16:0/18:0)	Lipid		HMDB07970	2.46086e-05	3	1	1	0.001	1	1	0.001	0.001	0.001	0	0	1	0	0	1	1	1	4
iWAT_1121	iWAT	1121	margarate (17:0)	Lipid		HMDB02259	2.21537e-05	3	1	0.001	1	0.001	1	1	0.001	0.001	0	1	0	1	0	0	1	1	4
Heart_62562	Heart	62562	1-carboxyethylvaline	Amino Acid			3.16152e-05	3	0.001	1	1	0.001	1	1	0.001	0.001	1	0	0	1	0	0	1	1	4
iWAT_52603	iWAT	52603	1,2-dilinoleoyl-GPC (18:2/18:2)	Lipid		HMDB08138	2.24471e-05	3	1	1	0.001	1	0.001	0.001	1	0.001	0	0	1	0	1	1	0	1	4
BAT_1125	BAT	1125	isoleucine	Amino Acid	C00407	HMDB00172	3.01173e-05	3	1	0.001	0.001	1	1	0.001	1	0.001	0	1	1	0	0	1	0	1	4
Muscle_47153	Muscle	47153	sphingomyelin (d18:1/24:1, d18:2/24:0)*	Lipid		HMDB12107	2.33197e-05	3	0.001	1	0.001	1	1	0.001	1	0.001	1	0	1	0	0	1	0	1	4
HPT_52434	HPT	52434	palmitoyl dihydrosphingomyelin (d18:0/16:0)*	Lipid			2.17504e-05	3	0.001	0.001	1	1	1	0.001	1	0.001	1	1	0	0	0	1	0	1	4
Muscle_52434	Muscle	52434	palmitoyl dihydrosphingomyelin (d18:0/16:0)*	Lipid			3.03809e-07	3	0.001	0.001	1	1	1	0.001	1	0.001	1	1	0	0	0	1	0	1	4
Liver_15747	Liver	15747	anserine	Amino Acid	C01262	HMDB00194	2.99254e-05	3	1	0.001	1	0.001	0.001	1	1	0.001	0	1	0	1	1	0	0	1	4
BAT_52697	BAT	52697	1-oleoyl-2-docosahexaenoyl-GPC (18:1/22:6)*	Lipid		HMDB08123	1.34967e-05	3	1	0.001	0.001	0.001	1	1	1	0.001	0	1	1	1	0	0	0	1	4
Heart_52682	Heart	52682	1-(1-enyl-palmitoyl)-2-linoleoyl-GPC (P-16:0/18:2)*	Lipid		HMDB11211	2.40753e-05	3	1	0.001	0.001	0.001	1	1	1	0.001	0	1	1	1	0	0	0	1	4
BAT_62566	BAT	62566	1-carboxyethylphenylalanine	Amino Acid			2.58467e-05	3	0.001	0.001	1	0.001	0.001	1	1	1	1	1	0	1	1	0	0	0	4
Liver_62566	Liver	62566	1-carboxyethylphenylalanine	Amino Acid			2.21343e-05	3	0.001	0.001	1	0.001	0.001	1	1	1	1	1	0	1	1	0	0	0	4
BAT_15681	BAT	15681	4-guanidinobutanoate	Amino Acid	C01035	HMDB03464	3.04181e-05	3	1	1	1	0.001	1	1	0.001	0.001	0	0	0	1	0	0	1	1	3
iWAT_36713	iWAT	36713	N6-carboxymethyllysine	Carbohydrate			2.18447e-05	3	1	0.001	1	1	1	1	0.001	0.001	0	1	0	0	0	0	1	1	3
HPT_36713	HPT	36713	N6-carboxymethyllysine	Carbohydrate			2.46743e-05	3	1	0.001	1	1	1	1	0.001	0.001	0	1	0	0	0	0	1	1	3
eWAT_42450	eWAT	42450	1-stearoyl-2-arachidonoyl-GPC (18:0/20:4)	Lipid		HMDB08048	2.32698e-05	3	1	1	0.001	1	1	0.001	1	0.001	0	0	1	0	0	1	0	1	3
BAT_48493	BAT	48493	sphingomyelin (d18:1/22:1, d18:2/22:0, d16:1/24:1)*	Lipid		HMDB12104	1.43793e-05	3	0.001	1	1	1	1	0.001	1	0.001	1	0	0	0	0	1	0	1	3
eWAT_48493	eWAT	48493	sphingomyelin (d18:1/22:1, d18:2/22:0, d16:1/24:1)*	Lipid		HMDB12104	2.43684e-05	3	0.001	1	1	1	1	0.001	1	0.001	1	0	0	0	0	1	0	1	3
Heart_32506	Heart	32506	2-linoleoylglycerol (18:2)	Lipid		HMDB11538	1.96139e-05	3	1	1	0.001	1	0.001	1	1	0.001	0	0	1	0	1	0	0	1	3
iWAT_32506	iWAT	32506	2-linoleoylglycerol (18:2)	Lipid		HMDB11538	2.76712e-05	3	1	1	0.001	1	0.001	1	1	0.001	0	0	1	0	1	0	0	1	3
BAT_52710	BAT	52710	1-linoleoyl-2-arachidonoyl-GPC (18:2/20:4n6)*	Lipid		HMDB08147	2.7287e-05	3	0.001	1	1	1	0.001	1	1	0.001	1	0	0	0	1	0	0	1	3
HPT_57341	HPT	57341	1,2-dipalmitoyl-GPE (16:0/16:0)*	Lipid		HMDB08923	1.86172e-05	3	0.001	1	1	0.001	1	1	1	0.001	1	0	0	1	0	0	0	1	3
iWAT_62950	iWAT	62950	2S,3R-dihydroxybutyrate	Lipid		HMDB02453	2.33521e-05	3	0.001	1	1	0.001	1	1	1	0.001	1	0	0	1	0	0	0	1	3
Serum_37058	Serum	37058	succinylcarnitine (C4-DC)	Energy		HMDB61717	2.14408e-05	3	1	1	0.001	1	0.001	1	0.001	1	0	0	1	0	1	0	1	0	3
iWAT_37058	iWAT	37058	succinylcarnitine (C4-DC)	Energy		HMDB61717	2.08348e-05	3	1	1	0.001	1	0.001	1	0.001	1	0	0	1	0	1	0	1	0	3
Serum_2829	Serum	2829	N-formylmethionine	Amino Acid	C03145	HMDB01015	2.56339e-07	3	1	1	0.001	0.001	1	1	0.001	1	0	0	1	1	0	0	1	0	3
iWAT_20694	iWAT	20694	oxalate (ethanedioate)	Cofactors and Vitamins	C00209	HMDB02329	2.42099e-05	3	1	0.001	1	0.001	1	1	0.001	1	0	1	0	1	0	0	1	0	3
BAT_527	BAT	527	lactate	Carbohydrate	C00186	HMDB00190	1.43206e-05	3	1	1	0.001	1	0.001	0.001	1	1	0	0	1	0	1	1	0	0	3
eWAT_1356	eWAT	1356	nonadecanoate (19:0)	Lipid	C16535	HMDB00772	1.70604e-05	3	1	1	0.001	1	0.001	0.001	1	1	0	0	1	0	1	1	0	0	3
Muscle_32504	Muscle	32504	docosapentaenoate (n3 DPA; 22:5n3)	Lipid	C16513	HMDB06528	2.08004e-05	3	1	1	0.001	1	0.001	0.001	1	1	0	0	1	0	1	1	0	0	3
Heart_1356	Heart	1356	nonadecanoate (19:0)	Lipid	C16535	HMDB00772	2.46141e-05	3	1	1	0.001	1	0.001	0.001	1	1	0	0	1	0	1	1	0	0	3
Liver_41220	Liver	41220	2-stearoyl-GPE (18:0)*	Lipid		HMDB11129	2.7953e-05	3	1	0.001	1	1	0.001	0.001	1	1	0	1	0	0	1	1	0	0	3
eWAT_35160	eWAT	35160	oleoylcarnitine (C18:1)	Lipid		HMDB05065	1.69955e-05	3	1	1	0.001	0.001	1	0.001	1	1	0	0	1	1	0	1	0	0	3
HPT_35160	HPT	35160	oleoylcarnitine (C18:1)	Lipid		HMDB05065	1.74476e-05	3	1	1	0.001	0.001	1	0.001	1	1	0	0	1	1	0	1	0	0	3
eWAT_52461	eWAT	52461	1-palmitoyl-2-oleoyl-GPC (16:0/18:1)	Lipid		HMDB07972	2.58576e-05	3	0.001	0.001	1	1	1	0.001	1	1	1	1	0	0	0	1	0	0	3
Heart_52461	Heart	52461	1-palmitoyl-2-oleoyl-GPC (16:0/18:1)	Lipid		HMDB07972	2.02288e-05	3	0.001	0.001	1	1	1	0.001	1	1	1	1	0	0	0	1	0	0	3
Muscle_52461	Muscle	52461	1-palmitoyl-2-oleoyl-GPC (16:0/18:1)	Lipid		HMDB07972	2.75392e-05	3	0.001	0.001	1	1	1	0.001	1	1	1	1	0	0	0	1	0	0	3
iWAT_5341	iWAT	5341	thiamin (Vitamin B1)	Cofactors and Vitamins	C00378	HMDB00235	2.48146e-05	3	1	1	0.001	0.001	0.001	1	1	1	0	0	1	1	1	0	0	0	3
Heart_1768	Heart	1768	carnosine	Amino Acid	C00386	HMDB00033	2.39909e-05	3	1	0.001	1	0.001	0.001	1	1	1	0	1	0	1	1	0	0	0	3
Serum_61789	Serum	61789	isocaproylglycine	Lipid			2.54937e-05	3	1	0.001	0.001	1	0.001	1	1	1	0	1	1	0	1	0	0	0	3
Heart_42449	Heart	42449	1-palmitoyl-2-linoleoyl-GPE (16:0/18:2)	Lipid		HMDB05322	2.56339e-07	3	0.001	1	0.001	1	0.001	1	1	1	1	0	1	0	1	0	0	0	3
Muscle_42449	Muscle	42449	1-palmitoyl-2-linoleoyl-GPE (16:0/18:2)	Lipid		HMDB05322	2.73429e-07	3	0.001	1	0.001	1	0.001	1	1	1	1	0	1	0	1	0	0	0	3
BAT_46223	BAT	46223	linoleoylcarnitine (C18:2)*	Lipid		HMDB06469	1.52997e-05	3	1	0.001	0.001	0.001	1	1	1	1	0	1	1	1	0	0	0	0	3
eWAT_46223	eWAT	46223	linoleoylcarnitine (C18:2)*	Lipid		HMDB06469	1.69955e-05	3	1	0.001	0.001	0.001	1	1	1	1	0	1	1	1	0	0	0	0	3
HPT_1564	HPT	1564	citrate	Energy	C00158	HMDB00094	2.41487e-05	3	1	0.001	0.001	0.001	1	1	1	1	0	1	1	1	0	0	0	0	3
HPT_46173	HPT	46173	aconitate [cis or trans]	Energy			2.41487e-05	3	1	0.001	0.001	0.001	1	1	1	1	0	1	1	1	0	0	0	0	3
Muscle_1564	Muscle	1564	citrate	Energy	C00158	HMDB00094	2.2725e-05	3	1	0.001	0.001	0.001	1	1	1	1	0	1	1	1	0	0	0	0	3
Heart_19258	Heart	19258	1-myristoyl-2-palmitoyl-GPC (14:0/16:0)	Lipid		HMDB07869	2.39019e-05	3	1	1	1	1	1	1	0.001	0.001	0	0	0	0	0	0	1	1	2
iWAT_1117	iWAT	1117	galactitol (dulcitol)	Carbohydrate	C01697	HMDB00107	2.51456e-05	3	1	1	1	1	1	1	0.001	0.001	0	0	0	0	0	0	1	1	2
Liver_19258	Liver	19258	1-myristoyl-2-palmitoyl-GPC (14:0/16:0)	Lipid		HMDB07869	2.38967e-05	3	1	1	1	1	1	1	0.001	0.001	0	0	0	0	0	0	1	1	2
Muscle_1117	Muscle	1117	galactitol (dulcitol)	Carbohydrate	C01697	HMDB00107	2.12054e-05	3	1	1	1	1	1	1	0.001	0.001	0	0	0	0	0	0	1	1	2
BAT_48255	BAT	48255	arabonate/xylonate	Carbohydrate			2.06247e-05	3	1	1	1	1	1	0.001	1	0.001	0	0	0	0	0	1	0	1	2
eWAT_48255	eWAT	48255	arabonate/xylonate	Carbohydrate			2.07156e-05	3	1	1	1	1	1	0.001	1	0.001	0	0	0	0	0	1	0	1	2
HPT_48255	HPT	48255	arabonate/xylonate	Carbohydrate			2.13467e-05	3	1	1	1	1	1	0.001	1	0.001	0	0	0	0	0	1	0	1	2
Liver_36768	Liver	36768	valerylglycine (C5)	Lipid		HMDB00927	2.6764e-05	3	1	1	1	1	1	0.001	1	0.001	0	0	0	0	0	1	0	1	2
Serum_1493	Serum	1493	ornithine	Amino Acid	C00077	HMDB03374	2.90671e-05	3	1	1	1	1	1	0.001	1	0.001	0	0	0	0	0	1	0	1	2
BAT_38296	BAT	38296	(16 or 17)-methylstearate (a19:0 or i19:0)	Lipid		HMDB37397	2.7176e-05	3	1	1	1	1	0.001	1	1	0.001	0	0	0	0	1	0	0	1	2
BAT_63990	BAT	63990	2-O-methylascorbic acid	Cofactors and Vitamins			2.51798e-05	3	1	1	1	0.001	1	1	1	0.001	0	0	0	1	0	0	0	1	2
Heart_33968	Heart	33968	5-dodecenoate (12:1n7)	Lipid		HMDB00529	2.50546e-05	3	1	1	1	0.001	1	1	1	0.001	0	0	0	1	0	0	0	1	2
BAT_32352	BAT	32352	guanine	Nucleotide	C00242	HMDB00132	2.01457e-05	3	1	0.001	1	1	1	1	1	0.001	0	1	0	0	0	0	0	1	2
Serum_18497	Serum	18497	taurocholate	Lipid	C05122	HMDB00036	1.85636e-05	3	1	0.001	1	1	1	1	1	0.001	0	1	0	0	0	0	0	1	2
iWAT_32352	iWAT	32352	guanine	Nucleotide	C00242	HMDB00132	1.13781e-05	3	1	0.001	1	1	1	1	1	0.001	0	1	0	0	0	0	0	1	2
Serum_52431	Serum	52431	1-palmitoleoylglycerol (16:1)*	Lipid		HMDB11565	2.27848e-05	3	1	1	1	1	1	0.001	0.001	1	0	0	0	0	0	1	1	0	2
iWAT_57526	iWAT	57526	docosadienoylcarnitine (C22:2)*	Lipid			2.25082e-05	3	1	1	1	1	1	0.001	0.001	1	0	0	0	0	0	1	1	0	2
Muscle_2125	Muscle	2125	taurine	Amino Acid	C00245	HMDB00251	2.5716e-05	3	1	1	1	1	1	0.001	0.001	1	0	0	0	0	0	1	1	0	2
Heart_52716	Heart	52716	1-(1-enyl-palmitoyl)-2-palmitoyl-GPC (P-16:0/16:0)*	Lipid		HMDB11206	2.1233e-05	3	1	1	1	1	0.001	1	0.001	1	0	0	0	0	1	0	1	0	2
BAT_19130	BAT	19130	1,2-dipalmitoyl-GPC (16:0/16:0)	Lipid	D03585	HMDB00564	3.05166e-07	3	1	0.001	1	1	1	1	0.001	1	0	1	0	0	0	0	1	0	2
eWAT_1552	eWAT	1552	erucate (22:1n9)	Lipid	C08316	HMDB02068	2.02236e-05	3	1	0.001	1	1	1	1	0.001	1	0	1	0	0	0	0	1	0	2
Heart_19130	Heart	19130	1,2-dipalmitoyl-GPC (16:0/16:0)	Lipid	D03585	HMDB00564	2.22972e-05	3	1	0.001	1	1	1	1	0.001	1	0	1	0	0	0	0	1	0	2
Liver_39271	Liver	39271	1-(1-enyl-stearoyl)-GPE (P-18:0)*	Lipid			2.23773e-05	3	0.001	1	1	1	1	1	0.001	1	1	0	0	0	0	0	1	0	2
Serum_27503	Serum	27503	3-hydroxypalmitate	Lipid		HMDB10734	2.43374e-05	3	1	1	1	0.001	1	0.001	1	1	0	0	0	1	0	1	0	0	2
Heart_19263	Heart	19263	1-palmitoyl-2-oleoyl-GPE (16:0/18:1)	Lipid		HMDB05320	2.56934e-05	3	1	1	0.001	1	0.001	1	1	1	0	0	1	0	1	0	0	0	2
HPT_21184	HPT	21184	1-oleoylglycerol (18:1)	Lipid		HMDB11567	2.35585e-05	3	1	1	0.001	1	0.001	1	1	1	0	0	1	0	1	0	0	0	2
eWAT_1118	eWAT	1118	arachidate (20:0)	Lipid	C06425	HMDB02212	1.98329e-05	3	1	0.001	1	1	0.001	1	1	1	0	1	0	0	1	0	0	0	2
eWAT_34534	eWAT	34534	laurylcarnitine (C12)	Lipid		HMDB02250	1.85798e-05	3	1	1	0.001	0.001	1	1	1	1	0	0	1	1	0	0	0	0	2
Liver_62804	Liver	62804	CoA-glutathione*	Amino Acid	C00920		2.38156e-05	3	1	1	0.001	0.001	1	1	1	1	0	0	1	1	0	0	0	0	2
HPT_2150	HPT	2150	pyridoxamine	Cofactors and Vitamins	C00534	HMDB01431	2.17803e-05	3	1	1	0.001	0.001	1	1	1	1	0	0	1	1	0	0	0	0	2
iWAT_34534	iWAT	34534	laurylcarnitine (C12)	Lipid		HMDB02250	3.48906e-07	3	1	1	0.001	0.001	1	1	1	1	0	0	1	1	0	0	0	0	2
iWAT_37059	iWAT	37059	malonylcarnitine	Lipid		HMDB02095	2.47581e-05	3	1	1	0.001	0.001	1	1	1	1	0	0	1	1	0	0	0	0	2
Serum_2183	Serum	2183	thymidine	Nucleotide	C00214	HMDB00273	2.73429e-07	3	1	0.001	1	0.001	1	1	1	1	0	1	0	1	0	0	0	0	2
eWAT_531	eWAT	531	3-hydroxy-3-methylglutarate	Lipid	C03761	HMDB00355	2.80663e-05	3	1	0.001	1	0.001	1	1	1	1	0	1	0	1	0	0	0	0	2
Heart_15798	Heart	15798	thiamin monophosphate	Cofactors and Vitamins	C01081	HMDB02666	2.27801e-05	3	1	0.001	1	0.001	1	1	1	1	0	1	0	1	0	0	0	0	2
Serum_531	Serum	531	3-hydroxy-3-methylglutarate	Lipid	C03761	HMDB00355	1.77294e-05	3	1	0.001	1	0.001	1	1	1	1	0	1	0	1	0	0	0	0	2
HPT_1604	HPT	1604	urate	Nucleotide	C00366	HMDB00289	2.37148e-05	3	1	0.001	1	0.001	1	1	1	1	0	1	0	1	0	0	0	0	2
Muscle_57330	Muscle	57330	lignoceroyl sphingomyelin (d18:1/24:0)	Lipid			2.73429e-07	3	1	0.001	0.001	1	1	1	1	1	0	1	1	0	0	0	0	0	2
iWAT_27710	iWAT	27710	N-acetylglycine	Amino Acid		HMDB00532	2.11375e-05	3	0.001	1	0.001	1	1	1	1	1	1	0	1	0	0	0	0	0	2
Serum_27710	Serum	27710	N-acetylglycine	Amino Acid		HMDB00532	2.95222e-05	3	0.001	1	0.001	1	1	1	1	1	1	0	1	0	0	0	0	0	2
Muscle_52437	Muscle	52437	sphingomyelin (d18:2/24:1, d18:1/24:2)*	Lipid			2.60408e-07	3	0.001	1	0.001	1	1	1	1	1	1	0	1	0	0	0	0	0	2
BAT_1301	BAT	1301	lysine	Amino Acid	C00047	HMDB00182	1.34388e-05	3	1	1	1	1	1	1	1	0.001	0	0	0	0	0	0	0	1	1
BAT_52235	BAT	52235	1-stearoyl-2-arachidonoyl-GPS (18:0/20:4)	Lipid		HMDB12383	1.53881e-05	3	1	1	1	1	1	1	1	0.001	0	0	0	0	0	0	0	1	1
Heart_27665	Heart	27665	1-methylnicotinamide	Cofactors and Vitamins	C02918	HMDB00699	2.93938e-05	3	1	1	1	1	1	1	1	0.001	0	0	0	0	0	0	0	1	1
Heart_62736	Heart	62736	4-methylhexanoylglycine	Lipid			2.06685e-05	3	1	1	1	1	1	1	1	0.001	0	0	0	0	0	0	0	1	1
HPT_15772	HPT	15772	ribitol	Carbohydrate	C00474	HMDB00508	2.64347e-05	3	1	1	1	1	1	1	1	0.001	0	0	0	0	0	0	0	1	1
BAT_514	BAT	514	cytidine	Nucleotide	C00475	HMDB00089	3.08429e-05	3	1	1	1	1	1	1	1	0.001	0	0	0	0	0	0	0	1	1
BAT_6146	BAT	6146	2-aminoadipate	Amino Acid	C00956	HMDB00510	2.69043e-05	3	1	1	1	1	1	1	1	0.001	0	0	0	0	0	0	0	1	1
Liver_57521	Liver	57521	dihomo-linolenoylcarnitine (C20:3n3 or 6)*	Lipid			1.94658e-05	3	1	1	1	1	1	1	1	0.001	0	0	0	0	0	0	0	1	1
Muscle_40730	Muscle	40730	imidazole propionate	Amino Acid		HMDB02271	3.64272e-07	3	1	1	1	1	1	1	1	0.001	0	0	0	0	0	0	0	1	1
Muscle_57521	Muscle	57521	dihomo-linolenoylcarnitine (C20:3n3 or 6)*	Lipid			2.64486e-05	3	1	1	1	1	1	1	1	0.001	0	0	0	0	0	0	0	1	1
Serum_54956	Serum	54956	linoleoyl-arachidonoyl-glycerol (18:2/20:4) [2]*	Lipid		HMDB07257	2.23287e-05	3	1	1	1	1	1	1	1	0.001	0	0	0	0	0	0	0	1	1
eWAT_15772	eWAT	15772	ribitol	Carbohydrate	C00474	HMDB00508	2.08449e-05	3	1	1	1	1	1	1	1	0.001	0	0	0	0	0	0	0	1	1
eWAT_53223	eWAT	53223	palmitoleoylcarnitine (C16:1)*	Lipid			1.57662e-05	3	1	1	1	1	1	1	1	0.001	0	0	0	0	0	0	0	1	1
eWAT_27665	eWAT	27665	1-methylnicotinamide	Cofactors and Vitamins	C02918	HMDB00699	2.35315e-05	3	1	1	1	1	1	1	1	0.001	0	0	0	0	0	0	0	1	1
eWAT_6146	eWAT	6146	2-aminoadipate	Amino Acid	C00956	HMDB00510	2.46798e-05	3	1	1	1	1	1	1	1	0.001	0	0	0	0	0	0	0	1	1
Serum_62736	Serum	62736	4-methylhexanoylglycine	Lipid			2.28308e-05	3	1	1	1	1	1	1	1	0.001	0	0	0	0	0	0	0	1	1
HPT_57520	HPT	57520	dihomo-linoleoylcarnitine (C20:2)*	Lipid			2.6333e-05	3	1	1	1	1	1	1	1	0.001	0	0	0	0	0	0	0	1	1
iWAT_27718	iWAT	27718	creatine	Amino Acid	C00300	HMDB00064	2.08152e-05	3	1	1	1	1	1	1	1	0.001	0	0	0	0	0	0	0	1	1
Liver_53180	Liver	53180	1-palmitoleoyl-2-linolenoyl-GPC (16:1/18:3)*	Lipid		HMDB08008	2.68508e-05	3	1	1	1	1	1	1	1	0.001	0	0	0	0	0	0	0	1	1
Muscle_1358	Muscle	1358	stearate (18:0)	Lipid	C01530	HMDB00827	2.51718e-05	3	1	1	1	1	1	1	1	0.001	0	0	0	0	0	0	0	1	1
Muscle_27718	Muscle	27718	creatine	Amino Acid	C00300	HMDB00064	2.62097e-05	3	1	1	1	1	1	1	1	0.001	0	0	0	0	0	0	0	1	1
Muscle_53180	Muscle	53180	1-palmitoleoyl-2-linolenoyl-GPC (16:1/18:3)*	Lipid		HMDB08008	2.5935e-05	3	1	1	1	1	1	1	1	0.001	0	0	0	0	0	0	0	1	1
BAT_40008	BAT	40008	isoleucylglycine	Peptide		HMDB28907	3.97654e-07	3	1	1	1	1	1	1	0.001	1	0	0	0	0	0	0	1	0	1
eWAT_33447	eWAT	33447	palmitoleate (16:1n7)	Lipid	C08362	HMDB03229	2.1304e-05	3	1	1	1	1	1	1	0.001	1	0	0	0	0	0	0	1	0	1
iWAT_35631	iWAT	35631	1-palmitoyl-GPE (16:0)	Lipid		HMDB11503	1.88515e-05	3	1	1	1	1	1	1	0.001	1	0	0	0	0	0	0	1	0	1
Muscle_35631	Muscle	35631	1-palmitoyl-GPE (16:0)	Lipid		HMDB11503	2.07296e-05	3	1	1	1	1	1	1	0.001	1	0	0	0	0	0	0	1	0	1
BAT_33983	BAT	33983	tauro-beta-muricholate	Lipid		HMDB00932	1.85097e-05	3	1	1	1	1	1	0.001	1	1	0	0	0	0	0	1	0	0	1
eWAT_33983	eWAT	33983	tauro-beta-muricholate	Lipid		HMDB00932	1.78406e-05	3	1	1	1	1	1	0.001	1	1	0	0	0	0	0	1	0	0	1
Heart_35107	Heart	35107	isovalerylglycine	Amino Acid		HMDB00678	2.64385e-05	3	1	1	1	1	1	0.001	1	1	0	0	0	0	0	1	0	0	1
Liver_38399	Liver	38399	9,10-DiHOME	Lipid	C14828	HMDB04704	2.32239e-05	3	1	1	1	1	1	0.001	1	1	0	0	0	0	0	1	0	0	1
eWAT_2730	eWAT	2730	gamma-glutamylglutamine	Peptide	C05283	HMDB11738	2.0311e-05	3	1	1	1	1	1	0.001	1	1	0	0	0	0	0	1	0	0	1
eWAT_43549	eWAT	43549	N-formylanthranilic acid	Amino Acid	C05653	HMDB04089	1.38768e-05	3	1	1	1	1	1	0.001	1	1	0	0	0	0	0	1	0	0	1
Liver_33949	Liver	33949	gamma-glutamylglycine	Peptide		HMDB11667	2.92619e-05	3	1	1	1	1	1	0.001	1	1	0	0	0	0	0	1	0	0	1
Heart_18357	Heart	18357	glycylvaline	Peptide		HMDB28854	2.10716e-05	3	1	1	1	1	1	0.001	1	1	0	0	0	0	0	1	0	0	1
Heart_33983	Heart	33983	tauro-beta-muricholate	Lipid		HMDB00932	2.0153e-05	3	1	1	1	1	1	0.001	1	1	0	0	0	0	0	1	0	0	1
HPT_33949	HPT	33949	gamma-glutamylglycine	Peptide		HMDB11667	2.4625e-05	3	1	1	1	1	1	0.001	1	1	0	0	0	0	0	1	0	0	1
Liver_52282	Liver	52282	2-methylcitrate/homocitrate	Energy			2.6679e-05	3	1	1	1	1	1	0.001	1	1	0	0	0	0	0	1	0	0	1
HPT_42420	HPT	42420	erythronate*	Carbohydrate		HMDB00613	2.0178e-05	3	1	1	1	1	1	0.001	1	1	0	0	0	0	0	1	0	0	1
HPT_48130	HPT	48130	N6-succinyladenosine	Nucleotide		HMDB00912	1.74459e-05	3	1	1	1	1	1	0.001	1	1	0	0	0	0	0	1	0	0	1
HPT_62851	HPT	62851	hydroxypalmitoyl sphingomyelin (d18:1/16:0(OH))	Lipid			1.81372e-05	3	1	1	1	1	1	0.001	1	1	0	0	0	0	0	1	0	0	1
HPT_15677	HPT	15677	3-methylhistidine	Amino Acid	C01152	HMDB00479	2.79954e-05	3	1	1	1	1	1	0.001	1	1	0	0	0	0	0	1	0	0	1
Muscle_32306	Muscle	32306	trans-4-hydroxyproline	Amino Acid	C01157	HMDB00725	2.74058e-05	3	1	1	1	1	1	0.001	1	1	0	0	0	0	0	1	0	0	1
Muscle_42420	Muscle	42420	erythronate*	Carbohydrate		HMDB00613	1.98102e-05	3	1	1	1	1	1	0.001	1	1	0	0	0	0	0	1	0	0	1
iWAT_52614	iWAT	52614	1-(1-enyl-stearoyl)-2-oleoyl-GPE (P-18:0/18:1)	Lipid		HMDB11375	1.74443e-05	3	1	1	1	1	1	0.001	1	1	0	0	0	0	0	1	0	0	1
iWAT_33983	iWAT	33983	tauro-beta-muricholate	Lipid		HMDB00932	3.41786e-07	3	1	1	1	1	1	0.001	1	1	0	0	0	0	0	1	0	0	1
Liver_57513	Liver	57513	arachidoylcarnitine (C20)*	Lipid		HMDB06460	2.21591e-05	3	1	1	1	1	1	0.001	1	1	0	0	0	0	0	1	0	0	1
Serum_31885	Serum	31885	beta-muricholate	Lipid	C17726	HMDB00415	2.60704e-05	3	1	1	1	1	1	0.001	1	1	0	0	0	0	0	1	0	0	1
Heart_48189	Heart	48189	leucylglutamine*	Peptide		HMDB28927	2.43706e-05	3	1	1	1	1	0.001	1	1	1	0	0	0	0	1	0	0	0	1
Muscle_21232	Muscle	21232	2-oleoylglycerol (18:1)	Lipid		HMDB11537	2.36904e-05	3	1	1	1	1	0.001	1	1	1	0	0	0	0	1	0	0	0	1
Serum_3155	Serum	3155	3-ureidopropionate	Nucleotide	C02642	HMDB00026	1.92235e-05	3	1	1	1	1	0.001	1	1	1	0	0	0	0	1	0	0	0	1
HPT_34061	HPT	34061	1-arachidonoyl-GPC (20:4n6)*	Lipid	C05208	HMDB10395	2.51e-05	3	1	1	1	1	0.001	1	1	1	0	0	0	0	1	0	0	0	1
Liver_32197	Liver	32197	3-(4-hydroxyphenyl)lactate (HPLA)	Amino Acid	C03672	HMDB00755	2.66957e-05	3	1	1	1	1	0.001	1	1	1	0	0	0	0	1	0	0	0	1
Liver_34407	Liver	34407	isovalerylcarnitine (C5)	Amino Acid		HMDB00688	2.46524e-05	3	1	1	1	1	0.001	1	1	1	0	0	0	0	1	0	0	0	1
Liver_35625	Liver	35625	1-myristoylglycerol (14:0)	Lipid	C01885	HMDB11561	2.56339e-07	3	1	1	1	1	0.001	1	1	1	0	0	0	0	1	0	0	0	1
iWAT_37070	iWAT	37070	methylphosphate	Nucleotide		HMDB61711	2.52463e-05	3	1	1	1	0.001	1	1	1	1	0	0	0	1	0	0	0	0	1
Muscle_42446	Muscle	42446	1-palmitoyl-2-linoleoyl-GPC (16:0/18:2)	Lipid		HMDB07973	2.70619e-05	3	1	1	1	0.001	1	1	1	1	0	0	0	1	0	0	0	0	1
BAT_45428	BAT	45428	N-acetylmethionine sulfoxide	Amino Acid			2.06971e-05	3	1	1	0.001	1	1	1	1	1	0	0	1	0	0	0	0	0	1
BAT_57331	BAT	57331	behenoyl dihydrosphingomyelin (d18:0/22:0)*	Lipid		HMDB12091	1.43846e-05	3	1	1	0.001	1	1	1	1	1	0	0	1	0	0	0	0	0	1
iWAT_62807	iWAT	62807	3'-dephospho-CoA-glutathione*	Amino Acid			2.40502e-05	3	1	1	0.001	1	1	1	1	1	0	0	1	0	0	0	0	0	1
eWAT_27447	eWAT	27447	1-linoleoylglycerol (18:2)	Lipid			3.13452e-05	3	1	1	0.001	1	1	1	1	1	0	0	1	0	0	0	0	0	1
Muscle_54994	Muscle	54994	1-oleoyl-2-arachidonoyl-GPI (18:1/20:4) *	Lipid		HMDB09844	2.44685e-05	3	1	1	0.001	1	1	1	1	1	0	0	1	0	0	0	0	0	1
HPT_35186	HPT	35186	1-arachidonoyl-GPE (20:4n6)*	Lipid		HMDB11517	2.0742e-05	3	1	1	0.001	1	1	1	1	1	0	0	1	0	0	0	0	0	1
Muscle_54968	Muscle	54968	linoleoyl-linoleoyl-glycerol (18:2/18:2) [1]*	Lipid		HMDB07248	2.718e-05	3	1	1	0.001	1	1	1	1	1	0	0	1	0	0	0	0	0	1
Serum_52748	Serum	52748	1-(1-enyl-stearoyl)-2-linoleoyl-GPE (P-18:0/18:2)*	Lipid		HMDB11376	3.0527e-05	3	1	1	0.001	1	1	1	1	1	0	0	1	0	0	0	0	0	1
Muscle_19265	Muscle	19265	1-stearoyl-2-oleoyl-GPS (18:0/18:1)	Lipid		HMDB10163	2.15701e-05	3	1	1	0.001	1	1	1	1	1	0	0	1	0	0	0	0	0	1
Liver_53260	Liver	53260	oleoylcholine	Lipid			2.15366e-05	3	1	0.001	1	1	1	1	1	1	0	1	0	0	0	0	0	0	1
Heart_44621	Heart	44621	1-(1-enyl-oleoyl)-GPE (P-18:1)*	Lipid			2.6702e-07	3	1	0.001	1	1	1	1	1	1	0	1	0	0	0	0	0	0	1
iWAT_54914	iWAT	54914	gamma-glutamylserine	Peptide			2.18688e-05	3	1	0.001	1	1	1	1	1	1	0	1	0	0	0	0	0	0	1
Liver_1110	Liver	1110	arachidonate (20:4n6)	Lipid	C00219	HMDB01043	2.23972e-05	3	1	0.001	1	1	1	1	1	1	0	1	0	0	0	0	0	0	1
Serum_54914	Serum	54914	gamma-glutamylserine	Peptide			2.35405e-05	3	1	0.001	1	1	1	1	1	1	0	1	0	0	0	0	0	0	1
eWAT_42382	eWAT	42382	S-adenosylhomocysteine (SAH)	Amino Acid	C00021	HMDB00939	2.73429e-07	3	0.001	1	1	1	1	1	1	1	1	0	0	0	0	0	0	0	1
iWAT_42382	iWAT	42382	S-adenosylhomocysteine (SAH)	Amino Acid	C00021	HMDB00939	2.67098e-05	3	0.001	1	1	1	1	1	1	1	1	0	0	0	0	0	0	0	1
BAT_396	BAT	396	glutarate (pentanedioate)	Lipid	C00489	HMDB00661	1.34414e-05	3	1	1	1	1	1	1	1	1	0	0	0	0	0	0	0	0	0
BAT_34035	BAT	34035	linolenate [alpha or gamma; (18:3n3 or 6)]	Lipid	C06426	HMDB03073	2.29575e-05	3	1	1	1	1	1	1	1	1	0	0	0	0	0	0	0	0	0
BAT_33971	BAT	33971	10-heptadecenoate (17:1n7)	Lipid		HMDB60038	2.40137e-05	3	1	1	1	1	1	1	1	1	0	0	0	0	0	0	0	0	0
BAT_554	BAT	554	adenine	Nucleotide	C00147	HMDB00034	1.34378e-05	3	1	1	1	1	1	1	1	1	0	0	0	0	0	0	0	0	0
BAT_2734	BAT	2734	gamma-glutamyltyrosine	Peptide		HMDB11741	2.62942e-05	3	1	1	1	1	1	1	1	1	0	0	0	0	0	0	0	0	0
BAT_1898	BAT	1898	proline	Amino Acid	C00148	HMDB00162	2.28506e-05	3	1	1	1	1	1	1	1	1	0	0	0	0	0	0	0	0	0
BAT_57467	BAT	57467	docosatrienoate (22:3n6)*	Lipid			2.344e-05	3	1	1	1	1	1	1	1	1	0	0	0	0	0	0	0	0	0
BAT_33969	BAT	33969	stearidonate (18:4n3)	Lipid	C16300	HMDB06547	2.53028e-05	3	1	1	1	1	1	1	1	1	0	0	0	0	0	0	0	0	0
BAT_46957	BAT	46957	gulonate*	Cofactors and Vitamins	C00257	HMDB03290	2.48703e-05	3	1	1	1	1	1	1	1	1	0	0	0	0	0	0	0	0	0
BAT_22138	BAT	22138	homocitrulline	Amino Acid	C02427	HMDB00679	2.6206e-05	3	1	1	1	1	1	1	1	1	0	0	0	0	0	0	0	0	0
BAT_57475	BAT	57475	sphingomyelin (d18:1/19:0, d19:1/18:0)*	Lipid			1.43849e-05	3	1	1	1	1	1	1	1	1	0	0	0	0	0	0	0	0	0
BAT_52634	BAT	52634	palmitoyl-linoleoyl-glycerol (16:0/18:2) [2]*	Lipid		HMDB07103	2.62171e-05	3	1	1	1	1	1	1	1	1	0	0	0	0	0	0	0	0	0
BAT_54964	BAT	54964	linoleoyl-linolenoyl-glycerol (18:2/18:3) [2]*	Lipid		HMDB07250	3.64272e-07	3	1	1	1	1	1	1	1	1	0	0	0	0	0	0	0	0	0
BAT_61861	BAT	61861	octadecenedioate (C18:1-DC)*	Lipid			1.71522e-05	3	1	1	1	1	1	1	1	1	0	0	0	0	0	0	0	0	0
eWAT_555	eWAT	555	adenosine	Nucleotide	C00212	HMDB00050	1.92261e-05	3	1	1	1	1	1	1	1	1	0	0	0	0	0	0	0	0	0
eWAT_594	eWAT	594	nicotinamide	Cofactors and Vitamins	C00153	HMDB01406	3.05166e-07	3	1	1	1	1	1	1	1	1	0	0	0	0	0	0	0	0	0
BAT_35436	BAT	35436	hexanoylglycine (C6)	Lipid		HMDB00701	2.84831e-05	3	1	1	1	1	1	1	1	1	0	0	0	0	0	0	0	0	0
eWAT_45970	eWAT	45970	1-palmitoyl-GPG (16:0)*	Lipid			2.88642e-05	3	1	1	1	1	1	1	1	1	0	0	0	0	0	0	0	0	0
BAT_34302	BAT	34302	dehydroascorbate	Cofactors and Vitamins	C05422	HMDB01264	2.51855e-05	3	1	1	1	1	1	1	1	1	0	0	0	0	0	0	0	0	0
BAT_12129	BAT	12129	beta-hydroxyisovalerate	Amino Acid		HMDB00754	2.97711e-05	3	1	1	1	1	1	1	1	1	0	0	0	0	0	0	0	0	0
Heart_22119	Heart	22119	5-methylcytidine	Nucleotide		HMDB00982	3.64272e-07	3	1	1	1	1	1	1	1	1	0	0	0	0	0	0	0	0	0
BAT_37431	BAT	37431	N-methylproline	Amino Acid			3.12886e-05	3	1	1	1	1	1	1	1	1	0	0	0	0	0	0	0	0	0
BAT_48434	BAT	48434	N-acetylcitrulline	Amino Acid	C15532	HMDB00856	2.84072e-05	3	1	1	1	1	1	1	1	1	0	0	0	0	0	0	0	0	0
Heart_35436	Heart	35436	hexanoylglycine (C6)	Lipid		HMDB00701	2.88868e-05	3	1	1	1	1	1	1	1	1	0	0	0	0	0	0	0	0	0
Heart_40007	Heart	40007	carboxyethyl-GABA	Amino Acid		HMDB02201	2.56339e-07	3	1	1	1	1	1	1	1	1	0	0	0	0	0	0	0	0	0
BAT_35174	BAT	35174	mead acid (20:3n9)	Lipid		HMDB10378	2.90199e-05	3	1	1	1	1	1	1	1	1	0	0	0	0	0	0	0	0	0
BAT_57652	BAT	57652	hexadecadienoate (16:2n6)	Lipid		HMDB00477	2.3029e-05	3	1	1	1	1	1	1	1	1	0	0	0	0	0	0	0	0	0
HPT_2831	HPT	2831	adenosine 3',5'-cyclic monophosphate (cAMP)	Nucleotide	C00575	HMDB00058	2.34034e-05	3	1	1	1	1	1	1	1	1	0	0	0	0	0	0	0	0	0
HPT_36752	HPT	36752	N6-acetyllysine	Amino Acid	C02727	HMDB00206	2.0317e-05	3	1	1	1	1	1	1	1	1	0	0	0	0	0	0	0	0	0
BAT_63009	BAT	63009	S-(1,2-dicarboxyethyl)glutathione	Amino Acid			2.33383e-05	3	1	1	1	1	1	1	1	1	0	0	0	0	0	0	0	0	0
BAT_542	BAT	542	3-hydroxybutyrate (BHBA)	Lipid	C01089	HMDB00357	2.56815e-05	3	1	1	1	1	1	1	1	1	0	0	0	0	0	0	0	0	0
iWAT_31555	iWAT	31555	pyridoxate	Cofactors and Vitamins	C00847	HMDB00017	3.22067e-07	3	1	1	1	1	1	1	1	1	0	0	0	0	0	0	0	0	0
iWAT_33942	iWAT	33942	N-acetylasparagine	Amino Acid		HMDB06028	2.79714e-05	3	1	1	1	1	1	1	1	1	0	0	0	0	0	0	0	0	0
iWAT_52234	iWAT	52234	glycosyl-N-stearoyl-sphingosine (d18:1/18:0)	Lipid			2.48703e-05	3	1	1	1	1	1	1	1	1	0	0	0	0	0	0	0	0	0
iWAT_43831	iWAT	43831	1-methylhistamine	Amino Acid	C05127	HMDB00898	2.49936e-05	3	1	1	1	1	1	1	1	1	0	0	0	0	0	0	0	0	0
BAT_40469	BAT	40469	N1-Methyl-2-pyridone-5-carboxamide	Cofactors and Vitamins	C05842	HMDB04193	2.78589e-05	3	1	1	1	1	1	1	1	1	0	0	0	0	0	0	0	0	0
Liver_528	Liver	528	alpha-ketoglutarate	Energy	C00026	HMDB00208	2.29413e-05	3	1	1	1	1	1	1	1	1	0	0	0	0	0	0	0	0	0
BAT_57541	BAT	57541	palmitoleoyl ethanolamide*	Lipid		HMDB13648	2.22614e-05	3	1	1	1	1	1	1	1	1	0	0	0	0	0	0	0	0	0
BAT_57518	BAT	57518	arachidonoylcarnitine (C20:4)	Lipid			2.25788e-05	3	1	1	1	1	1	1	1	1	0	0	0	0	0	0	0	0	0
Liver_36602	Liver	36602	1-oleoyl-GPI (18:1)*	Lipid			2.48759e-05	3	1	1	1	1	1	1	1	1	0	0	0	0	0	0	0	0	0
Liver_36808	Liver	36808	dimethylarginine (SDMA + ADMA)	Amino Acid	C03626	HMDB01539	2.85638e-05	3	1	1	1	1	1	1	1	1	0	0	0	0	0	0	0	0	0
Liver_54950	Liver	54950	linoleoyl-docosahexaenoyl-glycerol (18:2/22:6) [2]*	Lipid		HMDB07266	1.84493e-05	3	1	1	1	1	1	1	1	1	0	0	0	0	0	0	0	0	0
Muscle_577	Muscle	577	fructose	Carbohydrate	C00095	HMDB00660	2.56339e-07	3	1	1	1	1	1	1	1	1	0	0	0	0	0	0	0	0	0
Muscle_1505	Muscle	1505	orotate	Nucleotide	C00295	HMDB00226	2.22614e-05	3	1	1	1	1	1	1	1	1	0	0	0	0	0	0	0	0	0
Muscle_15716	Muscle	15716	imidazole lactate	Amino Acid	C05568	HMDB02320	1.66895e-05	3	1	1	1	1	1	1	1	1	0	0	0	0	0	0	0	0	0
Muscle_37076	Muscle	37076	N-acetylserine	Amino Acid		HMDB02931	1.85097e-05	3	1	1	1	1	1	1	1	1	0	0	0	0	0	0	0	0	0
Muscle_57527	Muscle	57527	docosatrienoylcarnitine (C22:3)*	Lipid			3.10885e-05	3	1	1	1	1	1	1	1	1	0	0	0	0	0	0	0	0	0
Serum_48990	Serum	48990	pyruvate	Carbohydrate	C00022	HMDB00243	2.43652e-05	3	1	1	1	1	1	1	1	1	0	0	0	0	0	0	0	0	0
Serum_1418	Serum	1418	5,6-dihydrothymine	Nucleotide	C00906	HMDB00079	2.56874e-05	3	1	1	1	1	1	1	1	1	0	0	0	0	0	0	0	0	0
Serum_33945	Serum	33945	phenylacetylglycine	Peptide	C05598	HMDB00821	2.0088e-05	3	1	1	1	1	1	1	1	1	0	0	0	0	0	0	0	0	0
Serum_37253	Serum	37253	2-hydroxyglutarate	Lipid	C02630	HMDB00606	2.92234e-05	3	1	1	1	1	1	1	1	1	0	0	0	0	0	0	0	0	0
Serum_43588	Serum	43588	taurohyodeoxycholic acid	Lipid			2.34648e-05	3	1	1	1	1	1	1	1	1	0	0	0	0	0	0	0	0	0
Serum_46798	Serum	46798	oleoyl-linoleoyl-glycerol (18:1/18:2) [1]	Lipid		HMDB07219	2.44189e-05	3	1	1	1	1	1	1	1	1	0	0	0	0	0	0	0	0	0
Serum_52938	Serum	52938	3-hydroxystearate	Lipid			2.66648e-05	3	1	1	1	1	1	1	1	1	0	0	0	0	0	0	0	0	0
eWAT_34419	eWAT	34419	1-linoleoyl-GPC (18:2)	Lipid	C04100	HMDB10386	2.2428e-05	3	1	1	1	1	1	1	1	1	0	0	0	0	0	0	0	0	0
eWAT_15676	eWAT	15676	3-methyl-2-oxovalerate	Amino Acid	C00671	HMDB03736	1.99636e-05	3	1	1	1	1	1	1	1	1	0	0	0	0	0	0	0	0	0
eWAT_46537	eWAT	46537	alpha-hydroxyisovalerate	Amino Acid		HMDB00407	2.15802e-05	3	1	1	1	1	1	1	1	1	0	0	0	0	0	0	0	0	0
eWAT_1508	eWAT	1508	pantothenate (Vitamin B5)	Cofactors and Vitamins	C00864	HMDB00210	2.20875e-05	3	1	1	1	1	1	1	1	1	0	0	0	0	0	0	0	0	0
eWAT_1806	eWAT	1806	retinol (Vitamin A)	Cofactors and Vitamins	C00473	HMDB00305	2.24498e-05	3	1	1	1	1	1	1	1	1	0	0	0	0	0	0	0	0	0
eWAT_18467	eWAT	18467	eicosapentaenoate (EPA; 20:5n3)	Lipid	C06428	HMDB01999	2.24936e-05	3	1	1	1	1	1	1	1	1	0	0	0	0	0	0	0	0	0
eWAT_1365	eWAT	1365	myristate (14:0)	Lipid	C06424	HMDB00806	2.23692e-05	3	1	1	1	1	1	1	1	1	0	0	0	0	0	0	0	0	0
eWAT_36602	eWAT	36602	1-oleoyl-GPI (18:1)*	Lipid			2.72107e-05	3	1	1	1	1	1	1	1	1	0	0	0	0	0	0	0	0	0
eWAT_1505	eWAT	1505	orotate	Nucleotide	C00295	HMDB00226	2.56339e-07	3	1	1	1	1	1	1	1	1	0	0	0	0	0	0	0	0	0
eWAT_1419	eWAT	1419	5-methylthioadenosine (MTA)	Amino Acid	C00170	HMDB01173	2.80833e-05	3	1	1	1	1	1	1	1	1	0	0	0	0	0	0	0	0	0
eWAT_1573	eWAT	1573	guanosine	Nucleotide	C00387	HMDB00133	2.59629e-05	3	1	1	1	1	1	1	1	1	0	0	0	0	0	0	0	0	0
eWAT_15504	eWAT	15504	phosphopantetheine	Cofactors and Vitamins	C01134	HMDB01416	2.73429e-07	3	1	1	1	1	1	1	1	1	0	0	0	0	0	0	0	0	0
eWAT_52477	eWAT	52477	1-(1-enyl-palmitoyl)-2-oleoyl-GPE (P-16:0/18:1)*	Lipid		HMDB11342	2.29842e-05	3	1	1	1	1	1	1	1	1	0	0	0	0	0	0	0	0	0
eWAT_57477	eWAT	57477	sphingomyelin (d18:1/22:2, d18:2/22:1, d16:1/24:2)*	Lipid			2.32893e-05	3	1	1	1	1	1	1	1	1	0	0	0	0	0	0	0	0	0
eWAT_48494	eWAT	48494	1-stearoyl-2-oleoyl-GPS (18:0/18:1)	Lipid		HMDB10163	2.43706e-05	3	1	1	1	1	1	1	1	1	0	0	0	0	0	0	0	0	0
eWAT_15122	eWAT	15122	glycerol	Lipid	C00116	HMDB00131	2.06423e-05	3	1	1	1	1	1	1	1	1	0	0	0	0	0	0	0	0	0
eWAT_61861	eWAT	61861	octadecenedioate (C18:1-DC)*	Lipid			1.93213e-05	3	1	1	1	1	1	1	1	1	0	0	0	0	0	0	0	0	0
eWAT_40045	eWAT	40045	leucylglycine	Peptide		HMDB28929	2.42735e-05	3	1	1	1	1	1	1	1	1	0	0	0	0	0	0	0	0	0
eWAT_52677	eWAT	52677	1-(1-enyl-palmitoyl)-2-linoleoyl-GPE (P-16:0/18:2)*	Lipid		HMDB11343	2.07957e-05	3	1	1	1	1	1	1	1	1	0	0	0	0	0	0	0	0	0
Heart_57	Heart	57	glutamate	Amino Acid	C00025	HMDB00148	2.07754e-05	3	1	1	1	1	1	1	1	1	0	0	0	0	0	0	0	0	0
eWAT_37112	eWAT	37112	chiro-inositol	Lipid	C19891	HMDB34220	2.75803e-05	3	1	1	1	1	1	1	1	1	0	0	0	0	0	0	0	0	0
Heart_33997	Heart	33997	campesterol	Lipid	C01789	HMDB02869	2.84115e-05	3	1	1	1	1	1	1	1	1	0	0	0	0	0	0	0	0	0
HPT_42002	HPT	42002	lanthionine	Amino Acid			2.78295e-05	3	1	1	1	1	1	1	1	1	0	0	0	0	0	0	0	0	0
HPT_62557	HPT	62557	3-hydroxyhexanoylcarnitine (1)	Lipid			1.98194e-05	3	1	1	1	1	1	1	1	1	0	0	0	0	0	0	0	0	0
iWAT_32418	iWAT	32418	myristoleate (14:1n5)	Lipid	C08322	HMDB02000	1.48183e-05	3	1	1	1	1	1	1	1	1	0	0	0	0	0	0	0	0	0
iWAT_54964	iWAT	54964	linoleoyl-linolenoyl-glycerol (18:2/18:3) [2]*	Lipid		HMDB07250	2.22793e-05	3	1	1	1	1	1	1	1	1	0	0	0	0	0	0	0	0	0
eWAT_57404	eWAT	57404	glycerophosphoserine*	Lipid			2.91037e-05	3	1	1	1	1	1	1	1	1	0	0	0	0	0	0	0	0	0
Liver_1563	Liver	1563	chenodeoxycholate	Lipid	C02528	HMDB00518	2.21919e-05	3	1	1	1	1	1	1	1	1	0	0	0	0	0	0	0	0	0
Liver_12021	Liver	12021	fructose-6-phosphate	Carbohydrate	C05345	HMDB00124	2.20226e-05	3	1	1	1	1	1	1	1	1	0	0	0	0	0	0	0	0	0
Liver_15306	Liver	15306	2-ketogulonate	Carbohydrate	C15673	HMDB11732	2.88447e-05	3	1	1	1	1	1	1	1	1	0	0	0	0	0	0	0	0	0
Liver_37114	Liver	37114	N6-methyladenosine	Nucleotide		HMDB04044	2.51707e-05	3	1	1	1	1	1	1	1	1	0	0	0	0	0	0	0	0	0
Liver_18494	Liver	18494	taurochenodeoxycholate	Lipid	C05465	HMDB00951	2.77404e-05	3	1	1	1	1	1	1	1	1	0	0	0	0	0	0	0	0	0
Liver_40469	Liver	40469	N1-Methyl-2-pyridone-5-carboxamide	Cofactors and Vitamins	C05842	HMDB04193	2.99416e-05	3	1	1	1	1	1	1	1	1	0	0	0	0	0	0	0	0	0
Liver_45951	Liver	45951	1-linolenoyl-GPC (18:3)*	Lipid		HMDB10388	1.53014e-05	3	1	1	1	1	1	1	1	1	0	0	0	0	0	0	0	0	0
Liver_42109	Liver	42109	phosphate	Energy	C00009	HMDB01429	1.88572e-05	3	1	1	1	1	1	1	1	1	0	0	0	0	0	0	0	0	0
Liver_54954	Liver	54954	diacylglycerol (14:0/18:1, 16:0/16:1) [2]*	Lipid			2.05292e-05	3	1	1	1	1	1	1	1	1	0	0	0	0	0	0	0	0	0
Muscle_15915	Muscle	15915	S-adenosylmethionine (SAM)	Amino Acid	C00019	HMDB01185	2.3731e-05	3	1	1	1	1	1	1	1	1	0	0	0	0	0	0	0	0	0
eWAT_22842	eWAT	22842	cholate	Lipid	C00695	HMDB00619	2.58829e-05	3	1	1	1	1	1	1	1	1	0	0	0	0	0	0	0	0	0
Muscle_31260	Muscle	31260	glucose 6-phosphate	Carbohydrate	C00668	HMDB01401	1.96104e-05	3	1	1	1	1	1	1	1	1	0	0	0	0	0	0	0	0	0
Muscle_54941	Muscle	54941	palmitoyl-dihomo-linolenoyl-glycerol (16:0/20:3n3 or 6) [2]*	Lipid			2.32239e-05	3	1	1	1	1	1	1	1	1	0	0	0	0	0	0	0	0	0
Muscle_33967	Muscle	33967	N-acetylisoleucine	Amino Acid		HMDB61684	2.83288e-05	3	1	1	1	1	1	1	1	1	0	0	0	0	0	0	0	0	0
Serum_1412	Serum	1412	2'-deoxyuridine	Nucleotide	C00526	HMDB00012	2.75885e-05	3	1	1	1	1	1	1	1	1	0	0	0	0	0	0	0	0	0
Heart_485	Heart	485	spermidine	Amino Acid	C00315	HMDB01257	2.4462e-05	3	1	1	1	1	1	1	1	1	0	0	0	0	0	0	0	0	0
Heart_48153	Heart	48153	mannose	Carbohydrate	C00159	HMDB00169	2.50603e-05	3	1	1	1	1	1	1	1	1	0	0	0	0	0	0	0	0	0
Heart_605	Heart	605	uracil	Nucleotide	C00106	HMDB00300	2.28092e-05	3	1	1	1	1	1	1	1	1	0	0	0	0	0	0	0	0	0
Heart_34035	Heart	34035	linolenate [alpha or gamma; (18:3n3 or 6)]	Lipid	C06426	HMDB03073	2.38279e-05	3	1	1	1	1	1	1	1	1	0	0	0	0	0	0	0	0	0
Heart_33587	Heart	33587	eicosenoate (20:1n9 or 1n11)	Lipid	C16526	HMDB02231	2.68652e-05	3	1	1	1	1	1	1	1	1	0	0	0	0	0	0	0	0	0
Heart_62556	Heart	62556	3-hydroxyhexanoylcarnitine (2)	Lipid			2.42724e-05	3	1	1	1	1	1	1	1	1	0	0	0	0	0	0	0	0	0
Heart_528	Heart	528	alpha-ketoglutarate	Energy	C00026	HMDB00208	2.22891e-05	3	1	1	1	1	1	1	1	1	0	0	0	0	0	0	0	0	0
Heart_15586	Heart	15586	maltose	Carbohydrate	C00208	HMDB00163	1.92155e-05	3	1	1	1	1	1	1	1	1	0	0	0	0	0	0	0	0	0
Heart_41754	Heart	41754	heme	Cofactors and Vitamins	C00032	HMDB03178	2.76795e-05	3	1	1	1	1	1	1	1	1	0	0	0	0	0	0	0	0	0
Heart_52478	Heart	52478	1-(1-enyl-palmitoyl)-2-oleoyl-GPC (P-16:0/18:1)*	Lipid			2.16764e-05	3	1	1	1	1	1	1	1	1	0	0	0	0	0	0	0	0	0
Heart_57530	Heart	57530	docosapentaenoylcarnitine (C22:5n6)*	Lipid			2.22874e-05	3	1	1	1	1	1	1	1	1	0	0	0	0	0	0	0	0	0
Heart_32401	Heart	32401	trigonelline (N'-methylnicotinate)	Cofactors and Vitamins	C01004	HMDB00875	2.68184e-05	3	1	1	1	1	1	1	1	1	0	0	0	0	0	0	0	0	0
Heart_33941	Heart	33941	decanoylcarnitine (C10)	Lipid		HMDB00651	2.3221e-05	3	1	1	1	1	1	1	1	1	0	0	0	0	0	0	0	0	0
Heart_39270	Heart	39270	1-(1-enyl-palmitoyl)-GPE (P-16:0)*	Lipid			2.6702e-07	3	1	1	1	1	1	1	1	1	0	0	0	0	0	0	0	0	0
Heart_52474	Heart	52474	1-(1-enyl-palmitoyl)-GPC (P-16:0)*	Lipid		HMDB10407	2.6702e-07	3	1	1	1	1	1	1	1	1	0	0	0	0	0	0	0	0	0
Heart_54955	Heart	54955	linoleoyl-arachidonoyl-glycerol (18:2/20:4) [1]*	Lipid		HMDB07257	2.52211e-05	3	1	1	1	1	1	1	1	1	0	0	0	0	0	0	0	0	0
Heart_54964	Heart	54964	linoleoyl-linolenoyl-glycerol (18:2/18:3) [2]*	Lipid		HMDB07250	2.07972e-05	3	1	1	1	1	1	1	1	1	0	0	0	0	0	0	0	0	0
Heart_52435	Heart	52435	sphingomyelin (d18:2/23:0, d18:1/23:1, d17:1/24:1)*	Lipid			2.21122e-05	3	1	1	1	1	1	1	1	1	0	0	0	0	0	0	0	0	0
HPT_22130	HPT	22130	phenyllactate (PLA)	Amino Acid	C05607	HMDB00779	2.58769e-05	3	1	1	1	1	1	1	1	1	0	0	0	0	0	0	0	0	0
Heart_443	Heart	443	aspartate	Amino Acid	C00049	HMDB00191	1.97953e-05	3	1	1	1	1	1	1	1	1	0	0	0	0	0	0	0	0	0
Heart_63109	Heart	63109	2R,3R-dihydroxybutyrate	Lipid		HMDB00498	2.96469e-05	3	1	1	1	1	1	1	1	1	0	0	0	0	0	0	0	0	0
HPT_54885	HPT	54885	1-linoleoyl-GPG (18:2)*	Lipid			2.44469e-05	3	1	1	1	1	1	1	1	1	0	0	0	0	0	0	0	0	0
HPT_57659	HPT	57659	N-palmitoylserine	Lipid			2.16451e-05	3	1	1	1	1	1	1	1	1	0	0	0	0	0	0	0	0	0
iWAT_528	iWAT	528	alpha-ketoglutarate	Energy	C00026	HMDB00208	2.16054e-05	3	1	1	1	1	1	1	1	1	0	0	0	0	0	0	0	0	0
iWAT_22137	iWAT	22137	homoarginine	Amino Acid	C01924	HMDB00670	2.6742e-05	3	1	1	1	1	1	1	1	1	0	0	0	0	0	0	0	0	0
iWAT_22130	iWAT	22130	phenyllactate (PLA)	Amino Acid	C05607	HMDB00779	2.64359e-05	3	1	1	1	1	1	1	1	1	0	0	0	0	0	0	0	0	0
iWAT_1302	iWAT	1302	methionine	Amino Acid	C00073	HMDB00696	2.34578e-05	3	1	1	1	1	1	1	1	1	0	0	0	0	0	0	0	0	0
iWAT_1505	iWAT	1505	orotate	Nucleotide	C00295	HMDB00226	2.85874e-05	3	1	1	1	1	1	1	1	1	0	0	0	0	0	0	0	0	0
Heart_1107	Heart	1107	allantoin	Nucleotide	C02350	HMDB00462	2.51068e-05	3	1	1	1	1	1	1	1	1	0	0	0	0	0	0	0	0	0
Heart_40499	Heart	40499	4-hydroxyglutamate	Amino Acid	C03079	HMDB01344	3.14003e-05	3	1	1	1	1	1	1	1	1	0	0	0	0	0	0	0	0	0
Heart_18374	Heart	18374	methionine sulfoxide	Amino Acid	C02989	HMDB02005	2.53155e-05	3	1	1	1	1	1	1	1	1	0	0	0	0	0	0	0	0	0
Heart_63052	Heart	63052	leucylhydroxyproline*	Peptide		HMDB28930	2.52959e-05	3	1	1	1	1	1	1	1	1	0	0	0	0	0	0	0	0	0
Liver_513	Liver	513	creatinine	Amino Acid	C00791	HMDB00562	2.81432e-05	3	1	1	1	1	1	1	1	1	0	0	0	0	0	0	0	0	0
Liver_52281	Liver	52281	2-hydroxybutyrate/2-hydroxyisobutyrate	Amino Acid			3.08962e-05	3	1	1	1	1	1	1	1	1	0	0	0	0	0	0	0	0	0
Liver_15691	Liver	15691	adenosine 3',5'-diphosphate	Nucleotide	C00054	HMDB00061	2.11318e-05	3	1	1	1	1	1	1	1	1	0	0	0	0	0	0	0	0	0
Liver_27719	Liver	27719	galactonate	Carbohydrate	C00880	HMDB00565	1.87058e-05	3	1	1	1	1	1	1	1	1	0	0	0	0	0	0	0	0	0
Heart_48885	Heart	48885	arabitol/xylitol	Carbohydrate	C01904		2.62556e-05	3	1	1	1	1	1	1	1	1	0	0	0	0	0	0	0	0	0
Liver_52677	Liver	52677	1-(1-enyl-palmitoyl)-2-linoleoyl-GPE (P-16:0/18:2)*	Lipid		HMDB11343	2.37595e-05	3	1	1	1	1	1	1	1	1	0	0	0	0	0	0	0	0	0
Liver_62069	Liver	62069	3-hydroxyadipate*	Lipid		HMDB00345	2.10388e-05	3	1	1	1	1	1	1	1	1	0	0	0	0	0	0	0	0	0
Muscle_1898	Muscle	1898	proline	Amino Acid	C00148	HMDB00162	3.27606e-05	3	1	1	1	1	1	1	1	1	0	0	0	0	0	0	0	0	0
Muscle_20675	Muscle	20675	1,5-anhydroglucitol (1,5-AG)	Carbohydrate	C07326	HMDB02712	2.38003e-05	3	1	1	1	1	1	1	1	1	0	0	0	0	0	0	0	0	0
Heart_57383	Heart	57383	butyryl/isobutyryl CoA	Amino Acid			2.00822e-05	3	1	1	1	1	1	1	1	1	0	0	0	0	0	0	0	0	0
Muscle_36752	Muscle	36752	N6-acetyllysine	Amino Acid	C02727	HMDB00206	2.66021e-05	3	1	1	1	1	1	1	1	1	0	0	0	0	0	0	0	0	0
Muscle_52478	Muscle	52478	1-(1-enyl-palmitoyl)-2-oleoyl-GPC (P-16:0/18:1)*	Lipid			2.31841e-05	3	1	1	1	1	1	1	1	1	0	0	0	0	0	0	0	0	0
Muscle_48990	Muscle	48990	pyruvate	Carbohydrate	C00022	HMDB00243	2.63931e-05	3	1	1	1	1	1	1	1	1	0	0	0	0	0	0	0	0	0
Serum_32489	Serum	32489	caproate (6:0)	Lipid	C01585	HMDB00535	3.07437e-05	3	1	1	1	1	1	1	1	1	0	0	0	0	0	0	0	0	0
Serum_31938	Serum	31938	5-hydroxyhexanoate	Lipid		HMDB00525	2.06855e-05	3	1	1	1	1	1	1	1	1	0	0	0	0	0	0	0	0	0
Serum_15730	Serum	15730	suberate (octanedioate)	Lipid	C08278	HMDB00893	2.64259e-05	3	1	1	1	1	1	1	1	1	0	0	0	0	0	0	0	0	0
Serum_32446	Serum	32446	guanidinosuccinate	Amino Acid	C03139	HMDB03157	2.6661e-05	3	1	1	1	1	1	1	1	1	0	0	0	0	0	0	0	0	0
Serum_43231	Serum	43231	6-oxopiperidine-2-carboxylate	Amino Acid		HMDB61705	3.01075e-05	3	1	1	1	1	1	1	1	1	0	0	0	0	0	0	0	0	0
Serum_44681	Serum	44681	palmitoylcarnitine (C16)	Lipid	C02990	HMDB00222	2.21661e-05	3	1	1	1	1	1	1	1	1	0	0	0	0	0	0	0	0	0
HPT_31555	HPT	31555	pyridoxate	Cofactors and Vitamins	C00847	HMDB00017	2.41487e-05	3	1	1	1	1	1	1	1	1	0	0	0	0	0	0	0	0	0
HPT_57527	HPT	57527	docosatrienoylcarnitine (C22:3)*	Lipid			2.60692e-05	3	1	1	1	1	1	1	1	1	0	0	0	0	0	0	0	0	0
HPT_603	HPT	603	spermine	Amino Acid	C00750	HMDB01256	2.24744e-05	3	1	1	1	1	1	1	1	1	0	0	0	0	0	0	0	0	0
HPT_512	HPT	512	asparagine	Amino Acid	C00152	HMDB00168	1.86391e-05	3	1	1	1	1	1	1	1	1	0	0	0	0	0	0	0	0	0
HPT_1498	HPT	1498	N6,N6,N6-trimethyllysine	Amino Acid	C03793	HMDB01325	1.95558e-05	3	1	1	1	1	1	1	1	1	0	0	0	0	0	0	0	0	0
HPT_27719	HPT	27719	galactonate	Carbohydrate	C00880	HMDB00565	2.23882e-05	3	1	1	1	1	1	1	1	1	0	0	0	0	0	0	0	0	0
HPT_52477	HPT	52477	1-(1-enyl-palmitoyl)-2-oleoyl-GPE (P-16:0/18:1)*	Lipid		HMDB11342	3.05166e-07	3	1	1	1	1	1	1	1	1	0	0	0	0	0	0	0	0	0
HPT_52621	HPT	52621	3-sulfo-nervonoyl-galactosylceramide (d18:1/24:1)	Lipid			3.05166e-07	3	1	1	1	1	1	1	1	1	0	0	0	0	0	0	0	0	0
iWAT_58	iWAT	58	glycine	Amino Acid	C00037	HMDB00123	2.18464e-05	3	1	1	1	1	1	1	1	1	0	0	0	0	0	0	0	0	0
iWAT_15685	iWAT	15685	5-hydroxylysine	Amino Acid	C16741	HMDB00450	2.54714e-05	3	1	1	1	1	1	1	1	1	0	0	0	0	0	0	0	0	0
Liver_1504	Liver	1504	nicotinate	Cofactors and Vitamins	C00253	HMDB01488	2.89623e-05	3	1	1	1	1	1	1	1	1	0	0	0	0	0	0	0	0	0
Liver_573	Liver	573	cytosine	Nucleotide	C00380	HMDB00630	1.80704e-05	3	1	1	1	1	1	1	1	1	0	0	0	0	0	0	0	0	0
Liver_15442	Liver	15442	6-phosphogluconate	Carbohydrate	C00345	HMDB01316	2.71069e-05	3	1	1	1	1	1	1	1	1	0	0	0	0	0	0	0	0	0
Muscle_1299	Muscle	1299	tyrosine	Amino Acid	C00082	HMDB00158	2.85461e-05	3	1	1	1	1	1	1	1	1	0	0	0	0	0	0	0	0	0
Muscle_1444	Muscle	1444	pipecolate	Amino Acid	C00408	HMDB00070	2.31348e-05	3	1	1	1	1	1	1	1	1	0	0	0	0	0	0	0	0	0
Muscle_1469	Muscle	1469	mannose-6-phosphate	Carbohydrate	C00275	HMDB01078	1.93787e-05	3	1	1	1	1	1	1	1	1	0	0	0	0	0	0	0	0	0
HPT_33487	HPT	33487	glutamate, gamma-methyl ester	Amino Acid		HMDB61715	3.05166e-07	3	1	1	1	1	1	1	1	1	0	0	0	0	0	0	0	0	0
iWAT_33971	iWAT	33971	10-heptadecenoate (17:1n7)	Lipid		HMDB60038	2.25696e-05	3	1	1	1	1	1	1	1	1	0	0	0	0	0	0	0	0	0
iWAT_35819	iWAT	35819	2-palmitoleoyl-GPC* (16:1)*	Lipid		HMDB10383	2.1824e-05	3	1	1	1	1	1	1	1	1	0	0	0	0	0	0	0	0	0
iWAT_15990	iWAT	15990	glycerophosphorylcholine (GPC)	Lipid	C00670	HMDB00086	2.29025e-05	3	1	1	1	1	1	1	1	1	0	0	0	0	0	0	0	0	0
iWAT_19503	iWAT	19503	stearoyl sphingomyelin (d18:1/18:0)	Lipid	C00550	HMDB01348	2.34797e-05	3	1	1	1	1	1	1	1	1	0	0	0	0	0	0	0	0	0
iWAT_52477	iWAT	52477	1-(1-enyl-palmitoyl)-2-oleoyl-GPE (P-16:0/18:1)*	Lipid		HMDB11342	1.61517e-05	3	1	1	1	1	1	1	1	1	0	0	0	0	0	0	0	0	0
iWAT_53176	iWAT	53176	1-linoleoyl-2-linolenoyl-GPC (18:2/18:3)*	Lipid		HMDB08141	2.25668e-05	3	1	1	1	1	1	1	1	1	0	0	0	0	0	0	0	0	0
iWAT_38102	iWAT	38102	oleoyl ethanolamide	Lipid		HMDB02088	1.20048e-05	3	1	1	1	1	1	1	1	1	0	0	0	0	0	0	0	0	0
iWAT_57518	iWAT	57518	arachidonoylcarnitine (C20:4)	Lipid			3.48906e-07	3	1	1	1	1	1	1	1	1	0	0	0	0	0	0	0	0	0
iWAT_44681	iWAT	44681	palmitoylcarnitine (C16)	Lipid	C02990	HMDB00222	1.97424e-05	3	1	1	1	1	1	1	1	1	0	0	0	0	0	0	0	0	0
iWAT_15506	iWAT	15506	choline	Lipid	C00114	HMDB00097	2.65042e-05	3	1	1	1	1	1	1	1	1	0	0	0	0	0	0	0	0	0
Liver_396	Liver	396	glutarate (pentanedioate)	Lipid	C00489	HMDB00661	3.05387e-05	3	1	1	1	1	1	1	1	1	0	0	0	0	0	0	0	0	0
Liver_54960	Liver	54960	oleoyl-arachidonoyl-glycerol (18:1/20:4) [1]*	Lipid		HMDB07228	2.53468e-05	3	1	1	1	1	1	1	1	1	0	0	0	0	0	0	0	0	0
Liver_1708	Liver	1708	7,8-dihydrofolate	Cofactors and Vitamins	C00415	HMDB01056	2.94955e-05	3	1	1	1	1	1	1	1	1	0	0	0	0	0	0	0	0	0
Liver_2127	Liver	2127	glutathione, reduced (GSH)	Amino Acid	C00051	HMDB00125	2.2587e-05	3	1	1	1	1	1	1	1	1	0	0	0	0	0	0	0	0	0
Liver_35670	Liver	35670	thiamin diphosphate	Cofactors and Vitamins	C00068	HMDB01372	2.91895e-05	3	1	1	1	1	1	1	1	1	0	0	0	0	0	0	0	0	0
Liver_48885	Liver	48885	arabitol/xylitol	Carbohydrate	C01904		2.1058e-05	3	1	1	1	1	1	1	1	1	0	0	0	0	0	0	0	0	0
Muscle_554	Muscle	554	adenine	Nucleotide	C00147	HMDB00034	2.82163e-05	3	1	1	1	1	1	1	1	1	0	0	0	0	0	0	0	0	0
Muscle_54963	Muscle	54963	linoleoyl-linolenoyl-glycerol (18:2/18:3) [1]*	Lipid		HMDB07249	1.9917e-05	3	1	1	1	1	1	1	1	1	0	0	0	0	0	0	0	0	0
Muscle_45966	Muscle	45966	1-stearoyl-GPS (18:0)*	Lipid			2.0495e-05	3	1	1	1	1	1	1	1	1	0	0	0	0	0	0	0	0	0
iWAT_15107	iWAT	15107	N-acetylglucosamine 6-phosphate	Carbohydrate	C00357	HMDB02817	2.60937e-05	3	1	1	1	1	1	1	1	1	0	0	0	0	0	0	0	0	0
Serum_42489	Serum	42489	2-hydroxydecanoate	Lipid			2.43588e-05	3	1	1	1	1	1	1	1	1	0	0	0	0	0	0	0	0	0
Serum_43264	Serum	43264	3-hydroxybutyrylcarnitine (1)	Lipid		HMDB13127	2.24544e-05	3	1	1	1	1	1	1	1	1	0	0	0	0	0	0	0	0	0
Liver_57449	Liver	57449	stearoyl-arachidonoyl-glycerol (18:0/20:4) [2]*	Lipid			2.7703e-05	3	1	1	1	1	1	1	1	1	0	0	0	0	0	0	0	0	0
Liver_603	Liver	603	spermine	Amino Acid	C00750	HMDB01256	2.7803e-05	3	1	1	1	1	1	1	1	1	0	0	0	0	0	0	0	0	0
Liver_53230	Liver	53230	3-hydroxyhexanoate	Lipid			2.35836e-05	3	1	1	1	1	1	1	1	1	0	0	0	0	0	0	0	0	0
Liver_52451	Liver	52451	1-oleoyl-2-linoleoyl-GPI (18:1/18:2)*	Lipid		HMDB09838	2.3358e-05	3	1	1	1	1	1	1	1	1	0	0	0	0	0	0	0	0	0
Liver_41370	Liver	41370	phenylalanylglycine	Peptide		HMDB28995	2.81919e-05	3	1	1	1	1	1	1	1	1	0	0	0	0	0	0	0	0	0
Liver_1898	Liver	1898	proline	Amino Acid	C00148	HMDB00162	2.43161e-05	3	1	1	1	1	1	1	1	1	0	0	0	0	0	0	0	0	0
Liver_48990	Liver	48990	pyruvate	Carbohydrate	C00022	HMDB00243	2.10292e-05	3	1	1	1	1	1	1	1	1	0	0	0	0	0	0	0	0	0
Liver_15729	Liver	15729	tricarballylate	Energy	C19806	HMDB31193	2.04565e-05	3	1	1	1	1	1	1	1	1	0	0	0	0	0	0	0	0	0
Liver_62102	Liver	62102	uric acid ribonucleoside*	Nucleotide			2.74955e-05	3	1	1	1	1	1	1	1	1	0	0	0	0	0	0	0	0	0
Liver_35253	Liver	35253	2-palmitoyl-GPC* (16:0)*	Lipid		HMDB61702	2.43235e-05	3	1	1	1	1	1	1	1	1	0	0	0	0	0	0	0	0	0
Liver_32401	Liver	32401	trigonelline (N'-methylnicotinate)	Cofactors and Vitamins	C01004	HMDB00875	2.24936e-05	3	1	1	1	1	1	1	1	1	0	0	0	0	0	0	0	0	0
Liver_54946	Liver	54946	oleoyl-oleoyl-glycerol (18:1/18:1) [2]*	Lipid		HMDB07218	2.73429e-07	3	1	1	1	1	1	1	1	1	0	0	0	0	0	0	0	0	0
Liver_52633	Liver	52633	palmitoyl-linoleoyl-glycerol (16:0/18:2) [1]*	Lipid		HMDB07103	2.73429e-07	3	1	1	1	1	1	1	1	1	0	0	0	0	0	0	0	0	0
Liver_54961	Liver	54961	oleoyl-arachidonoyl-glycerol (18:1/20:4) [2]*	Lipid		HMDB07228	2.73429e-07	3	1	1	1	1	1	1	1	1	0	0	0	0	0	0	0	0	0
Liver_52634	Liver	52634	palmitoyl-linoleoyl-glycerol (16:0/18:2) [2]*	Lipid		HMDB07103	2.0288e-05	3	1	1	1	1	1	1	1	1	0	0	0	0	0	0	0	0	0
Muscle_55	Muscle	55	beta-alanine	Nucleotide	C00099	HMDB00056	2.81175e-05	3	1	1	1	1	1	1	1	1	0	0	0	0	0	0	0	0	0
Muscle_35153	Muscle	35153	1-docosahexaenoylglycerol (22:6)	Lipid		HMDB11587	2.64624e-05	3	1	1	1	1	1	1	1	1	0	0	0	0	0	0	0	0	0
Liver_48433	Liver	48433	N-formylphenylalanine	Amino Acid			2.7212e-05	3	1	1	1	1	1	1	1	1	0	0	0	0	0	0	0	0	0
Muscle_48675	Muscle	48675	2-docosahexaenoylglycerol (22:6)*	Lipid		HMDB11557	2.6702e-07	3	1	1	1	1	1	1	1	1	0	0	0	0	0	0	0	0	0
Muscle_52634	Muscle	52634	palmitoyl-linoleoyl-glycerol (16:0/18:2) [2]*	Lipid		HMDB07103	2.73429e-07	3	1	1	1	1	1	1	1	1	0	0	0	0	0	0	0	0	0
Muscle_57409	Muscle	57409	palmitoleoyl-palmitoleoyl-glycerol (16:1/16:1) [2]*	Lipid			2.32658e-05	3	1	1	1	1	1	1	1	1	0	0	0	0	0	0	0	0	0
Serum_54958	Serum	54958	palmitoyl-arachidonoyl-glycerol (16:0/20:4) [2]*	Lipid		HMDB07112	2.96216e-05	3	1	1	1	1	1	1	1	1	0	0	0	0	0	0	0	0	0
Serum_1505	Serum	1505	orotate	Nucleotide	C00295	HMDB00226	2.22623e-05	3	1	1	1	1	1	1	1	1	0	0	0	0	0	0	0	0	0
Serum_15716	Serum	15716	imidazole lactate	Amino Acid	C05568	HMDB02320	2.74669e-05	3	1	1	1	1	1	1	1	1	0	0	0	0	0	0	0	0	0
Serum_33587	Serum	33587	eicosenoate (20:1n9 or 1n11)	Lipid	C16526	HMDB02231	2.5032e-05	3	1	1	1	1	1	1	1	1	0	0	0	0	0	0	0	0	0
Serum_43835	Serum	43835	3-dehydrocholate	Lipid		HMDB00502	3.05166e-07	3	1	1	1	1	1	1	1	1	0	0	0	0	0	0	0	0	0
Muscle_3127	Muscle	3127	hypoxanthine	Nucleotide	C00262	HMDB00157	1.75398e-05	3	1	1	1	1	1	1	1	1	0	0	0	0	0	0	0	0	0
Muscle_1516	Muscle	1516	sarcosine	Amino Acid	C00213	HMDB00271	1.86303e-05	3	1	1	1	1	1	1	1	1	0	0	0	0	0	0	0	0	0
Muscle_52453	Muscle	52453	1-oleoyl-2-linoleoyl-GPC (18:1/18:2)*	Lipid			2.87818e-05	3	1	1	1	1	1	1	1	1	0	0	0	0	0	0	0	0	0
Muscle_41370	Muscle	41370	phenylalanylglycine	Peptide		HMDB28995	2.25705e-05	3	1	1	1	1	1	1	1	1	0	0	0	0	0	0	0	0	0
Muscle_19503	Muscle	19503	stearoyl sphingomyelin (d18:1/18:0)	Lipid	C00550	HMDB01348	2.04534e-05	3	1	1	1	1	1	1	1	1	0	0	0	0	0	0	0	0	0
Muscle_52677	Muscle	52677	1-(1-enyl-palmitoyl)-2-linoleoyl-GPE (P-16:0/18:2)*	Lipid		HMDB11343	2.82191e-05	3	1	1	1	1	1	1	1	1	0	0	0	0	0	0	0	0	0
Muscle_57652	Muscle	57652	hexadecadienoate (16:2n6)	Lipid		HMDB00477	1.6551e-05	3	1	1	1	1	1	1	1	1	0	0	0	0	0	0	0	0	0
Muscle_37536	Muscle	37536	12-HETE	Lipid		HMDB06111	2.23322e-05	3	1	1	1	1	1	1	1	1	0	0	0	0	0	0	0	0	0
Muscle_54955	Muscle	54955	linoleoyl-arachidonoyl-glycerol (18:2/20:4) [1]*	Lipid		HMDB07257	2.29565e-05	3	1	1	1	1	1	1	1	1	0	0	0	0	0	0	0	0	0
Muscle_18362	Muscle	18362	azelate (nonanedioate; C9)	Lipid	C08261	HMDB00784	2.07226e-05	3	1	1	1	1	1	1	1	1	0	0	0	0	0	0	0	0	0
Muscle_54691	Muscle	54691	1-(1-enyl-oleoyl)-2-oleoyl-GPE (P-18:1/18:1)*	Lipid		HMDB11441	2.15701e-05	3	1	1	1	1	1	1	1	1	0	0	0	0	0	0	0	0	0
Muscle_54950	Muscle	54950	linoleoyl-docosahexaenoyl-glycerol (18:2/22:6) [2]*	Lipid		HMDB07266	2.33649e-05	3	1	1	1	1	1	1	1	1	0	0	0	0	0	0	0	0	0
Muscle_57595	Muscle	57595	glycosyl ceramide (d18:1/20:0, d16:1/22:0)*	Lipid			2.32639e-05	3	1	1	1	1	1	1	1	1	0	0	0	0	0	0	0	0	0
Muscle_57364	Muscle	57364	palmitoyl-myristoyl-glycerol (16:0/14:0) [2]	Lipid		HMDB07095	1.95758e-05	3	1	1	1	1	1	1	1	1	0	0	0	0	0	0	0	0	0
Serum_1642	Serum	1642	caprate (10:0)	Lipid	C01571	HMDB00511	1.75398e-05	3	1	1	1	1	1	1	1	1	0	0	0	0	0	0	0	0	0
Serum_49617	Serum	49617	1-lignoceroyl-GPC (24:0)	Lipid		HMDB10405	2.15936e-05	3	1	1	1	1	1	1	1	1	0	0	0	0	0	0	0	0	0
Serum_1284	Serum	1284	threonine	Amino Acid	C00188	HMDB00167	2.60068e-05	3	1	1	1	1	1	1	1	1	0	0	0	0	0	0	0	0	0
Serum_43831	Serum	43831	1-methylhistamine	Amino Acid	C05127	HMDB00898	2.42353e-05	3	1	1	1	1	1	1	1	1	0	0	0	0	0	0	0	0	0
Serum_3147	Serum	3147	xanthine	Nucleotide	C00385	HMDB00292	2.84436e-05	3	1	1	1	1	1	1	1	1	0	0	0	0	0	0	0	0	0
Serum_57393	Serum	57393	12-HHTrE	Lipid	C20388	HMDB12535	2.62843e-05	3	1	1	1	1	1	1	1	1	0	0	0	0	0	0	0	0	0
Serum_32418	Serum	32418	myristoleate (14:1n5)	Lipid	C08322	HMDB02000	2.35836e-05	3	1	1	1	1	1	1	1	1	0	0	0	0	0	0	0	0	0
Serum_31904	Serum	31904	7-ketodeoxycholate	Lipid		HMDB00391	2.88823e-05	3	1	1	1	1	1	1	1	1	0	0	0	0	0	0	0	0	0
Heart_42398	Heart	42398	1-stearoyl-GPE (18:0)	Lipid		HMDB11130	2.6702e-07	2	0.001	0.001	0.001	1	0.001	0.001	0.001	0.001	1	1	1	0	1	1	1	1	7
iWAT_42398	iWAT	42398	1-stearoyl-GPE (18:0)	Lipid		HMDB11130	1.78188e-05	2	0.001	0.001	0.001	1	0.001	0.001	0.001	0.001	1	1	1	0	1	1	1	1	7
HPT_52687	HPT	52687	1-oleoyl-2-linoleoyl-GPE (18:1/18:2)*	Lipid		HMDB05349	1.59183e-05	2	0.001	1	0.001	0.001	1	0.001	0.001	0.001	1	0	1	1	0	1	1	1	6
Muscle_64	Muscle	64	phenylalanine	Amino Acid	C00079	HMDB00159	2.40273e-05	2	0.001	1	0.001	0.001	1	0.001	0.001	0.001	1	0	1	1	0	1	1	1	6
BAT_52452	BAT	52452	1-stearoyl-2-linoleoyl-GPC (18:0/18:2)*	Lipid		HMDB08039	1.53765e-05	2	1	0.001	0.001	0.001	0.001	1	0.001	0.001	0	1	1	1	1	0	1	1	6
eWAT_1561	eWAT	1561	alpha-tocopherol	Cofactors and Vitamins	C02477	HMDB01893	1.71517e-05	2	0.001	0.001	0.001	1	0.001	0.001	1	0.001	1	1	1	0	1	1	0	1	6
Liver_1561	Liver	1561	alpha-tocopherol	Cofactors and Vitamins	C02477	HMDB01893	2.22632e-05	2	0.001	0.001	0.001	1	0.001	0.001	1	0.001	1	1	1	0	1	1	0	1	6
eWAT_34409	eWAT	34409	stearoylcarnitine (C18)	Lipid		HMDB00848	1.84266e-05	2	1	1	0.001	0.001	1	0.001	0.001	0.001	0	0	1	1	0	1	1	1	5
Heart_52438	Heart	52438	1-stearoyl-2-oleoyl-GPC (18:0/18:1)	Lipid		HMDB08038	2.15575e-05	2	1	1	0.001	0.001	1	0.001	0.001	0.001	0	0	1	1	0	1	1	1	5
BAT_606	BAT	606	uridine	Nucleotide	C00299	HMDB00296	2.7326e-05	2	0.001	0.001	1	1	0.001	1	0.001	0.001	1	1	0	0	1	0	1	1	5
eWAT_5086	eWAT	5086	dimethylglycine	Amino Acid	C01026	HMDB00092	2.54726e-05	2	1	1	0.001	0.001	0.001	0.001	1	0.001	0	0	1	1	1	1	0	1	5
Liver_5086	Liver	5086	dimethylglycine	Amino Acid	C01026	HMDB00092	1.84487e-05	2	1	1	0.001	0.001	0.001	0.001	1	0.001	0	0	1	1	1	1	0	1	5
Heart_52673	Heart	52673	1-(1-enyl-palmitoyl)-2-arachidonoyl-GPE (P-16:0/20:4)*	Lipid		HMDB11352	1.97953e-05	2	0.001	0.001	0.001	1	1	0.001	1	0.001	1	1	1	0	0	1	0	1	5
Heart_52446	Heart	52446	1-stearoyl-2-linoleoyl-GPE (18:0/18:2)*	Lipid		HMDB08994	1.92254e-07	2	0.001	0.001	0.001	1	1	0.001	1	0.001	1	1	1	0	0	1	0	1	5
Muscle_52446	Muscle	52446	1-stearoyl-2-linoleoyl-GPE (18:0/18:2)*	Lipid		HMDB08994	2.07684e-05	2	0.001	0.001	0.001	1	1	0.001	1	0.001	1	1	1	0	0	1	0	1	5
Muscle_42463	Muscle	42463	sphingomyelin (d18:1/14:0, d16:1/16:0)*	Lipid		HMDB12097	2.06747e-05	2	0.001	0.001	1	0.001	0.001	1	1	0.001	1	1	0	1	1	0	0	1	5
BAT_27738	BAT	27738	threonate	Cofactors and Vitamins	C01620	HMDB00943	1.92254e-07	2	1	1	1	1	0.001	0.001	0.001	0.001	0	0	0	0	1	1	1	1	4
Muscle_52495	Muscle	52495	sphingomyelin (d18:1/21:0, d17:1/22:0, d16:1/23:0)*	Lipid			2.27857e-07	2	1	1	1	0.001	1	0.001	0.001	0.001	0	0	0	1	0	1	1	1	4
Muscle_52464	Muscle	52464	1-palmitoyl-2-arachidonoyl-GPE (16:0/20:4)*	Lipid		HMDB05323	2.20362e-07	2	1	1	1	0.001	1	0.001	0.001	0.001	0	0	0	1	0	1	1	1	4
Muscle_48492	Muscle	48492	behenoyl sphingomyelin (d18:1/22:0)*	Lipid		HMDB12103	1.95306e-07	2	1	1	0.001	1	1	0.001	0.001	0.001	0	0	1	0	0	1	1	1	4
BAT_63195	BAT	63195	1-palmitoyl-2-arachidonoyl-glycosyl-GPE (16:0/20:4)	Lipid			2.3223e-05	2	1	0.001	1	1	0.001	1	0.001	0.001	0	1	0	0	1	0	1	1	4
iWAT_63195	iWAT	63195	1-palmitoyl-2-arachidonoyl-glycosyl-GPE (16:0/20:4)	Lipid			2.88823e-05	2	1	0.001	1	1	0.001	1	0.001	0.001	0	1	0	0	1	0	1	1	4
eWAT_1121	eWAT	1121	margarate (17:0)	Lipid		HMDB02259	1.58211e-05	2	1	0.001	1	0.001	1	1	0.001	0.001	0	1	0	1	0	0	1	1	4
eWAT_60	eWAT	60	leucine	Amino Acid	C00123	HMDB00687	1.70893e-07	2	0.001	1	0.001	1	1	1	0.001	0.001	1	0	1	0	0	0	1	1	4
eWAT_52603	eWAT	52603	1,2-dilinoleoyl-GPC (18:2/18:2)	Lipid		HMDB08138	1.70893e-07	2	1	1	0.001	1	0.001	0.001	1	0.001	0	0	1	0	1	1	0	1	4
HPT_52603	HPT	52603	1,2-dilinoleoyl-GPC (18:2/18:2)	Lipid		HMDB08138	1.79446e-05	2	1	1	0.001	1	0.001	0.001	1	0.001	0	0	1	0	1	1	0	1	4
Liver_52603	Liver	52603	1,2-dilinoleoyl-GPC (18:2/18:2)	Lipid		HMDB08138	1.70893e-07	2	1	1	0.001	1	0.001	0.001	1	0.001	0	0	1	0	1	1	0	1	4
Muscle_48490	Muscle	48490	sphingomyelin (d18:1/20:0, d16:1/22:0)*	Lipid		HMDB12102	3.03809e-07	2	1	1	0.001	0.001	1	0.001	1	0.001	0	0	1	1	0	1	0	1	4
Muscle_57473	Muscle	57473	sphingomyelin (d18:0/18:0, d19:0/17:0)*	Lipid		HMDB12087	3.21681e-07	2	0.001	1	1	0.001	1	0.001	1	0.001	1	0	0	1	0	1	0	1	4
Liver_52434	Liver	52434	palmitoyl dihydrosphingomyelin (d18:0/16:0)*	Lipid			2.18404e-05	2	0.001	0.001	1	1	1	0.001	1	0.001	1	1	0	0	0	1	0	1	4
eWAT_52604	eWAT	52604	N-palmitoyl-sphinganine (d18:0/16:0)	Lipid		HMDB11760	1.70893e-07	2	1	0.001	1	0.001	0.001	1	1	0.001	0	1	0	1	1	0	0	1	4
Serum_52604	Serum	52604	N-palmitoyl-sphinganine (d18:0/16:0)	Lipid		HMDB11760	2.57291e-05	2	1	0.001	1	0.001	0.001	1	1	0.001	0	1	0	1	1	0	0	1	4
BAT_52682	BAT	52682	1-(1-enyl-palmitoyl)-2-linoleoyl-GPC (P-16:0/18:2)*	Lipid		HMDB11211	2.03536e-05	2	1	0.001	0.001	0.001	1	1	1	0.001	0	1	1	1	0	0	0	1	4
BAT_15705	BAT	15705	cystathionine	Amino Acid	C02291	HMDB00099	2.50433e-05	2	1	0.001	0.001	0.001	1	1	1	0.001	0	1	1	1	0	0	0	1	4
Serum_52697	Serum	52697	1-oleoyl-2-docosahexaenoyl-GPC (18:1/22:6)*	Lipid		HMDB08123	2.15098e-05	2	1	0.001	0.001	0.001	1	1	1	0.001	0	1	1	1	0	0	0	1	4
eWAT_32328	eWAT	32328	hexanoylcarnitine (C6)	Lipid		HMDB00705	1.85791e-05	2	1	0.001	0.001	0.001	1	1	0.001	1	0	1	1	1	0	0	1	0	4
HPT_32328	HPT	32328	hexanoylcarnitine (C6)	Lipid		HMDB00705	2.43492e-05	2	1	0.001	0.001	0.001	1	1	0.001	1	0	1	1	1	0	0	1	0	4
Heart_32328	Heart	32328	hexanoylcarnitine (C6)	Lipid		HMDB00705	2.02192e-05	2	1	0.001	0.001	0.001	1	1	0.001	1	0	1	1	1	0	0	1	0	4
iWAT_61769	iWAT	61769	5-dodecenoylcarnitine (C12:1)	Lipid		HMDB13326	2.04663e-05	2	1	0.001	0.001	0.001	1	0.001	1	1	0	1	1	1	0	1	0	0	4
HPT_62566	HPT	62566	1-carboxyethylphenylalanine	Amino Acid			2.94172e-05	2	0.001	0.001	1	0.001	0.001	1	1	1	1	1	0	1	1	0	0	0	4
Serum_62566	Serum	62566	1-carboxyethylphenylalanine	Amino Acid			2.40638e-05	2	0.001	0.001	1	0.001	0.001	1	1	1	1	1	0	1	1	0	0	0	4
BAT_55015	BAT	55015	gamma-glutamyl-alpha-lysine	Peptide			2.21954e-05	2	1	1	1	1	0.001	1	0.001	0.001	0	0	0	0	1	0	1	1	3
Serum_55015	Serum	55015	gamma-glutamyl-alpha-lysine	Peptide			2.0406e-05	2	1	1	1	1	0.001	1	0.001	0.001	0	0	0	0	1	0	1	1	3
iWAT_48152	iWAT	48152	glucose	Carbohydrate	C00031	HMDB00122	2.26804e-05	2	1	1	1	1	0.001	1	0.001	0.001	0	0	0	0	1	0	1	1	3
Liver_54969	Liver	54969	linoleoyl-linoleoyl-glycerol (18:2/18:2) [2]*	Lipid		HMDB07248	1.50187e-05	2	1	1	1	1	0.001	1	0.001	0.001	0	0	0	0	1	0	1	1	3
Liver_55015	Liver	55015	gamma-glutamyl-alpha-lysine	Peptide			1.70893e-07	2	1	1	1	1	0.001	1	0.001	0.001	0	0	0	0	1	0	1	1	3
Heart_15745	Heart	15745	methylsuccinate	Amino Acid		HMDB01844	2.1327e-05	2	1	1	1	0.001	1	1	0.001	0.001	0	0	0	1	0	0	1	1	3
Liver_1549	Liver	1549	3-hydroxyisobutyrate	Amino Acid	C06001	HMDB00336	2.68093e-05	2	1	1	1	1	0.001	0.001	1	0.001	0	0	0	0	1	1	0	1	3
Serum_42450	Serum	42450	1-stearoyl-2-arachidonoyl-GPC (18:0/20:4)	Lipid		HMDB08048	2.35736e-05	2	1	1	0.001	1	1	0.001	1	0.001	0	0	1	0	0	1	0	1	3
BAT_52683	BAT	52683	1-palmitoleoyl-2-linoleoyl-GPC (16:1/18:2)*	Lipid		HMDB08006	1.70893e-07	2	0.001	1	1	1	1	0.001	1	0.001	1	0	0	0	0	1	0	1	3
eWAT_52683	eWAT	52683	1-palmitoleoyl-2-linoleoyl-GPC (16:1/18:2)*	Lipid		HMDB08006	1.70893e-07	2	0.001	1	1	1	1	0.001	1	0.001	1	0	0	0	0	1	0	1	3
Heart_48493	Heart	48493	sphingomyelin (d18:1/22:1, d18:2/22:0, d16:1/24:1)*	Lipid		HMDB12104	2.46075e-05	2	0.001	1	1	1	1	0.001	1	0.001	1	0	0	0	0	1	0	1	3
Serum_52683	Serum	52683	1-palmitoleoyl-2-linoleoyl-GPC (16:1/18:2)*	Lipid		HMDB08006	2.36813e-05	2	0.001	1	1	1	1	0.001	1	0.001	1	0	0	0	0	1	0	1	3
Muscle_1361	Muscle	1361	pentadecanoate (15:0)	Lipid	C16537	HMDB00826	1.95306e-07	2	1	1	1	0.001	0.001	1	1	0.001	0	0	0	1	1	0	0	1	3
Serum_52710	Serum	52710	1-linoleoyl-2-arachidonoyl-GPC (18:2/20:4n6)*	Lipid		HMDB08147	1.96459e-05	2	0.001	1	1	1	0.001	1	1	0.001	1	0	0	0	1	0	0	1	3
HPT_1827	HPT	1827	riboflavin (Vitamin B2)	Cofactors and Vitamins	C00255	HMDB00244	2.56387e-05	2	1	0.001	1	0.001	1	1	1	0.001	0	1	0	1	0	0	0	1	3
eWAT_57341	eWAT	57341	1,2-dipalmitoyl-GPE (16:0/16:0)*	Lipid		HMDB08923	1.70893e-07	2	0.001	1	1	0.001	1	1	1	0.001	1	0	0	1	0	0	0	1	3
Muscle_57341	Muscle	57341	1,2-dipalmitoyl-GPE (16:0/16:0)*	Lipid		HMDB08923	2.28704e-05	2	0.001	1	1	0.001	1	1	1	0.001	1	0	0	1	0	0	0	1	3
Serum_52449	Serum	52449	1-stearoyl-2-arachidonoyl-GPI (18:0/20:4)	Lipid		HMDB09815	1.95306e-07	2	1	0.001	0.001	1	1	1	1	0.001	0	1	1	0	0	0	0	1	3
Muscle_52449	Muscle	52449	1-stearoyl-2-arachidonoyl-GPI (18:0/20:4)	Lipid		HMDB09815	2.39287e-05	2	1	0.001	0.001	1	1	1	1	0.001	0	1	1	0	0	0	0	1	3
eWAT_37058	eWAT	37058	succinylcarnitine (C4-DC)	Energy		HMDB61717	2.24226e-05	2	1	1	0.001	1	0.001	1	0.001	1	0	0	1	0	1	0	1	0	3
Liver_37058	Liver	37058	succinylcarnitine (C4-DC)	Energy		HMDB61717	2.11843e-05	2	1	1	0.001	1	0.001	1	0.001	1	0	0	1	0	1	0	1	0	3
HPT_37058	HPT	37058	succinylcarnitine (C4-DC)	Energy		HMDB61717	1.92254e-07	2	1	1	0.001	1	0.001	1	0.001	1	0	0	1	0	1	0	1	0	3
BAT_1411	BAT	1411	2'-deoxyguanosine	Nucleotide	C00330	HMDB00085	1.84413e-05	2	1	0.001	1	1	0.001	1	0.001	1	0	1	0	0	1	0	1	0	3
eWAT_32377	eWAT	32377	N-acetylneuraminate	Carbohydrate	C00270	HMDB00230	1.70893e-07	2	1	0.001	1	1	0.001	1	0.001	1	0	1	0	0	1	0	1	0	3
Heart_32377	Heart	32377	N-acetylneuraminate	Carbohydrate	C00270	HMDB00230	4.07127e-07	2	1	0.001	1	1	0.001	1	0.001	1	0	1	0	0	1	0	1	0	3
HPT_32377	HPT	32377	N-acetylneuraminate	Carbohydrate	C00270	HMDB00230	1.6745e-05	2	1	0.001	1	1	0.001	1	0.001	1	0	1	0	0	1	0	1	0	3
Liver_35652	Liver	35652	adenosine-5'-diphosphoglucose	Carbohydrate	C00498	HMDB06557	1.89786e-05	2	1	0.001	1	1	0.001	1	0.001	1	0	1	0	0	1	0	1	0	3
iWAT_32377	iWAT	32377	N-acetylneuraminate	Carbohydrate	C00270	HMDB00230	2.30271e-05	2	1	0.001	1	1	0.001	1	0.001	1	0	1	0	0	1	0	1	0	3
BAT_2829	BAT	2829	N-formylmethionine	Amino Acid	C03145	HMDB01015	1.70893e-07	2	1	1	0.001	0.001	1	1	0.001	1	0	0	1	1	0	0	1	0	3
Heart_2829	Heart	2829	N-formylmethionine	Amino Acid	C03145	HMDB01015	2.37585e-05	2	1	1	0.001	0.001	1	1	0.001	1	0	0	1	1	0	0	1	0	3
Heart_527	Heart	527	lactate	Carbohydrate	C00186	HMDB00190	1.92155e-05	2	1	1	0.001	1	0.001	0.001	1	1	0	0	1	0	1	1	0	0	3
Liver_527	Liver	527	lactate	Carbohydrate	C00186	HMDB00190	2.76767e-05	2	1	1	0.001	1	0.001	0.001	1	1	0	0	1	0	1	1	0	0	3
HPT_32504	HPT	32504	docosapentaenoate (n3 DPA; 22:5n3)	Lipid	C16513	HMDB06528	1.9857e-05	2	1	1	0.001	1	0.001	0.001	1	1	0	0	1	0	1	1	0	0	3
BAT_22053	BAT	22053	3-hydroxydecanoate	Lipid		HMDB02203	1.13446e-05	2	1	1	0.001	0.001	1	0.001	1	1	0	0	1	1	0	1	0	0	3
BAT_35160	BAT	35160	oleoylcarnitine (C18:1)	Lipid		HMDB05065	1.42959e-05	2	1	1	0.001	0.001	1	0.001	1	1	0	0	1	1	0	1	0	0	3
Liver_22053	Liver	22053	3-hydroxydecanoate	Lipid		HMDB02203	1.92254e-07	2	1	1	0.001	0.001	1	0.001	1	1	0	0	1	1	0	1	0	0	3
BAT_52461	BAT	52461	1-palmitoyl-2-oleoyl-GPC (16:0/18:1)	Lipid		HMDB07972	1.70893e-07	2	0.001	0.001	1	1	1	0.001	1	1	1	1	0	0	0	1	0	0	3
BAT_5341	BAT	5341	thiamin (Vitamin B1)	Cofactors and Vitamins	C00378	HMDB00235	1.70893e-07	2	1	1	0.001	0.001	0.001	1	1	1	0	0	1	1	1	0	0	0	3
Muscle_1768	Muscle	1768	carnosine	Amino Acid	C00386	HMDB00033	2.73733e-05	2	1	0.001	1	0.001	0.001	1	1	1	0	1	0	1	1	0	0	0	3
BAT_61789	BAT	61789	isocaproylglycine	Lipid			1.73726e-05	2	1	0.001	0.001	1	0.001	1	1	1	0	1	1	0	1	0	0	0	3
Heart_61789	Heart	61789	isocaproylglycine	Lipid			1.88778e-05	2	1	0.001	0.001	1	0.001	1	1	1	0	1	1	0	1	0	0	0	3
BAT_38625	BAT	38625	stearoyl ethanolamide	Lipid		HMDB13078	1.70893e-07	2	0.001	0.001	1	1	0.001	1	1	1	1	1	0	0	1	0	0	0	3
eWAT_38625	eWAT	38625	stearoyl ethanolamide	Lipid		HMDB13078	2.08269e-05	2	0.001	0.001	1	1	0.001	1	1	1	1	1	0	0	1	0	0	0	3
HPT_46223	HPT	46223	linoleoylcarnitine (C18:2)*	Lipid		HMDB06469	2.12428e-05	2	1	0.001	0.001	0.001	1	1	1	1	0	1	1	1	0	0	0	0	3
Liver_46173	Liver	46173	aconitate [cis or trans]	Energy			2.50004e-05	2	1	0.001	0.001	0.001	1	1	1	1	0	1	1	1	0	0	0	0	3
iWAT_33936	iWAT	33936	octanoylcarnitine (C8)	Lipid	C02838	HMDB00791	2.3732e-05	2	1	0.001	0.001	0.001	1	1	1	1	0	1	1	1	0	0	0	0	3
Muscle_33936	Muscle	33936	octanoylcarnitine (C8)	Lipid	C02838	HMDB00791	2.24181e-05	2	1	0.001	0.001	0.001	1	1	1	1	0	1	1	1	0	0	0	0	3
Liver_46223	Liver	46223	linoleoylcarnitine (C18:2)*	Lipid		HMDB06469	3.22067e-07	2	1	0.001	0.001	0.001	1	1	1	1	0	1	1	1	0	0	0	0	3
Liver_1564	Liver	1564	citrate	Energy	C00158	HMDB00094	2.48135e-05	2	1	0.001	0.001	0.001	1	1	1	1	0	1	1	1	0	0	0	0	3
Serum_39732	Serum	39732	N-oleoyltaurine	Lipid			2.70817e-05	2	0.001	1	0.001	0.001	1	1	1	1	1	0	1	1	0	0	0	0	3
eWAT_37451	eWAT	37451	O-methyltyrosine	Amino Acid			3.29579e-07	2	1	1	1	1	1	0.001	1	0.001	0	0	0	0	0	1	0	1	2
iWAT_36768	iWAT	36768	valerylglycine (C5)	Lipid		HMDB00927	1.63963e-05	2	1	1	1	1	1	0.001	1	0.001	0	0	0	0	0	1	0	1	2
Muscle_1493	Muscle	1493	ornithine	Amino Acid	C00077	HMDB03374	3.02785e-05	2	1	1	1	1	1	0.001	1	0.001	0	0	0	0	0	1	0	1	2
HPT_37451	HPT	37451	O-methyltyrosine	Amino Acid			1.86385e-05	2	1	1	1	1	1	0.001	1	0.001	0	0	0	0	0	1	0	1	2
Heart_37455	Heart	37455	glycerophosphoethanolamine	Lipid	C01233	HMDB00114	1.77487e-05	2	1	1	1	1	0.001	1	1	0.001	0	0	0	0	1	0	0	1	2
Muscle_584	Muscle	584	mannose	Carbohydrate	C00159	HMDB00169	2.89154e-05	2	1	1	1	1	0.001	1	1	0.001	0	0	0	0	1	0	0	1	2
BAT_34396	BAT	34396	choline phosphate	Lipid	C00588	HMDB01565	2.33011e-05	2	1	1	1	0.001	1	1	1	0.001	0	0	0	1	0	0	0	1	2
Serum_63990	Serum	63990	2-O-methylascorbic acid	Cofactors and Vitamins			2.89986e-05	2	1	1	1	0.001	1	1	1	0.001	0	0	0	1	0	0	0	1	2
iWAT_57519	iWAT	57519	eicosenoylcarnitine (C20:1)*	Lipid			2.1135e-05	2	1	1	1	0.001	1	1	1	0.001	0	0	0	1	0	0	0	1	2
Liver_33968	Liver	33968	5-dodecenoate (12:1n7)	Lipid		HMDB00529	2.6679e-05	2	1	1	1	0.001	1	1	1	0.001	0	0	0	1	0	0	0	1	2
Muscle_37478	Muscle	37478	docosapentaenoate (n6 DPA; 22:5n6)	Lipid	C16513	HMDB01976	1.84967e-05	2	1	1	0.001	1	1	1	1	0.001	0	0	1	0	0	0	0	1	2
eWAT_37478	eWAT	37478	docosapentaenoate (n6 DPA; 22:5n6)	Lipid	C16513	HMDB01976	2.10029e-05	2	1	1	0.001	1	1	1	1	0.001	0	0	1	0	0	0	0	1	2
iWAT_37478	iWAT	37478	docosapentaenoate (n6 DPA; 22:5n6)	Lipid	C16513	HMDB01976	1.70893e-07	2	1	1	0.001	1	1	1	1	0.001	0	0	1	0	0	0	0	1	2
iWAT_18497	iWAT	18497	taurocholate	Lipid	C05122	HMDB00036	2.56339e-07	2	1	0.001	1	1	1	1	1	0.001	0	1	0	0	0	0	0	1	2
BAT_57522	BAT	57522	pentadecanoylcarnitine (C15)*	Lipid			1.70893e-07	2	0.001	1	1	1	1	1	1	0.001	1	0	0	0	0	0	0	1	2
BAT_2125	BAT	2125	taurine	Amino Acid	C00245	HMDB00251	1.70893e-07	2	1	1	1	1	1	0.001	0.001	1	0	0	0	0	0	1	1	0	2
iWAT_52431	iWAT	52431	1-palmitoleoylglycerol (16:1)*	Lipid		HMDB11565	1.70893e-07	2	1	1	1	1	1	0.001	0.001	1	0	0	0	0	0	1	1	0	2
BAT_52716	BAT	52716	1-(1-enyl-palmitoyl)-2-palmitoyl-GPC (P-16:0/16:0)*	Lipid		HMDB11206	1.43786e-05	2	1	1	1	1	0.001	1	0.001	1	0	0	0	0	1	0	1	0	2
Serum_52716	Serum	52716	1-(1-enyl-palmitoyl)-2-palmitoyl-GPC (P-16:0/16:0)*	Lipid		HMDB11206	2.63342e-05	2	1	1	1	1	0.001	1	0.001	1	0	0	0	0	1	0	1	0	2
HPT_35718	HPT	35718	dihomolinolenate (20:3n3 or 3n6)	Lipid	C03242	HMDB02925	1.81985e-05	2	1	1	0.001	1	1	1	0.001	1	0	0	1	0	0	0	1	0	2
BAT_52467	BAT	52467	1-palmitoyl-2-arachidonoyl-GPI (16:0/20:4)*	Lipid		HMDB09789	1.64963e-05	2	1	0.001	1	1	1	1	0.001	1	0	1	0	0	0	0	1	0	2
eWAT_1437	eWAT	1437	succinate	Energy	C00042	HMDB00254	1.70893e-07	2	1	0.001	1	1	1	1	0.001	1	0	1	0	0	0	0	1	0	2
iWAT_1437	iWAT	1437	succinate	Energy	C00042	HMDB00254	1.92254e-07	2	1	0.001	1	1	1	1	0.001	1	0	1	0	0	0	0	1	0	2
Liver_19130	Liver	19130	1,2-dipalmitoyl-GPC (16:0/16:0)	Lipid	D03585	HMDB00564	2.459e-05	2	1	0.001	1	1	1	1	0.001	1	0	1	0	0	0	0	1	0	2
Muscle_52467	Muscle	52467	1-palmitoyl-2-arachidonoyl-GPI (16:0/20:4)*	Lipid		HMDB09789	2.70395e-05	2	1	0.001	1	1	1	1	0.001	1	0	1	0	0	0	0	1	0	2
BAT_52307	BAT	52307	glycerophosphoinositol*	Lipid			2.27857e-07	2	0.001	1	1	1	1	1	0.001	1	1	0	0	0	0	0	1	0	2
iWAT_33972	iWAT	33972	10-nonadecenoate (19:1n9)	Lipid		HMDB13622	1.70893e-07	2	1	1	1	1	0.001	0.001	1	1	0	0	0	0	1	1	0	0	2
eWAT_27503	eWAT	27503	3-hydroxypalmitate	Lipid		HMDB10734	2.57447e-05	2	1	1	1	0.001	1	0.001	1	1	0	0	0	1	0	1	0	0	2
Muscle_27503	Muscle	27503	3-hydroxypalmitate	Lipid		HMDB10734	1.9353e-05	2	1	1	1	0.001	1	0.001	1	1	0	0	0	1	0	1	0	0	2
Heart_61868	Heart	61868	1-ribosyl-imidazoleacetate*	Amino Acid	C05131	HMDB02331	2.7403e-05	2	1	0.001	1	1	1	0.001	1	1	0	1	0	0	0	1	0	0	2
Serum_61868	Serum	61868	1-ribosyl-imidazoleacetate*	Amino Acid	C05131	HMDB02331	1.74465e-05	2	1	0.001	1	1	1	0.001	1	1	0	1	0	0	0	1	0	0	2
Liver_52447	Liver	52447	1-stearoyl-2-arachidonoyl-GPE (18:0/20:4)	Lipid		HMDB09003	2.75351e-05	2	1	0.001	1	1	1	0.001	1	1	0	1	0	0	0	1	0	0	2
Serum_57463	Serum	57463	linoleoylcholine*	Lipid			1.70893e-07	2	1	0.001	1	1	1	0.001	1	1	0	1	0	0	0	1	0	0	2
BAT_48187	BAT	48187	N-acetyltaurine	Amino Acid			1.34358e-05	2	0.001	1	1	1	1	0.001	1	1	1	0	0	0	0	1	0	0	2
BAT_53195	BAT	53195	1-myristoyl-2-arachidonoyl-GPC (14:0/20:4)*	Lipid		HMDB07883	2.42501e-05	2	0.001	1	1	1	1	0.001	1	1	1	0	0	0	0	1	0	0	2
eWAT_53195	eWAT	53195	1-myristoyl-2-arachidonoyl-GPC (14:0/20:4)*	Lipid		HMDB07883	2.06178e-05	2	0.001	1	1	1	1	0.001	1	1	1	0	0	0	0	1	0	0	2
HPT_48187	HPT	48187	N-acetyltaurine	Amino Acid			2.598e-05	2	0.001	1	1	1	1	0.001	1	1	1	0	0	0	0	1	0	0	2
BAT_19263	BAT	19263	1-palmitoyl-2-oleoyl-GPE (16:0/18:1)	Lipid		HMDB05320	1.70893e-07	2	1	1	0.001	1	0.001	1	1	1	0	0	1	0	1	0	0	0	2
Heart_34393	Heart	34393	1-linolenoylglycerol (18:3)	Lipid		HMDB11569	1.90419e-05	2	1	1	0.001	1	0.001	1	1	1	0	0	1	0	1	0	0	0	2
Muscle_19263	Muscle	19263	1-palmitoyl-2-oleoyl-GPE (16:0/18:1)	Lipid		HMDB05320	1.86372e-05	2	1	1	0.001	1	0.001	1	1	1	0	0	1	0	1	0	0	0	2
Muscle_34393	Muscle	34393	1-linolenoylglycerol (18:3)	Lipid		HMDB11569	2.37764e-07	2	1	1	0.001	1	0.001	1	1	1	0	0	1	0	1	0	0	0	2
BAT_1118	BAT	1118	arachidate (20:0)	Lipid	C06425	HMDB02212	1.92682e-05	2	1	0.001	1	1	0.001	1	1	1	0	1	0	0	1	0	0	0	2
Heart_1118	Heart	1118	arachidate (20:0)	Lipid	C06425	HMDB02212	2.44426e-05	2	1	0.001	1	1	0.001	1	1	1	0	1	0	0	1	0	0	0	2
iWAT_39592	iWAT	39592	S-methylcysteine	Amino Acid		HMDB02108	2.69881e-05	2	1	0.001	1	1	0.001	1	1	1	0	1	0	0	1	0	0	0	2
BAT_32415	BAT	32415	docosadienoate (22:2n6)	Lipid	C16533	HMDB61714	1.8702e-05	2	0.001	1	1	1	0.001	1	1	1	1	0	0	0	1	0	0	0	2
eWAT_32415	eWAT	32415	docosadienoate (22:2n6)	Lipid	C16533	HMDB61714	2.02207e-05	2	0.001	1	1	1	0.001	1	1	1	1	0	0	0	1	0	0	0	2
Muscle_32415	Muscle	32415	docosadienoate (22:2n6)	Lipid	C16533	HMDB61714	1.70893e-07	2	0.001	1	1	1	0.001	1	1	1	1	0	0	0	1	0	0	0	2
Serum_42459	Serum	42459	sphingomyelin (d18:2/16:0, d18:1/16:1)*	Lipid			1.96459e-05	2	0.001	1	1	1	0.001	1	1	1	1	0	0	0	1	0	0	0	2
BAT_45968	BAT	45968	1-oleoyl-GPG (18:1)*	Lipid			1.70893e-07	2	1	1	0.001	0.001	1	1	1	1	0	0	1	1	0	0	0	0	2
eWAT_37059	eWAT	37059	malonylcarnitine	Lipid		HMDB02095	2.11334e-05	2	1	1	0.001	0.001	1	1	1	1	0	0	1	1	0	0	0	0	2
BAT_62860	BAT	62860	N6-methyllysine	Amino Acid	C02728	HMDB02038	2.46458e-05	2	1	1	0.001	0.001	1	1	1	1	0	0	1	1	0	0	0	0	2
eWAT_62804	eWAT	62804	CoA-glutathione*	Amino Acid	C00920		1.70893e-07	2	1	1	0.001	0.001	1	1	1	1	0	0	1	1	0	0	0	0	2
Serum_45968	Serum	45968	1-oleoyl-GPG (18:1)*	Lipid			2.55583e-05	2	1	1	0.001	0.001	1	1	1	1	0	0	1	1	0	0	0	0	2
eWAT_15798	eWAT	15798	thiamin monophosphate	Cofactors and Vitamins	C01081	HMDB02666	2.37351e-07	2	1	0.001	1	0.001	1	1	1	1	0	1	0	1	0	0	0	0	2
Heart_531	Heart	531	3-hydroxy-3-methylglutarate	Lipid	C03761	HMDB00355	2.63843e-05	2	1	0.001	1	0.001	1	1	1	1	0	1	0	1	0	0	0	0	2
HPT_62559	HPT	62559	1-carboxyethylleucine	Amino Acid			1.96976e-05	2	1	0.001	1	0.001	1	1	1	1	0	1	0	1	0	0	0	0	2
iWAT_15798	iWAT	15798	thiamin monophosphate	Cofactors and Vitamins	C01081	HMDB02666	2.28647e-05	2	1	0.001	1	0.001	1	1	1	1	0	1	0	1	0	0	0	0	2
iWAT_38165	iWAT	38165	palmitoyl ethanolamide	Lipid	C16512	HMDB02100	1.13779e-05	2	1	0.001	1	0.001	1	1	1	1	0	1	0	1	0	0	0	0	2
iWAT_1604	iWAT	1604	urate	Nucleotide	C00366	HMDB00289	2.9282e-05	2	1	0.001	1	0.001	1	1	1	1	0	1	0	1	0	0	0	0	2
Liver_52436	Liver	52436	tricosanoyl sphingomyelin (d18:1/23:0)*	Lipid		HMDB12105	2.01135e-05	2	1	0.001	1	0.001	1	1	1	1	0	1	0	1	0	0	0	0	2
BAT_62558	BAT	62558	1-carboxyethylisoleucine	Amino Acid			2.79125e-07	2	0.001	1	1	0.001	1	1	1	1	1	0	0	1	0	0	0	0	2
Serum_1471	Serum	1471	ribose	Carbohydrate	C00121	HMDB00283	2.25714e-05	2	1	0.001	0.001	1	1	1	1	1	0	1	1	0	0	0	0	0	2
HPT_57330	HPT	57330	lignoceroyl sphingomyelin (d18:1/24:0)	Lipid			1.67455e-05	2	1	0.001	0.001	1	1	1	1	1	0	1	1	0	0	0	0	0	2
Serum_57330	Serum	57330	lignoceroyl sphingomyelin (d18:1/24:0)	Lipid			2.50603e-05	2	1	0.001	0.001	1	1	1	1	1	0	1	1	0	0	0	0	0	2
Muscle_36831	Muscle	36831	cytidine 5'-monophospho-N-acetylneuraminic acid	Carbohydrate	C00128	HMDB01176	2.55784e-05	2	1	0.001	0.001	1	1	1	1	1	0	1	1	0	0	0	0	0	2
BAT_36659	BAT	36659	glycylisoleucine	Peptide		HMDB28844	1.70893e-07	2	0.001	1	0.001	1	1	1	1	1	1	0	1	0	0	0	0	0	2
BAT_27710	BAT	27710	N-acetylglycine	Amino Acid		HMDB00532	2.32298e-05	2	0.001	1	0.001	1	1	1	1	1	1	0	1	0	0	0	0	0	2
Heart_27710	Heart	27710	N-acetylglycine	Amino Acid		HMDB00532	2.60019e-05	2	0.001	1	0.001	1	1	1	1	1	1	0	1	0	0	0	0	0	2
eWAT_52437	eWAT	52437	sphingomyelin (d18:2/24:1, d18:1/24:2)*	Lipid			2.19164e-05	2	0.001	1	0.001	1	1	1	1	1	1	0	1	0	0	0	0	0	2
BAT_27718	BAT	27718	creatine	Amino Acid	C00300	HMDB00064	1.43177e-05	2	1	1	1	1	1	1	1	0.001	0	0	0	0	0	0	0	1	1
BAT_62736	BAT	62736	4-methylhexanoylglycine	Lipid			1.88778e-05	2	1	1	1	1	1	1	1	0.001	0	0	0	0	0	0	0	1	1
BAT_61826	BAT	61826	N-linoleoyltaurine*	Lipid			2.48202e-05	2	1	1	1	1	1	1	1	0.001	0	0	0	0	0	0	0	1	1
Muscle_18349	Muscle	18349	indolelactate	Amino Acid	C02043	HMDB00671	2.37351e-07	2	1	1	1	1	1	1	1	0.001	0	0	0	0	0	0	0	1	1
eWAT_61826	eWAT	61826	N-linoleoyltaurine*	Lipid			2.03245e-05	2	1	1	1	1	1	1	1	0.001	0	0	0	0	0	0	0	1	1
eWAT_18349	eWAT	18349	indolelactate	Amino Acid	C02043	HMDB00671	2.96739e-05	2	1	1	1	1	1	1	1	0.001	0	0	0	0	0	0	0	1	1
Heart_6146	Heart	6146	2-aminoadipate	Amino Acid	C00956	HMDB00510	1.70893e-07	2	1	1	1	1	1	1	1	0.001	0	0	0	0	0	0	0	1	1
HPT_1301	HPT	1301	lysine	Amino Acid	C00047	HMDB00182	2.76381e-05	2	1	1	1	1	1	1	1	0.001	0	0	0	0	0	0	0	1	1
HPT_1494	HPT	1494	5-oxoproline	Amino Acid	C01879	HMDB00267	1.70893e-07	2	1	1	1	1	1	1	1	0.001	0	0	0	0	0	0	0	1	1
Heart_18349	Heart	18349	indolelactate	Amino Acid	C02043	HMDB00671	2.37585e-05	2	1	1	1	1	1	1	1	0.001	0	0	0	0	0	0	0	1	1
iWAT_57520	iWAT	57520	dihomo-linoleoylcarnitine (C20:2)*	Lipid			2.05848e-05	2	1	1	1	1	1	1	1	0.001	0	0	0	0	0	0	0	1	1
HPT_53223	HPT	53223	palmitoleoylcarnitine (C16:1)*	Lipid			1.61531e-05	2	1	1	1	1	1	1	1	0.001	0	0	0	0	0	0	0	1	1
HPT_27665	HPT	27665	1-methylnicotinamide	Cofactors and Vitamins	C02918	HMDB00699	2.78561e-05	2	1	1	1	1	1	1	1	0.001	0	0	0	0	0	0	0	1	1
iWAT_1301	iWAT	1301	lysine	Amino Acid	C00047	HMDB00182	2.43011e-05	2	1	1	1	1	1	1	1	0.001	0	0	0	0	0	0	0	1	1
iWAT_53180	iWAT	53180	1-palmitoleoyl-2-linolenoyl-GPC (16:1/18:3)*	Lipid		HMDB08008	2.0358e-05	2	1	1	1	1	1	1	1	0.001	0	0	0	0	0	0	0	1	1
iWAT_27665	iWAT	27665	1-methylnicotinamide	Cofactors and Vitamins	C02918	HMDB00699	2.43706e-05	2	1	1	1	1	1	1	1	0.001	0	0	0	0	0	0	0	1	1
Muscle_54956	Muscle	54956	linoleoyl-arachidonoyl-glycerol (18:2/20:4) [2]*	Lipid		HMDB07257	2.88102e-05	2	1	1	1	1	1	1	1	0.001	0	0	0	0	0	0	0	1	1
Liver_62736	Liver	62736	4-methylhexanoylglycine	Lipid			2.05505e-05	2	1	1	1	1	1	1	1	0.001	0	0	0	0	0	0	0	1	1
eWAT_601	eWAT	601	dihydroorotate	Nucleotide	C00337	HMDB03349	1.95306e-07	2	1	1	1	1	1	1	0.001	1	0	0	0	0	0	0	1	0	1
Heart_33447	Heart	33447	palmitoleate (16:1n7)	Lipid	C08362	HMDB03229	2.48647e-05	2	1	1	1	1	1	1	0.001	1	0	0	0	0	0	0	1	0	1
Serum_601	Serum	601	dihydroorotate	Nucleotide	C00337	HMDB03349	2.02524e-05	2	1	1	1	1	1	1	0.001	1	0	0	0	0	0	0	1	0	1
HPT_35631	HPT	35631	1-palmitoyl-GPE (16:0)	Lipid		HMDB11503	2.19807e-05	2	1	1	1	1	1	1	0.001	1	0	0	0	0	0	0	1	0	1
Muscle_33447	Muscle	33447	palmitoleate (16:1n7)	Lipid	C08362	HMDB03229	2.73733e-05	2	1	1	1	1	1	1	0.001	1	0	0	0	0	0	0	1	0	1
BAT_42420	BAT	42420	erythronate*	Carbohydrate		HMDB00613	2.41245e-05	2	1	1	1	1	1	0.001	1	1	0	0	0	0	0	1	0	0	1
BAT_18357	BAT	18357	glycylvaline	Peptide		HMDB28854	4.30792e-07	2	1	1	1	1	1	0.001	1	1	0	0	0	0	0	1	0	0	1
Heart_62853	Heart	62853	3-amino-2-piperidone	Amino Acid		HMDB00323	2.0987e-05	2	1	1	1	1	1	0.001	1	1	0	0	0	0	0	1	0	0	1
Serum_39577	Serum	39577	N-methyl-GABA	Amino Acid	C15987		2.84801e-05	2	1	1	1	1	1	0.001	1	1	0	0	0	0	0	1	0	0	1
Serum_35107	Serum	35107	isovalerylglycine	Amino Acid		HMDB00678	2.59011e-05	2	1	1	1	1	1	0.001	1	1	0	0	0	0	0	1	0	0	1
eWAT_33955	eWAT	33955	1-palmitoyl-GPC (16:0)	Lipid		HMDB10382	1.85084e-05	2	1	1	1	1	1	0.001	1	1	0	0	0	0	0	1	0	0	1
eWAT_35107	eWAT	35107	isovalerylglycine	Amino Acid		HMDB00678	1.92254e-07	2	1	1	1	1	1	0.001	1	1	0	0	0	0	0	1	0	0	1
eWAT_35649	eWAT	35649	sedoheptulose-7-phosphate	Carbohydrate	C05382	HMDB01068	2.36278e-05	2	1	1	1	1	1	0.001	1	1	0	0	0	0	0	1	0	0	1
Liver_48130	Liver	48130	N6-succinyladenosine	Nucleotide		HMDB00912	1.70893e-07	2	1	1	1	1	1	0.001	1	1	0	0	0	0	0	1	0	0	1
Heart_62851	Heart	62851	hydroxypalmitoyl sphingomyelin (d18:1/16:0(OH))	Lipid			2.03947e-05	2	1	1	1	1	1	0.001	1	1	0	0	0	0	0	1	0	0	1
iWAT_33955	iWAT	33955	1-palmitoyl-GPC (16:0)	Lipid		HMDB10382	1.70893e-07	2	1	1	1	1	1	0.001	1	1	0	0	0	0	0	1	0	0	1
Heart_31885	Heart	31885	beta-muricholate	Lipid	C17726	HMDB00415	1.70893e-07	2	1	1	1	1	1	0.001	1	1	0	0	0	0	0	1	0	0	1
Serum_33955	Serum	33955	1-palmitoyl-GPC (16:0)	Lipid		HMDB10382	2.16349e-05	2	1	1	1	1	1	0.001	1	1	0	0	0	0	0	1	0	0	1
HPT_33955	HPT	33955	1-palmitoyl-GPC (16:0)	Lipid		HMDB10382	1.93659e-05	2	1	1	1	1	1	0.001	1	1	0	0	0	0	0	1	0	0	1
iWAT_62853	iWAT	62853	3-amino-2-piperidone	Amino Acid		HMDB00323	2.08842e-05	2	1	1	1	1	1	0.001	1	1	0	0	0	0	0	1	0	0	1
iWAT_38399	iWAT	38399	9,10-DiHOME	Lipid	C14828	HMDB04704	1.97805e-05	2	1	1	1	1	1	0.001	1	1	0	0	0	0	0	1	0	0	1
Liver_38395	Liver	38395	12,13-DiHOME	Lipid	C14829	HMDB04705	2.3223e-05	2	1	1	1	1	1	0.001	1	1	0	0	0	0	0	1	0	0	1
Muscle_52282	Muscle	52282	2-methylcitrate/homocitrate	Energy			2.57291e-05	2	1	1	1	1	1	0.001	1	1	0	0	0	0	0	1	0	0	1
Liver_15677	Liver	15677	3-methylhistidine	Amino Acid	C01152	HMDB00479	2.49531e-05	2	1	1	1	1	1	0.001	1	1	0	0	0	0	0	1	0	0	1
Liver_18357	Liver	18357	glycylvaline	Peptide		HMDB28854	2.84465e-05	2	1	1	1	1	1	0.001	1	1	0	0	0	0	0	1	0	0	1
Liver_52614	Liver	52614	1-(1-enyl-stearoyl)-2-oleoyl-GPE (P-18:0/18:1)	Lipid		HMDB11375	2.21131e-05	2	1	1	1	1	1	0.001	1	1	0	0	0	0	0	1	0	0	1
Muscle_15677	Muscle	15677	3-methylhistidine	Amino Acid	C01152	HMDB00479	2.3221e-05	2	1	1	1	1	1	0.001	1	1	0	0	0	0	0	1	0	0	1
Muscle_43549	Muscle	43549	N-formylanthranilic acid	Amino Acid	C05653	HMDB04089	2.50184e-05	2	1	1	1	1	1	0.001	1	1	0	0	0	0	0	1	0	0	1
Serum_33983	Serum	33983	tauro-beta-muricholate	Lipid		HMDB00932	2.02895e-05	2	1	1	1	1	1	0.001	1	1	0	0	0	0	0	1	0	0	1
Serum_38399	Serum	38399	9,10-DiHOME	Lipid	C14828	HMDB04704	1.70893e-07	2	1	1	1	1	1	0.001	1	1	0	0	0	0	0	1	0	0	1
BAT_48189	BAT	48189	leucylglutamine*	Peptide		HMDB28927	3.13304e-07	2	1	1	1	1	0.001	1	1	1	0	0	0	0	1	0	0	0	1
BAT_35625	BAT	35625	1-myristoylglycerol (14:0)	Lipid	C01885	HMDB11561	1.70893e-07	2	1	1	1	1	0.001	1	1	1	0	0	0	0	1	0	0	0	1
BAT_34407	BAT	34407	isovalerylcarnitine (C5)	Amino Acid		HMDB00688	2.71148e-05	2	1	1	1	1	0.001	1	1	1	0	0	0	0	1	0	0	0	1
Muscle_32197	Muscle	32197	3-(4-hydroxyphenyl)lactate (HPLA)	Amino Acid	C03672	HMDB00755	2.6702e-07	2	1	1	1	1	0.001	1	1	1	0	0	0	0	1	0	0	0	1
Heart_3155	Heart	3155	3-ureidopropionate	Nucleotide	C02642	HMDB00026	2.1082e-05	2	1	1	1	1	0.001	1	1	1	0	0	0	0	1	0	0	0	1
HPT_3155	HPT	3155	3-ureidopropionate	Nucleotide	C02642	HMDB00026	2.33364e-05	2	1	1	1	1	0.001	1	1	1	0	0	0	0	1	0	0	0	1
Muscle_35625	Muscle	35625	1-myristoylglycerol (14:0)	Lipid	C01885	HMDB11561	1.27036e-05	2	1	1	1	1	0.001	1	1	1	0	0	0	0	1	0	0	0	1
HPT_21232	HPT	21232	2-oleoylglycerol (18:1)	Lipid		HMDB11537	1.70893e-07	2	1	1	1	1	0.001	1	1	1	0	0	0	0	1	0	0	0	1
iWAT_1414	iWAT	1414	3-phosphoglycerate	Carbohydrate	C00597	HMDB00807	1.70893e-07	2	1	1	1	1	0.001	1	1	1	0	0	0	0	1	0	0	0	1
iWAT_21232	iWAT	21232	2-oleoylglycerol (18:1)	Lipid		HMDB11537	1.70893e-07	2	1	1	1	1	0.001	1	1	1	0	0	0	0	1	0	0	0	1
Liver_34061	Liver	34061	1-arachidonoyl-GPC (20:4n6)*	Lipid	C05208	HMDB10395	2.02266e-05	2	1	1	1	1	0.001	1	1	1	0	0	0	0	1	0	0	0	1
Muscle_34383	Muscle	34383	2-myristoylglycerol (14:0)	Lipid		HMDB11530	2.27194e-05	2	1	1	1	1	0.001	1	1	1	0	0	0	0	1	0	0	0	1
BAT_52944	BAT	52944	palmitoylcholine	Lipid			1.92254e-07	2	1	1	1	0.001	1	1	1	1	0	0	0	1	0	0	0	0	1
BAT_46142	BAT	46142	mannitol/sorbitol	Carbohydrate	C00794	HMDB00247	2.47891e-05	2	1	1	1	0.001	1	1	1	1	0	0	0	1	0	0	0	0	1
eWAT_44675	eWAT	44675	docosahexaenoate (DHA; 22:6n3)	Lipid	C06429	HMDB02183	2.07887e-05	2	1	1	1	0.001	1	1	1	1	0	0	0	1	0	0	0	0	1
Liver_44877	Liver	44877	N-palmitoyl-sphingosine (d18:1/16:0)	Lipid		HMDB04949	1.67845e-05	2	1	1	1	0.001	1	1	1	1	0	0	0	1	0	0	0	0	1
Muscle_37070	Muscle	37070	methylphosphate	Nucleotide		HMDB61711	2.37351e-07	2	1	1	1	0.001	1	1	1	1	0	0	0	1	0	0	0	0	1
Liver_52944	Liver	52944	palmitoylcholine	Lipid			2.30559e-05	2	1	1	1	0.001	1	1	1	1	0	0	0	1	0	0	0	0	1
Serum_52944	Serum	52944	palmitoylcholine	Lipid			1.70893e-07	2	1	1	1	0.001	1	1	1	1	0	0	0	1	0	0	0	0	1
BAT_52470	BAT	52470	1-palmitoyl-2-palmitoleoyl-GPC (16:0/16:1)*	Lipid		HMDB07969	1.70893e-07	2	1	1	0.001	1	1	1	1	1	0	0	1	0	0	0	0	0	1
BAT_54966	BAT	54966	diacylglycerol (16:1/18:2 [2], 16:0/18:3 [1])*	Lipid			2.34014e-05	2	1	1	0.001	1	1	1	1	1	0	0	1	0	0	0	0	0	1
BAT_35186	BAT	35186	1-arachidonoyl-GPE (20:4n6)*	Lipid		HMDB11517	1.81413e-05	2	1	1	0.001	1	1	1	1	1	0	0	1	0	0	0	0	0	1
eWAT_57331	eWAT	57331	behenoyl dihydrosphingomyelin (d18:0/22:0)*	Lipid		HMDB12091	1.70893e-07	2	1	1	0.001	1	1	1	1	1	0	0	1	0	0	0	0	0	1
Liver_57331	Liver	57331	behenoyl dihydrosphingomyelin (d18:0/22:0)*	Lipid		HMDB12091	1.984e-05	2	1	1	0.001	1	1	1	1	1	0	0	1	0	0	0	0	0	1
Heart_52470	Heart	52470	1-palmitoyl-2-palmitoleoyl-GPC (16:0/16:1)*	Lipid		HMDB07969	2.52809e-05	2	1	1	0.001	1	1	1	1	1	0	0	1	0	0	0	0	0	1
Heart_54968	Heart	54968	linoleoyl-linoleoyl-glycerol (18:2/18:2) [1]*	Lipid		HMDB07248	1.91207e-05	2	1	1	0.001	1	1	1	1	1	0	0	1	0	0	0	0	0	1
Liver_52748	Liver	52748	1-(1-enyl-stearoyl)-2-linoleoyl-GPE (P-18:0/18:2)*	Lipid		HMDB11376	2.38402e-05	2	1	1	0.001	1	1	1	1	1	0	0	1	0	0	0	0	0	1
Liver_57810	Liver	57810	nisinate (24:6n3)	Lipid		HMDB02007	2.11447e-05	2	1	1	0.001	1	1	1	1	1	0	0	1	0	0	0	0	0	1
Liver_62807	Liver	62807	3'-dephospho-CoA-glutathione*	Amino Acid			1.95386e-05	2	1	1	0.001	1	1	1	1	1	0	0	1	0	0	0	0	0	1
Serum_52470	Serum	52470	1-palmitoyl-2-palmitoleoyl-GPC (16:0/16:1)*	Lipid		HMDB07969	2.29489e-05	2	1	1	0.001	1	1	1	1	1	0	0	1	0	0	0	0	0	1
Serum_54966	Serum	54966	diacylglycerol (16:1/18:2 [2], 16:0/18:3 [1])*	Lipid			1.5301e-05	2	1	1	0.001	1	1	1	1	1	0	0	1	0	0	0	0	0	1
Serum_54968	Serum	54968	linoleoyl-linoleoyl-glycerol (18:2/18:2) [1]*	Lipid		HMDB07248	2.56541e-05	2	1	1	0.001	1	1	1	1	1	0	0	1	0	0	0	0	0	1
BAT_15765	BAT	15765	ethylmalonate	Amino Acid		HMDB00622	2.01993e-05	2	1	0.001	1	1	1	1	1	1	0	1	0	0	0	0	0	0	1
BAT_57512	BAT	57512	margaroylcarnitine (C17)*	Lipid		HMDB06210	1.70893e-07	2	1	0.001	1	1	1	1	1	1	0	1	0	0	0	0	0	0	1
BAT_52462	BAT	52462	1-palmitoyl-2-arachidonoyl-GPC (16:0/20:4n6)	Lipid		HMDB07982	1.34944e-05	2	1	0.001	1	1	1	1	1	1	0	1	0	0	0	0	0	0	1
BAT_52611	BAT	52611	1-stearoyl-2-docosahexaenoyl-GPC (18:0/22:6)	Lipid		HMDB08057	1.27088e-05	2	1	0.001	1	1	1	1	1	1	0	1	0	0	0	0	0	0	1
iWAT_57512	iWAT	57512	margaroylcarnitine (C17)*	Lipid		HMDB06210	1.34954e-05	2	1	0.001	1	1	1	1	1	1	0	1	0	0	0	0	0	0	1
eWAT_52611	eWAT	52611	1-stearoyl-2-docosahexaenoyl-GPC (18:0/22:6)	Lipid		HMDB08057	2.08035e-05	2	1	0.001	1	1	1	1	1	1	0	1	0	0	0	0	0	0	1
eWAT_57511	eWAT	57511	linolenoylcarnitine (C18:3)*	Lipid			1.77028e-05	2	1	0.001	1	1	1	1	1	1	0	1	0	0	0	0	0	0	1
Heart_52475	Heart	52475	1-(1-enyl-stearoyl)-2-arachidonoyl-GPE (P-18:0/20:4)*	Lipid		HMDB05779	1.96167e-05	2	1	0.001	1	1	1	1	1	1	0	1	0	0	0	0	0	0	1
HPT_15765	HPT	15765	ethylmalonate	Amino Acid		HMDB00622	2.17641e-05	2	1	0.001	1	1	1	1	1	1	0	1	0	0	0	0	0	0	1
iWAT_15765	iWAT	15765	ethylmalonate	Amino Acid		HMDB00622	2.18809e-05	2	1	0.001	1	1	1	1	1	1	0	1	0	0	0	0	0	0	1
iWAT_62850	iWAT	62850	tetradecadienoate (14:2)*	Lipid		HMDB00560	2.35936e-05	2	1	0.001	1	1	1	1	1	1	0	1	0	0	0	0	0	0	1
iWAT_33013	iWAT	33013	nicotinamide riboside	Cofactors and Vitamins	C03150	HMDB00855	1.70893e-07	2	1	0.001	1	1	1	1	1	1	0	1	0	0	0	0	0	0	1
Muscle_52462	Muscle	52462	1-palmitoyl-2-arachidonoyl-GPC (16:0/20:4n6)	Lipid		HMDB07982	2.7946e-05	2	1	0.001	1	1	1	1	1	1	0	1	0	0	0	0	0	0	1
Serum_57512	Serum	57512	margaroylcarnitine (C17)*	Lipid		HMDB06210	2.16189e-05	2	1	0.001	1	1	1	1	1	1	0	1	0	0	0	0	0	0	1
Liver_62850	Liver	62850	tetradecadienoate (14:2)*	Lipid		HMDB00560	2.7087e-05	2	1	0.001	1	1	1	1	1	1	0	1	0	0	0	0	0	0	1
Liver_52462	Liver	52462	1-palmitoyl-2-arachidonoyl-GPC (16:0/20:4n6)	Lipid		HMDB07982	2.37351e-07	2	1	0.001	1	1	1	1	1	1	0	1	0	0	0	0	0	0	1
Muscle_52611	Muscle	52611	1-stearoyl-2-docosahexaenoyl-GPC (18:0/22:6)	Lipid		HMDB08057	2.74247e-05	2	1	0.001	1	1	1	1	1	1	0	1	0	0	0	0	0	0	1
Serum_32980	Serum	32980	adrenate (22:4n6)	Lipid	C16527	HMDB02226	2.5149e-05	2	1	0.001	1	1	1	1	1	1	0	1	0	0	0	0	0	0	1
BAT_62946	BAT	62946	1-methyl-5-imidazoleacetate	Amino Acid		HMDB04988	2.63718e-05	2	0.001	1	1	1	1	1	1	1	1	0	0	0	0	0	0	0	1
Liver_42382	Liver	42382	S-adenosylhomocysteine (SAH)	Amino Acid	C00021	HMDB00939	1.95306e-07	2	0.001	1	1	1	1	1	1	1	1	0	0	0	0	0	0	0	1
eWAT_57528	eWAT	57528	adrenoylcarnitine (C22:4)*	Lipid			1.86178e-05	2	0.001	1	1	1	1	1	1	1	1	0	0	0	0	0	0	0	1
HPT_42382	HPT	42382	S-adenosylhomocysteine (SAH)	Amino Acid	C00021	HMDB00939	1.97967e-05	2	0.001	1	1	1	1	1	1	1	1	0	0	0	0	0	0	0	1
iWAT_57528	iWAT	57528	adrenoylcarnitine (C22:4)*	Lipid			2.11173e-05	2	0.001	1	1	1	1	1	1	1	1	0	0	0	0	0	0	0	1
Muscle_57528	Muscle	57528	adrenoylcarnitine (C22:4)*	Lipid			2.63555e-05	2	0.001	1	1	1	1	1	1	1	1	0	0	0	0	0	0	0	1
BAT_555	BAT	555	adenosine	Nucleotide	C00212	HMDB00050	1.70893e-07	2	1	1	1	1	1	1	1	1	0	0	0	0	0	0	0	0	0
BAT_1638	BAT	1638	arginine	Amino Acid	C00062	HMDB00517	1.26581e-05	2	1	1	1	1	1	1	1	1	0	0	0	0	0	0	0	0	0
BAT_32417	BAT	32417	docosatrienoate (22:3n3)	Lipid	C16534	HMDB02823	1.72237e-05	2	1	1	1	1	1	1	1	1	0	0	0	0	0	0	0	0	0
BAT_52602	BAT	52602	2'-deoxyuridine	Nucleotide	C00526	HMDB00012	2.27857e-07	2	1	1	1	1	1	1	1	1	0	0	0	0	0	0	0	0	0
BAT_15990	BAT	15990	glycerophosphorylcholine (GPC)	Lipid	C00670	HMDB00086	1.70893e-07	2	1	1	1	1	1	1	1	1	0	0	0	0	0	0	0	0	0
BAT_34418	BAT	34418	cytidine 5'-diphosphocholine	Lipid	C00307	HMDB01413	1.92254e-07	2	1	1	1	1	1	1	1	1	0	0	0	0	0	0	0	0	0
BAT_35253	BAT	35253	2-palmitoyl-GPC* (16:0)*	Lipid		HMDB61702	1.70893e-07	2	1	1	1	1	1	1	1	1	0	0	0	0	0	0	0	0	0
BAT_36602	BAT	36602	1-oleoyl-GPI (18:1)*	Lipid			1.70893e-07	2	1	1	1	1	1	1	1	1	0	0	0	0	0	0	0	0	0
BAT_38102	BAT	38102	oleoyl ethanolamide	Lipid		HMDB02088	1.70893e-07	2	1	1	1	1	1	1	1	1	0	0	0	0	0	0	0	0	0
BAT_34398	BAT	34398	glycylleucine	Peptide	C02155	HMDB00759	4.49522e-07	2	1	1	1	1	1	1	1	1	0	0	0	0	0	0	0	0	0
BAT_40010	BAT	40010	leucylalanine	Peptide		HMDB28922	3.13304e-07	2	1	1	1	1	1	1	1	1	0	0	0	0	0	0	0	0	0
BAT_41375	BAT	41375	tyrosylglycine	Peptide		HMDB29105	3.69251e-07	2	1	1	1	1	1	1	1	1	0	0	0	0	0	0	0	0	0
BAT_57482	BAT	57482	sphingomyelin (d18:2/23:1)*	Lipid			1.43801e-05	2	1	1	1	1	1	1	1	1	0	0	0	0	0	0	0	0	0
BAT_46798	BAT	46798	oleoyl-linoleoyl-glycerol (18:1/18:2) [1]	Lipid		HMDB07219	3.64272e-07	2	1	1	1	1	1	1	1	1	0	0	0	0	0	0	0	0	0
BAT_52610	BAT	52610	1-palmitoyl-2-docosahexaenoyl-GPC (16:0/22:6)	Lipid		HMDB07991	1.20084e-05	2	1	1	1	1	1	1	1	1	0	0	0	0	0	0	0	0	0
eWAT_15499	eWAT	15499	betaine aldehyde	Amino Acid	C00576	HMDB01252	2.04015e-05	2	1	1	1	1	1	1	1	1	0	0	0	0	0	0	0	0	0
BAT_18369	BAT	18369	gamma-glutamylleucine	Peptide		HMDB11171	1.92254e-07	2	1	1	1	1	1	1	1	1	0	0	0	0	0	0	0	0	0
eWAT_18369	eWAT	18369	gamma-glutamylleucine	Peptide		HMDB11171	1.92254e-07	2	1	1	1	1	1	1	1	1	0	0	0	0	0	0	0	0	0
eWAT_35117	eWAT	35117	taurocyamine	Amino Acid	C01959	HMDB03584	1.70893e-07	2	1	1	1	1	1	1	1	1	0	0	0	0	0	0	0	0	0
eWAT_35436	eWAT	35436	hexanoylglycine (C6)	Lipid		HMDB00701	2.51901e-05	2	1	1	1	1	1	1	1	1	0	0	0	0	0	0	0	0	0
eWAT_48153	eWAT	48153	mannose	Carbohydrate	C00159	HMDB00169	2.88612e-05	2	1	1	1	1	1	1	1	1	0	0	0	0	0	0	0	0	0
BAT_22132	BAT	22132	alpha-hydroxyisocaproate	Amino Acid	C03264	HMDB00746	2.05277e-05	2	1	1	1	1	1	1	1	1	0	0	0	0	0	0	0	0	0
eWAT_57393	eWAT	57393	12-HHTrE	Lipid	C20388	HMDB12535	1.70893e-07	2	1	1	1	1	1	1	1	1	0	0	0	0	0	0	0	0	0
BAT_1868	BAT	1868	cysteine	Amino Acid	C00097	HMDB00574	2.01457e-05	2	1	1	1	1	1	1	1	1	0	0	0	0	0	0	0	0	0
eWAT_57838	eWAT	57838	adenylosuccinate	Nucleotide	C03794	HMDB00536	3.04089e-07	2	1	1	1	1	1	1	1	1	0	0	0	0	0	0	0	0	0
BAT_605	BAT	605	uracil	Nucleotide	C00106	HMDB00300	2.38289e-05	2	1	1	1	1	1	1	1	1	0	0	0	0	0	0	0	0	0
Heart_15910	Heart	15910	maltotetraose	Carbohydrate	C02052	HMDB01296	1.9789e-05	2	1	1	1	1	1	1	1	1	0	0	0	0	0	0	0	0	0
Heart_21127	Heart	21127	1-palmitoylglycerol (16:0)	Lipid		HMDB31074	1.95306e-07	2	1	1	1	1	1	1	1	1	0	0	0	0	0	0	0	0	0
Heart_34585	Heart	34585	4-hydroxybutyrate (GHB)	Lipid	C00989	HMDB00710	2.47902e-05	2	1	1	1	1	1	1	1	1	0	0	0	0	0	0	0	0	0
BAT_1591	BAT	1591	N-acetylvaline	Amino Acid		HMDB11757	3.03083e-05	2	1	1	1	1	1	1	1	1	0	0	0	0	0	0	0	0	0
Heart_52610	Heart	52610	1-palmitoyl-2-docosahexaenoyl-GPC (16:0/22:6)	Lipid		HMDB07991	1.43752e-05	2	1	1	1	1	1	1	1	1	0	0	0	0	0	0	0	0	0
HPT_1505	HPT	1505	orotate	Nucleotide	C00295	HMDB00226	1.48772e-05	2	1	1	1	1	1	1	1	1	0	0	0	0	0	0	0	0	0
HPT_27672	HPT	27672	3-indoxyl sulfate	Amino Acid		HMDB00682	2.55359e-05	2	1	1	1	1	1	1	1	1	0	0	0	0	0	0	0	0	0
BAT_43264	BAT	43264	3-hydroxybutyrylcarnitine (1)	Lipid		HMDB13127	1.70893e-07	2	1	1	1	1	1	1	1	1	0	0	0	0	0	0	0	0	0
HPT_15488	HPT	15488	acetylphosphate	Energy	C00227	HMDB01494	2.33001e-05	2	1	1	1	1	1	1	1	1	0	0	0	0	0	0	0	0	0
HPT_35665	HPT	35665	N-acetyl-aspartyl-glutamate (NAAG)	Amino Acid	C12270	HMDB01067	1.94196e-07	2	1	1	1	1	1	1	1	1	0	0	0	0	0	0	0	0	0
BAT_34419	BAT	34419	1-linoleoyl-GPC (18:2)	Lipid	C04100	HMDB10386	1.85941e-05	2	1	1	1	1	1	1	1	1	0	0	0	0	0	0	0	0	0
HPT_57664	HPT	57664	N-oleoylserine	Lipid			1.71395e-05	2	1	1	1	1	1	1	1	1	0	0	0	0	0	0	0	0	0
HPT_52713	HPT	52713	1-(1-enyl-palmitoyl)-2-palmitoleoyl-GPC (P-16:0/16:1)*	Lipid		HMDB11207	2.202e-05	2	1	1	1	1	1	1	1	1	0	0	0	0	0	0	0	0	0
iWAT_485	iWAT	485	spermidine	Amino Acid	C00315	HMDB01257	2.70184e-05	2	1	1	1	1	1	1	1	1	0	0	0	0	0	0	0	0	0
iWAT_1516	iWAT	1516	sarcosine	Amino Acid	C00213	HMDB00271	1.92254e-07	2	1	1	1	1	1	1	1	1	0	0	0	0	0	0	0	0	0
BAT_15741	BAT	15741	N-acetyl-glucosamine 1-phosphate	Carbohydrate	C04256	HMDB01367	1.70494e-05	2	1	1	1	1	1	1	1	1	0	0	0	0	0	0	0	0	0
iWAT_55072	iWAT	55072	2-oxoarginine*	Amino Acid	C03771	HMDB04225	2.85888e-05	2	1	1	1	1	1	1	1	1	0	0	0	0	0	0	0	0	0
iWAT_1899	iWAT	1899	quinolinate	Cofactors and Vitamins	C03722	HMDB00232	2.53005e-05	2	1	1	1	1	1	1	1	1	0	0	0	0	0	0	0	0	0
iWAT_15499	iWAT	15499	betaine aldehyde	Amino Acid	C00576	HMDB01252	1.92254e-07	2	1	1	1	1	1	1	1	1	0	0	0	0	0	0	0	0	0
[truncated: 1,423 more rows]

## Sheet: NodeStatistics_SED
Name	Tissue	COMPID	BIOCHEMICAL	SUPERPATHWAY	KEGG	GroupHMDB	Clsnss	degree	pV_BAT	pV_eWAT	pV_Heart	pV_HPT	pV_iWAT	pV_Liver	pV_Muscle	pV_Serum	pV_BAT	pV_eWAT	pV_Heart	pV_HPT	pV_iWAT	pV_Liver	pV_Muscle	pV_Serum	sum count
BAT_32417	BAT	32417	docosatrienoate (22:3n3)	Lipid	C16534	HMDB02823	3.97056e-05	22	0.001	0.001	1	0.001	0.001	0.001	1	1	1	1	0	1	1	1	0	0	5
BAT_52464	BAT	52464	1-palmitoyl-2-arachidonoyl-GPE (16:0/20:4)*	Lipid		HMDB05323	2.6134e-05	13	0.001	0.001	1	1	0.001	1	0.001	0.001	1	1	0	0	1	0	1	1	5
BAT_52307	BAT	52307	glycerophosphoinositol*	Lipid			3.84864e-05	13	0.001	1	0.001	0.001	1	0.001	1	0.001	1	0	1	1	0	1	0	1	5
BAT_33972	BAT	33972	10-nonadecenoate (19:1n9)	Lipid		HMDB13622	2.7284e-05	4	1	1	0.001	0.001	0.001	0.001	1	0.001	0	0	1	1	1	1	0	1	5
BAT_52616	BAT	52616	1-palmitoyl-2-stearoyl-GPC (16:0/18:0)	Lipid		HMDB07970	3.14937e-05	29	0.001	1	0.001	1	1	0.001	1	0.001	1	0	1	0	0	1	0	1	4
BAT_48490	BAT	48490	sphingomyelin (d18:1/20:0, d16:1/22:0)*	Lipid		HMDB12102	2.8766e-05	26	0.001	1	0.001	1	1	0.001	0.001	1	1	0	1	0	0	1	1	0	4
BAT_52434	BAT	52434	palmitoyl dihydrosphingomyelin (d18:0/16:0)*	Lipid			2.90277e-05	25	0.001	1	0.001	1	1	1	0.001	0.001	1	0	1	0	0	0	1	1	4
BAT_47153	BAT	47153	sphingomyelin (d18:1/24:1, d18:2/24:0)*	Lipid		HMDB12107	3.12136e-05	24	0.001	1	0.001	1	1	1	0.001	0.001	1	0	1	0	0	0	1	1	4
BAT_53189	BAT	53189	1-linoleoyl-2-arachidonoyl-GPE (18:2/20:4)*	Lipid		HMDB09102	2.88179e-05	24	0.001	1	0.001	1	0.001	1	0.001	1	1	0	1	0	1	0	1	0	4
BAT_57810	BAT	57810	nisinate (24:6n3)	Lipid		HMDB02007	3.90199e-05	18	0.001	1	1	0.001	0.001	0.001	1	1	1	0	0	1	1	1	0	0	4
BAT_52446	BAT	52446	1-stearoyl-2-linoleoyl-GPE (18:0/18:2)*	Lipid		HMDB08994	2.76103e-05	16	0.001	1	1	1	1	0.001	0.001	0.001	1	0	0	0	0	1	1	1	4
BAT_27710	BAT	27710	N-acetylglycine	Amino Acid		HMDB00532	3.45486e-05	15	0.001	1	0.001	1	1	0.001	0.001	1	1	0	1	0	0	1	1	0	4
BAT_52235	BAT	52235	1-stearoyl-2-arachidonoyl-GPS (18:0/20:4)	Lipid		HMDB12383	3.00449e-05	9	1	0.001	0.001	0.001	0.001	1	1	1	0	1	1	1	1	0	0	0	4
BAT_53260	BAT	53260	oleoylcholine	Lipid			2.44629e-05	8	1	1	0.001	0.001	0.001	1	0.001	1	0	0	1	1	1	0	1	0	4
BAT_39271	BAT	39271	1-(1-enyl-stearoyl)-GPE (P-18:0)*	Lipid			2.9589e-05	5	1	1	0.001	1	0.001	1	0.001	0.001	0	0	1	0	1	0	1	1	4
BAT_34409	BAT	34409	stearoylcarnitine (C18)	Lipid		HMDB00848	2.35502e-05	4	1	1	1	0.001	1	0.001	0.001	0.001	0	0	0	1	0	1	1	1	4
BAT_1649	BAT	1649	valine	Amino Acid	C00183	HMDB00883	2.27119e-05	3	1	0.001	0.001	1	1	0.001	1	0.001	0	1	1	0	0	1	0	1	4
BAT_27738	BAT	27738	threonate	Cofactors and Vitamins	C01620	HMDB00943	2.98473e-05	2	1	1	0.001	1	1	0.001	0.001	0.001	0	0	1	0	0	1	1	1	4
BAT_18349	BAT	18349	indolelactate	Amino Acid	C02043	HMDB00671	2.4e-05	2	1	1	0.001	0.001	0.001	1	1	0.001	0	0	1	1	1	0	0	1	4
BAT_63195	BAT	63195	1-palmitoyl-2-arachidonoyl-glycosyl-GPE (16:0/20:4)	Lipid			2.2628e-05	1	1	1	0.001	1	0.001	0.001	0.001	1	0	0	1	0	1	1	1	0	4
BAT_52436	BAT	52436	tricosanoyl sphingomyelin (d18:1/23:0)*	Lipid		HMDB12105	2.96356e-05	29	0.001	1	1	0.001	1	1	0.001	1	1	0	0	1	0	0	1	0	3
BAT_48492	BAT	48492	behenoyl sphingomyelin (d18:1/22:0)*	Lipid		HMDB12103	2.89479e-05	27	0.001	1	1	1	1	0.001	0.001	1	1	0	0	0	0	1	1	0	3
BAT_52673	BAT	52673	1-(1-enyl-palmitoyl)-2-arachidonoyl-GPE (P-16:0/20:4)*	Lipid		HMDB11352	2.89415e-05	23	0.001	1	0.001	1	1	1	0.001	1	1	0	1	0	0	0	1	0	3
BAT_62851	BAT	62851	hydroxypalmitoyl sphingomyelin (d18:1/16:0(OH))	Lipid			2.83096e-05	22	0.001	1	1	1	1	0.001	0.001	1	1	0	0	0	0	1	1	0	3
BAT_52615	BAT	52615	sphingomyelin (d18:1/17:0, d17:1/18:0, d19:1/16:0)	Lipid			2.86376e-05	22	0.001	1	1	0.001	1	0.001	1	1	1	0	0	1	0	1	0	0	3
BAT_42398	BAT	42398	1-stearoyl-GPE (18:0)	Lipid		HMDB11130	2.95044e-05	20	0.001	1	1	1	0.001	1	1	0.001	1	0	0	0	1	0	0	1	3
BAT_57330	BAT	57330	lignoceroyl sphingomyelin (d18:1/24:0)	Lipid			3.10864e-05	20	0.001	1	1	0.001	0.001	1	1	1	1	0	0	1	1	0	0	0	3
BAT_48493	BAT	48493	sphingomyelin (d18:1/22:1, d18:2/22:0, d16:1/24:1)*	Lipid		HMDB12104	2.95325e-05	19	0.001	1	0.001	1	1	1	0.001	1	1	0	1	0	0	0	1	0	3
BAT_52475	BAT	52475	1-(1-enyl-stearoyl)-2-arachidonoyl-GPE (P-18:0/20:4)*	Lipid		HMDB05779	3.09548e-05	19	0.001	1	1	0.001	1	0.001	1	1	1	0	0	1	0	1	0	0	3
BAT_57473	BAT	57473	sphingomyelin (d18:0/18:0, d19:0/17:0)*	Lipid		HMDB12087	2.8415e-05	19	0.001	1	0.001	1	1	0.001	1	1	1	0	1	0	0	1	0	0	3
BAT_42450	BAT	42450	1-stearoyl-2-arachidonoyl-GPC (18:0/20:4)	Lipid		HMDB08048	2.85522e-05	15	0.001	0.001	1	1	1	0.001	1	1	1	1	0	0	0	1	0	0	3
BAT_52449	BAT	52449	1-stearoyl-2-arachidonoyl-GPI (18:0/20:4)	Lipid		HMDB09815	2.83645e-05	14	0.001	1	1	1	1	1	0.001	0.001	1	0	0	0	0	0	1	1	3
BAT_44877	BAT	44877	N-palmitoyl-sphingosine (d18:1/16:0)	Lipid		HMDB04949	2.78233e-05	13	0.001	1	1	0.001	0.001	1	1	1	1	0	0	1	1	0	0	0	3
BAT_19130	BAT	19130	1,2-dipalmitoyl-GPC (16:0/16:0)	Lipid	D03585	HMDB00564	3.06377e-05	13	0.001	1	1	0.001	0.001	1	1	1	1	0	0	1	1	0	0	0	3
BAT_52716	BAT	52716	1-(1-enyl-palmitoyl)-2-palmitoyl-GPC (P-16:0/16:0)*	Lipid		HMDB11206	2.90597e-05	12	0.001	1	1	0.001	1	1	0.001	1	1	0	0	1	0	0	1	0	3
BAT_42448	BAT	42448	1-stearoyl-2-oleoyl-GPE (18:0/18:1)	Lipid		HMDB08993	2.91903e-05	12	0.001	1	0.001	0.001	1	1	1	1	1	0	1	1	0	0	0	0	3
BAT_52687	BAT	52687	1-oleoyl-2-linoleoyl-GPE (18:1/18:2)*	Lipid		HMDB05349	2.6028e-05	10	1	1	0.001	1	1	0.001	0.001	1	0	0	1	0	0	1	1	0	3
BAT_32504	BAT	32504	docosapentaenoate (n3 DPA; 22:5n3)	Lipid	C16513	HMDB06528	3.61153e-05	10	1	1	1	0.001	0.001	0.001	1	1	0	0	0	1	1	1	0	0	3
BAT_17805	BAT	17805	dihomo-linoleate (20:2n6)	Lipid	C16525	HMDB05060	3.0933e-05	9	1	1	0.001	0.001	1	1	0.001	1	0	0	1	1	0	0	1	0	3
BAT_52447	BAT	52447	1-stearoyl-2-arachidonoyl-GPE (18:0/20:4)	Lipid		HMDB09003	2.66892e-05	8	1	1	0.001	1	1	0.001	1	0.001	0	0	1	0	0	1	0	1	3
BAT_35160	BAT	35160	oleoylcarnitine (C18:1)	Lipid		HMDB05065	2.86626e-05	7	1	1	0.001	1	0.001	1	1	0.001	0	0	1	0	1	0	0	1	3
BAT_34396	BAT	34396	choline phosphate	Lipid	C00588	HMDB01565	3.23173e-05	7	1	1	0.001	0.001	1	1	0.001	1	0	0	1	1	0	0	1	0	3
BAT_57463	BAT	57463	linoleoylcholine*	Lipid			2.44549e-05	7	1	1	0.001	0.001	0.001	1	1	1	0	0	1	1	1	0	0	0	3
BAT_3155	BAT	3155	3-ureidopropionate	Nucleotide	C02642	HMDB00026	2.3952e-05	5	1	1	0.001	1	1	1	0.001	0.001	0	0	1	0	0	0	1	1	3
BAT_1496	BAT	1496	methylmalonate (MMA)	Lipid	C02170	HMDB00202	2.38749e-05	5	1	1	1	0.001	1	0.001	0.001	1	0	0	0	1	0	1	1	0	3
BAT_33587	BAT	33587	eicosenoate (20:1n9 or 1n11)	Lipid	C16526	HMDB02231	2.72868e-05	5	1	1	1	0.001	0.001	0.001	1	1	0	0	0	1	1	1	0	0	3
BAT_20694	BAT	20694	oxalate (ethanedioate)	Cofactors and Vitamins	C00209	HMDB02329	2.21444e-05	5	1	1	0.001	0.001	1	0.001	1	1	0	0	1	1	0	1	0	0	3
BAT_53195	BAT	53195	1-myristoyl-2-arachidonoyl-GPC (14:0/20:4)*	Lipid		HMDB07883	2.95823e-05	5	0.001	1	0.001	1	0.001	1	1	1	1	0	1	0	1	0	0	0	3
BAT_38125	BAT	38125	4-cholesten-3-one	Lipid	C00599	HMDB00921	2.7236e-05	4	1	1	0.001	1	1	1	0.001	0.001	0	0	1	0	0	0	1	1	3
BAT_60	BAT	60	leucine	Amino Acid	C00123	HMDB00687	2.51995e-05	4	1	1	0.001	1	1	0.001	1	0.001	0	0	1	0	0	1	0	1	3
BAT_52603	BAT	52603	1,2-dilinoleoyl-GPC (18:2/18:2)	Lipid		HMDB08138	2.90485e-05	4	1	1	0.001	1	1	0.001	1	0.001	0	0	1	0	0	1	0	1	3
BAT_15949	BAT	15949	2'-deoxycytidine	Nucleotide	C00881	HMDB00014	3.03393e-05	4	1	1	0.001	0.001	1	0.001	1	1	0	0	1	1	0	1	0	0	3
BAT_38768	BAT	38768	15-methylpalmitate	Lipid			2.97276e-05	3	1	0.001	1	0.001	1	1	1	0.001	0	1	0	1	0	0	0	1	3
BAT_52710	BAT	52710	1-linoleoyl-2-arachidonoyl-GPC (18:2/20:4n6)*	Lipid		HMDB08147	2.67869e-05	3	1	1	1	1	0.001	0.001	1	0.001	0	0	0	0	1	1	0	1	3
BAT_1125	BAT	1125	isoleucine	Amino Acid	C00407	HMDB00172	2.29286e-05	3	1	1	0.001	1	1	0.001	1	0.001	0	0	1	0	0	1	0	1	3
BAT_18497	BAT	18497	taurocholate	Lipid	C05122	HMDB00036	3.21496e-05	3	1	1	0.001	1	0.001	1	1	0.001	0	0	1	0	1	0	0	1	3
BAT_52748	BAT	52748	1-(1-enyl-stearoyl)-2-linoleoyl-GPE (P-18:0/18:2)*	Lipid		HMDB11376	2.27012e-05	3	1	1	0.001	0.001	1	1	0.001	1	0	0	1	1	0	0	1	0	3
BAT_38296	BAT	38296	(16 or 17)-methylstearate (a19:0 or i19:0)	Lipid		HMDB37397	2.44277e-05	3	1	1	0.001	0.001	1	0.001	1	1	0	0	1	1	0	1	0	0	3
BAT_37455	BAT	37455	glycerophosphoethanolamine	Lipid	C01233	HMDB00114	1.92869e-05	2	1	1	1	0.001	1	0.001	1	0.001	0	0	0	1	0	1	0	1	3
BAT_32352	BAT	32352	guanine	Nucleotide	C00242	HMDB00132	2.89511e-05	2	1	1	1	0.001	1	0.001	0.001	1	0	0	0	1	0	1	1	0	3
BAT_1471	BAT	1471	ribose	Carbohydrate	C00121	HMDB00283	2.33465e-05	2	1	1	0.001	0.001	1	1	0.001	1	0	0	1	1	0	0	1	0	3
BAT_52604	BAT	52604	N-palmitoyl-sphinganine (d18:0/16:0)	Lipid		HMDB11760	2.13626e-05	2	1	1	0.001	0.001	1	0.001	1	1	0	0	1	1	0	1	0	0	3
BAT_52611	BAT	52611	1-stearoyl-2-docosahexaenoyl-GPC (18:0/22:6)	Lipid		HMDB08057	2.38522e-05	2	1	1	0.001	0.001	1	0.001	1	1	0	0	1	1	0	1	0	0	3
BAT_37070	BAT	37070	methylphosphate	Nucleotide		HMDB61711	2.70387e-05	2	1	1	0.001	0.001	0.001	1	1	1	0	0	1	1	1	0	0	0	3
BAT_43761	BAT	43761	2-aminoheptanoate	Lipid			1.96373e-05	1	1	1	1	0.001	1	1	0.001	0.001	0	0	0	1	0	0	1	1	3
BAT_54956	BAT	54956	linoleoyl-arachidonoyl-glycerol (18:2/20:4) [2]*	Lipid		HMDB07257	2.26173e-05	1	1	1	0.001	1	0.001	1	1	0.001	0	0	1	0	1	0	0	1	3
BAT_33983	BAT	33983	tauro-beta-muricholate	Lipid		HMDB00932	2.82034e-05	1	1	1	0.001	1	0.001	1	1	0.001	0	0	1	0	1	0	0	1	3
BAT_1437	BAT	1437	succinate	Energy	C00042	HMDB00254	1.00208e-07	1	1	1	0.001	0.001	0.001	1	1	1	0	0	1	1	1	0	0	0	3
BAT_1604	BAT	1604	urate	Nucleotide	C00366	HMDB00289	1.90627e-05	1	1	1	0.001	0.001	0.001	1	1	1	0	0	1	1	1	0	0	0	3
BAT_52495	BAT	52495	sphingomyelin (d18:1/21:0, d17:1/22:0, d16:1/23:0)*	Lipid			2.87707e-05	25	0.001	1	1	1	1	1	0.001	1	1	0	0	0	0	0	1	0	2
BAT_35436	BAT	35436	hexanoylglycine (C6)	Lipid		HMDB00701	3.81351e-05	23	0.001	1	0.001	1	1	1	1	1	1	0	1	0	0	0	0	0	2
BAT_52438	BAT	52438	1-stearoyl-2-oleoyl-GPC (18:0/18:1)	Lipid		HMDB08038	2.85383e-05	22	0.001	1	0.001	1	1	1	1	1	1	0	1	0	0	0	0	0	2
BAT_2183	BAT	2183	thymidine	Nucleotide	C00214	HMDB00273	3.87899e-05	16	0.001	1	1	0.001	1	1	1	1	1	0	0	1	0	0	0	0	2
BAT_52433	BAT	52433	sphingomyelin (d17:1/16:0, d18:1/15:0, d16:1/17:0)*	Lipid			2.79756e-05	13	0.001	1	1	1	1	0.001	1	1	1	0	0	0	0	1	0	0	2
BAT_19263	BAT	19263	1-palmitoyl-2-oleoyl-GPE (16:0/18:1)	Lipid		HMDB05320	3.06448e-05	13	0.001	1	1	1	0.001	1	1	1	1	0	0	0	1	0	0	0	2
BAT_57476	BAT	57476	sphingomyelin (d18:0/20:0, d16:0/22:0)*	Lipid			2.80681e-05	12	0.001	1	1	1	1	1	1	0.001	1	0	0	0	0	0	0	1	2
BAT_36659	BAT	36659	glycylisoleucine	Peptide		HMDB28844	2.47318e-05	12	0.001	1	0.001	1	1	1	1	1	1	0	1	0	0	0	0	0	2
BAT_57519	BAT	57519	eicosenoylcarnitine (C20:1)*	Lipid			2.54714e-05	10	1	0.001	1	1	1	0.001	1	1	0	1	0	0	0	1	0	0	2
BAT_62850	BAT	62850	tetradecadienoate (14:2)*	Lipid		HMDB00560	3.68975e-05	10	1	1	1	1	0.001	1	1	0.001	0	0	0	0	1	0	0	1	2
BAT_37478	BAT	37478	docosapentaenoate (n6 DPA; 22:5n6)	Lipid	C16513	HMDB01976	3.62971e-05	10	1	1	1	0.001	1	1	1	0.001	0	0	0	1	0	0	0	1	2
BAT_44675	BAT	44675	docosahexaenoate (DHA; 22:6n3)	Lipid	C06429	HMDB02183	3.63171e-05	10	1	1	1	0.001	0.001	1	1	1	0	0	0	1	1	0	0	0	2
BAT_36713	BAT	36713	N6-carboxymethyllysine	Carbohydrate			2.66959e-05	9	1	1	1	1	1	0.001	1	0.001	0	0	0	0	0	1	0	1	2
BAT_22152	BAT	22152	nicotinamide ribonucleotide (NMN)	Cofactors and Vitamins	C00455	HMDB00229	2.44902e-05	9	1	1	1	0.001	1	0.001	1	1	0	0	0	1	0	1	0	0	2
BAT_19258	BAT	19258	1-myristoyl-2-palmitoyl-GPC (14:0/16:0)	Lipid		HMDB07869	3.29361e-05	9	1	1	0.001	1	0.001	1	1	1	0	0	1	0	1	0	0	0	2
BAT_57341	BAT	57341	1,2-dipalmitoyl-GPE (16:0/16:0)*	Lipid		HMDB08923	3.34276e-05	9	1	1	0.001	1	0.001	1	1	1	0	0	1	0	1	0	0	0	2
BAT_34534	BAT	34534	laurylcarnitine (C12)	Lipid		HMDB02250	2.99662e-05	8	1	1	1	1	1	0.001	0.001	1	0	0	0	0	0	1	1	0	2
BAT_52697	BAT	52697	1-oleoyl-2-docosahexaenoyl-GPC (18:1/22:6)*	Lipid		HMDB08123	2.66123e-05	7	1	0.001	1	1	1	0.001	1	1	0	1	0	0	0	1	0	0	2
BAT_53009	BAT	53009	1-stearoyl-2-linoleoyl-GPS (18:0/18:2)	Lipid			2.81131e-05	7	1	1	1	1	1	0.001	0.001	1	0	0	0	0	0	1	1	0	2
BAT_531	BAT	531	3-hydroxy-3-methylglutarate	Lipid	C03761	HMDB00355	3.61352e-05	7	1	1	1	0.001	1	1	0.001	1	0	0	0	1	0	0	1	0	2
BAT_15506	BAT	15506	choline	Lipid	C00114	HMDB00097	2.448e-05	7	1	1	1	0.001	1	0.001	1	1	0	0	0	1	0	1	0	0	2
BAT_46223	BAT	46223	linoleoylcarnitine (C18:2)*	Lipid		HMDB06469	2.91741e-05	7	1	1	0.001	1	1	0.001	1	1	0	0	1	0	0	1	0	0	2
BAT_52452	BAT	52452	1-stearoyl-2-linoleoyl-GPC (18:0/18:2)*	Lipid		HMDB08039	2.83875e-05	7	1	1	0.001	1	0.001	1	1	1	0	0	1	0	1	0	0	0	2
BAT_37058	BAT	37058	succinylcarnitine (C4-DC)	Energy		HMDB61717	2.44652e-05	7	1	1	0.001	1	0.001	1	1	1	0	0	1	0	1	0	0	0	2
BAT_33013	BAT	33013	nicotinamide riboside	Cofactors and Vitamins	C03150	HMDB00855	2.44595e-05	7	1	1	0.001	0.001	1	1	1	1	0	0	1	1	0	0	0	0	2
BAT_52682	BAT	52682	1-(1-enyl-palmitoyl)-2-linoleoyl-GPC (P-16:0/18:2)*	Lipid		HMDB11211	2.83157e-05	7	1	1	0.001	0.001	1	1	1	1	0	0	1	1	0	0	0	0	2
BAT_19265	BAT	19265	1-stearoyl-2-oleoyl-GPS (18:0/18:1)	Lipid		HMDB10163	2.47598e-05	6	1	1	1	1	1	1	0.001	0.001	0	0	0	0	0	0	1	1	2
BAT_15681	BAT	15681	4-guanidinobutanoate	Amino Acid	C01035	HMDB03464	3.12358e-05	6	1	1	1	1	1	0.001	1	0.001	0	0	0	0	0	1	0	1	2
BAT_40010	BAT	40010	leucylalanine	Peptide		HMDB28922	2.0816e-05	6	1	1	1	1	0.001	1	1	0.001	0	0	0	0	1	0	0	1	2
BAT_57416	BAT	57416	N-palmitoyl-sphingadienine (d18:2/16:0)*	Lipid			2.66729e-05	6	1	1	1	0.001	1	1	1	0.001	0	0	0	1	0	0	0	1	2
BAT_40730	BAT	40730	imidazole propionate	Amino Acid		HMDB02271	6.41329e-07	6	1	1	1	1	1	0.001	0.001	1	0	0	0	0	0	1	1	0	2
BAT_34383	BAT	34383	2-myristoylglycerol (14:0)	Lipid		HMDB11530	6.76401e-07	6	1	1	0.001	1	1	1	0.001	1	0	0	1	0	0	0	1	0	2
BAT_42446	BAT	42446	1-palmitoyl-2-linoleoyl-GPC (16:0/18:2)	Lipid		HMDB07973	2.6404e-05	6	1	1	0.001	0.001	1	1	1	1	0	0	1	1	0	0	0	0	2
BAT_18357	BAT	18357	glycylvaline	Peptide		HMDB28854	2.08136e-05	5	1	1	1	1	0.001	1	1	0.001	0	0	0	0	1	0	0	1	2
BAT_27447	BAT	27447	1-linoleoylglycerol (18:2)	Lipid			6.24371e-07	5	1	1	0.001	1	1	1	1	0.001	0	0	1	0	0	0	0	1	2
BAT_52473	BAT	52473	gamma-tocopherol/beta-tocopherol	Cofactors and Vitamins			2.81086e-05	5	1	1	1	0.001	1	1	0.001	1	0	0	0	1	0	0	1	0	2
BAT_39835	BAT	39835	N-palmitoyltaurine	Lipid			3.29196e-05	5	1	1	1	0.001	1	1	0.001	1	0	0	0	1	0	0	1	0	2
BAT_63	BAT	63	cholesterol	Lipid	C00187	HMDB00067	2.77514e-05	4	1	1	1	1	1	0.001	1	0.001	0	0	0	0	0	1	0	1	2
BAT_32506	BAT	32506	2-linoleoylglycerol (18:2)	Lipid		HMDB11538	5.79773e-07	4	1	1	0.001	1	1	1	0.001	1	0	0	1	0	0	0	1	0	2
BAT_38625	BAT	38625	stearoyl ethanolamide	Lipid		HMDB13078	3.27986e-05	4	1	1	1	0.001	1	0.001	1	1	0	0	0	1	0	1	0	0	2
BAT_2150	BAT	2150	pyridoxamine	Cofactors and Vitamins	C00534	HMDB01431	2.22464e-05	4	1	1	1	0.001	1	0.001	1	1	0	0	0	1	0	1	0	0	2
BAT_52470	BAT	52470	1-palmitoyl-2-palmitoleoyl-GPC (16:0/16:1)*	Lipid		HMDB07969	2.7551e-05	4	1	1	1	0.001	1	0.001	1	1	0	0	0	1	0	1	0	0	2
BAT_15765	BAT	15765	ethylmalonate	Amino Acid		HMDB00622	2.6309e-05	4	1	1	0.001	0.001	1	1	1	1	0	0	1	1	0	0	0	0	2
BAT_1564	BAT	1564	citrate	Energy	C00158	HMDB00094	3.38423e-05	4	1	1	0.001	0.001	1	1	1	1	0	0	1	1	0	0	0	0	2
BAT_57331	BAT	57331	behenoyl dihydrosphingomyelin (d18:0/22:0)*	Lipid		HMDB12091	2.57253e-05	3	1	0.001	1	0.001	1	1	1	1	0	1	0	1	0	0	0	0	2
BAT_21158	BAT	21158	3-hydroxymyristate	Lipid			3.57884e-07	3	1	1	1	0.001	1	1	1	0.001	0	0	0	1	0	0	0	1	2
BAT_52608	BAT	52608	linoleoyl ethanolamide	Lipid		HMDB12252	3.1299e-05	3	1	1	1	0.001	1	1	0.001	1	0	0	0	1	0	0	1	0	2
BAT_52448	BAT	52448	1-palmitoyl-2-oleoyl-GPG (16:0/18:1)	Lipid			2.5266e-05	3	1	1	0.001	1	1	1	0.001	1	0	0	1	0	0	0	1	0	2
BAT_54994	BAT	54994	1-oleoyl-2-arachidonoyl-GPI (18:1/20:4) *	Lipid		HMDB09844	2.54075e-05	3	1	1	0.001	1	1	1	0.001	1	0	0	1	0	0	0	1	0	2
BAT_34214	BAT	34214	1-arachidonoyl-GPI* (20:4)*	Lipid		HMDB61690	2.14724e-05	3	1	1	1	0.001	1	0.001	1	1	0	0	0	1	0	1	0	0	2
BAT_32415	BAT	32415	docosadienoate (22:2n6)	Lipid	C16533	HMDB61714	2.99816e-05	3	1	1	1	0.001	1	0.001	1	1	0	0	0	1	0	1	0	0	2
BAT_39732	BAT	39732	N-oleoyltaurine	Lipid			2.90806e-05	3	1	1	1	0.001	1	0.001	1	1	0	0	0	1	0	1	0	0	2
BAT_62558	BAT	62558	1-carboxyethylisoleucine	Amino Acid			2.84919e-05	3	1	1	1	0.001	1	0.001	1	1	0	0	0	1	0	1	0	0	2
BAT_62559	BAT	62559	1-carboxyethylleucine	Amino Acid			2.84919e-05	3	1	1	1	0.001	1	0.001	1	1	0	0	0	1	0	1	0	0	2
BAT_1121	BAT	1121	margarate (17:0)	Lipid		HMDB02259	2.944e-05	3	1	1	0.001	1	1	0.001	1	1	0	0	1	0	0	1	0	0	2
BAT_48149	BAT	48149	N-acetylglucosaminylasparagine	Carbohydrate	C04540	HMDB00489	2.7362e-05	2	1	1	1	1	1	0.001	1	0.001	0	0	0	0	0	1	0	1	2
BAT_36831	BAT	36831	cytidine 5'-monophospho-N-acetylneuraminic acid	Carbohydrate	C00128	HMDB01176	2.00415e-07	2	1	1	1	1	0.001	1	1	0.001	0	0	0	0	1	0	0	1	2
BAT_33945	BAT	33945	phenylacetylglycine	Peptide	C05598	HMDB00821	2.00415e-07	2	1	1	1	1	0.001	1	1	0.001	0	0	0	0	1	0	0	1	2
BAT_35186	BAT	35186	1-arachidonoyl-GPE (20:4n6)*	Lipid		HMDB11517	1.96388e-05	2	1	1	1	0.001	1	1	1	0.001	0	0	0	1	0	0	0	1	2
BAT_32980	BAT	32980	adrenate (22:4n6)	Lipid	C16527	HMDB02226	3.33873e-05	2	1	1	0.001	1	1	1	1	0.001	0	0	1	0	0	0	0	1	2
BAT_17747	BAT	17747	sphingosine	Lipid	C00319	HMDB00252	2.46531e-05	2	1	1	1	0.001	1	1	0.001	1	0	0	0	1	0	0	1	0	2
BAT_40008	BAT	40008	isoleucylglycine	Peptide		HMDB28907	2.2846e-05	2	1	1	1	1	0.001	0.001	1	1	0	0	0	0	1	1	0	0	2
BAT_64	BAT	64	phenylalanine	Amino Acid	C00079	HMDB00159	2.81778e-05	2	1	1	0.001	1	1	0.001	1	1	0	0	1	0	0	1	0	0	2
BAT_57522	BAT	57522	pentadecanoylcarnitine (C15)*	Lipid			2.70387e-05	2	1	1	0.001	1	0.001	1	1	1	0	0	1	0	1	0	0	0	2
BAT_35652	BAT	35652	adenosine-5'-diphosphoglucose	Carbohydrate	C00498	HMDB06557	2.59818e-05	2	1	1	0.001	0.001	1	1	1	1	0	0	1	1	0	0	0	0	2
BAT_15798	BAT	15798	thiamin monophosphate	Cofactors and Vitamins	C01081	HMDB02666	2.07873e-05	2	1	1	0.001	0.001	1	1	1	1	0	0	1	1	0	0	0	0	2
BAT_15747	BAT	15747	anserine	Amino Acid	C01262	HMDB00194	2.78355e-07	2	1	1	0.001	0.001	1	1	1	1	0	0	1	1	0	0	0	0	2
BAT_62950	BAT	62950	2S,3R-dihydroxybutyrate	Lipid		HMDB02453	1.00208e-07	1	1	1	1	1	1	0.001	1	0.001	0	0	0	0	0	1	0	1	2
BAT_15705	BAT	15705	cystathionine	Amino Acid	C02291	HMDB00099	1.00208e-07	1	1	1	1	1	0.001	0.001	1	1	0	0	0	0	1	1	0	0	2
BAT_44621	BAT	44621	1-(1-enyl-oleoyl)-GPE (P-18:1)*	Lipid			1.00208e-07	1	1	1	1	0.001	1	0.001	1	1	0	0	0	1	0	1	0	0	2
BAT_38165	BAT	38165	palmitoyl ethanolamide	Lipid	C16512	HMDB02100	3.31873e-05	1	1	1	1	0.001	1	0.001	1	1	0	0	0	1	0	1	0	0	2
BAT_54966	BAT	54966	diacylglycerol (16:1/18:2 [2], 16:0/18:3 [1])*	Lipid			2.50711e-05	1	1	1	0.001	1	1	0.001	1	1	0	0	1	0	0	1	0	0	2
BAT_45968	BAT	45968	1-oleoyl-GPG (18:1)*	Lipid			2.98999e-05	1	1	1	1	0.001	0.001	1	1	1	0	0	0	1	1	0	0	0	2
BAT_15745	BAT	15745	methylsuccinate	Amino Acid		HMDB01844	2.1609e-05	1	1	1	1	0.001	0.001	1	1	1	0	0	0	1	1	0	0	0	2
BAT_27503	BAT	27503	3-hydroxypalmitate	Lipid		HMDB10734	2.27745e-07	1	1	1	0.001	1	0.001	1	1	1	0	0	1	0	1	0	0	0	2
BAT_33968	BAT	33968	5-dodecenoate (12:1n7)	Lipid		HMDB00529	2.17303e-05	1	1	1	0.001	1	0.001	1	1	1	0	0	1	0	1	0	0	0	2
BAT_53209	BAT	53209	1-oleoyl-2-docosahexaenoyl-GPE (18:1/22:6)*	Lipid			2.88274e-05	17	0.001	1	1	1	1	1	1	1	1	0	0	0	0	0	0	0	1
BAT_52437	BAT	52437	sphingomyelin (d18:2/24:1, d18:1/24:2)*	Lipid			2.94516e-05	17	0.001	1	1	1	1	1	1	1	1	0	0	0	0	0	0	0	1
BAT_52683	BAT	52683	1-palmitoleoyl-2-linoleoyl-GPC (16:1/18:2)*	Lipid		HMDB08006	2.81416e-05	12	0.001	1	1	1	1	1	1	1	1	0	0	0	0	0	0	0	1
BAT_57521	BAT	57521	dihomo-linolenoylcarnitine (C20:3n3 or 6)*	Lipid			2.74863e-05	11	1	0.001	1	1	1	1	1	1	0	1	0	0	0	0	0	0	1
BAT_37059	BAT	37059	malonylcarnitine	Lipid		HMDB02095	3.70821e-05	11	1	1	1	1	1	1	0.001	1	0	0	0	0	0	0	1	0	1
BAT_63151	BAT	63151	N,N-dimethylalanine	Amino Acid			3.31267e-05	11	1	1	1	1	1	0.001	1	1	0	0	0	0	0	1	0	0	1
BAT_39592	BAT	39592	S-methylcysteine	Amino Acid		HMDB02108	3.46852e-05	11	1	1	1	1	1	0.001	1	1	0	0	0	0	0	1	0	0	1
BAT_33951	BAT	33951	creatine phosphate	Amino Acid	C02305	HMDB01511	2.67298e-05	11	1	1	1	0.001	1	1	1	1	0	0	0	1	0	0	0	0	1
BAT_1561	BAT	1561	alpha-tocopherol	Cofactors and Vitamins	C02477	HMDB01893	2.81552e-05	10	1	1	1	1	1	1	0.001	1	0	0	0	0	0	0	1	0	1
BAT_48189	BAT	48189	leucylglutamine*	Peptide		HMDB28927	2.28787e-05	10	1	1	1	1	1	0.001	1	1	0	0	0	0	0	1	0	0	1
BAT_35718	BAT	35718	dihomolinolenate (20:3n3 or 3n6)	Lipid	C03242	HMDB02925	3.43726e-05	10	1	1	1	0.001	1	1	1	1	0	0	0	1	0	0	0	0	1
BAT_42079	BAT	42079	valylglutamine	Peptide		HMDB29125	2.28758e-05	10	1	1	0.001	1	1	1	1	1	0	0	1	0	0	0	0	0	1
BAT_57528	BAT	57528	adrenoylcarnitine (C22:4)*	Lipid			2.65572e-05	9	1	1	1	1	1	1	1	0.001	0	0	0	0	0	0	0	1	1
BAT_44681	BAT	44681	palmitoylcarnitine (C16)	Lipid	C02990	HMDB00222	2.9827e-05	8	1	1	1	1	1	1	1	0.001	0	0	0	0	0	0	0	1	1
BAT_2763	BAT	2763	UDP-glucuronate	Carbohydrate	C00167	HMDB00935	3.35404e-05	8	1	1	1	1	1	0.001	1	1	0	0	0	0	0	1	0	0	1
BAT_61769	BAT	61769	5-dodecenoylcarnitine (C12:1)	Lipid		HMDB13326	2.80786e-05	8	1	1	1	1	1	0.001	1	1	0	0	0	0	0	1	0	0	1
BAT_33946	BAT	33946	N-acetylhistidine	Amino Acid	C02997	HMDB32055	2.18793e-05	8	1	1	0.001	1	1	1	1	1	0	0	1	0	0	0	0	0	1
BAT_57520	BAT	57520	dihomo-linoleoylcarnitine (C20:2)*	Lipid			2.64638e-05	7	1	1	1	1	1	1	1	0.001	0	0	0	0	0	0	0	1	1
BAT_57511	BAT	57511	linolenoylcarnitine (C18:3)*	Lipid			2.98051e-05	7	1	1	1	1	1	1	1	0.001	0	0	0	0	0	0	0	1	1
BAT_37093	BAT	37093	alanylleucine	Peptide		HMDB28691	2.28668e-05	6	1	1	1	1	1	0.001	1	1	0	0	0	0	0	1	0	0	1
BAT_62736	BAT	62736	4-methylhexanoylglycine	Lipid			3.3801e-05	6	1	1	1	1	1	0.001	1	1	0	0	0	0	0	1	0	0	1
BAT_32197	BAT	32197	3-(4-hydroxyphenyl)lactate (HPLA)	Amino Acid	C03672	HMDB00755	2.97714e-05	6	1	1	1	1	0.001	1	1	1	0	0	0	0	1	0	0	0	1
BAT_1361	BAT	1361	pentadecanoate (15:0)	Lipid	C16537	HMDB00826	3.37101e-05	6	1	1	1	0.001	1	1	1	1	0	0	0	1	0	0	0	0	1
BAT_62566	BAT	62566	1-carboxyethylphenylalanine	Amino Acid			3.2521e-05	6	1	1	1	0.001	1	1	1	1	0	0	0	1	0	0	0	0	1
BAT_27718	BAT	27718	creatine	Amino Acid	C00300	HMDB00064	2.41443e-05	5	1	0.001	1	1	1	1	1	1	0	1	0	0	0	0	0	0	1
BAT_39994	BAT	39994	valylleucine	Peptide		HMDB29131	2.44663e-05	5	1	1	1	1	1	0.001	1	1	0	0	0	0	0	1	0	0	1
BAT_39730	BAT	39730	N-stearoyltaurine	Lipid			3.24009e-05	5	1	1	1	1	0.001	1	1	1	0	0	0	0	1	0	0	0	1
BAT_1552	BAT	1552	erucate (22:1n9)	Lipid	C08316	HMDB02068	2.72967e-05	5	1	1	1	0.001	1	1	1	1	0	0	0	1	0	0	0	0	1
BAT_53257	BAT	53257	palmitoloelycholine	Lipid			2.73364e-05	5	1	1	0.001	1	1	1	1	1	0	0	1	0	0	0	0	0	1
BAT_1827	BAT	1827	riboflavin (Vitamin B2)	Cofactors and Vitamins	C00255	HMDB00244	3.31664e-05	4	1	1	1	1	1	1	0.001	1	0	0	0	0	0	0	1	0	1
BAT_1494	BAT	1494	5-oxoproline	Amino Acid	C01879	HMDB00267	2.21761e-05	4	1	1	1	1	1	0.001	1	1	0	0	0	0	0	1	0	0	1
BAT_42463	BAT	42463	sphingomyelin (d18:1/14:0, d16:1/16:0)*	Lipid		HMDB12097	2.67325e-05	4	1	1	1	1	0.001	1	1	1	0	0	0	0	1	0	0	0	1
BAT_62562	BAT	62562	1-carboxyethylvaline	Amino Acid			3.24889e-05	4	1	1	1	0.001	1	1	1	1	0	0	0	1	0	0	0	0	1
BAT_15497	BAT	15497	argininosuccinate	Amino Acid	C03406	HMDB00052	2.9849e-05	3	1	0.001	1	1	1	1	1	1	0	1	0	0	0	0	0	0	1
BAT_38178	BAT	38178	cis-4-decenoylcarnitine (C10:1)	Lipid			2.96924e-05	3	1	0.001	1	1	1	1	1	1	0	1	0	0	0	0	0	0	1
BAT_34393	BAT	34393	1-linolenoylglycerol (18:3)	Lipid		HMDB11569	4.7746e-07	3	1	0.001	1	1	1	1	1	1	0	1	0	0	0	0	0	0	1
BAT_48152	BAT	48152	glucose	Carbohydrate	C00031	HMDB00122	2.50998e-05	3	1	1	1	1	1	1	1	0.001	0	0	0	0	0	0	0	1	1
BAT_52468	BAT	52468	1-stearoyl-2-linoleoyl-GPI (18:0/18:2)	Lipid		HMDB09809	2.85213e-05	3	1	1	1	1	1	1	0.001	1	0	0	0	0	0	0	1	0	1
BAT_57518	BAT	57518	arachidonoylcarnitine (C20:4)	Lipid			3.04182e-05	3	1	1	1	1	1	0.001	1	1	0	0	0	0	0	1	0	0	1
BAT_32553	BAT	32553	phenol sulfate	Amino Acid	C02180	HMDB60015	2.76756e-05	3	1	1	1	1	1	0.001	1	1	0	0	0	0	0	1	0	0	1
BAT_1411	BAT	1411	2'-deoxyguanosine	Nucleotide	C00330	HMDB00085	2.75669e-05	3	1	1	1	0.001	1	1	1	1	0	0	0	1	0	0	0	0	1
BAT_57464	BAT	57464	stearoylcholine*	Lipid			2.72628e-05	3	1	1	1	0.001	1	1	1	1	0	0	0	1	0	0	0	0	1
BAT_46799	BAT	46799	oleoyl-linoleoyl-glycerol (18:1/18:2) [2]	Lipid		HMDB07219	2.50866e-05	3	1	1	1	0.001	1	1	1	1	0	0	0	1	0	0	0	0	1
BAT_46142	BAT	46142	mannitol/sorbitol	Carbohydrate	C00794	HMDB00247	2.5719e-05	3	1	1	1	0.001	1	1	1	1	0	0	0	1	0	0	0	0	1
BAT_32328	BAT	32328	hexanoylcarnitine (C6)	Lipid		HMDB00705	3.13474e-05	3	1	1	1	0.001	1	1	1	1	0	0	0	1	0	0	0	0	1
BAT_22053	BAT	22053	3-hydroxydecanoate	Lipid		HMDB02203	3.57884e-07	3	1	1	1	0.001	1	1	1	1	0	0	0	1	0	0	0	0	1
BAT_34437	BAT	34437	1-stearoyl-GPG (18:0)	Lipid			3.24768e-05	3	1	1	0.001	1	1	1	1	1	0	0	1	0	0	0	0	0	1
BAT_5086	BAT	5086	dimethylglycine	Amino Acid	C01026	HMDB00092	2.82382e-05	2	1	1	1	1	1	1	1	0.001	0	0	0	0	0	0	0	1	1
BAT_32377	BAT	32377	N-acetylneuraminate	Carbohydrate	C00270	HMDB00230	2.00415e-07	2	1	1	1	1	1	1	1	0.001	0	0	0	0	0	0	0	1	1
BAT_33949	BAT	33949	gamma-glutamylglycine	Peptide		HMDB11667	2.00415e-07	2	1	1	1	1	1	1	1	0.001	0	0	0	0	0	0	0	1	1
BAT_18245	BAT	18245	gamma-glutamylhistidine	Peptide			1.99786e-05	2	1	1	1	1	1	1	1	0.001	0	0	0	0	0	0	0	1	1
BAT_62807	BAT	62807	3'-dephospho-CoA-glutathione*	Amino Acid			2.41942e-05	2	1	1	1	1	1	1	1	0.001	0	0	0	0	0	0	0	1	1
BAT_37451	BAT	37451	O-methyltyrosine	Amino Acid			1.90862e-05	2	1	1	1	1	1	1	1	0.001	0	0	0	0	0	0	0	1	1
BAT_54675	BAT	54675	3'-dephospho-acetyl-CoA	Cofactors and Vitamins			3.09931e-05	2	1	1	1	1	1	1	1	0.001	0	0	0	0	0	0	0	1	1
BAT_43840	BAT	43840	acetyl-CoA	Lipid	C00024	HMDB01206	2.73123e-05	2	1	1	1	1	1	1	1	0.001	0	0	0	0	0	0	0	1	1
BAT_46225	BAT	46225	pyroglutamine*	Amino Acid			2.84074e-05	2	1	1	1	1	1	1	1	0.001	0	0	0	0	0	0	0	1	1
BAT_33936	BAT	33936	octanoylcarnitine (C8)	Lipid	C02838	HMDB00791	2.96807e-05	2	1	1	1	1	1	1	0.001	1	0	0	0	0	0	0	1	0	1
BAT_54914	BAT	54914	gamma-glutamylserine	Peptide			2.00415e-07	2	1	1	1	1	1	1	0.001	1	0	0	0	0	0	0	1	0	1
BAT_52462	BAT	52462	1-palmitoyl-2-arachidonoyl-GPC (16:0/20:4n6)	Lipid		HMDB07982	2.58555e-05	2	1	1	1	1	1	0.001	1	1	0	0	0	0	0	1	0	0	1
BAT_42459	BAT	42459	sphingomyelin (d18:2/16:0, d18:1/16:1)*	Lipid			2.52891e-05	2	1	1	1	1	0.001	1	1	1	0	0	0	0	1	0	0	0	1
BAT_46173	BAT	46173	aconitate [cis or trans]	Energy			3.06645e-05	2	1	1	1	0.001	1	1	1	1	0	0	0	1	0	0	0	0	1
BAT_1768	BAT	1768	carnosine	Amino Acid	C00386	HMDB00033	2.78355e-07	2	1	1	1	0.001	1	1	1	1	0	0	0	1	0	0	0	0	1
BAT_1643	BAT	1643	fumarate	Energy	C00122	HMDB00134	2.21137e-05	2	1	1	0.001	1	1	1	1	1	0	0	1	0	0	0	0	0	1
BAT_527	BAT	527	lactate	Carbohydrate	C00186	HMDB00190	2.34651e-05	2	1	1	0.001	1	1	1	1	1	0	0	1	0	0	0	0	0	1
BAT_22001	BAT	22001	3-hydroxyoctanoate	Lipid		HMDB01954	2.50519e-07	2	1	1	0.001	1	1	1	1	1	0	0	1	0	0	0	0	0	1
BAT_32457	BAT	32457	3-hydroxylaurate	Lipid		HMDB00387	2.50519e-07	2	1	1	0.001	1	1	1	1	1	0	0	1	0	0	0	0	0	1
BAT_54969	BAT	54969	linoleoyl-linoleoyl-glycerol (18:2/18:2) [2]*	Lipid		HMDB07248	2.00415e-07	2	1	1	0.001	1	1	1	1	1	0	0	1	0	0	0	0	0	1
BAT_42382	BAT	42382	S-adenosylhomocysteine (SAH)	Amino Acid	C00021	HMDB00939	2.08095e-05	2	1	1	0.001	1	1	1	1	1	0	0	1	0	0	0	0	0	1
BAT_62804	BAT	62804	CoA-glutathione*	Amino Acid	C00920		1.00208e-07	1	1	1	1	1	1	1	1	0.001	0	0	0	0	0	0	0	1	1
BAT_32418	BAT	32418	myristoleate (14:1n5)	Lipid	C08322	HMDB02000	1.00208e-07	1	1	1	1	1	1	1	1	0.001	0	0	0	0	0	0	0	1	1
BAT_33447	BAT	33447	palmitoleate (16:1n7)	Lipid	C08362	HMDB03229	1.00208e-07	1	1	1	1	1	1	1	1	0.001	0	0	0	0	0	0	0	1	1
BAT_34407	BAT	34407	isovalerylcarnitine (C5)	Amino Acid		HMDB00688	1.00208e-07	1	1	1	1	1	1	1	1	0.001	0	0	0	0	0	0	0	1	1
BAT_35433	BAT	35433	beta-hydroxyisovaleroylcarnitine	Amino Acid			2.18894e-05	1	1	1	1	1	1	1	1	0.001	0	0	0	0	0	0	0	1	1
BAT_36768	BAT	36768	valerylglycine (C5)	Lipid		HMDB00927	1.00208e-07	1	1	1	1	1	1	1	1	0.001	0	0	0	0	0	0	0	1	1
BAT_38395	BAT	38395	12,13-DiHOME	Lipid	C14829	HMDB04705	1.00208e-07	1	1	1	1	1	1	1	1	0.001	0	0	0	0	0	0	0	1	1
BAT_52431	BAT	52431	1-palmitoleoylglycerol (16:1)*	Lipid		HMDB11565	2.5095e-05	1	1	1	1	1	1	1	1	0.001	0	0	0	0	0	0	0	1	1
BAT_35649	BAT	35649	sedoheptulose-7-phosphate	Carbohydrate	C05382	HMDB01068	1.00208e-07	1	1	1	1	1	1	1	1	0.001	0	0	0	0	0	0	0	1	1
BAT_35172	BAT	35172	orotidine	Nucleotide		HMDB00788	1.00208e-07	1	1	1	1	1	1	1	1	0.001	0	0	0	0	0	0	0	1	1
BAT_1505	BAT	1505	orotate	Nucleotide	C00295	HMDB00226	1.00208e-07	1	1	1	1	1	1	1	1	0.001	0	0	0	0	0	0	0	1	1
BAT_57687	BAT	57687	N-trimethyl 5-aminovalerate	Amino Acid			1.59202e-05	1	1	1	1	1	1	1	1	0.001	0	0	0	0	0	0	0	1	1
BAT_2132	BAT	2132	citrulline	Amino Acid	C00327	HMDB00904	1.00208e-07	1	1	1	1	1	1	1	1	0.001	0	0	0	0	0	0	0	1	1
BAT_33950	BAT	33950	N-acetylphenylalanine	Amino Acid	C03519	HMDB00512	1.00208e-07	1	1	1	1	1	1	1	1	0.001	0	0	0	0	0	0	0	1	1
BAT_2829	BAT	2829	N-formylmethionine	Amino Acid	C03145	HMDB01015	2.27745e-07	1	1	1	1	1	1	1	0.001	1	0	0	0	0	0	0	1	0	1
BAT_34397	BAT	34397	1-arachidonylglycerol (20:4)	Lipid	C13857	HMDB11549	3.86515e-07	1	1	1	1	1	1	1	0.001	1	0	0	0	0	0	0	1	0	1
BAT_512	BAT	512	asparagine	Amino Acid	C00152	HMDB00168	2.64173e-05	1	1	1	1	1	1	0.001	1	1	0	0	0	0	0	1	0	0	1
BAT_34398	BAT	34398	glycylleucine	Peptide	C02155	HMDB00759	1.90841e-05	1	1	1	1	1	1	0.001	1	1	0	0	0	0	0	1	0	0	1
BAT_39577	BAT	39577	N-methyl-GABA	Amino Acid	C15987		2.45611e-05	1	1	1	1	1	1	0.001	1	1	0	0	0	0	0	1	0	0	1
BAT_1493	BAT	1493	ornithine	Amino Acid	C00077	HMDB03374	1.50311e-07	1	1	1	1	1	1	0.001	1	1	0	0	0	0	0	1	0	0	1
BAT_57526	BAT	57526	docosadienoylcarnitine (C22:2)*	Lipid			2.18485e-05	1	1	1	1	1	0.001	1	1	1	0	0	0	0	1	0	0	0	1
BAT_514	BAT	514	cytidine	Nucleotide	C00475	HMDB00089	2.21314e-05	1	1	1	0.001	1	1	1	1	1	0	0	1	0	0	0	0	0	1
BAT_48857	BAT	48857	glycerophosphoglycerol	Lipid	C03274		1.00208e-07	1	1	1	0.001	1	1	1	1	1	0	0	1	0	0	0	0	0	1
BAT_57513	BAT	57513	arachidoylcarnitine (C20)*	Lipid		HMDB06460	1.00208e-07	1	1	1	0.001	1	1	1	1	1	0	0	1	0	0	0	0	0	1
BAT_36747	BAT	36747	deoxycarnitine	Lipid	C01181	HMDB01161	3.82071e-05	14	1	1	1	1	1	1	1	1	0	0	0	0	0	0	0	0	0
BAT_40045	BAT	40045	leucylglycine	Peptide		HMDB28929	2.28797e-05	11	1	1	1	1	1	1	1	1	0	0	0	0	0	0	0	0	0
BAT_61789	BAT	61789	isocaproylglycine	Lipid			3.55351e-05	11	1	1	1	1	1	1	1	1	0	0	0	0	0	0	0	0	0
BAT_62947	BAT	62947	N,N,N-trimethyl-alanylproline betaine (TMAP)	Amino Acid			2.66959e-05	10	1	1	1	1	1	1	1	1	0	0	0	0	0	0	0	0	0
BAT_1414	BAT	1414	3-phosphoglycerate	Carbohydrate	C00597	HMDB00807	2.39389e-05	9	1	1	1	1	1	1	1	1	0	0	0	0	0	0	0	0	0
BAT_40475	BAT	40475	valylglycine	Peptide		HMDB29127	2.28748e-05	9	1	1	1	1	1	1	1	1	0	0	0	0	0	0	0	0	0
BAT_52435	BAT	52435	sphingomyelin (d18:2/23:0, d18:1/23:1, d17:1/24:1)*	Lipid			3.07738e-05	9	1	1	1	1	1	1	1	1	0	0	0	0	0	0	0	0	0
BAT_27727	BAT	27727	glutathione, oxidized (GSSG)	Amino Acid	C00127	HMDB03337	3.60091e-05	9	1	1	1	1	1	1	1	1	0	0	0	0	0	0	0	0	0
BAT_485	BAT	485	spermidine	Amino Acid	C00315	HMDB01257	3.30934e-05	9	1	1	1	1	1	1	1	1	0	0	0	0	0	0	0	0	0
BAT_1117	BAT	1117	galactitol (dulcitol)	Carbohydrate	C01697	HMDB00107	2.71797e-05	8	1	1	1	1	1	1	1	1	0	0	0	0	0	0	0	0	0
BAT_33952	BAT	33952	myristoylcarnitine (C14)	Lipid		HMDB05066	2.80831e-05	8	1	1	1	1	1	1	1	1	0	0	0	0	0	0	0	0	0
BAT_42449	BAT	42449	1-palmitoyl-2-linoleoyl-GPE (16:0/18:2)	Lipid		HMDB05322	2.78424e-05	8	1	1	1	1	1	1	1	1	0	0	0	0	0	0	0	0	0
BAT_48187	BAT	48187	N-acetyltaurine	Amino Acid			2.73463e-05	8	1	1	1	1	1	1	1	1	0	0	0	0	0	0	0	0	0
BAT_41374	BAT	41374	phenylalanylalanine	Peptide			2.16972e-05	8	1	1	1	1	1	1	1	1	0	0	0	0	0	0	0	0	0
BAT_57480	BAT	57480	sphingomyelin (d18:2/21:0, d16:2/23:0)*	Lipid			2.88448e-05	8	1	1	1	1	1	1	1	1	0	0	0	0	0	0	0	0	0
BAT_52602	BAT	52602	2'-deoxyuridine	Nucleotide	C00526	HMDB00012	3.37967e-05	8	1	1	1	1	1	1	1	1	0	0	0	0	0	0	0	0	0
BAT_1587	BAT	1587	N-acetylleucine	Amino Acid	C02710	HMDB11756	3.68794e-05	7	1	1	1	1	1	1	1	1	0	0	0	0	0	0	0	0	0
BAT_53176	BAT	53176	1-linoleoyl-2-linolenoyl-GPC (18:2/18:3)*	Lipid		HMDB08141	3.44965e-05	7	1	1	1	1	1	1	1	1	0	0	0	0	0	0	0	0	0
BAT_33230	BAT	33230	1-palmitoleoyl-GPC* (16:1)*	Lipid		HMDB10383	3.2038e-05	7	1	1	1	1	1	1	1	1	0	0	0	0	0	0	0	0	0
BAT_21184	BAT	21184	1-oleoylglycerol (18:1)	Lipid		HMDB11567	6.76401e-07	6	1	1	1	1	1	1	1	1	0	0	0	0	0	0	0	0	0
BAT_41370	BAT	41370	phenylalanylglycine	Peptide		HMDB28995	2.08128e-05	6	1	1	1	1	1	1	1	1	0	0	0	0	0	0	0	0	0
BAT_57482	BAT	57482	sphingomyelin (d18:2/23:1)*	Lipid			2.75828e-05	6	1	1	1	1	1	1	1	1	0	0	0	0	0	0	0	0	0
BAT_22842	BAT	22842	cholate	Lipid	C00695	HMDB00619	3.24488e-05	6	1	1	1	1	1	1	1	1	0	0	0	0	0	0	0	0	0
BAT_1356	BAT	1356	nonadecanoate (19:0)	Lipid	C16535	HMDB00772	2.61275e-05	5	1	1	1	1	1	1	1	1	0	0	0	0	0	0	0	0	0
BAT_1358	BAT	1358	stearate (18:0)	Lipid	C01530	HMDB00827	2.36794e-05	5	1	1	1	1	1	1	1	1	0	0	0	0	0	0	0	0	0
BAT_48182	BAT	48182	myristoleoylcarnitine (C14:1)*	Lipid			2.70068e-05	5	1	1	1	1	1	1	1	1	0	0	0	0	0	0	0	0	0
BAT_52461	BAT	52461	1-palmitoyl-2-oleoyl-GPC (16:0/18:1)	Lipid		HMDB07972	2.74963e-05	5	1	1	1	1	1	1	1	1	0	0	0	0	0	0	0	0	0
BAT_52944	BAT	52944	palmitoylcholine	Lipid			3.09039e-05	5	1	1	1	1	1	1	1	1	0	0	0	0	0	0	0	0	0
BAT_53223	BAT	53223	palmitoleoylcarnitine (C16:1)*	Lipid			2.70193e-05	5	1	1	1	1	1	1	1	1	0	0	0	0	0	0	0	0	0
BAT_62946	BAT	62946	1-methyl-5-imidazoleacetate	Amino Acid		HMDB04988	2.99645e-05	5	1	1	1	1	1	1	1	1	0	0	0	0	0	0	0	0	0
BAT_61506	BAT	61506	myristoylcholine*	Lipid			3.1208e-05	5	1	1	1	1	1	1	1	1	0	0	0	0	0	0	0	0	0
BAT_1512	BAT	1512	picolinate	Amino Acid	C10164	HMDB02243	3.18693e-05	5	1	1	1	1	1	1	1	1	0	0	0	0	0	0	0	0	0
BAT_35107	BAT	35107	isovalerylglycine	Amino Acid		HMDB00678	2.86954e-05	5	1	1	1	1	1	1	1	1	0	0	0	0	0	0	0	0	0
BAT_1114	BAT	1114	deoxycholate	Lipid	C04483	HMDB00626	2.94516e-05	5	1	1	1	1	1	1	1	1	0	0	0	0	0	0	0	0	0
BAT_55015	BAT	55015	gamma-glutamyl-alpha-lysine	Peptide			2.81717e-05	4	1	1	1	1	1	1	1	1	0	0	0	0	0	0	0	0	0
BAT_1303	BAT	1303	malate	Energy	C00149	HMDB00156	2.21156e-05	4	1	1	1	1	1	1	1	1	0	0	0	0	0	0	0	0	0
BAT_1110	BAT	1110	arachidonate (20:4n6)	Lipid	C00219	HMDB01043	3.21456e-05	4	1	1	1	1	1	1	1	1	0	0	0	0	0	0	0	0	0
BAT_57475	BAT	57475	sphingomyelin (d18:1/19:0, d19:1/18:0)*	Lipid			2.77646e-05	4	1	1	1	1	1	1	1	1	0	0	0	0	0	0	0	0	0
BAT_63990	BAT	63990	2-O-methylascorbic acid	Cofactors and Vitamins			2.90838e-05	4	1	1	1	1	1	1	1	1	0	0	0	0	0	0	0	0	0
BAT_48255	BAT	48255	arabonate/xylonate	Carbohydrate			2.71377e-05	4	1	1	1	1	1	1	1	1	0	0	0	0	0	0	0	0	0
BAT_62853	BAT	62853	3-amino-2-piperidone	Amino Acid		HMDB00323	2.45256e-05	4	1	1	1	1	1	1	1	1	0	0	0	0	0	0	0	0	0
BAT_1572	BAT	1572	glycerate	Carbohydrate	C00258	HMDB00139	2.71349e-05	4	1	1	1	1	1	1	1	1	0	0	0	0	0	0	0	0	0
BAT_57838	BAT	57838	adenylosuccinate	Nucleotide	C03794	HMDB00536	3.16337e-05	4	1	1	1	1	1	1	1	1	0	0	0	0	0	0	0	0	0
BAT_54961	BAT	54961	oleoyl-arachidonoyl-glycerol (18:1/20:4) [2]*	Lipid		HMDB07228	2.27188e-05	4	1	1	1	1	1	1	1	1	0	0	0	0	0	0	0	0	0
BAT_6146	BAT	6146	2-aminoadipate	Amino Acid	C00956	HMDB00510	3.54299e-05	4	1	1	1	1	1	1	1	1	0	0	0	0	0	0	0	0	0
BAT_27665	BAT	27665	1-methylnicotinamide	Cofactors and Vitamins	C02918	HMDB00699	2.97528e-05	4	1	1	1	1	1	1	1	1	0	0	0	0	0	0	0	0	0
BAT_33487	BAT	33487	glutamate, gamma-methyl ester	Amino Acid		HMDB61715	8.22158e-07	4	1	1	1	1	1	1	1	1	0	0	0	0	0	0	0	0	0
BAT_33967	BAT	33967	N-acetylisoleucine	Amino Acid		HMDB61684	3.47447e-05	4	1	1	1	1	1	1	1	1	0	0	0	0	0	0	0	0	0
BAT_32306	BAT	32306	trans-4-hydroxyproline	Amino Acid	C01157	HMDB00725	2.66973e-05	3	1	1	1	1	1	1	1	1	0	0	0	0	0	0	0	0	0
BAT_15872	BAT	15872	malonate	Lipid	C00383	HMDB00691	2.97747e-05	3	1	1	1	1	1	1	1	1	0	0	0	0	0	0	0	0	0
BAT_27672	BAT	27672	3-indoxyl sulfate	Amino Acid		HMDB00682	5.05213e-07	3	1	1	1	1	1	1	1	1	0	0	0	0	0	0	0	0	0
BAT_33969	BAT	33969	stearidonate (18:4n3)	Lipid	C16300	HMDB06547	3.00623e-07	3	1	1	1	1	1	1	1	1	0	0	0	0	0	0	0	0	0
BAT_601	BAT	601	dihydroorotate	Nucleotide	C00337	HMDB03349	2.33859e-05	3	1	1	1	1	1	1	1	1	0	0	0	0	0	0	0	0	0
BAT_2831	BAT	2831	adenosine 3',5'-cyclic monophosphate (cAMP)	Nucleotide	C00575	HMDB00058	2.71769e-05	3	1	1	1	1	1	1	1	1	0	0	0	0	0	0	0	0	0
BAT_1118	BAT	1118	arachidate (20:0)	Lipid	C06425	HMDB02212	2.34651e-05	2	1	1	1	1	1	1	1	1	0	0	0	0	0	0	0	0	0
BAT_62860	BAT	62860	N6-methyllysine	Amino Acid	C02728	HMDB02038	2.75006e-05	2	1	1	1	1	1	1	1	1	0	0	0	0	0	0	0	0	0
BAT_5341	BAT	5341	thiamin (Vitamin B1)	Cofactors and Vitamins	C00378	HMDB00235	2.02858e-05	2	1	1	1	1	1	1	1	1	0	0	0	0	0	0	0	0	0
BAT_35625	BAT	35625	1-myristoylglycerol (14:0)	Lipid	C01885	HMDB11561	4.7746e-07	2	1	1	1	1	1	1	1	1	0	0	0	0	0	0	0	0	0
BAT_33955	BAT	33955	1-palmitoyl-GPC (16:0)	Lipid		HMDB10382	2.01723e-05	2	1	1	1	1	1	1	1	1	0	0	0	0	0	0	0	0	0
BAT_52465	BAT	52465	1-palmitoyl-2-docosahexaenoyl-GPE (16:0/22:6)*	Lipid		HMDB05324	2.42009e-05	2	1	1	1	1	1	1	1	1	0	0	0	0	0	0	0	0	0
BAT_54958	BAT	54958	palmitoyl-arachidonoyl-glycerol (16:0/20:4) [2]*	Lipid		HMDB07112	2.50567e-05	2	1	1	1	1	1	1	1	1	0	0	0	0	0	0	0	0	0
BAT_45428	BAT	45428	N-acetylmethionine sulfoxide	Amino Acid			1.93117e-05	2	1	1	1	1	1	1	1	1	0	0	0	0	0	0	0	0	0
BAT_46798	BAT	46798	oleoyl-linoleoyl-glycerol (18:1/18:2) [1]	Lipid		HMDB07219	2.25467e-07	2	1	1	1	1	1	1	1	1	0	0	0	0	0	0	0	0	0
BAT_57477	BAT	57477	sphingomyelin (d18:1/22:2, d18:2/22:1, d16:1/24:2)*	Lipid			2.75698e-05	2	1	1	1	1	1	1	1	1	0	0	0	0	0	0	0	0	0
BAT_52467	BAT	52467	1-palmitoyl-2-arachidonoyl-GPI (16:0/20:4)*	Lipid		HMDB09789	2.34046e-05	2	1	1	1	1	1	1	1	1	0	0	0	0	0	0	0	0	0
BAT_57512	BAT	57512	margaroylcarnitine (C17)*	Lipid		HMDB06210	2.41942e-05	2	1	1	1	1	1	1	1	1	0	0	0	0	0	0	0	0	0
BAT_62781	BAT	62781	18-methylnonadecanoate (i20:0)	Lipid			2.00415e-07	2	1	1	1	1	1	1	1	1	0	0	0	0	0	0	0	0	0
BAT_15677	BAT	15677	3-methylhistidine	Amino Acid	C01152	HMDB00479	2.6722e-07	2	1	1	1	1	1	1	1	1	0	0	0	0	0	0	0	0	0
BAT_43023	BAT	43023	pterin	Cofactors and Vitamins	C00715	HMDB00802	2.00415e-07	2	1	1	1	1	1	1	1	1	0	0	0	0	0	0	0	0	0
BAT_2372	BAT	2372	cytidine 5'-monophosphate (5'-CMP)	Nucleotide	C00055	HMDB00095	1.70152e-05	2	1	1	1	1	1	1	1	1	0	0	0	0	0	0	0	0	0
BAT_57554	BAT	57554	2'-O-methylcytidine	Nucleotide			2.33041e-05	2	1	1	1	1	1	1	1	1	0	0	0	0	0	0	0	0	0
BAT_36808	BAT	36808	dimethylarginine (SDMA + ADMA)	Amino Acid	C03626	HMDB01539	3.11822e-05	2	1	1	1	1	1	1	1	1	0	0	0	0	0	0	0	0	0
BAT_52713	BAT	52713	1-(1-enyl-palmitoyl)-2-palmitoleoyl-GPC (P-16:0/16:1)*	Lipid		HMDB11207	2.62709e-05	2	1	1	1	1	1	1	1	1	0	0	0	0	0	0	0	0	0
BAT_62959	BAT	62959	hydroxy-N6,N6,N6-trimethyllysine*	Amino Acid			2.00415e-07	2	1	1	1	1	1	1	1	1	0	0	0	0	0	0	0	0	0
BAT_57515	BAT	57515	lignoceroylcarnitine (C24)*	Lipid			2.25467e-07	2	1	1	1	1	1	1	1	1	0	0	0	0	0	0	0	0	0
BAT_35628	BAT	35628	1-oleoyl-GPE (18:1)	Lipid		HMDB11506	2.66405e-05	2	1	1	1	1	1	1	1	1	0	0	0	0	0	0	0	0	0
BAT_396	BAT	396	glutarate (pentanedioate)	Lipid	C00489	HMDB00661	2.42947e-05	2	1	1	1	1	1	1	1	1	0	0	0	0	0	0	0	0	0
BAT_52285	BAT	52285	oleate/vaccenate (18:1)	Lipid			2.43779e-05	2	1	1	1	1	1	1	1	1	0	0	0	0	0	0	0	0	0
BAT_15122	BAT	15122	glycerol	Lipid	C00116	HMDB00131	4.18108e-07	2	1	1	1	1	1	1	1	1	0	0	0	0	0	0	0	0	0
BAT_61827	BAT	61827	2-hydroxyheptanoate*	Lipid			1.92601e-05	2	1	1	1	1	1	1	1	1	0	0	0	0	0	0	0	0	0
BAT_1408	BAT	1408	putrescine	Amino Acid	C00134	HMDB01414	2.25467e-07	2	1	1	1	1	1	1	1	1	0	0	0	0	0	0	0	0	0
BAT_2342	BAT	2342	serotonin	Amino Acid	C00780	HMDB00259	2.69805e-05	2	1	1	1	1	1	1	1	1	0	0	0	0	0	0	0	0	0
BAT_32489	BAT	32489	caproate (6:0)	Lipid	C01585	HMDB00535	3.21712e-05	2	1	1	1	1	1	1	1	1	0	0	0	0	0	0	0	0	0
BAT_33934	BAT	33934	gamma-glutamyl-epsilon-lysine	Peptide		HMDB03869	2.75395e-05	2	1	1	1	1	1	1	1	1	0	0	0	0	0	0	0	0	0
BAT_53	BAT	53	glutamine	Amino Acid	C00064	HMDB00641	2.9731e-05	2	1	1	1	1	1	1	1	1	0	0	0	0	0	0	0	0	0
BAT_584	BAT	584	mannose	Carbohydrate	C00159	HMDB00169	2.2628e-05	1	1	1	1	1	1	1	1	1	0	0	0	0	0	0	0	0	0
BAT_606	BAT	606	uridine	Nucleotide	C00299	HMDB00296	1.77934e-05	1	1	1	1	1	1	1	1	1	0	0	0	0	0	0	0	0	0
BAT_2849	BAT	2849	guanosine 5'- monophosphate (5'-GMP)	Nucleotide	C00144	HMDB01397	1.00208e-07	1	1	1	1	1	1	1	1	1	0	0	0	0	0	0	0	0	0
BAT_46322	BAT	46322	CoA	Cofactors and Vitamins	C00010	HMDB01423	2.2123e-05	1	1	1	1	1	1	1	1	1	0	0	0	0	0	0	0	0	0
BAT_21232	BAT	21232	2-oleoylglycerol (18:1)	Lipid		HMDB11537	4.05841e-07	1	1	1	1	1	1	1	1	1	0	0	0	0	0	0	0	0	0
BAT_41220	BAT	41220	2-stearoyl-GPE (18:0)*	Lipid		HMDB11129	2.18485e-05	1	1	1	1	1	1	1	1	1	0	0	0	0	0	0	0	0	0
BAT_34061	BAT	34061	1-arachidonoyl-GPC (20:4n6)*	Lipid	C05208	HMDB10395	1.80924e-05	1	1	1	1	1	1	1	1	1	0	0	0	0	0	0	0	0	0
BAT_33441	BAT	33441	isobutyrylcarnitine (C4)	Amino Acid		HMDB00736	1.00208e-07	1	1	1	1	1	1	1	1	1	0	0	0	0	0	0	0	0	0
BAT_35631	BAT	35631	1-palmitoyl-GPE (16:0)	Lipid		HMDB11503	1.85443e-05	1	1	1	1	1	1	1	1	1	0	0	0	0	0	0	0	0	0
BAT_35253	BAT	35253	2-palmitoyl-GPC* (16:0)*	Lipid		HMDB61702	1.00208e-07	1	1	1	1	1	1	1	1	1	0	0	0	0	0	0	0	0	0
BAT_38309	BAT	38309	4-hydroxynonenal	Lipid		HMDB04362	2.2763e-05	1	1	1	1	1	1	1	1	1	0	0	0	0	0	0	0	0	0
BAT_38399	BAT	38399	9,10-DiHOME	Lipid	C14828	HMDB04704	1.00208e-07	1	1	1	1	1	1	1	1	1	0	0	0	0	0	0	0	0	0
BAT_39270	BAT	39270	1-(1-enyl-palmitoyl)-GPE (P-16:0)*	Lipid			2.62134e-05	1	1	1	1	1	1	1	1	1	0	0	0	0	0	0	0	0	0
BAT_2134	BAT	2134	flavin adenine dinucleotide (FAD)	Cofactors and Vitamins	C00016	HMDB01248	2.21119e-05	1	1	1	1	1	1	1	1	1	0	0	0	0	0	0	0	0	0
BAT_53174	BAT	53174	1,2-dilinoleoyl-GPE (18:2/18:2)*	Lipid		HMDB09093	2.33797e-05	1	1	1	1	1	1	1	1	1	0	0	0	0	0	0	0	0	0
BAT_32350	BAT	32350	1-methyl-4-imidazoleacetate	Amino Acid	C05828	HMDB02820	1.00208e-07	1	1	1	1	1	1	1	1	1	0	0	0	0	0	0	0	0	0
BAT_45095	BAT	45095	2-methylbutyrylcarnitine (C5)	Amino Acid		HMDB00378	1.00208e-07	1	1	1	1	1	1	1	1	1	0	0	0	0	0	0	0	0	0
BAT_555	BAT	555	adenosine	Nucleotide	C00212	HMDB00050	1.78145e-05	1	1	1	1	1	1	1	1	1	0	0	0	0	0	0	0	0	0
BAT_62862	BAT	62862	N6,N6-dimethyllysine	Amino Acid	C05545	HMDB13287	2.5266e-05	1	1	1	1	1	1	1	1	1	0	0	0	0	0	0	0	0	0
BAT_54968	BAT	54968	linoleoyl-linoleoyl-glycerol (18:2/18:2) [1]*	Lipid		HMDB07248	1.50311e-07	1	1	1	1	1	1	1	1	1	0	0	0	0	0	0	0	0	0
BAT_61868	BAT	61868	1-ribosyl-imidazoleacetate*	Amino Acid	C05131	HMDB02331	1.00208e-07	1	1	1	1	1	1	1	1	1	0	0	0	0	0	0	0	0	0
BAT_57547	BAT	57547	2,3-dihydroxy-2-methylbutyrate	Amino Acid		HMDB29576	1.00208e-07	1	1	1	1	1	1	1	1	1	0	0	0	0	0	0	0	0	0
BAT_57461	BAT	57461	argininate*	Amino Acid		HMDB03148	2.74762e-05	1	1	1	1	1	1	1	1	1	0	0	0	0	0	0	0	0	0
BAT_52984	BAT	52984	3-hydroxybutyrylcarnitine (2)	Lipid		HMDB13127	1.3361e-07	1	1	1	1	1	1	1	1	1	0	0	0	0	0	0	0	0	0
BAT_63264	BAT	63264	pentose acid*	Partially Characterized Molecules			1.49414e-05	1	1	1	1	1	1	1	1	1	0	0	0	0	0	0	0	0	0
BAT_52282	BAT	52282	2-methylcitrate/homocitrate	Energy			2.79771e-05	1	1	1	1	1	1	1	1	1	0	0	0	0	0	0	0	0	0
BAT_1549	BAT	1549	3-hydroxyisobutyrate	Amino Acid	C06001	HMDB00336	2.63578e-05	1	1	1	1	1	1	1	1	1	0	0	0	0	0	0	0	0	0
BAT_43768	BAT	43768	docosahexaenoyl ethanolamide	Lipid			1.00208e-07	1	1	1	1	1	1	1	1	1	0	0	0	0	0	0	0	0	0
BAT_513	BAT	513	creatinine	Amino Acid	C00791	HMDB00562	2.50519e-07	1	1	1	1	1	1	1	1	1	0	0	0	0	0	0	0	0	0
BAT_1898	BAT	1898	proline	Amino Acid	C00148	HMDB00162	2.82913e-05	1	1	1	1	1	1	1	1	1	0	0	0	0	0	0	0	0	0
BAT_1123	BAT	1123	inosine	Nucleotide	C00294	HMDB00195	1.00208e-07	1	1	1	1	1	1	1	1	1	0	0	0	0	0	0	0	0	0
BAT_22138	BAT	22138	homocitrulline	Amino Acid	C02427	HMDB00679	2.83279e-05	1	1	1	1	1	1	1	1	1	0	0	0	0	0	0	0	0	0
BAT_1651	BAT	1651	pyridoxal	Cofactors and Vitamins	C00250	HMDB01545	2.63353e-05	1	1	1	1	1	1	1	1	1	0	0	0	0	0	0	0	0	0
BAT_1594	BAT	1594	N-carbamoylaspartate	Nucleotide	C00438	HMDB00828	1.00208e-07	1	1	1	1	1	1	1	1	1	0	0	0	0	0	0	0	0	0
BAT_48491	BAT	48491	sphingomyelin (d18:1/20:1, d18:2/20:0)*	Lipid			1.00208e-07	1	1	1	1	1	1	1	1	1	0	0	0	0	0	0	0	0	0
BAT_57652	BAT	57652	hexadecadienoate (16:2n6)	Lipid		HMDB00477	1.94128e-05	1	1	1	1	1	1	1	1	1	0	0	0	0	0	0	0	0	0
BAT_1301	BAT	1301	lysine	Amino Acid	C00047	HMDB00182	2.23703e-05	1	1	1	1	1	1	1	1	1	0	0	0	0	0	0	0	0	0
BAT_61826	BAT	61826	N-linoleoyltaurine*	Lipid			3.06003e-05	1	1	1	1	1	1	1	1	1	0	0	0	0	0	0	0	0	0
BAT_31932	BAT	31932	propionylglycine (C3)	Lipid		HMDB00783	1.3361e-07	1	1	1	1	1	1	1	1	1	0	0	0	0	0	0	0	0	0
BAT_57514	BAT	57514	behenoylcarnitine (C22)*	Lipid			1.00208e-07	1	1	1	1	1	1	1	1	1	0	0	0	0	0	0	0	0	0
BAT_43264	BAT	43264	3-hydroxybutyrylcarnitine (1)	Lipid		HMDB13127	1.00208e-07	1	1	1	1	1	1	1	1	1	0	0	0	0	0	0	0	0	0
BAT_48990	BAT	48990	pyruvate	Carbohydrate	C00022	HMDB00243	1.3361e-07	1	1	1	1	1	1	1	1	1	0	0	0	0	0	0	0	0	0
BAT_57814	BAT	57814	(N(1) + N(8))-acetylspermidine	Amino Acid			2.378e-05	1	1	1	1	1	1	1	1	1	0	0	0	0	0	0	0	0	0
BAT_35174	BAT	35174	mead acid (20:3n9)	Lipid		HMDB10378	2.57677e-07	1	1	1	1	1	1	1	1	1	0	0	0	0	0	0	0	0	0
BAT_2730	BAT	2730	gamma-glutamylglutamine	Peptide	C05283	HMDB11738	1.86323e-05	1	1	1	1	1	1	1	1	1	0	0	0	0	0	0	0	0	0
BAT_43802	BAT	43802	guanidinoacetate	Amino Acid	C00581	HMDB00128	1.00208e-07	1	1	1	1	1	1	1	1	1	0	0	0	0	0	0	0	0	0
BAT_15488	BAT	15488	acetylphosphate	Energy	C00227	HMDB01494	1.00208e-07	1	1	1	1	1	1	1	1	1	0	0	0	0	0	0	0	0	0
BAT_15990	BAT	15990	glycerophosphorylcholine (GPC)	Lipid	C00670	HMDB00086	1.97842e-05	1	1	1	1	1	1	1	1	1	0	0	0	0	0	0	0	0	0
BAT_1591	BAT	1591	N-acetylvaline	Amino Acid		HMDB11757	1.65021e-05	1	1	1	1	1	1	1	1	1	0	0	0	0	0	0	0	0	0
BAT_52677	BAT	52677	1-(1-enyl-palmitoyl)-2-linoleoyl-GPE (P-16:0/18:2)*	Lipid		HMDB11343	1.00208e-07	1	1	1	1	1	1	1	1	1	0	0	0	0	0	0	0	0	0
BAT_57541	BAT	57541	palmitoleoyl ethanolamide*	Lipid		HMDB13648	1.00208e-07	1	1	1	1	1	1	1	1	1	0	0	0	0	0	0	0	0	0
BAT_57449	BAT	57449	stearoyl-arachidonoyl-glycerol (18:0/20:4) [2]*	Lipid			1.50311e-07	1	1	1	1	1	1	1	1	1	0	0	0	0	0	0	0	0	0
BAT_1508	BAT	1508	pantothenate (Vitamin B5)	Cofactors and Vitamins	C00864	HMDB00210	2.27745e-07	1	1	1	1	1	1	1	1	1	0	0	0	0	0	0	0	0	0
BAT_39609	BAT	39609	16-hydroxypalmitate	Lipid	C18218	HMDB06294	2.27745e-07	1	1	1	1	1	1	1	1	1	0	0	0	0	0	0	0	0	0
BAT_48114	BAT	48114	1-methylguanidine	Amino Acid	C02294	HMDB01522	1.3361e-07	1	1	1	1	1	1	1	1	1	0	0	0	0	0	0	0	0	0
BAT_542	BAT	542	3-hydroxybutyrate (BHBA)	Lipid	C01089	HMDB00357	1.60332e-07	1	1	1	1	1	1	1	1	1	0	0	0	0	0	0	0	0	0
BAT_54885	BAT	54885	1-linoleoyl-GPG (18:2)*	Lipid			1.00208e-07	1	1	1	1	1	1	1	1	1	0	0	0	0	0	0	0	0	0
BAT_42420	BAT	42420	erythronate*	Carbohydrate		HMDB00613	2.19523e-05	1	1	1	1	1	1	1	1	1	0	0	0	0	0	0	0	0	0
BAT_18330	BAT	18330	5-methyltetrahydrofolate (5MeTHF)	Cofactors and Vitamins	C00440	HMDB01396	1.00208e-07	1	1	1	1	1	1	1	1	1	0	0	0	0	0	0	0	0	0
BAT_32492	BAT	32492	caprylate (8:0)	Lipid	C06423	HMDB00482	2.35808e-05	1	1	1	1	1	1	1	1	1	0	0	0	0	0	0	0	0	0
BAT_52628	BAT	52628	1-palmitoyl-2-linoleoyl-GPG (16:0/18:2)	Lipid		HMDB10575	1.00208e-07	1	1	1	1	1	1	1	1	1	0	0	0	0	0	0	0	0	0
BAT_38102	BAT	38102	oleoyl ethanolamide	Lipid		HMDB02088	2.69999e-05	1	1	1	1	1	1	1	1	1	0	0	0	0	0	0	0	0	0
BAT_1574	BAT	1574	histamine	Amino Acid	C00388	HMDB00870	2.80412e-05	1	1	1	1	1	1	1	1	1	0	0	0	0	0	0	0	0	0
BAT_32401	BAT	32401	trigonelline (N'-methylnicotinate)	Cofactors and Vitamins	C01004	HMDB00875	2.80412e-05	1	1	1	1	1	1	1	1	1	0	0	0	0	0	0	0	0	0
BAT_35482	BAT	35482	2-methylmalonylcarnitine (C4-DC)	Lipid		HMDB13133	1.00208e-07	1	1	1	1	1	1	1	1	1	0	0	0	0	0	0	0	0	0
BAT_35675	BAT	35675	2-hydroxypalmitate	Lipid		HMDB31057	1.00208e-07	1	1	1	1	1	1	1	1	1	0	0	0	0	0	0	0	0	0
BAT_15860	BAT	15860	UDP-galactose	Carbohydrate	C00052	HMDB00302	1.00208e-07	1	1	1	1	1	1	1	1	1	0	0	0	0	0	0	0	0	0
BAT_37501	BAT	37501	gamma-tocotrienol	Cofactors and Vitamins	C14155	HMDB12958	1.00208e-07	1	1	1	1	1	1	1	1	1	0	0	0	0	0	0	0	0	0
BAT_48258	BAT	48258	1-oleoyl-GPC (18:1)	Lipid		HMDB02815	1.00208e-07	1	1	1	1	1	1	1	1	1	0	0	0	0	0	0	0	0	0
BAT_33961	BAT	33961	1-stearoyl-GPC (18:0)	Lipid		HMDB10384	2.4529e-05	1	1	1	1	1	1	1	1	1	0	0	0	0	0	0	0	0	0
BAT_15650	BAT	15650	N1-methyladenosine	Nucleotide	C02494	HMDB03331	1.67013e-07	1	1	1	1	1	1	1	1	1	0	0	0	0	0	0	0	0	0
BAT_594	BAT	594	nicotinamide	Cofactors and Vitamins	C00153	HMDB01406	2.27778e-05	1	1	1	1	1	1	1	1	1	0	0	0	0	0	0	0	0	0
BAT_57651	BAT	57651	hexadecatrienoate (16:3n3)	Lipid			2.57757e-05	1	1	1	1	1	1	1	1	1	0	0	0	0	0	0	0	0	0
BAT_53237	BAT	53237	sedoheptulose	Carbohydrate		HMDB03219	1.00208e-07	1	1	1	1	1	1	1	1	1	0	0	0	0	0	0	0	0	0
BAT_62069	BAT	62069	3-hydroxyadipate*	Lipid		HMDB00345	1.00208e-07	1	1	1	1	1	1	1	1	1	0	0	0	0	0	0	0	0	0
BAT_1444	BAT	1444	pipecolate	Amino Acid	C00408	HMDB00070	1.00208e-07	1	1	1	1	1	1	1	1	1	0	0	0	0	0	0	0	0	0
BAT_31850	BAT	31850	butyrylglycine (C4)	Lipid		HMDB00808	1.00208e-07	1	1	1	1	1	1	1	1	1	0	0	0	0	0	0	0	0	0
BAT_57443	BAT	57443	ceramide (d18:2/24:1, d18:1/24:2)*	Lipid			2.20517e-05	1	1	1	1	1	1	1	1	1	0	0	0	0	0	0	0	0	0
BAT_5983	BAT	5983	corticosterone	Lipid	C02140	HMDB01547	2.50163e-05	1	1	1	1	1	1	1	1	1	0	0	0	0	0	0	0	0	0
BAT_577	BAT	577	fructose	Carbohydrate	C00095	HMDB00660	2.59741e-05	1	1	1	1	1	1	1	1	1	0	0	0	0	0	0	0	0	0
BAT_43831	BAT	43831	1-methylhistamine	Amino Acid	C05127	HMDB00898	4.3304e-07	1	1	1	1	1	1	1	1	1	0	0	0	0	0	0	0	0	0
BAT_1648	BAT	1648	serine	Amino Acid	C00065	HMDB00187	1.3361e-07	1	1	1	1	1	1	1	1	1	0	0	0	0	0	0	0	0	0
BAT_63358	BAT	63358	3-hydroxydecanoylcarnitine	Lipid		HMDB61636	2.00415e-07	1	1	1	1	1	1	1	1	1	0	0	0	0	0	0	0	0	0
BAT_54964	BAT	54964	linoleoyl-linolenoyl-glycerol (18:2/18:3) [2]*	Lipid		HMDB07250	1.00208e-07	1	1	1	1	1	1	1	1	1	0	0	0	0	0	0	0	0	0
BAT_40469	BAT	40469	N1-Methyl-2-pyridone-5-carboxamide	Cofactors and Vitamins	C05842	HMDB04193	1.3361e-07	1	1	1	1	1	1	1	1	1	0	0	0	0	0	0	0	0	0
BAT_1553	BAT	1553	2'-deoxyadenosine	Nucleotide	C00559	HMDB00101	1.00208e-07	1	1	1	1	1	1	1	1	1	0	0	0	0	0	0	0	0	0
BAT_48341	BAT	48341	1-dihomo-linolenylglycerol (20:3)	Lipid			1.60332e-07	1	1	1	1	1	1	1	1	1	0	0	0	0	0	0	0	0	0
BAT_63009	BAT	63009	S-(1,2-dicarboxyethyl)glutathione	Amino Acid			1.3361e-07	1	1	1	1	1	1	1	1	1	0	0	0	0	0	0	0	0	0
BAT_41754	BAT	41754	heme	Cofactors and Vitamins	C00032	HMDB03178	3.00072e-05	1	1	1	1	1	1	1	1	1	0	0	0	0	0	0	0	0	0
BAT_21127	BAT	21127	1-palmitoylglycerol (16:0)	Lipid		HMDB31074	1.00208e-07	1	1	1	1	1	1	1	1	1	0	0	0	0	0	0	0	0	0
BAT_63683	BAT	63683	branched-chain, straight-chain, or cyclopropyl 12:1 fatty acid*	Partially Characterized Molecules			2.75323e-05	1	1	1	1	1	1	1	1	1	0	0	0	0	0	0	0	0	0
BAT_57467	BAT	57467	docosatrienoate (22:3n6)*	Lipid			1.83299e-05	1	1	1	1	1	1	1	1	1	0	0	0	0	0	0	0	0	0
BAT_1806	BAT	1806	retinol (Vitamin A)	Cofactors and Vitamins	C00473	HMDB00305	1.00208e-07	1	1	1	1	1	1	1	1	1	0	0	0	0	0	0	0	0	0
BAT_1573	BAT	1573	guanosine	Nucleotide	C00387	HMDB00133	1.00208e-07	1	1	1	1	1	1	1	1	1	0	0	0	0	0	0	0	0	0
eWAT_53189	eWAT	53189	1-linoleoyl-2-arachidonoyl-GPE (18:2/20:4)*	Lipid		HMDB09102	2.86221e-05	12	0.001	1	0.001	1	0.001	1	0.001	1	1	0	1	0	1	0	1	0	4
eWAT_52446	eWAT	52446	1-stearoyl-2-linoleoyl-GPE (18:0/18:2)*	Lipid		HMDB08994	2.82307e-05	9	0.001	1	1	1	1	0.001	0.001	0.001	1	0	0	0	0	1	1	1	4
eWAT_27710	eWAT	27710	N-acetylglycine	Amino Acid		HMDB00532	2.89272e-05	6	0.001	1	0.001	1	1	0.001	0.001	1	1	0	1	0	0	1	1	0	4
eWAT_1649	eWAT	1649	valine	Amino Acid	C00183	HMDB00883	3.75208e-05	5	1	0.001	0.001	1	1	0.001	1	0.001	0	1	1	0	0	1	0	1	4
eWAT_27738	eWAT	27738	threonate	Cofactors and Vitamins	C01620	HMDB00943	2.63525e-05	3	1	1	0.001	1	1	0.001	0.001	0.001	0	0	1	0	0	1	1	1	4
eWAT_52616	eWAT	52616	1-palmitoyl-2-stearoyl-GPC (16:0/18:0)	Lipid		HMDB07970	3.05395e-07	2	0.001	1	0.001	1	1	0.001	1	0.001	1	0	1	0	0	1	0	1	4
eWAT_53260	eWAT	53260	oleoylcholine	Lipid			1.59298e-05	2	1	1	0.001	0.001	0.001	1	0.001	1	0	0	1	1	1	0	1	0	4
eWAT_52687	eWAT	52687	1-oleoyl-2-linoleoyl-GPE (18:1/18:2)*	Lipid		HMDB05349	3.03113e-05	15	1	1	0.001	1	1	0.001	0.001	1	0	0	1	0	0	1	1	0	3
eWAT_53195	eWAT	53195	1-myristoyl-2-arachidonoyl-GPC (14:0/20:4)*	Lipid		HMDB07883	3.29732e-05	13	0.001	1	0.001	1	0.001	1	1	1	1	0	1	0	1	0	0	0	3
eWAT_52716	eWAT	52716	1-(1-enyl-palmitoyl)-2-palmitoyl-GPC (P-16:0/16:0)*	Lipid		HMDB11206	2.9773e-05	7	0.001	1	1	0.001	1	1	0.001	1	1	0	0	1	0	0	1	0	3
eWAT_52449	eWAT	52449	1-stearoyl-2-arachidonoyl-GPI (18:0/20:4)	Lipid		HMDB09815	3.08912e-05	4	0.001	1	1	1	1	1	0.001	0.001	1	0	0	0	0	0	1	1	3
eWAT_60	eWAT	60	leucine	Amino Acid	C00123	HMDB00687	3.75878e-05	4	1	1	0.001	1	1	0.001	1	0.001	0	0	1	0	0	1	0	1	3
eWAT_38768	eWAT	38768	15-methylpalmitate	Lipid			2.28529e-05	3	1	0.001	1	0.001	1	1	1	0.001	0	1	0	1	0	0	0	1	3
eWAT_1125	eWAT	1125	isoleucine	Amino Acid	C00407	HMDB00172	3.35939e-05	3	1	1	0.001	1	1	0.001	1	0.001	0	0	1	0	0	1	0	1	3
eWAT_18497	eWAT	18497	taurocholate	Lipid	C05122	HMDB00036	3.20664e-07	3	1	1	0.001	1	0.001	1	1	0.001	0	0	1	0	1	0	0	1	3
eWAT_3155	eWAT	3155	3-ureidopropionate	Nucleotide	C02642	HMDB00026	2.43048e-05	2	1	1	0.001	1	1	1	0.001	0.001	0	0	1	0	0	0	1	1	3
eWAT_52447	eWAT	52447	1-stearoyl-2-arachidonoyl-GPE (18:0/20:4)	Lipid		HMDB09003	2.59051e-05	2	1	1	0.001	1	1	0.001	1	0.001	0	0	1	0	0	1	0	1	3
eWAT_33983	eWAT	33983	tauro-beta-muricholate	Lipid		HMDB00932	2.6722e-07	2	1	1	0.001	1	0.001	1	1	0.001	0	0	1	0	1	0	0	1	3
eWAT_34396	eWAT	34396	choline phosphate	Lipid	C00588	HMDB01565	2.31362e-05	2	1	1	0.001	0.001	1	1	0.001	1	0	0	1	1	0	0	1	0	3
eWAT_57473	eWAT	57473	sphingomyelin (d18:0/18:0, d19:0/17:0)*	Lipid		HMDB12087	2.21148e-07	2	0.001	1	0.001	1	1	0.001	1	1	1	0	1	0	0	1	0	0	3
eWAT_1604	eWAT	1604	urate	Nucleotide	C00366	HMDB00289	3.44785e-05	2	1	1	0.001	0.001	0.001	1	1	1	0	0	1	1	1	0	0	0	3
eWAT_1437	eWAT	1437	succinate	Energy	C00042	HMDB00254	3.30519e-05	2	1	1	0.001	0.001	0.001	1	1	1	0	0	1	1	1	0	0	0	3
eWAT_1496	eWAT	1496	methylmalonate (MMA)	Lipid	C02170	HMDB00202	1.00208e-07	1	1	1	1	0.001	1	0.001	0.001	1	0	0	0	1	0	1	1	0	3
eWAT_20694	eWAT	20694	oxalate (ethanedioate)	Cofactors and Vitamins	C00209	HMDB02329	2.43824e-05	1	1	1	0.001	0.001	1	0.001	1	1	0	0	1	1	0	1	0	0	3
eWAT_52604	eWAT	52604	N-palmitoyl-sphinganine (d18:0/16:0)	Lipid		HMDB11760	1.00208e-07	1	1	1	0.001	0.001	1	0.001	1	1	0	0	1	1	0	1	0	0	3
eWAT_52475	eWAT	52475	1-(1-enyl-stearoyl)-2-arachidonoyl-GPE (P-18:0/20:4)*	Lipid		HMDB05779	2.43171e-05	1	0.001	1	1	0.001	1	0.001	1	1	1	0	0	1	0	1	0	0	3
eWAT_15506	eWAT	15506	choline	Lipid	C00114	HMDB00097	3.86815e-05	21	1	1	1	0.001	1	0.001	1	1	0	0	0	1	0	1	0	0	2
eWAT_52452	eWAT	52452	1-stearoyl-2-linoleoyl-GPC (18:0/18:2)*	Lipid		HMDB08039	2.8495e-05	16	1	1	0.001	1	0.001	1	1	1	0	0	1	0	1	0	0	0	2
eWAT_42446	eWAT	42446	1-palmitoyl-2-linoleoyl-GPC (16:0/18:2)	Lipid		HMDB07973	3.06128e-05	15	1	1	0.001	0.001	1	1	1	1	0	0	1	1	0	0	0	0	2
eWAT_1121	eWAT	1121	margarate (17:0)	Lipid		HMDB02259	2.72769e-05	9	1	1	0.001	1	1	0.001	1	1	0	0	1	0	0	1	0	0	2
eWAT_15681	eWAT	15681	4-guanidinobutanoate	Amino Acid	C01035	HMDB03464	3.4839e-05	6	1	1	1	1	1	0.001	1	0.001	0	0	0	0	0	1	0	1	2
eWAT_53009	eWAT	53009	1-stearoyl-2-linoleoyl-GPS (18:0/18:2)	Lipid			2.75193e-05	6	1	1	1	1	1	0.001	0.001	1	0	0	0	0	0	1	1	0	2
eWAT_54966	eWAT	54966	diacylglycerol (16:1/18:2 [2], 16:0/18:3 [1])*	Lipid			5.15353e-07	5	1	1	0.001	1	1	0.001	1	1	0	0	1	0	0	1	0	0	2
eWAT_36831	eWAT	36831	cytidine 5'-monophospho-N-acetylneuraminic acid	Carbohydrate	C00128	HMDB01176	2.7036e-05	3	1	1	1	1	0.001	1	1	0.001	0	0	0	0	1	0	0	1	2
eWAT_37478	eWAT	37478	docosapentaenoate (n6 DPA; 22:5n6)	Lipid	C16513	HMDB01976	2.67665e-05	3	1	1	1	0.001	1	1	1	0.001	0	0	0	1	0	0	0	1	2
eWAT_40730	eWAT	40730	imidazole propionate	Amino Acid		HMDB02271	4.58092e-07	3	1	1	1	1	1	0.001	0.001	1	0	0	0	0	0	1	1	0	2
eWAT_15705	eWAT	15705	cystathionine	Amino Acid	C02291	HMDB00099	2.96423e-05	3	1	1	1	1	0.001	0.001	1	1	0	0	0	0	1	1	0	0	2
eWAT_40010	eWAT	40010	leucylalanine	Peptide		HMDB28922	2.97461e-05	2	1	1	1	1	0.001	1	1	0.001	0	0	0	0	1	0	0	1	2
eWAT_44621	eWAT	44621	1-(1-enyl-oleoyl)-GPE (P-18:1)*	Lipid			2.63604e-05	2	1	1	1	0.001	1	0.001	1	1	0	0	0	1	0	1	0	0	2
eWAT_52433	eWAT	52433	sphingomyelin (d17:1/16:0, d18:1/15:0, d16:1/17:0)*	Lipid			2.05111e-05	2	0.001	1	1	1	1	0.001	1	1	1	0	0	0	0	1	0	0	2
eWAT_57331	eWAT	57331	behenoyl dihydrosphingomyelin (d18:0/22:0)*	Lipid		HMDB12091	1.3361e-07	1	1	0.001	1	0.001	1	1	1	1	0	1	0	1	0	0	0	0	2
eWAT_33945	eWAT	33945	phenylacetylglycine	Peptide	C05598	HMDB00821	1.53019e-05	1	1	1	1	1	0.001	1	1	0.001	0	0	0	0	1	0	0	1	2
eWAT_18357	eWAT	18357	glycylvaline	Peptide		HMDB28854	2.40538e-05	1	1	1	1	1	0.001	1	1	0.001	0	0	0	0	1	0	0	1	2
eWAT_34214	eWAT	34214	1-arachidonoyl-GPI* (20:4)*	Lipid		HMDB61690	1.00208e-07	1	1	1	1	0.001	1	0.001	1	1	0	0	0	1	0	1	0	0	2
eWAT_33968	eWAT	33968	5-dodecenoate (12:1n7)	Lipid		HMDB00529	1.00208e-07	1	1	1	0.001	1	0.001	1	1	1	0	0	1	0	1	0	0	0	2
eWAT_37058	eWAT	37058	succinylcarnitine (C4-DC)	Energy		HMDB61717	3.0677e-05	1	1	1	0.001	1	0.001	1	1	1	0	0	1	0	1	0	0	0	2
eWAT_35436	eWAT	35436	hexanoylglycine (C6)	Lipid		HMDB00701	1.00208e-07	1	0.001	1	0.001	1	1	1	1	1	1	0	1	0	0	0	0	0	2
eWAT_52683	eWAT	52683	1-palmitoleoyl-2-linoleoyl-GPC (16:1/18:2)*	Lipid		HMDB08006	2.91515e-05	18	0.001	1	1	1	1	1	1	1	1	0	0	0	0	0	0	0	1
eWAT_38178	eWAT	38178	cis-4-decenoylcarnitine (C10:1)	Lipid			2.9905e-05	11	1	0.001	1	1	1	1	1	1	0	1	0	0	0	0	0	0	1
eWAT_57528	eWAT	57528	adrenoylcarnitine (C22:4)*	Lipid			2.82246e-05	11	1	1	1	1	1	1	1	0.001	0	0	0	0	0	0	0	1	1
eWAT_63151	eWAT	63151	N,N-dimethylalanine	Amino Acid			3.28088e-05	11	1	1	1	1	1	0.001	1	1	0	0	0	0	0	1	0	0	1
eWAT_5086	eWAT	5086	dimethylglycine	Amino Acid	C01026	HMDB00092	3.62023e-05	10	1	1	1	1	1	1	1	0.001	0	0	0	0	0	0	0	1	1
eWAT_33949	eWAT	33949	gamma-glutamylglycine	Peptide		HMDB11667	2.87628e-05	8	1	1	1	1	1	1	1	0.001	0	0	0	0	0	0	0	1	1
eWAT_61769	eWAT	61769	5-dodecenoylcarnitine (C12:1)	Lipid		HMDB13326	2.9506e-05	7	1	1	1	1	1	0.001	1	1	0	0	0	0	0	1	0	0	1
eWAT_46225	eWAT	46225	pyroglutamine*	Amino Acid			2.74061e-05	6	1	1	1	1	1	1	1	0.001	0	0	0	0	0	0	0	1	1
eWAT_32553	eWAT	32553	phenol sulfate	Amino Acid	C02180	HMDB60015	3.20517e-05	4	1	1	1	1	1	0.001	1	1	0	0	0	0	0	1	0	0	1
eWAT_52431	eWAT	52431	1-palmitoleoylglycerol (16:1)*	Lipid		HMDB11565	2.61042e-05	3	1	1	1	1	1	1	1	0.001	0	0	0	0	0	0	0	1	1
eWAT_1494	eWAT	1494	5-oxoproline	Amino Acid	C01879	HMDB00267	2.14269e-05	3	1	1	1	1	1	0.001	1	1	0	0	0	0	0	1	0	0	1
eWAT_35718	eWAT	35718	dihomolinolenate (20:3n3 or 3n6)	Lipid	C03242	HMDB02925	1.71723e-05	3	1	1	1	0.001	1	1	1	1	0	0	0	1	0	0	0	0	1
eWAT_1361	eWAT	1361	pentadecanoate (15:0)	Lipid	C16537	HMDB00826	1.85502e-05	3	1	1	1	0.001	1	1	1	1	0	0	0	1	0	0	0	0	1
eWAT_46799	eWAT	46799	oleoyl-linoleoyl-glycerol (18:1/18:2) [2]	Lipid		HMDB07219	4.0083e-07	3	1	1	1	0.001	1	1	1	1	0	0	0	1	0	0	0	0	1
eWAT_32418	eWAT	32418	myristoleate (14:1n5)	Lipid	C08322	HMDB02000	2.20952e-05	2	1	1	1	1	1	1	1	0.001	0	0	0	0	0	0	0	1	1
eWAT_1505	eWAT	1505	orotate	Nucleotide	C00295	HMDB00226	3.05258e-05	2	1	1	1	1	1	1	1	0.001	0	0	0	0	0	0	0	1	1
eWAT_1493	eWAT	1493	ornithine	Amino Acid	C00077	HMDB03374	2.25467e-07	2	1	1	1	1	1	0.001	1	1	0	0	0	0	0	1	0	0	1
eWAT_32197	eWAT	32197	3-(4-hydroxyphenyl)lactate (HPLA)	Amino Acid	C03672	HMDB00755	2.65211e-05	2	1	1	1	1	0.001	1	1	1	0	0	0	0	1	0	0	0	1
eWAT_48152	eWAT	48152	glucose	Carbohydrate	C00031	HMDB00122	2.43824e-05	1	1	1	1	1	1	1	1	0.001	0	0	0	0	0	0	0	1	1
eWAT_33447	eWAT	33447	palmitoleate (16:1n7)	Lipid	C08362	HMDB03229	1.71689e-05	1	1	1	1	1	1	1	1	0.001	0	0	0	0	0	0	0	1	1
eWAT_34407	eWAT	34407	isovalerylcarnitine (C5)	Amino Acid		HMDB00688	2.66284e-05	1	1	1	1	1	1	1	1	0.001	0	0	0	0	0	0	0	1	1
eWAT_36768	eWAT	36768	valerylglycine (C5)	Lipid		HMDB00927	2.07243e-05	1	1	1	1	1	1	1	1	0.001	0	0	0	0	0	0	0	1	1
eWAT_57520	eWAT	57520	dihomo-linoleoylcarnitine (C20:2)*	Lipid			2.29046e-07	1	1	1	1	1	1	1	1	0.001	0	0	0	0	0	0	0	1	1
eWAT_512	eWAT	512	asparagine	Amino Acid	C00152	HMDB00168	1.3361e-07	1	1	1	1	1	1	0.001	1	1	0	0	0	0	0	1	0	0	1
eWAT_57518	eWAT	57518	arachidonoylcarnitine (C20:4)	Lipid			2.64611e-05	1	1	1	1	1	1	0.001	1	1	0	0	0	0	0	1	0	0	1
eWAT_2763	eWAT	2763	UDP-glucuronate	Carbohydrate	C00167	HMDB00935	3.33957e-05	1	1	1	1	1	1	0.001	1	1	0	0	0	0	0	1	0	0	1
eWAT_34437	eWAT	34437	1-stearoyl-GPG (18:0)	Lipid			2.19725e-05	1	1	1	0.001	1	1	1	1	1	0	0	1	0	0	0	0	0	1
eWAT_54969	eWAT	54969	linoleoyl-linoleoyl-glycerol (18:2/18:2) [2]*	Lipid		HMDB07248	3.00623e-07	1	1	1	0.001	1	1	1	1	1	0	0	1	0	0	0	0	0	1
eWAT_1643	eWAT	1643	fumarate	Energy	C00122	HMDB00134	2.11906e-05	1	1	1	0.001	1	1	1	1	1	0	0	1	0	0	0	0	0	1
eWAT_1516	eWAT	1516	sarcosine	Amino Acid	C00213	HMDB00271	3.06484e-05	19	1	1	1	1	1	1	1	1	0	0	0	0	0	0	0	0	0
eWAT_1648	eWAT	1648	serine	Amino Acid	C00065	HMDB00187	3.94084e-05	17	1	1	1	1	1	1	1	1	0	0	0	0	0	0	0	0	0
eWAT_36602	eWAT	36602	1-oleoyl-GPI (18:1)*	Lipid			3.91679e-05	17	1	1	1	1	1	1	1	1	0	0	0	0	0	0	0	0	0
eWAT_53174	eWAT	53174	1,2-dilinoleoyl-GPE (18:2/18:2)*	Lipid		HMDB09093	3.05843e-05	16	1	1	1	1	1	1	1	1	0	0	0	0	0	0	0	0	0
eWAT_32344	eWAT	32344	UDP-glucose	Carbohydrate	C00029	HMDB00286	3.6926e-05	14	1	1	1	1	1	1	1	1	0	0	0	0	0	0	0	0	0
eWAT_59	eWAT	59	histidine	Amino Acid	C00135	HMDB00177	3.85428e-05	13	1	1	1	1	1	1	1	1	0	0	0	0	0	0	0	0	0
eWAT_15860	eWAT	15860	UDP-galactose	Carbohydrate	C00052	HMDB00302	3.48482e-05	12	1	1	1	1	1	1	1	1	0	0	0	0	0	0	0	0	0
eWAT_601	eWAT	601	dihydroorotate	Nucleotide	C00337	HMDB03349	2.92162e-05	11	1	1	1	1	1	1	1	1	0	0	0	0	0	0	0	0	0
eWAT_1508	eWAT	1508	pantothenate (Vitamin B5)	Cofactors and Vitamins	C00864	HMDB00210	2.89463e-05	11	1	1	1	1	1	1	1	1	0	0	0	0	0	0	0	0	0
eWAT_57523	eWAT	57523	docosahexaenoylcarnitine (C22:6)*	Lipid			2.96439e-05	10	1	1	1	1	1	1	1	1	0	0	0	0	0	0	0	0	0
eWAT_1118	eWAT	1118	arachidate (20:0)	Lipid	C06425	HMDB02212	3.02869e-05	10	1	1	1	1	1	1	1	1	0	0	0	0	0	0	0	0	0
eWAT_37465	eWAT	37465	cytidine 2',3'-cyclic monophosphate	Nucleotide	C02354	HMDB11691	3.22322e-05	10	1	1	1	1	1	1	1	1	0	0	0	0	0	0	0	0	0
eWAT_35305	eWAT	35305	1-palmitoyl-GPI* (16:0)	Lipid		HMDB61695	3.62821e-05	10	1	1	1	1	1	1	1	1	0	0	0	0	0	0	0	0	0
eWAT_45095	eWAT	45095	2-methylbutyrylcarnitine (C5)	Amino Acid		HMDB00378	3.19292e-05	10	1	1	1	1	1	1	1	1	0	0	0	0	0	0	0	0	0
eWAT_2133	eWAT	2133	inosine 5'-monophosphate (IMP)	Nucleotide	C00130	HMDB00175	3.71134e-05	9	1	1	1	1	1	1	1	1	0	0	0	0	0	0	0	0	0
eWAT_15676	eWAT	15676	3-methyl-2-oxovalerate	Amino Acid	C00671	HMDB03736	3.17981e-05	9	1	1	1	1	1	1	1	1	0	0	0	0	0	0	0	0	0
eWAT_52453	eWAT	52453	1-oleoyl-2-linoleoyl-GPC (18:1/18:2)*	Lipid			2.80367e-05	9	1	1	1	1	1	1	1	1	0	0	0	0	0	0	0	0	0
eWAT_528	eWAT	528	alpha-ketoglutarate	Energy	C00026	HMDB00208	3.68201e-05	9	1	1	1	1	1	1	1	1	0	0	0	0	0	0	0	0	0
eWAT_27665	eWAT	27665	1-methylnicotinamide	Cofactors and Vitamins	C02918	HMDB00699	3.62771e-05	8	1	1	1	1	1	1	1	1	0	0	0	0	0	0	0	0	0
eWAT_1105	eWAT	1105	linoleate (18:2n6)	Lipid	C01595	HMDB00673	1.8558e-05	8	1	1	1	1	1	1	1	1	0	0	0	0	0	0	0	0	0
eWAT_55041	eWAT	55041	1-oleoyl-2-arachidonoyl-GPE (18:1/20:4)*	Lipid		HMDB09069	2.85724e-05	8	1	1	1	1	1	1	1	1	0	0	0	0	0	0	0	0	0
eWAT_63990	eWAT	63990	2-O-methylascorbic acid	Cofactors and Vitamins			2.78778e-05	8	1	1	1	1	1	1	1	1	0	0	0	0	0	0	0	0	0
eWAT_35819	eWAT	35819	2-palmitoleoyl-GPC* (16:1)*	Lipid		HMDB10383	3.24508e-05	8	1	1	1	1	1	1	1	1	0	0	0	0	0	0	0	0	0
eWAT_46539	eWAT	46539	N-acetylglucosamine/N-acetylgalactosamine	Carbohydrate		HMDB00215	3.42074e-05	8	1	1	1	1	1	1	1	1	0	0	0	0	0	0	0	0	0
eWAT_2125	eWAT	2125	taurine	Amino Acid	C00245	HMDB00251	3.02539e-05	7	1	1	1	1	1	1	1	1	0	0	0	0	0	0	0	0	0
eWAT_57814	eWAT	57814	(N(1) + N(8))-acetylspermidine	Amino Acid			3.0273e-05	7	1	1	1	1	1	1	1	1	0	0	0	0	0	0	0	0	0
eWAT_44526	eWAT	44526	3-methyl-2-oxobutyrate	Amino Acid	C00141	HMDB00019	3.40877e-05	7	1	1	1	1	1	1	1	1	0	0	0	0	0	0	0	0	0
eWAT_57453	eWAT	57453	glycosyl ceramide (d18:2/24:1, d18:1/24:2)*	Lipid			3.19118e-05	7	1	1	1	1	1	1	1	1	0	0	0	0	0	0	0	0	0
eWAT_1358	eWAT	1358	stearate (18:0)	Lipid	C01530	HMDB00827	2.87048e-05	7	1	1	1	1	1	1	1	1	0	0	0	0	0	0	0	0	0
eWAT_33941	eWAT	33941	decanoylcarnitine (C10)	Lipid		HMDB00651	2.71615e-05	7	1	1	1	1	1	1	1	1	0	0	0	0	0	0	0	0	0
eWAT_22116	eWAT	22116	4-methyl-2-oxopentanoate	Amino Acid	C00233	HMDB00695	3.35682e-05	7	1	1	1	1	1	1	1	1	0	0	0	0	0	0	0	0	0
eWAT_15772	eWAT	15772	ribitol	Carbohydrate	C00474	HMDB00508	2.71699e-05	6	1	1	1	1	1	1	1	1	0	0	0	0	0	0	0	0	0
eWAT_42420	eWAT	42420	erythronate*	Carbohydrate		HMDB00613	2.88258e-05	6	1	1	1	1	1	1	1	1	0	0	0	0	0	0	0	0	0
eWAT_47155	eWAT	47155	glycerophosphoinositol*	Lipid			2.63116e-05	6	1	1	1	1	1	1	1	1	0	0	0	0	0	0	0	0	0
eWAT_34035	eWAT	34035	linolenate [alpha or gamma; (18:3n3 or 6)]	Lipid	C06426	HMDB03073	1.85554e-05	6	1	1	1	1	1	1	1	1	0	0	0	0	0	0	0	0	0
eWAT_42449	eWAT	42449	1-palmitoyl-2-linoleoyl-GPE (16:0/18:2)	Lipid		HMDB05322	2.73819e-05	6	1	1	1	1	1	1	1	1	0	0	0	0	0	0	0	0	0
eWAT_48255	eWAT	48255	arabonate/xylonate	Carbohydrate			2.90581e-05	5	1	1	1	1	1	1	1	1	0	0	0	0	0	0	0	0	0
eWAT_1110	eWAT	1110	arachidonate (20:4n6)	Lipid	C00219	HMDB01043	1.7174e-05	5	1	1	1	1	1	1	1	1	0	0	0	0	0	0	0	0	0
eWAT_1336	eWAT	1336	palmitate (16:0)	Lipid	C00249	HMDB00220	1.85548e-05	5	1	1	1	1	1	1	1	1	0	0	0	0	0	0	0	0	0
eWAT_57652	eWAT	57652	hexadecadienoate (16:2n6)	Lipid		HMDB00477	2.01754e-05	5	1	1	1	1	1	1	1	1	0	0	0	0	0	0	0	0	0
eWAT_1356	eWAT	1356	nonadecanoate (19:0)	Lipid	C16535	HMDB00772	2.74576e-05	5	1	1	1	1	1	1	1	1	0	0	0	0	0	0	0	0	0
eWAT_52435	eWAT	52435	sphingomyelin (d18:2/23:0, d18:1/23:1, d17:1/24:1)*	Lipid			2.73805e-05	5	1	1	1	1	1	1	1	1	0	0	0	0	0	0	0	0	0
eWAT_15500	eWAT	15500	carnitine	Lipid	C00318	HMDB00062	2.67285e-05	5	1	1	1	1	1	1	1	1	0	0	0	0	0	0	0	0	0
eWAT_57365	eWAT	57365	myristoyl dihydrosphingomyelin (d18:0/14:0)*	Lipid		HMDB12085	3.12636e-05	5	1	1	1	1	1	1	1	1	0	0	0	0	0	0	0	0	0
eWAT_1651	eWAT	1651	pyridoxal	Cofactors and Vitamins	C00250	HMDB01545	2.97209e-05	5	1	1	1	1	1	1	1	1	0	0	0	0	0	0	0	0	0
eWAT_18368	eWAT	18368	cys-gly, oxidized	Amino Acid			5.45575e-07	5	1	1	1	1	1	1	1	1	0	0	0	0	0	0	0	0	0
eWAT_53180	eWAT	53180	1-palmitoleoyl-2-linolenoyl-GPC (16:1/18:3)*	Lipid		HMDB08008	2.70193e-05	4	1	1	1	1	1	1	1	1	0	0	0	0	0	0	0	0	0
eWAT_33971	eWAT	33971	10-heptadecenoate (17:1n7)	Lipid		HMDB60038	1.71751e-05	4	1	1	1	1	1	1	1	1	0	0	0	0	0	0	0	0	0
eWAT_1419	eWAT	1419	5-methylthioadenosine (MTA)	Amino Acid	C00170	HMDB01173	3.1937e-05	4	1	1	1	1	1	1	1	1	0	0	0	0	0	0	0	0	0
eWAT_18374	eWAT	18374	methionine sulfoxide	Amino Acid	C02989	HMDB02005	3.00638e-05	4	1	1	1	1	1	1	1	1	0	0	0	0	0	0	0	0	0
eWAT_43807	eWAT	43807	bilirubin	Cofactors and Vitamins	C00486	HMDB00054	2.42958e-05	4	1	1	1	1	1	1	1	1	0	0	0	0	0	0	0	0	0
eWAT_5983	eWAT	5983	corticosterone	Lipid	C02140	HMDB01547	3.19719e-05	4	1	1	1	1	1	1	1	1	0	0	0	0	0	0	0	0	0
eWAT_62873	eWAT	62873	cis-4-decenoate (10:1n6)*	Lipid			4.91017e-07	4	1	1	1	1	1	1	1	1	0	0	0	0	0	0	0	0	0
eWAT_40045	eWAT	40045	leucylglycine	Peptide		HMDB28929	3.01257e-05	4	1	1	1	1	1	1	1	1	0	0	0	0	0	0	0	0	0
eWAT_1670	eWAT	1670	urea	Amino Acid	C00086	HMDB00294	3.27781e-05	4	1	1	1	1	1	1	1	1	0	0	0	0	0	0	0	0	0
eWAT_57404	eWAT	57404	glycerophosphoserine*	Lipid			3.09566e-05	4	1	1	1	1	1	1	1	1	0	0	0	0	0	0	0	0	0
eWAT_3138	eWAT	3138	pyridoxamine phosphate	Cofactors and Vitamins	C00647	HMDB01555	3.27272e-05	4	1	1	1	1	1	1	1	1	0	0	0	0	0	0	0	0	0
eWAT_33943	eWAT	33943	N-acetylglutamine	Amino Acid	C02716	HMDB06029	3.3267e-05	4	1	1	1	1	1	1	1	1	0	0	0	0	0	0	0	0	0
eWAT_54	eWAT	54	tryptophan	Amino Acid	C00078	HMDB00929	3.62646e-05	4	1	1	1	1	1	1	1	1	0	0	0	0	0	0	0	0	0
eWAT_36594	eWAT	36594	1-linoleoyl-GPI* (18:2)*	Lipid			3.28928e-05	4	1	1	1	1	1	1	1	1	0	0	0	0	0	0	0	0	0
eWAT_590	eWAT	590	hypotaurine	Amino Acid	C00519	HMDB00965	2.63024e-05	3	1	1	1	1	1	1	1	1	0	0	0	0	0	0	0	0	0
eWAT_52285	eWAT	52285	oleate/vaccenate (18:1)	Lipid			1.71723e-05	3	1	1	1	1	1	1	1	1	0	0	0	0	0	0	0	0	0
eWAT_54968	eWAT	54968	linoleoyl-linoleoyl-glycerol (18:2/18:2) [1]*	Lipid		HMDB07248	1.7174e-05	3	1	1	1	1	1	1	1	1	0	0	0	0	0	0	0	0	0
eWAT_1302	eWAT	1302	methionine	Amino Acid	C00073	HMDB00696	2.86876e-05	3	1	1	1	1	1	1	1	1	0	0	0	0	0	0	0	0	0
eWAT_53176	eWAT	53176	1-linoleoyl-2-linolenoyl-GPC (18:2/18:3)*	Lipid		HMDB08141	2.59013e-05	3	1	1	1	1	1	1	1	1	0	0	0	0	0	0	0	0	0
eWAT_1365	eWAT	1365	myristate (14:0)	Lipid	C06424	HMDB00806	2.44164e-05	3	1	1	1	1	1	1	1	1	0	0	0	0	0	0	0	0	0
eWAT_2849	eWAT	2849	guanosine 5'- monophosphate (5'-GMP)	Nucleotide	C00144	HMDB01397	3.00623e-07	3	1	1	1	1	1	1	1	1	0	0	0	0	0	0	0	0	0
eWAT_1444	eWAT	1444	pipecolate	Amino Acid	C00408	HMDB00070	3.00623e-07	3	1	1	1	1	1	1	1	1	0	0	0	0	0	0	0	0	0
eWAT_32342	eWAT	32342	adenosine 5'-monophosphate (AMP)	Nucleotide	C00020	HMDB00045	3.00623e-07	3	1	1	1	1	1	1	1	1	0	0	0	0	0	0	0	0	0
eWAT_2856	eWAT	2856	uridine 5'-monophosphate (UMP)	Nucleotide	C00105	HMDB00288	3.00623e-07	3	1	1	1	1	1	1	1	1	0	0	0	0	0	0	0	0	0
eWAT_18494	eWAT	18494	taurochenodeoxycholate	Lipid	C05465	HMDB00951	3.00623e-07	3	1	1	1	1	1	1	1	1	0	0	0	0	0	0	0	0	0
eWAT_15691	eWAT	15691	adenosine 3',5'-diphosphate	Nucleotide	C00054	HMDB00061	3.01724e-05	3	1	1	1	1	1	1	1	1	0	0	0	0	0	0	0	0	0
eWAT_21232	eWAT	21232	2-oleoylglycerol (18:1)	Lipid		HMDB11537	2.34442e-05	3	1	1	1	1	1	1	1	1	0	0	0	0	0	0	0	0	0
eWAT_62951	eWAT	62951	2,4-dihydroxybutyrate	Lipid		HMDB00360	5.29221e-07	3	1	1	1	1	1	1	1	1	0	0	0	0	0	0	0	0	0
eWAT_43829	eWAT	43829	gamma-glutamylvaline	Peptide		HMDB11172	4.23377e-07	3	1	1	1	1	1	1	1	1	0	0	0	0	0	0	0	0	0
eWAT_18319	eWAT	18319	5-aminovalerate	Amino Acid	C00431	HMDB03355	3.24009e-05	3	1	1	1	1	1	1	1	1	0	0	0	0	0	0	0	0	0
eWAT_6146	eWAT	6146	2-aminoadipate	Amino Acid	C00956	HMDB00510	1.59806e-05	2	1	1	1	1	1	1	1	1	0	0	0	0	0	0	0	0	0
eWAT_43549	eWAT	43549	N-formylanthranilic acid	Amino Acid	C05653	HMDB04089	2.23598e-05	2	1	1	1	1	1	1	1	1	0	0	0	0	0	0	0	0	0
eWAT_48187	eWAT	48187	N-acetyltaurine	Amino Acid			3.18558e-05	2	1	1	1	1	1	1	1	1	0	0	0	0	0	0	0	0	0
eWAT_53	eWAT	53	glutamine	Amino Acid	C00064	HMDB00641	2.00415e-07	2	1	1	1	1	1	1	1	1	0	0	0	0	0	0	0	0	0
eWAT_57477	eWAT	57477	sphingomyelin (d18:1/22:2, d18:2/22:1, d16:1/24:2)*	Lipid			2.58707e-05	2	1	1	1	1	1	1	1	1	0	0	0	0	0	0	0	0	0
eWAT_63192	eWAT	63192	1-stearoyl-2-linoleoyl-glycosyl-GPE (18:0/18:2)	Lipid			2.66096e-05	2	1	1	1	1	1	1	1	1	0	0	0	0	0	0	0	0	0
eWAT_27731	eWAT	27731	ribonate (ribonolactone)	Carbohydrate	C01685	HMDB00867	2.6028e-05	2	1	1	1	1	1	1	1	1	0	0	0	0	0	0	0	0	0
eWAT_5341	eWAT	5341	thiamin (Vitamin B1)	Cofactors and Vitamins	C00378	HMDB00235	2.70443e-05	2	1	1	1	1	1	1	1	1	0	0	0	0	0	0	0	0	0
eWAT_39378	eWAT	39378	tauroursodeoxycholate	Lipid		HMDB00874	2.25467e-07	2	1	1	1	1	1	1	1	1	0	0	0	0	0	0	0	0	0
eWAT_62276	eWAT	62276	dodecadienoate (12:2)*	Lipid			3.77706e-07	2	1	1	1	1	1	1	1	1	0	0	0	0	0	0	0	0	0
eWAT_34418	eWAT	34418	cytidine 5'-diphosphocholine	Lipid	C00307	HMDB01413	2.00415e-07	2	1	1	1	1	1	1	1	1	0	0	0	0	0	0	0	0	0
eWAT_35631	eWAT	35631	1-palmitoyl-GPE (16:0)	Lipid		HMDB11503	2.53695e-05	2	1	1	1	1	1	1	1	1	0	0	0	0	0	0	0	0	0
eWAT_54964	eWAT	54964	linoleoyl-linolenoyl-glycerol (18:2/18:3) [2]*	Lipid		HMDB07250	3.60747e-07	2	1	1	1	1	1	1	1	1	0	0	0	0	0	0	0	0	0
eWAT_46130	eWAT	46130	1-palmitoyl-GPS (16:0)*	Lipid			2.00415e-07	2	1	1	1	1	1	1	1	1	0	0	0	0	0	0	0	0	0
eWAT_1573	eWAT	1573	guanosine	Nucleotide	C00387	HMDB00133	2.37993e-05	2	1	1	1	1	1	1	1	1	0	0	0	0	0	0	0	0	0
eWAT_48487	eWAT	48487	4-hydroxy-nonenal-glutathione	Amino Acid			2.63195e-05	2	1	1	1	1	1	1	1	1	0	0	0	0	0	0	0	0	0
eWAT_1572	eWAT	1572	glycerate	Carbohydrate	C00258	HMDB00139	2.00415e-07	2	1	1	1	1	1	1	1	1	0	0	0	0	0	0	0	0	0
eWAT_1519	eWAT	1519	sucrose	Carbohydrate	C00089	HMDB00258	3.13149e-07	2	1	1	1	1	1	1	1	1	0	0	0	0	0	0	0	0	0
eWAT_485	eWAT	485	spermidine	Amino Acid	C00315	HMDB01257	2.8214e-05	2	1	1	1	1	1	1	1	1	0	0	0	0	0	0	0	0	0
eWAT_31885	eWAT	31885	beta-muricholate	Lipid	C17726	HMDB00415	1.00208e-07	1	1	1	1	1	1	1	1	1	0	0	0	0	0	0	0	0	0
eWAT_37253	eWAT	37253	2-hydroxyglutarate	Lipid	C02630	HMDB00606	2.31301e-05	1	1	1	1	1	1	1	1	1	0	0	0	0	0	0	0	0	0
eWAT_48130	eWAT	48130	N6-succinyladenosine	Nucleotide		HMDB00912	1.00208e-07	1	1	1	1	1	1	1	1	1	0	0	0	0	0	0	0	0	0
eWAT_52614	eWAT	52614	1-(1-enyl-stearoyl)-2-oleoyl-GPE (P-18:0/18:1)	Lipid		HMDB11375	1.00208e-07	1	1	1	1	1	1	1	1	1	0	0	0	0	0	0	0	0	0
eWAT_605	eWAT	605	uracil	Nucleotide	C00106	HMDB00300	2.57959e-05	1	1	1	1	1	1	1	1	1	0	0	0	0	0	0	0	0	0
eWAT_55072	eWAT	55072	2-oxoarginine*	Amino Acid	C03771	HMDB04225	2.55171e-05	1	1	1	1	1	1	1	1	1	0	0	0	0	0	0	0	0	0
eWAT_48885	eWAT	48885	arabitol/xylitol	Carbohydrate	C01904		2.20711e-05	1	1	1	1	1	1	1	1	1	0	0	0	0	0	0	0	0	0
eWAT_2730	eWAT	2730	gamma-glutamylglutamine	Peptide	C05283	HMDB11738	2.8435e-05	1	1	1	1	1	1	1	1	1	0	0	0	0	0	0	0	0	0
eWAT_52677	eWAT	52677	1-(1-enyl-palmitoyl)-2-linoleoyl-GPE (P-16:0/18:2)*	Lipid		HMDB11343	2.64611e-05	1	1	1	1	1	1	1	1	1	0	0	0	0	0	0	0	0	0
eWAT_52474	eWAT	52474	1-(1-enyl-palmitoyl)-GPC (P-16:0)*	Lipid		HMDB10407	3.12748e-05	1	1	1	1	1	1	1	1	1	0	0	0	0	0	0	0	0	0
eWAT_38325	eWAT	38325	AICA ribonucleotide	Nucleotide	C04677	HMDB01517	2.80666e-05	1	1	1	1	1	1	1	1	1	0	0	0	0	0	0	0	0	0
eWAT_12261	eWAT	12261	taurodeoxycholate	Lipid	C05463	HMDB00896	1.80374e-07	1	1	1	1	1	1	1	1	1	0	0	0	0	0	0	0	0	0
eWAT_45970	eWAT	45970	1-palmitoyl-GPG (16:0)*	Lipid			2.19725e-05	1	1	1	1	1	1	1	1	1	0	0	0	0	0	0	0	0	0
eWAT_63358	eWAT	63358	3-hydroxydecanoylcarnitine	Lipid		HMDB61636	1.00208e-07	1	1	1	1	1	1	1	1	1	0	0	0	0	0	0	0	0	0
eWAT_15650	eWAT	15650	N1-methyladenosine	Nucleotide	C02494	HMDB03331	1.00208e-07	1	1	1	1	1	1	1	1	1	0	0	0	0	0	0	0	0	0
eWAT_52689	eWAT	52689	1-(1-enyl-palmitoyl)-2-arachidonoyl-GPC (P-16:0/20:4)*	Lipid		HMDB11220	2.51369e-05	1	1	1	1	1	1	1	1	1	0	0	0	0	0	0	0	0	0
eWAT_41370	eWAT	41370	phenylalanylglycine	Peptide		HMDB28995	2.66338e-05	1	1	1	1	1	1	1	1	1	0	0	0	0	0	0	0	0	0
eWAT_52634	eWAT	52634	palmitoyl-linoleoyl-glycerol (16:0/18:2) [2]*	Lipid		HMDB07103	2.57677e-07	1	1	1	1	1	1	1	1	1	0	0	0	0	0	0	0	0	0
eWAT_1594	eWAT	1594	N-carbamoylaspartate	Nucleotide	C00438	HMDB00828	1.00208e-07	1	1	1	1	1	1	1	1	1	0	0	0	0	0	0	0	0	0
eWAT_57426	eWAT	57426	sphingadienine	Lipid			1.00208e-07	1	1	1	1	1	1	1	1	1	0	0	0	0	0	0	0	0	0
eWAT_57479	eWAT	57479	sphingomyelin (d18:2/24:2)*	Lipid			1.3361e-07	1	1	1	1	1	1	1	1	1	0	0	0	0	0	0	0	0	0
eWAT_46798	eWAT	46798	oleoyl-linoleoyl-glycerol (18:1/18:2) [1]	Lipid		HMDB07219	1.00208e-07	1	1	1	1	1	1	1	1	1	0	0	0	0	0	0	0	0	0
eWAT_46537	eWAT	46537	alpha-hydroxyisovalerate	Amino Acid		HMDB00407	1.58497e-05	1	1	1	1	1	1	1	1	1	0	0	0	0	0	0	0	0	0
eWAT_39270	eWAT	39270	1-(1-enyl-palmitoyl)-GPE (P-16:0)*	Lipid			1.00208e-07	1	1	1	1	1	1	1	1	1	0	0	0	0	0	0	0	0	0
eWAT_22132	eWAT	22132	alpha-hydroxyisocaproate	Amino Acid	C03264	HMDB00746	1.48287e-05	1	1	1	1	1	1	1	1	1	0	0	0	0	0	0	0	0	0
eWAT_61839	eWAT	61839	3-hydroxypalmitoylcarnitine	Lipid			1.3361e-07	1	1	1	1	1	1	1	1	1	0	0	0	0	0	0	0	0	0
eWAT_594	eWAT	594	nicotinamide	Cofactors and Vitamins	C00153	HMDB01406	1.00208e-07	1	1	1	1	1	1	1	1	1	0	0	0	0	0	0	0	0	0
eWAT_27672	eWAT	27672	3-indoxyl sulfate	Amino Acid		HMDB00682	1.76496e-05	1	1	1	1	1	1	1	1	1	0	0	0	0	0	0	0	0	0
eWAT_61840	eWAT	61840	3-hydroxyoleoylcarnitine	Lipid			1.00208e-07	1	1	1	1	1	1	1	1	1	0	0	0	0	0	0	0	0	0
eWAT_33952	eWAT	33952	myristoylcarnitine (C14)	Lipid		HMDB05066	2.37929e-05	1	1	1	1	1	1	1	1	1	0	0	0	0	0	0	0	0	0
eWAT_2372	eWAT	2372	cytidine 5'-monophosphate (5'-CMP)	Nucleotide	C00055	HMDB00095	1.00208e-07	1	1	1	1	1	1	1	1	1	0	0	0	0	0	0	0	0	0
eWAT_31904	eWAT	31904	7-ketodeoxycholate	Lipid		HMDB00391	1.60332e-07	1	1	1	1	1	1	1	1	1	0	0	0	0	0	0	0	0	0
eWAT_1408	eWAT	1408	putrescine	Amino Acid	C00134	HMDB01414	2.33331e-05	1	1	1	1	1	1	1	1	1	0	0	0	0	0	0	0	0	0
eWAT_48258	eWAT	48258	1-oleoyl-GPC (18:1)	Lipid		HMDB02815	1.00208e-07	1	1	1	1	1	1	1	1	1	0	0	0	0	0	0	0	0	0
eWAT_55	eWAT	55	beta-alanine	Nucleotide	C00099	HMDB00056	1.00208e-07	1	1	1	1	1	1	1	1	1	0	0	0	0	0	0	0	0	0
eWAT_20675	eWAT	20675	1,5-anhydroglucitol (1,5-AG)	Carbohydrate	C07326	HMDB02712	1.00208e-07	1	1	1	1	1	1	1	1	1	0	0	0	0	0	0	0	0	0
eWAT_1549	eWAT	1549	3-hydroxyisobutyrate	Amino Acid	C06001	HMDB00336	2.82822e-05	1	1	1	1	1	1	1	1	1	0	0	0	0	0	0	0	0	0
eWAT_32412	eWAT	32412	butyrylcarnitine (C4)	Lipid	C02862	HMDB02013	1.53977e-05	1	1	1	1	1	1	1	1	1	0	0	0	0	0	0	0	0	0
eWAT_39582	eWAT	39582	nicotinamide N-oxide	Cofactors and Vitamins		HMDB02730	3.24468e-05	1	1	1	1	1	1	1	1	1	0	0	0	0	0	0	0	0	0
eWAT_27727	eWAT	27727	glutathione, oxidized (GSSG)	Amino Acid	C00127	HMDB03337	1.00208e-07	1	1	1	1	1	1	1	1	1	0	0	0	0	0	0	0	0	0
eWAT_58	eWAT	58	glycine	Amino Acid	C00037	HMDB00123	1.3361e-07	1	1	1	1	1	1	1	1	1	0	0	0	0	0	0	0	0	0
eWAT_41754	eWAT	41754	heme	Cofactors and Vitamins	C00032	HMDB03178	2.40498e-07	1	1	1	1	1	1	1	1	1	0	0	0	0	0	0	0	0	0
eWAT_33961	eWAT	33961	1-stearoyl-GPC (18:0)	Lipid		HMDB10384	1.00208e-07	1	1	1	1	1	1	1	1	1	0	0	0	0	0	0	0	0	0
eWAT_37112	eWAT	37112	chiro-inositol	Lipid	C19891	HMDB34220	2.59229e-05	1	1	1	1	1	1	1	1	1	0	0	0	0	0	0	0	0	0
eWAT_1303	eWAT	1303	malate	Energy	C00149	HMDB00156	1.00208e-07	1	1	1	1	1	1	1	1	1	0	0	0	0	0	0	0	0	0
eWAT_62946	eWAT	62946	1-methyl-5-imidazoleacetate	Amino Acid		HMDB04988	1.00208e-07	1	1	1	1	1	1	1	1	1	0	0	0	0	0	0	0	0	0
eWAT_36600	eWAT	36600	1-linoleoyl-GPE (18:2)*	Lipid		HMDB11507	1.00208e-07	1	1	1	1	1	1	1	1	1	0	0	0	0	0	0	0	0	0
eWAT_31555	eWAT	31555	pyridoxate	Cofactors and Vitamins	C00847	HMDB00017	2.42913e-05	1	1	1	1	1	1	1	1	1	0	0	0	0	0	0	0	0	0
eWAT_33942	eWAT	33942	N-acetylasparagine	Amino Acid		HMDB06028	2.87644e-05	1	1	1	1	1	1	1	1	1	0	0	0	0	0	0	0	0	0
eWAT_61858	eWAT	61858	ribulonate/xylulonate/lyxonate*	Carbohydrate			3.04692e-05	1	1	1	1	1	1	1	1	1	0	0	0	0	0	0	0	0	0
eWAT_1587	eWAT	1587	N-acetylleucine	Amino Acid	C02710	HMDB11756	2.89161e-05	1	1	1	1	1	1	1	1	1	0	0	0	0	0	0	0	0	0
eWAT_35107	eWAT	35107	isovalerylglycine	Amino Acid		HMDB00678	3.36809e-07	1	1	1	1	1	1	1	1	1	0	0	0	0	0	0	0	0	0
eWAT_21184	eWAT	21184	1-oleoylglycerol (18:1)	Lipid		HMDB11567	1.00208e-07	1	1	1	1	1	1	1	1	1	0	0	0	0	0	0	0	0	0
eWAT_62853	eWAT	62853	3-amino-2-piperidone	Amino Acid		HMDB00323	1.00208e-07	1	1	1	1	1	1	1	1	1	0	0	0	0	0	0	0	0	0
Heart_33972	Heart	33972	10-nonadecenoate (19:1n9)	Lipid		HMDB13622	2.98507e-05	6	1	1	0.001	0.001	0.001	0.001	1	0.001	0	0	1	1	1	1	0	1	5
Heart_52464	Heart	52464	1-palmitoyl-2-arachidonoyl-GPE (16:0/20:4)*	Lipid		HMDB05323	2.84719e-05	3	0.001	0.001	1	1	0.001	1	0.001	0.001	1	1	0	0	1	0	1	1	5
Heart_32417	Heart	32417	docosatrienoate (22:3n3)	Lipid	C16534	HMDB02823	1.00208e-07	1	0.001	0.001	1	0.001	0.001	0.001	1	1	1	1	0	1	1	1	0	0	5
Heart_1649	Heart	1649	valine	Amino Acid	C00183	HMDB00883	3.88988e-05	18	1	0.001	0.001	1	1	0.001	1	0.001	0	1	1	0	0	1	0	1	4
Heart_34409	Heart	34409	stearoylcarnitine (C18)	Lipid		HMDB00848	3.12136e-05	16	1	1	1	0.001	1	0.001	0.001	0.001	0	0	0	1	0	1	1	1	4
Heart_48490	Heart	48490	sphingomyelin (d18:1/20:0, d16:1/22:0)*	Lipid		HMDB12102	2.61133e-05	14	0.001	1	0.001	1	1	0.001	0.001	1	1	0	1	0	0	1	1	0	4
Heart_27710	Heart	27710	N-acetylglycine	Amino Acid		HMDB00532	3.10333e-05	5	0.001	1	0.001	1	1	0.001	0.001	1	1	0	1	0	0	1	1	0	4
Heart_47153	Heart	47153	sphingomyelin (d18:1/24:1, d18:2/24:0)*	Lipid		HMDB12107	1.70295e-05	3	0.001	1	0.001	1	1	1	0.001	0.001	1	0	1	0	0	0	1	1	4
Heart_52616	Heart	52616	1-palmitoyl-2-stearoyl-GPC (16:0/18:0)	Lipid		HMDB07970	2.98236e-05	3	0.001	1	0.001	1	1	0.001	1	0.001	1	0	1	0	0	1	0	1	4
Heart_53260	Heart	53260	oleoylcholine	Lipid			2.17501e-05	3	1	1	0.001	0.001	0.001	1	0.001	1	0	0	1	1	1	0	1	0	4
Heart_57810	Heart	57810	nisinate (24:6n3)	Lipid		HMDB02007	2.46265e-05	3	0.001	1	1	0.001	0.001	0.001	1	1	1	0	0	1	1	1	0	0	4
Heart_52446	Heart	52446	1-stearoyl-2-linoleoyl-GPE (18:0/18:2)*	Lipid		HMDB08994	2.12892e-05	2	0.001	1	1	1	1	0.001	0.001	0.001	1	0	0	0	0	1	1	1	4
Heart_52434	Heart	52434	palmitoyl dihydrosphingomyelin (d18:0/16:0)*	Lipid			2.34307e-05	2	0.001	1	0.001	1	1	1	0.001	0.001	1	0	1	0	0	0	1	1	4
Heart_53189	Heart	53189	1-linoleoyl-2-arachidonoyl-GPE (18:2/20:4)*	Lipid		HMDB09102	3.19292e-05	2	0.001	1	0.001	1	0.001	1	0.001	1	1	0	1	0	1	0	1	0	4
Heart_52235	Heart	52235	1-stearoyl-2-arachidonoyl-GPS (18:0/20:4)	Lipid		HMDB12383	1.00208e-07	1	1	0.001	0.001	0.001	0.001	1	1	1	0	1	1	1	1	0	0	0	4
Heart_39271	Heart	39271	1-(1-enyl-stearoyl)-GPE (P-18:0)*	Lipid			1.70185e-05	1	1	1	0.001	1	0.001	1	0.001	0.001	0	0	1	0	1	0	1	1	4
Heart_18349	Heart	18349	indolelactate	Amino Acid	C02043	HMDB00671	2.56127e-05	1	1	1	0.001	0.001	0.001	1	1	0.001	0	0	1	1	1	0	0	1	4
Heart_35160	Heart	35160	oleoylcarnitine (C18:1)	Lipid		HMDB05065	3.44311e-05	22	1	1	0.001	1	0.001	1	1	0.001	0	0	1	0	1	0	0	1	3
Heart_60	Heart	60	leucine	Amino Acid	C00123	HMDB00687	3.84022e-05	14	1	1	0.001	1	1	0.001	1	0.001	0	0	1	0	0	1	0	1	3
Heart_48493	Heart	48493	sphingomyelin (d18:1/22:1, d18:2/22:0, d16:1/24:1)*	Lipid		HMDB12104	2.61068e-05	13	0.001	1	0.001	1	1	1	0.001	1	1	0	1	0	0	0	1	0	3
Heart_52710	Heart	52710	1-linoleoyl-2-arachidonoyl-GPC (18:2/20:4n6)*	Lipid		HMDB08147	2.93628e-05	11	1	1	1	1	0.001	0.001	1	0.001	0	0	0	0	1	1	0	1	3
Heart_52447	Heart	52447	1-stearoyl-2-arachidonoyl-GPE (18:0/20:4)	Lipid		HMDB09003	2.50496e-05	10	1	1	0.001	1	1	0.001	1	0.001	0	0	1	0	0	1	0	1	3
Heart_1125	Heart	1125	isoleucine	Amino Acid	C00407	HMDB00172	3.52378e-05	9	1	1	0.001	1	1	0.001	1	0.001	0	0	1	0	0	1	0	1	3
Heart_52716	Heart	52716	1-(1-enyl-palmitoyl)-2-palmitoyl-GPC (P-16:0/16:0)*	Lipid		HMDB11206	2.60938e-05	9	0.001	1	1	0.001	1	1	0.001	1	1	0	0	1	0	0	1	0	3
Heart_48492	Heart	48492	behenoyl sphingomyelin (d18:1/22:0)*	Lipid		HMDB12103	2.50484e-05	8	0.001	1	1	1	1	0.001	0.001	1	1	0	0	0	0	1	1	0	3
Heart_32504	Heart	32504	docosapentaenoate (n3 DPA; 22:5n3)	Lipid	C16513	HMDB06528	2.71839e-05	8	1	1	1	0.001	0.001	0.001	1	1	0	0	0	1	1	1	0	0	3
Heart_57463	Heart	57463	linoleoylcholine*	Lipid			3.50571e-05	8	1	1	0.001	0.001	0.001	1	1	1	0	0	1	1	1	0	0	0	3
Heart_52449	Heart	52449	1-stearoyl-2-arachidonoyl-GPI (18:0/20:4)	Lipid		HMDB09815	3.35383e-05	7	0.001	1	1	1	1	1	0.001	0.001	1	0	0	0	0	0	1	1	3
Heart_42398	Heart	42398	1-stearoyl-GPE (18:0)	Lipid		HMDB11130	1.83798e-05	7	0.001	1	1	1	0.001	1	1	0.001	1	0	0	0	1	0	0	1	3
Heart_17805	Heart	17805	dihomo-linoleate (20:2n6)	Lipid	C16525	HMDB05060	2.69916e-05	7	1	1	0.001	0.001	1	1	0.001	1	0	0	1	1	0	0	1	0	3
Heart_52615	Heart	52615	sphingomyelin (d18:1/17:0, d17:1/18:0, d19:1/16:0)	Lipid			2.60887e-05	7	0.001	1	1	0.001	1	0.001	1	1	1	0	0	1	0	1	0	0	3
Heart_52436	Heart	52436	tricosanoyl sphingomyelin (d18:1/23:0)*	Lipid		HMDB12105	2.49345e-05	5	0.001	1	1	0.001	1	1	0.001	1	1	0	0	1	0	0	1	0	3
Heart_1496	Heart	1496	methylmalonate (MMA)	Lipid	C02170	HMDB00202	2.99697e-05	4	1	1	1	0.001	1	0.001	0.001	1	0	0	0	1	0	1	1	0	3
Heart_1471	Heart	1471	ribose	Carbohydrate	C00121	HMDB00283	3.33344e-05	4	1	1	0.001	0.001	1	1	0.001	1	0	0	1	1	0	0	1	0	3
Heart_52748	Heart	52748	1-(1-enyl-stearoyl)-2-linoleoyl-GPE (P-18:0/18:2)*	Lipid		HMDB11376	2.34589e-05	4	1	1	0.001	0.001	1	1	0.001	1	0	0	1	1	0	0	1	0	3
Heart_33587	Heart	33587	eicosenoate (20:1n9 or 1n11)	Lipid	C16526	HMDB02231	3.05577e-05	4	1	1	1	0.001	0.001	0.001	1	1	0	0	0	1	1	1	0	0	3
Heart_57473	Heart	57473	sphingomyelin (d18:0/18:0, d19:0/17:0)*	Lipid		HMDB12087	2.34557e-05	4	0.001	1	0.001	1	1	0.001	1	1	1	0	1	0	0	1	0	0	3
Heart_43761	Heart	43761	2-aminoheptanoate	Lipid			2.97444e-05	3	1	1	1	0.001	1	1	0.001	0.001	0	0	0	1	0	0	1	1	3
Heart_3155	Heart	3155	3-ureidopropionate	Nucleotide	C02642	HMDB00026	2.38079e-05	3	1	1	0.001	1	1	1	0.001	0.001	0	0	1	0	0	0	1	1	3
Heart_52673	Heart	52673	1-(1-enyl-palmitoyl)-2-arachidonoyl-GPE (P-16:0/20:4)*	Lipid		HMDB11352	1.99862e-05	3	0.001	1	0.001	1	1	1	0.001	1	1	0	1	0	0	0	1	0	3
Heart_52611	Heart	52611	1-stearoyl-2-docosahexaenoyl-GPC (18:0/22:6)	Lipid		HMDB08057	2.05841e-05	3	1	1	0.001	0.001	1	0.001	1	1	0	0	1	1	0	1	0	0	3
Heart_53195	Heart	53195	1-myristoyl-2-arachidonoyl-GPC (14:0/20:4)*	Lipid		HMDB07883	3.20664e-07	3	0.001	1	0.001	1	0.001	1	1	1	1	0	1	0	1	0	0	0	3
Heart_42450	Heart	42450	1-stearoyl-2-arachidonoyl-GPC (18:0/20:4)	Lipid		HMDB08048	2.34328e-05	2	0.001	0.001	1	1	1	0.001	1	1	1	1	0	0	0	1	0	0	3
Heart_37455	Heart	37455	glycerophosphoethanolamine	Lipid	C01233	HMDB00114	2.00415e-07	2	1	1	1	0.001	1	0.001	1	0.001	0	0	0	1	0	1	0	1	3
Heart_33983	Heart	33983	tauro-beta-muricholate	Lipid		HMDB00932	2.00415e-07	2	1	1	0.001	1	0.001	1	1	0.001	0	0	1	0	1	0	0	1	3
Heart_18497	Heart	18497	taurocholate	Lipid	C05122	HMDB00036	2.00415e-07	2	1	1	0.001	1	0.001	1	1	0.001	0	0	1	0	1	0	0	1	3
Heart_52687	Heart	52687	1-oleoyl-2-linoleoyl-GPE (18:1/18:2)*	Lipid		HMDB05349	3.19292e-05	2	1	1	0.001	1	1	0.001	0.001	1	0	0	1	0	0	1	1	0	3
Heart_44877	Heart	44877	N-palmitoyl-sphingosine (d18:1/16:0)	Lipid		HMDB04949	2.12866e-05	2	0.001	1	1	0.001	0.001	1	1	1	1	0	0	1	1	0	0	0	3
Heart_38125	Heart	38125	4-cholesten-3-one	Lipid	C00599	HMDB00921	2.12814e-05	1	1	1	0.001	1	1	1	0.001	0.001	0	0	1	0	0	0	1	1	3
Heart_15949	Heart	15949	2'-deoxycytidine	Nucleotide	C00881	HMDB00014	2.43126e-05	1	1	1	0.001	0.001	1	0.001	1	1	0	0	1	1	0	1	0	0	3
Heart_1604	Heart	1604	urate	Nucleotide	C00366	HMDB00289	2.6147e-05	1	1	1	0.001	0.001	0.001	1	1	1	0	0	1	1	1	0	0	0	3
Heart_37070	Heart	37070	methylphosphate	Nucleotide		HMDB61711	1.00208e-07	1	1	1	0.001	0.001	0.001	1	1	1	0	0	1	1	1	0	0	0	3
Heart_1437	Heart	1437	succinate	Energy	C00042	HMDB00254	1.00208e-07	1	1	1	0.001	0.001	0.001	1	1	1	0	0	1	1	1	0	0	0	3
Heart_42448	Heart	42448	1-stearoyl-2-oleoyl-GPE (18:0/18:1)	Lipid		HMDB08993	1.58545e-05	1	0.001	1	0.001	0.001	1	1	1	1	1	0	1	1	0	0	0	0	3
Heart_35436	Heart	35436	hexanoylglycine (C6)	Lipid		HMDB00701	3.89391e-05	32	0.001	1	0.001	1	1	1	1	1	1	0	1	0	0	0	0	0	2
Heart_34534	Heart	34534	laurylcarnitine (C12)	Lipid		HMDB02250	3.42697e-05	23	1	1	1	1	1	0.001	0.001	1	0	0	0	0	0	1	1	0	2
Heart_21158	Heart	21158	3-hydroxymyristate	Lipid			3.88299e-05	22	1	1	1	0.001	1	1	1	0.001	0	0	0	1	0	0	0	1	2
Heart_57519	Heart	57519	eicosenoylcarnitine (C20:1)*	Lipid			3.08297e-05	18	1	0.001	1	1	1	0.001	1	1	0	1	0	0	0	1	0	0	2
Heart_46223	Heart	46223	linoleoylcarnitine (C18:2)*	Lipid		HMDB06469	3.30893e-05	16	1	1	0.001	1	1	0.001	1	1	0	0	1	0	0	1	0	0	2
Heart_57522	Heart	57522	pentadecanoylcarnitine (C15)*	Lipid			3.30415e-05	16	1	1	0.001	1	0.001	1	1	1	0	0	1	0	1	0	0	0	2
Heart_64	Heart	64	phenylalanine	Amino Acid	C00079	HMDB00159	3.71082e-05	13	1	1	0.001	1	1	0.001	1	1	0	0	1	0	0	1	0	0	2
Heart_52438	Heart	52438	1-stearoyl-2-oleoyl-GPC (18:0/18:1)	Lipid		HMDB08038	2.80516e-05	11	0.001	1	0.001	1	1	1	1	1	1	0	1	0	0	0	0	0	2
Heart_52495	Heart	52495	sphingomyelin (d18:1/21:0, d17:1/22:0, d16:1/23:0)*	Lipid			2.34819e-05	8	0.001	1	1	1	1	1	0.001	1	1	0	0	0	0	0	1	0	2
Heart_27503	Heart	27503	3-hydroxypalmitate	Lipid		HMDB10734	3.6702e-05	8	1	1	0.001	1	0.001	1	1	1	0	0	1	0	1	0	0	0	2
Heart_62850	Heart	62850	tetradecadienoate (14:2)*	Lipid		HMDB00560	2.95044e-05	7	1	1	1	1	0.001	1	1	0.001	0	0	0	0	1	0	0	1	2
Heart_44675	Heart	44675	docosahexaenoate (DHA; 22:6n3)	Lipid	C06429	HMDB02183	2.66851e-05	6	1	1	1	0.001	0.001	1	1	1	0	0	0	1	1	0	0	0	2
Heart_63	Heart	63	cholesterol	Lipid	C00187	HMDB00067	2.34536e-05	4	1	1	1	1	1	0.001	1	0.001	0	0	0	0	0	1	0	1	2
Heart_15681	Heart	15681	4-guanidinobutanoate	Amino Acid	C01035	HMDB03464	3.40371e-05	4	1	1	1	1	1	0.001	1	0.001	0	0	0	0	0	1	0	1	2
Heart_27447	Heart	27447	1-linoleoylglycerol (18:2)	Lipid			1.18477e-05	4	1	1	0.001	1	1	1	1	0.001	0	0	1	0	0	0	0	1	2
Heart_17747	Heart	17747	sphingosine	Lipid	C00319	HMDB00252	1.7024e-05	4	1	1	1	0.001	1	1	0.001	1	0	0	0	1	0	0	1	0	2
Heart_34214	Heart	34214	1-arachidonoyl-GPI* (20:4)*	Lipid		HMDB61690	3.20634e-05	4	1	1	1	0.001	1	0.001	1	1	0	0	0	1	0	1	0	0	2
Heart_44621	Heart	44621	1-(1-enyl-oleoyl)-GPE (P-18:1)*	Lipid			1.70207e-05	4	1	1	1	0.001	1	0.001	1	1	0	0	0	1	0	1	0	0	2
Heart_33968	Heart	33968	5-dodecenoate (12:1n7)	Lipid		HMDB00529	2.71952e-05	4	1	1	0.001	1	0.001	1	1	1	0	0	1	0	1	0	0	0	2
Heart_52697	Heart	52697	1-oleoyl-2-docosahexaenoyl-GPC (18:1/22:6)*	Lipid		HMDB08123	2.83829e-05	3	1	0.001	1	1	1	0.001	1	1	0	1	0	0	0	1	0	0	2
Heart_57476	Heart	57476	sphingomyelin (d18:0/20:0, d16:0/22:0)*	Lipid			2.26037e-05	3	0.001	1	1	1	1	1	1	0.001	1	0	0	0	0	0	0	1	2
Heart_32506	Heart	32506	2-linoleoylglycerol (18:2)	Lipid		HMDB11538	1.1268e-05	3	1	1	0.001	1	1	1	0.001	1	0	0	1	0	0	0	1	0	2
Heart_52470	Heart	52470	1-palmitoyl-2-palmitoleoyl-GPC (16:0/16:1)*	Lipid		HMDB07969	1.73249e-05	3	1	1	1	0.001	1	0.001	1	1	0	0	0	1	0	1	0	0	2
Heart_45968	Heart	45968	1-oleoyl-GPG (18:1)*	Lipid			2.59319e-05	3	1	1	1	0.001	0.001	1	1	1	0	0	0	1	1	0	0	0	2
Heart_18357	Heart	18357	glycylvaline	Peptide		HMDB28854	5.41121e-07	2	1	1	1	1	0.001	1	1	0.001	0	0	0	0	1	0	0	1	2
Heart_32980	Heart	32980	adrenate (22:4n6)	Lipid	C16527	HMDB02226	2.62932e-05	2	1	1	0.001	1	1	1	1	0.001	0	0	1	0	0	0	0	1	2
Heart_54994	Heart	54994	1-oleoyl-2-arachidonoyl-GPI (18:1/20:4) *	Lipid		HMDB09844	2.3129e-05	2	1	1	0.001	1	1	1	0.001	1	0	0	1	0	0	0	1	0	2
Heart_1121	Heart	1121	margarate (17:0)	Lipid		HMDB02259	2.78366e-05	2	1	1	0.001	1	1	0.001	1	1	0	0	1	0	0	1	0	0	2
Heart_57341	Heart	57341	1,2-dipalmitoyl-GPE (16:0/16:0)*	Lipid		HMDB08923	2.89431e-05	2	1	1	0.001	1	0.001	1	1	1	0	0	1	0	1	0	0	0	2
Heart_52452	Heart	52452	1-stearoyl-2-linoleoyl-GPC (18:0/18:2)*	Lipid		HMDB08039	1.94854e-05	2	1	1	0.001	1	0.001	1	1	1	0	0	1	0	1	0	0	0	2
Heart_19263	Heart	19263	1-palmitoyl-2-oleoyl-GPE (16:0/18:1)	Lipid		HMDB05320	1.61112e-05	2	0.001	1	1	1	0.001	1	1	1	1	0	0	0	1	0	0	0	2
Heart_3141	Heart	3141	betaine	Amino Acid	C00719	HMDB00043	1.00208e-07	1	1	1	1	1	1	0.001	1	0.001	0	0	0	0	0	1	0	1	2
Heart_35186	Heart	35186	1-arachidonoyl-GPE (20:4n6)*	Lipid		HMDB11517	2.84889e-05	1	1	1	1	0.001	1	1	1	0.001	0	0	0	1	0	0	0	1	2
Heart_37478	Heart	37478	docosapentaenoate (n6 DPA; 22:5n6)	Lipid	C16513	HMDB01976	2.43081e-05	1	1	1	1	0.001	1	1	1	0.001	0	0	0	1	0	0	0	1	2
Heart_57416	Heart	57416	N-palmitoyl-sphingadienine (d18:2/16:0)*	Lipid			1.3361e-07	1	1	1	1	0.001	1	1	1	0.001	0	0	0	1	0	0	0	1	2
Heart_40730	Heart	40730	imidazole propionate	Amino Acid		HMDB02271	3.77252e-07	1	1	1	1	1	1	0.001	0.001	1	0	0	0	0	0	1	1	0	2
Heart_39835	Heart	39835	N-palmitoyltaurine	Lipid			2.43904e-05	1	1	1	1	0.001	1	1	0.001	1	0	0	0	1	0	0	1	0	2
Heart_52448	Heart	52448	1-palmitoyl-2-oleoyl-GPG (16:0/18:1)	Lipid			1.78147e-07	1	1	1	0.001	1	1	1	0.001	1	0	0	1	0	0	0	1	0	2
Heart_38625	Heart	38625	stearoyl ethanolamide	Lipid		HMDB13078	5.23666e-07	1	1	1	1	0.001	1	0.001	1	1	0	0	0	1	0	1	0	0	2
Heart_54966	Heart	54966	diacylglycerol (16:1/18:2 [2], 16:0/18:3 [1])*	Lipid			2.00415e-07	1	1	1	0.001	1	1	0.001	1	1	0	0	1	0	0	1	0	0	2
Heart_52433	Heart	52433	sphingomyelin (d17:1/16:0, d18:1/15:0, d16:1/17:0)*	Lipid			1.00208e-07	1	0.001	1	1	1	1	0.001	1	1	1	0	0	0	0	1	0	0	2
Heart_15745	Heart	15745	methylsuccinate	Amino Acid		HMDB01844	2.36624e-05	1	1	1	1	0.001	0.001	1	1	1	0	0	0	1	1	0	0	0	2
Heart_19258	Heart	19258	1-myristoyl-2-palmitoyl-GPC (14:0/16:0)	Lipid		HMDB07869	2.5843e-07	1	1	1	0.001	1	0.001	1	1	1	0	0	1	0	1	0	0	0	2
Heart_1564	Heart	1564	citrate	Energy	C00158	HMDB00094	1.00208e-07	1	1	1	0.001	0.001	1	1	1	1	0	0	1	1	0	0	0	0	2
Heart_2183	Heart	2183	thymidine	Nucleotide	C00214	HMDB00273	1.00208e-07	1	0.001	1	1	0.001	1	1	1	1	1	0	0	1	0	0	0	0	2
Heart_32457	Heart	32457	3-hydroxylaurate	Lipid		HMDB00387	4.00348e-05	32	1	1	0.001	1	1	1	1	1	0	0	1	0	0	0	0	0	1
Heart_22053	Heart	22053	3-hydroxydecanoate	Lipid		HMDB02203	4.01141e-05	24	1	1	1	0.001	1	1	1	1	0	0	0	1	0	0	0	0	1
Heart_22001	Heart	22001	3-hydroxyoctanoate	Lipid		HMDB01954	3.94645e-05	24	1	1	0.001	1	1	1	1	1	0	0	1	0	0	0	0	0	1
Heart_44681	Heart	44681	palmitoylcarnitine (C16)	Lipid	C02990	HMDB00222	3.4263e-05	21	1	1	1	1	1	1	1	0.001	0	0	0	0	0	0	0	1	1
Heart_57521	Heart	57521	dihomo-linolenoylcarnitine (C20:3n3 or 6)*	Lipid			3.079e-05	14	1	0.001	1	1	1	1	1	1	0	1	0	0	0	0	0	0	1
Heart_57520	Heart	57520	dihomo-linoleoylcarnitine (C20:2)*	Lipid			3.08153e-05	14	1	1	1	1	1	1	1	0.001	0	0	0	0	0	0	0	1	1
Heart_57511	Heart	57511	linolenoylcarnitine (C18:3)*	Lipid			3.07882e-05	13	1	1	1	1	1	1	1	0.001	0	0	0	0	0	0	0	1	1
Heart_1493	Heart	1493	ornithine	Amino Acid	C00077	HMDB03374	3.43996e-05	11	1	1	1	1	1	0.001	1	1	0	0	0	0	0	1	0	0	1
Heart_32328	Heart	32328	hexanoylcarnitine (C6)	Lipid		HMDB00705	3.072e-05	11	1	1	1	0.001	1	1	1	1	0	0	0	1	0	0	0	0	1
Heart_57513	Heart	57513	arachidoylcarnitine (C20)*	Lipid		HMDB06460	2.9871e-05	11	1	1	0.001	1	1	1	1	1	0	0	1	0	0	0	0	0	1
Heart_62736	Heart	62736	4-methylhexanoylglycine	Lipid			3.54394e-05	9	1	1	1	1	1	0.001	1	1	0	0	0	0	0	1	0	0	1
Heart_61769	Heart	61769	5-dodecenoylcarnitine (C12:1)	Lipid		HMDB13326	3.0427e-05	9	1	1	1	1	1	0.001	1	1	0	0	0	0	0	1	0	0	1
Heart_57526	Heart	57526	docosadienoylcarnitine (C22:2)*	Lipid			3.07648e-05	9	1	1	1	1	0.001	1	1	1	0	0	0	0	1	0	0	0	1
Heart_32418	Heart	32418	myristoleate (14:1n5)	Lipid	C08322	HMDB02000	3.04763e-05	8	1	1	1	1	1	1	1	0.001	0	0	0	0	0	0	0	1	1
Heart_52683	Heart	52683	1-palmitoleoyl-2-linoleoyl-GPC (16:1/18:2)*	Lipid		HMDB08006	3.70795e-05	8	0.001	1	1	1	1	1	1	1	1	0	0	0	0	0	0	0	1
Heart_5086	Heart	5086	dimethylglycine	Amino Acid	C01026	HMDB00092	3.55519e-05	7	1	1	1	1	1	1	1	0.001	0	0	0	0	0	0	0	1	1
Heart_35718	Heart	35718	dihomolinolenate (20:3n3 or 3n6)	Lipid	C03242	HMDB02925	2.66892e-05	7	1	1	1	0.001	1	1	1	1	0	0	0	1	0	0	0	0	1
Heart_33936	Heart	33936	octanoylcarnitine (C8)	Lipid	C02838	HMDB00791	2.99475e-05	6	1	1	1	1	1	1	0.001	1	0	0	0	0	0	0	1	0	1
Heart_38178	Heart	38178	cis-4-decenoylcarnitine (C10:1)	Lipid			3.41541e-05	5	1	0.001	1	1	1	1	1	1	0	1	0	0	0	0	0	0	1
Heart_33447	Heart	33447	palmitoleate (16:1n7)	Lipid	C08362	HMDB03229	3.03883e-05	5	1	1	1	1	1	1	1	0.001	0	0	0	0	0	0	0	1	1
Heart_1561	Heart	1561	alpha-tocopherol	Cofactors and Vitamins	C02477	HMDB01893	2.34651e-05	5	1	1	1	1	1	1	0.001	1	0	0	0	0	0	0	1	0	1
Heart_32553	Heart	32553	phenol sulfate	Amino Acid	C02180	HMDB60015	3.11655e-05	5	1	1	1	1	1	0.001	1	1	0	0	0	0	0	1	0	0	1
Heart_15497	Heart	15497	argininosuccinate	Amino Acid	C03406	HMDB00052	3.44672e-05	4	1	0.001	1	1	1	1	1	1	0	1	0	0	0	0	0	0	1
Heart_57528	Heart	57528	adrenoylcarnitine (C22:4)*	Lipid			2.93122e-05	4	1	1	1	1	1	1	1	0.001	0	0	0	0	0	0	0	1	1
Heart_53257	Heart	53257	palmitoloelycholine	Lipid			3.11582e-05	4	1	1	0.001	1	1	1	1	1	0	0	1	0	0	0	0	0	1
Heart_34393	Heart	34393	1-linolenoylglycerol (18:3)	Lipid		HMDB11569	1.18474e-05	3	1	0.001	1	1	1	1	1	1	0	1	0	0	0	0	0	0	1
Heart_35649	Heart	35649	sedoheptulose-7-phosphate	Carbohydrate	C05382	HMDB01068	7.0581e-07	3	1	1	1	1	1	1	1	0.001	0	0	0	0	0	0	0	1	1
Heart_63151	Heart	63151	N,N-dimethylalanine	Amino Acid			2.9768e-05	3	1	1	1	1	1	0.001	1	1	0	0	0	0	0	1	0	0	1
Heart_39592	Heart	39592	S-methylcysteine	Amino Acid		HMDB02108	3.34573e-05	3	1	1	1	1	1	0.001	1	1	0	0	0	0	0	1	0	0	1
Heart_46142	Heart	46142	mannitol/sorbitol	Carbohydrate	C00794	HMDB00247	3.14673e-05	3	1	1	1	0.001	1	1	1	1	0	0	0	1	0	0	0	0	1
Heart_1361	Heart	1361	pentadecanoate (15:0)	Lipid	C16537	HMDB00826	3.1426e-05	3	1	1	1	0.001	1	1	1	1	0	0	0	1	0	0	0	0	1
Heart_46799	Heart	46799	oleoyl-linoleoyl-glycerol (18:1/18:2) [2]	Lipid		HMDB07219	3.20664e-07	3	1	1	1	0.001	1	1	1	1	0	0	0	1	0	0	0	0	1
Heart_54969	Heart	54969	linoleoyl-linoleoyl-glycerol (18:2/18:2) [2]*	Lipid		HMDB07248	3.20664e-07	3	1	1	0.001	1	1	1	1	1	0	0	1	0	0	0	0	0	1
Heart_52437	Heart	52437	sphingomyelin (d18:2/24:1, d18:1/24:2)*	Lipid			1.83908e-05	3	0.001	1	1	1	1	1	1	1	1	0	0	0	0	0	0	0	1
Heart_27718	Heart	27718	creatine	Amino Acid	C00300	HMDB00064	2.21976e-05	2	1	0.001	1	1	1	1	1	1	0	1	0	0	0	0	0	0	1
Heart_48152	Heart	48152	glucose	Carbohydrate	C00031	HMDB00122	2.6993e-05	2	1	1	1	1	1	1	1	0.001	0	0	0	0	0	0	0	1	1
Heart_1505	Heart	1505	orotate	Nucleotide	C00295	HMDB00226	2.40176e-05	2	1	1	1	1	1	1	1	0.001	0	0	0	0	0	0	0	1	1
Heart_62807	Heart	62807	3'-dephospho-CoA-glutathione*	Amino Acid			2.00415e-07	2	1	1	1	1	1	1	1	0.001	0	0	0	0	0	0	0	1	1
Heart_52468	Heart	52468	1-stearoyl-2-linoleoyl-GPI (18:0/18:2)	Lipid		HMDB09809	2.6722e-07	2	1	1	1	1	1	1	0.001	1	0	0	0	0	0	0	1	0	1
Heart_52462	Heart	52462	1-palmitoyl-2-arachidonoyl-GPC (16:0/20:4n6)	Lipid		HMDB07982	2.12659e-05	2	1	1	1	1	1	0.001	1	1	0	0	0	0	0	1	0	0	1
Heart_62566	Heart	62566	1-carboxyethylphenylalanine	Amino Acid			3.34977e-05	2	1	1	1	0.001	1	1	1	1	0	0	0	1	0	0	0	0	1
Heart_1768	Heart	1768	carnosine	Amino Acid	C00386	HMDB00033	2.54468e-05	2	1	1	1	0.001	1	1	1	1	0	0	0	1	0	0	0	0	1
Heart_34407	Heart	34407	isovalerylcarnitine (C5)	Amino Acid		HMDB00688	1.3361e-07	1	1	1	1	1	1	1	1	0.001	0	0	0	0	0	0	0	1	1
Heart_18245	Heart	18245	gamma-glutamylhistidine	Peptide			1.00208e-07	1	1	1	1	1	1	1	1	0.001	0	0	0	0	0	0	0	1	1
Heart_52431	Heart	52431	1-palmitoleoylglycerol (16:1)*	Lipid		HMDB11565	1.12668e-05	1	1	1	1	1	1	1	1	0.001	0	0	0	0	0	0	0	1	1
Heart_2132	Heart	2132	citrulline	Amino Acid	C00327	HMDB00904	1.80374e-07	1	1	1	1	1	1	1	1	0.001	0	0	0	0	0	0	0	1	1
Heart_43840	Heart	43840	acetyl-CoA	Lipid	C00024	HMDB01206	1.3361e-07	1	1	1	1	1	1	1	1	0.001	0	0	0	0	0	0	0	1	1
Heart_35172	Heart	35172	orotidine	Nucleotide		HMDB00788	1.50311e-07	1	1	1	1	1	1	1	1	0.001	0	0	0	0	0	0	0	1	1
Heart_34397	Heart	34397	1-arachidonylglycerol (20:4)	Lipid	C13857	HMDB11549	1.00208e-07	1	1	1	1	1	1	1	0.001	1	0	0	0	0	0	0	1	0	1
Heart_1642	Heart	1642	caprate (10:0)	Lipid	C01571	HMDB00511	2.06746e-05	1	1	1	1	1	1	0.001	1	1	0	0	0	0	0	1	0	0	1
Heart_34398	Heart	34398	glycylleucine	Peptide	C02155	HMDB00759	1.00208e-07	1	1	1	1	1	1	0.001	1	1	0	0	0	0	0	1	0	0	1
Heart_1494	Heart	1494	5-oxoproline	Amino Acid	C01879	HMDB00267	2.84458e-05	1	1	1	1	1	1	0.001	1	1	0	0	0	0	0	1	0	0	1
Heart_42459	Heart	42459	sphingomyelin (d18:2/16:0, d18:1/16:1)*	Lipid			1.3361e-07	1	1	1	1	1	0.001	1	1	1	0	0	0	0	1	0	0	0	1
Heart_42463	Heart	42463	sphingomyelin (d18:1/14:0, d16:1/16:0)*	Lipid		HMDB12097	2.00415e-07	1	1	1	1	1	0.001	1	1	1	0	0	0	0	1	0	0	0	1
Heart_32197	Heart	32197	3-(4-hydroxyphenyl)lactate (HPLA)	Amino Acid	C03672	HMDB00755	6.02916e-07	1	1	1	1	1	0.001	1	1	1	0	0	0	0	1	0	0	0	1
Heart_1552	Heart	1552	erucate (22:1n9)	Lipid	C08316	HMDB02068	2.63169e-05	1	1	1	1	0.001	1	1	1	1	0	0	0	1	0	0	0	0	1
Heart_46173	Heart	46173	aconitate [cis or trans]	Energy			1.00208e-07	1	1	1	1	0.001	1	1	1	1	0	0	0	1	0	0	0	0	1
Heart_33946	Heart	33946	N-acetylhistidine	Amino Acid	C02997	HMDB32055	1.99257e-05	1	1	1	0.001	1	1	1	1	1	0	0	1	0	0	0	0	0	1
Heart_1643	Heart	1643	fumarate	Energy	C00122	HMDB00134	1.00208e-07	1	1	1	0.001	1	1	1	1	1	0	0	1	0	0	0	0	0	1
Heart_53209	Heart	53209	1-oleoyl-2-docosahexaenoyl-GPE (18:1/22:6)*	Lipid			2.4615e-05	1	0.001	1	1	1	1	1	1	1	1	0	0	0	0	0	0	0	1
Heart_1587	Heart	1587	N-acetylleucine	Amino Acid	C02710	HMDB11756	3.91796e-05	33	1	1	1	1	1	1	1	1	0	0	0	0	0	0	0	0	0
Heart_15872	Heart	15872	malonate	Lipid	C00383	HMDB00691	4.04687e-05	31	1	1	1	1	1	1	1	1	0	0	0	0	0	0	0	0	0
Heart_39582	Heart	39582	nicotinamide N-oxide	Cofactors and Vitamins		HMDB02730	3.92907e-05	25	1	1	1	1	1	1	1	1	0	0	0	0	0	0	0	0	0
Heart_61839	Heart	61839	3-hydroxypalmitoylcarnitine	Lipid			3.80744e-05	24	1	1	1	1	1	1	1	1	0	0	0	0	0	0	0	0	0
Heart_33952	Heart	33952	myristoylcarnitine (C14)	Lipid		HMDB05066	3.43099e-05	23	1	1	1	1	1	1	1	1	0	0	0	0	0	0	0	0	0
Heart_63358	Heart	63358	3-hydroxydecanoylcarnitine	Lipid		HMDB61636	3.92585e-05	23	1	1	1	1	1	1	1	1	0	0	0	0	0	0	0	0	0
Heart_38325	Heart	38325	AICA ribonucleotide	Nucleotide	C04677	HMDB01517	3.998e-05	21	1	1	1	1	1	1	1	1	0	0	0	0	0	0	0	0	0
Heart_53223	Heart	53223	palmitoleoylcarnitine (C16:1)*	Lipid			3.4263e-05	21	1	1	1	1	1	1	1	1	0	0	0	0	0	0	0	0	0
Heart_61840	Heart	61840	3-hydroxyoleoylcarnitine	Lipid			3.74168e-05	21	1	1	1	1	1	1	1	1	0	0	0	0	0	0	0	0	0
Heart_48182	Heart	48182	myristoleoylcarnitine (C14:1)*	Lipid			3.31978e-05	18	1	1	1	1	1	1	1	1	0	0	0	0	0	0	0	0	0
Heart_62803	Heart	62803	N-(ADP-ribosyl)-arginine (2)*	Amino Acid			3.76604e-05	17	1	1	1	1	1	1	1	1	0	0	0	0	0	0	0	0	0
Heart_22138	Heart	22138	homocitrulline	Amino Acid	C02427	HMDB00679	3.75288e-05	15	1	1	1	1	1	1	1	1	0	0	0	0	0	0	0	0	0
Heart_61789	Heart	61789	isocaproylglycine	Lipid			3.60239e-05	13	1	1	1	1	1	1	1	1	0	0	0	0	0	0	0	0	0
Heart_57527	Heart	57527	docosatrienoylcarnitine (C22:3)*	Lipid			3.07505e-05	13	1	1	1	1	1	1	1	1	0	0	0	0	0	0	0	0	0
Heart_57512	Heart	57512	margaroylcarnitine (C17)*	Lipid		HMDB06210	3.30581e-05	13	1	1	1	1	1	1	1	1	0	0	0	0	0	0	0	0	0
Heart_62436	Heart	62436	meadoylcarnitine (C20:3n9)*	Lipid			3.36885e-05	12	1	1	1	1	1	1	1	1	0	0	0	0	0	0	0	0	0
Heart_32350	Heart	32350	1-methyl-4-imidazoleacetate	Amino Acid	C05828	HMDB02820	3.72949e-05	12	1	1	1	1	1	1	1	1	0	0	0	0	0	0	0	0	0
Heart_1670	Heart	1670	urea	Amino Acid	C00086	HMDB00294	3.63272e-05	11	1	1	1	1	1	1	1	1	0	0	0	0	0	0	0	0	0
Heart_52988	Heart	52988	adipoylcarnitine (C6-DC)	Lipid		HMDB61677	3.45033e-05	10	1	1	1	1	1	1	1	1	0	0	0	0	0	0	0	0	0
Heart_1899	Heart	1899	quinolinate	Cofactors and Vitamins	C03722	HMDB00232	3.28354e-05	10	1	1	1	1	1	1	1	1	0	0	0	0	0	0	0	0	0
Heart_57747	Heart	57747	3-methylglutaconate	Amino Acid		HMDB00522	3.69779e-05	9	1	1	1	1	1	1	1	1	0	0	0	0	0	0	0	0	0
Heart_52669	Heart	52669	1-palmitoyl-2-oleoyl-GPI (16:0/18:1)*	Lipid		HMDB09783	3.31915e-05	9	1	1	1	1	1	1	1	1	0	0	0	0	0	0	0	0	0
Heart_31904	Heart	31904	7-ketodeoxycholate	Lipid		HMDB00391	3.4163e-05	9	1	1	1	1	1	1	1	1	0	0	0	0	0	0	0	0	0
Heart_1110	Heart	1110	arachidonate (20:4n6)	Lipid	C00219	HMDB01043	2.89718e-05	8	1	1	1	1	1	1	1	1	0	0	0	0	0	0	0	0	0
Heart_33971	Heart	33971	10-heptadecenoate (17:1n7)	Lipid		HMDB60038	3.31017e-05	8	1	1	1	1	1	1	1	1	0	0	0	0	0	0	0	0	0
Heart_43249	Heart	43249	N-delta-acetylornithine	Amino Acid			3.23114e-05	8	1	1	1	1	1	1	1	1	0	0	0	0	0	0	0	0	0
Heart_62059	Heart	62059	N-acetyl-2-aminooctanoate*	Lipid		HMDB59745	3.39012e-05	8	1	1	1	1	1	1	1	1	0	0	0	0	0	0	0	0	0
Heart_52478	Heart	52478	1-(1-enyl-palmitoyl)-2-oleoyl-GPC (P-16:0/18:1)*	Lipid			2.5046e-05	8	1	1	1	1	1	1	1	1	0	0	0	0	0	0	0	0	0
Heart_33967	Heart	33967	N-acetylisoleucine	Amino Acid		HMDB61684	3.7801e-05	8	1	1	1	1	1	1	1	1	0	0	0	0	0	0	0	0	0
Heart_62802	Heart	62802	N-(ADP-ribosyl)-arginine (1)*	Amino Acid			3.41785e-05	8	1	1	1	1	1	1	1	1	0	0	0	0	0	0	0	0	0
Heart_22842	Heart	22842	cholate	Lipid	C00695	HMDB00619	3.18751e-05	8	1	1	1	1	1	1	1	1	0	0	0	0	0	0	0	0	0
Heart_32306	Heart	32306	trans-4-hydroxyproline	Amino Acid	C01157	HMDB00725	2.0296e-05	8	1	1	1	1	1	1	1	1	0	0	0	0	0	0	0	0	0
Heart_49617	Heart	49617	1-lignoceroyl-GPC (24:0)	Lipid		HMDB10405	2.65961e-05	7	1	1	1	1	1	1	1	1	0	0	0	0	0	0	0	0	0
Heart_48434	Heart	48434	N-acetylcitrulline	Amino Acid	C15532	HMDB00856	3.46008e-05	7	1	1	1	1	1	1	1	1	0	0	0	0	0	0	0	0	0
Heart_62556	Heart	62556	3-hydroxyhexanoylcarnitine (2)	Lipid			3.40547e-05	7	1	1	1	1	1	1	1	1	0	0	0	0	0	0	0	0	0
Heart_52435	Heart	52435	sphingomyelin (d18:2/23:0, d18:1/23:1, d17:1/24:1)*	Lipid			2.75683e-05	7	1	1	1	1	1	1	1	1	0	0	0	0	0	0	0	0	0
Heart_52285	Heart	52285	oleate/vaccenate (18:1)	Lipid			3.22935e-05	7	1	1	1	1	1	1	1	1	0	0	0	0	0	0	0	0	0
Heart_57475	Heart	57475	sphingomyelin (d18:1/19:0, d19:1/18:0)*	Lipid			2.34767e-05	7	1	1	1	1	1	1	1	1	0	0	0	0	0	0	0	0	0
Heart_32452	Heart	32452	propionylcarnitine (C3)	Lipid	C03017	HMDB00824	3.5311e-05	7	1	1	1	1	1	1	1	1	0	0	0	0	0	0	0	0	0
Heart_31885	Heart	31885	beta-muricholate	Lipid	C17726	HMDB00415	3.3851e-05	7	1	1	1	1	1	1	1	1	0	0	0	0	0	0	0	0	0
Heart_1105	Heart	1105	linoleate (18:2n6)	Lipid	C01595	HMDB00673	3.06092e-05	6	1	1	1	1	1	1	1	1	0	0	0	0	0	0	0	0	0
Heart_35174	Heart	35174	mead acid (20:3n9)	Lipid		HMDB10378	2.95607e-05	6	1	1	1	1	1	1	1	1	0	0	0	0	0	0	0	0	0
Heart_63361	Heart	63361	3-decenoylcarnitine	Lipid			3.58156e-05	6	1	1	1	1	1	1	1	1	0	0	0	0	0	0	0	0	0
Heart_61778	Heart	61778	butenoylcarnitine (C4:1)	Lipid			3.50711e-05	6	1	1	1	1	1	1	1	1	0	0	0	0	0	0	0	0	0
Heart_15706	Heart	15706	galactose 1-phosphate	Carbohydrate	C00446	HMDB00645	7.91885e-07	6	1	1	1	1	1	1	1	1	0	0	0	0	0	0	0	0	0
Heart_1301	Heart	1301	lysine	Amino Acid	C00047	HMDB00182	3.68898e-05	6	1	1	1	1	1	1	1	1	0	0	0	0	0	0	0	0	0
Heart_57525	Heart	57525	erucoylcarnitine (C22:1)*	Lipid			2.79177e-05	6	1	1	1	1	1	1	1	1	0	0	0	0	0	0	0	0	0
Heart_5331	Heart	5331	pyridoxal phosphate	Cofactors and Vitamins	C00018	HMDB01491	3.38293e-05	6	1	1	1	1	1	1	1	1	0	0	0	0	0	0	0	0	0
Heart_33941	Heart	33941	decanoylcarnitine (C10)	Lipid		HMDB00651	2.99475e-05	6	1	1	1	1	1	1	1	1	0	0	0	0	0	0	0	0	0
Heart_57467	Heart	57467	docosatrienoate (22:3n6)*	Lipid			3.48413e-05	6	1	1	1	1	1	1	1	1	0	0	0	0	0	0	0	0	0
Heart_27672	Heart	27672	3-indoxyl sulfate	Amino Acid		HMDB00682	6.38164e-07	5	1	1	1	1	1	1	1	1	0	0	0	0	0	0	0	0	0
Heart_32401	Heart	32401	trigonelline (N'-methylnicotinate)	Cofactors and Vitamins	C01004	HMDB00875	3.04622e-05	5	1	1	1	1	1	1	1	1	0	0	0	0	0	0	0	0	0
Heart_35631	Heart	35631	1-palmitoyl-GPE (16:0)	Lipid		HMDB11503	1.83754e-05	5	1	1	1	1	1	1	1	1	0	0	0	0	0	0	0	0	0
Heart_63436	Heart	63436	(2 or 3)-decenoate (10:1n7 or n8)	Lipid			3.49199e-05	5	1	1	1	1	1	1	1	1	0	0	0	0	0	0	0	0	0
Heart_580	Heart	580	glucosamine-6-phosphate	Carbohydrate	C00352	HMDB01254	7.7303e-07	5	1	1	1	1	1	1	1	1	0	0	0	0	0	0	0	0	0
Heart_46896	Heart	46896	fructose 1,6-diphosphate/glucose 1,6-diphosphate/myo-inositol diphosphates	Carbohydrate	C00354		6.36613e-07	5	1	1	1	1	1	1	1	1	0	0	0	0	0	0	0	0	0
Heart_31260	Heart	31260	glucose 6-phosphate	Carbohydrate	C00668	HMDB01401	6.36613e-07	5	1	1	1	1	1	1	1	1	0	0	0	0	0	0	0	0	0
Heart_32344	Heart	32344	UDP-glucose	Carbohydrate	C00029	HMDB00286	8.77494e-07	5	1	1	1	1	1	1	1	1	0	0	0	0	0	0	0	0	0
Heart_1638	Heart	1638	arginine	Amino Acid	C00062	HMDB00517	3.31831e-05	5	1	1	1	1	1	1	1	1	0	0	0	0	0	0	0	0	0
Heart_1763	Heart	1763	ribose 1-phosphate	Carbohydrate	C00620	HMDB01489	2.97075e-05	5	1	1	1	1	1	1	1	1	0	0	0	0	0	0	0	0	0
Heart_57751	Heart	57751	oleoyl CoA	Lipid	C00510	HMDB01322	3.01758e-05	5	1	1	1	1	1	1	1	1	0	0	0	0	0	0	0	0	0
Heart_15797	Heart	15797	FMN	Cofactors and Vitamins	C00061	HMDB01520	3.4214e-05	5	1	1	1	1	1	1	1	1	0	0	0	0	0	0	0	0	0
Heart_22176	Heart	22176	cysteine s-sulfate	Amino Acid	C05824	HMDB00731	3.39427e-05	5	1	1	1	1	1	1	1	1	0	0	0	0	0	0	0	0	0
Heart_39378	Heart	39378	tauroursodeoxycholate	Lipid		HMDB00874	3.09675e-05	5	1	1	1	1	1	1	1	1	0	0	0	0	0	0	0	0	0
Heart_48885	Heart	48885	arabitol/xylitol	Carbohydrate	C01904		3.36197e-05	5	1	1	1	1	1	1	1	1	0	0	0	0	0	0	0	0	0
Heart_48187	Heart	48187	N-acetyltaurine	Amino Acid			3.32923e-05	5	1	1	1	1	1	1	1	1	0	0	0	0	0	0	0	0	0
Heart_57	Heart	57	glutamate	Amino Acid	C00025	HMDB00148	3.06431e-05	5	1	1	1	1	1	1	1	1	0	0	0	0	0	0	0	0	0
Heart_1408	Heart	1408	putrescine	Amino Acid	C00134	HMDB01414	4.17532e-07	4	1	1	1	1	1	1	1	1	0	0	0	0	0	0	0	0	0
Heart_62853	Heart	62853	3-amino-2-piperidone	Amino Acid		HMDB00323	2.97528e-05	4	1	1	1	1	1	1	1	1	0	0	0	0	0	0	0	0	0
Heart_35428	Heart	35428	tiglyl carnitine (C5)	Amino Acid		HMDB02366	3.2181e-05	4	1	1	1	1	1	1	1	1	0	0	0	0	0	0	0	0	0
Heart_35628	Heart	35628	1-oleoyl-GPE (18:1)	Lipid		HMDB11506	1.70207e-05	4	1	1	1	1	1	1	1	1	0	0	0	0	0	0	0	0	0
Heart_36594	Heart	36594	1-linoleoyl-GPI* (18:2)*	Lipid			3.20517e-05	4	1	1	1	1	1	1	1	1	0	0	0	0	0	0	0	0	0
Heart_45428	Heart	45428	N-acetylmethionine sulfoxide	Amino Acid			2.68813e-05	4	1	1	1	1	1	1	1	1	0	0	0	0	0	0	0	0	0
Heart_15650	Heart	15650	N1-methyladenosine	Nucleotide	C02494	HMDB03331	3.37144e-05	4	1	1	1	1	1	1	1	1	0	0	0	0	0	0	0	0	0
Heart_41220	Heart	41220	2-stearoyl-GPE (18:0)*	Lipid		HMDB11129	2.56489e-05	4	1	1	1	1	1	1	1	1	0	0	0	0	0	0	0	0	0
Heart_55015	Heart	55015	gamma-glutamyl-alpha-lysine	Peptide			3.20654e-05	4	1	1	1	1	1	1	1	1	0	0	0	0	0	0	0	0	0
Heart_1469	Heart	1469	mannose-6-phosphate	Carbohydrate	C00275	HMDB01078	6.1259e-07	4	1	1	1	1	1	1	1	1	0	0	0	0	0	0	0	0	0
Heart_40406	Heart	40406	trimethylamine N-oxide	Lipid	C01104	HMDB00925	4.17532e-07	4	1	1	1	1	1	1	1	1	0	0	0	0	0	0	0	0	0
Heart_1419	Heart	1419	5-methylthioadenosine (MTA)	Amino Acid	C00170	HMDB01173	3.07774e-05	4	1	1	1	1	1	1	1	1	0	0	0	0	0	0	0	0	0
Heart_15860	Heart	15860	UDP-galactose	Carbohydrate	C00052	HMDB00302	7.21495e-07	4	1	1	1	1	1	1	1	1	0	0	0	0	0	0	0	0	0
Heart_61843	Heart	61843	3-hydroxyoleate*	Lipid			3.35148e-05	4	1	1	1	1	1	1	1	1	0	0	0	0	0	0	0	0	0
Heart_54979	Heart	54979	N-stearoyl-sphingosine (d18:1/18:0)*	Lipid		HMDB04950	2.34578e-05	4	1	1	1	1	1	1	1	1	0	0	0	0	0	0	0	0	0
Heart_61861	Heart	61861	octadecenedioate (C18:1-DC)*	Lipid			3.29649e-05	4	1	1	1	1	1	1	1	1	0	0	0	0	0	0	0	0	0
Heart_2134	Heart	2134	flavin adenine dinucleotide (FAD)	Cofactors and Vitamins	C00016	HMDB01248	3.21948e-05	4	1	1	1	1	1	1	1	1	0	0	0	0	0	0	0	0	0
Heart_396	Heart	396	glutarate (pentanedioate)	Lipid	C00489	HMDB00661	3.23332e-05	4	1	1	1	1	1	1	1	1	0	0	0	0	0	0	0	0	0
Heart_1898	Heart	1898	proline	Amino Acid	C00148	HMDB00162	3.22639e-05	3	1	1	1	1	1	1	1	1	0	0	0	0	0	0	0	0	0
Heart_2730	Heart	2730	gamma-glutamylglutamine	Peptide	C05283	HMDB11738	2.77135e-05	3	1	1	1	1	1	1	1	1	0	0	0	0	0	0	0	0	0
Heart_36815	Heart	36815	adenosine 2'-monophosphate (2'-AMP)	Nucleotide	C00946	HMDB11617	4.9333e-07	3	1	1	1	1	1	1	1	1	0	0	0	0	0	0	0	0	0
Heart_62947	Heart	62947	N,N,N-trimethyl-alanylproline betaine (TMAP)	Amino Acid			2.40527e-05	3	1	1	1	1	1	1	1	1	0	0	0	0	0	0	0	0	0
Heart_53013	Heart	53013	glycosyl-N-palmitoyl-sphingosine (d18:1/16:0)	Lipid			1.58516e-05	3	1	1	1	1	1	1	1	1	0	0	0	0	0	0	0	0	0
Heart_53	Heart	53	glutamine	Amino Acid	C00064	HMDB00641	3.30706e-05	3	1	1	1	1	1	1	1	1	0	0	0	0	0	0	0	0	0
Heart_48195	Heart	48195	fructose	Carbohydrate	C00095	HMDB00660	4.99496e-07	3	1	1	1	1	1	1	1	1	0	0	0	0	0	0	0	0	0
Heart_52450	Heart	52450	1-palmitoyl-2-linoleoyl-GPI (16:0/18:2)	Lipid		HMDB09784	3.20664e-07	3	1	1	1	1	1	1	1	1	0	0	0	0	0	0	0	0	0
Heart_2342	Heart	2342	serotonin	Amino Acid	C00780	HMDB00259	3.20664e-07	3	1	1	1	1	1	1	1	1	0	0	0	0	0	0	0	0	0
Heart_18494	Heart	18494	taurochenodeoxycholate	Lipid	C05465	HMDB00951	2.75121e-05	3	1	1	1	1	1	1	1	1	0	0	0	0	0	0	0	0	0
Heart_41374	Heart	41374	phenylalanylalanine	Peptide			5.90314e-07	3	1	1	1	1	1	1	1	1	0	0	0	0	0	0	0	0	0
Heart_52474	Heart	52474	1-(1-enyl-palmitoyl)-GPC (P-16:0)*	Lipid		HMDB10407	1.99612e-05	3	1	1	1	1	1	1	1	1	0	0	0	0	0	0	0	0	0
Heart_21184	Heart	21184	1-oleoylglycerol (18:1)	Lipid		HMDB11567	1.24891e-05	3	1	1	1	1	1	1	1	1	0	0	0	0	0	0	0	0	0
Heart_1302	Heart	1302	methionine	Amino Acid	C00073	HMDB00696	1.97175e-05	3	1	1	1	1	1	1	1	1	0	0	0	0	0	0	0	0	0
Heart_41370	Heart	41370	phenylalanylglycine	Peptide		HMDB28995	7.0581e-07	3	1	1	1	1	1	1	1	1	0	0	0	0	0	0	0	0	0
Heart_63678	Heart	63678	succinoyltaurine	Amino Acid			3.10314e-05	3	1	1	1	1	1	1	1	1	0	0	0	0	0	0	0	0	0
Heart_34592	Heart	34592	ophthalmate	Amino Acid		HMDB05765	3.31101e-05	3	1	1	1	1	1	1	1	1	0	0	0	0	0	0	0	0	0
Heart_52634	Heart	52634	palmitoyl-linoleoyl-glycerol (16:0/18:2) [2]*	Lipid		HMDB07103	3.20664e-07	3	1	1	1	1	1	1	1	1	0	0	0	0	0	0	0	0	0
Heart_52461	Heart	52461	1-palmitoyl-2-oleoyl-GPC (16:0/18:1)	Lipid		HMDB07972	2.56651e-05	3	1	1	1	1	1	1	1	1	0	0	0	0	0	0	0	0	0
Heart_53180	Heart	53180	1-palmitoleoyl-2-linolenoyl-GPC (16:1/18:3)*	Lipid		HMDB08008	3.39536e-05	3	1	1	1	1	1	1	1	1	0	0	0	0	0	0	0	0	0
Heart_590	Heart	590	hypotaurine	Amino Acid	C00519	HMDB00965	3.03393e-05	3	1	1	1	1	1	1	1	1	0	0	0	0	0	0	0	0	0
Heart_33419	Heart	33419	2-palmitoylglycerol (16:0)	Lipid		HMDB11533	2.42231e-05	3	1	1	1	1	1	1	1	1	0	0	0	0	0	0	0	0	0
Heart_46798	Heart	46798	oleoyl-linoleoyl-glycerol (18:1/18:2) [1]	Lipid		HMDB07219	3.12025e-05	3	1	1	1	1	1	1	1	1	0	0	0	0	0	0	0	0	0
Heart_43802	Heart	43802	guanidinoacetate	Amino Acid	C00581	HMDB00128	2.99152e-05	3	1	1	1	1	1	1	1	1	0	0	0	0	0	0	0	0	0
Heart_594	Heart	594	nicotinamide	Cofactors and Vitamins	C00153	HMDB01406	3.34085e-05	3	1	1	1	1	1	1	1	1	0	0	0	0	0	0	0	0	0
Heart_15140	Heart	15140	kynurenine	Amino Acid	C00328	HMDB00684	3.02087e-05	3	1	1	1	1	1	1	1	1	0	0	0	0	0	0	0	0	0
Heart_1600	Heart	1600	phosphoethanolamine (PE)	Lipid	C00346	HMDB00224	2.67965e-05	2	1	1	1	1	1	1	1	1	0	0	0	0	0	0	0	0	0
Heart_20675	Heart	20675	1,5-anhydroglucitol (1,5-AG)	Carbohydrate	C07326	HMDB02712	2.10525e-05	2	1	1	1	1	1	1	1	1	0	0	0	0	0	0	0	0	0
Heart_36600	Heart	36600	1-linoleoyl-GPE (18:2)*	Lipid		HMDB11507	2.75496e-05	2	1	1	1	1	1	1	1	1	0	0	0	0	0	0	0	0	0
Heart_36738	Heart	36738	gamma-glutamylglutamate	Peptide	C05282	HMDB11737	4.27201e-07	2	1	1	1	1	1	1	1	1	0	0	0	0	0	0	0	0	0
Heart_57652	Heart	57652	hexadecadienoate (16:2n6)	Lipid		HMDB00477	2.25467e-07	2	1	1	1	1	1	1	1	1	0	0	0	0	0	0	0	0	0
Heart_62068	Heart	62068	N-methylhydroxyproline	Amino Acid			2.90245e-05	2	1	1	1	1	1	1	1	1	0	0	0	0	0	0	0	0	0
Heart_62781	Heart	62781	18-methylnonadecanoate (i20:0)	Lipid			2.01746e-05	2	1	1	1	1	1	1	1	1	0	0	0	0	0	0	0	0	0
Heart_1303	Heart	1303	malate	Energy	C00149	HMDB00156	2.25467e-07	2	1	1	1	1	1	1	1	1	0	0	0	0	0	0	0	0	0
Heart_54964	Heart	54964	linoleoyl-linolenoyl-glycerol (18:2/18:3) [2]*	Lipid		HMDB07250	2.00415e-07	2	1	1	1	1	1	1	1	1	0	0	0	0	0	0	0	0	0
Heart_1336	Heart	1336	palmitate (16:0)	Lipid	C00249	HMDB00220	2.89399e-05	2	1	1	1	1	1	1	1	1	0	0	0	0	0	0	0	0	0
Heart_1124	Heart	1124	myo-inositol	Lipid	C00137	HMDB00211	2.41709e-05	2	1	1	1	1	1	1	1	1	0	0	0	0	0	0	0	0	0
Heart_37496	Heart	37496	N-acetylputrescine	Amino Acid	C02714	HMDB02064	3.13149e-07	2	1	1	1	1	1	1	1	1	0	0	0	0	0	0	0	0	0
Heart_52628	Heart	52628	1-palmitoyl-2-linoleoyl-GPG (16:0/18:2)	Lipid		HMDB10575	2.87236e-05	2	1	1	1	1	1	1	1	1	0	0	0	0	0	0	0	0	0
Heart_37112	Heart	37112	chiro-inositol	Lipid	C19891	HMDB34220	2.68101e-05	2	1	1	1	1	1	1	1	1	0	0	0	0	0	0	0	0	0
Heart_36808	Heart	36808	dimethylarginine (SDMA + ADMA)	Amino Acid	C03626	HMDB01539	1.98708e-05	2	1	1	1	1	1	1	1	1	0	0	0	0	0	0	0	0	0
Heart_528	Heart	528	alpha-ketoglutarate	Energy	C00026	HMDB00208	2.73123e-05	2	1	1	1	1	1	1	1	1	0	0	0	0	0	0	0	0	0
Heart_37536	Heart	37536	12-HETE	Lipid		HMDB06111	2.6722e-07	2	1	1	1	1	1	1	1	1	0	0	0	0	0	0	0	0	0
Heart_48255	Heart	48255	arabonate/xylonate	Carbohydrate			2.29046e-07	2	1	1	1	1	1	1	1	1	0	0	0	0	0	0	0	0	0
Heart_3108	Heart	3108	adenosine 5'-diphosphate (ADP)	Nucleotide	C00008	HMDB01341	2.00415e-07	2	1	1	1	1	1	1	1	1	0	0	0	0	0	0	0	0	0
Heart_12261	Heart	12261	taurodeoxycholate	Lipid	C05463	HMDB00896	2.81161e-05	2	1	1	1	1	1	1	1	1	0	0	0	0	0	0	0	0	0
Heart_39270	Heart	39270	1-(1-enyl-palmitoyl)-GPE (P-16:0)*	Lipid			1.70191e-05	2	1	1	1	1	1	1	1	1	0	0	0	0	0	0	0	0	0
Heart_52465	Heart	52465	1-palmitoyl-2-docosahexaenoyl-GPE (16:0/22:6)*	Lipid		HMDB05324	1.88931e-05	2	1	1	1	1	1	1	1	1	0	0	0	0	0	0	0	0	0
Heart_21127	Heart	21127	1-palmitoylglycerol (16:0)	Lipid		HMDB31074	1.3203e-05	2	1	1	1	1	1	1	1	1	0	0	0	0	0	0	0	0	0
Heart_21232	Heart	21232	2-oleoylglycerol (18:1)	Lipid		HMDB11537	1.40027e-05	2	1	1	1	1	1	1	1	1	0	0	0	0	0	0	0	0	0
Heart_62276	Heart	62276	dodecadienoate (12:2)*	Lipid			2.61496e-05	2	1	1	1	1	1	1	1	1	0	0	0	0	0	0	0	0	0
Heart_52432	Heart	52432	2-palmitoleoylglycerol (16:1)*	Lipid		HMDB11565	1.07417e-05	2	1	1	1	1	1	1	1	1	0	0	0	0	0	0	0	0	0
Heart_57514	Heart	57514	behenoylcarnitine (C22)*	Lipid			2.64359e-05	2	1	1	1	1	1	1	1	1	0	0	0	0	0	0	0	0	0
Heart_37506	Heart	37506	palmitoyl sphingomyelin (d18:1/16:0)	Lipid			2.00415e-07	2	1	1	1	1	1	1	1	1	0	0	0	0	0	0	0	0	0
Heart_43582	Heart	43582	5-(galactosylhydroxy)-L-lysine	Amino Acid			2.92503e-05	2	1	1	1	1	1	1	1	1	0	0	0	0	0	0	0	0	0
Heart_33364	Heart	33364	gamma-glutamylthreonine	Peptide		HMDB29159	2.25467e-07	2	1	1	1	1	1	1	1	1	0	0	0	0	0	0	0	0	0
Heart_57615	Heart	57615	galactose 6-phosphate	Carbohydrate			2.25467e-07	2	1	1	1	1	1	1	1	1	0	0	0	0	0	0	0	0	0
Heart_54968	Heart	54968	linoleoyl-linoleoyl-glycerol (18:2/18:2) [1]*	Lipid		HMDB07248	2.29046e-07	2	1	1	1	1	1	1	1	1	0	0	0	0	0	0	0	0	0
Heart_52477	Heart	52477	1-(1-enyl-palmitoyl)-2-oleoyl-GPE (P-16:0/18:1)*	Lipid		HMDB11342	1.7029e-05	2	1	1	1	1	1	1	1	1	0	0	0	0	0	0	0	0	0
Heart_57373	Heart	57373	palmitoyl-docosahexaenoyl-glycerol (16:0/22:6) [1]*	Lipid		HMDB07121	2.25467e-07	2	1	1	1	1	1	1	1	1	0	0	0	0	0	0	0	0	0
Heart_57374	Heart	57374	palmitoyl-docosahexaenoyl-glycerol (16:0/22:6) [2]*	Lipid		HMDB07121	2.25467e-07	2	1	1	1	1	1	1	1	1	0	0	0	0	0	0	0	0	0
Heart_57529	Heart	57529	docosapentaenoylcarnitine (C22:5n3)*	Lipid			2.00415e-07	2	1	1	1	1	1	1	1	1	0	0	0	0	0	0	0	0	0
Heart_35159	Heart	35159	cysteine-glutathione disulfide	Amino Acid		HMDB00656	2.00415e-07	2	1	1	1	1	1	1	1	1	0	0	0	0	0	0	0	0	0
Heart_33969	Heart	33969	stearidonate (18:4n3)	Lipid	C16300	HMDB06547	2.3705e-05	2	1	1	1	1	1	1	1	1	0	0	0	0	0	0	0	0	0
Heart_15504	Heart	15504	phosphopantetheine	Cofactors and Vitamins	C01134	HMDB01416	2.92503e-05	2	1	1	1	1	1	1	1	1	0	0	0	0	0	0	0	0	0
Heart_542	Heart	542	3-hydroxybutyrate (BHBA)	Lipid	C01089	HMDB00357	2.18548e-05	2	1	1	1	1	1	1	1	1	0	0	0	0	0	0	0	0	0
Heart_43829	Heart	43829	gamma-glutamylvaline	Peptide		HMDB11172	2.25061e-05	2	1	1	1	1	1	1	1	1	0	0	0	0	0	0	0	0	0
Heart_18374	Heart	18374	methionine sulfoxide	Amino Acid	C02989	HMDB02005	2.00415e-07	2	1	1	1	1	1	1	1	1	0	0	0	0	0	0	0	0	0
Heart_5278	Heart	5278	NAD+	Cofactors and Vitamins	C00003	HMDB00902	3.06145e-05	2	1	1	1	1	1	1	1	1	0	0	0	0	0	0	0	0	0
Heart_15915	Heart	15915	S-adenosylmethionine (SAM)	Amino Acid	C00019	HMDB01185	1.65031e-05	2	1	1	1	1	1	1	1	1	0	0	0	0	0	0	0	0	0
Heart_43264	Heart	43264	3-hydroxybutyrylcarnitine (1)	Lipid		HMDB13127	2.6722e-07	2	1	1	1	1	1	1	1	1	0	0	0	0	0	0	0	0	0
Heart_52282	Heart	52282	2-methylcitrate/homocitrate	Energy			3.36885e-05	2	1	1	1	1	1	1	1	1	0	0	0	0	0	0	0	0	0
Heart_52453	Heart	52453	1-oleoyl-2-linoleoyl-GPC (18:1/18:2)*	Lipid			2.78513e-05	2	1	1	1	1	1	1	1	1	0	0	0	0	0	0	0	0	0
Heart_42109	Heart	42109	phosphate	Energy	C00009	HMDB01429	2.84411e-05	2	1	1	1	1	1	1	1	1	0	0	0	0	0	0	0	0	0
Heart_32405	Heart	32405	indolepropionate	Amino Acid		HMDB02302	2.6722e-07	2	1	1	1	1	1	1	1	1	0	0	0	0	0	0	0	0	0
Heart_18369	Heart	18369	gamma-glutamylleucine	Peptide		HMDB11171	2.55195e-05	2	1	1	1	1	1	1	1	1	0	0	0	0	0	0	0	0	0
Heart_48782	Heart	48782	C-glycosyltryptophan	Amino Acid			1.9132e-05	2	1	1	1	1	1	1	1	1	0	0	0	0	0	0	0	0	0
Heart_1117	Heart	1117	galactitol (dulcitol)	Carbohydrate	C01697	HMDB00107	1.00208e-07	1	1	1	1	1	1	1	1	1	0	0	0	0	0	0	0	0	0
Heart_1356	Heart	1356	nonadecanoate (19:0)	Lipid	C16535	HMDB00772	1.00208e-07	1	1	1	1	1	1	1	1	1	0	0	0	0	0	0	0	0	0
Heart_15677	Heart	15677	3-methylhistidine	Amino Acid	C01152	HMDB00479	2.23513e-05	1	1	1	1	1	1	1	1	1	0	0	0	0	0	0	0	0	0
Heart_32492	Heart	32492	caprylate (8:0)	Lipid	C06423	HMDB00482	1.00208e-07	1	1	1	1	1	1	1	1	1	0	0	0	0	0	0	0	0	0
Heart_33953	Heart	33953	N-acetylarginine	Amino Acid	C02562	HMDB04620	1.3361e-07	1	1	1	1	1	1	1	1	1	0	0	0	0	0	0	0	0	0
Heart_48258	Heart	48258	1-oleoyl-GPC (18:1)	Lipid		HMDB02815	1.00208e-07	1	1	1	1	1	1	1	1	1	0	0	0	0	0	0	0	0	0
Heart_57379	Heart	57379	maltitol/lactitol/cellobiotol/palatinol	Carbohydrate			1.76224e-05	1	1	1	1	1	1	1	1	1	0	0	0	0	0	0	0	0	0
Heart_57752	Heart	57752	arachidonoyl CoA	Lipid	C02249	HMDB03951	1.00208e-07	1	1	1	1	1	1	1	1	1	0	0	0	0	0	0	0	0	0
Heart_61775	Heart	61775	nonanoylcarnitine (C9)	Lipid		HMDB13288	2.94664e-05	1	1	1	1	1	1	1	1	1	0	0	0	0	0	0	0	0	0
Heart_62860	Heart	62860	N6-methyllysine	Amino Acid	C02728	HMDB02038	1.00208e-07	1	1	1	1	1	1	1	1	1	0	0	0	0	0	0	0	0	0
Heart_3147	Heart	3147	xanthine	Nucleotide	C00385	HMDB00292	1.00208e-07	1	1	1	1	1	1	1	1	1	0	0	0	0	0	0	0	0	0
Heart_15136	Heart	15136	xanthosine	Nucleotide	C01762	HMDB00299	2.07856e-05	1	1	1	1	1	1	1	1	1	0	0	0	0	0	0	0	0	0
Heart_33959	Heart	33959	N-acetyltryptophan	Amino Acid	C03137	HMDB13713	1.00208e-07	1	1	1	1	1	1	1	1	1	0	0	0	0	0	0	0	0	0
Heart_34445	Heart	34445	sphingosine 1-phosphate	Lipid	C06124	HMDB00277	1.00208e-07	1	1	1	1	1	1	1	1	1	0	0	0	0	0	0	0	0	0
Heart_47155	Heart	47155	glycerophosphoinositol*	Lipid			1.00208e-07	1	1	1	1	1	1	1	1	1	0	0	0	0	0	0	0	0	0
Heart_54885	Heart	54885	1-linoleoyl-GPG (18:2)*	Lipid			3.25675e-07	1	1	1	1	1	1	1	1	1	0	0	0	0	0	0	0	0	0
Heart_61833	Heart	61833	5,6-dihydrouridine	Nucleotide			1.00208e-07	1	1	1	1	1	1	1	1	1	0	0	0	0	0	0	0	0	0
Heart_63009	Heart	63009	S-(1,2-dicarboxyethyl)glutathione	Amino Acid			1.00208e-07	1	1	1	1	1	1	1	1	1	0	0	0	0	0	0	0	0	0
Heart_1414	Heart	1414	3-phosphoglycerate	Carbohydrate	C00597	HMDB00807	1.00208e-07	1	1	1	1	1	1	1	1	1	0	0	0	0	0	0	0	0	0
Heart_597	Heart	597	phosphoenolpyruvate (PEP)	Carbohydrate	C00074	HMDB00263	1.00208e-07	1	1	1	1	1	1	1	1	1	0	0	0	0	0	0	0	0	0
Heart_601	Heart	601	dihydroorotate	Nucleotide	C00337	HMDB03349	2.00415e-07	1	1	1	1	1	1	1	1	1	0	0	0	0	0	0	0	0	0
Heart_33487	Heart	33487	glutamate, gamma-methyl ester	Amino Acid		HMDB61715	2.00415e-07	1	1	1	1	1	1	1	1	1	0	0	0	0	0	0	0	0	0
Heart_485	Heart	485	spermidine	Amino Acid	C00315	HMDB01257	1.00208e-07	1	1	1	1	1	1	1	1	1	0	0	0	0	0	0	0	0	0
Heart_603	Heart	603	spermine	Amino Acid	C00750	HMDB01256	1.00208e-07	1	1	1	1	1	1	1	1	1	0	0	0	0	0	0	0	0	0
Heart_605	Heart	605	uracil	Nucleotide	C00106	HMDB00300	3.95942e-07	1	1	1	1	1	1	1	1	1	0	0	0	0	0	0	0	0	0
Heart_1365	Heart	1365	myristate (14:0)	Lipid	C06424	HMDB00806	1.00208e-07	1	1	1	1	1	1	1	1	1	0	0	0	0	0	0	0	0	0
Heart_52944	Heart	52944	palmitoylcholine	Lipid			1.98693e-05	1	1	1	1	1	1	1	1	1	0	0	0	0	0	0	0	0	0
Heart_62862	Heart	62862	N6,N6-dimethyllysine	Amino Acid	C05545	HMDB13287	1.78147e-07	1	1	1	1	1	1	1	1	1	0	0	0	0	0	0	0	0	0
Heart_35153	Heart	35153	1-docosahexaenoylglycerol (22:6)	Lipid		HMDB11587	1.3361e-07	1	1	1	1	1	1	1	1	1	0	0	0	0	0	0	0	0	0
Heart_35670	Heart	35670	thiamin diphosphate	Cofactors and Vitamins	C00068	HMDB01372	1.3361e-07	1	1	1	1	1	1	1	1	1	0	0	0	0	0	0	0	0	0
Heart_1589	Heart	1589	N-acetylmethionine	Amino Acid	C02712	HMDB11745	1.00208e-07	1	1	1	1	1	1	1	1	1	0	0	0	0	0	0	0	0	0
Heart_5341	Heart	5341	thiamin (Vitamin B1)	Cofactors and Vitamins	C00378	HMDB00235	1.00208e-07	1	1	1	1	1	1	1	1	1	0	0	0	0	0	0	0	0	0
Heart_52281	Heart	52281	2-hydroxybutyrate/2-hydroxyisobutyrate	Amino Acid			2.45702e-05	1	1	1	1	1	1	1	1	1	0	0	0	0	0	0	0	0	0
Heart_17769	Heart	17769	sphinganine	Lipid	C00836	HMDB00269	1.58497e-05	1	1	1	1	1	1	1	1	1	0	0	0	0	0	0	0	0	0
Heart_33961	Heart	33961	1-stearoyl-GPC (18:0)	Lipid		HMDB10384	1.48287e-05	1	1	1	1	1	1	1	1	1	0	0	0	0	0	0	0	0	0
Heart_63687	Heart	63687	ascorbic acid 3-sulfate*	Cofactors and Vitamins			1.00208e-07	1	1	1	1	1	1	1	1	1	0	0	0	0	0	0	0	0	0
Heart_18360	Heart	18360	adenylosuccinate	Nucleotide	C03794	HMDB00536	1.74576e-05	1	1	1	1	1	1	1	1	1	0	0	0	0	0	0	0	0	0
Heart_18467	Heart	18467	eicosapentaenoate (EPA; 20:5n3)	Lipid	C06428	HMDB01999	2.39117e-05	1	1	1	1	1	1	1	1	1	0	0	0	0	0	0	0	0	0
Heart_19266	Heart	19266	2-arachidonoylglycerol (20:4)	Lipid	C13856	HMDB04666	1.00208e-07	1	1	1	1	1	1	1	1	1	0	0	0	0	0	0	0	0	0
Heart_35305	Heart	35305	1-palmitoyl-GPI* (16:0)	Lipid		HMDB61695	1.00208e-07	1	1	1	1	1	1	1	1	1	0	0	0	0	0	0	0	0	0
Heart_19324	Heart	19324	1-stearoyl-GPI (18:0)	Lipid		HMDB61696	1.00208e-07	1	1	1	1	1	1	1	1	1	0	0	0	0	0	0	0	0	0
Heart_52984	Heart	52984	3-hydroxybutyrylcarnitine (2)	Lipid		HMDB13127	2.70972e-05	1	1	1	1	1	1	1	1	1	0	0	0	0	0	0	0	0	0
Heart_40045	Heart	40045	leucylglycine	Peptide		HMDB28929	4.50934e-07	1	1	1	1	1	1	1	1	1	0	0	0	0	0	0	0	0	0
Heart_34419	Heart	34419	1-linoleoyl-GPC (18:2)	Lipid	C04100	HMDB10386	2.46001e-05	1	1	1	1	1	1	1	1	1	0	0	0	0	0	0	0	0	0
Heart_18319	Heart	18319	5-aminovalerate	Amino Acid	C00431	HMDB03355	2.50519e-07	1	1	1	1	1	1	1	1	1	0	0	0	0	0	0	0	0	0
Heart_52610	Heart	52610	1-palmitoyl-2-docosahexaenoyl-GPC (16:0/22:6)	Lipid		HMDB07991	1.94645e-05	1	1	1	1	1	1	1	1	1	0	0	0	0	0	0	0	0	0
Heart_54961	Heart	54961	oleoyl-arachidonoyl-glycerol (18:1/20:4) [2]*	Lipid		HMDB07228	2.00415e-07	1	1	1	1	1	1	1	1	1	0	0	0	0	0	0	0	0	0
Heart_43586	Heart	43586	N-monomethylarginine	Amino Acid	C03884	HMDB29416	1.50311e-07	1	1	1	1	1	1	1	1	1	0	0	0	0	0	0	0	0	0
Heart_43849	Heart	43849	inositol 1-phosphate (I1P)	Lipid	C01177	HMDB00213	1.50311e-07	1	1	1	1	1	1	1	1	1	0	0	0	0	0	0	0	0	0
Heart_46148	Heart	46148	UDP-N-acetylglucosamine/galactosamine	Carbohydrate			1.00208e-07	1	1	1	1	1	1	1	1	1	0	0	0	0	0	0	0	0	0
Heart_57480	Heart	57480	sphingomyelin (d18:2/21:0, d16:2/23:0)*	Lipid			2.13047e-05	1	1	1	1	1	1	1	1	1	0	0	0	0	0	0	0	0	0
Heart_42449	Heart	42449	1-palmitoyl-2-linoleoyl-GPE (16:0/18:2)	Lipid		HMDB05322	1.79622e-05	1	1	1	1	1	1	1	1	1	0	0	0	0	0	0	0	0	0
Heart_55041	Heart	55041	1-oleoyl-2-arachidonoyl-GPE (18:1/20:4)*	Lipid		HMDB09069	2.53329e-05	1	1	1	1	1	1	1	1	1	0	0	0	0	0	0	0	0	0
Heart_52466	Heart	52466	1-stearoyl-2-docosahexaenoyl-GPE (18:0/22:6)*	Lipid		HMDB05334	1.88917e-05	1	1	1	1	1	1	1	1	1	0	0	0	0	0	0	0	0	0
Heart_57426	Heart	57426	sphingadienine	Lipid			1.00208e-07	1	1	1	1	1	1	1	1	1	0	0	0	0	0	0	0	0	0
Heart_57368	Heart	57368	stearoyl-docosahexaenoyl-glycerol (18:0/22:6) [2]*	Lipid			1.00208e-07	1	1	1	1	1	1	1	1	1	0	0	0	0	0	0	0	0	0
Heart_54955	Heart	54955	linoleoyl-arachidonoyl-glycerol (18:2/20:4) [1]*	Lipid		HMDB07257	1.50311e-07	1	1	1	1	1	1	1	1	1	0	0	0	0	0	0	0	0	0
Heart_57523	Heart	57523	docosahexaenoylcarnitine (C22:6)*	Lipid			1.3361e-07	1	1	1	1	1	1	1	1	1	0	0	0	0	0	0	0	0	0
Heart_57750	Heart	57750	palmitoyl CoA	Lipid	C00154	HMDB01338	1.3361e-07	1	1	1	1	1	1	1	1	1	0	0	0	0	0	0	0	0	0
Heart_558	Heart	558	adenosine 5'-diphosphoribose (ADP-ribose)	Cofactors and Vitamins	C00301	HMDB01178	1.00208e-07	1	1	1	1	1	1	1	1	1	0	0	0	0	0	0	0	0	0
Heart_57837	Heart	57837	CoA	Cofactors and Vitamins	C00010	HMDB01423	1.00208e-07	1	1	1	1	1	1	1	1	1	0	0	0	0	0	0	0	0	0
Heart_61826	Heart	61826	N-linoleoyltaurine*	Lipid			1.00208e-07	1	1	1	1	1	1	1	1	1	0	0	0	0	0	0	0	0	0
Heart_37123	Heart	37123	N-glycolylneuraminate	Xenobiotics	C03410	HMDB00833	1.7077e-05	1	1	1	1	1	1	1	1	1	0	0	0	0	0	0	0	0	0
Heart_15990	Heart	15990	glycerophosphorylcholine (GPC)	Lipid	C00670	HMDB00086	1.76573e-05	1	1	1	1	1	1	1	1	1	0	0	0	0	0	0	0	0	0
Heart_54958	Heart	54958	palmitoyl-arachidonoyl-glycerol (16:0/20:4) [2]*	Lipid		HMDB07112	1.00208e-07	1	1	1	1	1	1	1	1	1	0	0	0	0	0	0	0	0	0
Heart_604	Heart	604	thymine	Nucleotide	C00178	HMDB00262	1.50311e-07	1	1	1	1	1	1	1	1	1	0	0	0	0	0	0	0	0	0
Heart_57482	Heart	57482	sphingomyelin (d18:2/23:1)*	Lipid			1.00208e-07	1	1	1	1	1	1	1	1	1	0	0	0	0	0	0	0	0	0
Heart_33442	Heart	33442	pseudouridine	Nucleotide	C02067	HMDB00767	1.00208e-07	1	1	1	1	1	1	1	1	1	0	0	0	0	0	0	0	0	0
Heart_2856	Heart	2856	uridine 5'-monophosphate (UMP)	Nucleotide	C00105	HMDB00288	1.00208e-07	1	1	1	1	1	1	1	1	1	0	0	0	0	0	0	0	0	0
Heart_1558	Heart	1558	4-acetamidobutanoate	Amino Acid	C02946	HMDB03681	1.3361e-07	1	1	1	1	1	1	1	1	1	0	0	0	0	0	0	0	0	0
Heart_1645	Heart	1645	laurate (12:0)	Lipid	C02679	HMDB00638	1.3361e-07	1	1	1	1	1	1	1	1	1	0	0	0	0	0	0	0	0	0
Heart_62450	Heart	62450	2-dihomo-linoleoylglycerol (20:2)*	Lipid			1.00208e-07	1	1	1	1	1	1	1	1	1	0	0	0	0	0	0	0	0	0
Heart_554	Heart	554	adenine	Nucleotide	C00147	HMDB00034	1.60332e-07	1	1	1	1	1	1	1	1	1	0	0	0	0	0	0	0	0	0
Heart_443	Heart	443	aspartate	Amino Acid	C00049	HMDB00191	1.00208e-07	1	1	1	1	1	1	1	1	1	0	0	0	0	0	0	0	0	0
Heart_34585	Heart	34585	4-hydroxybutyrate (GHB)	Lipid	C00989	HMDB00710	1.00208e-07	1	1	1	1	1	1	1	1	1	0	0	0	0	0	0	0	0	0
Heart_32198	Heart	32198	acetylcarnitine (C2)	Lipid	C02571	HMDB00201	1.97308e-05	1	1	1	1	1	1	1	1	1	0	0	0	0	0	0	0	0	0
Heart_43807	Heart	43807	bilirubin	Cofactors and Vitamins	C00486	HMDB00054	2.07267e-05	1	1	1	1	1	1	1	1	1	0	0	0	0	0	0	0	0	0
Heart_15772	Heart	15772	ribitol	Carbohydrate	C00474	HMDB00508	1.78147e-07	1	1	1	1	1	1	1	1	1	0	0	0	0	0	0	0	0	0
Heart_1648	Heart	1648	serine	Amino Acid	C00065	HMDB00187	2.77498e-07	1	1	1	1	1	1	1	1	1	0	0	0	0	0	0	0	0	0
Heart_15076	Heart	15076	2'-deoxyinosine	Nucleotide	C05512	HMDB00071	1.00208e-07	1	1	1	1	1	1	1	1	1	0	0	0	0	0	0	0	0	0
Heart_57417	Heart	57417	N-stearoyl-sphingadienine (d18:2/18:0)*	Lipid			1.00208e-07	1	1	1	1	1	1	1	1	1	0	0	0	0	0	0	0	0	0
Heart_57530	Heart	57530	docosapentaenoylcarnitine (C22:5n6)*	Lipid			2.73506e-05	1	1	1	1	1	1	1	1	1	0	0	0	0	0	0	0	0	0
Heart_62959	Heart	62959	hydroxy-N6,N6,N6-trimethyllysine*	Amino Acid			3.14542e-05	1	1	1	1	1	1	1	1	1	0	0	0	0	0	0	0	0	0
Heart_45966	Heart	45966	1-stearoyl-GPS (18:0)*	Lipid			2.28549e-05	1	1	1	1	1	1	1	1	1	0	0	0	0	0	0	0	0	0
Heart_2372	Heart	2372	cytidine 5'-monophosphate (5'-CMP)	Nucleotide	C00055	HMDB00095	2.02157e-05	1	1	1	1	1	1	1	1	1	0	0	0	0	0	0	0	0	0
Heart_34410	Heart	34410	cytidine-5'-diphosphoethanolamine	Lipid	C00570	HMDB01564	1.00208e-07	1	1	1	1	1	1	1	1	1	0	0	0	0	0	0	0	0	0
Heart_22250	Heart	22250	pyruvate	Carbohydrate	C00022	HMDB00243	1.47348e-05	1	1	1	1	1	1	1	1	1	0	0	0	0	0	0	0	0	0
Heart_15741	Heart	15741	N-acetyl-glucosamine 1-phosphate	Carbohydrate	C04256	HMDB01367	1.00208e-07	1	1	1	1	1	1	1	1	1	0	0	0	0	0	0	0	0	0
Heart_62449	Heart	62449	1-heptadecenoylglycerol (17:1)*	Lipid			2.76901e-05	1	1	1	1	1	1	1	1	1	0	0	0	0	0	0	0	0	0
Heart_54950	Heart	54950	linoleoyl-docosahexaenoyl-glycerol (18:2/22:6) [2]*	Lipid		HMDB07266	2.27745e-07	1	1	1	1	1	1	1	1	1	0	0	0	0	0	0	0	0	0
Heart_33230	Heart	33230	1-palmitoleoyl-GPC* (16:1)*	Lipid		HMDB10383	1.00208e-07	1	1	1	1	1	1	1	1	1	0	0	0	0	0	0	0	0	0
Heart_35253	Heart	35253	2-palmitoyl-GPC* (16:0)*	Lipid		HMDB61702	1.00208e-07	1	1	1	1	1	1	1	1	1	0	0	0	0	0	0	0	0	0
Heart_48675	Heart	48675	2-docosahexaenoylglycerol (22:6)*	Lipid		HMDB11557	1.00208e-07	1	1	1	1	1	1	1	1	1	0	0	0	0	0	0	0	0	0
Heart_35103	Heart	35103	1-dihomo-linoleoylglycerol (20:2)	Lipid			1.3361e-07	1	1	1	1	1	1	1	1	1	0	0	0	0	0	0	0	0	0
Heart_57479	Heart	57479	sphingomyelin (d18:2/24:2)*	Lipid			2.0414e-05	1	1	1	1	1	1	1	1	1	0	0	0	0	0	0	0	0	0
Heart_2133	Heart	2133	inosine 5'-monophosphate (IMP)	Nucleotide	C00130	HMDB00175	2.13635e-05	1	1	1	1	1	1	1	1	1	0	0	0	0	0	0	0	0	0
Heart_63109	Heart	63109	2R,3R-dihydroxybutyrate	Lipid		HMDB00498	1.00208e-07	1	1	1	1	1	1	1	1	1	0	0	0	0	0	0	0	0	0
Heart_37432	Heart	37432	N-acetyl-beta-alanine	Nucleotide	C01073		1.00208e-07	1	1	1	1	1	1	1	1	1	0	0	0	0	0	0	0	0	0
Heart_573	Heart	573	cytosine	Nucleotide	C00380	HMDB00630	1.3361e-07	1	1	1	1	1	1	1	1	1	0	0	0	0	0	0	0	0	0
Heart_5983	Heart	5983	corticosterone	Lipid	C02140	HMDB01547	2.50163e-05	1	1	1	1	1	1	1	1	1	0	0	0	0	0	0	0	0	0
Heart_45970	Heart	45970	1-palmitoyl-GPG (16:0)*	Lipid			1.00208e-07	1	1	1	1	1	1	1	1	1	0	0	0	0	0	0	0	0	0
Heart_42420	Heart	42420	erythronate*	Carbohydrate		HMDB00613	2.6313e-05	1	1	1	1	1	1	1	1	1	0	0	0	0	0	0	0	0	0
Heart_18790	Heart	18790	acetylcholine	Lipid	C01996	HMDB00895	1.00208e-07	1	1	1	1	1	1	1	1	1	0	0	0	0	0	0	0	0	0
Heart_1299	Heart	1299	tyrosine	Amino Acid	C00082	HMDB00158	1.00208e-07	1	1	1	1	1	1	1	1	1	0	0	0	0	0	0	0	0	0
Heart_62101	Heart	62101	alpha-ketoglutaramate*	Amino Acid			3.02922e-05	1	1	1	1	1	1	1	1	1	0	0	0	0	0	0	0	0	0
Heart_35107	Heart	35107	isovalerylglycine	Amino Acid		HMDB00678	2.65666e-05	1	1	1	1	1	1	1	1	1	0	0	0	0	0	0	0	0	0
Heart_15500	Heart	15500	carnitine	Lipid	C00318	HMDB00062	2.21864e-05	1	1	1	1	1	1	1	1	1	0	0	0	0	0	0	0	0	0
Heart_1126	Heart	1126	alanine	Amino Acid	C00041	HMDB00161	2.20295e-05	1	1	1	1	1	1	1	1	1	0	0	0	0	0	0	0	0	0
Heart_40469	Heart	40469	N1-Methyl-2-pyridone-5-carboxamide	Cofactors and Vitamins	C05842	HMDB04193	1.3361e-07	1	1	1	1	1	1	1	1	1	0	0	0	0	0	0	0	0	0
Heart_2125	Heart	2125	taurine	Amino Acid	C00245	HMDB00251	2.21649e-05	1	1	1	1	1	1	1	1	1	0	0	0	0	0	0	0	0	0
Heart_36602	Heart	36602	1-oleoyl-GPI (18:1)*	Lipid			2.38069e-05	1	1	1	1	1	1	1	1	1	0	0	0	0	0	0	0	0	0
Heart_48491	Heart	48491	sphingomyelin (d18:1/20:1, d18:2/20:0)*	Lipid			1.3361e-07	1	1	1	1	1	1	1	1	1	0	0	0	0	0	0	0	0	0
Heart_33943	Heart	33943	N-acetylglutamine	Amino Acid	C02716	HMDB06029	2.28877e-05	1	1	1	1	1	1	1	1	1	0	0	0	0	0	0	0	0	0
Heart_1574	Heart	1574	histamine	Amino Acid	C00388	HMDB00870	1.3361e-07	1	1	1	1	1	1	1	1	1	0	0	0	0	0	0	0	0	0
Heart_33422	Heart	33422	gamma-glutamylphenylalanine	Peptide		HMDB00594	3.04129e-05	1	1	1	1	1	1	1	1	1	0	0	0	0	0	0	0	0	0
HPT_52464	HPT	52464	1-palmitoyl-2-arachidonoyl-GPE (16:0/20:4)*	Lipid		HMDB05323	3.58986e-05	57	0.001	0.001	1	1	0.001	1	0.001	0.001	1	1	0	0	1	0	1	1	5
HPT_33972	HPT	33972	10-nonadecenoate (19:1n9)	Lipid		HMDB13622	1.40075e-05	3	1	1	0.001	0.001	0.001	0.001	1	0.001	0	0	1	1	1	1	0	1	5
HPT_52235	HPT	52235	1-stearoyl-2-arachidonoyl-GPS (18:0/20:4)	Lipid		HMDB12383	3.37123e-05	45	1	0.001	0.001	0.001	0.001	1	1	1	0	1	1	1	1	0	0	0	4
HPT_52616	HPT	52616	1-palmitoyl-2-stearoyl-GPC (16:0/18:0)	Lipid		HMDB07970	3.31957e-05	41	0.001	1	0.001	1	1	0.001	1	0.001	1	0	1	0	0	1	0	1	4
HPT_48490	HPT	48490	sphingomyelin (d18:1/20:0, d16:1/22:0)*	Lipid		HMDB12102	3.36132e-05	41	0.001	1	0.001	1	1	0.001	0.001	1	1	0	1	0	0	1	1	0	4
HPT_39271	HPT	39271	1-(1-enyl-stearoyl)-GPE (P-18:0)*	Lipid			3.62796e-05	39	1	1	0.001	1	0.001	1	0.001	0.001	0	0	1	0	1	0	1	1	4
HPT_47153	HPT	47153	sphingomyelin (d18:1/24:1, d18:2/24:0)*	Lipid		HMDB12107	3.10552e-05	13	0.001	1	0.001	1	1	1	0.001	0.001	1	0	1	0	0	0	1	1	4
HPT_52434	HPT	52434	palmitoyl dihydrosphingomyelin (d18:0/16:0)*	Lipid			2.31616e-05	11	0.001	1	0.001	1	1	1	0.001	0.001	1	0	1	0	0	0	1	1	4
HPT_34409	HPT	34409	stearoylcarnitine (C18)	Lipid		HMDB00848	3.50727e-07	2	1	1	1	0.001	1	0.001	0.001	0.001	0	0	0	1	0	1	1	1	4
HPT_27738	HPT	27738	threonate	Cofactors and Vitamins	C01620	HMDB00943	2.00415e-07	2	1	1	0.001	1	1	0.001	0.001	0.001	0	0	1	0	0	1	1	1	4
HPT_1649	HPT	1649	valine	Amino Acid	C00183	HMDB00883	1.3361e-07	1	1	0.001	0.001	1	1	0.001	1	0.001	0	1	1	0	0	1	0	1	4
HPT_53260	HPT	53260	oleoylcholine	Lipid			1.00208e-07	1	1	1	0.001	0.001	0.001	1	0.001	1	0	0	1	1	1	0	1	0	4
HPT_42450	HPT	42450	1-stearoyl-2-arachidonoyl-GPC (18:0/20:4)	Lipid		HMDB08048	3.50875e-05	56	0.001	0.001	1	1	1	0.001	1	1	1	1	0	0	0	1	0	0	3
HPT_52475	HPT	52475	1-(1-enyl-stearoyl)-2-arachidonoyl-GPE (P-18:0/20:4)*	Lipid		HMDB05779	3.56482e-05	56	0.001	1	1	0.001	1	0.001	1	1	1	0	0	1	0	1	0	0	3
HPT_52447	HPT	52447	1-stearoyl-2-arachidonoyl-GPE (18:0/20:4)	Lipid		HMDB09003	3.51766e-05	53	1	1	0.001	1	1	0.001	1	0.001	0	0	1	0	0	1	0	1	3
HPT_57473	HPT	57473	sphingomyelin (d18:0/18:0, d19:0/17:0)*	Lipid		HMDB12087	3.61625e-05	52	0.001	1	0.001	1	1	0.001	1	1	1	0	1	0	0	1	0	0	3
HPT_52611	HPT	52611	1-stearoyl-2-docosahexaenoyl-GPC (18:0/22:6)	Lipid		HMDB08057	3.39099e-05	51	1	1	0.001	0.001	1	0.001	1	1	0	0	1	1	0	1	0	0	3
HPT_52449	HPT	52449	1-stearoyl-2-arachidonoyl-GPI (18:0/20:4)	Lipid		HMDB09815	3.44491e-05	50	0.001	1	1	1	1	1	0.001	0.001	1	0	0	0	0	0	1	1	3
HPT_52615	HPT	52615	sphingomyelin (d18:1/17:0, d17:1/18:0, d19:1/16:0)	Lipid			3.39405e-05	47	0.001	1	1	0.001	1	0.001	1	1	1	0	0	1	0	1	0	0	3
HPT_42398	HPT	42398	1-stearoyl-GPE (18:0)	Lipid		HMDB11130	3.42185e-05	45	0.001	1	1	1	0.001	1	1	0.001	1	0	0	0	1	0	0	1	3
HPT_52716	HPT	52716	1-(1-enyl-palmitoyl)-2-palmitoyl-GPC (P-16:0/16:0)*	Lipid		HMDB11206	3.42096e-05	42	0.001	1	1	0.001	1	1	0.001	1	1	0	0	1	0	0	1	0	3
HPT_48493	HPT	48493	sphingomyelin (d18:1/22:1, d18:2/22:0, d16:1/24:1)*	Lipid		HMDB12104	3.33239e-05	37	0.001	1	0.001	1	1	1	0.001	1	1	0	1	0	0	0	1	0	3
HPT_53195	HPT	53195	1-myristoyl-2-arachidonoyl-GPC (14:0/20:4)*	Lipid		HMDB07883	3.31393e-05	37	0.001	1	0.001	1	0.001	1	1	1	1	0	1	0	1	0	0	0	3
HPT_42448	HPT	42448	1-stearoyl-2-oleoyl-GPE (18:0/18:1)	Lipid		HMDB08993	3.31434e-05	34	0.001	1	0.001	0.001	1	1	1	1	1	0	1	1	0	0	0	0	3
HPT_60	HPT	60	leucine	Amino Acid	C00123	HMDB00687	3.38097e-05	21	1	1	0.001	1	1	0.001	1	0.001	0	0	1	0	0	1	0	1	3
HPT_32504	HPT	32504	docosapentaenoate (n3 DPA; 22:5n3)	Lipid	C16513	HMDB06528	1.59298e-05	7	1	1	1	0.001	0.001	0.001	1	1	0	0	0	1	1	1	0	0	3
HPT_52687	HPT	52687	1-oleoyl-2-linoleoyl-GPE (18:1/18:2)*	Lipid		HMDB05349	3.53016e-05	6	1	1	0.001	1	1	0.001	0.001	1	0	0	1	0	0	1	1	0	3
HPT_17805	HPT	17805	dihomo-linoleate (20:2n6)	Lipid	C16525	HMDB05060	1.59327e-05	6	1	1	0.001	0.001	1	1	0.001	1	0	0	1	1	0	0	1	0	3
HPT_33587	HPT	33587	eicosenoate (20:1n9 or 1n11)	Lipid	C16526	HMDB02231	1.49127e-05	5	1	1	1	0.001	0.001	0.001	1	1	0	0	0	1	1	1	0	0	3
HPT_19130	HPT	19130	1,2-dipalmitoyl-GPC (16:0/16:0)	Lipid	D03585	HMDB00564	3.03866e-05	5	0.001	1	1	0.001	0.001	1	1	1	1	0	0	1	1	0	0	0	3
HPT_62851	HPT	62851	hydroxypalmitoyl sphingomyelin (d18:1/16:0(OH))	Lipid			2.43407e-05	4	0.001	1	1	1	1	0.001	0.001	1	1	0	0	0	0	1	1	0	3
HPT_15949	HPT	15949	2'-deoxycytidine	Nucleotide	C00881	HMDB00014	2.08416e-05	4	1	1	0.001	0.001	1	0.001	1	1	0	0	1	1	0	1	0	0	3
HPT_48492	HPT	48492	behenoyl sphingomyelin (d18:1/22:0)*	Lipid		HMDB12103	2.16543e-05	3	0.001	1	1	1	1	0.001	0.001	1	1	0	0	0	0	1	1	0	3
HPT_1604	HPT	1604	urate	Nucleotide	C00366	HMDB00289	2.83645e-05	3	1	1	0.001	0.001	0.001	1	1	1	0	0	1	1	1	0	0	0	3
HPT_52710	HPT	52710	1-linoleoyl-2-arachidonoyl-GPC (18:2/20:4n6)*	Lipid		HMDB08147	2.91305e-05	2	1	1	1	1	0.001	0.001	1	0.001	0	0	0	0	1	1	0	1	3
HPT_37455	HPT	37455	glycerophosphoethanolamine	Lipid	C01233	HMDB00114	2.00415e-07	2	1	1	1	0.001	1	0.001	1	0.001	0	0	0	1	0	1	0	1	3
HPT_32352	HPT	32352	guanine	Nucleotide	C00242	HMDB00132	2.90261e-05	2	1	1	1	0.001	1	0.001	0.001	1	0	0	0	1	0	1	1	0	3
HPT_34396	HPT	34396	choline phosphate	Lipid	C00588	HMDB01565	3.23431e-05	2	1	1	0.001	0.001	1	1	0.001	1	0	0	1	1	0	0	1	0	3
HPT_1471	HPT	1471	ribose	Carbohydrate	C00121	HMDB00283	2.62854e-05	2	1	1	0.001	0.001	1	1	0.001	1	0	0	1	1	0	0	1	0	3
HPT_38125	HPT	38125	4-cholesten-3-one	Lipid	C00599	HMDB00921	2.35586e-05	1	1	1	0.001	1	1	1	0.001	0.001	0	0	1	0	0	0	1	1	3
HPT_3155	HPT	3155	3-ureidopropionate	Nucleotide	C02642	HMDB00026	1.00208e-07	1	1	1	0.001	1	1	1	0.001	0.001	0	0	1	0	0	0	1	1	3
HPT_52436	HPT	52436	tricosanoyl sphingomyelin (d18:1/23:0)*	Lipid		HMDB12105	2.53487e-05	1	0.001	1	1	0.001	1	1	0.001	1	1	0	0	1	0	0	1	0	3
HPT_37070	HPT	37070	methylphosphate	Nucleotide		HMDB61711	1.80374e-07	1	1	1	0.001	0.001	0.001	1	1	1	0	0	1	1	1	0	0	0	3
HPT_57330	HPT	57330	lignoceroyl sphingomyelin (d18:1/24:0)	Lipid			2.20092e-05	1	0.001	1	1	0.001	0.001	1	1	1	1	0	0	1	1	0	0	0	3
HPT_19263	HPT	19263	1-palmitoyl-2-oleoyl-GPE (16:0/18:1)	Lipid		HMDB05320	3.60955e-05	59	0.001	1	1	1	0.001	1	1	1	1	0	0	0	1	0	0	0	2
HPT_52438	HPT	52438	1-stearoyl-2-oleoyl-GPC (18:0/18:1)	Lipid		HMDB08038	3.40327e-05	56	0.001	1	0.001	1	1	1	1	1	1	0	1	0	0	0	0	0	2
HPT_52697	HPT	52697	1-oleoyl-2-docosahexaenoyl-GPC (18:1/22:6)*	Lipid		HMDB08123	3.46464e-05	55	1	0.001	1	1	1	0.001	1	1	0	1	0	0	0	1	0	0	2
HPT_19258	HPT	19258	1-myristoyl-2-palmitoyl-GPC (14:0/16:0)	Lipid		HMDB07869	3.57111e-05	53	1	1	0.001	1	0.001	1	1	1	0	0	1	0	1	0	0	0	2
HPT_52470	HPT	52470	1-palmitoyl-2-palmitoleoyl-GPC (16:0/16:1)*	Lipid		HMDB07969	3.59624e-05	52	1	1	1	0.001	1	0.001	1	1	0	0	0	1	0	1	0	0	2
HPT_42446	HPT	42446	1-palmitoyl-2-linoleoyl-GPC (16:0/18:2)	Lipid		HMDB07973	3.39383e-05	51	1	1	0.001	0.001	1	1	1	1	0	0	1	1	0	0	0	0	2
HPT_63	HPT	63	cholesterol	Lipid	C00187	HMDB00067	3.38162e-05	49	1	1	1	1	1	0.001	1	0.001	0	0	0	0	0	1	0	1	2
HPT_54994	HPT	54994	1-oleoyl-2-arachidonoyl-GPI (18:1/20:4) *	Lipid		HMDB09844	3.39997e-05	45	1	1	0.001	1	1	1	0.001	1	0	0	1	0	0	0	1	0	2
HPT_17747	HPT	17747	sphingosine	Lipid	C00319	HMDB00252	3.46054e-05	44	1	1	1	0.001	1	1	0.001	1	0	0	0	1	0	0	1	0	2
HPT_52448	HPT	52448	1-palmitoyl-2-oleoyl-GPG (16:0/18:1)	Lipid			3.44491e-05	43	1	1	0.001	1	1	1	0.001	1	0	0	1	0	0	0	1	0	2
HPT_19265	HPT	19265	1-stearoyl-2-oleoyl-GPS (18:0/18:1)	Lipid		HMDB10163	3.24408e-05	24	1	1	1	1	1	1	0.001	0.001	0	0	0	0	0	0	1	1	2
HPT_57519	HPT	57519	eicosenoylcarnitine (C20:1)*	Lipid			2.10079e-05	6	1	0.001	1	1	1	0.001	1	1	0	1	0	0	0	1	0	0	2
HPT_44675	HPT	44675	docosahexaenoate (DHA; 22:6n3)	Lipid	C06429	HMDB02183	1.5938e-05	6	1	1	1	0.001	0.001	1	1	1	0	0	0	1	1	0	0	0	2
HPT_37478	HPT	37478	docosapentaenoate (n6 DPA; 22:5n6)	Lipid	C16513	HMDB01976	1.59226e-05	5	1	1	1	0.001	1	1	1	0.001	0	0	0	1	0	0	0	1	2
HPT_32980	HPT	32980	adrenate (22:4n6)	Lipid	C16527	HMDB02226	1.71053e-05	5	1	1	0.001	1	1	1	1	0.001	0	0	1	0	0	0	0	1	2
HPT_1564	HPT	1564	citrate	Energy	C00158	HMDB00094	2.10972e-05	5	1	1	0.001	0.001	1	1	1	1	0	0	1	1	0	0	0	0	2
HPT_39835	HPT	39835	N-palmitoyltaurine	Lipid			1.32047e-05	4	1	1	1	0.001	1	1	0.001	1	0	0	0	1	0	0	1	0	2
HPT_18357	HPT	18357	glycylvaline	Peptide		HMDB28854	1.94818e-05	3	1	1	1	1	0.001	1	1	0.001	0	0	0	0	1	0	0	1	2
HPT_35186	HPT	35186	1-arachidonoyl-GPE (20:4n6)*	Lipid		HMDB11517	2.00037e-05	3	1	1	1	0.001	1	1	1	0.001	0	0	0	1	0	0	0	1	2
HPT_34534	HPT	34534	laurylcarnitine (C12)	Lipid		HMDB02250	3.20664e-07	3	1	1	1	1	1	0.001	0.001	1	0	0	0	0	0	1	1	0	2
HPT_34214	HPT	34214	1-arachidonoyl-GPI* (20:4)*	Lipid		HMDB61690	2.10138e-05	3	1	1	1	0.001	1	0.001	1	1	0	0	0	1	0	1	0	0	2
HPT_62558	HPT	62558	1-carboxyethylisoleucine	Amino Acid			2.27886e-05	3	1	1	1	0.001	1	0.001	1	1	0	0	0	1	0	1	0	0	2
HPT_45968	HPT	45968	1-oleoyl-GPG (18:1)*	Lipid			1.32043e-05	3	1	1	1	0.001	0.001	1	1	1	0	0	0	1	1	0	0	0	2
HPT_57341	HPT	57341	1,2-dipalmitoyl-GPE (16:0/16:0)*	Lipid		HMDB08923	2.96373e-05	3	1	1	0.001	1	0.001	1	1	1	0	0	1	0	1	0	0	0	2
HPT_36831	HPT	36831	cytidine 5'-monophospho-N-acetylneuraminic acid	Carbohydrate	C00128	HMDB01176	1.91056e-05	2	1	1	1	1	0.001	1	1	0.001	0	0	0	0	1	0	0	1	2
HPT_62559	HPT	62559	1-carboxyethylleucine	Amino Acid			2.95923e-05	2	1	1	1	0.001	1	0.001	1	1	0	0	0	1	0	1	0	0	2
HPT_46223	HPT	46223	linoleoylcarnitine (C18:2)*	Lipid		HMDB06469	2.25467e-07	2	1	1	0.001	1	1	0.001	1	1	0	0	1	0	0	1	0	0	2
HPT_3141	HPT	3141	betaine	Amino Acid	C00719	HMDB00043	2.81176e-05	1	1	1	1	1	1	0.001	1	0.001	0	0	0	0	0	1	0	1	2
HPT_15681	HPT	15681	4-guanidinobutanoate	Amino Acid	C01035	HMDB03464	1.50311e-07	1	1	1	1	1	1	0.001	1	0.001	0	0	0	0	0	1	0	1	2
HPT_62850	HPT	62850	tetradecadienoate (14:2)*	Lipid		HMDB00560	1.00208e-07	1	1	1	1	1	0.001	1	1	0.001	0	0	0	0	1	0	0	1	2
HPT_27447	HPT	27447	1-linoleoylglycerol (18:2)	Lipid			3.00623e-07	1	1	1	0.001	1	1	1	1	0.001	0	0	1	0	0	0	0	1	2
HPT_32506	HPT	32506	2-linoleoylglycerol (18:2)	Lipid		HMDB11538	1.39923e-05	1	1	1	0.001	1	1	1	0.001	1	0	0	1	0	0	0	1	0	2
HPT_15705	HPT	15705	cystathionine	Amino Acid	C02291	HMDB00099	2.00113e-05	1	1	1	1	1	0.001	0.001	1	1	0	0	0	0	1	1	0	0	2
HPT_38165	HPT	38165	palmitoyl ethanolamide	Lipid	C16512	HMDB02100	2.36475e-05	1	1	1	1	0.001	1	0.001	1	1	0	0	0	1	0	1	0	0	2
HPT_44621	HPT	44621	1-(1-enyl-oleoyl)-GPE (P-18:1)*	Lipid			2.8435e-05	1	1	1	1	0.001	1	0.001	1	1	0	0	0	1	0	1	0	0	2
HPT_22152	HPT	22152	nicotinamide ribonucleotide (NMN)	Cofactors and Vitamins	C00455	HMDB00229	2.45005e-05	1	1	1	1	0.001	1	0.001	1	1	0	0	0	1	0	1	0	0	2
HPT_35436	HPT	35436	hexanoylglycine (C6)	Lipid		HMDB00701	1.3361e-07	1	0.001	1	0.001	1	1	1	1	1	1	0	1	0	0	0	0	0	2
HPT_1561	HPT	1561	alpha-tocopherol	Cofactors and Vitamins	C02477	HMDB01893	3.54657e-05	59	1	1	1	1	1	1	0.001	1	0	0	0	0	0	0	1	0	1
HPT_53209	HPT	53209	1-oleoyl-2-docosahexaenoyl-GPE (18:1/22:6)*	Lipid			3.51437e-05	55	0.001	1	1	1	1	1	1	1	1	0	0	0	0	0	0	0	1
HPT_52462	HPT	52462	1-palmitoyl-2-arachidonoyl-GPC (16:0/20:4n6)	Lipid		HMDB07982	3.49338e-05	51	1	1	1	1	1	0.001	1	1	0	0	0	0	0	1	0	0	1
HPT_42459	HPT	42459	sphingomyelin (d18:2/16:0, d18:1/16:1)*	Lipid			3.36648e-05	31	1	1	1	1	0.001	1	1	1	0	0	0	0	1	0	0	0	1
HPT_42463	HPT	42463	sphingomyelin (d18:1/14:0, d16:1/16:0)*	Lipid		HMDB12097	3.32082e-05	18	1	1	1	1	0.001	1	1	1	0	0	0	0	1	0	0	0	1
HPT_35718	HPT	35718	dihomolinolenate (20:3n3 or 3n6)	Lipid	C03242	HMDB02925	1.70987e-05	9	1	1	1	0.001	1	1	1	1	0	0	0	1	0	0	0	0	1
HPT_1768	HPT	1768	carnosine	Amino Acid	C00386	HMDB00033	3.17367e-05	8	1	1	1	0.001	1	1	1	1	0	0	0	1	0	0	0	0	1
HPT_22137	HPT	22137	homoarginine	Amino Acid	C01924	HMDB00670	3.39143e-05	7	1	1	1	1	1	1	1	0.001	0	0	0	0	0	0	0	1	1
HPT_32418	HPT	32418	myristoleate (14:1n5)	Lipid	C08322	HMDB02000	3.33175e-05	7	1	1	1	1	1	1	1	0.001	0	0	0	0	0	0	0	1	1
HPT_35649	HPT	35649	sedoheptulose-7-phosphate	Carbohydrate	C05382	HMDB01068	2.12043e-05	6	1	1	1	1	1	1	1	0.001	0	0	0	0	0	0	0	1	1
HPT_42382	HPT	42382	S-adenosylhomocysteine (SAH)	Amino Acid	C00021	HMDB00939	2.70805e-05	6	1	1	0.001	1	1	1	1	1	0	0	1	0	0	0	0	0	1
HPT_57528	HPT	57528	adrenoylcarnitine (C22:4)*	Lipid			2.10719e-05	5	1	1	1	1	1	1	1	0.001	0	0	0	0	0	0	0	1	1
HPT_62566	HPT	62566	1-carboxyethylphenylalanine	Amino Acid			2.28569e-05	5	1	1	1	0.001	1	1	1	1	0	0	0	1	0	0	0	0	1
HPT_46173	HPT	46173	aconitate [cis or trans]	Energy			2.09536e-05	5	1	1	1	0.001	1	1	1	1	0	0	0	1	0	0	0	0	1
HPT_62562	HPT	62562	1-carboxyethylvaline	Amino Acid			2.31392e-05	4	1	1	1	0.001	1	1	1	1	0	0	0	1	0	0	0	0	1
HPT_514	HPT	514	cytidine	Nucleotide	C00475	HMDB00089	1.91181e-05	4	1	1	0.001	1	1	1	1	1	0	0	1	0	0	0	0	0	1
HPT_62804	HPT	62804	CoA-glutathione*	Amino Acid	C00920		2.99867e-05	3	1	1	1	1	1	1	1	0.001	0	0	0	0	0	0	0	1	1
HPT_22053	HPT	22053	3-hydroxydecanoate	Lipid		HMDB02203	2.37061e-05	3	1	1	1	0.001	1	1	1	1	0	0	0	1	0	0	0	0	1
HPT_22001	HPT	22001	3-hydroxyoctanoate	Lipid		HMDB01954	2.64292e-05	3	1	1	0.001	1	1	1	1	1	0	0	1	0	0	0	0	0	1
HPT_34437	HPT	34437	1-stearoyl-GPG (18:0)	Lipid			1.70787e-05	3	1	1	0.001	1	1	1	1	1	0	0	1	0	0	0	0	0	1
HPT_57521	HPT	57521	dihomo-linolenoylcarnitine (C20:3n3 or 6)*	Lipid			3.50727e-07	2	1	0.001	1	1	1	1	1	1	0	1	0	0	0	0	0	0	1
HPT_33950	HPT	33950	N-acetylphenylalanine	Amino Acid	C03519	HMDB00512	2.01746e-05	2	1	1	1	1	1	1	1	0.001	0	0	0	0	0	0	0	1	1
HPT_35172	HPT	35172	orotidine	Nucleotide		HMDB00788	2.00415e-07	2	1	1	1	1	1	1	1	0.001	0	0	0	0	0	0	0	1	1
HPT_57520	HPT	57520	dihomo-linoleoylcarnitine (C20:2)*	Lipid			3.50727e-07	2	1	1	1	1	1	1	1	0.001	0	0	0	0	0	0	0	1	1
HPT_57687	HPT	57687	N-trimethyl 5-aminovalerate	Amino Acid			1.4892e-05	2	1	1	1	1	1	1	1	0.001	0	0	0	0	0	0	0	1	1
HPT_62807	HPT	62807	3'-dephospho-CoA-glutathione*	Amino Acid			2.42298e-05	2	1	1	1	1	1	1	1	0.001	0	0	0	0	0	0	0	1	1
HPT_37059	HPT	37059	malonylcarnitine	Lipid		HMDB02095	2.00415e-07	2	1	1	1	1	1	1	0.001	1	0	0	0	0	0	0	1	0	1
HPT_34397	HPT	34397	1-arachidonylglycerol (20:4)	Lipid	C13857	HMDB11549	2.25467e-07	2	1	1	1	1	1	1	0.001	1	0	0	0	0	0	0	1	0	1
HPT_48189	HPT	48189	leucylglutamine*	Peptide		HMDB28927	2.00415e-07	2	1	1	1	1	1	0.001	1	1	0	0	0	0	0	1	0	0	1
HPT_39592	HPT	39592	S-methylcysteine	Amino Acid		HMDB02108	3.07972e-05	2	1	1	1	1	1	0.001	1	1	0	0	0	0	0	1	0	0	1
HPT_1552	HPT	1552	erucate (22:1n9)	Lipid	C08316	HMDB02068	1.40046e-05	2	1	1	1	0.001	1	1	1	1	0	0	0	1	0	0	0	0	1
HPT_6065	HPT	6065	desmosterol	Lipid	C01802	HMDB02719	1.3361e-07	1	1	1	1	1	1	1	1	0.001	0	0	0	0	0	0	0	1	1
HPT_44681	HPT	44681	palmitoylcarnitine (C16)	Lipid	C02990	HMDB00222	1.3361e-07	1	1	1	1	1	1	1	1	0.001	0	0	0	0	0	0	0	1	1
HPT_32377	HPT	32377	N-acetylneuraminate	Carbohydrate	C00270	HMDB00230	1.00208e-07	1	1	1	1	1	1	1	1	0.001	0	0	0	0	0	0	0	1	1
HPT_35433	HPT	35433	beta-hydroxyisovaleroylcarnitine	Amino Acid			1.00208e-07	1	1	1	1	1	1	1	1	0.001	0	0	0	0	0	0	0	1	1
HPT_57511	HPT	57511	linolenoylcarnitine (C18:3)*	Lipid			1.50311e-07	1	1	1	1	1	1	1	1	0.001	0	0	0	0	0	0	0	1	1
HPT_34407	HPT	34407	isovalerylcarnitine (C5)	Amino Acid		HMDB00688	3.12655e-05	1	1	1	1	1	1	1	1	0.001	0	0	0	0	0	0	0	1	1
HPT_5086	HPT	5086	dimethylglycine	Amino Acid	C01026	HMDB00092	1.3361e-07	1	1	1	1	1	1	1	1	0.001	0	0	0	0	0	0	0	1	1
HPT_46225	HPT	46225	pyroglutamine*	Amino Acid			1.3361e-07	1	1	1	1	1	1	1	1	0.001	0	0	0	0	0	0	0	1	1
HPT_1827	HPT	1827	riboflavin (Vitamin B2)	Cofactors and Vitamins	C00255	HMDB00244	1.3361e-07	1	1	1	1	1	1	1	0.001	1	0	0	0	0	0	0	1	0	1
HPT_2829	HPT	2829	N-formylmethionine	Amino Acid	C03145	HMDB01015	1.91042e-05	1	1	1	1	1	1	1	0.001	1	0	0	0	0	0	0	1	0	1
HPT_512	HPT	512	asparagine	Amino Acid	C00152	HMDB00168	2.09428e-05	1	1	1	1	1	1	0.001	1	1	0	0	0	0	0	1	0	0	1
HPT_34398	HPT	34398	glycylleucine	Peptide	C02155	HMDB00759	1.3361e-07	1	1	1	1	1	1	0.001	1	1	0	0	0	0	0	1	0	0	1
HPT_61769	HPT	61769	5-dodecenoylcarnitine (C12:1)	Lipid		HMDB13326	2.9166e-05	1	1	1	1	1	1	0.001	1	1	0	0	0	0	0	1	0	0	1
HPT_32328	HPT	32328	hexanoylcarnitine (C6)	Lipid		HMDB00705	1.3361e-07	1	1	1	1	0.001	1	1	1	1	0	0	0	1	0	0	0	0	1
HPT_42079	HPT	42079	valylglutamine	Peptide		HMDB29125	2.1489e-05	1	1	1	0.001	1	1	1	1	1	0	0	1	0	0	0	0	0	1
HPT_48857	HPT	48857	glycerophosphoglycerol	Lipid	C03274		1.00208e-07	1	1	1	0.001	1	1	1	1	1	0	0	1	0	0	0	0	0	1
HPT_52437	HPT	52437	sphingomyelin (d18:2/24:1, d18:1/24:2)*	Lipid			1.00208e-07	1	0.001	1	1	1	1	1	1	1	1	0	0	0	0	0	0	0	1
HPT_55041	HPT	55041	1-oleoyl-2-arachidonoyl-GPE (18:1/20:4)*	Lipid		HMDB09069	3.62771e-05	59	1	1	1	1	1	1	1	1	0	0	0	0	0	0	0	0	0
HPT_52609	HPT	52609	1,2-dioleoyl-GPE (18:1/18:1)	Lipid			3.51578e-05	53	1	1	1	1	1	1	1	1	0	0	0	0	0	0	0	0	0
HPT_52465	HPT	52465	1-palmitoyl-2-docosahexaenoyl-GPE (16:0/22:6)*	Lipid		HMDB05324	3.48944e-05	52	1	1	1	1	1	1	1	1	0	0	0	0	0	0	0	0	0
HPT_52478	HPT	52478	1-(1-enyl-palmitoyl)-2-oleoyl-GPC (P-16:0/18:1)*	Lipid			3.39383e-05	51	1	1	1	1	1	1	1	1	0	0	0	0	0	0	0	0	0
HPT_52457	HPT	52457	1,2-dioleoyl-GPC (18:1/18:1)	Lipid			3.54251e-05	51	1	1	1	1	1	1	1	1	0	0	0	0	0	0	0	0	0
HPT_19261	HPT	19261	1-palmitoyl-2-oleoyl-GPS (16:0/18:1)	Lipid	C13880	HMDB12357	3.64202e-05	48	1	1	1	1	1	1	1	1	0	0	0	0	0	0	0	0	0
HPT_52610	HPT	52610	1-palmitoyl-2-docosahexaenoyl-GPC (16:0/22:6)	Lipid		HMDB07991	3.35276e-05	48	1	1	1	1	1	1	1	1	0	0	0	0	0	0	0	0	0
HPT_57417	HPT	57417	N-stearoyl-sphingadienine (d18:2/18:0)*	Lipid			3.46852e-05	46	1	1	1	1	1	1	1	1	0	0	0	0	0	0	0	0	0
HPT_52461	HPT	52461	1-palmitoyl-2-oleoyl-GPC (16:0/18:1)	Lipid		HMDB07972	3.45441e-05	44	1	1	1	1	1	1	1	1	0	0	0	0	0	0	0	0	0
HPT_485	HPT	485	spermidine	Amino Acid	C00315	HMDB01257	3.32061e-05	44	1	1	1	1	1	1	1	1	0	0	0	0	0	0	0	0	0
HPT_37529	HPT	37529	sphingomyelin (d18:1/18:1, d18:2/18:0)	Lipid		HMDB12101	3.48551e-05	43	1	1	1	1	1	1	1	1	0	0	0	0	0	0	0	0	0
HPT_52454	HPT	52454	1-palmitoyl-2-dihomo-linolenoyl-GPC (16:0/20:3n3 or 6)*	Lipid			3.39033e-05	39	1	1	1	1	1	1	1	1	0	0	0	0	0	0	0	0	0
HPT_54812	HPT	54812	1-palmitoyl-2-gamma-linolenoyl-GPC (16:0/18:3n6)*	Lipid		HMDB07974	3.61749e-05	36	1	1	1	1	1	1	1	1	0	0	0	0	0	0	0	0	0
HPT_54961	HPT	54961	oleoyl-arachidonoyl-glycerol (18:1/20:4) [2]*	Lipid		HMDB07228	3.38728e-05	34	1	1	1	1	1	1	1	1	0	0	0	0	0	0	0	0	0
HPT_52467	HPT	52467	1-palmitoyl-2-arachidonoyl-GPI (16:0/20:4)*	Lipid		HMDB09789	3.41165e-05	32	1	1	1	1	1	1	1	1	0	0	0	0	0	0	0	0	0
HPT_54958	HPT	54958	palmitoyl-arachidonoyl-glycerol (16:0/20:4) [2]*	Lipid		HMDB07112	3.30913e-05	29	1	1	1	1	1	1	1	1	0	0	0	0	0	0	0	0	0
HPT_57449	HPT	57449	stearoyl-arachidonoyl-glycerol (18:0/20:4) [2]*	Lipid			3.25814e-05	28	1	1	1	1	1	1	1	1	0	0	0	0	0	0	0	0	0
HPT_34302	HPT	34302	dehydroascorbate	Cofactors and Vitamins	C05422	HMDB01264	3.50058e-05	26	1	1	1	1	1	1	1	1	0	0	0	0	0	0	0	0	0
HPT_52466	HPT	52466	1-stearoyl-2-docosahexaenoyl-GPE (18:0/22:6)*	Lipid		HMDB05334	3.35362e-05	23	1	1	1	1	1	1	1	1	0	0	0	0	0	0	0	0	0
HPT_57453	HPT	57453	glycosyl ceramide (d18:2/24:1, d18:1/24:2)*	Lipid			3.17023e-05	22	1	1	1	1	1	1	1	1	0	0	0	0	0	0	0	0	0
HPT_19503	HPT	19503	stearoyl sphingomyelin (d18:1/18:0)	Lipid	C00550	HMDB01348	3.24929e-05	20	1	1	1	1	1	1	1	1	0	0	0	0	0	0	0	0	0
HPT_54957	HPT	54957	palmitoyl-arachidonoyl-glycerol (16:0/20:4) [1]*	Lipid		HMDB07112	3.32334e-05	18	1	1	1	1	1	1	1	1	0	0	0	0	0	0	0	0	0
HPT_1301	HPT	1301	lysine	Amino Acid	C00047	HMDB00182	3.66867e-05	17	1	1	1	1	1	1	1	1	0	0	0	0	0	0	0	0	0
HPT_513	HPT	513	creatinine	Amino Acid	C00791	HMDB00562	3.27904e-05	16	1	1	1	1	1	1	1	1	0	0	0	0	0	0	0	0	0
HPT_37506	HPT	37506	palmitoyl sphingomyelin (d18:1/16:0)	Lipid			3.35875e-05	15	1	1	1	1	1	1	1	1	0	0	0	0	0	0	0	0	0
HPT_1302	HPT	1302	methionine	Amino Acid	C00073	HMDB00696	3.44649e-05	13	1	1	1	1	1	1	1	1	0	0	0	0	0	0	0	0	0
HPT_57373	HPT	57373	palmitoyl-docosahexaenoyl-glycerol (16:0/22:6) [1]*	Lipid		HMDB07121	3.18346e-05	12	1	1	1	1	1	1	1	1	0	0	0	0	0	0	0	0	0
HPT_48491	HPT	48491	sphingomyelin (d18:1/20:1, d18:2/20:0)*	Lipid			3.31184e-05	12	1	1	1	1	1	1	1	1	0	0	0	0	0	0	0	0	0
HPT_15136	HPT	15136	xanthosine	Nucleotide	C01762	HMDB00299	2.30531e-05	12	1	1	1	1	1	1	1	1	0	0	0	0	0	0	0	0	0
HPT_52614	HPT	52614	1-(1-enyl-stearoyl)-2-oleoyl-GPE (P-18:0/18:1)	Lipid		HMDB11375	3.03183e-05	11	1	1	1	1	1	1	1	1	0	0	0	0	0	0	0	0	0
HPT_33939	HPT	33939	N-acetylthreonine	Amino Acid		HMDB62557	3.33513e-05	11	1	1	1	1	1	1	1	1	0	0	0	0	0	0	0	0	0
HPT_554	HPT	554	adenine	Nucleotide	C00147	HMDB00034	2.3126e-05	11	1	1	1	1	1	1	1	1	0	0	0	0	0	0	0	0	0
HPT_57450	HPT	57450	stearoyl-arachidonoyl-glycerol (18:0/20:4) [1]*	Lipid			3.17866e-05	10	1	1	1	1	1	1	1	1	0	0	0	0	0	0	0	0	0
HPT_52477	HPT	52477	1-(1-enyl-palmitoyl)-2-oleoyl-GPE (P-16:0/18:1)*	Lipid		HMDB11342	2.98152e-05	10	1	1	1	1	1	1	1	1	0	0	0	0	0	0	0	0	0
HPT_15107	HPT	15107	N-acetylglucosamine 6-phosphate	Carbohydrate	C00357	HMDB02817	3.02434e-05	10	1	1	1	1	1	1	1	1	0	0	0	0	0	0	0	0	0
HPT_3127	HPT	3127	hypoxanthine	Nucleotide	C00262	HMDB00157	2.51021e-05	10	1	1	1	1	1	1	1	1	0	0	0	0	0	0	0	0	0
HPT_54691	HPT	54691	1-(1-enyl-oleoyl)-2-oleoyl-GPE (P-18:1/18:1)*	Lipid		HMDB11441	2.98135e-05	9	1	1	1	1	1	1	1	1	0	0	0	0	0	0	0	0	0
HPT_20675	HPT	20675	1,5-anhydroglucitol (1,5-AG)	Carbohydrate	C07326	HMDB02712	3.06359e-05	8	1	1	1	1	1	1	1	1	0	0	0	0	0	0	0	0	0
HPT_31555	HPT	31555	pyridoxate	Cofactors and Vitamins	C00847	HMDB00017	2.3043e-05	8	1	1	1	1	1	1	1	1	0	0	0	0	0	0	0	0	0
HPT_1110	HPT	1110	arachidonate (20:4n6)	Lipid	C00219	HMDB01043	1.84481e-05	7	1	1	1	1	1	1	1	1	0	0	0	0	0	0	0	0	0
HPT_15772	HPT	15772	ribitol	Carbohydrate	C00474	HMDB00508	2.9674e-05	7	1	1	1	1	1	1	1	1	0	0	0	0	0	0	0	0	0
HPT_43768	HPT	43768	docosahexaenoyl ethanolamide	Lipid			2.74247e-05	7	1	1	1	1	1	1	1	1	0	0	0	0	0	0	0	0	0
HPT_35174	HPT	35174	mead acid (20:3n9)	Lipid		HMDB10378	1.84481e-05	7	1	1	1	1	1	1	1	1	0	0	0	0	0	0	0	0	0
HPT_52453	HPT	52453	1-oleoyl-2-linoleoyl-GPC (18:1/18:2)*	Lipid			3.32061e-05	6	1	1	1	1	1	1	1	1	0	0	0	0	0	0	0	0	0
HPT_45966	HPT	45966	1-stearoyl-GPS (18:0)*	Lipid			3.16223e-05	6	1	1	1	1	1	1	1	1	0	0	0	0	0	0	0	0	0
HPT_605	HPT	605	uracil	Nucleotide	C00106	HMDB00300	2.29326e-05	6	1	1	1	1	1	1	1	1	0	0	0	0	0	0	0	0	0
HPT_577	HPT	577	fructose	Carbohydrate	C00095	HMDB00660	2.12496e-05	6	1	1	1	1	1	1	1	1	0	0	0	0	0	0	0	0	0
HPT_56	HPT	56	cystine	Amino Acid	C00491	HMDB00192	3.55327e-05	5	1	1	1	1	1	1	1	1	0	0	0	0	0	0	0	0	0
HPT_15915	HPT	15915	S-adenosylmethionine (SAM)	Amino Acid	C00019	HMDB01185	3.34169e-05	5	1	1	1	1	1	1	1	1	0	0	0	0	0	0	0	0	0
HPT_33487	HPT	33487	glutamate, gamma-methyl ester	Amino Acid		HMDB61715	3.25431e-05	5	1	1	1	1	1	1	1	1	0	0	0	0	0	0	0	0	0
HPT_46896	HPT	46896	fructose 1,6-diphosphate/glucose 1,6-diphosphate/myo-inositol diphosphates	Carbohydrate	C00354		2.31963e-05	5	1	1	1	1	1	1	1	1	0	0	0	0	0	0	0	0	0
HPT_3147	HPT	3147	xanthine	Nucleotide	C00385	HMDB00292	2.50067e-05	5	1	1	1	1	1	1	1	1	0	0	0	0	0	0	0	0	0
HPT_1336	HPT	1336	palmitate (16:0)	Lipid	C00249	HMDB00220	1.48996e-05	5	1	1	1	1	1	1	1	1	0	0	0	0	0	0	0	0	0
HPT_1806	HPT	1806	retinol (Vitamin A)	Cofactors and Vitamins	C00473	HMDB00305	3.1004e-05	4	1	1	1	1	1	1	1	1	0	0	0	0	0	0	0	0	0
HPT_558	HPT	558	adenosine 5'-diphosphoribose (ADP-ribose)	Cofactors and Vitamins	C00301	HMDB01178	2.65411e-05	4	1	1	1	1	1	1	1	1	0	0	0	0	0	0	0	0	0
HPT_52435	HPT	52435	sphingomyelin (d18:2/23:0, d18:1/23:1, d17:1/24:1)*	Lipid			2.85058e-05	4	1	1	1	1	1	1	1	1	0	0	0	0	0	0	0	0	0
HPT_6146	HPT	6146	2-aminoadipate	Amino Acid	C00956	HMDB00510	3.13923e-05	4	1	1	1	1	1	1	1	1	0	0	0	0	0	0	0	0	0
HPT_57368	HPT	57368	stearoyl-docosahexaenoyl-glycerol (18:0/22:6) [2]*	Lipid			3.10131e-05	4	1	1	1	1	1	1	1	1	0	0	0	0	0	0	0	0	0
HPT_43586	HPT	43586	N-monomethylarginine	Amino Acid	C03884	HMDB29416	2.99884e-05	4	1	1	1	1	1	1	1	1	0	0	0	0	0	0	0	0	0
HPT_18360	HPT	18360	adenylosuccinate	Nucleotide	C03794	HMDB00536	2.11591e-05	4	1	1	1	1	1	1	1	1	0	0	0	0	0	0	0	0	0
HPT_61698	HPT	61698	2-hydroxynervonate*	Lipid			1.70904e-05	4	1	1	1	1	1	1	1	1	0	0	0	0	0	0	0	0	0
HPT_1638	HPT	1638	arginine	Amino Acid	C00062	HMDB00517	3.06003e-05	4	1	1	1	1	1	1	1	1	0	0	0	0	0	0	0	0	0
HPT_52285	HPT	52285	oleate/vaccenate (18:1)	Lipid			1.59303e-05	4	1	1	1	1	1	1	1	1	0	0	0	0	0	0	0	0	0
HPT_542	HPT	542	3-hydroxybutyrate (BHBA)	Lipid	C01089	HMDB00357	1.99794e-05	3	1	1	1	1	1	1	1	1	0	0	0	0	0	0	0	0	0
HPT_41754	HPT	41754	heme	Cofactors and Vitamins	C00032	HMDB03178	3.24029e-05	3	1	1	1	1	1	1	1	1	0	0	0	0	0	0	0	0	0
HPT_22250	HPT	22250	pyruvate	Carbohydrate	C00022	HMDB00243	3.00623e-07	3	1	1	1	1	1	1	1	1	0	0	0	0	0	0	0	0	0
HPT_57475	HPT	57475	sphingomyelin (d18:1/19:0, d19:1/18:0)*	Lipid			3.00192e-05	3	1	1	1	1	1	1	1	1	0	0	0	0	0	0	0	0	0
HPT_1763	HPT	1763	ribose 1-phosphate	Carbohydrate	C00620	HMDB01489	2.95391e-05	3	1	1	1	1	1	1	1	1	0	0	0	0	0	0	0	0	0
HPT_57527	HPT	57527	docosatrienoylcarnitine (C22:3)*	Lipid			2.10575e-05	3	1	1	1	1	1	1	1	1	0	0	0	0	0	0	0	0	0
HPT_53237	HPT	53237	sedoheptulose	Carbohydrate		HMDB03219	1.98289e-05	3	1	1	1	1	1	1	1	1	0	0	0	0	0	0	0	0	0
HPT_48258	HPT	48258	1-oleoyl-GPC (18:1)	Lipid		HMDB02815	2.27306e-05	3	1	1	1	1	1	1	1	1	0	0	0	0	0	0	0	0	0
HPT_1358	HPT	1358	stearate (18:0)	Lipid	C01530	HMDB00827	1.59173e-05	3	1	1	1	1	1	1	1	1	0	0	0	0	0	0	0	0	0
HPT_1573	HPT	1573	guanosine	Nucleotide	C00387	HMDB00133	2.84304e-05	3	1	1	1	1	1	1	1	1	0	0	0	0	0	0	0	0	0
HPT_1126	HPT	1126	alanine	Amino Acid	C00041	HMDB00161	2.67788e-05	3	1	1	1	1	1	1	1	1	0	0	0	0	0	0	0	0	0
[truncated: 1,880 more rows]
