# Supplementary material for: Atlas of exercise metabolism reveals time-dependent signatures of metabolic homeostasis
Source: Cell Metab. Author manuscript; Available in PMC 2026 May 20. (PMC13189211; doi:10.1016/j.cmet.2021.12.016)
Supplement: Data_S1 [file NIHMS2168542-supplement-Data_S1.zip › Data S1_Original datasource used to create all graphs and uncropped western blot images (Related to Figure 1-7)/Orig Data Fig 3D.xlsx]

## Sheet: 3D_edges
Row	sedentary	common	exercise
BAT	613	79	255
eWAT	186	39	556
Heart	378	109	496
HPT	977	427	506
iWAT	616	96	477
Liver	412	44	1005
Muscle	494	41	342
Serum	1155	166	954

## Sheet: 3D_nodes
Row	sedentary	common	exercise
BAT	142	274	122
eWAT	54	171	210
Heart	128	308	142
HPT	105	224	98
iWAT	100	243	126
Liver	102	380	154
Muscle	88	303	103
Serum	98	440	124
