# Supplementary material for: Atlas of exercise metabolism reveals time-dependent signatures of metabolic homeostasis
Source: Cell Metab. Author manuscript; Available in PMC 2026 May 20. (PMC13189211; doi:10.1016/j.cmet.2021.12.016)
Supplement: Data_S1 [file NIHMS2168542-supplement-Data_S1.zip › Data S1_Original datasource used to create all graphs and uncropped western blot images (Related to Figure 1-7)/Orig Data Fig S6F.xlsx]

## Sheet: AV_liver_NR
ANIMAL_ID_Portal	100001316_Portal	ANIMAL_ID_Vena Cava	100001316_Vena Cava	Condition	Zeitgeber
33	0.698709	33	1.37035	exe	ZT3
35	-2.08937	35	0.110706	exe	ZT3
41	1.09188	41	1.47726	exe	ZT3
43	-0.431959	43	0.600169	exe	ZT3
45	-2.10102	45	-0.447315	exe	ZT3
55	0.740021	55	1.0785	exe	ZT3
69	0.423574	69	0.980521	exe	ZT3
71	0.654512	71	0.364239	exe	ZT3
37	-0.787736	37	-0.962658	exe	ZT15
47	1.06467	47	1.50074	exe	ZT15
49	-0.149441	49	1.07127	exe	ZT15
51	-0.446076	51	0.819061	exe	ZT15
59	0.729521			exe	ZT15
63	0.038623	63	2.3208	exe	ZT15
73	0.920194	73	1.96083	exe	ZT15
75	-1.7682	75	-1.04063	exe	ZT15
34	-0.213057	34	1.55034	sed	ZT3
42	0.936426	42	1.52252	sed	ZT3
		44	1.92793	sed	ZT3
46	-1.12008	46	-0.331913	sed	ZT3
54	1.13193	54	1.95607	sed	ZT3
56	0.941246			sed	ZT3
58	-0.546843	58	0.195329	sed	ZT3
70	-0.335649	70	0.942524	sed	ZT3
38	-1.96856	38	-0.112865	sed	ZT15
40	-1.58971	40	0.348532	sed	ZT15
48	0.120644	48	0.628388	sed	ZT15
52	-0.996377	52	0.0372688	sed	ZT15
60	0.27697	60	1.60471	sed	ZT15
62	0.813587	62	1.16267	sed	ZT15
64	-1.33746	64	-0.0726769	sed	ZT15
72	0.0158903	72	1.24552	sed	ZT15

## Sheet: AV_muscle_NR
ANIMAL_ID_Arterious	100001316_Arterious	ANIMAL_ID_Venous	100001316_Venous	Condition	Zeitgeber
1	-0.0820646	1	1.59323	exe	ZT3
3	0.268571	3	0.632566	exe	ZT3
9	-0.4153	9	0.814792	exe	ZT3
11	-0.0893939	11	0.696857	exe	ZT3
17	0.421069	17	1.01617	exe	ZT3
19	0.689739	19	1.8466	exe	ZT3
27	-0.536354	27	1.20501	exe	ZT3
67	-1.23702	67	0.567453	exe	ZT3
5	-0.513163	5	0.677415	exe	ZT15
7	-0.576463	7	0.579687	exe	ZT15
13	-1.55114	13	-0.48232	exe	ZT15
15	-1.66808	15	-0.779619	exe	ZT15
21	-0.303279	21	0.806714	exe	ZT15
23	-0.187542	23	0.670266	exe	ZT15
29	-1.7464	29	-0.908202	exe	ZT15
31	-0.843604	31	0.14414	exe	ZT15
10	-0.80489	10	0.104777	sed	ZT3
12	-1.74314	12	-0.92619	sed	ZT3
18	-0.945469	18	1.28813	sed	ZT3
20	0.331231	20	1.80876	sed	ZT3
26	-1.87443	26	-1.22618	sed	ZT3
28	0.161008	28	0.234395	sed	ZT3
66	-0.232557	66	0.0714412	sed	ZT3
6	0.353952	6	0.374929	sed	ZT15
8	-1.71337	8	-0.834265	sed	ZT15
14	-0.50786	14	0.526713	sed	ZT15
16	-1.57794	16	-0.307744	sed	ZT15
22	-0.705036	22	-0.364669	sed	ZT15
24	-1.08874	24	-1.23796	sed	ZT15
30	-2.06131	30	-0.870263	sed	ZT15
32	-1.21775	32	-0.658168	sed	ZT15

## Sheet: AV_liver_spermidine
ANIMAL_ID_Portal	50_Portal	ANIMAL_ID_Vena Cava	50_Vena Cava	Condition	Zeitgeber
33	-1.09559	33	-1.48593	exe	ZT3
35	-1.2975	35	-0.350004	exe	ZT3
41	-0.346288	41	0.815871	exe	ZT3
43	-0.388391	43	0.881201	exe	ZT3
45	-0.347597	45	0.976218	exe	ZT3
55	-0.210574	55	0.0219522	exe	ZT3
69	1.84946	69	1.37708	exe	ZT3
71	0.390903	71	0.756483	exe	ZT3
37	-1.49144	37	0.85401	exe	ZT15
47	-0.182586	47	1.00125	exe	ZT15
49	-1.82522	49	3.93381	exe	ZT15
51	-0.470146	51	3.40024	exe	ZT15
59	-0.509689			exe	ZT15
63	-0.90917	63	0.0774005	exe	ZT15
73	0.000970699	73	0.00249564	exe	ZT15
75	-1.05753	75	-0.807448	exe	ZT15
34	-2.39927	34	-0.87126	sed	ZT3
42	0.443402	42	1.03575	sed	ZT3
		44	2.03015	sed	ZT3
46	2.29678	46	2.07968	sed	ZT3
54	0.826776	54	2.46387	sed	ZT3
56	-0.0497131			sed	ZT3
58	-1.21636	58	0.459489	sed	ZT3
70	0.683918	70	2.07074	sed	ZT3
38	-0.602857	38	0.60782	sed	ZT15
40	-0.777809	40	0.933035	sed	ZT15
48	-0.764344	48	0.260951	sed	ZT15
52	-0.371618	52	1.32753	sed	ZT15
60	-0.995941	60	0.373709	sed	ZT15
62	0.354297	62	0.566271	sed	ZT15
64	-1.59103	64	-0.353602	sed	ZT15
72	0.679718	72	0.877356	sed	ZT15

## Sheet: AV_muscle_spermidine
ANIMAL_ID_Arterious	50_Arterious	ANIMAL_ID_Venous	50_Venous	Condition	Zeitgeber
1	-0.464477	1	1.24223	exe	ZT3
3	-0.189002	3	0.67601	exe	ZT3
9	0.169754	9	0.909961	exe	ZT3
11	0.808199	11	1.14551	exe	ZT3
17	-0.240244	17	0.587176	exe	ZT3
19	0.281766	19	0.16758	exe	ZT3
27	-0.292213	27	0.858749	exe	ZT3
67	-3.9666	67	-2.32454	exe	ZT3
5	-2.12297	5	-0.011318	exe	ZT15
7	-2.02468	7	-0.688955	exe	ZT15
13	-1.79087	13	-0.559774	exe	ZT15
15	-1.19146	15	0.567105	exe	ZT15
21	-2.48853	21	-0.263334	exe	ZT15
23	-1.02303	23	0.322485	exe	ZT15
29	-3.46401	29	-1.94358	exe	ZT15
31	-1.72127	31	-0.477421	exe	ZT15
10	0.0587092	10	0.266032	sed	ZT3
12	0.352666	12	0.918663	sed	ZT3
18	0.088374	18	0.130511	sed	ZT3
20	-0.000254172	20	1.02679	sed	ZT3
26	-0.218097	26	-0.160067	sed	ZT3
28	0.471492	28	-0.640564	sed	ZT3
66	-0.132965	66	0.226336	sed	ZT3
6	0.397013	6	0.632181	sed	ZT15
8	0.928236	8	1.31631	sed	ZT15
14	-1.62152	14	0.31482	sed	ZT15
16	0.535625	16	0.904758	sed	ZT15
22	-0.625614	22	0.696089	sed	ZT15
24	0.890546	24	0.412912	sed	ZT15
30	-2.04366	30	-0.869904	sed	ZT15
32	-1.29038	32	-0.0816679	sed	ZT15
