# Supplementary material for: Atlas of exercise metabolism reveals time-dependent signatures of metabolic homeostasis
Source: Cell Metab. Author manuscript; Available in PMC 2026 May 20. (PMC13189211; doi:10.1016/j.cmet.2021.12.016)
Supplement: Data_S1 [file NIHMS2168542-supplement-Data_S1.zip › Data S1_Original datasource used to create all graphs and uncropped western blot images (Related to Figure 1-7)/Orig Data Fig 7F and 7H.xlsx]

## Sheet: liver_30min
	liver_day_0_30	liver_day_1_30	liver_day_10_30	liver_night_0_30	liver_night_1_30	liver_night_10_30
0			12208.2			13284.9
1			10469			10680.2
2			16314.3		2707.34	2475.02
3			13698			9864.12
4		2112.02				8664.12
5			10409.6			10708.3
6						8926.25
7						8832.28
8			15594.6
9			13283.7			5849.94
10			9019.44			3130.64
11			14563.7			5238.2
12			16426.6			9301.82
13			10725.6			6672.12
14			11461.9			5540.26
15						35388.2
16		1905.8	7441.85
17		2016.89	11413.7			5939.1
18			9602.31			4986.97
19			7465.07			12802.4
20			15720.5			9409.03
21		2290.77	70033.6			7672.66
22			7349.05			7457.37
23		2285.41	2916.38			11892.3
24		2647.32	7312.78		3312.61	9158.23
25			12650.8			8946.64
26			12468.3			7850.67
27			9232.49
28			13033.6
29			10895.7			9390.22
30			14695.2			8691.13
31			15685.7			7545.03
32			13836.4	2125.74		11680.2
33			14467.3			23667.6
34			9863.03			2076.74
35			9345.89			9182.72
36			9095.23
37			2568.76			9252.65
38			11424.9			8745.69
39			12847.9			8685.37
40		1987.72
41			16185.2			12066.5
42		2326.64	18570
43			16761.9			8636.85
44			10532.5			6205.18
45			12608.6			7666.32
46						8320.45
47			13201.9			11879.5
48			9283.58			4126.6
49						7558.46
50			11352.2			12823.4
51
52			12977.7
53			12397.2			4713.96
54			13791.2			8445.62
55			14942.9			5987.99
56			9836.89			9480.75
57			12817.7			10668.3
58			9501.99			9014.79
59			18883.5		2252.23	8190.33
60			12857.1			4538.32
61			14308.9			11658.7
62		2428.71	9938.89			10728.8
63		2410.1	11605.8		2327.02	11977
64			11145.1			7336.86
65					2933.93	5831.16
66			10522.2			10358.9
67			8707.96		2162.74	10362.3
68			7631.23			8404.26
69			11426.9		2501.04	7072.46
70			13543.5			7306.08
71			12970.6			7802.4
72		2193.55	9423.52			9994.84
73			8304.82
74			16075.9		2221.59	9797.79
75			9341.43			5956.22
76		2193.34	12525.4			10021.4
77			6952.93			7117.61
78			11483.9		3012.63	9465
79			40258		2512.72	8695.81
80		5609.55	16258			7036.95
81		6841.43				10032.4
82		2050.66				8057.2
83						9077.54
84		2553.97	8334.74			9907.25
85			9289.28			7442.42
86		1743.72	27071			2032.58
87			9996.99			9940.39
88			13904.6			12488.8
89			18114.6			8810
90						15378.8
91			14732.5		2307.3	7585.83
92			10211.6
93			14476.9			4062.77
94			12298.9		2330.32	10852.9
95		7172.49	13462.2			10429
96			13789.2			9624.56
97			9381.63
98		2178.94	9379.32			10695.1
99			8192.11			10714
100			8452.4			9282.93
101			10765.4			8826.89
102			10538.3		2147.04	7721.91
103		3154.14	12722.6			10440.2
104			8353.29			6072.76
105		2594.24	12400.3		2522.62	12304.9
106			55954.3		2518.27	10285.7
107			12482.4			11814.5
108			10221.1			9542.64
109		3682.91	10839.4		1761.15	8540.85
110			11925.9			6873.17
111			9298.59			14357.9
112			11054.7		2973.93	15369.8
113			11487.1			11913.3
114			8898.67			10017
115			16619.5		1961.6	10750.3
116		1555.77	16068.4			10830.3
117			6851		1688.94	8064.76
118			8793			5836.54
119			5412.98			6176.39
120			8950.02			8635.64
121						7676.85
122					2084.48	12975.8
123			15006			11401.9
124			16644.2			9180.47
125		2466.3
126			11198			6051.06
127			12607.4			8798.3
128			15918.1			6857.27
129			9815.17			10685.8
130			8113.49			6219.15
131			3479.33			8562.38
132			14547.9			7344.48
133	2521.93		6950.65			9706.68
134			8194.41
135		2014.76			2152.02	6780.6
136			17096			8625.27
137			15265.3	2451.91		12293.7
138			6480.85			4203.43
139			23992.2			8004.36
140			12655.9			7528.91
141			9641.19		2263.29	7794.23
142			12900.7			7235.18
143						7965.05
144			11111.4			4006.16
145		2618.11	84478.7
146						8927.19
147	2721.11	2413.35				7553.09
148			17974.1		2440.76	7776.11
149			13156.2
150		2519.93	11183.9			7234.31
151			13782.7			11237.3
152			1945.94			3809.32
153			12236.1			8089.63
154					1960.21	7671.27
155		1971.41	16679.8			12465.9
156			8490
157			30578.1			12274.7
158			3438.77			5778.97
159			11977.4			6065.63
160		3869.27	12658.7			4999.77
161			33516.3			9867.53
162			15925.7			10555.7
163			15298.9			9457.16
164			10734.8			7149.21
165		3060.53	12573.7			7856.52
166			21613.4			5589.56
167			13466.4			5875.05
168			14178			9843.44
169			10478.7			5834.15
170			11777.2			5571.16
171			34162.2			9519.71
172			10259			5334.64
173			13431.8		2422.69	10889.3
174			10725.5			9345.73
175		2091.99	9642.57			8572.49
176		1723.45				9217.55
177						17319.1
178			10170.3			9032.59
179			9135.28
180			11955.4			6328.09
181			12234.5			11683.2
182		2596.91	10754.9		2362.91	5214.48
183			13706.9			8980.48
184			12987.9			12147.1
185			14023.7		2866.84	14791.8
186						8516.92
187			15428.9			7821.69
188			7716.52			6463.46
189			15377.3			8605.51
190		2093.31	13100.8			7393.08
191			13501.3			9224.86
192			14043.6		2365.03	5980.39
193		2427.21	12392.7			6816.36
194		3521.49	12498.7			8459.49
195			9478.94			9235.29
196			10564.7			7136.43
197			12165.8			11887.8
198			12770.5			10496.1
199		3190.81	6066.29		2491.32	5381.05
200			14732			6168.47
201			46148.1			7260.12
202			13124.6		2290.26	9072.68
203						5379.59
204			15759.4			5911.26
205			2034.36			8440.83
206			10190.7
207			13212.2			7263.07
208			12341.8			19651.1
209			14530.6		2326.2	23907.8
210			9054.54
211		3160.1	10602			8080.95
212			12758.2			8711.82
213			15393.6			8300.22
214			11156.7			6484.63
215			14862.8		2173.95	10400.1
216			12172.6			7223.04
217		3078.01	11928.8		2918.83	9130.11
218			12036			10026.1
219		2471.7	10478.6		2811.54
220			14104.1			7828.68
221			33376.7		2384.25	6895.72
222			12488.4		2442.42	5843.66
223		4056.05	11035.9			8750.49
224			20575.3			10511.3
225			11379.5			5485.53
226			6280			8859.25
227			15758.1			6205.2
228			14221.4			9294.57
229			11323.2		2979.94	7861.62
230			10378.5		3157.51	11906.4
231			18375.6			7782.03
232			12608.1			10079.7
233			10802.6			8579.55
234			16104.6
235		2558.21	46737			8741.25
236			11759.2			7388.9
237			27001.5			8013.65
238			13163.3			7497.74
239			11008.5			8287.01
240			10580.4	2792.73		7140.4
241			14545.4			10696.9
242			18079.8			12742.1
243			13827.5			7659.36
244			15122.4			6259.08
245			14461.7			7296.75
246						5341.36
247			30433.4			10356
248			46139			6538.64
249		5944.45	2019.23			6489.58
250						8724.15
251			7911.78			8949.34
252			17835.7			8945.02
253			58176.9			7151.38
254			10205			2274.11
255			16178			10424.5
256			13861.7			7244.45
257			9592.22			10554
258			17895.1
259			14222			6271.54
260			11636.6			7208.93
261		3055.94				5065.34
262			10017.6			7471.2
263			7080.26			11232.4
264			11582.5		15593.5	7880.75
265		2153.37	10656.2			9734.12
266			12077.1
267			11423.2			6838.46
268			12511.8			9671.98
269			13178.9			9844.1
270			14382.1			9898.26
271		4101.92	10671.6			6045.21
272			9703.23		1276.43	5930.05
273			15449.2			27157.4
274			13370.5			7398.32
275						10790.2
276			13609.1		2572.35	11085.9
277		2547.09	12737			11746.2
278			12299.4			10401.3
279		2281.98	13650.7			10130.1
280			13615.6
281						8660.78
282		2132.86				10253.3
283		2997.28	11738.6			15343
284			11152.4			8089.69
285			16174.7			9119.97
286		3475.67	15662.8			10415.2
287		3643.37	9105.4			9038.03
288			12096.4			7866.43
289	2006.96		23569.4			6696.62
290			10227.2			7902.6
291			15336.1			7506.21
292			16063.2			9419.59
293			11398.6		2460.75	5221.01
294						8044.54
295			5483.86			7582.22
296			11938.9			5469.77
297			22707.6			9267.07
298		2183.66	9413.74			10505.6
299			30454.1			9312.62
300			10183.1			7966.58
301		2346.25	14898.6			6841.6
302			13135.6			10928.2
303			13559.3		2556.14	11975.1
304			16863.9		2399.32	30898.1
305			10321
306			13100.5			3714.48
307			10433.8
308			12884.5			9737.69
309			11983.1			8829.98
310						5527.67
311			14726.9			9592.58
312			9011.94			8802.64
313					3388.33	7157.3
314		2540.89	13987.3			9482.67
315			13952.3			4028.16
316		5643.92	24387.1
317			9241.45			10997.2
318			7317.6			10183.6
319			9020.21			12063.6
320			32956.9		4001.02
321			11712			9758.91
322
323			4491
324			7324.98			12820.6
325			13402.3			5967.06
326			14555.5			5804.73
327		1892.13	4023.91
328			2213.57			12475.4
329			8033.96			7921.12
330		1613.93	12397.8		1961.69	8172.35
331			10953.6			4472.04
332			9136.97			2038.03
333		2946.62	12379.4			9314.89
334		2812.04	10204.2		2269.75	9729.58
335			10711.5			8820.84
336			12614.1			6964.81
337			12130		2186.56	5920.34
338			24293.1			11064.7
339			11069.3		3426.72	7326.53
340			21102.8			10590.9
341			14441.9		3219.15	34181
342			10546.4			10629.6
343			5962.59			12673.2
344		2705.8	10857.7			8637.12
345			10707			7949.05
346			11187.1		2960.7	6426.01
347			14314.6		2441.89	7876.32
348	1991.15		12217.9			4854.07
349			8826.15		2670.93	10554.2
350			13557.1			9136.64
351			10615.4			6657.1
352			25057.1
353		2585.78	13268			11309.4
354		1424.42	11084.9		2474.79	7426.51
355		1832.12	13247.8			7540.62
356						8925.95
357		2594.88	12654.1			10059.7
358			12969.1			11479.5
359		3161.29	11671.4			7020.9
360			15164			18323.9
361			9629.45			9855.58
362			12319.6			5641.48
363			11911.6		2473.55	5387.13
364			8915.55			21865
365			12969.1
366		1740	15910.6			7656.72
367			14017.4		2937.99	10089.7
368			13155.4			12005.2
369		2836.88	10729.8
370		2131.88	10690.9			11553.4
371			10332.8
372		1936.61	12481.7			2812.45
373			10151.3			9100.86
374			12858		2689.35	9500.52
375			11545.1			9067.92
376			5914.78			10331.7
377						10484.3
378			9365.21			7740.39
379			13916.6			7809.64
380		2329.28	9615.37			3407.45
381						5699.02
382			9473.77			10441.5
383			8462.91			9569.12
384			12982.5			6773.35
385			15578.6		3588.26	6781.73
386						6683.39
387			11620			6845.08
388			9151.12			8943.82
389			14531.5
390			15163.8			14216.7
391			12097.3			13040.5
392			18291.6
393			7969.22			7198.21
394			9399.82		2337.46	12630.8
395			5206.24			10748
396			17183.4		2077.6	8636.56
397			13734.4			15378.6
398			10169.4			10101.1
399		2795.74	13089.7			6405.51
400			12477.8			11317.5
401			13870.9			10098.9
402			12582.9			7432.97
403			30783			29947.2
404			10008.5			11961.7
405		2442.94
406			33806.2			9268.68
407			14271.4			11016.2
408			13747.2		2570.8	4616.21
409			9764.47			6680.56
410			12809.6			6860.55
411			10402.6		2468.68	5473.49
412			9922.68			10037
413			11564.9			7454.5
414			12374.1			6435.6
415		2631.82	12782.2			7580.3
416		4689.82	51636.1			8963.18
417			13401.6			10031.2
418		2866.92	5817.49			8031.07
419			11807.5			32425.7
420						9964.21
421			9592.72			9871.32
422						7584.79
423			42415.7			12215.9
424			8431.37			37407.3
425			17529.4			6902.77
426			13141.9		2873.03	8919.48
427		5104.32	11500			11510.3
428			8045.61			22812.8
429			102583
430			3104.26		2779.01	6562.9
431			10733.9			13448.2
432						8614.56
433			14854			12648.7
434						6416.66
435			11782.2			4098.92
436			12599.1			8366.81
437			8694.62			25348.3
438						12900.6
439					2248.69	8105.86
440			17822.2			8841.57
441			12171.9			10880.6
442			9512.38			8079.03
443						7846.85
444			11691.9			9266.85
445			19773.2			7055.74
446		3702.23	41555.3			8572.46
447			9714.55			7194.33
448			9988.76			6367.34
449			12304.7			7320.52
450			10281.8			18375.4
451			9278.22			5155.56
452		1422.35	9111.58		2683.09	7932.07
453			10982			6728.81
454		3047.22	19303.5			10754.6
455		2274	4795.46			10124.2
456			16612.9	2559.39		8525.54
457			9739.09			5433.75
458			11438.9	2618.31
459			11204.3			7326.23
460						10733.2
461						9122.03
462			8654.93			7189.13
463			11014.9			9918.11
464	2137.54				2340.76	2386.49
465			11298.2			7471.68
466			10791.2			12634.3
467			9690.84			4924.78
468			12423			10222.5
469		1879.34	11856.6			13491.2
470			2967.81			7029.06
471			12533.9			10820.8
472			8601.34		2357.93	7228.45
473			10352.2		3145.65	8718.69
474			12255.1			9545.94
475		1985.07	12842.1		2894.78	5962.45
476			12795.3		2262.1	11304.8
477		2778.02	3685.81			11081.8
478		3633.93	11787.3			8301.52
479		2585.03	18138.1			11581.8
480			10218.1			6923.96
481		1837.12	11831.1		2058.71	12440.4
482			12406			9418.75
483			11241.1			10410
484			12111.2			6281.81
485			8608.08			5912.38
486		9036.75	15873.1			10152.4
487			9597.28
488			11907.9			9873.7
489			13129.8		2393.15	16061.3
490			16314.8		2178.36	9699.5
491			15077.1			6482.99
492		3934.76	10254			10720.8
493		1938.29	9681.86		3405.16	5484.46
494		1981.33	4607.94			3259.4
495			11509.9		2727.24	9549.21
496			12453.6			3365.67
497			11585.6			5826.81
498						4890.93
499			15665.7			10623.5
500			14243.7		1995.56	5488.34
501						10700.1
502		2358.19	3084.95			8720.58
503			12420.4			6843.03
504			16267.4			6916.84
505		2081.31	12090			10997.2
506			10837.6			6051.33
507			14259.3			8235.05
508						8174.71
509			19009.2
510			19383.5			7356.57
511			9255.84			9903.57
512		2062.72	21076.3			9503.95
513			7370.51		2169.81	13539.7
514			5745.17			9153.55
515						7406.96
516			11826.8			5324.01
517			9966.08
518			8850.82			3511.16
519			13637.7			11610.1
520			13311.3			9119.41
521		1644.57	8223.76			9136.3
522		2176.14	9160.84			8324.43
523			22686.6			9952.63
524			10128.9			8971.51
525
526			20003.8		3595.93	7320.52
527			19175.2			7419.8
528			4347.21			11256.8
529			14830.1			2447.96
530		2034.21	12249.7			3842.2
531			69369			15667.3
532		2239.16	11673.6		2962.63	10200.2
533			10668.4
534			12304.5			8115.24
535			11243
536			10792.1			7560.08
537		2112.93	12236.7			6852.94
538		2313.35	34341.5			8163.86
539			13445.4			6804.31
540			12629.1
541						5320.03
542			7014.97			7298.61
543			13287			10162.3
544			8257.89			9321.34
545			11178.1			11534.3
546		8154.06	6523.96			10883.1
547			12568.9			10307.6
548			11303.1		3246.07	12174.2
549			12322.3			10009.1
550					2408.16	9116.86
551			25169.5			6396.53
552			5875.69			5693.83
553
554			12784.5		2566.76	5049.4
555		3662.09	13914			4121.94
556			13394.6			19686.9
557			12142.3		4635.82	3625.77
558			7783.93			4308.35
559			9797.01		2266.48	10000.4
560			9043.63			9127.18
561			12535.4			8830.65
562		2355.49	14354.9		4155.77	10201.1
563			9755.07			10181.8
564		2221.84	2727.67			9643.48
565			8241.67			9493.08
566			12053.9		2448.81	9421.81
567		2608.63	16767.5			9429.08
568		4045.44	11810.2			13077.9
569		6303.71	8606.72			8164.73
570			14470.6			9216.53
571			10116.5			8670.47
572			10033.3
573			11636.2			10502.7
574			10486.8			9795.06
575		2004.95	30925			9672.2
576			8154.52		3033.26	5037.29
577			14229.5		3306.76	12321.6
578		3912.27	12873			9030.38
579		4307.28	9582.47			7529.42
580		2215.4	13617.7		2086.49	13949.9
581			4893.7			8342.98
582	2308.41		8996.78			11160.1
583			8156.07		5610.32	11150.4
584			2451.7			4735.59
585		2055.53	13557.6			6629.35
586					1998.77	7763.11
587			17114.5			9486.76
588			14750.1			12174.2
589			38123.7		2611.68	7784.58
590						11806.6
591					2717.7	4657.57
592		2696.75	12285.3		2562.28	6144.82
593			10778			11060.2
594						9215.01
595		1942.3	13516		2264.65	1705.88
596		2627.37	11357.6			8045.32
597			15294.3			10265.7
598			11035.2		3069.57	9167.01
599		1937.17	14804.2			10527.8
600						7002.98
601		5801.06	13003.5			23825.6
602			12513.8			8401.48
603			13772.5			11777.9
604		3129.9	14117.8			2921.43
605		1901.11			3359.93	8020.72
606			8489.48			11157.2
607			16659.2			8740.86
608		2291.54
609			8540.13			10556
610	2272.26	1070.75	13677			9072.44
611						8679.85
612			13380		2467.55	4036.98
613		3684.55	16448.9			8103.98
614		2218.23	11805.7			7905.18
615		1939.2	2328.57			3578.3
616			11663.5			8879.13
617			12411.3			11833.2
618			7988.56			10843.2
619			10391.2			7695.32
620			14015.7			6625.83
621			13801.4		3602.49	10029.7
622			9924.55			10520.9
623			15170			7790.37
624			7571.15		2014	6925.99
625			10498.7			10638.8
626			13209.5	2564.74
627					2273.43	9548.41
628			17559.7			9753.87
629			13636.5			7883.69
630			14413			7137.05
631			12112.9			7966.52
632			14340.5			8660.08
633		2560.07	14865.6			8751.08
634						2045.37
635			17404.5			6567.59
636			13615.9
637						10164.9
638						8885.39
639			13407.8			9144.52
640						4228.69
641			15985.4			5435.65
642		2250.96	11671.6			9070.16
643			13661.9			9268.47
644			7972.93			6521.23
645		1880.82	7863.43			4818.44
646			10660.6		4566.94	10716.2
647			16485.8			4767.31
648			3103.05			7605.06
649			9528.27			10853.3
650			11481.5		2452.2	7277.37
651		1491.54	15656.2			8039.43
652			8525		2840.36	7149.53
653			3570.5			9768.92
654			9731.9		2418.05	4212.19
655			11256.7		2309.72	10276.5
656			1966.03			22807.5
657			13649.2		2439.44	9235.22
658			11553.1			8246.04
659			9436.99			8535.18
660			10663.5			11109.9
661			11469.9			9404.12
662			8011.45			7944.85
663			10532.2			7225.73
664			9734.53		2301.25	11811.5
665						7552.54
666			11539.9			8608.21
667			9063.05
668			7480.05			8574.67
669			19251.7			7639.46
670		6710.77	13793.4			16376.7
671		8420.53	13183.5			5534.21
672			15227.8			9838.76
673		1907.8				8199.24
674		3387.56	15417.1			7416.45
675			15804.8		2606.6	9175.78
676			17417			7991.11
677			17915.6		2735.54	9247.68
678			11555			6948.82
679			11002.9			12179.2
680			16638.7			9684.7
681			10797.2		2119.24	12343
682			17667.4		1209.12	7561.4
683			2652.26			10029.1
684			8565.11			18719
685			8763.79			9856.12
686			13949.3		3172.21	5552.57
687			12192.2		3719.19	8622.35
688			7638.68			9771.69
689			20128.3		2009.34	9914.11
690			12776.7			9212.22
691			15121.9			8888.24
692			13017.8			5292.45
693		1821.01	12459.1		2279.09	8167.4
694			10286.2
695			11480.5			6469.31
696			13353.5			8624.46
697			7640.15			3992.64
698		1821.84	10858.1		2255.63	8535.98
699			9021.15			5488.15
700		3862.88	14795.2			8834.88
701						8030.78
702			13551.5			7866.19
703			15864.9			8740.84
704			12618.4			6993.16
705			11028.7		2615.23	4597.2
706			13019			8660.02
707			13390.2			8440.99
708			12796.2			8003.6
709			9917.63			8884.33
710			11246.4
711			14160.4			9335.5
712		2111.86	7670.22			6937
713		2469.71	12353.9			7700.3
714		1920.34	9058.64			11286
715		2982.14	10402.4			7938.01
716						14932
717			9970.43	2483.37		5539.06
718			9762.25			9758.27
719						11735
720			11952.8			12321.7
721			12126			5476.35
722			13710.5			8690.47
723			12737.7			6479.86
724			11067.6			10767
725			9042.93			5931.04
726			13350.5			8261.61
727					2996.66	7847.18
728			16884.6			6517.02
729			22283.1		2357.21	5347.34
730		2177.96	9313.67		2612.94	12188.1
731		1927.74				8491.14
732			10505.5			11540.6
733			8925.82			12059.7
734			8452.67		2708.26	9439.47
735		2228.63	22884.4		3039.55	8848.57
736			12526.7			8348.02
737			12909.2			9860.39
738			11092.8		2661.02	9903.47
739		4932.59	2388.92			4020.56
740			25437.7			10984.2
741
742		2056.39	13240.8			4097.67
743			15240.2			9039.76
744			14684.2		1760.07	37380.6
745			15006.6		3550.2	9311.02
746			17499.6			9116.4
747		2214.12	44562.6			11908.1
748			4507.63			7485.48
749			11181.4		2400.78	9305.06
750						8662.39
751			11635.3			9391.81
752			33294.4			9850.16
753			15786.8			4184.98
754			8939.76			9411.81
755			16319.7			4321.22
756			8795.24		2848.76	13706.7
757			10913.2			5781
758			15467.3		2233.5	7161.52
759			43717.6			13324.2
760			32642.1			7304.29
761						10608.5
762			13069.7			6274.29
763			8765.59			10223.5
764			9399.94		2042.98	8802.55
765			16516.4			11175.1
766			11270.3			11400.2
767						4588.14
768			12770.5			13307
769			12533.1			8091.02
770		2174.35	10129.4			9616.64
771			6969.74			9652.82
772			13156.4			9124
773			17867.6			8411.37
774			13373.6			8902.69
775			13448.8		2526.4	3718.23
776			10540.9			6217.57
777		5506.98	12087.2			10485.4
778		2065.95	13046.1			2958.78
779			10693.3			8350.25
780		2834.65	10110.7			6836.37
781			10846			9280.23
782			11047.1		2271.6	12315.7
783			15135.4
784			17023.4			10313
785			15932.3			8018.2
786		2349.96	13664.5			5370.94
787			16857.2
788			9291.08			9202.84
789			10835.4			11011
790			10662.7			4557.52
791			3216.96
792			8656.23			9111.83
793			11852			7289.38
794			12159.5			7512.65
795		10739.8	13342.1			5310.07
796			7645.15			14017.2
797			3592.5			11487.5
798			14302.3			8661.1
799		1815.36	9840.97			8928.69
800			10970.8			12752.6
801		4357.13	16239.6			14280.9
802			11871.8		2403.96	12104.9
803			13632.6
804			12647.4		2460.99	7782.36
805		2942.99	55172.1			7284.81
806			5163.7			13026.5
807			14189.8			8014.96
808		2732.78	11407.7			6856.9
809			5036.2			9072.48
810			12099.7			10684.1
811			10727.2			7921.65
812		2366.63				9041.76
813			15835.5		1812.49	6599.93
814		1857.73	11545.5			5829.62
815			14577.5			12000.9
816			34175			8406.28
817			13727.2		2519.91	9206.86
818			11537		2323.02
819			14645			9108.11
820					2493.51	8366.11
821			2548.04			7678.65
822		4140.33	10300.5			11120.8
823			13564.8		2838.91	14675.4
824						21184.5
825			9929.96			6294.99
826			11070.3			17875.6
827			14488.1			3378.68
828			9323.33			12607.3
829			10942.2			7570.63
830			11655.2			9651.04
831			11639.2		2689.22	6863.59
832		2272.5	13938.2		4790.68	9466.01
833			24903.6
834			10175.5			11774.1
835			15513.8			8427.05
836			14996.7			8436.42
837			17578.2			19079.1
838			12580.2			6586.53
839			8944.7		2322.29	8854.36
840		2307.25	7024.14		2330.04
841			11852.8			7160.56
842		2987.25	12568.1			13939.5
843			10844.8			6628.44
844			16292.6			7275.02
845			6677.15			11990.3
846			10138.5			6527.47
847					2093.26	10401.7
848			11860.4			9538.28
849			6928.59		2363.34	7356.75
850			21583.5			6840.74
851			11295.2			5081.18
852		2482.79	9463.06			5332.78
853			4859.26		3119.84	10086.6
854			15352			9592.32
855			11161.5		3275.59	11072.3
856			13976.4			12843.7
857			14360.5			6855.42
858			10573.9			10342.9
859			12902.5		3109.79	10990.1
860			6611.94			9174.22
861			12133.6			10170.4
862			8989.57			8499.01
863		2479.06			2143.68	8380.18
864			11549.4			5203.93
865			13678.8			4635.05
866			12649.7
867		2009.35	12466.4			13720.1
868			7216.65			4788.32
869			10393.8			6521.17
870			19946		2257.67	8398.1
871			9655.77			8863.42
872			11286.7			7454.07
873						7173.85
874			17707.6			10361.4
875		2305.83	3792.05		2376.9	6567.63
876		5831.47	28533.3			9222.98
877		1989.65	14388.6			10448.6
878			8886.34
879		3306.87				7274.74
880			15714.1			9671.95
881			15653.9			10289.9
882			12434.4		6139.77	6451.87
883		3208.22	13226.6			5865.9
884			12463.8		3729.87	5219.46
885			11872
886			6376.05			10237.2
887		2224.11	9787.6			8994.25
888			10199.5		2793.84	12615.9
889			10826.6			5151.15
890			24757.4			8324.34
891			8659.77		1909.82	6694.9
892						3324.19
893		2433.49	10386.1			6023.16
894						13827.1
895		4604.37	12681			11731.3
896			9435.73	2358.97		2508.49
897			19230.1			8160.94
898			11797.5		2637.8	4988.56
899			14803.1			8993.55
900			13617.5			6461.67
901			10717.8			8432.29
902			9537.44			13189.7
903		2995.79	12626.3			10905.6
904			10961.7			9407.35
905			13439.2		2182.92	11350.1
906						9523.07
907			12270.9		2550
908			9948.27			7600.98
909			40965.3			9054.19
910		1835.29				10869.3
911			52041.2			8891.6
912			11897.3			8483.78
913			12877.1		3292.92	7839.88
914			17643.6			8055.07
915		1920.28	11632.8		2709.95	8292.75
916			10283			5239.61
917		3997.25	7068.72			5121.96
918						9133.55
919		2091.51	17214.4			6400.03
920						14045.8
921		1976.8	20149.2			11523.2
922			13486.4			12126.3
923		2051.05	11929.4			7527.72
924			15391.9			8887.43
925			10781.4		2144.9
926					2260.22	8696.44
927		2315.6	14060.8			9657.31
928		3329.81	20979			9772.26
929		2797.1	12112
930			12456.3			8872.69
931			13342.3			11249.2
932			5972.03			9208.15
933					2394.48	9104.01
934			10666.9			9314.56
935			12060.8			9463.53
936			13930.3			8612.15
937					3058.03
938			18853.6		2302.32	15032
939			11703.2			6869.7
940			13230.3			9936.31
941			8538.17			6235.27
942			8330.21			8410.39
943			5530.44			7985.79
944			13290.3			6726.44
945						7806.61
946			11846.6			9559.34
947						5556.98
948		2458.06	8137.31			11112.4
949			3581.19		2222.26	24455.4
950			2078.95			6582.37
951			9203.62			16122.5
952			9053.74			6737.2
953			6379.96
954			13377.4			9116.41
955			12300.2			8932.09
956			15006.4
957			12239.3		2502.84	9327.63
958			3913.9			8299.22
959			69180.7			14695.8
960			12503.9		3135.5	9230.28
961			15500.5		2168.4	10219.7
962			15529.1			8234.64
963		4611.97	9304.51		2252.06	11466.3
964			13258.7			8788.58
965			70112.6			9133.83
966			10743.8		1984.13	11853.3
967			6097.29			9852.54
968			11281.2			8151.51
969			45827.4			16621.4
970			11883.1			9278.57
971			12097.1
972	1650.55		12039.4			7427.86
973			13716.1			11090.1
974			13902			9509.04
975		3714.49	21510.3			5082.33
976			10418.9			12728.5
977			8440.47			10109.1
978		2047.87	14572.7		2458.5	6509.91
979			11993.9		2249.55	7051.75
980			16562.1			10799.3
981			15625.2			9184.97
982			15454		2663.54	1601.76
983			12748.7		3580.47	7228.54
984			12414.4			3385.98
985			13860.6		3178.31	7705.86
986						7535.9
987			12509.9			10075.9
988			16170.3			6413.77
989			11633.4			9189.58
990			14006.5			8241.49
991			18685.8			11648
992		2204.03	14831.6			7413.78
993			30804.3			9755.59
994			12388.9		1966.99	13035.1
995			13365.5			37286.5
996		2572.22				9988.53
997			13479.8			8846.15
998			9661.88		2554.23	8101.31
999			13545.2			9970.15
1000		2108.38	10216.4			11225.7
1001			15946.1			9470.42
1002			13834			14699.8
1003			11026.4			9380.22
1004		4025.79	11899.3			11677.1
1005			11288.7			7308.64
1006			13127.1			11297.4
1007						10428.5
1008			20260.9			8386.36
1009			8693.34			8695.7
1010			15379.9			8024.13
1011			12900.2		2003.49	9881.61
1012			9201.77		2610.4	11061.6
1013			11400.4			8883.96
1014			11734.6			8639.39
1015		3562.84	11855.4			9499.37
1016					2836.25	8716.93
1017			22570.6			12554.4
1018		2694.68	9612.53
1019			15263.5			11841.9
1020		7867.93	10363.8			4639.47
1021		2222.43	12228.8			5560.1
1022						6461.33
1023						7589.55
1024			14643.4			10478.1
1025			9984.02			8005.9
1026			11967.8			8364.64
1027			10237.4			8585.8
1028			14168.4			8042.48
1029			16457		2645.59	9848.39
1030			12876.4			8166.14
1031			12995.9			8550.53
1032		1820.37			3113.21	6019.35
1033						11525.3
1034			8760.65
1035			12615.2			10458.3
1036			13855.1			8585.9
1037			12096.2		2182.54	5842.26
1038			15901		2747.6	7752.11
1039			12021.8
1040						2067.51
1041			10745.7		2404.72	5168.05
1042			11693.2			7895.12
1043			14817.4		2573.86	8977.2
1044			9057.64		3351.83	11032
1045			12452.8		2165.81	21738.9
1046			14458.1			7573.56
1047		2498.45	6540.19			8062.42
1048			20625.3			9853.32
1049			12242.5			7897.07
1050			3111.64
1051						7124.53
1052			9902.75			6663.81
1053			5019.88			11455.6
1054			12884.2			6588.27
1055			8785.01			9052.03
1056			10470.8		3549.45	6178.98
1057		2084.18	11600.1			7172.61
1058			10063		1793.94	7848.4
1059			8505.83			7371.89
1060			9016.1			7387.74
1061			9450.19			9143.84
1062						8179.39
1063		5074.18	9409.31		1993.38	5824.68
1064			11987			7039.57
1065			8630.24
1066		2639.71	2960.05			11061.4
1067			10078.4		2267.67	7084.66
1068			18878.8			8042.65
1069			16435			9794.25
1070			14937.1			7088.21
1071						7649.69
1072			13801.6			13537.1
1073			13738.4			11060.3
1074		4108.53	11758.5			7876.37
1075			16654.6			7238.24
1076			15651			9769.24
1077		2216.22	10769			9918.36
1078			9897.36
1079			8201.45			25339.2
1080			11660.1			8021.95
1081			15143.1			9549.25
1082			10019.3			5892.74
1083		3066.05				11139.3
1084			10569.5			8895.99
1085			12340.9		3293.87	9739.92
1086			12542.9			5646.82
1087			15050.8			11353.6
1088			10752.1			6680.68
1089			11793.6		2315.76	10690.5
1090		2110.68				9013.66
1091			12988.6		2965.93	11476.1
1092			15440.7			6684.48
1093			11028.5			7530.66
1094		2771.95	12806.8
1095		2060.81	6902.67			6761.69
1096					2350.26	3282.03
1097		1950.35	12904.6			9593.51
1098			13557.7		2431.3
1099			12156.9			10887.5
1100			9393.52		3555.51
1101			34487			4200.04
1102		6650.8	21768.4			8323.86
1103			14334.3			9878.46
1104			16514.8			4973.35
1105		1988.31	7620.75			2392.63
1106		2116.39	15836.3			5689.04
1107			8862.27			19553.3
1108			13398.2			9295.09
1109			11446.8			8390.74
1110			19538.1			7083.84
1111			13508			10858
1112			12343.8			8321.38
1113		2867.56	8354.22			9463.39
1114			15207.7		3683.25	1952.19
1115			14446.5			11288.6
1116		4340.44	12489			15638.8
1117			9711.4			15775.3
1118		3078.7	8268.82			11732.5
1119			12582.8			11648.9
1120			9808.48			2563.78
1121						9311.43
1122						9997.59
1123			14249.7			8633.24
1124			17327.8			10705.3
1125			13050.8			9916.37
1126			11932.8			11781.5
1127			8594.54			6268.01
1128			7673.91			9170.05
1129			13065.2			7107.12
1130			18221.3			9165.85
1131			2443.2			3008.22
1132			14337.3		2612.46	11620.6
1133			8295.63			8491.02
1134			11267.9
1135		2574.8	12513.9		2360.31	9356.87
1136			14583.6		3173.1	7705.35
1137			10445.1			6088.27
1138			10072.7			12681.9
1139		2134.13				8190.52
1140			12081			9811.36
1141			11222.2			7559.42
1142			5847.92			8184.16
1143			14423.3		2335.27	10716.4
1144		2050.13	12861.5		2183.28	6807.31
1145			5331.27			8647.25
1146			10835.9
1147			12418.6	2308.44		9329.35
1148
1149			25504			10162.2
1150			16820.8		2657.07	5219.84
1151		7210.22	45804.5		3196.03	6553.91
1152			16940.1
1153		2150.44	11060.7		2556.36	7448.45
1154			11210.1		2444.48	6536.12
1155			51245.5			6630.44
1156			12680.6			8510.07
1157			10481.5
1158			10312.7			9826.13
1159			11406.3			9817.05
1160			13531.9			9016.84
1161			14884.8			11858.7
1162			15394.6			21377.6
1163			12193.5			6270.47
1164			18917.6		3504.08	7774.77
1165			11250.8			14184.3
1166			8110.96			7167.47
1167			12271.6		2271.74
1168			12085
1169			11088.7			5217.34
1170			15008.9		2544.35	6620.71
1171			11163.5			4522.1
1172			14925.3			6897.5
1173						8690.92
1174			13288.2			10330
1175			5849.99			24021.3
1176			10722.2			4776.3
1177			10795.1			10354.1
1178			2296.41		2022.35	10543.3
1179			15434.4		7415.91	9900.01
1180			8546.72			8102.02
1181			10779.7		2795.78	3919.66
1182			16841.8			8653.02
1183		2778.38	10146			4715.33
1184			12559.4			7182.8
1185						7168.19
1186			4235.12
1187			16943.7			8570.77
1188			10273.2			6831.59
1189			14635.9			10127.3
1190		4968.49				7979.81
1191			11095.2			4315.91
1192			17389.1			9050.54
1193			15322.1		5042.94	17442.5
1194			9363.78			9584.38
1195		1992.72	12034.2			9084.64
1196		3441.11	14670.8			7250.96
1197			14867.6		3289.37	6834.98
1198			10217.3			9279.98
1199		10193.5	13740.3			10619.6
1200			10949		2582.72	5943.22
1201			9550.99		4553.86	10702.8
1202			14575.1		2839.94	6008.11
1203		2535.01	7423.29			7995.65
1204			15255.3			11594.8
1205						9275.83
1206		1804.41				9485.99
1207			16516.4		1763.42
1208			12883.4			3969
1209			12316.6		2526.3	12295.7
1210			11613.2
1211		1921.87	7734.64			18308
1212		2666.56	8002.34			2952.9
1213		2723.5	15280.9		3065.93	7800.13
1214		2765.87				4056.41
1215			8331.04			8895.86
1216		2116.49	8251.68			7415.09
1217			12623
1218			6628.08			3227.44
1219			11146.5			9730.06
1220			10674.1			12838.4
1221		2631.28	51912.8			9605.56
1222			12980.5			11579.9
1223			18086.6			10138.1
1224			15815.4		3058.05	5819.03
1225			67317.3			12330.8
1226			20882.2			12165.6
1227		2477.44	12972.1			4772.06
1228	2128.13	1424.57	11848.6			8220.01
1229			7712.23		2857.57	11768.2
1230			11820.2			12308.6
1231						8284.7
1232			7641.91			9127.95
1233						8098.41
1234			10322.6			10662.2
1235						8654.94
1236		2548	9956.25			10195.3
1237			18223.6			5085.81
1238			13831.8			12566.1
1239						7317.18
1240			14461.1			3157.62
1241			8239.96			8120.49
1242		3968.47	13179.9			8054.69
1243			10310.1			8161.9
1244			13450.3			7570.6
1245			10996.6			10163
1246		2283.4	8811.85		2901.51	12567.9
1247			2257.73		2557.5	8469.16
1248			10454.9
1249			10534.3			17213.6
1250			10098.6			11324.6
1251		5880.58	10868.2			4022.03
1252			13489.7			12757.1
1253			28616.1			7697.02
1254			11750.4			5363.14
1255						8577.25
1256			2709.04			20690.8
1257		2950.69	12901.4			12191.7
1258						7719.76
1259			13209.8			5888.22
1260			11787.3			7697.53
1261			11229.4			6952.15
1262			12873.1			12404.4
1263			8245.87			11697.8
1264			7494.68			8517.99
1265			8579.53			6696.48
1266			13130.4			13743.6
1267		2067.55	8979.21			8193.25
1268			9752.73			8845.87
1269			10901.1
1270			8209.86			11896.9
1271			9823.03			9863.85
1272			10975.6			7325.32
1273		2091.85	7710.6			2267.05
1274						13086.5
1275			16082.7		2631.82	10373.3
1276			10574			11069.4
1277			10628.1			11298.4
1278			12408.4
1279			9940.84
1280			6326.71			13672
1281			12492.5			9838.21
1282			14901.4			9133.44
1283			13056.6			16947.7
1284						7053.22
1285			14723.6			8946.93
1286			17705.3			10115
1287			11606.6			9775.44
1288		5509.62	29013.5			7167.37
1289			10512.1			14212
1290			12323.7			9644.65
1291			11649			9872.37
1292			8654.24		1835.54	8534.54
1293			13099.2			9625.89
1294			9833.72			7637.08
1295		3034.98	14468.9			32121.6
1296			15561.6			9085.58
1297			11060.3			6517.5
1298			14235.9		2801.25	7383.24
1299			13831.3			11356.7
1300			10929.1			6916.67
1301			13263.9			6425.76
1302			13267.3			8487.69
1303			7425.31			8445.69
1304			8960.81			9358.08
1305			11601.2			6530.15
1306			8665.51
1307		1681.92	11966.5			4991.73
1308		2229.67	11077.1
1309			14949.6			2972.4
1310			7453.73	2593.89		7389.44
1311			11458.4			8192.89
1312		8384.69	2616			10880.8
1313			8729.19			6661.25
1314			9604.05			5986.14
1315			13509.1			4900.46
1316			12885.4			8689.74
1317		2128.01	13583.6		3243.82	8553.64
1318			11634.3			6595.55
1319			11403.9
1320			16174.6			5564.24
1321		2664.8	16615.3			7360.51
1322			10755.9			9868.61
1323			11834.4			10047.5
1324		2898.42	13899.2			9025.37
1325			14485.4			10120.7
1326					2231.03	6251.34
1327			9324.02		3294.84	7668.73
1328			12720			11079
1329			8810.98			6055.86
1330		2673.87	8628.5		3229.57	8920.02
1331		2429.05	11486.1			7514.41
1332			12207.4			9205.92
1333			8518.14			7887.12
1334						5094.82
1335			15283.8
1336			13633.6			6081.52
1337			15969			10950.3
1338		2549.79	18029.8		2338.12	7833.58
1339			12823.5			6741.7
1340			10878			6910.64
1341			12223.1			8110.32
1342						8044.39
1343			13953.7		2356.16	5087.68
1344			14913.5		2297.97	12561.2
1345			10527.6			8278.84
1346			16075.3		2595.89	6316.47
1347			10119.2		2488.42	10254.9
1348		3130.1	23814.5			7225.49
1349						6505.89
1350			13408.9			8903.85
1351		3902.12	12691.4		2205.82	7941.16
1352			12237.2			5365.74
1353			16979.1			12668.7
1354			10888.8			8832.7
1355			7381.3			6202.77
1356			30867.4			11393.8
1357			12174.8			8303.38
1358			11408.4			7337.22
1359						7356.79
1360						8213.67
1361			13087.7			8800.54
1362		5070.3	4888.43			7400.44
1363			15995.8			7485.37
1364			22325.6			4584.03
1365			12330.3			9301.63
1366			9657.97			11858.1
1367			2653.04			5406.6
1368			10109.1
1369			13904.6			10121.7
1370			24591			4050.55
1371			9500.59			11844.6
1372			12667.4		2733.4	8869.61
1373		2231.39	9108.46		2622.84	10530.8
1374			23580.4			7314.51
1375
1376		2157.08	12904.3			5930.09
1377			16109.4			12217.4
1378						9046.51
1379			10615.5
1380			14428.4			7622.4
1381		3409.11	29265.9			7910.72
1382			12736.2			6312.3
1383			12154.7			6355.11
1384			13888.6			24017.8
1385			5899.73			5288.5
1386			13652.9			7219.23
1387			10428.2			15389.3
1388			12110.7		4455.82	7156.97
1389			14268.2		2239.95
1390			14100.7	2481.73		9106.21
1391			14918.3			9109.83
1392			8587.32			11296.3
1393			3581.02			7616.12
1394			10135.6		2676.02	6775.1
1395			6818.84			13397.7
1396			9994.53		2172.53	9316.23
1397						9564.96
1398		2432.8	10502.5			6958.4
1399						8082.78
1400			12478.2			9187.22
1401			10025.7			10294.6
1402			14585.9			11589.2
1403			16830.6			8830.92
1404			11275.8			11321.5
1405			13368.6			5438.98
1406			13778.7			12172.8
1407			11703.2			12552.4
1408			12171.9		2729.24	7097.81
1409			12660.9			9792.72
1410			12266.3
1411		1942.65
1412						15218.9
1413		3399.52	16035.6		1762.71	2671.67
1414			14322.7			8192.31
1415			11704.1			7178.75
1416			11383.7			13748
1417			10931.1			8693.06
1418			14998.7			7253.67
1419			12786.8
1420		2036.23	10774.6			7059.48
1421		2548.46	13828.7		2347.29	8392.61
1422						9782.65
1423			8519.13		2298.12	8650.1
1424		2142.82	11746.2			18981.7
1425		2186.6	32341.2		2971.71	9381.35
1426		2035.6	6862.32			8083.36
1427			12603.8			10239.9
1428			10735.4			7403.13
1429						3889.61
1430		2412.59	11061.2
1431			12535			7115.38
1432		3432.62	10781.8			7582.79
1433			6861.9			8982.66
1434			10521.1			10462
1435		2360.35	11016.2		2396.45	6429.12
1436		1958.07				5747.31
1437			10390.9			8907.45
1438		3379.27	11085.6			9767.28
1439			14176.4			8001.36
1440			12363.3		2220.74	8103.6
1441			9253.2			10369.2
1442					2012.27	8435.85
1443			13428.6
1444			79102.5			8197.98
1445			7931.9			12814.3
1446			11328.5			7017.24
1447			13093.9		2815.22	7990.4
1448			5980.17			3248.17
1449	2299.63	3250.88	12015.6
1450			25515.7
1451		2827.3	13376.1			11073.1
1452						11037.4
1453						7824.26
1454		2037.8	17446.3			5712.15
1455			13769.1			7375.05
1456			11733.7		5795.72	9199.67
1457		2128.92	10799			5693.6
1458		2728.35	12641.9			10184.3
1459			9410.42			3347.54
1460		2359.07	5721.48			8619.21
1461					2669.93	8778.24
1462			15706.8			6575.25
1463		4401.51	15087.9			8806.4
1464			2348.06	2395.18		9507.33
1465			5988.69			7826.16
1466			12289.5			10450.6
1467			10604.1			7080.59
1468			11844.9		3997.48
1469			10315.3			4800
1470		4390.58			2483.27	5025.21
1471						9641.07
1472			14170		2536.47	5747.03
1473		3068.53	9393.61
1474	2397.02		10376.5			9255.19
1475						7470.93
1476			10402.4			13231.7
1477			13637.4		2662.57	5938.58
1478			13125.5			7452.31
1479			10731.8
1480			11153.9			7528.32
1481			10871			11008.6
1482			9596.42
1483			12797.1			7269.04
1484			8306.74			9207.94
1485			10068.7			9260.85
1486			7011.01			11808
1487						10881.2
1488			8914.61			8284.43
1489			15307.8		2987.42	30422.2
1490			12130			8329.98
1491			14194.5
1492			13523.1		2380.89	16452
1493		2073.8	11165.4			4089.33
1494			10522.8			10582.4
1495		2305.47				8033.6
1496			11284.5			6901.35
1497		2046.09	13103.4			10578.7
1498		3478.54			2611.84	11434.1
1499			7880.94
1500			17831			9393.3
1501			10278.4
1502			14111.5			4659
1503		2073.31				31654.5
1504			12537.6
1505			6730.58			24225.1
1506			11051.1			11888.9
1507			8402.99		3514.93	6593.16
1508			14937.9			2608.37
1509			10986.4		2770.62	8649.06
1510		7352.7	55409.7			6115.3
1511					3175.22	12412.5
1512			9095.69			7132.24
1513			11289.6			12049.4
1514			9720.18			10291.8
1515			12339.8			8511.39
1516		3021.5	12746.1
1517		1937.46	17950.7		2338.36
1518		5300.65	11428.5		2452.33	6104.81
1519		3553.83	14605.5			10581.3
1520			7928.04			7151.2
1521			9959.04			5765.84
1522			19244.4		4795.12	11411.4
1523			14790.9			7837.66
1524			3567.22			5406.62
1525			13482.8			9813.8
1526			25987.2			19849.7
1527						7574.8
1528			13383.6			10723.1
1529			8797.86			6175.58
1530			13627.5			8031.03
1531			6983.56			8395
1532						9817.47
1533			5651.7		2326.9	8483.51
1534			9987.13
1535		1960.81	10862.6			9089.11
1536			8321.16			8475.54
1537			11116.1			7640.73
1538			6288.05		2249.09	7047.28
1539			26967.3
1540			11249.3		2896.47	8424.13
1541		3778.73	15869.1			12575.7
1542					2728.07	11347.4
1543			13319.3		2265.4	9371.28
1544			47374		2888.37	7575.64
1545			13484.9			8664.51
1546			16478.3		2251.54	7609.72
1547			12587			11147.1
1548			5494.8			3721.54
1549			15667.9			8849.69
1550						11001.2
1551			17688.6			5546.77
1552	2235.77		12063.3			8134.59
1553			16755.1			8062.06
1554			2162.91
1555			12948.1			9277.24
1556			17644			6499.59
1557			10669.6		1982.01	9603.8
1558			11664.5
1559			14496.5			14720.6
1560		2328.61	11663.6			5364.01
1561						8958.93
1562			12820		3540.69	7271.62
1563			11702.8
1564			11631.5			9064.21
1565			12160.8			5831.09
1566			5949.32			2362.48
1567			2408.53		1935.91	9511.18
1568			9660.4			26174.9
1569		2612.32	13960.6			9776.04
1570			12137.8			5804.71
1571		1968.35	15911.5			11243.6
1572			14337.8			10796.5
1573						6292.05
1574			11596.7			9007.46
1575			13541.2			9835.87
1576			7994.93			13373.2
1577			9361.75			9460.99
1578			11296.5			8911.44
1579						5520.52
1580			15461.2			8465.27
1581			6981.52			8080.02
1582		5531.46	13342.4			6797.43
1583			12007			11249.1
1584			10578.3			11345.5
1585			13212.1			6431.3
1586		2028.46	12014.3		3092.95	10651.8
1587			14344.4			11832.5
1588		2799.21	11089.5			8501.58
1589		2281.5	18092.2			8259.74
1590			8027.48		2325.76	10173.9
1591			9084.48
1592			11078			7905.11
1593		2149.58	8734.76
1594			21055.8			10171.4
1595			11853			7688.85
1596			13197.3			8762.64
1597			11717.5			10787.9
1598		2471.78				13086.1
1599			7581.05			8345.07
1600		3008.76	8642.84			6608.37
1601			11005.3			12174.7
1602		1832.78	17379.9			8256.85
1603			13090
1604		2061.25	10749.7			10401.5
1605			10071.8			10170.8
1606			12759.7			7325.46
1607			12661.2			10089.3
1608			13902.3			7778.48
1609			10014.4		2436.09	15495.9
1610			8600.16			8194.04
1611			11927.2			8238.75
1612		2684.34	11911.9			11323.5
1613			12315.7			11361
1614			12217.1			10673.1
1615		2333.1	7913.96			10483
1616		4679.72	3613.25
1617		1746.2	16991.1			6254.7
1618			9112.62			11389.2
1619			10330.1			11277.6
1620			8888.51	2264.74	3284.61	11982.4
1621			12737.8			8543.89
1622		2068.32	17578.2			6668.85
1623			15051.9		4703.36	9862.03
1624			11991.1			10740.6
1625			5600.66			5425.44
1626			13698.1		2834.8	3885.15
1627			10237.8			7318.92
1628			12686.5			7401.92
1629			13059			11296.6
1630			10404.1			10880.8
1631						10609.6
1632		2056.52	16847.4
1633			13877
1634			9465.21			7124.55
1635		2570.03				8233.26
1636			7215.99			7665.3
1637			12785.4			4320.81
1638			20012.2			4231.27
1639			13987.1			10554.6
1640						3019.78
1641			12684.8		1932.62	10617.2
1642			5840.01			5541.38
1643			11316.6		2193.6	8071.82
1644			19237.8			4876.93
1645			12576			5897.79
1646	2171.47		14525		2507.2	10303.5
1647			9176.58			9628.71
1648			13745.9			9869.39
1649			9185.21			11316.3
1650			9548.22			9640.44
1651			14176.9			9376.97
1652			13679.9			8425.56
1653			5660.63			5068.11
1654			9229.54			7194.12
1655			12052.4		2120.08	7130.38
1656			12678.3			15497
1657			9609.58			13741.3
1658			12984.1			10454.8
1659			12458.3			13875.6
1660						12011.4
1661			13160.1			4227.37
1662			10653.8
1663			9252.86			8557.23
1664			12518.5			7044.38
1665		2660.62	14115.3			12122.8
1666			17519.8			9622.39
1667			13980.5			10108.8
1668			9789.84			11395.5
1669
1670						7237.18
1671			15131			39274.9
1672						9862.65
1673			15734.4			5476.48
1674			10298.5			4137.92
1675			10707.1			6990.55
1676			7835.92			11554.1
1677			13340.6			8217.63
1678						9027.57
1679
1680			12471.2			9996.86
1681						9648.77
1682			13153.1
1683			8911.95		2221.26	7147.53
1684			11107		3106.35	2829.56
1685			14026.1
1686			9101.84			6280.33
1687		1935.1				10414.7
1688						8675.82
1689			10224.7
1690			12020.8			9368.41
1691						6509.85
1692			10711.2			9446.33
1693			6153.05			12259.2
1694			1820.58			8034.09
1695			3155.63			15136.2
1696			17088.8			7278.82
1697			13509.2			9755.6
1698			11745.5			3430.44
1699		2398.79	11248.9			8231.86
1700			15487.6			12210.6
1701			14278.5			6564.82
1702			17955.1			9608.6
1703
1704			14853			5649.28
1705			10640.9		3108.08	17842
1706			11388.2			7709.31
1707		2113.69	5624.87			14209.8
1708			8153.91			9762.26
1709			11675		2511.96	8864.41
1710			14096.4			7974.22
1711		2352.99	19254.9			5232.86
1712			9592.71			2935.1
1713			8821.04
1714			11552			11435.2
1715		3071.49	13871.1			8460.31
1716			10943.7			10292.2
1717			9167.65			7426.75
1718			15801.9			10449.8
1719			13302.9			9432.35
1720			7332.51			25949.2
1721			8662.21			10479.2
1722			1989.47			5171.22
1723			11616			9084.8
1724			11807.2			11191.9
1725			10717.8			8403.18
1726			10293.6			9456.51
1727			11899.3			9218.69
1728		3815.69	6811.95		2625.42	9394.71
1729		2447.6	5672.33			7753.71
1730			5971.35			8908.17
1731			12901.7			11203.3
1732			15344			5975.48
1733			10034.4			10687
1734			10227.1			10952
1735			12518.2			11140.4
1736			11909.6			9222.78
1737			13405.4			4935.86
1738			9231.34			32853.4
1739			10946	2271.18		9234.6
1740			12100.3			7204.26
1741			11473.2			17370.6
1742		2289.98
1743			10031.2			7967.3
1744			8947.99
1745			12536.4			7462.85
1746			6685.33			7503.6
1747		1975.83	7091.23			9599.95
1748			17592.6			10916.9
1749			9858.7			13773.6
1750			10401			7363.62
1751			10521.2			12080.5
1752			11709.2			9204.78
1753						8438.15
1754		2824.57	10192.6			9675.07
1755			11402.6			9011.44
1756		2443.84	12791.9			11083
1757			15895.4			8142.02
1758		3996.52	15284			4622
1759			1927.42			11098
1760		2324.87	7437.77			10980.8
1761			4961.98			10462.3
1762			17978.8			9916.89
1763			12429.4			10600.8
1764		3157.98	15840.9			9494
1765			4616.47		2665.21	3927.48
1766			15872.5	2284.85		9070.8
1767			11726.3			7936.34
1768			12025.4			6810.87
1769			14461.8		3494.98	14431.2
1770			11219.9			7591.14
1771			13921			10018.7
1772			10160			13943.1
1773			10391			10188.7
1774			9005.37			9248.57
1775			7616.8		2213.01	13779.6
1776			12172.4			7065.4
1777		2301
1778			14071.2			10481.1
1779			10399.2			12741.9
1780						5937.86
1781			11349.8	2284.11		6475.5
1782		2688.89	15121.4			10536.3
1783			6608.69			8153.57
1784						13756.4
1785			11805.9			6828.1
1786		2094.56	9859.01		2087.31	10981.5
1787			8933.58			4445.4
1788	2244.77
1789			17282.1			9385.75
1790			16763.7			11119.8
1791			9769.1			5981.5
1792			12354.5			18325.4
1793			24217			10760.7
1794			23975.7			8113.75
1795			12156			8286.62
1796			16518.3			10021.8
1797			10972.3	2110.37		11087.7
1798			12506.8		2782.41	10856.2
1799			36478.1		2787.62	8400.65
1800			17386.7			9618.64
1801			7420.2			9150.77
1802			20293.8			9118.59
1803			8844.57			9642.29
1804			2684.38			7152.62
1805			14233.1			11215
1806			14642.2			30877.7
1807			9523.89			10990.3
1808			11296			9193.56
1809			7513.24		2453.54	10461.9
1810					2234.66	7515.26
1811						8893.56
1812			11088.5			7190.21
1813			8322.79			15178.7
1814			16475.1		2668.29	2518.79
1815			10505.5		2263.66	8912.85
1816			25174.3			6836.64
1817			9402.35			3446.88
1818			15127.8			9587.29
1819						7084.07
1820			11214.9		2123.22	11439.2
1821			10701.9			4232.91
1822		2562.58	10340.6			11734
1823			2520.73			8873.15
1824			13259.8
1825			13018			8143.43
1826			11759			17563.3
1827			19111.6			5388.6
1828			17254.7			10871
1829		3976.64				11574.9
1830			11984.3			11130.3
1831		2782.57	11754.3			8050.12
1832			13062.2			6993.98
1833			57305.2			5812.92
1834			13555.8			10260.8
1835						13267
1836			9776.13			6876.35
1837			13406.4			6209.89
1838			15950.4			9097.31
1839		2235.26	21995.4			7784.06
1840			7444.2
1841		2584.87				7433
1842			9253.98			7897.95
1843			11330.7		2183.79	10909.2
1844					3538.07	9645.34
1845			13270.6			10000.8
1846			12977.9			9887.4
1847		4946.39	11170.9		3383.68	5920.34
1848			19285.1			11524.9
1849			8485.04			5625.94
1850			10808.8			9409.91
1851						12918.7
1852		2371.6	9091.99			4831.52
1853			13571.9
1854			9394.77			6061.66
1855		2659.25	14044.4			4486.94
1856		2335.83	6902.73		2270.16	10132.2
1857			5972.59			9081.04
1858			8281.73			5987.1
1859						9566.31
1860			9685.15			4655.37
1861		1994.54	13729.1			16868.1
1862			7331.63			10639
1863		2805.12
1864					2725.9	8384.84
1865		2948.85	12785.8			10000.1
1866		2213.86	10639.2			9968.08
1867			17136.2		2312.38	7941.01
1868		3075.7	13395.5			10940.3
1869			15342.4			8012.57
1870						7624.61
1871			36283.9			5844.96
1872			6255.37
1873			15443.5			7842.17
1874		5637.56				6060.55
1875		2112.75	13032.3			7617.84
1876			7574.71			8440.27
1877						9245.89
1878		2619.04	14998			7339.23
1879		2175.16	17347.2		2428.37	9038.46
1880			11165.2			6884.18
1881			15030.2			6212.94
1882					2735.45
1883			21525.3		5775.95	12565.1
1884			11296.8			7049.29
1885		3958.6	11128.7			7166.85
1886						10485.4
1887			14205.8			8499.88
1888						9992.89
1889			12097.9		2268.24	9686.33
1890			10963.6			7654.05
1891			11603.6		2469.49	6337.77
1892			12886.4			4608.48
1893		2281.31	16310.4			11953.3
1894						21730.2
1895			9889.57			9143.62
1896			8121.12			7913.37
1897			12224.8			8868.28
1898						13515.6
1899			13865.8			5761.36
1900			12873.6
1901						7623.14
1902			14572.1		2259.39	4851.67
1903		2161.44	11440.3			8700.83
1904						9548.95
1905			12292.2			10445.1
1906		3901.99	10269.8			4207.83
1907			14403.3			10525.4
1908			9914.68			12090.4
1909			8176			9115.19
1910		2224.41	9617.69			8970.58
1911			20887.8			10171.6
1912		2358.15	20485.3			5787.63
1913			16368.2			6352.55
1914			11339.2			10999.2
1915			12663.3
1916			13999.6			8967.47
1917			10599.1			10837.3
1918			19216.2			8978.85
1919			13108.4			9512.35
1920		2179.75	13604.4			8211.89
1921			12435.2			9922.31
1922						7575.89
1923			11266.4			2472.65
1924			10709.2		2327.62	8495.82
1925			5720.53			9574.54
1926			17619.1			9303.12
1927			12023			5598.23
1928			10308			5642.14
1929		1940.28				8982.43
1930			9719.45			8079.39
1931			12691.2			5955.44
1932			14426.9			11609.3
1933		2091.66	19118.1			11806.9
1934			11014.5		2380	7116.49
1935			13705.2			10809.7
1936			12210.4			7173.44
1937			16919.4			7010.63
1938			11790			5793.17
1939			14712.3			6271.12
1940		1751.35			2450.04	2337.51
1941			10146.9			8572.62
1942			17507.3			9705.98
1943			14548.4			9480.36
1944			14556.1			7430.12
1945			16426			7547.42
1946			10125.1			10036.4
1947			15920.5			10143.3
1948			16209			10003.9
1949						8541
1950			12300.3			7233.35
1951						9057.79
1952			15481.9			7891.29
1953		2112.79	10496.3			7613.44
1954			13387.1			8613.59
1955			2914.43			7611.28
1956			10304.3			7931.54
1957					2766.66	2913.44
1958			12204.7			9488.27
1959					2924.74	7413.28
1960		2173.03	14020.8			12172.4
1961		2462.63	10974.9		2383.47	8374.91
1962			51943.2			5508.55
1963			2468.3			7120.98
1964		4555.94	11098.5			6717.95
1965			10384.9			7914.09
1966		2834.32	11148.1			8807.28
1967			8154.21			6621.95
1968			10539.8			10030.6
1969			9654.47			9752.17
1970			12274.7			8847.63
1971		1984.79			2408.61	10710.3
1972			14214.4			6181.6
1973		2813.95	10041.9
1974			17413.1			7237.05
1975		2686.88	10990.7		2722.15	7619.16
1976		2342.27	18602.4			10277.3
1977			10328.5			9608.21
1978		2057.72	13776.6		2570.03
1979			11133.5			4746.66
1980		5622.46	24143.8		2658.42	7295.69
1981			8000.37			6281.61
1982			9650.86
1983			13845			24815.1
1984			15917			12797.3
1985			10527.7			8138.36
1986		2537.34	2778.81			12979.1
1987		2192.41	11115.6			10388.9
1988			14224.2			5559.18
1989			12540.2		2443.94	8685.81
1990					2226.89	9383
1991			7073.52			8357.17
1992			9033.22			7274.91
1993			12571.1			10396.7
1994			17874.6			6300.89
1995		2644.35				8079.56
1996			13134		2655.88	11712.7
1997			9269.69		2735.69	6387.17
1998		2474.52	16944.3			12382.8
[truncated: 238,601+ more rows]

## Sheet: liver_120min
	liver_day_0_120	liver_day_1_120	liver_day_10_120	liver_night_0_120	liver_night_1_120	liver_night_10_120
0
1
2
3
4
5
6
7
8
9
10
11
12
13
14
15
16
17
18
19
20
21
22
23
24
25
26
27
28
29
30				2432.7		1064.91
31
32
33	2620.01
34			3093.71
35
36						2072
37
38
39
40
41					2609.57
42
43
44
45
46		2185.07
47
48
49
50
51
52						2104.67
53
54
55			2445.72	2056.73
56
57
58			2768.68
59
60	2146.78
61
62
63			1992.84
64
65					2249.58	2236.15
66
67
68
69
70
71
72				2121.73
73			2897.9
74			2508.82
75						1859.24
76
77
78
79
80						2166.49
81						5565.81
82
83
84
85						8483.62
86
87
88						1797.27
89			2714.29
90
91
92
93
94
95
96
97
98
99
100			5051.65			1750.72
101
102
103
104			2718.58			2069.96
105
106
107
108						2105.23
109
110
111
112
113
114
115
116						4334.14
117
118						2869.63
119
120
121		2484.21
122
123
124
125
126
127
128
129
130
131
132
133			2576.47			3680.74
134
135
136
137
138
139
140
141
142
143
144
145
146
147
148
149
150
151
152
153
154						2431.36
155			4186.84
156
157
158
159
160
161
162
163
164
165
166
167
168
169
170			2891.59
171
172
173
174						3208.14
175
176
177
178
179			2615.3
180
181
182
183
184
185
186
187
188
189
190
191
192
193
194
195
196
197
198
199
200
201
202
203
204
205
206
207
208
209				1846.12
210						1859.09
211			2540.15
212
213
214
215
216
217
218
219
220
221
222
223
224
225
226
227
228
229
230						2000.51
231
232						2243.47
233
234
235
236
237						1925.79
238
239
240
241
242
243
244						12164.1
245
246
247
248
249			2090.99
250						2162.31
251
252
253		2297.93		2253.36		2134.28
254
255
256						24220.5
257			2825.85
258			2841.01
259
260						2583.75
261			2218.85			9472.79
262
263
264
265				2258.31
266
267
268
269
270
271
272
273
274
275			2367.76
276
277			2137.25
278
279
280
281
282
283
284
285
286
287
288
289
290
291	1925.04
292
293
294
295
296
297						1973.12
298			3511.35
299
300
301
302
303
304						41418.9
305
306
307
308						2109.18
309
310
311
312						1377.07
313
314
315						1882.56
316
317
318
319
320
321
322
323
324
325
326
327
328
329
330
331
332
333
334
335
336
337
338
339
340
341						2147.41
342
343
344
345	1925.74
346
347
348
349
350
351
352
353
354
355
356
357
358						2989.35
359
360
361
362
363
364					1955.77
365
366
367			2190.99
368
369						1881.48
370
371			2823.77
372			2316.12			2155.27
373
374						2676.38
375
376
377
378						2849.76
379
380						2089.73
381
382						2102.62
383
384
385
386
387			2506.99
388
389
390
391
392
393						2154.78
394
395		2144.23		1945.33
396
397
398
399
400
401
402
403			2711.89
404
405
406
407
408
409						2227.31
410
411
412						2306.58
413
414
415
416
417
418
419
420
421
422
423
424
425						1907.14
426
427
428
429						6807.92
430
431
432		2499.26
433
434						2066.78
435						3389.12
436
437	2535.29
438
439
440
441
442
443
444
445
446
447
448
449
450
451			2129.49	1284.91
452
453
454				2666.67		21440
455
456
457						2235.59
458
459
460	2551.54
461
462		2525.36
463
464
465
466			2153.66
467			2328.75
468			2343.8
469
470
471
472
473
474
475
476
477						2572.22
478
479
480
481
482
483				2144.22
484
485
486						3164.25
487
488						2146.55
489
490
491
492
493
494
495
496
497
498
499
500
501
502
503
504
505						2119.38
506
507
508
509
510				2699.38
511
512
513
514
515
516			2040.07
517
518
519
520
521
522
523
524
525						1759.24
526
527
528
529
530
531
532
533
534
535
536
537
538
539
540
541
542
543
544
545
546
547			1982.85
548						2354.52
549			2668.81
550
551
552			1915.2
553
554
555
556						6072.53
557			2176.63			1839.89
558			3002.73
559						5469.35
560						8968.72
561
562						2162.13
563
564
565
566
567
568			2133.15			3016.49
569			2676.47
570
571
572			2264.07
573
574
575
576						47872.8
577
578
579
580
581						10099.8
582
583
584
585
586
587
588
589
590
591
592
593
594						3425.27
595
596
597
598
599
600
601
602
603
604
605
606
607
608
609
610						3430.8
611
612
613
614
615
616
617
618						2328.69
619
620			1887.58
621
622
623
624
625
626
627
628
629			1998.58
630
631
632
633
634			2609.62
635			2394.27
636
637
638
639			2120.11
640						1955.68
641
642
643
644
645
646
647
648
649
650
651
652						2995.11
653
654
655						6115.3
656
657		2220.66
658
659
660						6825.37
661
662						1981.85
663
664
665
666
667
668
669
670
671
672
673
674						20041.1
675
676
677
678
679
680
681
682
683
684
685						2654.11
686
687
688
689			1878.87
690
691
692
693
694
695		2418.19
696
697
698
699						5924.52
700
701
702
703						2903.28
704
705
706
707			2478.18
708
709
710			3823.74
711
712						2229.89
713
714
715
716
717
718
719
720
721
722
723					1982.82
724
725
726
727
728
729
730
731
732
733
734						2528.74
735
736
737
738						10101.3
739
740
741
742
743
744
745
746
747
748
749
750
751
752			2269.48
753
754
755			2431.16
756
757
758	2037.14
759
760
761
762						2016.82
763
764
765						72619.4
766
767
768
769
770
771
772
773
774
775
776
777
778
779
780
781
782
783
784
785			2529.65
786
787
788						1897.11
789
790						2125.58
791
792
793						1547.92
794						2636.86
795
796
797
798			2021.14			2205.78
799						3068.65
800
801
802
803
804
805
806			1533.68
807
808
809
810
811
812
813
814
815
816
817
818
819
820
821
822
823
824				2640.81
825
826
827				1749.94
828
829			2414.55
830
831					2283.83
832
833
834						6967.9
835
836						1796.6
837
838
839
840
841
842
843			1700.73			3096.51
844
845
846						2129.75
847
848
849
850						2839.22
851
852
853
854
855
856
857
858
859
860
861						2040.64
862
863
864			2761.15
865
866			2238.8
867
868
869
870
871
872
873
874
875
876
877
878
879
880
881
882	2421.57
883						3171.38
884
885
886
887			2405.04
888
889			1786.36		1810.76
890
891
892
893
894
895			2116.45
896
897
898
899
900
901
902
903
904
905						1834.27
906
907
908
909
910
911
912
913			3285.54
914
915
916						2017.09
917
918
919						7209.56
920					1906.64
921
922
923
924
925
926
927
928		2042.5
929
930
931
932
933
934
935
936
937
938
939
940
941
942
943
944
945
946
947
948
949
950
951			2907.57
952
953						2375.54
954						1914.02
955
956
957
958
959
960
961
962		2339.22
963
964
965
966
967						14508.1
968
969
970
971
972		2821.3	4470.2
973
974			2833.99
975			2359.72
976
977
978
979
980
981
982
983
984
985			2163.48
986
987
988
989
990
991
992
993
994
995
996
997
998
999
1000
1001
1002	2487.86
1003
1004
1005
1006
1007
1008
1009
1010
1011
1012
1013
1014
1015
1016
1017
1018
1019						2773.9
1020			3816.94
1021
1022
1023
1024
1025						2983.82
1026
1027
1028
1029
1030
1031
1032
1033
1034	2186.58
1035
1036			2201.58
1037
1038
1039
1040
1041
1042
1043			1949.07
1044
1045						2263.93
1046
1047				2413.1
1048
1049
1050
1051
1052
1053
1054						4908.47
1055
1056			2439.96
1057
1058
1059			1804.79
1060
1061
1062
1063
1064
1065						1576.49
1066			2391.17
1067
1068
1069
1070	2583.05
1071						1563.27
1072			3363.45
1073
1074
1075
1076
1077			1872.98
1078
1079						2474.61
1080
1081
1082			2193.73
1083
1084
1085
1086						1579.91
1087					2036.39
1088						4066.56
1089					1521.16
1090
1091
1092
1093
1094			2846.22
1095
1096
1097
1098
1099
1100
1101
1102
1103
1104
1105						2278.06
1106
1107						2289.41
1108
1109
1110
1111
1112			2126.26
1113
1114					2638.42
1115
1116						2609.82
1117
1118
1119
1120
1121						2353.76
1122
1123
1124
1125						1677.89
1126
1127
1128
1129						1624.85
1130
1131		2086.55				2112.93
1132
1133
1134
1135	2714.49		2846.09
1136
1137
1138
1139
1140
1141
1142						3528.85
1143						4162.16
1144
1145
1146
1147
1148
1149
1150					2474.59
1151						3122.89
1152
1153		2295.19
1154
1155
1156
1157
1158
1159
1160
1161
1162
1163			2716.47
1164						2652.01
1165
1166
1167
1168
1169
1170
1171
1172						1749.02
1173
1174
1175
1176
1177
1178
1179
1180
1181
1182
1183
1184
1185
1186
1187						2683.26
1188
1189
1190
1191
1192
1193			2008.5
1194
1195			2260.72
1196
1197
1198
1199
1200
1201
1202
1203
1204
1205
1206
1207
1208
1209
1210
1211
1212
1213
1214
1215						2047.45
1216			3176.85
1217
1218
1219
1220						1858.38
1221
1222
1223						2634.73
1224
1225
1226
1227
1228
1229
1230
1231
1232
1233
1234
1235
1236
1237						2151.47
1238						2046.72
1239
1240
1241
1242
1243
1244
1245						2326.48
1246
1247
1248
1249
1250
1251			2285.57
1252
1253
1254
1255
1256
1257			3748.62
1258
1259
1260
1261
1262
1263
1264						1805.02
1265
1266
1267
1268
1269
1270
1271
1272
1273						4667.21
1274
1275
1276
1277			2170.05
1278
1279
1280
1281
1282						2245.09
1283						1732.32
1284
1285
1286
1287				2136.77
1288		2608.45
1289
1290
1291			2183.5
1292
1293
1294
1295
1296
1297
1298						14253.5
1299
1300
1301
1302
1303
1304
1305						2423.87
1306						2140.52
1307						2260.38
1308
1309						1976.26
1310
1311
1312
1313
1314
1315
1316
1317
1318						2438.82
1319
1320
1321
1322
1323						2520.58
1324
1325
1326
1327
1328
1329
1330
1331
1332
1333
1334			2028.06
1335
1336
1337						1532.83
1338
1339
1340						1984.14
1341
1342
1343
1344
1345			3824.79
1346
1347
1348
1349
1350						2129.88
1351
1352
1353		2622.9
1354						3074.04
1355
1356
1357
1358
1359
1360	2190.33
1361
1362
1363
1364
1365
1366
1367		2084.31
1368
1369
1370
1371
1372						2490.07
1373						17641
1374
1375
1376
1377
1378
1379
1380
1381						1847.81
1382			2063.85
1383
1384
1385
1386					2313.19
1387
1388
1389
1390
1391
1392
1393
1394
1395
1396
1397
1398
1399
1400						91490.1
1401
1402
1403
1404
1405
1406
1407
1408
1409
1410
1411
1412
1413
1414
1415
1416
1417
1418
1419
1420
1421						1819.71
1422						3142.8
1423			2302.38
1424
1425
1426
1427
1428
1429
1430
1431		1864.98
1432			4455.37
1433
1434
1435
1436
1437
1438
1439			1110.11			2149.33
1440			2321.7			1741.65
1441
1442
1443
1444			2432.19
1445
1446
1447
1448						3545.03
1449
1450						4315.31
1451
1452
1453
1454
1455					2521.41
1456
1457				2251.85		2072.84
1458
1459		2049.8
1460
1461
1462
1463
1464						2804.3
1465						2001.24
1466
1467
1468						2247.34
1469			2178.73
1470
1471
1472
1473
1474
1475						1831.6
1476
1477			2152.01
1478
1479
1480
1481
1482						2351.43
1483				2346.36
1484
1485	2250.88
1486
1487
1488
1489
1490
1491
1492
1493						1441.37
1494						2676.37
1495
1496				1929.85
1497
1498
1499		1772.79
1500
1501
1502	2255.99
1503
1504			2538.77
1505
1506
1507
1508
1509
1510
1511
1512				2113.78
1513
1514						4614.31
1515			5138
1516						2424.83
1517						2967.07
1518
1519	2140.15	2023.26
1520						1741.98
1521
1522
1523					2053.89
1524
1525
1526
1527
1528	1479.16
1529
1530
1531
1532
1533
1534
1535						2024.56
1536
1537						8451.9
1538
1539
1540
1541
1542
1543
1544
1545
1546
1547
1548
1549
1550						2161.81
1551
1552
1553
1554
1555
1556					1608.9
1557
1558
1559
1560
1561
1562
1563
1564
1565
1566
1567
1568
1569
1570
1571						2224.26
1572
1573
1574
1575						2656.63
1576		1972.91
1577
1578
1579
1580
1581			2713.48
1582
1583						3453.26
1584
1585
1586
1587
1588
1589
1590
1591
1592
1593
1594
1595
1596
1597
1598
1599
1600
1601						1927.21
1602						2554.65
1603
1604
1605
1606			7440.93			2384.18
1607
1608
1609
1610
1611
1612
1613
1614			2096.48			2949.21
1615
1616
1617
1618					2011.17
1619
1620
1621
1622
1623
1624
1625			2316.81
1626
1627
1628
1629						1912.48
1630
1631			2531.16
1632			3164.11
1633
1634
1635
1636
1637
1638
1639
1640
1641
1642
1643
1644
1645
1646
1647
1648
1649
1650						1825.61
1651
1652				2122.29
1653
1654						27892
1655						10649.6
1656						1884.76
1657
1658
1659
1660
1661						4038.47
1662
1663
1664
1665
1666						2721.76
1667
1668
1669
1670
1671
1672
1673			2352.09
1674
1675
1676
1677
1678
1679
1680
1681
1682
1683
1684
1685
1686
1687
1688
1689
1690
1691
1692
1693
1694
1695			2536.94
1696
1697
1698
1699
1700
1701
1702					2135.91
1703
1704
1705
1706
1707
1708			2349.73
1709
1710
1711
1712
1713
1714			2215.22
1715
1716
1717
1718
1719						1711.36
1720
1721
1722
1723
1724						2080.94
1725			2934.75
1726
1727
1728
1729
1730
1731						1902.43
1732
1733
1734
1735
1736
1737
1738
1739
1740
1741
1742
1743
1744						7657.64
1745
1746
1747			2706.38
1748
1749
1750
1751
1752
1753
1754						2348.94
1755
1756
1757
1758
1759
1760
1761
1762
1763
1764
1765			4166.48			2094.91
1766
1767						1969.28
1768		2127.42
1769
1770
1771	1724.51
1772
1773
1774						2655.03
1775
1776
1777
1778
1779		2053.56
1780
1781						1958.5
1782
1783
1784
1785						2881.4
1786
1787
1788						75852.9
1789
1790
1791
1792						1974.85
1793
1794
1795
1796
1797
1798			2284.42
1799						4048.3
1800
1801
1802
1803
1804
1805			1922.35
1806
1807
1808
1809
1810						2138.23
1811
1812
1813
1814						2179.64
1815					1962.01
1816
1817
1818
1819
1820
1821
1822				2746.2
1823
1824
1825			2029.02
1826			2317.91			3925.85
1827
1828
1829			2328.28
1830						1894.44
1831
1832
1833
1834
1835
1836
1837						3251.71
1838
1839
1840
1841
1842						1254.81
1843						65028.4
1844
1845
1846
1847
1848
1849
1850
1851			1941.84
1852
1853
1854
1855
1856			1750.07
1857
1858
1859
1860
1861
1862
1863
1864
1865
1866
1867
1868
1869
1870
1871
1872
1873
1874
1875
1876
1877
1878
1879
1880
1881
1882
1883
1884						3027.33
1885
1886
1887
1888
1889					2159.79
1890			2700.94
1891			2110.78
1892
1893						11687
1894
1895
1896
1897
1898
1899
1900
1901			2855.7
1902
1903
1904						2121.13
1905
1906
1907
1908
1909						2553.74
1910
1911
1912
1913
1914
1915
1916
1917
1918
1919
1920
1921						6020.94
1922
1923
1924
1925		2429.67				2025.51
1926
1927
1928
1929
1930
1931
1932
1933
1934						1988.38
1935
1936
1937
1938
1939			1955.16
1940
1941						21887.6
1942
1943
1944						1937.63
1945
1946
1947
1948						1667.35
1949						6524.17
1950						4711.7
1951
1952			1023.5
1953
1954
1955
1956
1957
1958						2429.94
1959						1983.87
1960
1961
1962			3344.64
1963
1964						2018.48
1965
1966						2551.36
1967						1935.59
1968
1969						4496.24
1970
1971
1972
1973
1974
1975			2367.82			1974.61
1976						2213.68
1977
1978			2216.18
1979						2712.82
1980
1981
1982
1983
1984
1985
1986
1987
1988
1989
1990						2018.66
1991						2101.11
1992
1993
1994
1995						2157.83
1996			2076.58
1997
1998						1875.44
[truncated: 238,601+ more rows]

## Sheet: muscle_30min
	muscle_day_0_30	muscle_day_1_30	muscle_day_10_30	muscle_night_0_30	muscle_night_1_30	muscle_night_10_30
0			3743.87			8475.48
1			6710.47			3566.39
2						4057.88
3		1763.3			1109.12	3827.97
4			7386.56			3935.82
5			9583.02		2130.13	2925.24
6			6894.66			4361.64
7			4189.63			2038.25
8			4072.26		1162.83	3283.44
9			8523.07
10			5073.11			2351.01
11			11861
12						2669.19
13			8065.72		1156.84	5661.6
14			9361.49		1615.35	1647.35
15			4364.81			4397.62
16			4824.55			4872.55
17			16829.7			3725.29
18			4819.87			2185.26
19			3828.1			2146.8
20			5502.3			2418.57
21			9028.81			4052.06
22			6377.17	1761.95		5437.46
23			3548.25			3869.8
24						2219.74
25			7680.54			2804.43
26						3177.55
27			7728.75			2344.24
28			4489.06			9388.99
29			7050.88			2672.4
30			7236.05
31			6412.6			4284.13
32			9564.66			1311.23
33			8906.53			2774.34
34			7855.39			5840.74
35			5000.06			2742.83
36			8333.35
37			8046.05
38			7338.24
39			12101.8			3353.1
40
41
42			11044.8			6748.69
43						2324.85
44			6624.97			4087.02
45			9971.75			2141.76
46			5443.17		2083.57	4034.66
47			8922.39			1370.66
48			3256.32			5126.7
49			9265.6		1186.97
50			6417.14			3690.75
51			6410.25			3110.43
52			11491.2			4554.59
53						5449.34
54	1247.76		4710.19			5587.69
55			6952.65		1438.53	6848.52
56			8526.78		1065.5	6268.22
57			8792.91	992.264		1129.66
58		1373.82	6874.35			1455.55
59			8491.24			5224.4
60			5459.15			5101.04
61			13422.6		1329.15	4050.35
62			11027.4		1517.6	4017.89
63		1408.81	9918.43			2609.72
64			8803.43			4932.48
65			12153.3			3009.22
66					1784.79	8164.55
67			3949.83			3024.02
68			7890.95			5053.74
69			5177.07		1440.89	5379.92
70						3412.45
71					1484.14	2492.65
72			17994.7		1517.82	2636.91
73						2415.9
74			5647.59			6505.53
75			11167.6			3522.9
76			4924.74
77			9648.57			1571.72
78			4123.38			1534.49
79			5699.59			12420.1
80			6522.83			2509.38
81			5601.76			2405.97
82			9704.87			3538.58
83			6730.98		1912.01	3286.05
84			6446.55			4261.45
85			6282.68		1665.03	1420.7
86		1877.77	5367.26			4317.71
87			4678.6			3266.28
88			8976.79			2259.25
89			7129.85			5776.32
90		1428.7	7294.38			4491.22
91			4638.95			7282.48
92			9779.63			5836.68
93	1869.87		6609.73			3096.77
94			8923.2			6385.26
95			6409.34			6112.55
96			6024.46			2400.64
97			8731.83			4879.7
98			9433.19			2472.61
99			6384.59		1225.24	3612.54
100						5982.17
101			6170.35			4977.72
102			5345.04
103			6772.08			2302.93
104		1560.89	6399.39			4694.97
105			5358.51			1946.79
106			7708.27
107			9298.54			6470.72
108			5835.94			6068.56
109			7390.39			9364.46
110			7005.84			2512.61
111			10257.8			10247.1
112			6190.07			4030.09
113		1887.86	8334.86		2325.72	2504.64
114			6049.6			6009.6
115			3557.7			6551.04
116			7920.97			4116.33
117			9904.2			1527.24
118			14144.8			7428.76
119			7716.86			3547.97
120			6429.83			4684
121		1702.52	3973.34			8284.09
122			4436.16			2887.54
123			5042.9		1022.03	5294.76
124						6526.09
125			8232.28
126			2999.66			1594.78
127			7167.94
128			7449.24
129						4408.3
130			8105.7			3148.75
131			11537.7			1302.44
132			6400.41			4057.64
133			8810.74			2318.49
134		2330.92	3461.56			4485.9
135			9097.65	1788.92		4822.55
136		2341.01	4620.9			4671.41
137			6838.54			2310.67
138
139			7082
140			12679.9			3922.24
141			8731.68			1226.45
142						2206.46
143			8843.67
144			9366.27			3395.55
145			5352.74			4399.6
146			8827.9			4023.21
147			4851.27			3202.23
148			2537.8			3201.61
149			6140.44			5408.16
150			5307.66			8772.34
151			5930.52			3389.03
152		1659.73	5903.29
153			5660.85
154			5642.15			3276.69
155			6595.62			2773.11
156			8828.01
157						2447.66
158			9042.23		1845.23	1364.6
159						6239.6
160			5709.16			4077.3
161			5302.59
162			8337.72
163			6789.39			1701.78
164			8500.47
165						3264.32
166	1271.09		9746.36			2964.69
167						3392.03
168						2934.57
169			5698.19			3233.56
170			8418.23
171			9349.25			3501.82
172			9064.27			8542.64
173						2186.02
174			4164.36			931.288
175			3489.23	1559.32		2913.7
176			8892.67			3124.27
177			16194.6			5032.82
178			10655.3
179			7137.55			4493.09
180			9059.44			3412.51
181						3137.09
182						4083.97
183			5899.17			6129.09
184						4351.39
185			4864.18			2573.11
186			6251.02			2767.8
187			6920.16			7226.72
188			8750.13			4785.35
189			6206.32		1802.08	1507.51
190		1196.4	7932.03			3315.13
191			6898.8			2609.22
192			4797.13			7080.53
193		1463.76	6777.04			1872.58
194				1514.65		3837.02
195			8564.19
196			4620.66			3032.33
197			6164.6		1768.45	10095.4
198			9589.12			3682.47
199			4447.57			928.532
200		1600.74	11266.1			5647.79
201			4372.85
202			3002.52		2157.82	3006.36
203						4734.65
204						1657.49
205			6606.04			4708.69
206			5259.34			2540.06
207			7579.13			2810.04
208		1364.13	9386.51			3288.14
209			6758.44			4205.25
210			7501.32			5446.68
211			7824.38			2977.58
212			7544.69			3714.55
213			4490.84
214			11703.7			1971.14
215			8023.18			7997.86
216			5211.57			2161.83
217			6937.53			2735.94
218			5842.66			2261.92
219			5126.23			3166.21
220			4331.06
221			5815.67			4093.15
222			8598.16			6314.78
223			7417.53			8167.99
224			9193.83			4625.89
225			6308.96			5921.35
226			4945.2			4320.29
227			8898.17
228		1219.21	9473.49
229			5859.85			5628.27
230			7529.31			2654.41
231			7329.02			2545.03
232			8697.26			5237.61
233			5477.9
234			3105.51	1216.08		3523.38
235		1875.47	7848.77			3399.84
236				1323.09		3953.26
237			3794.58			2690.66
238			5800.81			1984.73
239			8899.25
240			8341.17			1649.03
241		1452.13	7067.27
242			6952.73			4078.59
243						3183.47
244			6686.24			2340.83
245			7570.52			893.803
246			6057.51		1078.18	5393.59
247			4813.89			1807.04
248			3904.16			3164.16
249			6947.62		1777.4	3214.37
250			2104.33			4096.83
251			15627.4			3313.69
252		2064.24	7223.29			2528.58
253						2826.55
254			6538.22			2475.62
255		1479.99	12646.6			1642.38
256			5762.57
257			6715.84			2801.81
258		1187.62	10015.6			5574.02
259			7445.08			3999.5
260			5868.84
261			4215.25			4720.36
262			3535.75			4784.57
263						1259.63
264
265			5749.24			2131.52
266			6325.13		1749.97	2291.27
267			9971.08			1488.55
268						3253.89
269			4731.48
270			4652.98			2175.84
271			4813.32
272			8372.3			1368.47
273			6743.18
274			6429.56			2547.69
275			4405.52			3617.06
276						3645.27
277			9029.49
278						2872.77
279		1275.08	7827.75			1855.36
280		1455.06	5557.37			5787.18
281			2508.07			5070.79
282			8089.95	1124.02		5334.94
283			6709.22			2432.03
284			11259.5			3530.56
285			3543.37
286						10744.3
287			6996.97			5262.9
288			6188.93
289			7627.08			7914.96
290			5490.23
291			6217.6			2646.14
292			7118.05			3370.02
293			7666.27			3354.19
294					1279.57	2897.59
295						3874.72
296			4889.95	1080.38		4186.69
297			10921.3			3418.75
298		1371.74				4216.38
299			5545.47
300			7118.82			1529.96
301			7388.38			4899.3
302		1281.93	4712.11			917.513
303			6278.57			5041.32
304			5570.35			3502.38
305						3387.81
306			7711.34			8306.44
307		1621.42
308						6483.57
309						1330.07
310		1781.62	5699.19			2410.47
311			3676.44			3229.75
312			5954.91			2029.82
313			4427.49			6550.45
314			2913.35		1933.02	2983.81
315			8948.87			5981.87
316			5478.82			2353.76
317			5478.62			2626
318			6758.28			5821.71
319			11318.1
320			3045.12			4999.31
321			6044.77			1871.05
322					1273.61	5520.83
323						3062.88
324			5533.39			3174.09
325			5726.31			7102.3
326			9839.82			3388.8
327			9075.73
328			8912.01
329			9090.72		3229.74	9361.53
330			8214.53			4650.28
331						3956.89
332			8791.89
333		1641.84	5867.05			2036.03
334			8529.89		1641.98
335			7306.19
336			8268.06			1438.04
337			7969.8
338					1850.91	3523.58
339		1612.76				7256.6
340						1744.01
341			4987.6			1982.2
342			11241.7			3240.35
343			6122.62			1935.18
344			9034.23		1533.49	2866.26
345			5615.8			2877.63
346			2927.66			1816.45
347		1590.51	4350.87
348			6449.14			2020.16
349			6818.41			5155.71
350		1243.69	4859.02			3170.9
351		1789.89	4606.49			2177.35
352	1488.24		8919.73			5839.84
353			8085.45
354			8082.24			2740.76
355			2348.85			4851.84
356			13669.2			2701.99
357			3981.38			3276.88
358			7552.82			5234.52
359			5530.37			2973.63
360			7710.86			2616.11
361			10126.1			7770.36
362			5289.22			3633.13
363			8626.79			1730.83
364			8263.29			2013.26
365			7273.79			6518.02
366			11184.1			4072.02
367			10105.9	2319
368			5193.65			2603.56
369			3459.92			8834.69
370			9357.53			3672.7
371			8125.64			2653.07
372		1738.65				3806.85
373						8522.95
374
375						3821
376			18186.8			6093.02
377			5748.46			2499.1
378			9578.47			2017.91
379			8512.07			2433.91
380		1241.02
381
382		1912.81	9474.46		1044.05	1543.41
383			10339.1		1175.67	5445.26
384			6601.23			2249.21
385			10135.5			5073.42
386		1027.56				1962.95
387			8243.41			2816.1
388			6448.72			8529.54
389			4287.99			4852.61
390			9131.33		1711.62
391			10761.6			3280.07
392		1141.49	6730.44
393			6385.59			9125.43
394		2845.4			1470.25	2720.83
395						2856.53
396			5870.99			4602.4
397			4474.85
398			8828.4			5732.76
399			11587.1			2343.91
400			7172.73			5015.78
401			14438.7			3138.61
402			14495.5
403			9520.74
404			7400.56			2105.87
405			9214.47			2022.82
406						4420.56
407		1373.85	12105.3			1713.8
408			8651.92
409			8024.93			2856.97
410			7907.66
411			9224.57			3441.49
412			9313.48			4092.19
413						2549.18
414			5590.17			6278.71
415			7788.73			6498.76
416			9024.64		2842.31
417			4286.41			3919.33
418			6867.77			9783.28
419			4977.45			1752.33
420			5102.73			6226.64
421			5804.91			7431.65
422			5150.81			7112.95
423						2405.76
424			6074.47			3619.56
425			5187.46			975.63
426			8437.53			2684.43
427			6802.25			7638.23
428			3681.83			6932.12
429			5535.1			2503.7
430			5884.53		1284.7	2580.3
431			8137.19			4695.33
432			2176.83			3282.33
433			7336.79
434			7674.62			3999.5
435			5390.41			835.664
436	2015.23		6695.74			2998.96
437
438
439			5633.79		1877.52	2084.76
440			8658.36
441					1323.76	1370.44
442						5717.13
443			10802			1463.25
444			4408.94			7195.47
445			10347.8			3680.75
446			10217.9			3261.36
447			5591.99			3266.01
448			8637.62			2668.32
449			6233.63			1895.54
450						8710.88
451			3348.2			4940.01
452
453			11252			3227.96
454			6015.03		2484.12	3517.12
455			10687.8	1702.25	1397.51	3145.76
456			10358.8
457			4385.31			2796.56
458					1146.1	7836.19
459			5799.54		1603.47	3652.04
460			6898.22		1170.55	5956.88
461			7221.19			3817.6
462			4506.4			4530.6
463			3527.85			3093.2
464			5055.51			3085.06
465			9374.27			4233.61
466			4823.41			5459.52
467			8905.08			4024.41
468			6956.35			3678.29
469			11241.3			3240.49
470			6671.13			3860.03
471			10728.4			3493.34
472			7085.68			5012.86
473						2371.59
474			4733.67			1444.75
475		2155.92	7633.69			5179.51
476			6967.06
477						2693.41
478			8562.44			4012.57
479			10048.4			3720.07
480			8505.07			4854.99
481			8583.99			3851.8
482			9101.35			4623.8
483			2916.54		2315.96	3743.1
484			6151.6			4674.32
485			14193.9		2309.92	5371.08
486		1691.49	5602.57
487			6095.58
488			6755.28			4635.32
489			7403.76			4275.14
490			5613.46
491			3980.99			1842.82
492			5737.1			2950.54
493			6075.3			4933.35
494			3457.75		2014.67	6458.77
495			9069.46			1082.41
496						3438.78
497			6016.22			3350.16
498			9220.16			2970.12
499			3129.9		2468.51	25221.1
500		1146.19	6457.39			2203.07
501			5839.16			1583.46
502			6202.48			3721.04
503			7242.64			6034.55
504			10434.8			3861.72
505		2455.6	10171.6			4449.91
506	1793.04		10710.2		1608.65
507			9312.04			2339.49
508						3414.67
509						4999.4
510			6939.74			2598.36
511			8100.22			2714.97
512						2457.63
513			6344.23			2567.44
514			7857.88		1317.06	6480.62
515			8228.04
516			18644.5			4281.31
517	2022.33					7741.6
518			5087.64			4054.52
519						5143.73
520			8150.88			2239.76
521		1576.24	4489.66
522			16195
523			2380.54			2401.79
524						7591.8
525			15342.9		1216.01	5629.51
526		1617.19	6079.14
527		1228.16	2998.47			2772.2
528			5091.86			6476.88
529			8260.48			3679.25
530			11441.4			2666.52
531			4256.91			2681.74
532					2578.7	3457.72
533			10628.2			3866.25
534			9708.58		2009.17	3169.66
535			4158.99		2027.62	2775.72
536		1943.57	6990.27			3340.84
537						2866.75
538			6917.4
539			6354.21			5720.59
540						2228.38
541			8506.16			3897.79
542			7669.95
543		2119.29	7805.7			3044.24
544			6544.35			4463.37
545			5429.39			3170.14
546			3904.72			2392.27
547			7327.88			2588.09
548			6913.62			5651.26
549			7099.75			3643.52
550			4216.46			3504.81
551			7280.55			7504.29
552			11336.8			3337.86
553			5596.23
554			3366.46			10656.7
555			4821.81			4721.85
556			8119.68
557			6761.48			5196.33
558			7761.86			1640.66
559			10401.9			4422.09
560		1354.71	5505.56			3412.67
561			11338.7			6968.33
562			5069.87			2998.21
563			3427.67			4231.38
564			7596.3
565			8475.82
566			6978.78
567			7216.66			2650.09
568			6582.69
569			7980.46			3530.61
570						2290.01
571		1083.48	7150.88			2633.15
572		2245.73	8880.12			2884.76
573			5806.43			2607.85
574			5516.1			3186
575		1557.9	7609.88
576			9633.57			4193.87
577			7372.98			1300.2
578			5793.55			3901.09
579			4642.39			1833.84
580			11568.2			2194.16
581			6754.95			2543.52
582						4419.67
583			8750.33			848.856
584			7313.08			1685.56
585			9059.73			2155.41
586			6345.43			1927.02
587			8411.94			6676.7
588			8522.51			3165.75
589			5982.12			1914.98
590			4318.86			3223.56
591			4176.88			9241.46
592		1877.3	7330.42	1401.51		2079.42
593			11004.4
594			4572.53			2578.84
595			9894.12			6192.18
596			7445.77			2446.65
597			7276.17			5219.32
598			7320.02			2958.26
599			6506.1
600			10697.4			8262.29
601			8382.51			2979.2
602			8018.11
603			16434.6			3056.86
604		1709.52	5003.03			3970.91
605			2997.3			2085.48
606			8793.15
607			6532.91			2962.76
608		1491.14
609			5324.91			3076.98
610			7934.16			2757.51
611			5409.06
612			6863.56			1890.44
613			1249.04		1374.72	2310.69
614		1842.92	2075.36			5339.97
615			3762.27			1513.44
616			9988.13			2075.04
617			7047.33			5348.23
618			10591.2
619						2240.43
620			5512.65
621			6639			3407.84
622			8075.17	1823.92		4208.76
623			9664.27
624			8542.44			5343.76
625			5244.4			4081.43
626			17351.2		1671.79	3295.82
627			7810.28		1670.4
628		2565.03	4860.86			4115.39
629			2841.81			4092.64
630		1223.98	9423.33
631			6616.8			2424.2
632			8054.93			7839.38
633			4084.58			2811.83
634			5724.47			4656.91
635			10877.2		2420.72	6713.84
636			6479.73			4987.46
637			6136.06			6127.71
638			8696.94			4638.27
639			4578.38			4655.84
640			6239.31			5233.43
641			3370.29			4317.63
642		1713.07	7850.67			3602.45
643			6455.56			4249.21
644			5785.48
645			4878.46			4418.16
646			5107.71			2286.44
647		1960.19	5385.43			2877.95
648			7001.29			4425.52
649			4881.33
650			9495.31	1824.31		3787.17
651			6720.36			2106.41
652			8973.49
653			3616.6			3717.24
654			5125.74			5836.24
655						5894.55
656			6097.93			4410.45
657						2794.05
658			11135.4			2957.94
659			9854.36			12568
660			8184.98			5888.7
661						3112.44
662		1543.65				4066.12
663		1199.01	6852.6			4145.9
664			6856.22			4106.88
665		1858.99	3824.23
666						6560.45
667			7763.1			3235.72
668			12209.5			4720.18
669			7489.06			6650.55
670			8540.67			5351.75
671			1830.26			2838.03
672			8757.52			1727.97
673			2946.64			2512.52
674			6946.55			1178.4
675			7065.51			4899.82
676			2718.25			5512.17
677			3068.4			4788.14
678			6782.15			2158.42
679			13007.2			3473.37
680			20622.6		1174.09	7145.05
681			7177.89			3345.87
682						2449.75
683			7050.71			3152.73
684			6232.99
685			4826.82
686			4208.62		2258.09	6817.97
687						2482.17
688			5943.6			4320.25
689			6049.27
690			9228.93			4433.49
691			4948.32			2709.97
692			4062.45			2929.02
693			6795.58			5115.18
694			5187.98			2357.67
695			3764.89			4582.11
696			7687.84			2543.01
697			5157.41			2505.4
698			3156			3342.17
699						3013.69
700			8226.64			4038.61
701						3567.92
702			5363.39			1433.48
703			6048.39
704			13913.6		1657.97	2989.76
705			8116.09
706						3828.98
707			5631.57			3116.46
708						6563.01
709			7475.22			5122.68
710		3359.39	3607.86			3421.07
711			9154.11
712			7576.6			3227.45
713			8730.38			4042.02
714			6964.48	1596.11	923.609	2702.11
715			9294.55			5230.56
716			7678.04		1882.42	3793.66
717			13500			2167.59
718			6183.88			2601.63
719			6909.06			3365.36
720		1271.32	7873.32			3663.46
721			3995.12			3460.29
722			9495.49
723			8200.95			3759.63
724						7504.68
725			8470.97			4660.47
726			6273.52			3026.41
727			6519.3			3894.35
728			4159.79			1615.65
729			6607.89			4399.17
730			6954.79			2784.17
731						3419.2
732						1947.41
733			13389.5			4400.92
734			8185.54			3584.22
735			7748.14			5723.38
736			3694.43			7186.12
737			6950.31			4208.44
738			12002.9			2895.83
739			9551.33			2648.55
740			7597.39
741			7912.85			7099.21
742			16181.1			3422.15
743			6107.74			3692.93
744			6625.2
745			12193			2941.27
746			7248.95			3219.46
747						2606.97
748						3063.52
749		1710.27	9434.65			6448.12
750			7051.49			2348.37
751			3427.66			2806.48
752		1429.86	8203.22			3939.64
753			5459.04			1621.09
754			5274.82			3168.52
755			4353.65		1449.39
756			6575.4			2937.35
757			6876.5			1684.36
758			7202.45			2281.49
759			10928.4			2577.13
760						6903.72
761			10057.2			5839.01
762		2161.02	7720.72		925.353
763			7762.34	2439.2		2384.24
764			4727.58			7584.79
765			6499.54			2663.65
766			5316.67			4205.42
767			4375.59			3625.42
768			10677.3			2363.32
769			9310.53			1877.56
770			10283.1			7872.99
771			6442.58			3249.63
772						5051.53
773						7855.65
774			3289.08		1095.77	2204.35
775			5497.16		947.318
776
777			10375.7		1678.54	5816.06
778		1903.82				7234.5
779			12722.5			4231.93
780			9596.63			3235.94
781	2340.71		2558.76			4301.56
782			5903.34			3596.77
783			7329.86			5574.17
784		1573.98	6760.75			2988.05
785			12708.8			2143.2
786			5658.58			1703.1
787	2512.87		9790.22
788			14981.7			8236.52
789			10247.5			3459.88
790						2241.42
791
792			10063.3			6741.27
793			9678.87			2119.67
794			3633.08
795			4993.49			2691.3
796			5909.9			7338.09
797			3971			3106.93
798						4970.19
799			8209.37			3623
800			5557.14			2156.21
801						3501.17
802			8007.66			4259.23
803			10639.2			5207.25
804			8631.17			3734.22
805		1446.97	7902.68
806			7615.57			2590.52
807			7687.18			2316.8
808			6370.44		1688.55	3803.93
809		1684.22				7962.73
810	2665.75		4633.82			3231.01
811
812			4096.34			5790.85
813			6903.86			3599.5
814			7221.88			2572.63
815		1698.18	7396.77			3080.36
816			8809.04			2946.9
817			7236.95
818			7954.57			2080.87
819			5738.3			4040.22
820			8692.29
821		1383.92	7846.55			3441.91
822			7648.49			3927.81
823						3523.12
824			6112.48			1744.98
825		1410.24	6214.57			2657.7
826			5416.95			2526.53
827			6357.81
828						3117.51
829			4456.26		2520.64
830			7329.43			2373.87
831			11912.7			4259.29
832			4378.85			1947.53
833			8017.88			6778.63
834			7638.3			1756.62
835			5466.6	2187.33		5729.94
836			6107.23			2780.29
837			7103.75			3192.63
838			3078.18			4574.18
839			3570.97
840			9428.62			4253.32
841						2362.53
842			2110.72			4051.66
843			9696.12			2789.4
844			10132			2073.73
845			6201.5			2390.75
846			8415.66			3443.46
847			8177.09			2777.46
848	1232.94		5558.31			4496.17
849			6616.63
850			2909.24			4869.68
851			9755.56			6686.28
852			7594.83			2955.53
853			5972.43			4045.62
854			3426.8			2943.05
855			5507.52
856			8577.83		2024.39	2127.63
857			7849.58			3180.91
858						1561.13
859			6435.2			1098.91
860			7827.31			2821.97
861			11902			2067.87
862						2148.16
863			5184.62			3422.86
864			7955.97			4675.67
865			6207.61			2965.23
866			7565.58			4398.59
867			5963.46			3017.1
868			3340.96
869		1335.06	7079.21
870						2299.46
871			6957.86			1888.14
872			7864.88			3972.98
873			6031.26			5062.1
874			6482.29			4271.39
875			7253.4			6244.19
876			3504.16			2866.13
877		1204.85	4763.8			4317.68
878			6610.18			7771.49
879			5247.67			6169.6
880		1886.3	3782.62			7520.71
881			6761.64			3092.97
882			7680.87			7753.91
883			4685.21			2031.55
884			9647.96			5264.65
885			3883.95	3373.31		1859.91
886			8642.48			3246.38
887			6911.08			2910.11
888			7339.15			6012.76
889			6916.87			2355.81
890			7067.89			3776.05
891	901.403		5723.48			3990.26
892			11477.1
893			6631.55			6643.63
894			7224.6			2055.31
895						4280.73
896			4653.9			1872.25
897			8732.85			2512.94
898			7586.22
899			9264.13
900						2892.12
901			4348.72		1758.73	3994.3
902						2903.77
903			14733.1			4803.47
904			5592.07			3405.84
905			9651.43			4339.58
906			4131.47			4470.67
907		1262.3	16955.6
908			7211.29			3297.54
909
910			12982.3			6686.9
911			5415.01			2424.87
912					2316.55	3020.78
913			7993.61			3404.38
914						5482.69
915			8719.71
916			5277.42			2787.73
917			10794.6
918			2277.57			2303.84
919			8578.17			4555.51
920			6118.42			3097.2
921			6689.96			2600.2
922			6917.09			3140.01
923			1933.08			4406.36
924			5347.17
925			10781.7			4438.11
926			5063.38
927			5854.13			4704.31
928			7590.06			3359.75
929						2972.63
930			8196.6			3284.62
931			5631.36			2166.41
932						2239.27
933			7591.34			3926.54
934			6078.71			2934.35
935						3089.29
936			6207.46			4754.95
937						5351.39
938			7188.31
939			6834.34			3854.98
940			6688.22			2150.9
941
942			10669.8
943			9278.31			4305.89
944			6756.46		1853.87	1404.32
945			3500.88			4733.01
946			4235.2			2397.56
947			8787.79			6811.81
948			5073.51			1748.87
949			13409.4
950		1284.97			1368.19	782.194
951			10176.3			8599.97
952		1946.3	8034.85			831.971
953			7837.11			2860.03
954			5851.79			1830.9
955		1810.98				2337.51
956			8975.12			5580.13
957			8445.39			2378.63
958			9865.16			2270.76
959			6239.85			1087.49
960			7934.33		1506.79	2326
961
962			12402			3051.1
963			9427.34		1743.86	4721.89
964
965						5541.05
966			5365.28
967		1300.99	2287.52			4240.13
968			4851.31
969			4820.69			5461.19
970			10434.5
971		2464.82				3798.6
972			8322.62			2380.49
973			6615.69
974
975			4063.91			2635.04
976			6587.01		1369.7	3486.27
977			12310.1			2331.6
978			5227.65			6824.35
979			2725.51			3904.66
980			10714.3		1441.55	3257.21
981			6708.36
982			4733.81			3846.01
983			12105.3			11298.4
984			8954.46
985			10338.1
986			9716.36	1097.53		1331.71
987			6722			4164.67
988						2689.18
989			8030.26			1713.87
990			8518.97			3833.96
991			4706.8			2790.76
992			8200.47			5502.89
993			9374.58			5276.94
994			7030.34
995			3011.89		1889.02	6327.59
996			7805.23
997			6299.6			2821.17
998			6115.18			4715.58
999			3743.6			2374.15
1000			4303.34
1001			5660.35			7244.59
1002			9525.64			3356.81
1003			11509.3			5311.67
1004			11533.2			7612.96
1005			5293.46
1006			5754.43
1007			7161.21			5572.43
1008			6588.6
1009			8419.98		1228.26
1010			6144.73
1011			6878.4			2067.42
1012			5733.93			2697.93
1013
1014			12407.2			1471.12
1015			5876.24			2516.42
1016			5630.33			1359.33
1017			9057.59			17149.5
1018			10607.5		1597.08	3159.61
1019			9078.32			987.395
1020			4179.81
1021			7007.26			4297.22
1022			8120.91			2569.81
1023			14812.6			3136.41
1024						3257.32
1025			7868.53			3824.31
1026			6281.76			2212.01
1027			4498.24			2503.28
1028			18632			3095.15
1029			8500.19			4909.88
1030			10606.5			5615.93
1031			7983.52			2215.93
1032			1066.23			4335.63
1033			4037.04			1353.22
1034			10512.1
1035			9297.92			2377.09
1036						3762.97
1037			8390.65			2440.6
1038			7108.88			1797.42
1039						2765.58
1040			9392.2			4517.79
1041			6134.33			6212.22
1042			8679.8	1320.48		3154.05
1043			7182.05			5555.95
1044			11143.6			2665.53
1045						2837.45
1046			6419.37			2816.95
1047			3501.17			4207.46
1048			8272.53			2939.77
1049			9235.18			9424.08
1050
1051			8555.63			4406.56
1052			11044.1			7059.05
1053			4691.64			3439.2
1054			6186.72			1194.78
1055			6970.02			2212.69
1056			8394.4			4041
1057			8264.73			4225.67
1058			5268.76			3042.94
1059			9160.56			3629.75
1060						2748.01
1061						3312.8
1062			6646.94			4106.67
1063			11265.9			7510.52
1064			9894.12			3849.77
1065			3712.15			4664.58
1066			7026.02			3140.37
1067			6506.45			6204.37
1068						2892.98
1069			7799.56	2359.99		3618.8
1070			4587.46			4442.11
1071			5679.16			5683.46
1072		1230.84	8227.01			3597.55
1073			6662.42
1074		1253.59	10968.9
1075			9344.34
1076			7139.05			3465
1077						3314.29
1078			7035.19		1503.82	2000.57
1079			4886.03			7910.27
1080						5800.33
1081			8988.91
1082			11737.2			4783.77
1083			8050.45			4448.08
1084			12748.7			4209.59
1085			6366.46			1307.98
1086			6957.54			2968.76
1087						2876.74
1088			4957.44			7110.92
1089			3307.65			3631.52
1090			4409.03			2467.69
1091			4992.25
1092			11538.4			2587.62
1093			9560.57			3435.79
1094			6124.23			3515.11
1095			6500.08
1096			7620.8			4408.24
1097			4848.21			2144.11
1098			8152.25			3124.71
1099			9357.96		1493.71	3938.57
1100			6178.85
1101			9487.74			9767.77
1102			5827.93
1103						2195.08
1104						3214.24
1105			10503.2
1106			5897.61			6451.4
1107						3648.46
1108			4526.66			3591.92
1109
1110						4827.74
1111			5895.47			7068.94
1112			4697.44
1113			8979.06			5393.77
1114			9158.5			2245.69
1115			10326.7		1954.04	5137.75
1116						2425.23
1117		2085.73	6767.91			3302.47
1118			3030			7897.14
1119			6938.99			5984.54
1120			11844.1
1121			8558.95			1841.77
1122		2175.93	6111.96			3292.26
1123			7819.09			2349.84
1124			10334.4			4533.56
1125		1564.49	18618.3			2649.42
1126			7295.68			4101.32
1127
1128			7140.39		2483.26	2706.82
1129			5204.99			3063.31
1130			7741.95			2840.85
1131		951.197	7308.24			3816.51
1132			6693.44			5692.27
1133			8007.26
1134			3628.56			4418.61
1135			5919.53			3960.45
1136			12241.2			805.26
1137			3291.87			1950.34
1138			6643.83			3626.72
1139			4782.62
1140			6554.65			1927.17
1141		1365.3	6308.95			3382.07
1142						6568.08
1143		1683.05	5705.81			3416.37
1144			5775.04			3383.24
1145						2773.04
1146			4444.66			3172.91
1147			6498.56			1454.9
1148		1518.77	6770.02		1576.38
1149			11922.5			1885.76
1150			12238.2
1151		2383.06	5657.83			2641.37
1152			7490.07			3448.77
1153			10047.6			8546.43
1154			6877.44			9135.85
1155			4589.09			2984.98
1156			12848.8			1545.93
1157			9105.97			1441.95
1158			6577.99			6140.24
1159			6324.99			3341.04
1160			5530.48			1562.89
1161		1795.06	5882.78			2806.72
1162			6836.68			4155.28
1163			10814.4			3325.56
1164			6197.96
1165			6384.76			876.688
1166			5247.61			5781.34
1167			7782.64			1367.45
1168			5516.41
1169						3325.22
1170			8183.56			2901.54
1171		1755.89	1874.01			2883.74
1172			7389.1		1194.9	4858.29
1173			8603			3787.36
1174			5594.89			3478.41
1175			5716.02			4119.83
1176						2862.26
1177			9546.37			2714.17
1178						2362.69
1179			5033.42
1180
1181			5006.27			2860.37
1182						5475.88
1183						5316.78
1184			6979.25			4587.86
1185			11508.4			2850.28
1186						3513.87
1187
1188			2797.91
1189			11230.5			4886.18
1190			10589.7			6786.36
1191			9929.41			4372.88
1192			6088.57			3364.76
1193			4867.84			2204.32
1194						5911.97
1195			4975.23			2717.37
1196			3607.23			3669.69
1197						2630.88
1198	2136.45		11148.5
1199			11762.2			7237.93
1200			7864.65		1397.4	5144.72
1201						7063.38
1202			10946.9			1974.17
1203			6243.99
1204			8727.12		1722.28	2538.53
1205			6100.94			1232.57
1206			6354.03			2490.01
1207			8469.07			2141.86
1208		1296.63	10448.4			4949.55
1209			11247.8		1144.13	3681.2
1210					1357.92	1792.42
1211						2859.81
1212			10721.8
1213			3853.01		1023.08	3375.64
1214						4098.48
1215			7591.68
1216			3422.19			2449.92
1217			6351.57
1218						3298.05
1219			8546.18
1220			4224.52			3670.52
1221			9197.38
1222			5949.8
1223			8442.55			6545.01
1224			3975.45			3006.57
1225			5193.84			6970.17
1226			6476.34			7681.69
1227			2835.83			12068.9
1228		2505.35	8480.85			2925.02
1229			9471.11	2040.83		1073.64
1230			5897.81			3116.98
1231		2035.08	6112.26		1781.81	1166.2
1232			5900.89			5359.93
1233			5380.38			2327.97
1234			5203.21			2500.03
1235		2146.69	12263.7			3170.2
1236			13610.6
1237		1705.18	6246.35			6100.02
1238			6988.15			2431.45
1239		1252.82			918.155	2748.37
1240			7799.9			2769.4
1241			6528.97
1242	1537.02		8603.86
1243			7390.87
1244			7377.93			3590.96
1245						2295.53
1246						3047.4
1247			8992.27			4103.72
1248			8063.16			2641.06
1249			5394.58			7291.33
1250			3741.21
1251			8263.85			6501.08
1252			7910.6			4815.43
1253			5290.4			3112.85
1254			7857.79			6844.12
1255			5810.83			3030.36
1256			6123.64			3308.55
1257			7008.02		2030.9
1258			10949.4			3967.99
1259			4268.52			2929.05
1260			10985.2			2293.98
1261			4299.66			2406.75
1262			2758.71			1749.61
1263			7732.25			2297.97
1264			8645.96			1721.21
1265			8383.99			2205.09
1266			5353.27			2240.95
1267		1296.34	7117.83			6885.4
1268			7922.54			2489.11
1269			5910.33			4657.16
1270			5996.29			5525.54
1271			6715.87			3337.67
1272
1273			5846.93			2606.59
1274			10955.8			4757.27
1275			5527.18			3147.23
1276					1469.28	3625.71
1277		1035.43	7634.25			5329.34
1278			8050.94			5107.3
1279			8734.17			6461.24
1280						6114.56
1281	1214.73					2161.54
1282			7044.74			3931.28
1283			12555.5			1375.9
1284			7422.77			5341.59
1285					1202.19	2168.24
1286			12751.5			2307.59
1287			4898.06
1288		1266.1				2136.97
1289			11084.5			4569.19
1290			4387.98			3750.07
1291			2705.64
1292			6102.95			3352.56
1293			5123.12			2397.29
1294			5380.85			3843.18
1295			8363.73
1296			7710.1
1297			8339.97		1560.14	2969.03
1298						7761.56
1299			8410.73
1300						4185.08
1301			4339.81			5321.29
1302			12107.6		1678.96	5373.42
1303			6135.04			3703.39
1304			13106.3
1305			7052.54			3030.14
1306
1307			9850.12	2271.35		4954.47
1308						6055.15
1309			4567.31			3998.86
1310			9432.71
1311			3567.55			4806.45
1312		1983.53	7761.26
1313			13975.1			4359.06
1314			3264.12			1608.04
1315			10159.9			2486.03
1316			7322.57			5948.2
1317			6565.14			4402.71
1318			5427.95			9862.72
1319		1300.54	6455.54
1320			10087.5			3493.17
1321			5544.36			1405.72
1322			5542.94			1868.66
1323			6331.26			3095.05
1324					3124.48
1325			7072.66			2625.46
1326						2109.82
1327			19162.9			4467.53
1328						3208.73
1329			4762.92			1884.45
1330			5819.53			2887.86
1331			4315.18			4540.29
1332			7462.59			5866.03
1333			9807.4			4272.72
1334			4405.68			4165.27
1335			7436.44			3023.95
1336			6510.48		2296.48	9566.52
1337			8559.72			4476.7
1338			6561.39		1462.49	5632.91
1339			6753.46	750.235		3224.29
1340			6478.5			6611.92
1341			7034.92			1259.9
1342			5508.61
1343			6615.09			1635.43
1344			5741.76			3025.99
1345			3306.17			4180.25
1346			6903.56			5703.14
1347			11119.7			3604.49
1348			8329.1			3808.72
1349			5495.22			9717.65
1350			8677.51			4226.45
1351			3364.81
1352		1473.94	6668.63
1353			8072.93
1354			4829.34			2857.35
1355			11635.1
1356			10475			1882.31
1357			3339.78			5102.55
1358			5937.01			2190.46
1359			6461.54			5964.33
1360			10973.8			1604.53
1361			8253.81			1514.67
1362			8188.47		1572.49	5619.5
1363			10972.6			3947.99
1364			12996.2			7535.16
1365			6826.39			606.898
1366			5232.96			5469.5
1367			14593.9			3831.14
1368			6041.39			3285.59
1369			7124.15			2375.21
1370			7152.17			4159.55
1371		1339.55	7056.97
1372			5783.43			4610.96
1373			13478.2			7200.93
1374			3084.7
1375			8728.46			2363.88
1376					1136.4	1947.18
1377			4882.99			3876.13
1378			5365.64			6499.06
1379			9851.33			4351.68
1380			4350.05			2746.43
1381
1382			11331.1			3606.71
1383			8295.8			5548.53
1384			5853.61			2798.31
1385			6257.64			2234.49
1386	1865.83		6473.38			1634.66
1387			11294.8			4232.66
1388		2341.61	10627.4			2791.42
1389			8187.81			3570.06
1390						1925.99
1391						2821.77
1392		2335.94	5777.75			3408.88
1393	1753.53		8196.22			4147.5
1394			7171.57		1618.72	2166.6
1395			6912.9
1396			5644.42			1626.64
1397					2768.84	2834.67
1398			7118.73		1268.54	3159.12
1399			10742			2549.31
1400			7599.07	1446.33		1280.05
1401			7420.78			2315.11
1402	2929.22		7476.97		2586.09	3456.09
1403						2472.04
1404		2171.93	8697.66			2982.93
1405			6222.79			2784.64
1406			5500.65			3105.37
1407			4152.15			1877.73
1408			9739.66			7583.49
1409		2776.51	5250.21			3419.49
1410			7010.73		3301.71	6809.17
1411			6362.87			2622.94
1412			6112.21			2195.66
1413			8172.65			5859.97
1414		1216.34	4005.43			2404.96
1415						7344.46
1416			5454.86			4528.26
1417			5994.37			4011.49
1418			13894.4		1283.57	3529.61
1419			5621.69			15169.2
1420			5120.47			4041.01
1421			8277.59
1422			14038.9			1948.99
1423			5458.77			3182.36
1424			22788.3		1657.2	6252.88
1425			5026.23			5247.97
1426			5221			4310.33
1427						3095.42
1428			13573.6			2387.96
1429		1697.3	4720.93	1857.91		2375.22
1430			5172.9
1431			9799.36
1432			11603.5			2864.13
1433			4720.45
1434			8045.86			2142.75
1435			9453.7			5893.39
1436			7838.97			1839.46
1437			7941.34			2033.04
1438			5612.88
1439
1440
1441			10229.3			4139.72
1442
1443			12545.9			1291.77
1444			6996.75			2008.73
1445			7204.6		1286.11	1398.73
1446			9351.96			2682.45
1447			5306.37
1448			6585.27
1449			7757.43			2525.64
1450			6963.39
1451			12762.1			2001.97
1452			3441.17		1207.6	9890.94
1453
1454			5892.47			2320.95
1455			8216.28
1456			5047.26			4705.85
1457			6140.03			3575.2
1458			4078.59			4713.58
1459			4897.72			8862.83
1460		2052.91	8005.87			4681.14
1461			5146.05			5676.59
1462						1975.85
1463		1648.39	4176.6			3960.06
1464			8650.34			3818.03
1465			5638.7			5299.44
1466			7221.45			4258.56
1467			6067.81			3765.49
1468		1800.96	6895.7
1469						4176.21
1470			8693.68			3153.04
1471			4535.16
1472						3379.45
1473			8928.56			2859.07
1474			6533.73			4591.77
1475			7173.41			1616.94
1476					1852.1	967.88
1477			7181.78			1957.3
1478			3608.7			3472.83
1479		1409.52	6800.52			3992.22
1480			7975.39
1481						7579.86
1482			10370.4			4155.3
1483			7881.18			2427.83
1484			6186.99
1485			4904.08			2385.31
1486			6642.18			3869.65
1487			7543.47
1488			5784.45		1917.47	3545.41
1489						2261.18
1490			8183.29			4555.4
1491			5888.37			3916.19
1492			7203.9			3143.42
1493			7253			1757.56
1494			5806.28			3529.82
1495			4082.14			4217.14
1496			6963.56			2680.26
1497			8069.83			3143.79
1498			12834.4			1362.92
1499		1368.37	10198.6			3263.18
1500			8747.39			3155.81
1501			4525.4			3118.78
1502			8576.1		1160.47	3560.71
1503					1667.06	6639.78
1504			5966.17			6417.98
1505			9255.32			4196.25
1506			11719.9		1317.62	2776.29
1507		2272.37	3182.69		2514.2	2700.27
1508			8641.71			4213.92
1509			6995.51			5111.29
1510			10174.3			5354.55
1511						2810
1512			5145.53			4687.03
1513		2116.22	5605.12		2439.55	2165.29
1514			10569.2			4147.11
1515			8450.4
1516			7275.38			3533.22
1517		2133.66	7356.58			1715.71
1518			9037.38			3865.37
1519
1520			4944.03			3911.53
1521			5456.64			1815.94
1522			5859.66			3874.75
1523			2873.97			4138.05
1524						4802.72
1525						1821.89
1526			7339.44			5014.09
1527			6038.91			6117.12
1528						4436.18
1529			9696.92			6368.14
1530			5030.24			6922.02
1531			7607.21
1532			8749.38		1385.95	6396.6
1533			8036.24			2196.83
1534			5798.18			14505.7
1535						1992.9
1536			8831.75			4760.11
1537			10095.1		1626.16	5258.12
1538			6376.71			1246.26
1539		2160.48	5593.91			2932.48
1540			6604.59			2741.43
1541			5337.93
1542			7105.39
1543			6364.24
1544			11818.1			5579.96
1545			7740.92			3687.25
1546			10391.8		1682.77	3672.23
1547						2131.8
1548			8852.2		1684.6	1052.83
1549			12129.6			5192.99
1550			6683.13			4261.03
1551			4657.81			1330.56
1552						3486.27
1553			5953.82			2604.2
1554			10400.6			1931.05
1555			5705.12			7732.64
1556			6385.28			2899.07
1557			4639.08			1815.9
1558			4956.17
1559			6939.24			2501.64
1560			8971.44			3592.2
1561			15225.8			3158.04
1562			8830.3			2367.27
1563			11505.1
1564			6670.98
1565			6974.71			2391.7
1566			9549.47			4453.39
1567			6390.86
1568			5588.25			2870.11
1569			3815.12			2516.93
1570			5223.5			8540.69
1571			3099.28			3518.13
1572			12665.4			4317.74
1573			11159.3			2613.99
1574			9805.99		1382.56	1767.04
1575			9350.13			3016.66
1576			6456.49		1612.04
1577						4934.25
1578			13063.8
1579			4669.24			2952.91
1580			5403.82
1581			6773.52
1582						4800.4
1583			5344.37			1461.11
1584			11599.9			2982.09
1585			11324.4			3278.27
1586			5976.13			5589.89
1587		1803.15	8590.97			2844.07
1588			2451.2		1661.45	3363.15
1589			6738.91			2322.86
1590			10734.5			4419.08
1591			6055.32
1592		1537.62		1906.55		8749.47
1593			5244.69			5062.74
1594			3486.21			3371.87
1595			7700.48
1596		1705.55	4466.45			1342.19
1597			6047.58
1598			5335.44			1872.84
1599			3450.83			3582.52
1600			2328.24
1601			12721.1			4846.27
1602		1664.44	4897.33		1550.12
1603
1604			8003.45			3659.77
1605			7368.1			4130.44
1606			9208.31
1607			6298.18
1608			9497.76			4194.91
1609			6658.49			3413.89
1610			7957.95			4228.63
1611			10466.3			4929.19
1612		2424.04	7428.94			10185
1613			6194.68			4378.4
1614			5264.53			2632.33
1615			6005.1			850.507
1616						2709.14
1617						5126.08
1618			9637.62			3558.41
1619			7703.79			3178.59
1620			9861.04			4892.68
1621			8618.95			4663.64
1622			8045.73		1178.09
1623		1651.07	9934.69			6149.91
1624			7541.73
1625					1984.78	2551.9
1626			7285.33			7069.88
1627			7876.22
1628			7953.51
1629			7547.38			1843.63
1630			14116.9			2042.7
1631			5052.56			3452.87
1632			8719.53
1633			3967.98			7097.22
1634			3772.59
1635			7134.93			4096.06
1636			3962.53			3202.41
1637			4823.85
1638			8875.38			3209.92
1639			3326.88			1453.3
1640			15579.2			3740.65
1641			6740.01			2753.49
1642			5568.51			2795.26
1643			7468.95			3354.6
1644			8099.94			4022.03
1645		1589.76	8923.15
1646			7955.83			2367.96
1647			5948.86
1648			4731.89			4375.79
1649			5137.18			4795.25
1650			6831.67			6259.14
1651		1286.03	6800.73
1652			8131.05			3934.32
1653			6314.9		1710.81	2790.26
1654			9448.54			3876.64
1655		1983.88	5455.07			3215.77
1656			6843.47			3510.51
1657			7899.84			3213.89
1658			5394.49			2455.32
1659						2792.67
1660						3059.75
1661						6431.25
1662						3241.26
1663			8276.91
1664			3667.84			5034.67
1665			4719.69			3488.74
1666			6215.23
1667			2358.23
1668			5889.97			2758.87
1669			5866.26			5588.04
1670			6149.36			2979.01
1671			5946.33			3335.23
1672		2111.65	4565.28
1673			10155.7			4396.58
1674			10195.1			2574.35
1675			9083.95			3953.05
1676			10573.3			1970.97
1677			5735.35			2549.15
1678			10637.3			7141.7
1679			9088.06			4952.12
1680		1577.54				3189.37
1681
1682						1727.37
1683			10541.1			8223.99
1684			5232.59			3345.08
1685			15443.1			4359.65
1686						2876.36
1687			3758.43			5019.98
1688			9609.15		1657.07	4461.18
1689			7115.32			2798.04
1690			9363.49		1095.93	4544.52
1691			9475.56
1692		1482.15	11126.2			3751.99
1693			7349.39		1461.82	3031.16
1694			4416.95			3338.98
1695			3857.71			2436.19
1696			7122.44			6830.27
1697			7089.14
1698	1443.72		6649.61			4337.64
1699						6431.57
1700						2601.15
1701		2240.03	8479.74
1702		2402.86	6472.02			2267.56
1703			7533.73	2131.83		2936.35
1704			4818.88			2553.88
1705			4678.28			4236.08
1706			8846.95			1072.86
1707			7372.36			2356.5
1708			10082.8
1709			5714.77			4462.4
1710			8796.07			2674.79
1711		1966.91	3266.7			6220.76
1712			8741.62			1754.64
1713						2136.27
1714			8006.09			7265.38
1715			9367.43
1716			6930.95			5673.2
1717			7588.71
1718			6330.71			4304.35
1719			5156.98			4705.33
1720						4499.31
1721			12697.1			1838.08
1722			8917.82			2995.28
1723						4390.78
1724			3611.85		1506.57	3597.56
1725		952.76	5712.95			4237.78
1726			8172.26			4861.13
1727						3469.07
1728			7774.66			3426.3
1729			6463.44			3206.22
1730			3462.42			2530.82
1731			7623.83			2525.51
1732		1449.88	5194.31			17582.6
1733			15377.1			3496.29
1734			4616.98			3815.96
1735			6371.94			2803.5
1736						3599.9
1737		1229.04	11304.1			4594.65
1738		2942.75	10526.2			4125.26
1739
1740			6567.67		1222.87	7234.4
1741						3217.17
1742						4877.89
1743			6256.19			9622.86
1744			4320.43			8210.14
1745			5903.83			1693.97
1746			5023.63			2405.35
1747			8249.71			2973.87
1748						3204.06
1749			10839.2			4710.92
1750			8242.5			3643.28
1751			7893.04			2548.72
1752			6284.31			2890.3
1753			8538.17			3753.15
1754			7369.18			3014.65
1755			8655.1		1148.93
1756			10121		1931.79
1757			2906.41			1954.05
1758			10871.7			3586.62
1759			6950.84			5904.95
1760					1961.46
1761			15228.8			2237.61
1762						6625.95
1763			7368.32			3079.73
1764			6894.01			6146.99
1765			8046.2			3611.24
1766		2317.96	8380.33			3763.3
1767			4990.04			3119.95
1768			4358.58			1869.27
1769			6198.44			5703.69
1770			8086.42			1454.61
1771			7507.82			1896.2
1772			7417.41			5810.18
1773
1774			2450.97			5795.73
1775			9522.85			2550.35
1776						1454.93
1777			12146.1			5091.31
1778			7479.52			4218.28
1779			5438.4			2160.8
1780			5762.81			6978.8
1781			7943.63			4915.72
1782			6510.3			3213.76
1783						9406
1784						4142.39
1785						2640.84
1786			12241.1			5590.24
1787			5526.3			3050.2
1788			8738.87			3267.71
1789						3894.91
1790			3473.63			2313.52
1791			4957.37			4435.79
1792			5063.11			3994.95
1793			8445.68			8786.12
1794			9106.22
1795			10352.8
1796			7872.01	1278.4		2425.04
1797			4087.36		1714.51	3040.63
1798			9081.79			2603.74
1799			8958.63
1800		1666.86				2825.36
1801			6496.15		1574.4	2720.11
1802			7790.82			1255.35
1803			6709.36			2116.82
1804			8287.43			4800.24
1805			6722.53			2230.68
1806		1502.15	9510.25			4451.1
1807			11561.9			2601.29
1808			13368.6
1809			8926.06			2645.48
1810			2365.58
1811						5911.06
1812			8014.34			3946.92
1813			5223.21
1814			7294.21			2472.68
1815			9969.65			1956.99
1816			11968.2		1476.05	10779.5
1817			10564.2			2147.66
1818			8515.76			3681.89
1819			13669.8			2523.46
1820			8862.07			3827.56
1821			5168.68			7230.35
1822			7161.01			2716.02
1823			5222			3388.49
1824			9233.97			2022.12
1825			4647.33			5535.09
1826						5521.88
1827			7628.86
1828			12595.5			5355.52
1829			9591.69			4057.33
1830			4198.32			2450.39
1831						2988.59
1832			4175.63
1833			8721.53			9200.59
1834			7956.57			3684.63
1835			7561.08			3914.69
1836			6942.76			2817.51
1837			5959.82			4095.18
1838			8633.23			2684.85
1839			5687.89		1521.99	2860.73
1840			7151.9			1988.68
1841						2563.25
1842			7494.19			1837.43
1843			6476.19	1729.29		1674.29
1844			8555.55			2375
1845			11262.1			3767.34
1846			6446.09			4350.74
1847			9166.38		2145.05
1848			8668.72			1783.4
1849						4310.33
1850			6922.34			6131.5
1851			4003.42
1852			9246.92			4174.16
1853		1314.39				5555.39
1854			8404.27			1952.75
1855		1620.56				3054
1856			5214.6			3901.59
1857
1858			7849.34			5178.44
1859			10431.8			3854.02
1860			6188.45			1090.86
1861			5328.82
1862			6351.4			1819.96
1863			5042.14			3974.24
1864			8316.52			3995.03
1865			3803			5559.01
1866		1153.86	4825.43
1867						1683.68
1868			7670.99			3461.38
1869			4567.74			1313.65
1870			5701.3			3163.69
1871			5341.92	1266.21
1872			5327.63		1629.75	8203.24
1873			12054.2			2890.31
1874						3365.24
1875						6232.49
1876			7998.08
1877			4876.81			4733.86
1878			4494.9			4377.42
1879			9487.67
1880			6172.13			2940.91
1881			8665.89			2505.07
1882			10554.2			5971.9
1883			10724.6			5102.09
1884			3291.7			5286.02
1885			5336.56			2379.94
1886			8400.5
1887			8018.02		1634.87	8383.06
1888			6173.83
1889		1789.18	10781.5
1890			8538.76			2397.33
1891			4932.87
1892			7063.72			3096.76
1893			2441.89			2571.51
1894			5870.56			2849.32
1895			7609.4			3867.38
1896			6559.13			3967.95
1897		1984.11	6544.79		1182.52	4062.26
1898			5018.1			1497.95
1899			7483.85			3949.25
1900			7293.04			8005.53
1901			7477.14			4444.25
1902			8304.83			3959.78
1903			3480.08			4919.88
1904			5741.62			4288.13
1905			8497.17			3951.82
1906			3699.47			3723.27
1907			7907.6			2668.89
1908			5252.66			7328.58
1909						3587.8
1910			4594.13			2489.38
1911			15535.6			2341.78
1912			8744.21			5110.86
1913			5062.23			2073.9
1914			7380.05			3461
1915						2610.38
1916		1456.83				3795.49
1917			6219.18			5356.38
1918			3809.47			2672.78
1919			5318.89			4310.1
1920			13308.5			6173.64
1921			4919.96			8603.43
1922			3697.82			1505.04
1923			3731.98			3970.37
1924			5622.38	2102.99		1920.9
1925			7145.47			4192.61
1926			6539.17			3366.01
1927		1881.4	6357.93			1631.84
1928			7943.73			4485.7
1929			8921.87			4114.66
1930			7285.11			2702.28
1931						3229.35
1932			7687.62			3795.85
1933			5137.19			5143.43
1934			9504.04			4631.54
1935		1156.43	5954.67			3241.99
1936			7688.17			2705.2
1937			9958.49			3799.34
1938			9733.6		1383.8	3344.81
1939		1116.39	5454.47			4241.76
1940		1179.93	8385.32			3237.09
1941						3093.04
1942			7753.51		1270.93	7161.23
1943			5512.47			4183.4
1944			7735.46
1945			6538.37			1176.15
1946			6216.81
1947						5427.36
1948			7831.66
1949			4677.9			5808.55
1950			12261.8
1951			4980.52			5897.72
1952			7037.55			7943.28
1953		1318.61	6160.07			8120.75
1954		1640.76	5184.49			5303.59
1955			8848.2			5445.97
1956			8161.63
1957			5395.98			3054.59
1958			10174.3			2571.42
1959			8375.77			5215.44
1960			9118.1			17336
1961			3714.21			8709.72
1962			6490.85
1963			9734.58			5274.96
1964			11660.5			2681.54
1965			8398.36		2063.66	2484.49
1966						1990.66
1967			11054.7			2541.61
1968			3744.49			1711.69
1969			7418.62			3543.18
1970			9722.2			2465.73
1971			6080.56			3551.53
1972			6198.04			3938.32
1973			3092.54			5501.11
1974			12023			2827.8
1975		1809.99	5351.8			8366.75
1976						4338.48
1977						1625.63
1978			8724.01			2067.95
1979			5662.95		1465.06	6988.36
1980			5473.35			2355.23
1981			5737.53			1948.91
1982			9996.51			2238.21
1983			6755.81			3140.43
1984						4038.08
1985			7119.52			3658.07
1986			4872.57			5819.55
1987			6202.06			3349.7
1988			2829.72			3875.62
1989						3382.62
1990					1221.01	4682.72
1991			5247.7			3283.42
1992			9697.67			3760.32
1993			5912.7			5250.94
1994			5637.79			3243.08
1995			9679.17			3224.64
1996			4026.38			3348.88
1997			10633.9
1998			11879.8			5385.55
[truncated: 238,601+ more rows]

## Sheet: muscle_120min
	muscle_day_0_120	muscle_day_1_120	muscle_day_10_120	muscle_night_0_120	muscle_night_1_120	muscle_night_10_120
0						2525.49
1
2						9965.02
3
4
5
6
7						1851.96
8
9
10
11
12
13
14						1437.29
15
16
17
18
19
20
21
22						5139.31
23
24						1146.37
25
26
27
28
29
30
31
32
33
34
35						8512.78
36
37
38
39						5108.36
40						1206.12
41
42
43
44						4342.51
45
46
47
48						1187.87
49
50
51
52
53						1894.24
54
55
56
57
58
59						3380.12
60
61
62
63
64
65
66
67
68
69						9297.61
70
71
72
73
74
75
76
77
78
79
80
81
82
83
84						5790.7
85
86
87
88
89					2602.96
90						9224.99
91						2310.27
92
93
94
95
96			2065.3
97			5029.77			12323.6
98						1904.65
99	1800.97
100
101
102
103
104
105
106
107						2806.83
108
109
110			1683.6
111						2216.07
112
113
114			2380.19
115
116
117
118
119
120
121
122
123
124
125
126
127
128
129						4470.62
130
131						5503.04
132
133
134						6233.39
135
136						7395.98
137					2087.35
138
139						4116.85
140	1513.86
141			1271.13
142
143
144
145					1453.72
146
147
148
149						3522.58
150
151
152						4114.7
153
154
155
156
157
158						1828.34
159			1851.01
160
161
162
163
164
165
166
167
168
169
170
171
172
173
174
175
176
177						14128.9
178
179
180						7971.68
181
182						1599.61
183
184
185						11358.4
186
187
188
189
190						1910.31
191
192						6933.29
193						9479.34
194
195
196
197						1159.13
198
199
200
201
202
203
204
205
206
207
208
209
210			2677.36
211
212
213
214						2464.26
215
216						1561.69
217
218
219
220
221
222	1629.99
223
224
225
226						1222.47
227
228						4013.88
229						8432.01
230
231
232
233						4103.28
234
235
236
237
238						11270.4
239
240
241
242						8415.17
243						9098.59
244						2155.22
245
246
247
248						1608.5
249
250						8058.12
251
252
253						11692
254						1263.2
255
256
257
258
259
260
261
262
263
264
265						10627.8
266
267
268						2333.12
269
270
271
272
273
274
275
276						2018.47
277
278
279
280
281
282
283
284
285						7312.24
286
287
288						2440.58
289			2218.58
290
291
292
293
294						2203.03
295						6278.02
296
297
298						5914.23
299
300						3130
301						4711.15
302
303						6128.5
304
305
306
307
308			2355.03
309
310
311
312
313
314
315
316						3695.2
317
318
319
320						10067.9
321
322
323
324
325
326
327
328
329
330
331
332
333
334
335
336	1199.81		1953.72
337
338
339						3622.32
340
341
342						3090.84
343
344
345				2023.99		4448.85
346
347
348			1647.51
349	1451.32
350
351
352						6930.39
353			1830.78
354
355
356
357
358						8170.34
359
360
361
362
363
364
365						2460.06
366
367
368
369
370
371
372
373
374
375
376
377
378
379
380
381
382
383
384
385						1937.17
386						5870.05
387
388
389
390
391
392
393
394
395
396
397
398						4291.11
399
400
401
402
403						2190.29
404			2264.52
405
406
407
408
409
410	1342.68
411
412
413
414
415
416
417						3235.63
418
419
420
421
422
423
424
425
426						9404.99
427
428
429
430
431					2239.4
432						1903.16
433
434						2365.69
435
436
437
438
439
440
441
442
443
444						3902.39
445
446
447
448						6964.2
449
450
451
452	1614.13
453
454
455
456
457
458
459
460
461						3151.16
462
463
464
465					1647.27	1920.72
466
467
468
469
470
471
472
473
474
475
476
477
478
479
480
481
482
483
484		1738.39
485
486
487
488
489
490
491						1773.17
492		1845.1
493						2877.43
494
495
496
497
498
499
500
501
502
503
504
505
506
507						2310.39
508
509
510
511
512						1721.38
513						1752.63
514
515
516
517						4142.67
518
519
520
521
522	2471.38					1074.96
523
524
525
526
527
528
529
530
531			898.867
532
533
534
535						1332.07
536
537						2426.31
538				1472.84
539
540
541
542
543
544
545
546
547
548					1715.68
549
550
551
552
553
554
555
556			1928.59
557
558						2140.93
559
560			1091.84
561
562
563
564
565				2213.05
566
567						3809.59
568
569
570
571
572						2404.87
573
574						11410.4
575	2543.52
576
577
578						2989.73
579						6414.06
580
581						3774.63
582
583						2408.39
584
585
586
587
588						1247.29
589						3485.22
590
591					2761.55
592
593			1584.09
594						4824.78
595
596					1179
597
598
599
600
601
602
603
604
605
606						3119.78
607						2031.67
608
609
610						2037.73
611
612
613
614
615
616
617
618
619
620					1527.19
621
622
623
624
625
626
627						5409.73
628
629
630
631	2337.2
632						2259.65
633
634
635
636						2444.3
637						1433.65
638
639						2044.91
640
641
642
643						3266.55
644
645						8197.07
646
647
648		1234.17
649
650						2741.44
651
652
653
654
655
656						3780.08
657
658						7366.51
659						1293.85
660
661
662
663
664						1814.14
665
666
667
668
669
670
671
672
673
674	1679.33
675
676
677
678
679		1916.52
680					1292.89
681						8144.99
682
683
684
685						5936.31
686
687
688
689
690						1978.29
691
692
693
694
695
696
697
698
699
700
701
702
703
704
705
706
707
708
709
710
711
712
713
714
715						2196.88
716
717
718
719
720
721
722
723
724
725
726
727
728
729
730
731
732
733
734
735
736
737
738
739						5639.84
740
741
742
743
744
745
746						5944.72
747
748
749
750
751
752
753
754
755
756					1762.48
757
758
759	1544.69
760
761			1258.8
762
763
764
765
766
767
768
769						6601.55
770						8565.84
771
772						5781.59
773
774
775
776
777
778
779
780						1750.77
781
782
783
784			1484.4
785
786
787
788
789						3125.59
790
791
792			1750.2			14473.4
793
794						4985.46
795
796
797
798						6247.32
799
800
801				1810.9		4909.33
802
803
804						7988.91
805						7767.76
806
807
808
809
810
811
812
813
814
815
816
817						5911.57
818
819
820						3169.55
821						1907.52
822
823
824
825
826
827
828
829
830
831
832
833
834
835
836
837						2951.41
838
839
840
841
842						11463.4
843						1518.9
844
845
846
847			2475.1			17611.9
848
849						3645.77
850
851
852
853			1755.76			2670.95
854
855
856
857
858
859
860		1654.7
861
862
863		1473.57
864						4992.51
865
866	1311.85
867
868
869			2316.33
870
871
872						5093.16
873						5355.64
874						12810.4
875			2216
876
877
878
879
880
881
882
883
884
885
886
887						9164.26
888
889
890
891						13376.4
892
893
894
895
896
897
898			2349.98
899
900
901
902
903
904
905
906
907
908
909			1862.17
910
911
912
913
914
915						2642.24
916
917
918
919
920
921
922
923
924						5958.76
925						2923.47
926
927
928
929
930
931
932
933
934
935						1924.21
936
937
938
939			1413.33
940
941
942
943
944
945						5042.11
946
947
948
949			1719.13
950
951
952
953
954
955
956
957				2221.77		1272.72
958						2577.34
959
960
961
962
963
964
965						5085.67
966
967
968
969
970
971
972
973
974						5536.86
975						5168.73
976
977
978
979
980
981
982	1739.5
983
984
985
986						6143.09
987
988
989
990
991
992	1295.97					6256.96
993
994			1200.3
995						2594.76
996
997
998
999
1000			931.651
1001
1002
1003
1004
1005						2220.06
1006
1007
1008
1009				1104.18
1010
1011
1012						1319.19
1013
1014
1015
1016
1017
1018
1019
1020	1435.87
1021
1022
1023
1024
1025
1026						6876.9
1027
1028
1029
1030
1031
1032						6337.07
1033
1034
1035
1036
1037
1038
1039
1040
1041
1042
1043
1044
1045
1046
1047
1048
1049
1050						1837.43
1051						2293.95
1052	2195.72
1053						2510.61
1054
1055
1056
1057
1058
1059
1060			1065.53
1061
1062		2170.43				5377.91
1063
1064
1065
1066
1067
1068
1069
1070
1071
1072
1073
1074
1075
1076
1077
1078
1079						5539.39
1080
1081						1098.98
1082
1083
1084
1085
1086
1087
1088
1089
1090
1091
1092
1093		2414.05
1094
1095
1096
1097
1098
1099
1100
1101
1102
1103
1104						4206.3
1105
1106
1107
1108
1109
1110
1111		1695.75
1112
1113
1114
1115
1116
1117
1118
1119
1120						6498.81
1121
1122
1123
1124
1125
1126
1127
1128
1129
1130						1847.18
1131
1132
1133
1134
1135
1136
1137
1138						5296.13
1139
1140
1141						1816.04
1142
1143
1144						2887.13
1145
1146
1147
1148
1149
1150
1151
1152						2944.23
1153
1154
1155
1156
1157			1275.43
1158
1159
1160
1161				1311		1580.33
1162
1163
1164
1165						6305.32
1166
1167
1168
1169
1170
1171
1172
1173
1174			1568.06
1175						6766.05
1176
1177
1178
1179
1180
1181
1182						6540.21
1183
1184
1185
1186			2100.42
1187
1188
1189
1190
1191
1192
1193
1194
1195
1196				2251.41
1197
1198
1199
1200
1201
1202
1203
1204			2186.87
1205
1206						2644.73
1207
1208
1209
1210
1211
1212
1213						2010.93
1214
1215
1216						4251.21
1217
1218						9961.14
1219
1220
1221
1222						5518.59
1223
1224
1225						2189.61
1226	2980.14
1227				1760.67
1228
1229
1230						9995.84
1231						9776.85
1232			5212.67
1233
1234
1235
1236
1237
1238
1239
1240
1241		1789.59
1242
1243
1244
1245
1246
1247
1248						7842.08
1249
1250
1251
1252
1253						6223.38
1254
1255						2391.52
1256
1257
1258				1227.66		6623.05
1259
1260
1261
1262						3331.55
1263
1264						6648.42
1265
1266		1715.45	1071.91
1267
1268
1269
1270
1271
1272
1273
1274
1275			2124.22
1276				2527.21
1277
1278						8417.53
1279
1280
1281
1282
1283
1284
1285			1761.09			4132.45
1286
1287
1288
1289
1290
1291
1292
1293
1294
1295						1555.24
1296
1297
1298
1299
1300						1176.67
1301
1302	2872.78
1303
1304
1305			1206.97
1306
1307
1308
1309
1310						5172.88
1311
1312
1313
1314
1315
1316
1317
1318
1319
1320			1500.96			10690.4
1321
1322
1323
1324					1118.67
1325
1326
1327
1328
1329
1330
1331
1332
1333
1334
1335
1336
1337
1338
1339
1340
1341
1342
1343
1344
1345
1346
1347						9065.78
1348
1349
1350						2261.89
1351
1352
1353
1354
1355
1356
1357
1358
1359
1360
1361						4099.39
1362
1363
1364
1365
1366
1367
1368
1369
1370
1371
1372
1373						3366.86
1374
1375
1376
1377
1378
1379
1380
1381
1382
1383
1384
1385
1386
1387
1388
1389
1390
1391
1392
1393	1475.76
1394
1395						1891.62
1396
1397
1398						2705.24
1399
1400
1401						6185.79
1402
1403
1404					1777.03	2003.29
1405
1406
1407
1408
1409						4736.74
1410
1411
1412
1413			1658.72
1414
1415
1416
1417
1418
1419
1420
1421
1422
1423
1424
1425
1426
1427
1428						4768.54
1429
1430						1980.6
1431
1432						5587.03
1433
1434
1435						3210.45
1436
1437
1438						1458.14
1439
1440				2387.41		5584.72
1441
1442
1443
1444
1445
1446
1447
1448						1068.73
1449
1450
1451
1452
1453
1454
1455						2861.92
1456
1457
1458
1459
1460	1405.49
1461
1462
1463
1464
1465
1466
1467
1468
1469
1470						8651.48
1471
1472
1473
1474
1475
1476						2171.32
1477
1478
1479						2547.23
1480
1481
1482
1483
1484
1485
1486
1487
1488
1489
1490
1491
1492
1493
1494						6234.52
1495						6864.25
1496
1497
1498
1499
1500
1501	1479.41
1502
1503						2309.41
1504			2442.67
1505
1506
1507
1508
1509
1510
1511						8933.64
1512
1513
1514
1515
1516
1517
1518					1883.71
1519						1935.34
1520
1521
1522
1523
1524
1525
1526
1527
1528
1529
1530
1531						2146.55
1532
1533
1534						4706.09
1535
1536
1537
1538
1539
1540
1541					2000.65
1542
1543
1544
1545		2398.92
1546
1547
1548
1549
1550						2558.15
1551						1997.83
1552
1553
1554
1555
1556						5081.79
1557
1558
1559
1560						7291.33
1561
1562
1563
1564
1565						5266.05
1566
1567						4087.38
1568
1569
1570
1571
1572
1573
1574
1575						5258.68
1576
1577
1578
1579
1580
1581
1582
1583
1584
1585						2255.86
1586
1587
1588
1589						9775.99
1590			1943.64
1591						5027.81
1592
1593
1594
1595
1596
1597						4650.96
1598
1599						3122.44
1600
1601
1602
1603
1604
1605
1606
1607			981.428
1608						3967.49
1609
1610
1611
1612
1613
1614
1615
1616
1617
1618
1619
1620
1621						3702.4
1622
1623						6949.43
1624
1625			886.219
1626
1627
1628
1629						1982.14
1630
1631
1632						2318.93
1633
1634
1635		2111.28
1636
1637
1638
1639
1640
1641
1642						5963.6
1643
1644
1645
1646						3036.61
1647						1853.62
1648
1649						3357.13
1650
1651
1652
1653
1654
1655
1656
1657
1658
1659
1660						7630.38
1661
1662
1663
1664
1665
1666
1667
1668
1669
1670
1671
1672
1673						1808.86
1674
1675
1676				1269
1677						8509.91
1678
1679
1680
1681
1682
1683
1684
1685
1686
1687						2477.39
1688
1689						2333.36
1690
1691
1692
1693
1694
1695
1696
1697
1698
1699			3160.89
1700
1701
1702						12899.3
1703						6379.14
1704
1705
1706
1707
1708
1709
1710
1711
1712
1713
1714
1715
1716
1717		1500.14
1718
1719			1176.02
1720
1721				2435.37
1722
1723
1724
1725
1726
1727
1728
1729				2246.59
1730
1731
1732
1733
1734
1735
1736
1737
1738
1739
1740
1741
1742
1743
1744
1745
1746
1747
1748
1749
1750
1751						2289.46
1752
1753
1754
1755
1756
1757
1758						4548.11
1759
1760
1761
1762						7101.91
1763
1764						2049.32
1765
1766
1767
1768
1769
1770						6306.11
1771
1772
1773						1516.01
1774
1775
1776
1777
1778						5675.41
1779						3031.4
1780
1781						3298.53
1782
1783
1784
1785
1786
1787
1788
1789
1790
1791						3560.33
1792
1793
1794
1795
1796					1747.41
1797
1798
1799
1800						1898.68
1801						2754.82
1802
1803
1804						2628.64
1805
1806
1807
1808
1809
1810
1811
1812
1813
1814
1815
1816
1817
1818
1819
1820
1821
1822
1823
1824
1825
1826
1827
1828			1446.54
1829						10756.1
1830
1831
1832
1833
1834
1835
1836
1837
1838
1839
1840
1841
1842
1843
1844
1845
1846
1847
1848
1849
1850
1851
1852
1853
1854
1855
1856
1857
1858
1859
1860
1861
1862
1863
1864
1865			3620.24
1866
1867
1868						1028.01
1869
1870						3865.21
1871
1872						4547.72
1873						3820.34
1874
1875
1876
1877
1878
1879						1471.49
1880
1881					1247.83
1882					2466.27
1883
1884			2984.13			2900.84
1885
1886
1887
1888
1889					1537.09
1890
1891
1892
1893
1894
1895				1812.23
1896						12014.3
1897						2792.05
1898		1810.05
1899
1900
1901
1902
1903
1904
1905						5737.28
1906			893.048
1907						2028.38
1908
1909
1910
1911						949.901
1912
1913						3534.35
1914
1915
1916
1917
1918
1919
1920		2271.06
1921
1922
1923						3306.61
1924				2183.05
1925
1926
1927						2256.68
1928
1929
1930
1931
1932
1933
1934
1935
1936
1937
1938
1939						2186.93
1940
1941
1942
1943
1944
1945						2930.45
1946
1947
1948
1949
1950
1951
1952
1953
1954						5142.05
1955
1956
1957
1958
1959
1960						2322.49
1961
1962
1963
1964
1965						1952.01
1966
1967
1968
1969		1754.77
1970
1971
1972
1973						1450.61
1974
1975
1976
1977
1978
1979
1980
1981
1982
1983
1984
1985						4312.03
1986
1987
1988						2348.96
1989						5673.68
1990
1991					1747.69
1992
1993
1994
1995
1996
1997
1998
[truncated: 238,601+ more rows]
