# Supplementary material for: Atlas of exercise metabolism reveals time-dependent signatures of metabolic homeostasis
Source: Cell Metab. Author manuscript; Available in PMC 2026 May 20. (PMC13189211; doi:10.1016/j.cmet.2021.12.016)
Supplement: Data_S1 [file NIHMS2168542-supplement-Data_S1.zip › Data S1_Original datasource used to create all graphs and uncropped western blot images (Related to Figure 1-7)/Orig Data Fig 7K and 7L.xlsx]

## Sheet: EE_2HB_ZT3
ZT (hr)	ZT3_vehicle_1	ZT3_vehicle_2	ZT3_vehicle_3	ZT3_vehicle_4	ZT3_1mmol/kg_1	ZT3_1mmol/kg_2	ZT3_1mmol/kg_3	ZT3_1mmol/kg_4	ZT3_1mmol/kg_5	ZT3_10mmol/kg_1	ZT3_10mmol/kg_2	ZT3_10mmol/kg_3	ZT3_10mmol/kg_4
3	0.267	0.44	0.308	0.4	0.239	0.252	0.412	0.48	0.382	0.241	0.363	0.378	0.364
3.25	0.43	0.429	0.302	0.304	0.254	0.305	0.33	0.547	0.375	0.275	0.516	0.371	0.338
3.5	0.467	0.344	0.464	0.291	0.282	0.37	0.375	0.475	0.296	0.246	0.352	0.366	0.34
3.75	0.43	0.331	0.436	0.389	0.317	0.413	0.368	0.424	0.288	0.284	0.52	0.37	0.389
4	0.39	0.493	0.506	0.455	0.417	0.439	0.424	0.498	0.433	0.415	0.418	0.463	0.45
4.25	0.439	0.456	0.461	0.416	0.483	0.392	0.453	0.504	0.442	0.355	0.228	0.467	0.297
4.5	0.447	0.424	0.444	0.37	0.381	0.295	0.422	0.492	0.298	0.312	0.262	0.429	0.357
4.75	0.356	0.328	0.362	0.329	0.241	0.309	0.399	0.426	0.26	0.296	0.296	0.477	0.531
5	0.287	0.371	0.385	0.341	0.263	0.296	0.488	0.377	0.26	0.332	0.325	0.465	0.37
5.25	0.279	0.319	0.369	0.341	0.48	0.307	0.517	0.363	0.267	0.303	0.289	0.514	0.329
5.5	0.296	0.35	0.296	0.329	0.365	0.357	0.387	0.384	0.261	0.239	0.462	0.439	0.348
5.75	0.303	0.365	0.387	0.383	0.381	0.424	0.371	0.417	0.319	0.22	0.347	0.452	0.337
6	0.351	0.38	0.354	0.412	0.332	0.376	0.381	0.416	0.342	0.224	0.355	0.489	0.406
6.25	0.304	0.321	0.345	0.426	0.278	0.328	0.408	0.369	0.415	0.311	0.352	0.423	0.372
6.5	0.297	0.33	0.345	0.365	0.263	0.329	0.385	0.375	0.364	0.364	0.26	0.423	0.337
6.75	0.293	0.339	0.45	0.311	0.28	0.304	0.407	0.336	0.231	0.325	0.325	0.419	0.493
7	0.299	0.475	0.466	0.334	0.253	0.287	0.444	0.327	0.241	0.241	0.441	0.412	0.349

## Sheet: EE_2HB_ZT15
ZT (hr)	ZT15_vehicle_1	ZT15_vehicle_2	ZT15_vehicle_3	ZT15_vehicle_4	ZT15_1mmol/kg_1	ZT15_1mmol/kg_2	ZT15_1mmol/kg_3	ZT15_1mmol/kg_4	ZT15_1mmol/kg_5	ZT15_10mmol/kg_1	ZT15_10mmol/kg_2	ZT15_10mmol/kg_3	ZT15_10mmol/kg_4
15	0.454	0.458	0.392	0.517	0.405	0.375	0.538	0.481	0.487	0.51	0.553	0.548	0.471
15.25	0.484	0.487	0.423	0.387	0.305	0.431	0.462	0.416	0.467	0.397	0.573	0.555	0.581
15.5	0.462	0.481	0.498	0.494	0.436	0.48	0.457	0.359	0.492	0.427	0.516	0.513	0.475
15.75	0.546	0.524	0.639	0.526	0.501	0.505	0.56	0.402	0.389	0.573	0.584	0.579	0.52
16	0.315	0.37	0.438	0.465	0.415	0.38	0.445	0.414	0.464	0.364	0.425	0.415	0.438
16.25	0.428	0.486	0.482	0.477	0.425	0.505	0.547	0.45	0.478	0.324	0.292	0.339	0.317
16.5	0.459	0.52	0.324	0.558	0.412	0.444	0.602	0.435	0.49	0.531	0.251	0.492	0.441
16.75	0.432	0.56	0.588	0.472	0.356	0.516	0.551	0.58	0.375	0.575	0.43	0.522	0.426
17	0.469	0.57	0.534	0.449	0.312	0.482	0.549	0.523	0.342	0.589	0.42	0.499	0.354
17.25	0.478	0.569	0.532	0.439	0.435	0.509	0.54	0.404	0.368	0.583	0.452	0.389	0.456
17.5	0.404	0.54	0.52	0.36	0.488	0.485	0.516	0.415	0.546	0.526	0.457	0.319	0.534
17.75	0.458	0.534	0.527	0.451	0.486	0.458	0.396	0.39	0.525	0.574	0.358	0.5	0.398
18	0.352	0.549	0.569	0.396	0.485	0.335	0.374	0.441	0.525	0.543	0.379	0.466	0.335
18.25	0.266	0.366	0.559	0.402	0.387	0.318	0.436	0.529	0.47	0.514	0.389	0.372	0.474
18.5	0.282	0.342	0.529	0.466	0.335	0.324	0.479	0.583	0.486	0.618	0.515	0.387	0.495
18.75	0.271	0.402	0.537	0.504	0.408	0.345	0.556	0.596	0.454	0.483	0.536	0.544	0.55
19	0.289	0.492	0.51	0.475	0.422	0.412	0.545	0.543	0.367	0.514	0.491	0.514	0.538

## Sheet: RER_2HB_ZT3
ZT (hr)	ZT3_vehicle_1	ZT3_vehicle_2	ZT3_vehicle_3	ZT3_vehicle_4	ZT3_1mmol/kg_1	ZT3_1mmol/kg_2	ZT3_1mmol/kg_3	ZT3_1mmol/kg_4	ZT3_1mmol/kg_5	ZT3_10mmol/kg_1	ZT3_10mmol/kg_2	ZT3_10mmol/kg_3	ZT3_10mmol/kg_4
21	0.934	0.932	0.916	0.912	0.964	0.882	0.884	0.94	0.873	0.926	0.972	0.924	0.944
21.25	0.944	0.925	0.932	0.923	0.961	0.946	0.885	0.91	0.864	0.941	0.953	0.923	0.945
21.5	0.933	0.941	0.931	0.942	0.966	0.937	0.91	0.914	0.861	0.932	0.929	0.897	0.955
21.75	0.934	0.937	0.928	0.936	0.954	0.914	0.923	0.919	0.861	0.945	0.959	0.873	0.935
22	0.962	0.953	0.898	0.932	0.958	0.911	0.889	0.918	0.886	0.947	0.933	0.867	0.932
22.25	0.923	0.938	0.902	0.942	0.96	0.914	0.872	0.926	0.891	0.944	0.962	0.861	0.942
22.5	0.917	0.976	0.93	0.947	0.968	0.893	0.904	0.939	0.889	0.958	0.96	0.895	0.95
22.75	0.92	0.943	0.938	0.936	0.948	0.903	0.908	0.953	0.911	0.939	0.937	0.896	0.932
23	0.936	0.936	0.937	0.931	0.93	0.92	0.912	0.948	0.892	0.945	0.958	0.89	0.945
23.25	0.923	0.94	0.936	0.937	0.954	0.902	0.891	0.936	0.919	0.945	0.957	0.865	0.914
23.5	0.922	0.926	0.93	0.94	0.966	0.908	0.885	0.932	0.899	0.941	0.945	0.891	0.899
23.75	0.929	0.916	0.921	0.929	0.973	0.903	0.89	0.935	0.908	0.955	0.942	0.91	0.91
0	0.918	0.888	0.912	0.927	0.975	0.892	0.89	0.938	0.914	0.939	0.956	0.902	0.879
0.25	0.909	0.883	0.906	0.922	0.971	0.885	0.898	0.927	0.913	0.934	0.954	0.902	0.871
0.5	0.918	0.887	0.875	0.902	0.943	0.904	0.911	0.921	0.907	0.912	0.947	0.896	0.839
0.75	0.897	0.892	0.856	0.887	0.94	0.901	0.902	0.92	0.893	0.9	0.956	0.896	0.813
1	0.891	0.863	0.853	0.829	0.918	0.861	0.87	0.914	0.839	0.899	0.93	0.899	0.789
1.25	0.871	0.848	0.856	0.818	0.928	0.823	0.832	0.89	0.869	0.875	0.936	0.879	0.79
1.5	0.816	0.859	0.821	0.831	0.924	0.795	0.809	0.855	0.857	0.876	0.936	0.878	0.808
1.75	0.825	0.869	0.859	0.817	0.926	0.79	0.818	0.813	0.834	0.824	0.921	0.855	0.826
2	0.818	0.876	0.857	0.827	0.912	0.817	0.819	0.793	0.843	0.842	0.916	0.847	0.847
2.25	0.833	0.822	0.809	0.79	0.932	0.837	0.804	0.772	0.819	0.903	0.901	0.869	0.84
2.5	0.794	0.802	0.821	0.845	0.964	0.842	0.815	0.805	0.867	0.886	0.867	0.885	0.857
2.75	0.781	0.864	0.82	0.853	0.973	0.792	0.829	0.78	0.86	0.907	0.854	0.899	0.846
3	0.778	0.893	0.812	0.869	0.936	0.784	0.849	0.82	0.881	0.86	0.901	0.878	0.865
3.25	0.813	0.902	0.78	0.839	0.91	0.781	0.843	0.813	0.885	0.902	0.958	0.861	0.883
3.5	0.83	0.902	0.829	0.81	0.943	0.82	0.817	0.818	0.862	0.818	0.856	0.862	0.85
3.75	0.847	0.865	0.87	0.81	0.908	0.844	0.817	0.815	0.862	0.851	0.88	0.866	0.892
4	0.863	0.886	0.887	0.804	0.903	0.843	0.838	0.799	0.844	0.87	0.84	0.843	0.86
4.25	0.798	0.864	0.859	0.809	0.896	0.812	0.839	0.785	0.845	0.847	0.832	0.842	0.848
4.5	0.789	0.878	0.833	0.787	0.914	0.768	0.825	0.786	0.833	0.813	0.828	0.836	0.832
4.75	0.794	0.828	0.778	0.77	0.869	0.772	0.772	0.752	0.807	0.795	0.771	0.832	0.814
5	0.768	0.846	0.807	0.742	0.803	0.781	0.769	0.739	0.794	0.813	0.807	0.835	0.798
5.25	0.756	0.869	0.813	0.744	0.86	0.789	0.832	0.728	0.75	0.815	0.778	0.871	0.783
5.5	0.739	0.872	0.783	0.744	0.916	0.806	0.861	0.73	0.755	0.781	0.813	0.827	0.787
5.75	0.771	0.868	0.827	0.767	0.95	0.83	0.864	0.745	0.797	0.758	0.841	0.822	0.772
6	0.761	0.898	0.779	0.775	0.948	0.853	0.871	0.742	0.817	0.77	0.851	0.849	0.784
6.25	0.741	0.843	0.763	0.778	0.939	0.859	0.868	0.742	0.886	0.764	0.877	0.844	0.793
6.5	0.741	0.831	0.783	0.788	0.951	0.868	0.867	0.736	0.858	0.814	0.871	0.834	0.78
6.75	0.732	0.833	0.859	0.749	0.967	0.863	0.862	0.733	0.871	0.85	0.884	0.832	0.821
7	0.74	0.904	0.899	0.753	0.95	0.83	0.867	0.734	0.834	0.815	0.925	0.834	0.822
7.25	0.748	0.889	0.9	0.74	0.947	0.81	0.877	0.749	0.825	0.784	0.931	0.822	0.829
7.5	0.753	0.864	0.918	0.751	0.946	0.826	0.867	0.775	0.846	0.782	0.909	0.855	0.801
7.75	0.773	0.846	0.886	0.764	0.961	0.871	0.811	0.772	0.839	0.791	0.916	0.879	0.82
8	0.8	0.815	0.877	0.768	0.959	0.806	0.805	0.783	0.807	0.783	0.897	0.847	0.841
8.25	0.84	0.829	0.856	0.748	0.981	0.79	0.807	0.777	0.852	0.828	0.932	0.825	0.877
8.5	0.776	0.878	0.846	0.737	0.966	0.789	0.79	0.776	0.844	0.823	0.918	0.813	0.885
8.75	0.769	0.869	0.856	0.763	0.954	0.813	0.799	0.769	0.901	0.78	0.956	0.809	0.873
9	0.777	0.867	0.83	0.765	0.952	0.814	0.796	0.787	0.902	0.776	0.952	0.818	0.844
9.25	0.776	0.891	0.846	0.734	0.932	0.808	0.827	0.765	0.886	0.779	0.924	0.812	0.822
9.5	0.801	0.903	0.888	0.738	0.972	0.798	0.897	0.781	0.923	0.815	0.943	0.823	0.867
9.75	0.785	0.866	0.882	0.739	0.937	0.821	0.865	0.778	0.886	0.801	0.904	0.852	0.858
10	0.782	0.898	0.868	0.773	0.95	0.889	0.854	0.782	0.921	0.876	0.961	0.878	0.908
10.25	0.791	0.921	0.848	0.783	0.975	0.902	0.826	0.783	0.896	0.88	0.96	0.875	0.897
10.5	0.808	0.923	0.841	0.841	0.967	0.914	0.861	0.812	0.939	0.856	0.961	0.891	0.897
10.75	0.777	0.901	0.845	0.859	0.958	0.907	0.861	0.856	0.937	0.823	0.955	0.897	0.92
11	0.772	0.899	0.88	0.873	0.961	0.943	0.819	0.869	0.895	0.846	0.935	0.897	0.914
11.25	0.765	0.901	0.924	0.892	0.971	0.947	0.842	0.907	0.9	0.864	0.932	0.907	0.944
11.5	0.766	0.918	0.92	0.881	0.965	0.902	0.779	0.905	0.903	0.825	0.929	0.902	0.94
11.75	0.779	0.935	0.921	0.891	0.99	0.936	0.849	0.898	0.885	0.886	0.965	0.894	0.924
12	0.785	0.917	0.941	0.87	0.987	0.937	0.884	0.926	0.903	0.92	0.954	0.895	0.93
12.25	0.827	0.909	0.951	0.89	1	0.941	0.909	0.94	0.94	0.919	0.959	0.903	0.935
12.5	0.842	0.929	0.955	0.902	0.991	0.939	0.934	0.931	0.94	0.917	0.992	0.904	0.919
12.75	0.788	0.921	0.934	0.902	0.983	0.948	0.916	0.925	0.926	0.958	0.965	0.92	0.935
13	0.822	0.914	0.945	0.932	0.968	0.967	0.912	0.936	0.909	0.922	0.968	0.927	0.948
13.25	0.819	0.942	0.944	0.919	0.979	0.951	0.934	0.943	0.919	0.928	0.977	0.926	0.944
13.5	0.873	0.943	0.939	0.936	0.985	0.914	0.929	0.94	0.934	0.924	0.955	0.923	0.962
13.75	0.882	0.947	0.936	0.909	0.981	0.933	0.935	0.933	0.934	0.93	0.961	0.934	0.939
14	0.903	0.95	0.942	0.896	0.997	0.971	0.93	0.953	0.923	0.976	0.958	0.931	0.947
14.25	0.915	0.925	0.951	0.92	0.991	0.942	0.928	0.949	0.9	0.939	0.96	0.916	0.961
14.5	0.904	0.951	0.956	0.909	0.978	0.942	0.925	0.948	0.932	0.949	0.96	0.95	0.949
14.75	0.93	0.945	0.966	0.934	0.973	0.91	0.929	0.946	0.915	0.935	0.954	0.921	0.948
15	0.92	0.932	0.948	0.952	0.973	0.919	0.923	0.942	0.923	0.962	0.952	0.943	0.952
15.25	0.931	0.945	0.955	0.941	0.979	0.954	0.924	0.944	0.912	0.964	0.955	0.936	0.969
15.5	0.936	0.936	0.951	0.955	0.992	0.952	0.941	0.939	0.932	0.986	0.968	0.94	0.955
15.75	0.962	0.954	0.956	0.972	0.992	0.952	0.957	0.949	0.938	0.977	0.98	0.943	0.975
16	0.95	0.964	0.968	0.972	0.984	0.947	0.956	0.952	0.914	1.004	0.975	0.935	0.971
16.25	0.944	0.957	0.965	0.957	0.976	0.942	0.953	0.951	0.92	0.969	0.972	0.941	0.958
16.5	0.961	0.965	0.921	0.961	0.979	0.937	0.95	0.927	0.924	0.989	0.975	0.929	0.946
16.75	0.967	0.944	0.926	0.956	0.985	0.943	0.952	0.929	0.939	0.983	0.979	0.936	0.971
17	0.954	0.939	0.921	0.968	0.988	0.974	0.942	0.956	0.943	0.987	0.972	0.939	0.959

## Sheet: RER_2HB_ZT15
ZT (hr)	ZT15_vehicle_1	ZT15_vehicle_2	ZT15_vehicle_3	ZT15_vehicle_4	ZT15_1mmol/kg_1	ZT15_1mmol/kg_2	ZT15_1mmol/kg_3	ZT15_1mmol/kg_4	ZT15_1mmol/kg_5	ZT15_10mmol/kg_1	ZT15_10mmol/kg_2	ZT15_10mmol/kg_3	ZT15_10mmol/kg_4
9	0.944	0.93	0.863	0.889	0.858	0.817	0.896	0.909	0.87	0.794	0.828	0.784	0.873
9.25	0.929	0.934	0.904	0.806	0.864	0.844	0.899	0.931	0.899	0.792	0.862	0.777	0.86
9.5	0.968	0.913	0.914	0.833	0.898	0.846	0.904	0.928	0.917	0.853	0.892	0.772	0.921
9.75	0.905	0.944	0.915	0.88	0.868	0.822	0.927	0.948	0.899	0.828	0.896	0.772	0.929
10	0.909	0.936	0.893	0.897	0.811	0.878	0.889	0.948	0.937	0.787	0.865	0.804	0.915
10.25	0.88	0.925	0.901	0.872	0.81	0.874	0.909	0.941	0.926	0.779	0.876	0.875	0.887
10.5	0.899	0.938	0.844	0.865	0.814	0.91	0.89	0.935	0.932	0.781	0.905	0.874	0.913
10.75	0.935	0.951	0.833	0.854	0.891	0.896	0.888	0.885	0.899	0.824	0.892	0.862	0.897
11	0.932	0.952	0.865	0.857	0.931	0.9	0.896	0.924	0.931	0.892	0.87	0.849	0.855
11.25	0.893	0.959	0.896	0.887	0.903	0.908	0.902	0.926	0.945	0.894	0.874	0.842	0.866
11.5	0.875	0.946	0.89	0.901	0.899	0.881	0.89	0.939	0.936	0.895	0.888	0.885	0.904
11.75	0.87	0.952	0.91	0.922	0.891	0.877	0.92	0.945	0.956	0.918	0.857	0.904	0.878
12	0.895	0.939	0.923	0.93	0.852	0.895	0.909	0.931	0.935	0.931	0.874	0.888	0.818
12.25	0.922	0.905	0.898	0.916	0.915	0.877	0.91	0.943	0.94	0.897	0.897	0.884	0.826
12.5	0.92	0.923	0.94	0.93	0.928	0.917	0.907	0.959	0.957	0.913	0.901	0.916	0.829
12.75	0.94	0.955	0.936	0.949	0.96	0.93	0.935	0.955	0.971	0.94	0.923	0.905	0.884
13	0.972	0.945	0.93	0.946	0.94	0.92	0.936	0.924	0.953	0.904	0.933	0.914	0.914
13.25	0.983	0.967	0.951	0.939	0.946	0.956	0.942	0.952	0.956	0.92	0.926	0.938	0.917
13.5	0.955	0.972	0.954	0.931	0.946	0.973	0.946	0.94	0.969	0.927	0.94	0.932	0.91
13.75	0.974	0.981	0.951	0.927	0.945	0.96	0.949	0.924	0.945	0.942	0.964	0.933	0.937
14	0.978	0.962	0.959	0.949	0.974	0.946	0.953	0.939	0.953	0.954	0.967	0.916	0.951
14.25	0.957	0.967	0.962	0.957	0.959	0.959	0.95	0.952	0.959	0.956	0.935	0.921	0.926
14.5	0.978	0.974	0.973	0.954	0.99	0.98	0.957	0.959	0.963	0.968	0.948	0.919	0.938
14.75	0.964	0.977	0.961	0.932	0.971	0.971	0.954	0.933	0.951	0.951	0.948	0.933	0.939
15	0.972	0.986	0.958	0.963	0.96	0.972	0.947	0.926	0.966	0.956	0.95	0.926	0.944
15.25	0.968	0.985	0.958	0.938	0.964	0.963	0.939	0.928	0.956	0.943	0.948	0.94	0.959
15.5	0.978	0.98	0.956	0.969	0.993	0.981	0.959	0.925	0.962	0.977	0.957	0.964	0.949
15.75	0.971	1	0.952	0.974	0.984	0.975	0.965	0.963	0.955	0.963	0.96	0.899	0.961
16	1.045	0.977	0.944	0.939	1.002	0.978	0.947	0.948	0.966	0.961	0.906	0.857	0.891
16.25	0.933	0.951	0.927	0.938	0.941	0.929	0.932	0.93	0.937	0.89	0.879	0.823	0.874
16.5	0.934	0.958	0.908	0.943	0.94	0.93	0.948	0.961	0.941	0.885	0.868	0.819	0.881
16.75	0.948	0.958	0.878	0.948	0.931	0.941	0.957	0.968	0.93	0.868	0.874	0.82	0.884
17	0.952	0.955	0.909	0.949	0.93	0.941	0.958	0.938	0.93	0.886	0.869	0.828	0.862
17.25	0.938	0.961	0.927	0.948	0.92	0.938	0.951	0.928	0.954	0.907	0.882	0.814	0.909
17.5	0.953	0.964	0.944	0.938	0.947	0.953	0.958	0.961	0.976	0.904	0.895	0.804	0.91
17.75	0.959	0.974	0.954	0.983	0.962	0.963	0.95	0.961	0.958	0.932	0.853	0.869	0.902
18	0.94	0.976	0.941	0.979	0.965	0.925	0.96	0.969	0.955	0.947	0.826	0.881	0.891
18.25	0.956	0.939	0.954	0.978	0.926	0.938	0.947	0.966	0.947	0.941	0.809	0.875	0.919
18.5	0.964	0.954	0.952	0.958	0.943	0.914	0.98	0.974	0.939	0.946	0.871	0.861	0.938
18.75	0.934	0.952	0.953	0.964	0.95	0.927	0.973	0.963	0.936	0.938	0.908	0.893	0.941
19	0.929	0.945	0.952	0.957	0.965	0.954	0.961	0.938	0.951	0.947	0.904	0.919	0.939
19.25	0.922	0.955	0.953	0.939	0.978	0.953	0.95	0.94	0.939	0.945	0.872	0.903	0.93
19.5	0.913	0.971	0.952	0.944	0.964	0.961	0.934	0.919	0.939	0.942	0.882	0.87	0.935
19.75	0.936	0.969	0.948	0.954	0.954	0.952	0.949	0.94	0.934	0.934	0.865	0.859	0.938
20	0.956	0.968	0.949	0.946	0.954	0.955	0.961	0.954	0.941	0.889	0.826	0.843	0.916
20.25	0.969	0.978	0.938	0.943	0.963	0.957	0.94	0.978	0.956	0.867	0.861	0.874	0.884
20.5	0.97	0.967	0.915	0.951	0.944	0.941	0.92	0.972	0.953	0.872	0.9	0.908	0.879
20.75	0.968	0.964	0.925	0.935	0.972	0.976	0.908	0.97	0.938	0.892	0.899	0.849	0.869
21	0.933	0.962	0.948	0.9	0.974	0.956	0.909	0.979	0.914	0.872	0.893	0.888	0.849
21.25	0.933	0.954	0.942	0.931	0.949	0.981	0.933	0.974	0.905	0.881	0.873	0.922	0.838
21.5	0.883	0.933	0.957	0.939	0.943	0.972	0.926	0.956	0.928	0.902	0.907	0.92	0.794
21.75	0.912	0.934	0.96	0.93	0.957	0.968	0.931	0.953	0.941	0.923	0.907	0.941	0.826
22	0.964	0.917	0.952	0.903	0.953	0.971	0.932	0.955	0.936	0.932	0.881	0.928	0.818
22.25	0.964	0.922	0.939	0.9	0.963	0.959	0.944	0.971	0.938	0.951	0.865	0.937	0.789
22.5	0.978	0.905	0.944	0.88	0.966	0.959	0.964	0.975	0.931	0.93	0.884	0.942	0.786
22.75	0.973	0.919	0.963	0.874	0.972	0.963	0.935	0.964	0.932	0.939	0.898	0.926	0.759
23	0.959	0.891	0.962	0.847	0.954	0.946	0.929	0.948	0.924	0.963	0.916	0.929	0.765
23.25	0.992	0.852	0.944	0.815	0.955	0.945	0.914	0.938	0.926	0.94	0.883	0.912	0.751
23.5	0.982	0.81	0.945	0.823	0.944	0.921	0.923	0.944	0.932	0.937	0.881	0.915	0.741
23.75	0.952	0.824	0.904	0.818	0.945	0.967	0.891	0.96	0.931	0.941	0.831	0.9	0.746
0	0.945	0.847	0.884	0.811	0.928	0.943	0.886	0.969	0.935	0.93	0.82	0.925	0.755
0.25	0.931	0.871	0.857	0.816	0.918	0.885	0.856	0.964	0.912	0.929	0.783	0.909	0.76
0.5	0.94	0.882	0.881	0.817	0.904	0.883	0.859	0.977	0.902	0.911	0.794	0.889	0.766
0.75	0.917	0.851	0.849	0.794	0.879	0.848	0.873	0.961	0.914	0.889	0.793	0.844	0.746
1	0.923	0.803	0.848	0.812	0.88	0.903	0.896	0.967	0.897	0.893	0.786	0.842	0.735
1.25	0.941	0.801	0.885	0.817	0.828	0.907	0.9	0.962	0.918	0.849	0.821	0.854	0.749
1.5	0.929	0.839	0.852	0.822	0.828	0.91	0.88	0.983	0.894	0.849	0.824	0.841	0.738
1.75	0.962	0.831	0.825	0.836	0.867	0.928	0.883	0.979	0.898	0.898	0.847	0.821	0.746
2	0.961	0.869	0.811	0.86	0.859	0.903	0.855	0.95	0.927	0.915	0.8	0.821	0.742
2.25	0.934	0.864	0.806	0.869	0.826	0.86	0.843	0.958	0.927	0.922	0.79	0.864	0.749
2.5	0.942	0.843	0.833	0.869	0.824	0.831	0.85	0.935	0.927	0.924	0.786	0.808	0.779
2.75	0.945	0.824	0.845	0.857	0.808	0.788	0.828	0.943	0.894	0.871	0.774	0.805	0.782
3	0.912	0.856	0.845	0.836	0.819	0.8	0.821	0.955	0.882	0.87	0.811	0.851	0.746
3.25	0.876	0.865	0.881	0.831	0.845	0.801	0.805	0.948	0.885	0.922	0.783	0.877	0.741
3.5	0.913	0.839	0.886	0.847	0.897	0.802	0.848	0.953	0.894	0.899	0.754	0.874	0.73
3.75	0.908	0.864	0.904	0.865	0.918	0.804	0.871	0.985	0.887	0.861	0.754	0.841	0.745
4	0.913	0.904	0.86	0.897	0.898	0.802	0.897	0.971	0.904	0.849	0.767	0.828	0.749
4.25	0.916	0.881	0.851	0.906	0.891	0.782	0.884	0.971	0.942	0.904	0.759	0.814	0.751
4.5	0.944	0.855	0.836	0.9	0.872	0.792	0.885	0.953	0.939	0.914	0.791	0.813	0.746
4.75	0.936	0.814	0.823	0.886	0.898	0.823	0.886	0.986	0.873	0.916	0.783	0.836	0.748
5	0.905	0.8	0.85	0.882	0.909	0.866	0.897	0.963	0.858	0.89	0.809	0.854	0.729
