# Supplementary material for: Atlas of exercise metabolism reveals time-dependent signatures of metabolic homeostasis
Source: Cell Metab. Author manuscript; Available in PMC 2026 May 20. (PMC13189211; doi:10.1016/j.cmet.2021.12.016)
Supplement: Data_S1 [file NIHMS2168542-supplement-Data_S1.zip › Data S1_Original datasource used to create all graphs and uncropped western blot images (Related to Figure 1-7)/Orig Data Fig S2D and S2G.xlsx]

## Sheet: Rest phase
ID	TP_4_REP_1	TP_4_REP_2	TP_4_REP_3	TP_4_REP_4	TP_4_REP_5	TP_4_REP_6	Ave	ID	TP_4_REP_1	TP_4_REP_2	TP_4_REP_3	TP_4_REP_4	TP_4_REP_5	TP_4_REP_6	Ave	Fold change	ttest
2018-03-01	3.16964	3.02971	1.60142	3.85771	3.36932	2.52585	2.92561	2018-03-01	0.952479	2.22142	1.62797	1.16013	2.01535	1.70117	1.61309	0.551368	0.00758341
2018-03-02	45.4645	35.2658	31.9168	51.8275	37.2776	35.3619	39.519	2018-03-02	33.9491	38.377	39.9477	35.5177	52.5232	36.6092	39.4873	0.999199	0.994031
2018-03-02	138.969	140.215	65.286	147.18	118.572	134.712	124.156	2018-03-02	101.643	96.4405	124.101	74.7389	98.2873	120.171	102.564	0.82609	0.171666
2018-03-03	2.17912	2.30258	1.4897	2.09658	1.43375	2.64613	2.02464	2018-03-03	1.76889	2.22142	2.00365	2.98956	1.98435	2.58578	2.25894	1.11572	0.402106
2018-03-05	43.8797	47.1423	37.3914	42.6864	45.5217	50.2764	44.483	2018-03-05	39.8681	44.5817	39.1964	40.2921	49.4847	58.6564	45.3466	1.01941	0.815305
2018-03-06	91.2261	73.1978	175.896	92.3334	84.6632	98.7487	102.678	2018-03-06	117.359	156.113	84.4037	166.523	133.385	159.706	136.248	1.32695	0.121092
2018-03-07	34.6679	33.448	34.1141	33.6292	38.3529	37.5269	35.2898	2018-03-07	36.3303	36.3088	32.935	36.6778	35.1602	45.047	37.0765	1.05063	0.375858
2018-03-08	57.4497	61.4425	35.8272	69.2711	57.6369	66.7546	58.0637	2018-03-08	48.1682	35.0066	53.8481	38.0611	55.0347	62.399	48.7529	0.839646	0.18223
2018-09-02	1.58482	1.45426	1.52694	2.09658	1.64882	3.00696	1.8864	2018-09-02	0.952479	1.60862	1.62797	1.51709	0.992174	2.04141	1.45662	0.772172	0.180808
2018-09-04	4.6554	6.05942	4.80427	5.36725	4.87477	2.40557	4.69445	2018-09-04	5.1706	4.36625	4.50821	4.72975	4.34076	3.47039	4.43099	0.94388	0.648386
2018-09-05	1.48577	0.484753	1.75039	1.17409	1.36207	1.56362	1.30345	2018-09-05	1.83692	1.68522	2.37933	1.60633	0.992174	1.1568	1.60946	1.23477	0.287945
2018-09-06	3.26869	3.02971	2.68145	2.85135	2.3657	2.04474	2.70694	2018-09-06	2.7894	2.83423	2.50456	2.85569	2.07736	2.04141	2.51711	0.929873	0.44493
2018-09-07	145.803	101.314	75.118	121.518	146.1	127.495	119.558	2018-09-07	98.2414	93.9892	144.137	81.5658	115.061	119.899	108.816	0.91015	0.474612
2018-09-08	7.42884	7.99843	15.1949	8.2186	10.4664	7.93838	9.54093	2018-09-08	9.933	9.1921	7.63891	12.4044	9.89074	8.30172	9.56015	1.00201	0.98929
2018-09-09	3.66489	2.66614	14.8225	3.94157	4.94645	3.60836	5.60832	2018-09-09	7.5518	9.1921	5.00912	12.5383	8.71253	3.67453	7.77973	1.38718	0.364132
2018-09-10	13.0747	13.2095	5.62361	10.9861	11.1833	17.5607	11.9397	2018-09-10	9.86496	9.65171	13.9003	7.45158	10.0768	9.25438	10.0333	0.840333	0.324068
2018-09-11	27.8334	24.1165	44.393	23.0624	31.901	23.4543	29.1268	2018-09-11	41.637	38.6068	26.5483	39.132	37.7956	37.6299	36.8916	1.26659	0.0846552
0610009B22Rik	60.4212	43.2642	19.6268	46.2925	49.1061	53.6442	45.3925	0610009B22Rik	48.7805	39.6792	37.8189	20.5253	28.0599	33.2749	34.6898	0.764219	0.159104
0610009L18Rik	75.0808	63.9875	19.8875	70.8645	50.2531	71.8063	58.6466	0610009L18Rik	47.692	46.1903	70.0025	22.444	30.4164	50.831	44.596	0.76042	0.228896
0610009O20Rik	48.6341	33.2056	45.0633	42.2671	30.8974	30.3102	38.3963	0610009O20Rik	55.72	48.4117	39.3216	48.0114	52.6472	41.5767	47.6148	1.24009	0.0506439
0610010F05Rik	26.8429	30.1759	22.3082	23.1463	25.8793	25.7396	25.682	0610010F05Rik	22.5193	21.8312	21.2888	20.1684	27.7499	28.3756	23.6555	0.921093	0.296059
0610012G03Rik	135.304	116.826	44.4302	121.182	94.6278	104.402	102.795	0610012G03Rik	97.0168	83.2651	110.952	57.1585	66.9718	96.2864	85.2751	0.829563	0.286423
0610030E20Rik	3.56584	5.81704	8.08161	4.61248	5.80671	7.69783	5.93025	0610030E20Rik	4.83043	6.05147	3.1307	6.06835	5.33294	6.26032	5.27903	0.890187	0.467908
0610037L13Rik	26.4467	24.3589	14.8225	25.8299	22.0081	19.2446	22.1184	0610037L13Rik	20.5463	19.0736	19.6608	14.8585	22.0449	19.8697	19.3423	0.874489	0.217655
0610038B21Rik	3.863	1.33307	1.41521	1.76113	3.29764	3.3678	2.50631	0610038B21Rik	2.5853	3.14064	2.88025	2.54335	2.13938	3.87867	2.86126	1.14163	0.51578
0610040B10Rik	10.1032	6.66536	2.1973	5.28338	7.24046	9.26145	6.79186	0610040B10Rik	5.57881	4.74925	6.88754	2.94494	2.79049	4.15086	4.51698	0.665058	0.126542
0610040J01Rik	13.2729	13.9367	5.10221	14.3406	11.5417	16.9593	12.5256	0610040J01Rik	12.7224	6.35787	10.0183	7.9424	10.7589	15.0384	10.473	0.836133	0.350683
1110002E22Rik	58.5392	75.5003	196.826	82.6892	72.4046	82.2705	94.705	1110002E22Rik	99.4661	137.269	70.8791	131.897	130.006	102.955	112.079	1.18345	0.477649
1110002L01Rik	8.02314	6.90774	3.76148	7.63156	8.24409	6.1342	6.7837	1110002L01Rik	4.62633	4.74925	5.88572	3.39114	4.09272	5.17157	4.65279	0.685877	0.0256627
1110004E09Rik	33.2812	21.3291	11.3962	23.7333	22.725	21.4096	22.3124	1110004E09Rik	23.1997	18.3842	21.5392	13.3415	19.3784	24.9732	20.136	0.902459	0.528679
1110004F10Rik	80.0333	68.7138	29.2353	72.7933	75.4155	59.4176	64.2681	1110004F10Rik	57.2168	48.1819	64.4925	32.1712	48.0274	54.9819	50.8453	0.791143	0.165062
1110008F13Rik	51.3085	45.9304	13.9659	41.5123	39.3566	33.4374	37.5852	1110008F13Rik	31.704	28.3423	37.0675	16.4649	22.0449	27.9673	27.2651	0.725422	0.129591
1110008L16Rik	5.54686	9.21031	8.41679	5.95429	7.88565	6.97616	7.33168	1110008L16Rik	6.80342	6.74087	4.88389	7.22848	9.14661	5.03547	6.63979	0.905631	0.443522
1110008P14Rik	55.3696	44.9609	13.8542	40.3382	33.1914	42.5786	38.3821	1110008P14Rik	34.7655	35.2364	38.1946	20.3468	25.8585	30.0087	30.7351	0.800765	0.266099
1110012L19Rik	42.4929	38.6591	15.3811	39.6673	35.1987	35.001	34.4	1110012L19Rik	28.5064	24.1293	35.9405	17.0449	24.6493	28.3075	26.4296	0.768303	0.127615
1110018N20Rik	2.08007	2.30258	1.15451	3.01908	2.50907	2.64613	2.28524	1110018N20Rik	1.83692	2.37463	2.00365	0.847785	1.24022	1.29289	1.59935	0.69986	0.0779579
1110019D14Rik	8.81555	5.33229	2.79318	7.21224	6.02177	11.9076	7.01377	1110019D14Rik	5.71488	4.36625	8.26505	2.54335	4.43378	5.44375	5.12784	0.731111	0.241116
1110020A21Rik	5.44781	4.24159	1.93661	5.11566	6.66696	4.93142	4.72334	1110020A21Rik	4.69436	4.36625	5.51004	1.87405	4.15473	5.30766	4.31785	0.914151	0.639049
1110032A03Rik	19.0178	12.846	5.36291	14.5922	15.5562	13.7118	13.5145	1110032A03Rik	13.6068	10.4177	12.3976	7.4962	11.7511	11.0236	11.1155	0.822488	0.277057
1110034G24Rik	25.8524	19.3901	5.66085	19.7917	16.9183	21.0487	18.1104	1110034G24Rik	15.1036	13.5584	13.6499	7.4962	6.88321	14.6981	11.8982	0.656985	0.085383
1110038B12Rik	15.3529	12.1188	4.916	15.0954	13.8357	15.6362	12.8258	1110038B12Rik	14.8995	10.9539	17.031	7.18386	7.59633	12.1123	11.6295	0.906723	0.61584
1110038F14Rik	16.5415	16.8452	6.145	16.6888	15.9147	11.5467	13.947	1110038F14Rik	11.4978	10.4943	12.3976	7.05	9.73571	9.25438	10.0716	0.722137	0.0845165
1110046J04Rik	11.2918	4.96872	2.12282	5.36725	6.30852	10.9453	6.83408	1110046J04Rik	8.23214	9.0389	9.89302	8.1655	5.61199	8.09758	8.17319	1.19595	0.427364
1110051M20Rik	16.1453	14.785	17.1315	15.5986	15.9864	18.6432	16.3817	1110051M20Rik	17.3487	20.146	14.6517	19.5437	18.0452	20.0058	18.2902	1.1165	0.0959815
1110059E24Rik	33.2812	28.4793	9.832	34.4678	30.3956	33.1969	28.2755	1110059E24Rik	20.6144	20.0694	30.5556	11.1997	12.1541	19.5975	19.0318	0.673086	0.082634
1110059G10Rik	9.80606	11.9977	4.39461	11.657	16.0581	14.674	11.4312	1110059G10Rik	8.84445	6.51107	12.3976	7.22848	8.46449	9.66266	8.85145	0.774323	0.210026
1110065P20Rik	36.0546	33.0844	10.6886	30.694	27.8865	35.3619	28.9617	1110065P20Rik	20.9546	18.1544	36.9423	14.0107	12.4952	20.346	20.4839	0.707275	0.137972
1190002N15Rik	3.36774	5.45348	7.33676	3.1868	3.65607	3.96919	4.49501	1190002N15Rik	4.42223	3.60024	2.37933	4.72975	3.56563	3.3343	3.67191	0.816887	0.30052
1190007I07Rik	62.6003	47.3846	17.4667	61.0525	51.0416	65.9126	50.9097	1190007I07Rik	38.9836	33.5512	55.1003	27.4861	25.4555	49.4701	38.3411	0.75312	0.186684
1300002E11Rik	3.07059	3.63565	2.30903	4.02544	3.5127	2.88668	3.24001	1300002E11Rik	3.12957	3.06403	4.63344	2.18639	2.41843	3.47039	3.15038	0.972334	0.84087
1500011K16Rik	422.255	317.998	97.6124	321.364	304.601	359.152	303.83	1500011K16Rik	292.479	260.366	335.862	120.207	139.121	245.105	232.19	0.76421	0.237216
1500015O10Rik	6.43832	9.08913	5.06497	7.63156	7.5989	9.02089	7.47396	1500015O10Rik	3.80992	5.74506	6.88754	5.97911	2.20139	4.21891	4.80699	0.643165	0.0180122
1500026H17Rik	14.1643	7.2713	2.23454	7.37997	13.1189	16.9593	10.188	1500026H17Rik	9.38873	10.7241	13.2742	3.34652	5.51897	8.50586	8.45973	0.830359	0.534307
1600002K03Rik	8.7165	8.11962	2.86767	9.47655	8.24409	7.57755	7.50033	1600002K03Rik	7.21163	6.66427	9.39211	4.01582	5.14691	7.14492	6.59594	0.879421	0.478367
1600012H06Rik	20.1074	17.3299	8.56576	14.5922	17.2767	19.6054	16.2462	1600012H06Rik	13.2667	12.1029	15.2778	9.23639	11.162	13.4733	12.4198	0.764475	0.0864884
1600014C10Rik	19.6121	21.3291	21.6379	20.211	18.2087	18.5229	19.9203	1600014C10Rik	15.3757	19.8396	19.5356	22.3547	27.2538	20.6863	20.841	1.04622	0.605342
1600020E01Rik	22.0884	17.2087	6.21948	20.1272	17.8502	22.3718	17.6443	1600020E01Rik	15.3077	17.3884	25.6717	9.19177	7.34829	15.1064	15.0024	0.850267	0.481207
1700001O22Rik	7.42884	6.66536	10.2044	12.6633	5.30489	10.4642	8.78851	1700001O22Rik	5.85095	14.784	3.38116	8.34398	16.0298	9.93485	9.72079	1.10608	0.697988
1700007L15Rik	7.42884	5.93823	1.00554	5.11566	5.44827	10.7048	5.94022	1700007L15Rik	4.89846	4.82585	5.76049	2.54335	2.60446	5.71594	4.39143	0.73927	0.312749
1700012D14Rik	0.594307	0.969507	1.30349	1.25795	1.21869	2.52585	1.31163	1700012D14Rik	1.15658	1.22561	1.50274	1.02626	0.868153	1.70117	1.24675	0.950537	0.831442
1700017B05Rik	0.495256	1.21188	3.12836	1.34181	2.22232	2.52585	1.82091	1700017B05Rik	2.51727	2.60443	1.75319	3.43576	2.07736	1.49703	2.31417	1.27089	0.33845
1700019D03Rik	2.37723	3.02971	2.08558	3.60612	3.5127	4.08947	3.1168	1700019D03Rik	3.06154	2.29802	2.88025	1.82943	3.10054	2.04141	2.5352	0.813398	0.166127
1700020I14Rik	619.367	686.168	698.146	716.36	696.088	931.196	724.554	1700020I14Rik	538.423	579.332	482.003	692.908	894.631	1199.46	731.127	1.00907	0.957701
1700021F05Rik	75.6751	51.2627	25.809	62.6459	70.9708	67.356	58.9532	1700021F05Rik	47.5559	42.5135	56.1022	32.8851	48.6165	60.6978	48.0618	0.815254	0.235832
1700023H06Rik	2.47628	2.30258	0.707606	1.5934	0.788565	0.601393	1.41164	1700023H06Rik	2.85744	2.98743	4.38298	1.78481	2.72848	3.1982	2.98989	2.11803	0.00854565
1700025G04Rik	79.5381	67.0172	83.2741	91.3271	75.4155	78.181	79.1255	1700025G04Rik	68.2383	68.9408	66.6213	75.1405	96.1479	98.668	78.9595	0.997902	0.981178
1700030K09Rik	4.35825	3.1509	2.68145	4.44475	4.01451	3.84891	3.7498	1700030K09Rik	3.80992	2.22142	4.88389	1.96329	3.75166	3.06211	3.28205	0.875261	0.401337
1700037C18Rik	4.16015	4.84753	1.75039	5.28338	3.44101	5.17198	4.10907	1700037C18Rik	1.63282	2.29802	3.1307	2.09715	1.98435	1.56508	2.11802	0.51545	0.0132265
1700037H04Rik	1.48577	1.93901	2.27179	1.67727	2.07894	2.52585	1.99644	1700037H04Rik	1.49675	2.22142	2.75502	2.14177	2.2634	2.1775	2.17598	1.08993	0.446028
1700052K11Rik	4.95256	3.02971	1.37797	1.84499	3.29764	3.48808	2.99849	1700052K11Rik	1.97299	2.14482	2.50456	1.78481	3.34859	3.06211	2.46965	0.823631	0.390195
1700066M21Rik	14.1643	10.1798	4.43185	11.2377	9.39109	9.74256	9.85788	1700066M21Rik	7.21163	8.04309	8.0146	4.10506	6.66617	10.207	7.3746	0.748091	0.141461
1700096K18Rik	3.46679	3.39327	2.60697	2.43203	1.29038	3.24752	2.73949	1700096K18Rik	2.10906	2.83423	3.25593	2.00791	2.51144	2.92602	2.60743	0.951793	0.744947
1700109H08Rik	1.68387	0.969507	2.04833	1.92885	2.15063	3.00696	1.96469	1700109H08Rik	1.63282	0.842609	1.25228	1.38323	1.02318	1.83727	1.32856	0.67622	0.0751243
1700113H08Rik	0.792409	3.02971	1.4897	2.43203	2.00726	3.12724	2.14639	1700113H08Rik	1.15658	1.30221	1.37751	1.69557	1.61228	1.76922	1.48556	0.692121	0.137747
1700120C14Rik	25.8524	24.3589	9.01267	24.2365	22.7967	24.0557	21.7188	1700120C14Rik	21.3627	17.3118	26.924	10.3519	16.4329	23.3401	19.2872	0.888044	0.504212
1700123M08Rik	28.4277	18.4206	7.56021	22.5592	20.7177	28.7466	21.072	1700123M08Rik	16.7364	15.6266	21.7897	7.36234	8.96058	14.8342	14.2183	0.674748	0.109814
1700123O20Rik	23.8713	19.8749	8.19333	20.5465	20.6461	18.7634	18.6493	1700123O20Rik	14.0151	11.6433	17.7824	9.54873	10.1388	12.1804	12.5514	0.673027	0.0426891
1810013L24Rik	21.6922	24.7224	37.4286	28.3458	20.5744	26.4613	26.5374	1810013L24Rik	28.4383	32.0192	19.4104	35.9193	31.7496	29.1241	29.4435	1.10951	0.408311
1810014B01Rik	68.8405	59.0187	23.0531	51.7436	55.558	79.9852	56.3665	1810014B01Rik	42.1132	36.7684	48.4633	25.4335	33.2068	50.2867	39.3786	0.698618	0.0919197
1810022K09Rik	80.7267	51.0203	15.1204	51.6598	64.0171	73.1293	55.9456	1810022K09Rik	49.665	42.8965	53.2219	21.8639	24.9904	45.8636	39.7502	0.710516	0.175171
1810024B03Rik	1.38672	1.69664	1.4897	1.09022	2.07894	2.04474	1.63116	1810024B03Rik	1.83692	1.37881	1.12705	1.38323	1.24022	2.24555	1.5353	0.941231	0.690966
1810026B05Rik	12.5795	13.0883	7.33676	12.8311	16.8466	15.2754	12.9929	1810026B05Rik	9.7289	11.0305	11.3957	10.1288	8.89856	12.0443	10.5378	0.811041	0.128461
1810030O07Rik	8.22124	10.6646	10.6513	7.96701	9.74953	6.7356	8.99821	1810030O07Rik	9.7289	7.66008	7.38846	7.7193	10.1698	6.6686	8.22252	0.913795	0.392883
1810032O08Rik	2.37723	1.45426	1.26624	1.5934	3.01088	1.6839	1.89765	1810032O08Rik	3.26564	1.99162	3.50639	1.33861	1.36424	3.1982	2.44412	1.28797	0.293476
1810037I17Rik	76.5665	57.3221	19.2171	65.7488	67.5298	80.2258	61.1017	1810037I17Rik	49.3248	47.5691	65.4943	24.1395	33.92	44.5707	44.1697	0.722889	0.149998
1810041H14Rik	2.17912	0.605942	0.633121	3.1868	4.87477	5.77337	2.87552	1810041H14Rik	4.35419	4.97905	2.62979	3.39114	2.91451	4.28695	3.75927	1.30734	0.38687
1810043G02Rik	4.75446	6.42298	3.687	6.28974	4.80308	3.72863	4.94765	1810043G02Rik	3.94599	3.83004	3.50639	3.61424	4.34076	3.3343	3.76195	0.760352	0.0592099
1810044D09Rik	7.52789	8.24081	2.34627	7.79928	6.09346	6.85588	6.47726	1810044D09Rik	6.39522	5.05566	6.76232	3.21266	3.28658	4.355	4.84457	0.747935	0.163864
1810055G02Rik	4.85351	4.84753	4.76703	5.61884	3.22595	3.84891	4.52696	1810055G02Rik	3.26564	3.67684	3.25593	3.88196	5.20892	3.53844	3.80462	0.840436	0.145838
1810058I24Rik	20.0083	24.1165	12.7742	22.6431	17.4918	16.7187	18.9588	1810058I24Rik	18.1651	15.0138	20.6626	15.8848	18.6653	17.6242	17.6693	0.931986	0.516267
2010001A14Rik	3.46679	3.27209	1.19176	4.44475	3.72776	3.24752	3.22511	2010001A14Rik	2.1771	3.14064	3.75684	1.11551	1.7053	1.97336	2.31146	0.716706	0.156447
2010107E04Rik	1192.18	815.234	242.076	831.84	888.856	1146.38	852.76	2010107E04Rik	825.664	751.071	880.604	337.463	339.913	728.782	643.916	0.755096	0.251426
2010111I01Rik	90.2356	100.344	46.8882	108.016	78.1396	117.512	90.1892	2010111I01Rik	70.3474	61.5105	87.1587	53.6781	57.9802	74.2392	67.4857	0.748268	0.0867942
2010315B03Rik	27.14	21.6927	8.75197	22.2238	20.5027	20.5676	20.1465	2010315B03Rik	17.5528	14.401	16.5301	8.29936	13.9215	14.4259	14.1884	0.704265	0.068932
2010320M18Rik	32.3897	23.147	7.96988	27.2556	24.7323	23.4543	23.1581	2010320M18Rik	21.2267	18.6906	27.6754	9.77183	13.6114	16.4673	17.9072	0.773258	0.241587
2210011C24Rik	8.5184	7.87724	2.86767	8.2186	4.51633	5.89365	6.31531	2210011C24Rik	5.10257	4.36625	3.38116	2.40949	3.72065	2.10945	3.51493	0.556572	0.030131
2210016F16Rik	11.9852	13.2095	7.56021	13.2504	13.549	6.85588	11.0684	2210016F16Rik	10.001	9.1155	11.7714	6.55917	11.0379	9.8668	9.72531	0.878659	0.379942
2210016L21Rik	11.2918	11.5129	6.88985	11.9924	10.7532	8.4195	10.1433	2210016L21Rik	8.09608	9.95811	13.3994	9.63797	9.45666	10.4112	10.1599	1.00164	0.988226
2210408F21Rik	150.161	112.463	37.019	125.963	100.363	138.561	110.755	2210408F21Rik	105.249	98.8151	106.945	39.4889	59.8405	90.9787	83.5528	0.754394	0.205963
2210408I21Rik	14.7586	12.4824	6.07052	9.89586	15.1978	14.3131	12.1197	2210408I21Rik	11.3617	7.50688	14.9021	7.09462	5.95305	11.1597	9.66302	0.797297	0.248416
2300009A05Rik	3.96205	1.57545	1.97385	4.52862	5.59164	5.77337	3.90083	2300009A05Rik	3.06154	1.22561	5.13435	3.0788	3.31758	4.15086	3.32812	0.853184	0.54076
2310001H17Rik	82.9058	98.5261	27.4104	82.0183	86.8855	117.753	82.5831	2310001H17Rik	63.2038	57.5272	98.4293	31.0111	38.2917	67.1623	59.2709	0.717712	0.170311
2310002L09Rik	714.753	454.093	139.771	456.887	523.535	673.8	493.807	2310002L09Rik	464.198	375.574	497.907	193.696	229.285	441.012	366.945	0.743095	0.232614
2310009A05Rik	17.9283	14.179	4.84152	13.3343	9.67784	11.1859	11.8578	2310009A05Rik	12.1781	8.11969	9.39211	6.42531	5.54997	8.16563	8.30514	0.700395	0.123632
2310009B15Rik	35.4603	32.1149	9.42233	26.7524	24.0871	22.1313	24.9947	2310009B15Rik	25.9891	21.4482	27.8006	12.0028	12.6502	22.1833	20.3457	0.814001	0.338484
2310010J17Rik	5.34876	4.72635	2.23454	7.04451	7.45552	8.29922	5.85148	2310010J17Rik	3.46975	3.98324	6.88754	2.67721	4.12373	5.30766	4.40819	0.753345	0.219248
2310011J03Rik	22.2865	19.6325	7.03882	20.6304	20.2876	17.3201	17.866	2310011J03Rik	14.2192	12.5625	24.5447	9.77183	12.4952	14.1538	14.6245	0.818568	0.31771
2310014F06Rik	2.27818	3.1509	2.42076	3.35453	1.7205	2.28529	2.53503	2310014F06Rik	2.72137	1.37881	2.62979	2.32025	3.31758	2.10945	2.41288	0.951815	0.744512
2310015A10Rik	13.1738	18.9054	9.90648	18.1983	15.9147	17.5607	15.6099	2310015A10Rik	13.6068	13.0221	18.0328	9.14715	13.8594	15.8549	13.9206	0.891778	0.386636
2310015D24Rik	23.4751	20.4808	9.45957	23.5656	19.4274	20.2068	19.4359	2310015D24Rik	16.2602	15.933	16.4049	8.96867	13.9525	11.9763	13.9159	0.71599	0.0537039
2310015K22Rik	22.4846	18.663	7.6347	20.4626	21.0762	15.2754	17.5994	2310015K22Rik	13.811	14.0946	20.9131	8.34398	14.7586	17.0798	14.8335	0.84284	0.348702
2310016D03Rik	6.14117	4.72635	3.83597	5.36725	7.09708	8.17894	5.89113	2310016D03Rik	3.33368	3.75344	4.75867	4.06044	4.03071	4.76328	4.1167	0.698797	0.0403422
2310016D23Rik	4.85351	10.301	2.83042	5.87043	7.31215	9.14117	6.71811	2310016D23Rik	4.28616	2.91083	5.63526	1.47247	3.31758	4.89938	3.75361	0.55873	0.0512899
2310020H05Rik	4.55635	5.93823	2.38352	3.10294	4.22957	4.69086	4.15025	2310020H05Rik	3.80992	1.83842	3.88207	3.25728	2.63546	3.47039	3.14892	0.758732	0.134283
2310022A10Rik	15.6501	16.1181	26.3304	23.314	17.1334	18.7634	19.5516	2310022A10Rik	20.4103	21.3716	17.9076	27.263	21.9209	17.0117	20.9808	1.0731	0.54975
2310022B05Rik	1.88197	3.02971	7.56021	2.76749	2.43738	2.40557	3.34706	2310022B05Rik	3.06154	5.05566	1.37751	6.60379	3.31758	3.1982	3.76905	1.12608	0.717411
2310030G06Rik	2.27818	2.66614	1.63867	2.26431	2.43738	4.08947	2.56236	2310030G06Rik	2.1771	2.22142	3.1307	1.82943	2.04636	2.1775	2.26375	0.883465	0.458055
2310035C23Rik	9.70701	8.84675	10.6513	7.79928	11.1116	10.4642	9.76337	2310035C23Rik	10.4773	11.8731	11.3957	10.9766	9.6737	11.0916	10.9147	1.11792	0.0889756
2310039H08Rik	56.261	51.7474	15.977	51.1566	32.9047	35.2416	40.5481	2310039H08Rik	39.2558	35.7726	61.6122	21.1054	24.3703	30.1448	35.3768	0.872467	0.562101
2310040G24Rik	390.262	347.205	99.9959	329.331	342.022	398.002	317.803	2310040G24Rik	259.959	229.343	357.151	119.448	153.446	280.489	233.306	0.734122	0.172415
2310047D07Rik	34.4698	23.6317	5.47464	26.5846	26.8112	33.3171	25.0482	2310047D07Rik	22.2472	19.2268	18.5338	9.32563	12.5262	17.4881	16.5579	0.661043	0.113468
2310057M21Rik	3.46679	5.33229	9.16164	6.37361	5.2332	4.69086	5.70973	2310057M21Rik	6.12308	5.43866	4.13253	8.43323	6.94522	7.96149	6.5057	1.13941	0.457518
2310058D17Rik	4.6554	3.1509	1.60142	3.27067	2.29401	5.17198	3.3574	2310058D17Rik	1.08855	2.06822	1.62797	1.69557	1.92234	1.76922	1.69531	0.504948	0.0292768
2310061I04Rik	5.64591	8.84675	12.8114	8.72178	8.88928	8.05866	8.82896	2310061I04Rik	6.87146	9.1155	5.38481	12.7168	11.0999	11.9082	9.51612	1.07783	0.661341
2310065F04Rik	375.701	333.995	107.482	259.305	176.495	333.171	264.358	2310065F04Rik	157.295	169.901	196.858	73.668	213.659	192.232	167.269	0.632736	0.0777043
2310069B03Rik	2.77343	3.39327	1.30349	3.01908	2.07894	3.3678	2.656	2310069B03Rik	1.36068	2.06822	1.37751	1.74019	2.04636	3.47039	2.01056	0.756987	0.192275
2310075C17Rik	11.688	10.6646	2.79318	9.89586	9.46278	7.21671	8.62019	2310075C17Rik	8.30018	5.59186	9.26688	5.26519	4.68182	6.05617	6.52702	0.757178	0.204013
2410002F23Rik	1.48577	1.21188	2.42076	2.34817	1.29038	1.6839	1.74014	2410002F23Rik	1.76889	2.37463	2.50456	3.16804	2.20139	2.10945	2.35449	1.35305	0.0592391
2410004B18Rik	60.124	45.3244	13.8542	40.0866	36.0589	34.2794	38.2879	2410004B18Rik	39.1877	33.9342	34.9386	16.5095	23.2851	32.1862	30.0069	0.783716	0.276507
2410006H16Rik	54.4781	54.5348	12.5507	49.1439	52.9055	61.3421	47.4925	2410006H16Rik	66.0613	59.5955	59.3581	21.5069	16.7739	46.8163	45.0187	0.947911	0.829652
2410015M20Rik	173.339	119.371	41.786	134.433	138.071	143.011	125.002	2410015M20Rik	105.113	95.1382	138.627	56.2215	69.6072	98.0556	93.7938	0.75034	0.184541
2410022M11Rik	2.37723	2.18139	1.30349	2.43203	2.3657	3.00696	2.2778	2410022M11Rik	0.884445	1.76182	1.25228	1.20475	1.1472	1.49703	1.29125	0.566887	0.0053284
2410080I02Rik	3.66489	1.93901	0.744849	1.84499	3.65607	5.29225	2.85701	2410080I02Rik	2.1771	2.75763	4.50821	1.47247	1.45726	3.67453	2.67453	0.936129	0.832448
2410089E03Rik	3.96205	3.02971	7.41124	4.61248	5.80671	5.89365	5.1193	2410089E03Rik	5.64684	4.67265	3.75684	6.8269	3.03853	4.55914	4.75015	0.92789	0.671285
2410131K14Rik	10.1032	9.81626	10.8003	13.1665	7.88565	10.1034	10.3126	2410131K14Rik	10.2051	10.5709	7.01277	8.96867	11.0999	9.93485	9.63205	0.934012	0.476642
2500002B13Rik	4.6554	4.60516	2.458	4.36089	4.6597	7.09643	4.63926	2500002B13Rik	3.53778	2.91083	4.63344	2.49873	3.65864	5.10352	3.72382	0.802676	0.239794
2510002D24Rik	25.159	17.6935	8.19333	20.6304	24.5172	18.6432	19.1394	2510002D24Rik	20.4783	15.0138	27.2997	9.14715	12.5882	17.8963	17.0706	0.891907	0.580498
2510009E07Rik	12.7776	12.7248	29.4215	17.4436	13.3339	18.4026	17.3507	2510009E07Rik	19.6619	22.2908	14.1508	26.6383	23.006	26.13	21.9796	1.26679	0.184673
2510039O18Rik	7.03263	8.362	14.6735	6.79292	7.88565	6.37476	8.52025	2510039O18Rik	8.43625	11.7965	5.63526	12.2259	11.193	9.79875	9.84762	1.15579	0.43356
2510046G10Rik	2.27818	2.42377	1.229	2.01272	3.22595	3.3678	2.4229	2510046G10Rik	1.22462	1.99162	2.37933	0.847785	1.08519	1.76922	1.54963	0.639575	0.0581891
2610001J05Rik	20.8998	16.724	9.94373	20.3788	19.7858	21.5299	18.2103	2610001J05Rik	14.6954	13.7116	21.2888	10.9766	15.5337	17.8283	15.6724	0.860632	0.297245
2610002M06Rik	8.61745	11.3917	8.8637	11.8247	11.1116	9.86284	10.2787	2610002M06Rik	8.50428	8.50269	9.26688	8.65633	10.9449	12.9289	9.80067	0.953496	0.614925
2610008E11Rik	26.9419	31.2666	16.8336	26.1653	26.3094	23.334	25.1418	2610008E11Rik	20.2062	16.7756	22.0401	17.1342	19.8745	20.0058	19.3394	0.769212	0.0306917
2610021A01Rik	15.8482	14.5426	7.56021	15.6824	17.6352	16.7187	14.6646	2610021A01Rik	12.1781	10.8773	13.2742	7.9424	12.7432	13.1331	11.6914	0.797255	0.118985
2610035D17Rik	9.01365	12.6036	2.60697	7.54769	5.59164	9.02089	7.73074	2610035D17Rik	6.32718	4.67265	8.0146	1.51709	5.45696	6.39641	5.39748	0.698184	0.193954
2610044O15Rik8	85.4811	63.2603	27.0008	65.2456	72.4763	74.9335	64.7329	2610044O15Rik8	58.2373	48.3351	70.5034	29.3155	40.4621	59.8132	51.1111	0.789569	0.213708
2610203C20Rik	4.85351	4.84753	4.72979	5.03179	7.52721	6.97616	5.661	2610203C20Rik	3.80992	2.75763	5.88572	4.86361	3.56563	6.60055	4.58051	0.809134	0.20076
2610203C22Rik	3.46679	3.1509	2.08558	4.19316	2.9392	2.52585	3.06025	2610203C22Rik	3.12957	3.21724	4.38298	2.36487	1.79832	2.58578	2.91313	0.951926	0.761449
2610301B20Rik	3.36774	6.18061	2.56973	5.45111	5.73502	4.33003	4.6057	2610301B20Rik	4.35419	4.44285	5.38481	3.70348	5.1159	5.17157	4.69547	1.01949	0.892365
2610306M01Rik	17.334	15.2697	4.43185	15.0115	16.7749	13.832	13.7757	2610306M01Rik	11.0896	8.9623	16.4049	7.36234	6.2631	10.6834	10.1276	0.73518	0.166576
2610307P16Rik	2.77343	2.66614	1.19176	2.26431	2.9392	1.80418	2.27317	2610307P16Rik	2.44923	2.45123	5.51004	1.29399	1.17821	1.56508	2.40796	1.0593	0.856042
2610507B11Rik	105.093	131.732	345.721	172.339	145.885	185.71	181.08	2610507B11Rik	197.503	265.728	104.565	309.843	321.372	315.397	252.401	1.39387	0.180785
2610507I01Rik	3.36774	5.08991	3.4263	3.94157	3.87114	3.84891	3.92426	2610507I01Rik	2.44923	2.75763	3.63161	2.32025	4.34076	4.01477	3.25238	0.828787	0.153706
2700046G09Rik	1.58482	1.21188	1.08003	3.01908	3.01088	1.92446	1.97186	2700046G09Rik	1.29265	2.45123	2.50456	1.96329	1.58128	2.04141	1.9724	1.00028	0.998952
2700049A03Rik	2.87248	3.39327	4.76703	3.52226	4.58801	3.00696	3.69167	2700049A03Rik	3.53778	5.74506	2.37933	5.48829	4.18574	3.74258	4.1798	1.13222	0.446688
2700062C07Rik	2.17912	1.81783	1.89936	3.10294	2.65245	0.84195	2.08228	2700062C07Rik	2.7894	3.14064	4.0073	1.47247	1.86033	1.70117	2.49522	1.19831	0.440348
2700081O15Rik	2.97153	4.60516	6.62915	2.18045	3.36932	3.84891	3.93409	2700081O15Rik	4.42223	3.83004	3.25593	4.90823	3.53462	2.38164	3.72211	0.946119	0.779031
2700097O09Rik	10.0042	8.60437	5.54912	8.72178	9.67784	8.4195	8.49613	2700097O09Rik	6.46325	5.82166	9.14165	4.64051	5.89103	7.41711	6.56254	0.772415	0.0581169
2810001G20Rik	10.3013	10.0586	2.7187	9.14109	7.5989	12.6293	8.74131	2810001G20Rik	8.09608	6.51107	9.14165	2.81108	3.87568	5.23961	5.94586	0.680202	0.134304
2810002D19Rik	4.85351	4.60516	2.12282	5.19952	3.87114	4.69086	4.22383	2810002D19Rik	2.7894	2.22142	2.00365	3.12342	3.13155	4.15086	2.90338	0.687381	0.0413139
2810004N23Rik	35.2622	33.9327	27.9318	30.7778	34.9119	28.6263	31.9071	2810004N23Rik	32.7245	26.9635	27.5502	24.4073	38.4468	30.0087	30.0168	0.940755	0.458034
2810006K23Rik	7.13168	5.33229	3.98494	6.45747	4.94645	5.17198	5.50413	2810006K23Rik	6.12308	5.20886	6.2614	4.81898	6.41813	6.26032	5.84846	1.06256	0.536171
2810013P06Rik	19.315	16.724	7.44848	20.211	22.2232	21.8907	17.9687	2810013P06Rik	13.3347	11.3369	20.6626	9.32563	9.79772	13.9496	13.0679	0.727256	0.11534
2810021J22Rik	2.27818	1.69664	1.08003	2.59976	2.3657	1.56362	1.93065	2810021J22Rik	1.08855	1.60862	0.876597	0.981645	2.04636	1.76922	1.39516	0.722639	0.112039
2810025M15Rik	7.52789	6.30179	3.05388	6.45747	5.66333	5.77337	5.79629	2810025M15Rik	6.66736	4.21305	4.75867	4.95285	3.90669	3.26625	4.62748	0.798352	0.164654
2810402E24Rik	7.42884	2.78733	1.75039	3.35453	4.80308	5.65309	4.29621	2810402E24Rik	4.35419	2.98743	3.00547	2.45411	3.93769	4.08281	3.47029	0.807755	0.393575
2810403A07Rik	12.2823	11.7553	17.8764	13.8374	14.6243	12.0279	13.7339	2810403A07Rik	17.6889	16.1628	20.4122	20.7038	18.0452	16.6715	18.2807	1.33106	0.00424813
2810403D21Rik	5.24971	5.08991	1.56418	4.52862	3.5127	6.85588	4.46683	2810403D21Rik	4.69436	2.98743	6.76232	2.18639	1.48826	3.53844	3.60953	0.808075	0.439978
2810410L24Rik	1.78292	1.33307	1.15451	2.09658	1.64882	2.64613	1.77701	2810410L24Rik	2.24513	1.68522	2.25411	1.16013	1.27122	1.63313	1.70815	0.961255	0.817912
2810414N06Rik	3.26869	3.27209	2.16006	3.10294	3.36932	2.52585	2.94982	2810414N06Rik	2.31316	1.14901	2.62979	1.47247	3.59663	1.90531	2.17773	0.738257	0.0980181
2810474O19Rik	6.24022	8.24081	12.3272	10.8184	11.3267	10.3439	9.88287	2810474O19Rik	9.04855	12.2561	9.01642	16.688	8.89856	15.7188	11.9377	1.20792	0.263314
2900026A02Rik	5.64591	9.21031	31.4699	7.88315	8.67421	9.74256	12.1043	2900026A02Rik	13.811	16.7756	11.2705	24.0503	12.0921	11.0236	14.8372	1.22577	0.554202
2900041M22Rik	3.36774	3.02971	1.30349	2.34817	2.3657	2.40557	2.47006	2900041M22Rik	3.33368	2.91083	3.25593	1.51709	1.08519	1.42898	2.25528	0.913048	0.681663
2900076A07Rik	7.72599	6.90774	12.4017	9.05723	11.6851	13.3509	10.1881	2900076A07Rik	9.79693	12.1795	9.76779	11.8244	12.2782	14.6301	11.7461	1.15293	0.266435
2900093K20Rik	3.26869	2.54495	0.968303	2.18045	2.07894	2.76641	2.30129	2900093K20Rik	1.83692	1.60862	1.62797	1.16013	0.775136	1.63313	1.44032	0.625873	0.0449928
2900097C17Rik	56.7563	60.5942	143.16	68.1808	72.1178	98.5081	83.2195	2900097C17Rik	102.255	121.029	56.9788	128.64	132.238	147.594	114.789	1.37935	0.122406
3110001I22Rik	1.28767	3.39327	1.37797	3.35453	2.58076	3.72863	2.62047	3110001I22Rik	1.76889	2.06822	3.1307	1.65095	1.58128	3.26625	2.24438	0.85648	0.499255
3110002H16Rik	5.44781	6.90774	8.04436	5.61884	6.4519	4.08947	6.09335	3110002H16Rik	6.32718	6.74087	8.89119	7.9424	8.21644	5.44375	7.26031	1.19151	0.160098
3110009E18Rik	2.57533	2.42377	1.37797	2.76749	3.08257	1.08251	2.21827	3110009E18Rik	1.83692	1.91502	2.62979	1.42785	1.33323	2.92602	2.01147	0.906774	0.632995
3110040N11Rik	16.1453	17.0876	5.36291	14.5083	14.9827	14.5537	13.7734	3110040N11Rik	9.32069	7.43028	9.89302	6.38069	9.85973	9.73071	8.76919	0.636674	0.0331489
3110043O21Rik	18.0273	19.1478	14.8597	21.469	16.6316	14.674	17.4682	3110043O21Rik	14.3552	17.9246	19.1599	13.6092	20.8667	21.6389	17.9257	1.02619	0.797084
3110056K07Rik	4.6554	4.48397	1.75039	2.85135	4.73139	6.01393	4.08107	3110056K07Rik	3.26564	1.91502	4.88389	1.24937	1.82932	3.47039	2.76894	0.678484	0.14595
3110062M04Rik	2.37723	2.42377	2.53248	2.01272	2.50907	1.92446	2.29662	3110062M04Rik	1.70086	2.06822	1.25228	2.49873	2.07736	2.58578	2.03054	0.884143	0.282726
3110082I17Rik	5.64591	3.63565	1.82488	6.28974	6.30852	4.45031	4.6925	3110082I17Rik	3.67385	3.98324	4.50821	2.85569	5.08489	3.40234	3.91804	0.834957	0.35872
3222401L13Rik	2.77343	1.81783	3.687	2.43203	2.00726	2.88668	2.60071	3222401L13Rik	2.31316	2.14482	3.88207	1.82943	2.66647	2.72188	2.59297	0.997027	0.985005
3300002P13Rik	56.063	58.2916	17.057	55.3498	69.5371	76.3769	55.4459	3300002P13Rik	37.1467	40.4453	73.6341	22.4886	27.5018	41.6447	40.4769	0.730025	0.209267
3425401B19Rik	37.3423	49.9296	228.557	61.3879	59.5725	72.528	84.8862	3425401B19Rik	135.388	127.311	53.7228	183.434	121.634	129.833	125.221	1.47516	0.26571
3632451O06Rik	2.87248	2.66614	1.78764	2.85135	2.3657	2.76641	2.55162	3632451O06Rik	3.19761	3.14064	1.50274	2.18639	2.8525	2.38164	2.54359	0.996852	0.980276
3830406C13Rik	9.60796	7.51368	5.92155	8.80564	10.0363	10.4642	8.72489	3830406C13Rik	5.51077	7.50688	8.51551	7.2731	7.47231	9.8668	7.6909	0.881489	0.287097
4430402I18Rik	3.66489	2.78733	1.00554	1.76113	1.7205	4.08947	2.50481	4430402I18Rik	2.3812	2.60443	2.12888	1.24937	2.2944	1.49703	2.02588	0.808797	0.405899
4632404H12Rik	7.32979	4.60516	3.27733	3.27067	4.30126	3.60836	4.39876	4632404H12Rik	3.46975	3.75344	4.13253	3.61424	4.77484	4.96742	4.1187	0.936333	0.692275
4632415L05Rik	4.4573	2.90852	3.24009	3.10294	5.87839	2.28529	3.64542	4632415L05Rik	4.35419	2.52783	3.75684	3.9712	3.78267	4.62719	3.83665	1.05246	0.761759
4632427E13Rik	6.43832	5.93823	7.03882	6.12202	11.1116	11.5467	8.03262	4632427E13Rik	10.001	5.59186	4.88389	8.29936	7.87538	11.2958	7.99122	0.994846	0.977924
4632428C04Rik	15.2539	13.2095	4.24564	15.934	16.2731	17.3201	13.706	4632428C04Rik	7.5518	8.50269	15.6535	7.7193	7.28628	12.6567	9.89505	0.721948	0.150395
4732440D04Rik	1.58482	1.93901	2.16006	1.76113	3.58439	3.72863	2.45967	4732440D04Rik	1.90496	1.91502	2.25411	1.91867	1.1162	2.10945	1.86973	0.760155	0.20396
4732491K20Rik	5.15066	7.02892	2.30903	5.53498	5.08983	5.89365	5.16784	4732491K20Rik	3.87795	3.90664	4.50821	3.65886	3.56563	5.23961	4.12615	0.798428	0.178037
4831440E17Rik	1.68387	2.0602	0.968303	2.76749	3.79945	2.40557	2.28081	4831440E17Rik	1.83692	1.45542	2.25411	1.02626	0.651114	1.70117	1.4875	0.652179	0.122326
4833418N02Rik	5.64591	5.81704	3.50079	4.94793	5.08983	7.69783	5.44989	4833418N02Rik	4.7624	5.66846	5.51004	2.27563	4.86786	6.05617	4.85676	0.891167	0.46868
4833420G17Rik	6.53738	7.87724	7.89539	7.63156	9.03265	6.49504	7.57821	4833420G17Rik	7.21163	7.20048	6.76232	6.55917	6.54215	6.32836	6.76735	0.893001	0.0970281
4833439L19Rik	119.654	120.825	134.594	144.496	123.303	159.008	133.647	4833439L19Rik	118.311	125.549	99.5563	138.992	168.825	189.715	140.158	1.04872	0.679277
4921524J17Rik	18.7207	10.7858	5.10221	9.56041	16.3448	18.6432	13.1928	4921524J17Rik	12.7224	10.9539	11.6462	6.15759	7.59633	12.3165	10.2322	0.775584	0.278091
4921531C22Rik	5.74497	3.99921	2.23454	3.52226	3.36932	5.29225	4.02709	4921531C22Rik	2.3812	3.29384	4.38298	2.05253	2.07736	2.92602	2.85232	0.708283	0.102113
4930402H24Rik	4.4573	4.1204	8.23057	5.19952	4.37295	5.17198	5.25879	4930402H24Rik	6.05505	4.90245	6.38663	6.38069	3.87568	4.62719	5.37128	1.02139	0.884854
4930429F24Rik	4.35825	3.39327	9.832	3.77385	3.79945	5.17198	5.0548	4930429F24Rik	6.12308	8.7325	4.63344	7.45158	5.51897	6.26032	6.45331	1.27667	0.258672
4930430F08Rik	4.95256	6.78655	3.83597	5.7027	5.2332	4.08947	5.10007	4930430F08Rik	3.33368	3.75344	6.2614	4.4174	4.96087	5.78399	4.7518	0.931711	0.599523
4930431P19Rik	2.47628	1.21188	1.15451	3.94157	2.58076	2.04474	2.23496	4930431P19Rik	1.29265	1.45542	2.50456	1.29399	0.961169	1.76922	1.54617	0.691811	0.187942
4930453N24Rik	210.286	140.457	79.4753	164.036	139.289	187.033	153.43	4930453N24Rik	130.286	117.965	126.23	86.9648	127.246	186.585	129.213	0.842164	0.314781
4930481A15Rik	5.34876	4.96872	1.78764	3.68998	4.22957	4.20975	4.03907	4930481A15Rik	4.21812	3.90664	5.38481	2.81108	3.9687	3.3343	3.93727	0.974797	0.873842
4930503L19Rik	3.46679	3.1509	3.16561	5.7027	3.15426	6.85588	4.24936	4930503L19Rik	4.55829	3.52364	2.75502	4.81898	3.90669	4.62719	4.03164	0.948764	0.775659
4930511M06Rik	2.87248	2.30258	1.52694	2.76749	1.50544	1.80418	2.12985	4930511M06Rik	1.90496	1.30221	1.12705	1.60633	1.42625	1.36094	1.45462	0.68297	0.0422945
4930516B21Rik	0.495256	0.848318	3.50079	1.5934	2.15063	1.56362	1.692	4930516B21Rik	1.83692	1.76182	1.75319	3.56962	1.42625	2.72188	2.17828	1.2874	0.39491
4930522L14Rik	7.03263	5.57466	1.97385	4.27703	4.58801	5.53281	4.82983	4930522L14Rik	5.64684	4.05985	5.38481	2.18639	1.7363	3.87867	3.81548	0.789981	0.31254
4930523C07Rik	3.76394	4.48397	4.17115	4.52862	5.59164	3.60836	4.35795	4930523C07Rik	5.3747	3.67684	6.13617	7.00538	3.9687	5.85203	5.33564	1.22435	0.143508
4930551O13Rik	3.56584	2.42377	1.56418	2.43203	2.72413	1.44334	2.35888	4930551O13Rik	2.04103	2.14482	1.75319	1.65095	2.17038	2.24555	2.00099	0.848277	0.326602
4930578C19Rik	0.495256	1.81783	2.68145	1.09022	1.43375	0.84195	1.39341	4930578C19Rik	0.748377	0.842609	0.751368	1.69557	0.961169	0.816563	0.969276	0.695614	0.266345
4931406C07Rik	5.34876	7.63487	3.20285	5.19952	4.51633	3.60836	4.91845	4931406C07Rik	4.15009	5.28546	2.37933	3.03418	3.37959	2.99406	3.53712	0.719154	0.108064
4931406P16Rik	17.1359	21.8139	33.0713	17.6113	18.2804	21.0487	21.4936	4931406P16Rik	24.0161	24.1293	22.1654	32.3943	23.0991	22.1152	24.6532	1.147	0.307404
4932438A13Rik	25.4561	28.8428	64.6529	23.2301	33.1197	30.4305	34.2887	4932438A13Rik	41.5689	48.7947	31.6827	59.6573	36.4934	41.0323	43.2049	1.26003	0.262205
4933421O10Rik	4.2592	5.2111	1.229	2.93521	4.37295	2.88668	3.48236	4933421O10Rik	3.94599	2.37463	3.63161	1.87405	3.19356	3.47039	3.0817	0.884948	0.564146
4933427D14Rik	1.78292	2.0602	2.34627	2.01272	2.07894	1.20278	1.91397	4933427D14Rik	1.97299	1.37881	0.751368	1.56171	2.13938	1.29289	1.51619	0.79217	0.158123
4933431E20Rik	4.0611	3.51446	3.09112	3.35453	2.50907	2.04474	3.09584	4933431E20Rik	2.99351	2.45123	2.62979	2.49873	2.60446	3.06211	2.70664	0.874283	0.259572
4933431K14Rik	3.07059	3.1509	1.00554	4.36089	3.72776	3.48808	3.13396	4933431K14Rik	1.56479	3.29384	2.37933	1.82943	2.54245	2.85797	2.4113	0.76941	0.213934
4933434E20Rik	335.288	280.793	88.2273	293.941	281.661	283.497	260.568	4933434E20Rik	225.057	187.213	277.631	127.703	150.097	245.241	202.157	0.775832	0.204326
5031425E22Rik	12.8766	12.9672	11.6941	15.7663	12.0435	17.1998	13.7579	5031425E22Rik	13.5388	12.5625	14.7769	12.5383	14.4175	17.9644	14.2997	1.03938	0.667188
5031439G07Rik	57.2516	87.1344	178.577	108.771	87.2439	89.2467	101.371	5031439G07Rik	104.637	130.375	65.1186	138.724	156.639	153.65	124.857	1.23169	0.311999
5033430I15Rik	4.75446	4.60516	1.82488	5.03179	4.58801	7.09643	4.65012	5033430I15Rik	2.65334	2.98743	3.88207	1.56171	3.62764	3.40234	3.01909	0.649249	0.0691966
5430425K12Rik	4.16015	3.63565	0.558636	1.76113	2.9392	3.24752	2.71705	5430425K12Rik	2.24513	2.06822	4.63344	0.892405	1.30223	2.38164	2.25384	0.82952	0.555518
5430431A17Rik	25.6543	23.5105	6.62915	27.1717	28.3166	28.3857	23.278	5430431A17Rik	17.893	19.38	31.1818	9.63797	10.3248	23.204	18.6036	0.799192	0.349
5530601H04Rik	5.94307	6.42298	2.08558	7.46383	6.59527	8.05866	6.0949	5530601H04Rik	5.30667	5.20886	4.75867	2.58797	3.16256	5.10352	4.35471	0.714484	0.115951
5730409E04Rik	22.9799	25.3284	13.8542	19.7917	21.578	21.169	20.7835	5730409E04Rik	15.852	16.5458	24.7952	16.331	20.8357	23.5442	19.6506	0.945491	0.627196
5730455P16Rik	24.6637	34.5387	56.2361	32.7067	35.4137	32.836	36.0658	5730455P16Rik	42.5214	49.2543	31.8079	50.1531	56.864	47.1565	46.2929	1.28357	0.096197
5730480H06Rik	4.35825	4.1204	2.49524	4.78021	5.95008	2.76641	4.07843	5730480H06Rik	3.53778	2.06822	2.88025	2.67721	2.79049	3.40234	2.89272	0.709272	0.0777668
5830417I10Rik	0.495256	0.605942	2.23454	1.34181	1.147	1.32306	1.19127	5830417I10Rik	1.15658	1.91502	1.25228	2.49873	1.51927	1.0207	1.56043	1.30989	0.306441
5830454E08Rik	4.85351	5.93823	1.37797	5.95429	3.94282	7.09643	4.86054	5830454E08Rik	3.46975	2.83423	4.25775	2.00791	2.57345	1.76922	2.81872	0.579919	0.0587808
5930430L01Rik	4.16015	3.39327	2.68145	2.68362	2.15063	2.76641	2.97259	5930430L01Rik	2.99351	3.44704	3.1307	3.0788	1.79832	3.60649	3.00914	1.0123	0.92676
6030419C18Rik	6.63643	6.30179	9.90648	5.87043	6.4519	6.01393	6.86349	6030419C18Rik	6.53129	8.8857	7.01277	8.43323	10.3558	10.8875	8.68438	1.2653	0.0828961
6030458C11Rik	19.7112	20.9656	24.8779	16.5211	17.7785	17.0796	19.489	6030458C11Rik	23.0636	24.2059	14.6517	23.7826	24.0602	18.4407	21.3674	1.09639	0.382915
6230400D17Rik	3.863	3.87803	1.82488	3.35453	4.44464	4.33003	3.61585	6230400D17Rik	2.5853	2.22142	2.75502	2.00791	2.07736	1.83727	2.24738	0.621536	0.0155927
6330403L08Rik	2.47628	4.1204	11.1355	3.68998	2.50907	2.88668	4.46965	6330403L08Rik	3.33368	5.59186	3.1307	7.54082	8.49549	5.03547	5.52134	1.2353	0.534214
6330410L21Rik	3.26869	2.18139	1.67591	6.37361	2.29401	4.57058	3.39403	6330410L21Rik	2.72137	3.14064	3.00547	1.82943	3.9687	2.04141	2.7845	0.820412	0.468817
6430511E19Rik	0.792409	1.09069	1.97385	1.76113	2.07894	2.16501	1.64367	6430511E19Rik	1.56479	1.68522	1.00182	2.72183	1.36424	1.36094	1.61647	0.983452	0.936741
6430548M08Rik	5.05161	3.27209	19.2171	4.86407	5.2332	6.97616	7.4357	6430548M08Rik	9.18462	14.784	4.38298	18.0712	13.8904	10.7514	11.8441	1.59287	0.187144
6430571L13Rik	40.5119	38.0531	34.8961	38.661	34.7685	32.5955	36.581	6430571L13Rik	26.8735	31.2532	32.1836	26.8614	43.7797	38.4465	33.233	0.908476	0.300539
6530402F18Rik	1.38672	2.0602	3.46354	1.76113	0.93194	1.44334	1.84115	6530402F18Rik	1.22462	1.76182	0.62614	2.36487	1.20921	1.08875	1.37924	0.749118	0.317357
6720427I07Rik	3.56584	2.66614	5.36291	3.68998	4.0862	3.12724	3.74972	6720427I07Rik	3.74188	2.60443	4.0073	5.88987	2.60446	5.10352	3.99191	1.06459	0.722138
6720489N17Rik	3.863	3.27209	1.41521	2.93521	2.72413	4.45031	3.10999	6720489N17Rik	3.19761	3.06403	3.25593	0.713924	1.1162	2.92602	2.37895	0.764938	0.275139
7530428D23Rik	2.08007	1.21188	0.223455	0.922496	1.50544	1.92446	1.3113	7530428D23Rik	1.29265	1.30221	2.25411	0.624683	0.465082	1.42898	1.22795	0.936439	0.832075
8030462N17Rik	27.9324	27.3886	32.3637	29.3521	27.3847	27.4235	28.6408	8030462N17Rik	29.5269	24.0527	32.8098	29.4047	38.3537	30.6892	30.8062	1.0756	0.333729
8430408G22Rik	2.87248	4.24159	5.80982	2.43203	5.37658	3.96919	4.11695	8430408G22Rik	15.1036	17.465	18.659	27.1737	21.4868	12.1123	18.6667	4.53412	0.000752461
8430429K09Rik	3.36774	2.54495	0.670364	1.5934	1.79219	1.80418	1.96214	8430429K09Rik	1.63282	2.29802	1.62797	0.937025	2.04636	1.97336	1.75259	0.893205	0.632403
9030624J02Rik	9.01365	7.2713	17.057	7.54769	10.0363	10.2237	10.1916	9030624J02Rik	11.974	13.9413	10.3939	16.8665	12.7432	10.9556	12.8124	1.25715	0.169632
9130011E15Rik	5.84402	6.30179	8.78921	7.71542	9.89291	13.5915	8.68914	9130011E15Rik	9.7289	8.6559	9.14165	8.34398	6.94522	6.5325	8.22469	0.946549	0.724642
9130019O22Rik	4.0611	4.84753	2.64421	5.19952	3.72776	3.60836	4.01475	9130019O22Rik	2.51727	2.75763	4.38298	2.09715	2.35641	2.24555	2.72617	0.679038	0.0299955
9130023H24Rik	2.57533	0.969507	3.24009	2.01272	2.07894	2.28529	2.19365	9130023H24Rik	1.29265	2.14482	1.50274	1.87405	2.48044	1.08875	1.73057	0.788903	0.247287
9130204K15Rik	5.84402	2.30258	0.931061	3.77385	2.58076	5.41253	3.47413	9130204K15Rik	2.31316	2.45123	2.37933	0.847785	1.1472	1.56508	1.78397	0.513499	0.0846536
9130401M01Rik	10.0042	10.301	3.79873	9.47655	8.96096	9.14117	8.61376	9130401M01Rik	6.87146	6.74087	7.38846	5.17595	7.62734	7.62125	6.90422	0.801534	0.152893
9230112E08Rik	0.792409	0.848318	3.76148	0.754769	2.58076	0.84195	1.59661	9230112E08Rik	2.31316	3.98324	1.25228	2.05253	2.91451	2.92602	2.57362	1.61193	0.163214
9230114K14Rik	6.73548	4.84753	2.7187	2.68362	4.30126	4.81114	4.34962	9230114K14Rik	3.67385	3.14064	4.25775	2.32025	3.62764	3.40234	3.40375	0.782538	0.205646
9330136K24Rik	1.98102	1.81783	1.52694	1.42568	1.50544	2.40557	1.77708	9330136K24Rik	1.08855	1.53202	1.62797	0.669304	1.20921	0.612422	1.12324	0.632074	0.0179526
9330159F19Rik	25.4561	33.6904	42.0095	31.4487	32.6179	41.6164	34.4732	9330159F19Rik	29.867	31.0233	28.8025	39.6674	38.0437	39.8074	34.5352	1.0018	0.985578
9330159M07Rik	9.40986	11.0281	5.13945	8.13474	8.96096	7.93838	8.43526	9330159M07Rik	7.3477	5.66846	9.51733	4.14968	4.09272	8.30172	6.51294	0.772109	0.145001
9330162G02Rik	6.14117	4.84753	6.07052	4.19316	7.38384	7.09643	5.95544	9330162G02Rik	6.46325	6.35787	6.88754	7.54082	3.50362	7.00883	6.29366	1.05679	0.671491
9430015G10Rik	2.97153	3.63565	2.12282	4.02544	2.29401	2.04474	2.84903	9430015G10Rik	2.65334	1.99162	3.38116	2.49873	2.35641	1.76922	2.44175	0.857045	0.349389
9430037G07Rik	2.47628	3.1509	1.71315	2.85135	2.72413	4.08947	2.83421	9430037G07Rik	1.63282	1.37881	2.62979	2.72183	1.24022	3.94672	2.25837	0.796823	0.306002
9430038I01Rik	15.3529	16.4816	5.13945	15.347	13.1189	14.4334	13.3122	9430038I01Rik	11.4978	10.5709	13.7751	5.48829	6.44913	8.64196	9.40386	0.706409	0.0984212
9430073C21Rik	3.96205	1.93901	2.75594	2.34817	3.22595	2.76641	2.83292	9430073C21Rik	1.76889	2.22142	1.75319	0.981645	1.7363	0.952657	1.56902	0.553852	0.00584167
9430091E24Rik	4.16015	4.96872	8.15609	3.77385	4.01451	5.89365	5.16116	9430091E24Rik	4.83043	4.28965	2.50456	6.51455	5.61199	5.03547	4.79778	0.929592	0.687044
9530020I12Rik	1.48577	1.57545	1.60142	1.5934	3.01088	2.52585	1.96546	9530020I12Rik	1.83692	2.37463	2.50456	1.78481	2.23239	1.76922	2.08376	1.06019	0.698756
9530026P05Rik	3.07059	3.02971	1.63867	2.68362	4.01451	3.12724	2.92739	9530026P05Rik	3.87795	3.83004	3.50639	2.32025	1.05418	1.97336	2.76036	0.942943	0.775233
9530068E07Rik	82.0143	88.2251	42.7543	79.2508	66.5979	58.6959	69.5897	9530068E07Rik	61.9112	53.4674	66.2456	46.9851	58.1972	58.2482	57.5091	0.826402	0.152265
9530082P21Rik	5.74497	3.39327	10.5769	6.12202	4.37295	4.93142	5.85691	9530082P21Rik	9.66086	10.4943	4.38298	9.72721	6.88321	5.44375	7.76539	1.32585	0.220546
9830004L10Rik	8.41935	5.08991	2.01109	8.13474	5.51995	5.89365	5.84478	9830004L10Rik	5.44274	3.52364	5.76049	3.48038	4.99188	5.3757	4.76247	0.814825	0.332681
9930021J03Rik	14.3624	9.93744	18.6584	15.2631	18.3521	18.6432	15.8694	9930021J03Rik	15.92	16.316	18.7842	16.0633	14.5416	19.0531	16.7797	1.05736	0.582069
9930104L06Rik	3.46679	5.93823	6.48018	3.35453	4.01451	3.96919	4.53724	9930104L06Rik	4.15009	4.13645	5.88572	4.46202	6.2631	5.3757	5.04551	1.11202	0.462442
A030001D20Rik	2.77343	2.90852	0.968303	3.52226	2.58076	2.16501	2.48638	A030001D20Rik	2.7894	1.14901	4.38298	1.78481	2.10837	2.58578	2.46673	0.992095	0.973379
A130010J15Rik	9.01365	10.4222	5.28842	6.96065	10.7532	8.05866	8.41612	A130010J15Rik	7.3477	6.58767	8.26505	6.64841	7.99941	8.02953	7.47963	0.888726	0.339298
A230072C01Rik	1.58482	2.18139	1.34073	4.19316	4.87477	3.96919	3.02401	A230072C01Rik	1.76889	1.68522	2.88025	2.00791	1.7363	2.51774	2.09938	0.694239	0.201657
A330023F24Rik	8.3203	9.08913	11.5079	9.05723	12.1152	12.3887	10.4131	A330023F24Rik	10.2051	9.3453	12.3976	13.743	9.36365	14.7662	11.6368	1.11752	0.33371
A330041J22Rik	3.36774	3.27209	0.521394	1.67727	2.65245	0.601393	2.01539	A330041J22Rik	1.02051	1.14901	0.751368	1.16013	1.30223	2.31359	1.28281	0.636507	0.238176
A330069E16Rik	9.70701	6.42298	2.49524	5.87043	8.81759	9.14117	7.07574	A330069E16Rik	6.53129	5.97487	7.63891	2.18639	3.13155	5.23961	5.1171	0.72319	0.193823
A330094K24Rik	9.60796	6.78655	3.24009	5.11566	9.46278	7.93838	7.02524	A330094K24Rik	4.83043	5.51526	7.26323	3.56962	5.02288	6.5325	5.45565	0.776579	0.213557
A430005L14Rik	77.8542	68.229	19.664	65.9165	61.5797	58.8162	58.6766	A430005L14Rik	62.3874	53.161	65.3691	26.2813	33.6719	42.4613	47.222	0.804784	0.300565
A430033K04Rik	2.57533	1.69664	2.27179	1.67727	2.15063	0.240557	1.7687	A430033K04Rik	1.63282	2.68103	0.876597	1.69557	1.79832	1.83727	1.7536	0.991462	0.971461
A430046D13Rik	68.3453	58.4128	22.0848	57.8657	56.5616	57.2526	53.4204	A430046D13Rik	52.9987	41.0581	70.1277	25.8351	35.3772	47.837	45.539	0.852463	0.403713
A430105I19Rik	17.7302	13.9367	16.9453	14.3406	12.9038	13.5915	14.908	A430105I19Rik	13.4027	17.7714	11.0201	13.8769	20.2466	17.9644	15.7137	1.05404	0.634638
A4galt	2.77343	2.54495	2.30903	2.76749	2.65245	2.88668	2.65567	A4galt	2.3812	3.75344	2.12888	7.54082	2.8525	3.3343	3.66519	1.38014	0.270336
A530013C23Rik	18.5226	19.269	4.95324	15.2631	12.8321	18.0418	14.8136	A530013C23Rik	14.4913	11.0305	19.4104	7.58544	5.54997	10.8195	11.4812	0.775041	0.29139
A530016L24Rik	1.28767	4.72635	2.75594	1.25795	2.9392	1.56362	2.42179	A530016L24Rik	1.97299	0.995811	3.38116	1.33861	2.23239	1.63313	1.92568	0.795149	0.464625
A830052D11Rik	17.7302	12.24	4.916	12.4118	15.5562	16.7187	13.2621	A830052D11Rik	9.7289	9.80491	14.6517	5.93449	6.29411	11.4319	9.64099	0.726956	0.153635
A830082N09Rik	4.0611	3.27209	6.29397	5.28338	5.51995	6.7356	5.19435	A830082N09Rik	4.21812	4.67265	6.2614	5.30981	5.98405	9.39047	5.97275	1.14986	0.421571
A930003A15Rik	24.6637	11.0281	4.76703	15.4308	15.7713	21.5299	15.5318	A930003A15Rik	7.7559	14.8606	13.3994	5.62215	7.13125	8.02953	9.46647	0.609489	0.105039
A930005H10Rik	3.26869	3.1509	2.04833	4.69634	3.58439	3.96919	3.45297	A930005H10Rik	2.92547	1.45542	1.50274	2.18639	3.81367	3.74258	2.60438	0.754242	0.16333
A930016O22Rik	4.16015	2.90852	5.69809	2.93521	5.2332	4.81114	4.29105	A930016O22Rik	2.24513	1.76182	2.12888	2.90031	2.04636	4.89938	2.66365	0.620744	0.036329
A930018M24Rik	7.72599	10.301	18.7702	6.37361	7.95734	9.02089	10.0248	A930018M24Rik	14.3552	10.8773	9.51733	12.8506	15.0376	11.9763	12.4357	1.24049	0.270859
AA474408	2.17912	1.81783	1.19176	1.50954	1.79219	3.12724	1.93628	AA474408	1.97299	1.83842	2.37933	1.56171	1.48826	2.24555	1.91438	0.988688	0.94555
Aaas	1.18861	2.0602	2.23454	1.50954	1.00363	1.08251	1.51317	Aaas	2.1771	1.30221	2.75502	4.06044	3.4106	1.56508	2.54507	1.68195	0.0701887
Aacs	3.46679	4.1204	8.04436	3.68998	4.0862	4.45031	4.64301	Aacs	4.83043	5.51526	5.13435	9.45949	6.29411	6.05617	6.21497	1.33857	0.138571
Aaed1	107.966	87.8615	38.0245	81.5151	89.538	90.8103	82.6192	Aaed1	85.7912	69.4004	79.0189	37.9718	62.9411	74.3072	68.2384	0.825939	0.254048
Aagab	24.3666	26.4191	14.4128	21.7206	21.4346	17.9215	21.0459	Aagab	20.6824	16.6224	22.9167	16.6434	20.8047	24.1566	20.3044	0.964768	0.742094
Aak1	10.7966	10.0586	30.3898	13.8374	15.3412	16.1173	16.0902	Aak1	14.8995	22.061	11.8967	28.2	13.4254	20.6182	18.5168	1.15081	0.553121
Aamdc	145.11	101.314	51.3201	107.932	104.019	114.024	103.953	Aamdc	83.8862	78.0563	97.0517	58.4079	91.4041	102.343	85.1914	0.819518	0.217552
Aamp	31.7954	34.6599	29.3843	34.8032	28.1733	23.8151	30.4385	Aamp	32.1122	30.4105	28.1763	30.8772	42.9425	27.7631	32.047	1.05284	0.586798
Aar2	11.688	15.7545	20.2226	20.3788	13.6207	14.9145	16.0965	Aar2	18.3693	20.8354	17.7824	20.3022	21.8898	12.2484	18.5713	1.15374	0.248266
Aars	17.1359	16.1181	56.7947	16.7726	19.284	21.0487	24.5257	Aars	38.2352	49.0245	21.0383	59.3003	36.3074	27.2188	38.5208	1.57063	0.137403
Aars2	3.56584	5.45348	16.4611	5.11566	5.87839	4.81114	6.88094	Aars2	8.36821	12.9455	3.88207	15.7956	10.9139	8.09758	10.0005	1.45336	0.255266
Aasdh	4.75446	6.66536	6.25673	5.45111	5.44827	5.29225	5.6447	Aasdh	4.15009	4.90245	5.13435	4.95285	5.61199	5.44375	5.03258	0.891559	0.115669
Aasdhppt	51.3085	40.4769	19.8502	45.6216	40.5752	35.7227	38.9259	Aasdhppt	39.3238	30.8701	34.9386	21.9532	31.8116	32.6625	31.9266	0.820191	0.198768
Aatf	4.85351	4.72635	3.72424	3.1868	3.65607	4.81114	4.15969	Aatf	4.89846	5.74506	4.75867	4.50664	6.35612	5.10352	5.22808	1.25684	0.0260112
Aatk	1.48577	2.18139	6.44294	1.92885	2.79582	1.92446	2.7932	Aatk	4.01402	3.14064	2.88025	5.93449	3.19356	1.90531	3.51138	1.25711	0.461784
Abat	0.990511	2.66614	2.83042	2.09658	2.00726	1.6839	2.0458	Abat	4.35419	2.22142	1.75319	2.63259	1.67429	1.76922	2.40082	1.17353	0.496351
Abca1	20.8998	23.7529	42.2329	24.2365	33.4782	32.5955	29.5326	Abca1	38.0311	36.7684	23.4176	36.7671	24.5253	26.1981	30.9513	1.04804	0.749706
Abca2	4.16015	7.15011	26.8518	6.54133	7.5989	7.69783	10	Abca2	14.3552	13.3285	9.39211	18.6513	11.0689	9.8668	12.7771	1.27771	0.477854
Abca3	3.07059	3.87803	10.6886	5.36725	4.37295	2.76641	5.02397	Abca3	5.1706	5.20886	4.63344	8.56709	4.80584	4.76328	5.52485	1.0997	0.719814
Abca5	10.9947	9.81626	17.9508	9.64428	14.696	10.5845	12.2811	Abca5	12.0421	17.7714	16.5301	18.4282	12.4952	11.9082	14.8625	1.2102	0.191584
Abca6	8.9146	5.57466	9.16164	7.71542	9.10434	11.1859	8.60943	Abca6	7.3477	7.50688	8.64074	8.21012	7.03824	6.87274	7.60274	0.883071	0.257654
Abca7	4.2592	5.33229	14.1894	4.36089	5.16152	4.33003	6.27221	Abca7	10.4092	10.0347	5.76049	14.8139	9.36365	7.82539	9.70123	1.5467	0.122026
Abca8a	64.7794	48.3541	74.1869	49.5632	68.9636	66.8749	62.1204	Abca8a	76.9467	71.8516	65.7447	70.9908	46.0741	46.1358	62.9573	1.01347	0.907773
Abca8b	35.7575	29.6911	41.6743	26.1653	34.7685	39.5716	34.6047	Abca8b	36.9426	41.3645	36.8171	38.2395	26.1066	28.5797	34.675	1.00203	0.983974
Abca9	21.9894	18.5418	26.7028	22.1399	24.6606	31.1521	24.1978	Abca9	26.4653	30.3339	26.0474	25.3443	15.9368	17.6922	23.6367	0.976812	0.850631
Abcb10	19.6121	28.964	22.1965	26.9201	20.8611	20.9285	23.2471	Abcb10	21.1587	17.2352	23.1672	22.2209	29.0211	21.2306	22.3389	0.960936	0.688865
Abcb1a	3.66489	4.1204	7.374	3.27067	2.86751	3.3678	4.11088	Abcb1a	6.05505	5.82166	5.00912	8.56709	4.06171	1.56508	5.17995	1.26006	0.382277
Abcb1b	9.80606	10.5434	7.07606	8.38633	10.323	9.02089	9.19263	Abcb1b	10.2051	8.19629	11.1453	8.34398	7.19326	9.93485	9.1698	0.997517	0.978114
Abcb4	93.9005	98.7685	122.565	129.737	109.037	118.234	112.04	Abcb4	97.9013	104.867	87.1587	131.987	167.026	194.682	130.604	1.16569	0.348768
Abcb6	2.57533	1.81783	1.08003	2.43203	2.50907	3.96919	2.39725	Abcb6	2.51727	1.60862	2.75502	1.42785	2.94552	2.99406	2.37472	0.990604	0.963676
Abcb7	70.8216	54.5348	77.5387	57.6979	64.4473	59.177	64.0362	Abcb7	67.1498	71.6218	65.1186	76.0329	91.6831	92.2716	77.313	1.20733	0.0554151
Abcb8	10.7966	14.6638	27.038	15.6824	13.1905	12.3887	15.6267	Abcb8	18.7094	21.0652	13.3994	28.1554	24.2773	18.5768	20.6972	1.32448	0.141166
Abcb9	3.26869	1.81783	5.13945	2.5159	2.15063	2.28529	2.86296	Abcb9	3.53778	2.52783	3.1307	5.66677	4.61981	3.1982	3.78018	1.32037	0.209934
Abcc1	18.0273	17.5723	40.8549	17.0242	22.1515	19.2446	22.4791	Abcc1	26.1932	29.4147	19.786	36.2762	21.6108	22.3194	25.9334	1.15366	0.464077
Abcc10	0.792409	1.21188	2.38352	1.17409	0.573502	0.721671	1.14284	Abcc10	1.02051	0.766008	1.25228	1.91867	0.961169	0.816563	1.12253	0.982228	0.950891
Abcc4	8.9146	8.72556	15.3811	8.05087	7.38384	7.69783	9.35897	Abcc4	10.2732	10.2645	7.63891	12.6722	7.9374	9.8668	9.77549	1.0445	0.779267
Abcc5	15.3529	18.0571	41.7488	17.192	22.2232	25.4991	23.3455	Abcc5	24.8325	24.7421	19.9113	34.4022	30.3853	24.633	26.4844	1.13445	0.505377
Abcc8	0.990511	0.363565	3.687	1.34181	0.430126	1.08251	1.31592	Abcc8	1.42872	1.22561	0.751368	1.07089	1.42625	1.22484	1.18795	0.90275	0.811016
Abcc9	81.321	90.6489	220.736	72.5417	84.2331	93.8173	107.216	Abcc9	154.234	197.554	92.6688	195.615	129.262	111.665	146.833	1.3695	0.203615
Abcd1	3.46679	5.08991	12.8114	4.94793	4.58801	4.81114	5.95253	Abcd1	7.41573	9.1921	4.75867	9.99493	8.96058	6.26032	7.76372	1.30427	0.293684
Abcd2	46.455	55.0195	61.0031	48.3052	44.2313	42.338	49.5587	Abcd2	48.2363	57.9868	45.2073	55.9984	78.0717	53.757	56.5429	1.14093	0.242399
Abcd3	42.3939	28.6004	45.8827	30.4424	38.0662	44.1422	38.2546	Abcd3	44.9706	46.6499	36.8171	52.2949	46.2291	43.2778	45.0399	1.17737	0.09343
Abcd4	2.17912	4.84753	5.02773	2.34817	2.79582	2.16501	3.22723	Abcd4	2.5853	2.68103	2.00365	3.83734	3.13155	4.69524	3.15568	0.97783	0.918176
Abce1	65.1757	54.4136	58.9548	52.6661	58.9273	53.4037	57.2568	Abce1	59.666	66.4895	52.5958	58.2294	71.9946	72.8102	63.6309	1.11132	0.134881
Abcf1	16.7396	21.8139	32.1775	15.934	20.5027	19.3648	21.0888	Abcf1	22.9275	27.2699	20.0365	27.0399	28.246	21.5028	24.5038	1.16193	0.253808
Abcf2	64.3833	64.7146	86.1045	62.0588	59.2141	40.0528	62.7547	Abcf2	80.0763	83.2651	76.2639	85.18	91.5281	73.2185	81.5887	1.30012	0.024435
Abcf3	30.7059	33.448	35.8272	29.1005	33.98	22.3718	30.9056	Abcf3	31.2958	30.5637	29.9295	36.2762	35.6563	30.0767	32.2997	1.04511	0.559922
Abcg1	0.198102	1.09069	2.60697	1.17409	0.716877	1.44334	1.20501	Abcg1	1.29265	1.07241	0.876597	1.42785	0.930164	0.816563	1.06937	0.887437	0.708647
Abcg2	34.4698	24.9648	20.9302	27.7587	23.1551	23.4543	25.7888	Abcg2	25.7169	27.9593	20.287	22.5778	27.8739	23.7484	24.6939	0.957542	0.649937
Abhd10	13.57	11.5129	7.82091	15.8502	12.8321	9.74256	11.8881	Abhd10	8.77642	10.0347	11.521	7.63006	11.0379	12.5206	10.2535	0.862497	0.268526
Abhd11	41.1062	41.81	23.0531	40.2544	30.9691	34.6402	35.3055	Abhd11	31.6359	26.8869	33.4359	22.7117	26.9127	28.9199	28.4172	0.804894	0.0781816
Abhd12	37.1442	30.6607	18.3978	31.3649	28.5317	29.9493	29.3414	Abhd12	24.4243	22.1376	28.8025	19.8114	26.3236	27.2188	24.7864	0.844757	0.149944
Abhd13	22.6827	22.7834	19.5895	18.7015	25.8076	20.5676	21.6887	Abhd13	18.4373	15.3202	20.7879	14.5908	22.82	22.7277	19.114	0.881286	0.188998
Abhd14a	17.5321	15.8757	9.68303	18.2822	14.911	16.3579	15.4403	Abhd14a	10.7494	11.1071	14.276	9.28101	12.8673	11.4319	11.6188	0.752496	0.0291739
Abhd14b	1.88197	2.0602	2.01109	1.84499	2.58076	0.962228	1.89021	Abhd14b	1.49675	1.91502	3.00547	2.40949	2.10837	2.58578	2.25348	1.19219	0.261244
Abhd16a	130.946	121.309	71.0958	150.283	116.564	105.845	116.007	Abhd16a	101.847	88.1676	123.099	87.1433	112.457	122.484	105.866	0.912585	0.447236
Abhd17a	85.8773	77.3182	38.7321	73.3804	54.8411	65.3112	65.9101	Abhd17a	61.7751	52.3184	73.5089	41.1845	55.6548	58.4523	57.149	0.867075	0.315029
Abhd17b	63.0956	56.7161	21.2282	55.6852	53.8375	58.0945	51.4429	Abhd17b	45.5149	41.1347	53.4724	26.0582	39.0669	48.6535	42.3168	0.822598	0.244486
Abhd17c	3.16964	3.63565	4.50633	4.1093	3.94282	4.08947	3.90887	Abhd17c	3.87795	4.21305	2.50456	5.30981	4.65082	4.42305	4.16321	1.06507	0.570843
Abhd18	7.62694	7.51368	8.67749	5.7027	9.53447	6.7356	7.63181	Abhd18	7.3477	9.4219	9.64256	8.65633	7.4103	7.00883	8.24794	1.08073	0.416173
Abhd2	2.97153	4.84753	11.3962	4.19316	4.30126	5.65309	5.56046	Abhd2	5.98701	7.12388	4.38298	10.5304	4.43378	3.47039	5.98807	1.0769	0.796341
Abhd4	4.75446	8.362	11.5451	7.63156	7.67059	5.17198	7.52262	Abhd4	8.23214	8.8857	8.64074	11.3782	10.7589	5.98813	8.98063	1.19382	0.280396
Abhd5	74.6846	58.6552	32.1775	68.684	55.558	62.4246	58.6973	Abhd5	51.638	38.9898	56.9788	33.7329	51.7481	52.3961	47.5806	0.81061	0.152311
Abhd6	4.0611	4.84753	3.687	4.61248	4.0862	4.20975	4.25068	Abhd6	4.62633	4.36625	4.0073	3.525	3.68965	5.17157	4.23101	0.995374	0.949859
Abhd8	8.61745	14.0579	14.1149	10.9861	12.2586	10.2237	11.7098	Abhd8	12.4503	14.018	11.6462	13.3415	14.6656	13.2691	13.2318	1.12998	0.168258
Abi1	17.334	16.9664	14.4128	18.5338	18.3521	18.7634	17.3937	Abi1	14.7634	13.3285	18.7842	16.8665	15.1927	17.8283	16.1273	0.927188	0.264601
Abi2	8.61745	10.907	11.6941	9.56041	10.323	11.3062	10.4014	Abi2	8.02804	9.4219	8.26505	12.6275	12.3402	12.5206	10.5339	1.01274	0.899512
Abi3bp	37.7385	34.5387	32.8478	25.6622	45.0199	52.0806	37.9813	Abi3bp	32.3843	35.1598	46.7101	38.2842	15.1927	24.7691	32.0833	0.844715	0.340466
Abl1	11.1928	13.5731	36.0134	14.9277	16.4165	20.4474	18.7618	Abl1	23.6079	26.5805	11.7714	29.6278	19.6264	22.5916	22.3009	1.18864	0.448155
Abl2	8.22124	13.9367	34.561	13.9213	13.4056	18.2823	17.0547	Abl2	20.5463	26.0443	13.3994	30.5202	23.068	22.1152	22.6156	1.32606	0.24099
Ablim1	11.1928	18.9054	37.3169	12.5795	19.2123	19.4851	19.782	Ablim1	23.3357	22.6739	18.5338	31.2788	18.0762	14.494	21.3987	1.08173	0.727563
Ablim2	7.52789	7.51368	16.6846	10.8184	7.95734	11.1859	10.2813	Ablim2	14.8315	15.7798	7.63891	18.2051	13.4874	13.3372	13.88	1.35002	0.108839
Ablim3	4.4573	6.30179	9.08715	6.12202	6.23683	6.25448	6.40993	Ablim3	9.933	9.1921	6.88754	12.3152	7.9684	5.64789	8.65735	1.35062	0.0826161
Abr	5.05161	8.60437	10.8003	5.45111	7.5989	6.85588	7.39369	Abr	6.19112	7.58348	6.63709	9.41487	6.41813	5.23961	6.91405	0.935128	0.658604
Abra	142.733	176.329	165.878	187.602	154.415	116.069	157.171	Abra	143.552	198.703	106.068	167.058	181.63	147.321	157.389	1.00139	0.989996
Abracl	3.16964	3.87803	1.08003	4.52862	4.01451	4.93142	3.60037	Abracl	2.5853	2.60443	2.37933	1.16013	1.86033	2.44969	2.1732	0.603604	0.0525898
Abraxas1	9.11271	6.78655	3.91045	7.2961	12.1869	11.667	8.49329	Abraxas1	7.82394	5.05566	9.51733	5.39905	5.39495	6.94078	6.68862	0.787518	0.255112
Abraxas2	18.5226	22.9046	22.3827	18.6176	19.0689	21.4096	20.4843	Abraxas2	17.961	20.2992	13.9003	21.0607	22.0759	19.6656	19.1605	0.935371	0.383224
Abt1	8.61745	9.08913	6.96433	9.56041	7.38384	5.17198	7.79786	Abt1	7.00753	6.43447	9.26688	7.13924	9.79772	6.6686	7.71907	0.989897	0.930883
Abtb1	7.92409	9.69507	12.6624	11.9086	9.03265	8.4195	9.94038	Abtb1	10.4773	12.4093	9.26688	13.2968	11.8751	7.34907	10.7791	1.08437	0.499301
Abtb2	2.57533	4.72635	16.6474	4.69634	5.30489	4.33003	6.38005	Abtb2	6.80342	9.65171	6.01095	14.9924	8.24745	5.3757	8.51361	1.33441	0.422539
AC121965.1	1443.37	958.479	250.828	925.599	1111.52	1452.36	1023.69	AC121965.1	1035.01	920.436	1066.57	334.696	396.901	805.743	759.891	0.742304	0.266375
AC126804.1	0.792409	0.969507	2.75594	1.50954	1.147	1.56362	1.45634	AC126804.1	1.70086	2.75763	0.751368	2.40949	1.39525	1.42898	1.7406	1.19519	0.508487
AC134329.1	3.36774	0.848318	0.595879	1.34181	2.58076	3.48808	2.0371	AC134329.1	1.83692	1.37881	1.75319	1.29399	1.17821	1.1568	1.43299	0.703446	0.305133
AC149090.1	5.05161	4.48397	6.29397	7.04451	6.81033	6.25448	5.98981	AC149090.1	3.40171	5.51526	4.75867	4.59588	5.27093	5.92008	4.91042	0.819796	0.0776833
AC160637.1	1.48577	1.21188	2.83042	1.17409	0.788565	1.6839	1.5291	AC160637.1	0.47624	0.153202	0.751368	1.33861	0.899158	1.76922	0.897966	0.58725	0.123671
AC163032.1	1.38672	2.18139	2.86767	0.838633	1.79219	4.08947	2.19268	AC163032.1	1.70086	1.83842	1.12705	2.32025	1.48826	2.10945	1.76405	0.804518	0.42588
Acaa1a	23.0789	32.842	22.3082	27.2556	18.4237	17.8012	23.6183	Acaa1a	25.785	25.8145	25.6717	28.8693	28.8971	21.2306	26.0447	1.10273	0.378106
Acaa2	108.263	106.767	105.918	123.614	97.7104	70.2427	102.086	Acaa2	103.004	86.4824	99.932	114.183	126.905	90.7065	103.536	1.0142	0.881653
Acaca	15.0558	24.8436	33.5927	14.1729	16.1297	19.9662	20.6268	Acaca	15.4438	18.231	24.4195	25.3443	21.3007	22.0472	21.1311	1.02445	0.886504
Acacb	71.4159	90.8913	293.47	77.0703	76.7059	93.2159	117.128	Acacb	174.576	227.964	81.3983	269.462	152.206	120.035	170.94	1.45943	0.263843
Acad10	3.66489	3.39327	3.27733	2.34817	2.86751	2.52585	3.01284	Acad10	3.12957	2.83423	2.25411	3.25728	2.04636	3.1982	2.78663	0.924917	0.466782
Acad11	17.1359	18.5418	38.9928	15.1792	14.5526	17.0796	20.247	Acad11	28.8465	29.7211	16.9058	35.7408	22.479	17.8963	25.2649	1.24784	0.326663
Acad12	17.9283	14.3002	19.4405	12.9988	10.8965	11.5467	14.5185	Acad12	17.7569	20.0694	14.276	18.2943	16.5259	11.7721	16.4491	1.13297	0.326879
Acad8	28.6258	37.2048	28.4532	40.3382	34.195	24.8977	32.2858	Acad8	27.4178	28.8785	34.563	29.7171	38.0127	31.3696	31.6598	0.98061	0.834513
Acad9	21.7913	19.5113	22.3082	23.901	20.2159	15.8768	20.6008	Acad9	19.3898	22.4441	20.287	26.1028	25.8585	20.278	22.3934	1.08702	0.30539
Acadl	128.865	120.946	104.875	125.879	98.9291	100.914	113.401	Acadl	115.862	104.407	117.965	114.139	120.301	94.7213	111.233	0.980875	0.75516
Acadm	271.796	215.473	174.108	248.151	205.242	181.861	216.105	Acadm	229.139	191.655	203.621	193.473	247.299	204.005	211.532	0.978838	0.804774
Acads	83.5992	80.9538	57.3533	88.895	58.7122	57.6134	71.1878	Acads	77.2869	73.9198	69.6268	59.3895	73.886	58.7245	68.8056	0.966536	0.737505
Acadsb	103.409	95.7388	76.7194	97.533	91.5452	77.3391	90.3808	Acadsb	108.719	98.4321	100.934	79.2455	100.458	80.8397	94.7713	1.04858	0.523261
Acadvl	60.025	67.2595	114.632	66.5874	56.7767	55.8092	70.1817	Acadvl	91.8462	101.573	61.8627	128.105	111.744	64.3724	93.2504	1.3287	0.132785
Acap2	10.3013	9.81626	13.8169	6.87679	11.3984	12.7495	10.8265	Acap2	12.1781	14.1712	9.89302	14.3677	7.99941	8.09758	11.1178	1.02691	0.853921
Acap3	8.3203	7.02892	9.34785	9.22496	8.96096	12.9901	9.31218	Acap3	8.84445	7.43028	8.39028	8.70095	7.87538	6.73664	7.99633	0.858696	0.18027
Acat1	303.196	248.921	153.066	277.503	247.538	216.141	241.061	Acat1	246.012	201.154	236.431	171.119	230.215	227.481	218.735	0.907386	0.383661
Acat2	4.2592	3.87803	2.75594	2.76749	4.0862	2.04474	3.2986	Acat2	1.83692	2.91083	3.75684	1.69557	3.50362	2.44969	2.69225	0.816179	0.257613
Acbd3	9.01365	10.301	10.8748	6.79292	9.67784	9.62228	9.38042	Acbd3	7.7559	10.8773	8.51551	10.3519	7.90639	9.93485	9.22364	0.983287	0.847639
Acbd4	21.9894	24.1165	12.9976	20.2949	17.9936	13.3509	18.4571	Acbd4	14.8315	12.4859	16.9058	13.2522	17.8281	16.1952	15.2498	0.826226	0.16145
Acbd5	24.8618	20.602	22.271	20.7142	22.725	24.4165	22.5984	Acbd5	21.3627	23.2101	17.1562	22.7117	27.5018	25.2454	22.8647	1.01178	0.873458
Acbd6	11.2918	13.3307	11.6196	12.244	11.255	10.4642	11.7009	Acbd6	13.6749	12.0263	8.64074	14.1446	13.7664	12.3165	12.4282	1.06216	0.456694
Acbd7	2.97153	2.30258	0.372424	1.25795	1.43375	3.00696	1.89087	Acbd7	1.42872	0.689408	1.87842	0.312342	0.434076	1.42898	1.02866	0.544014	0.12229
Accs	1.48577	1.57545	1.86212	1.5934	1.43375	0.962228	1.48545	Accs	0.544274	2.14482	1.25228	2.23101	1.30223	1.63313	1.51796	1.02188	0.912013
Acd	1.08956	1.45426	2.97939	1.50954	2.15063	1.08251	1.71098	Acd	1.56479	2.45123	1.00182	2.72183	2.2944	2.04141	2.01258	1.17627	0.46347
Ace	31.3992	23.2682	40.8177	23.901	32.3312	30.3102	30.3379	Ace	38.2352	44.0455	35.9405	39.5782	20.3396	25.0413	33.8634	1.11621	0.460417
Acer3	12.5795	8.24081	5.8843	8.63791	13.1189	17.4404	10.9836	Acer3	6.93949	7.66008	11.6462	8.03164	7.78237	10.0709	8.68846	0.791037	0.258487
Ache	4.4573	5.2111	17.8019	6.79292	4.80308	6.7356	7.63365	Ache	9.79693	16.3926	4.75867	17.268	10.3868	5.98813	10.7652	1.41023	0.314938
Acin1	7.23073	8.24081	18.2115	7.04451	11.1116	10.8251	10.444	Acin1	15.0356	14.7074	8.39028	16.9557	15.5337	13.4733	14.016	1.34201	0.122765
Ackr3	18.2254	21.9351	14.9715	24.8235	26.4528	25.4991	21.9845	Ackr3	24.9005	17.7714	27.2997	22.2209	21.5798	17.0798	21.8087	0.992	0.944556
Acly	15.1548	17.0876	24.5428	16.7726	16.2014	19.1243	18.1473	Acly	14.9675	16.2394	22.0401	20.4361	20.3396	12.5206	17.7572	0.978507	0.85365
Aco1	11.2918	8.11962	20.5578	11.8247	8.96096	12.509	12.2107	Aco1	15.2397	16.0096	8.51551	19.4544	15.1307	11.636	14.331	1.17365	0.394061
Aco2	499.416	457.001	905.996	539.66	490.918	388.981	546.995	Aco2	775.59	824.302	561.773	982.671	883.5	614.191	773.671	1.4144	0.0460715
Acot11	1.88197	1.33307	6.03327	2.68362	2.50907	1.80418	2.70753	Acot11	2.7894	4.28965	1.62797	5.39905	3.34859	2.1775	3.27203	1.20849	0.54419
Acot13	278.73	187.721	72.2875	232.637	229.329	265.094	210.966	Acot13	192.537	166.683	235.178	102.716	108.116	167.123	162.059	0.768175	0.218581
Acot2	11.1928	6.54417	10.2417	7.2961	9.46278	9.98312	9.1201	Acot2	10.9535	11.7199	6.13617	12.4044	9.64269	6.94078	9.63292	1.05623	0.699454
Acot6	1.78292	1.33307	2.27179	1.09022	1.79219	2.04474	1.71916	Acot6	1.83692	1.83842	2.00365	1.78481	1.86033	0.680469	1.66743	0.969914	0.851103
Acot7	20.6026	19.6325	12.8114	23.3978	15.9147	13.7118	17.6785	Acot7	19.1176	13.3285	21.2888	14.3231	15.5027	13.7455	16.2177	0.91737	0.515615
Acot8	5.74497	5.08991	3.91045	5.7027	5.73502	2.52585	4.78482	Acot8	4.69436	3.21724	6.63709	4.01582	4.58881	4.89938	4.67545	0.977143	0.880597
Acot9	29.7153	32.9632	20.3716	29.1844	28.6751	28.9871	28.3161	Acot9	23.5399	23.4399	30.18	19.0975	31.6566	26.9466	25.81	0.911496	0.353074
Acox1	27.6353	31.2666	91.8398	26.6685	28.6751	28.2655	39.0585	Acox1	66.0613	70.9324	33.0602	87.5003	51.9961	38.5826	58.0221	1.48552	0.192769
Acox3	4.95256	3.87803	14.5245	7.96701	5.37658	5.29225	6.99849	Acox3	8.50428	10.7241	6.63709	14.0554	8.5265	6.19227	9.1066	1.30122	0.317619
Acp1	63.1946	55.6255	23.351	52.0791	52.0453	54.7267	50.1704	Acp1	41.637	36.1556	54.7247	34.1791	41.0822	51.7156	43.249	0.862043	0.321257
Acp2	7.42884	7.87724	11.1727	6.6252	8.88928	7.57755	8.2618	Acp2	9.933	8.8857	7.88937	10.8873	8.49549	6.5325	8.77057	1.06158	0.586342
Acp5	1.98102	4.60516	2.56973	1.92885	2.72413	2.16501	2.66232	Acp5	2.1771	1.53202	6.38663	1.74019	4.15473	1.49703	2.91462	1.09477	0.787606
Acp6	10.5985	9.93744	9.832	10.5668	6.88202	8.05866	9.31256	Acp6	8.98052	13.3285	9.14165	12.3152	11.9371	10.139	10.9737	1.17837	0.115323
Acsf3	1.98102	4.1204	6.18224	2.5159	2.3657	2.28529	3.24176	Acsf3	4.49026	4.21305	2.12888	6.20221	4.71283	4.4911	4.37305	1.34898	0.21498
Acsl1	78.2504	70.774	183.642	83.6117	87.7458	92.2536	99.3796	Acsl1	136.749	138.418	77.2657	212.705	148.702	94.7893	134.771	1.35613	0.200757
Acsl3	23.6732	16.8452	21.1537	23.8172	16.2014	18.1621	19.9755	Acsl3	19.798	33.398	15.5283	21.1946	25.7655	15.5147	21.8665	1.09467	0.561833
Acsl4	33.8755	33.5692	36.6838	28.6812	28.6751	30.671	32.026	Acsl4	37.4869	41.2113	27.8006	32.662	42.4775	30.2809	35.3199	1.10285	0.271081
Acsl5	4.6554	7.87724	8.30506	4.27703	6.88202	6.61532	6.43535	Acsl5	5.71488	4.90245	6.63709	6.69304	6.66617	5.17157	5.9642	0.926788	0.549669
Acsl6	40.9081	29.2064	24.8035	35.7257	32.3312	39.2108	33.6976	Acsl6	33.2687	30.1041	38.3198	25.3443	28.587	32.4584	31.3471	0.930246	0.466005
Acss1	5.64591	7.99843	13.9287	7.63156	8.81759	5.65309	8.27921	Acss1	11.2256	13.4052	7.51368	16.1525	9.20862	7.82539	10.8885	1.31516	0.192254
Acss2	10.6975	14.179	30.7995	10.9861	16.0581	12.9901	15.9517	Acss2	14.6954	15.3202	14.5265	23.7826	17.7351	15.1745	16.8724	1.05772	0.794758
Acss3	7.62694	10.6646	4.99048	6.54133	8.31578	8.05866	7.69963	Acss3	6.05505	6.43447	8.0146	5.22057	7.13125	8.91414	6.96168	0.904158	0.457097
Acta1	19005.1	14746.1	19510.2	17801.7	14997.5	14809.5	16811.7	Acta1	17435.4	22079.3	19438.2	23777	27363.2	30648.1	23456.9	1.39527	0.0197763
Acta2	20.8007	29.57	31.805	21.6367	19.2123	14.7943	22.9698	Acta2	28.9145	42.6667	27.4249	35.6069	29.1761	15.5827	29.8953	1.3015	0.160937
Actb	151.548	192.083	327.882	189.196	173.054	146.74	196.751	Actb	222.336	279.517	176.446	347.279	260.074	171.954	242.934	1.23473	0.25953
Actc1	236.039	108.585	147.517	115.899	51.9019	91.4117	125.226	Actc1	110.488	261.132	36.8171	63.2715	338.828	113.434	153.995	1.22974	0.61598
Actg1	33.3802	36.3565	49.0483	41.4284	32.833	35.9633	38.1683	Actg1	43.8821	50.1736	41.4505	76.1667	49.8258	46.7482	51.3745	1.346	0.0531948
Actl6a	14.9567	13.6943	8.90094	15.5147	16.0581	12.7495	13.6457	Actl6a	13.6068	10.2645	10.7696	8.61171	14.6346	10.7514	11.4398	0.838343	0.149217
Actn1	2.97153	3.51446	10.3906	2.43203	2.9392	2.16501	4.06881	Actn1	2.1771	5.36206	4.38298	9.28101	3.00753	3.40234	4.60217	1.13108	0.753094
Actn2	94.0986	105.192	407.507	117.157	91.2585	121.241	156.075	Actn2	217.642	222.755	109.575	386.545	215.054	144.395	215.994	1.38391	0.37126
Actn3	1646.92	1790.07	4036.67	1933.22	1863.45	1743.08	2168.9	Actn3	2980.85	3998.87	1897.71	3761.22	4304.58	4185.5	3521.45	1.62361	0.0293368
Actn4	8.81555	15.6333	31.1719	9.05723	12.0435	9.26145	14.3305	Actn4	15.1716	18.0778	12.0219	24.4519	12.1231	9.25438	15.1835	1.05952	0.843016
Actr10	74.4865	68.1078	36.4603	61.6395	54.411	42.2178	56.2205	Actr10	56.6045	52.6248	56.2274	42.6123	52.2752	60.1535	53.4163	0.950121	0.68089
Actr1a	35.3613	36.5989	59.0665	36.9837	37.9945	28.8668	39.1453	Actr1a	47.76	54.9994	36.9423	60.1481	57.5461	39.3311	49.4545	1.26336	0.104837
Actr1b	64.8785	66.29	86.8121	82.6892	65.7376	70.1224	72.755	Actr1b	72.0483	77.6733	75.763	93.1224	101.357	102.343	87.051	1.1965	0.0636928
Actr2	23.6732	26.5403	33.3692	21.3851	22.9401	31.9941	26.6503	Actr2	23.0636	24.7421	23.7933	28.0215	29.9513	23.5442	25.5193	0.957562	0.641205
Actr3	54.0819	46.4151	34.0023	47.0473	52.1887	53.0428	47.7964	Actr3	42.0452	41.9773	52.9715	39.5782	48.0585	45.5234	45.0256	0.942031	0.467907
Actr3b	17.9283	8.11962	10.8748	26.5008	15.9864	17.1998	16.1016	Actr3b	11.974	15.0138	11.6462	14.5908	19.9365	19.1212	15.3804	0.95521	0.814499
Actr5	0.89146	1.69664	1.30349	2.26431	1.79219	1.08251	1.5051	Actr5	1.90496	2.37463	2.00365	2.63259	1.08519	1.83727	1.97305	1.31091	0.149908
Actr6	23.7723	20.602	8.45403	21.469	17.7069	18.8837	18.4813	Actr6	19.2537	18.5374	18.0328	11.1104	11.9681	17.4881	16.0651	0.869261	0.381571
Actr8	16.0463	14.785	22.2337	17.6113	17.0617	15.8768	17.2691	Actr8	17.1446	18.231	14.0255	20.6592	22.0139	20.5502	18.7707	1.08695	0.371288
Acvr1	6.63643	9.08913	15.4929	9.56041	6.81033	7.8181	9.23454	Acvr1	9.11659	8.7325	6.51186	10.0396	8.89856	8.98219	8.71354	0.943581	0.726452
Acvr1b	32.2907	31.0242	33.1458	27.591	28.6751	25.8599	29.7644	Acvr1b	37.2828	43.3561	35.9405	29.3155	26.6337	32.3223	34.1418	1.14707	0.15045
Acvr1c	2.17912	6.30179	3.46354	1.5934	4.15789	1.6839	3.22994	Acvr1c	2.65334	1.91502	5.00912	2.40949	4.34076	4.21891	3.42444	1.06022	0.834149
Acvr2a	34.866	35.9929	37.5031	29.0167	37.636	38.7297	35.6241	Acvr2a	31.9761	42.6667	35.3143	32.7512	38.2297	32.3903	35.5547	0.998053	0.975892
Acvr2b	2.27818	2.54495	8.52852	2.43203	2.3657	2.28529	3.40578	Acvr2b	5.23864	5.28546	2.50456	8.70095	3.59663	5.3757	5.11699	1.50244	0.230367
Acvrl1	10.3013	11.9977	13.8169	13.8374	9.60615	8.4195	11.3298	Acvrl1	8.98052	13.6349	16.1544	13.6092	11.565	8.50586	12.075	1.06577	0.635553
Acy1	1.78292	1.93901	2.68145	1.5934	2.29401	0.84195	1.85546	Acy1	2.44923	3.29384	2.00365	2.76646	2.2944	1.36094	2.36142	1.27269	0.204019
Acyp1	93.4052	83.62	25.8462	81.1796	87.5307	82.8719	75.7423	Acyp1	77.423	71.009	101.309	34.3576	39.997	67.2984	65.2324	0.861242	0.48016
Acyp2	788.15	596.853	153.96	552.24	607.338	694.127	565.445	Acyp2	533.389	454.166	634.781	208.243	235.145	442.237	417.993	0.73923	0.220279
Adal	15.3529	16.9664	14.9342	16.1856	15.9147	16.4782	15.972	Adal	16.3282	12.1029	16.5301	19.9006	16.6189	18.3046	16.6309	1.04125	0.574598
Adam10	18.4235	21.8139	20.0737	17.0242	16.0581	17.3201	18.4522	Adam10	17.0766	18.6906	17.1562	18.0712	14.4795	15.6508	16.8542	0.913394	0.173053
Adam15	4.2592	5.69585	13.6307	5.19952	7.95734	7.93838	7.44684	Adam15	7.00753	7.96649	8.64074	12.3152	7.19326	6.60055	8.28729	1.11286	0.618251
Adam17	10.6975	11.2705	19.2171	11.8247	13.8357	13.4712	13.3861	Adam17	11.974	14.8606	10.6444	17.1342	14.8826	12.4526	13.6581	1.02031	0.868619
Adam19	3.16964	2.78733	4.6553	3.43839	3.5127	3.24752	3.46848	Adam19	2.72137	3.67684	3.25593	2.81108	1.89133	1.63313	2.66495	0.768332	0.0804827
Adam22	1.58482	2.0602	3.35182	2.01272	3.44101	2.28529	2.45598	Adam22	3.60582	2.98743	4.25775	4.81898	2.23239	1.56508	3.24458	1.32109	0.216945
Adam33	1.98102	1.93901	2.68145	0.670906	1.64882	3.24752	2.02812	Adam33	1.63282	1.07241	2.00365	2.36487	1.55027	1.42898	1.6755	0.826135	0.411735
Adam9	33.1821	35.5082	54.7836	36.9837	46.9554	46.0667	42.2466	Adam9	43.678	52.0886	36.5666	55.7753	62.1969	65.7333	52.6731	1.2468	0.0974445
Adamts1	9.90512	13.8155	37.4659	12.0763	11.6134	14.1929	16.5115	Adamts1	36.9426	27.4997	18.659	47.4313	24.2773	15.1745	28.3307	1.71582	0.0990166
Adamts10	4.85351	2.66614	7.74642	4.78021	6.59527	5.77337	5.40249	Adamts10	4.55829	4.05985	5.76049	7.9424	4.5268	5.78399	5.43864	1.00669	0.969365
Adamts12	7.92409	5.69585	6.36845	3.35453	5.73502	5.89365	5.8286	Adamts12	2.85744	7.43028	8.64074	6.38069	3.56563	5.10352	5.66305	0.971597	0.883222
Adamts15	0.990511	1.57545	3.53803	2.09658	2.65245	2.16501	2.16967	Adamts15	1.15658	2.75763	2.88025	1.56171	1.89133	1.90531	2.02547	0.933537	0.756591
Adamts2	6.63643	6.66536	20.5578	8.8895	12.0435	9.38172	10.6957	Adamts2	12.9945	14.6308	12.1471	21.6408	9.85973	9.52657	13.4666	1.25906	0.346561
Adamts20	3.46679	3.99921	4.35736	3.35453	2.65245	3.72863	3.59316	Adamts20	3.06154	4.36625	3.38116	4.23892	3.56563	3.60649	3.70333	1.03066	0.734749
Adamts3	1.48577	1.21188	2.34627	0.754769	1.29038	2.28529	1.56239	Adamts3	1.36068	1.99162	2.12888	2.94494	0.806142	1.36094	1.76553	1.13002	0.6234
Adamts5	30.5078	28.3581	24.0214	32.2035	41.7223	39.9325	32.7909	Adamts5	27.3498	30.3339	32.935	32.0819	22.1379	28.7158	28.9257	0.882126	0.263365
Adamts6	4.0611	1.69664	2.38352	3.27067	2.58076	5.29225	3.21415	Adamts6	3.19761	2.60443	2.88025	2.81108	1.55027	2.92602	2.66161	0.82809	0.373075
Adamts9	2.67438	4.60516	8.8637	4.94793	5.59164	8.17894	5.81029	Adamts9	11.0896	16.8522	5.25958	28.6016	9.36365	11.9082	13.8458	2.38298	0.0606093
Adamtsl1	4.4573	7.75605	9.23612	3.1868	6.73864	7.69783	6.51213	Adamtsl1	5.71488	10.1113	8.76596	8.74557	4.89886	3.47039	6.95116	1.06742	0.762842
Adamtsl2	1.28767	1.21188	2.60697	1.17409	1.43375	2.88668	1.76684	Adamtsl2	5.23864	4.21305	2.75502	9.41487	2.69747	3.81063	4.68828	2.65348	0.0344606
Adamtsl3	7.82504	8.11962	9.832	5.87043	9.96459	7.93838	8.25834	Adamtsl3	8.16411	9.0389	8.26505	10.3519	5.33294	6.73664	7.98159	0.966488	0.775842
Adamtsl4	4.95256	4.48397	12.6252	3.94157	5.73502	5.41253	6.1918	Adamtsl4	5.71488	5.66846	5.38481	10.932	4.21674	6.19227	6.35152	1.02579	0.923767
Adamtsl5	8.9146	11.8765	17.4294	11.657	10.5381	9.26145	11.6128	Adamtsl5	12.5863	10.1879	10.6444	17.1342	14.3245	10.8195	12.6161	1.08639	0.562855
Adap1	1.98102	2.0602	1.15451	2.34817	1.36207	0.84195	1.62465	Adap1	1.70086	1.99162	2.50456	1.20475	2.04636	1.36094	1.80151	1.10886	0.582115
Adap2	3.26869	2.30258	2.01109	1.76113	2.65245	1.80418	2.30002	Adap2	2.10906	2.60443	1.25228	2.36487	1.05418	2.78992	2.02913	0.882221	0.489649
Adar	2.17912	2.0602	4.20839	2.26431	2.72413	1.80418	2.54006	Adar	2.92547	4.21305	4.88389	4.1943	2.04636	2.04141	3.38408	1.33229	0.200109
Adarb1	4.16015	5.81704	12.5879	4.69634	6.52358	8.53978	7.05414	Adarb1	10.4773	10.0347	6.51186	17.4019	6.69718	11.3638	10.4145	1.47636	0.135882
Adat1	3.76394	2.54495	1.86212	2.09658	1.93557	3.24752	2.57511	Adat1	2.1771	2.37463	2.37933	2.49873	1.79832	2.85797	2.34768	0.911679	0.534133
Adat2	3.16964	3.02971	1.93661	3.01908	2.29401	3.24752	2.78276	Adat2	3.19761	1.37881	1.87842	2.05253	1.89133	3.47039	2.31152	0.830656	0.273521
Adck1	12.5795	12.4824	15.6418	14.089	9.53447	13.5915	12.9864	Adck1	14.2192	16.0862	11.8967	18.3835	18.0762	14.0177	15.4466	1.18944	0.0954029
Adck2	2.27818	1.33307	2.38352	1.92885	1.64882	2.88668	2.07652	Adck2	2.10906	2.06822	2.00365	2.18639	2.66647	2.44969	2.24725	1.08222	0.516993
Adck5	2.87248	3.27209	2.79318	3.94157	5.01814	6.01393	3.98523	Adck5	4.21812	2.98743	4.63344	3.16804	3.22457	5.57985	3.96857	0.99582	0.980781
Adcy1	1.28767	1.57545	2.49524	1.00636	1.21869	0.360836	1.32404	Adcy1	1.15658	0.612807	1.00182	2.81108	1.79832	0.816563	1.36619	1.03184	0.925536
Adcy2	17.2349	16.1181	27.8573	21.6367	17.7069	23.334	20.648	Adcy2	16.1241	23.4399	12.7733	28.0215	28.742	30.0087	23.1849	1.12287	0.484013
Adcy3	0.396205	1.45426	2.34627	0.754769	1.21869	1.56362	1.28897	Adcy3	1.63282	1.07241	1.62797	1.91867	1.20921	0.816563	1.37961	1.07032	0.787057
Adcy4	3.26869	2.30258	6.96433	3.43839	2.58076	2.64613	3.53348	Adcy4	5.03453	4.13645	4.50821	8.74557	3.28658	4.28695	4.99971	1.41495	0.19586
Adcy5	0.396205	1.09069	3.01664	0.838633	0.716877	2.52585	1.43082	Adcy5	2.72137	2.68103	1.62797	2.27563	1.61228	1.1568	2.01251	1.40655	0.286845
Adcy6	5.24971	5.2111	17.3922	6.70906	7.52721	8.17894	8.37804	Adcy6	9.86496	11.3369	6.88754	15.3494	10.9449	7.55321	10.3228	1.23213	0.40926
Adcy7	6.04212	7.75605	14.1149	7.2961	8.60253	8.53978	8.72524	Adcy7	8.64035	7.81329	9.64256	11.869	5.48796	5.64789	8.18351	0.937911	0.728555
Adcy9	12.8766	15.8757	54.0388	17.6952	13.2622	16.5984	21.7245	Adcy9	31.0236	43.6625	21.7897	49.9747	29.6102	27.8312	33.982	1.56422	0.152592
Adcyap1r1	1.08956	2.0602	1.82488	0.25159	0.788565	0.481114	1.08265	Adcyap1r1	1.83692	1.45542	2.00365	1.91867	0.899158	0.544375	1.44303	1.33287	0.371977
Add1	28.5267	24.48	46.2551	27.4233	24.804	24.0557	29.2575	Add1	32.0441	34.0874	30.8061	43.3709	41.2373	30.2128	35.2931	1.20629	0.182729
Add3	21.6922	23.6317	30.9112	21.1335	26.8829	27.6641	25.3193	Add3	29.3228	31.2532	28.6772	32.9297	21.3317	19.9377	27.2421	1.07594	0.491584
Adgra2	2.37723	2.30258	7.29952	2.59976	2.86751	3.60836	3.50916	Adgra2	2.04103	3.37044	3.00547	4.50664	2.79049	2.58578	3.04998	0.869147	0.607806
Adgra3	10.3013	12.9672	17.4294	12.7472	10.6098	13.7118	12.9611	Adgra3	12.4503	11.7965	9.51733	17.268	15.7818	14.0177	13.4719	1.03941	0.749642
Adgrd1	6.43832	5.57466	9.01267	7.79928	10.2513	9.02089	8.01619	Adgrd1	9.25266	7.50688	6.88754	11.4228	5.51897	7.89344	8.08038	1.00801	0.9547
Adgre1	9.21176	10.0586	8.78921	9.56041	10.3947	11.1859	9.86677	Adgre1	6.73539	9.1921	6.76232	6.96076	7.59633	7.00883	7.37596	0.747555	0.000772788
Adgre5	4.95256	6.05942	16.1632	7.21224	6.02177	7.45727	7.97774	Adgre5	8.84445	10.2645	7.51368	16.0633	8.74354	7.48516	9.8191	1.23081	0.409466
Adgrf5	14.4615	23.3894	65.8819	21.7206	21.8648	20.3271	27.9408	Adgrf5	34.9696	50.0969	23.6681	55.9092	27.3778	19.8697	35.3152	1.26393	0.468168
Adgrg1	0.89146	2.30258	9.832	2.01272	3.22595	2.52585	3.46509	Adgrg1	6.19112	5.43866	3.63161	9.68259	3.90669	3.06211	5.3188	1.53497	0.288315
Adgrg6	0.792409	0.605942	2.1973	0.922496	1.147	0.84195	1.08452	Adgrg6	1.08855	2.60443	1.00182	2.49873	1.20921	1.22484	1.6046	1.47955	0.204728
Adgrl1	2.97153	5.57466	23.3138	6.79292	7.74227	7.93838	9.05559	Adgrl1	13.4708	16.5458	7.88937	17.3573	12.5262	14.2898	13.6799	1.51066	0.197674
Adgrl2	4.0611	4.84753	11.1727	5.61884	4.30126	5.89365	5.98252	Adgrl2	6.80342	10.5709	6.2614	11.0212	4.12373	5.03547	7.30269	1.22067	0.42626
Adgrl4	9.60796	16.4816	23.0158	14.1729	13.549	14.5537	15.2302	Adgrl4	15.92	20.7588	17.2815	23.8718	15.9368	10.2751	17.3407	1.13857	0.439843
Adh1	9.80606	11.6341	10.5396	9.64428	7.09708	4.45031	8.8619	Adh1	7.41573	7.27708	7.138	8.12088	6.91422	5.44375	7.05161	0.795722	0.160239
Adh5	58.3411	49.566	38.0245	54.8466	45.2349	40.6541	47.7779	Adh5	50.5494	47.7989	48.5885	45.5126	51.407	53.2127	49.5115	1.03629	0.631834
Adhfe1	24.7628	32.7208	18.9936	22.056	23.872	21.5299	23.9892	Adhfe1	25.5809	16.7756	21.414	18.8297	20.8357	22.9998	21.0726	0.878421	0.238784
Adi1	39.5214	44.2338	29.8312	46.0409	35.7005	37.2863	38.769	Adi1	36.3303	35.313	33.0602	27.0399	38.3537	40.2157	35.0521	0.904128	0.254984
Adig	10.4994	18.5418	5.02773	12.3279	14.1225	17.4404	12.9933	Adig	9.38873	8.04309	17.1562	5.13133	7.87538	8.43782	9.33877	0.718738	0.193771
Adipoq	30.6068	61.4425	17.2805	35.9773	36.3457	25.1382	34.4652	Adipoq	21.907	14.3244	61.2365	15.2155	42.6945	21.6389	29.5028	0.856018	0.623144
Adipor1	339.151	335.57	242.709	410.762	336.717	388.019	342.155	Adipor1	275.062	254.621	351.64	276.288	354.609	470.612	330.472	0.965856	0.779483
Adipor2	127.974	124.46	111.02	129.066	100.434	94.1781	114.522	Adipor2	113.413	116.816	100.683	116.191	149.818	133.916	121.806	1.06361	0.45416
Adk	88.8489	81.4386	51.5808	92.3334	80.0035	74.0916	78.0495	Adk	76.6066	59.5955	73.8846	64.8778	67.8709	65.5972	68.0721	0.872166	0.166977
Adm	2.67438	2.90852	1.89936	1.84499	1.93557	1.56362	2.13774	Adm	3.53778	3.06403	2.37933	1.65095	2.04636	3.40234	2.68013	1.25372	0.188633
Adnp2	2.97153	4.36278	4.20839	4.86407	3.72776	3.60836	3.95715	Adnp2	5.91898	6.20467	4.25775	6.20221	4.74383	4.62719	5.32577	1.34586	0.0133737
Ado	24.8618	26.7826	32.2892	26.5846	18.9256	26.2207	25.9441	Ado	22.3833	28.1125	19.2851	32.3943	35.3152	30.417	27.9846	1.07865	0.519592
Adpgk	6.93358	7.87724	9.16164	9.05723	8.53084	7.21671	8.12954	Adpgk	9.18462	10.2645	9.51733	8.83481	7.22427	10.7514	9.29616	1.1435	0.0974372
Adprh	18.6216	20.4808	13.7052	19.2886	15.9147	10.9453	16.4927	Adprh	14.1511	15.3202	20.9131	14.9478	18.9753	10.4792	15.7978	0.957865	0.750285
Adprhl1	12.7776	16.3604	42.4191	18.8692	14.2659	12.9901	19.6137	Adprhl1	28.6424	32.3256	12.2723	39.8905	33.6099	19.7336	27.7457	1.41461	0.220232
Adprhl2	12.1833	14.5426	5.36291	10.7345	7.5989	8.17894	9.76686	Adprhl2	8.30018	6.28127	12.1471	6.64841	7.9374	8.77805	8.34874	0.854803	0.404059
Adprm	10.8956	8.48318	5.69809	9.89586	9.03265	7.21671	8.53702	Adprm	5.85095	6.12807	9.26688	4.1943	5.54997	7.28102	6.37853	0.747161	0.064742
Adra1a	1.78292	1.33307	2.64421	0.587043	1.147	0.84195	1.38937	Adra1a	1.97299	1.30221	1.87842	1.60633	1.24022	1.29289	1.54884	1.11478	0.64311
Adrb2	9.40986	9.93744	9.49682	10.9022	6.52358	6.7356	8.83425	Adrb2	15.3077	18.231	12.0219	24.4965	11.348	10.6153	15.3367	1.73605	0.0290195
Adrm1	20.1074	23.7529	30.874	28.5974	19.7858	19.4851	23.7671	Adrm1	27.826	30.1807	25.4213	31.8142	41.5163	28.4436	30.867	1.29873	0.0432217
Adsl	233.166	167.846	113.403	189.699	130.687	115.347	158.358	Adsl	182.196	168.292	183.083	127.302	144.516	141.129	157.753	0.99618	0.978438
Adss	18.3245	15.0274	8.97542	13.2504	15.2695	14.0726	14.1533	Adss	9.7289	7.20048	10.3939	10.7981	9.20862	12.1804	9.9184	0.700785	0.0186049
Adssl1	286.06	307.091	407.395	316.081	266.75	234.663	303.007	Adssl1	415.757	413.568	302.927	414.924	421.767	374.87	390.636	1.2892	0.017662
Aebp1	18.0273	31.1454	68.0047	24.9913	24.7323	20.3271	31.2047	Aebp1	44.6985	42.9731	28.3015	54.3475	28.432	27.8992	37.7753	1.21057	0.47866
Aebp2	17.433	15.0274	23.5744	14.089	13.1189	23.6949	17.8229	Aebp2	18.2332	22.2142	17.9076	25.4335	17.9522	19.5975	20.223	1.13466	0.323784
Aen	23.0789	25.4495	19.6268	27.1717	29.607	23.0935	24.6712	Aen	19.6619	21.1418	23.7933	21.7747	27.2228	31.4377	24.172	0.979766	0.833012
Aes	258.226	234.015	240.251	316.668	262.95	257.997	261.685	Aes	247.44	258.298	253.086	295.966	375.6	395.965	304.393	1.1632	0.189205
Afap1	2.57533	5.08991	7.41124	3.77385	6.66696	5.29225	5.13492	Afap1	5.64684	6.58767	4.88389	7.80854	4.5268	5.57985	5.83893	1.1371	0.444005
Afap1l1	22.5837	25.3284	31.2836	25.746	20.7894	18.5229	24.0423	Afap1l1	24.6964	28.0359	21.1635	30.5202	37.3616	26.4022	28.03	1.16586	0.20213
Afap1l2	0.89146	0.848318	2.49524	1.25795	0.645189	1.20278	1.22349	Afap1l2	1.22462	1.14901	1.00182	2.09715	1.27122	1.08875	1.30543	1.06697	0.802014
Afdn	15.6501	10.7858	31.6561	14.0052	17.3484	18.4026	17.9747	Afdn	21.4308	19.0736	15.1526	26.4152	15.9058	12.9289	18.4845	1.02836	0.889486
Aff1	14.9567	19.3901	40.9294	22.6431	22.2949	27.183	24.5662	Aff1	29.0506	38.3004	15.904	42.1215	24.5253	29.5324	29.9057	1.21735	0.339019
Aff3	3.26869	2.78733	5.80982	2.43203	3.22595	5.41253	3.82273	Aff3	2.99351	3.60024	3.75684	5.04209	1.61228	3.26625	3.37853	0.883803	0.561935
Aff4	50.1199	49.0813	95.3034	59.7106	68.2467	79.023	66.9141	Aff4	70.6195	78.8989	50.5921	88.4373	88.3345	84.5143	76.8994	1.14923	0.315236
Afg1l	10.0042	7.99843	10.3162	12.9149	10.9682	10.8251	10.5045	Afg1l	10.9535	9.3453	8.76596	11.7351	13.1463	10.6153	10.7603	1.02435	0.78661
Afg3l1	16.0463	24.3589	25.8835	17.0242	14.6243	16.5984	19.0893	Afg3l1	18.7775	22.827	15.2778	24.4073	23.4711	17.6242	20.3975	1.06853	0.607201
Afg3l2	17.2349	18.5418	42.8288	16.9404	14.696	15.6362	20.9797	Afg3l2	31.84	32.0958	19.6608	40.8275	35.0982	24.9732	30.7492	1.46567	0.101954
Aftph	23.8713	24.9648	25.958	25.159	30.6107	35.9633	27.7545	Aftph	23.4038	26.3507	29.1781	27.9769	29.0521	32.3223	28.0473	1.01055	0.89996
Aga	17.8292	14.785	10.1672	16.2695	12.3303	12.2684	13.9416	Aga	13.947	14.4776	19.786	12.6275	13.5804	15.3786	14.9662	1.07349	0.526201
Agap1	8.7165	11.9977	20.744	10.399	11.3267	14.4334	12.9362	Agap1	17.825	16.699	13.1489	19.8114	13.8284	14.6301	15.9905	1.2361	0.170437
Agap3	10.6975	15.0274	21.3772	13.1665	8.60253	12.0279	13.4832	Agap3	12.5863	14.9372	14.6517	19.3652	18.0762	16.0591	15.9459	1.18266	0.269375
Agbl1	10.8956	10.0586	11.9921	13.0827	13.9074	11.5467	11.9139	Agbl1	11.974	8.27289	13.7751	14.2785	8.99158	11.7041	11.4994	0.965208	0.728352
Agbl3	5.74497	4.36278	2.27179	3.01908	5.44827	4.69086	4.25629	Agbl3	2.51727	2.91083	3.50639	1.51709	2.04636	2.58578	2.51395	0.590644	0.0253507
Agbl5	0.990511	0.72713	1.93661	1.00636	2.65245	2.88668	1.69996	Agbl5	1.42872	1.22561	1.25228	2.14177	1.05418	1.63313	1.45595	0.856463	0.571927
Agfg1	20.7017	24.6012	30.6133	22.056	20.6461	20.3271	23.1576	Agfg1	23.4038	26.4273	23.042	30.3864	27.0678	23.8845	25.7019	1.10987	0.233727
Agfg2	2.08007	2.54495	3.4263	2.01272	1.64882	1.32306	2.17266	Agfg2	3.06154	4.44285	4.13253	3.92658	2.54245	2.44969	3.42594	1.57684	0.0221037
Aggf1	8.9146	9.21031	14.3011	10.3152	8.88928	10.5845	10.3692	Aggf1	11.0896	11.1837	6.63709	12.7614	14.4175	10.5473	11.1061	1.07107	0.599324
Agk	1.78292	3.99921	3.91045	2.93521	5.87839	4.57058	3.84613	Agk	3.06154	4.67265	4.88389	4.72975	4.15473	3.13016	4.10545	1.06742	0.705209
Agl	807.663	748.58	1005.73	754.937	791.934	916.763	837.602	Agl	907.985	1141.12	851.05	1031.93	854.231	829.764	936.014	1.11749	0.166209
Agmo	3.36774	6.05942	3.46354	4.69634	6.4519	3.84891	4.64798	Agmo	4.15009	3.21724	3.25593	3.16804	3.16256	4.42305	3.56282	0.766531	0.111434
Ago1	3.46679	3.02971	11.9176	5.03179	4.30126	4.20975	5.32615	Ago1	5.30667	7.04728	4.13253	7.58544	5.45696	7.62125	6.19169	1.16251	0.575013
Ago2	17.0368	19.7537	83.1996	23.901	23.1551	25.6193	32.1109	Ago2	34.2893	53.2376	24.4195	67.1535	41.0202	42.6654	43.7976	1.36395	0.356634
Ago3	6.73548	10.4222	17.7646	9.47655	10.0363	11.0656	10.9168	Ago3	12.9265	12.5625	10.1435	14.9478	8.65052	10.4792	11.6183	1.06426	0.70099
Ago4	3.56584	2.66614	8.45403	3.77385	4.51633	5.0517	4.67131	Ago4	4.9665	7.35368	4.13253	6.87152	6.66617	7.6893	6.27995	1.34436	0.145352
Agpat1	12.0842	18.2994	28.1925	19.4563	18.5671	18.0418	19.1069	Agpat1	20.2742	29.0317	15.6535	32.8851	36.1834	37.9702	28.6663	1.50031	0.053349
Agpat2	10.7966	21.5715	9.16164	10.9022	12.6887	7.93838	12.1765	Agpat2	9.04855	7.96649	16.4049	6.51455	12.0611	5.85203	9.64127	0.791793	0.347931
Agpat3	28.6258	31.8725	57.763	38.9126	40.3602	40.173	39.6178	Agpat3	37.1467	37.228	33.0602	61.3528	58.7863	64.0321	48.601	1.22675	0.238238
Agpat4	1.98102	1.57545	1.82488	1.42568	2.58076	1.44334	1.80519	Agpat4	2.44923	2.06822	1.50274	2.00791	2.13938	1.83727	2.00079	1.10836	0.398139
Agpat5	39.8186	33.8115	23.202	34.1324	37.3493	40.4136	34.7879	Agpat5	27.5539	28.6487	36.1909	28.4677	31.6256	40.556	32.1738	0.924856	0.451755
Agps	27.7343	35.0234	33.0713	25.4944	24.3021	25.1382	28.4606	Agps	29.5949	26.5039	21.1635	29.6278	36.8035	30.2809	28.9958	1.0188	0.851605
Agrn	2.37723	3.99921	9.53406	3.94157	3.87114	2.88668	4.43498	Agrn	5.98701	6.20467	3.63161	8.3886	3.56563	3.26625	5.17396	1.16663	0.594669
Agt	2.57533	2.42377	5.58636	4.36089	4.73139	3.72863	3.90106	Agt	7.07556	7.43028	5.51004	12.5829	7.75136	4.76328	7.51891	1.9274	0.0216291
Agtpbp1	36.5499	30.4183	45.473	39.1641	41.0771	50.7575	40.5733	Agtpbp1	43.5419	44.9647	27.8006	41.8984	49.4847	61.3103	44.8334	1.105	0.443267
Agtr1a	1.88197	1.21188	1.67591	1.17409	1.7205	2.40557	1.67832	Agtr1a	1.22462	1.91502	0.876597	2.23101	1.48826	0.816563	1.42535	0.849269	0.415364
Agtrap	4.16015	3.27209	7.6347	5.19952	7.45552	5.89365	5.6026	Agtrap	5.10257	6.20467	5.88572	7.00538	6.63517	4.69524	5.92146	1.05691	0.701899
Ahctf1	24.9609	24.48	40.4453	26.6685	26.0943	27.3032	28.3254	Ahctf1	35.5139	42.3603	33.5611	38.5965	30.1993	30.5531	35.1307	1.24025	0.0562652
Ahcy	33.0831	20.3596	17.0943	23.1463	19.2123	23.5746	22.745	Ahcy	21.4308	30.5637	32.6845	23.1579	27.1608	29.6684	27.4444	1.20661	0.139532
Ahcyl1	11.7871	15.2697	23.6862	14.1729	15.4129	23.5746	17.3172	Ahcyl1	17.893	15.4734	15.2778	22.7563	15.9368	19.9377	17.8792	1.03245	0.82046
Ahcyl2	5.54686	8.60437	14.3756	7.46383	8.24409	8.90061	8.85589	Ahcyl2	9.04855	9.65171	8.51551	10.2627	11.627	10.0709	9.86273	1.11369	0.462116
Ahdc1	4.6554	8.24081	21.8985	5.11566	6.23683	3.96919	8.35274	Ahdc1	7.89197	9.57511	8.51551	13.2522	9.64269	4.55914	8.90611	1.06625	0.859466
Ahnak	407.695	421.978	695.39	334.195	466.759	470.169	466.031	Ahnak	601.014	640.613	495.527	622.899	379.538	424.613	527.367	1.13161	0.384227
Ahnak2	3.863	5.93823	7.1133	3.35453	5.66333	4.08947	5.00364	Ahnak2	3.67385	4.13645	6.01095	4.4174	2.63546	3.74258	4.10278	0.819959	0.258536
Ahr	1.58482	1.69664	3.31458	1.09022	1.43375	0.601393	1.62023	Ahr	1.42872	0.766008	0.751368	1.38323	1.67429	1.76922	1.29547	0.799559	0.460365
Ahsa1	93.1081	79.3784	51.767	88.308	82.4409	54.847	74.9749	Ahsa1	67.2859	66.0299	81.273	61.5313	87.4974	68.6593	72.0461	0.960937	0.731053
Ahsa2	8.9146	8.96794	8.15609	8.80564	7.67059	7.93838	8.40887	Ahsa2	7.7559	8.5793	10.2687	9.95031	13.2083	10.3431	10.0176	1.19131	0.0913055
AI314180	227.917	209.656	340.209	189.279	191.98	207.841	227.814	AI314180	273.974	305.408	189.72	295.832	299.544	266.063	271.757	1.19289	0.164005
AI413582	9.80606	9.45269	2.04833	7.96701	9.46278	11.4265	8.36056	AI413582	10.2051	5.89827	11.521	3.92658	2.57345	5.71594	6.64006	0.794213	0.401697
AI464131	32.885	30.4183	69.0474	26.2492	23.1551	26.9424	34.7829	AI464131	45.9911	63.1191	26.4231	58.1402	44.7099	31.3016	44.9475	1.29223	0.292394
AI506816	4.4573	4.36278	14.748	5.87043	7.52721	6.1342	7.18332	AI506816	9.32069	16.4692	6.2614	15.1263	12.7743	10.9556	11.8179	1.64518	0.0626886
AI597479	32.885	33.2056	19.7385	27.1717	29.0335	30.4305	28.7441	AI597479	25.5128	21.7546	24.9204	22.3994	31.0675	28.9199	25.7624	0.896268	0.265685
AI837181	8.22124	11.7553	12.8114	10.1474	9.60615	8.90061	10.2404	AI837181	11.0215	13.0221	8.13983	12.0921	12.9913	8.36977	10.9394	1.06827	0.556718
AI846148	7.62694	8.48318	3.4263	7.21224	6.02177	5.65309	6.40392	AI846148	5.71488	5.51526	6.76232	4.4174	5.79802	3.74258	5.32508	0.831534	0.240975
AI987944	21.7913	19.5113	10.1672	18.8692	23.3702	25.4991	19.868	AI987944	11.7699	12.7923	17.7824	11.1997	17.4561	19.5295	15.0883	0.759426	0.10312
Aida	25.258	34.4175	16.4611	30.7778	32.9763	33.7983	28.9482	Aida	21.0226	18.3842	25.5465	17.2234	23.5952	26.062	21.9723	0.759022	0.0638519
Aif1l	4.85351	6.66536	3.38906	6.28974	3.87114	3.72863	4.79957	Aif1l	3.80992	4.28965	5.63526	3.25728	4.46479	2.44969	3.98443	0.830163	0.287118
Aifm1	7.82504	5.57466	16.9825	5.03179	6.81033	7.45727	8.28027	Aifm1	11.6339	15.0904	8.51551	18.1604	16.7739	10.139	13.3855	1.61656	0.0587439
Aifm2	7.42884	11.2705	9.60854	8.72178	8.88928	7.33699	8.87599	Aifm2	7.7559	6.81747	7.38846	11.6905	12.8052	9.32243	9.29667	1.04739	0.72797
Aig1	11.8861	7.99843	7.07606	10.399	7.81396	7.8181	8.83196	Aig1	6.59932	5.13226	7.38846	7.40696	8.61951	6.94078	7.01455	0.794224	0.0765182
Aimp1	221.28	111.857	47.5958	119.086	145.956	135.794	130.262	Aimp1	140.15	124.476	168.933	66.5288	98.8144	147.321	124.371	0.954777	0.835124
Aimp2	323.996	162.029	70.3509	194.898	134.845	149.266	172.564	Aimp2	159.472	202.533	160.167	70.0092	124.053	114.999	138.539	0.802825	0.41322
Aip	107.471	102.889	37.3169	108.016	77.9245	85.3978	86.5024	Aip	93.411	74.073	104.064	47.0744	63.3441	61.7866	73.9589	0.854993	0.394521
Airn	11.688	10.6646	6.36845	14.3406	16.7749	13.9523	12.2982	Airn	13.1986	9.4219	14.276	8.34398	7.44131	11.7041	10.731	0.872569	0.418784
Ajuba	1.08956	1.09069	2.53248	1.09022	0.860253	2.52585	1.53151	Ajuba	1.29265	0.91921	1.12705	1.74019	0.620109	1.0207	1.11999	0.731295	0.280791
Ak1	525.07	516.868	647.236	587.378	546.691	410.511	538.959	Ak1	582.373	765.089	606.48	719.635	1089.41	819.421	763.734	1.41705	0.0292501
Ak2	22.4846	14.4214	12.5879	17.8629	14.4809	12.7495	15.7645	Ak2	19.0496	18.0778	18.2833	11.9136	18.1072	17.2159	17.1079	1.08521	0.493772
Ak3	72.5054	59.5035	53.2194	62.8974	50.6115	54.2456	58.8305	Ak3	56.9447	54.4632	48.9642	54.749	68.46	63.2156	57.7994	0.982474	0.817301
Ak4	1.58482	1.33307	2.79318	0.838633	1.29038	1.20278	1.50714	Ak4	1.97299	2.98743	0.876597	2.36487	1.7053	1.70117	1.93473	1.2837	0.310193
Ak6	47.4455	45.9304	16.6846	45.37	46.1669	41.7366	40.5557	Ak6	30.6834	27.5763	51.9697	19.7221	31.3465	47.3606	34.7764	0.857499	0.427279
Akap1	23.277	27.8733	42.3819	27.3394	28.6751	34.1591	30.6176	Akap1	34.4253	36.462	25.6717	41.4522	46.1981	36.8814	36.8485	1.2035	0.145162
Akap10	14.7586	18.4206	15.3439	16.6888	19.4274	23.5746	18.0356	Akap10	16.8725	12.9455	16.6553	17.8035	14.4795	18.6449	16.2335	0.900081	0.285926
Akap11	17.433	19.7537	35.1568	13.3343	20.2159	19.4851	20.8965	Akap11	24.2882	30.5637	17.2815	30.7433	24.2463	28.0353	25.8597	1.23752	0.210654
Akap12	5.74497	11.2705	13.0721	4.69634	8.88928	8.53978	8.70216	Akap12	16.2602	15.3968	8.89119	22.8009	10.7589	8.23367	13.7236	1.57703	0.0907916
Akap13	32.885	36.7201	79.2519	31.4487	41.3638	43.7814	44.2418	Akap13	60.1423	65.0341	45.7082	76.5237	49.5467	53.4168	58.3953	1.31991	0.136659
Akap17b	1.68387	3.63565	3.01664	2.93521	3.44101	4.08947	3.13364	Akap17b	3.33368	4.05985	1.87842	3.43576	3.22457	3.47039	3.23378	1.03195	0.827991
Akap6	30.2106	29.8123	86.8866	30.1069	33.9083	36.4444	41.2282	Akap6	52.9306	68.6344	33.5611	71.3031	46.9113	50.0145	53.8925	1.30718	0.275369
Akap7	12.1833	10.5434	7.07606	9.72814	12.3303	11.667	10.588	Akap7	11.2256	11.3369	13.0237	8.34398	9.0846	11.7041	10.7865	1.01874	0.858004
Akap8	6.43832	12.3612	15.828	7.63156	11.47	9.74256	10.5786	Akap8	13.811	10.8773	11.0201	17.0003	11.8131	11.3638	12.6476	1.19558	0.25415
Akap8l	7.72599	9.45269	12.5507	12.5795	10.8248	11.3062	10.74	Akap8l	10.6814	11.0305	11.1453	9.32563	14.2935	9.8668	11.0572	1.02954	0.767769
Akap9	19.7112	19.8749	52.4001	18.0306	26.166	27.6641	27.3078	Akap9	44.6985	47.3393	27.8006	47.6544	32.4007	32.9347	38.8047	1.42101	0.104752
Akip1	6.63643	7.99843	3.687	6.87679	8.60253	7.57755	6.89645	Akip1	6.53129	4.05985	6.88754	3.65886	6.29411	6.39641	5.63801	0.817523	0.197143
Akirin1	74.0903	65.1993	32.4382	69.4388	53.8375	53.2834	58.0479	Akirin1	56.8766	51.1694	58.732	33.8668	52.2132	52.26	50.853	0.876052	0.342226
Akirin2	12.2823	14.4214	16.2005	14.5922	11.0399	13.1104	13.6078	Akirin2	13.947	15.6266	13.5246	15.394	14.6036	14.6981	14.6323	1.07529	0.252975
Akna	2.17912	1.09069	2.16006	0.754769	1.7205	2.88668	1.79864	Akna	1.36068	1.22561	0.751368	2.09715	1.67429	1.0207	1.35497	0.75333	0.268699
Akr1a1	264.665	268.069	118.319	267.104	190.188	164.541	212.148	Akr1a1	205.191	161.551	230.169	128.194	177.506	167.804	178.403	0.840936	0.292113
Akr1b10	39.4224	28.8428	28.0435	40.6737	33.9083	28.1452	33.1726	Akr1b10	29.3228	29.2615	28.8025	31.1895	38.3537	40.7601	32.9484	0.993239	0.945181
Akr1b3	155.906	115.008	81.9333	129.317	103.159	92.4942	112.97	Akr1b3	119.06	122.255	146.642	89.642	131.37	136.366	124.223	1.09961	0.427904
Akr1c14	7.13168	4.72635	3.24009	6.79292	5.80671	7.33699	5.83912	Akr1c14	5.10257	4.21305	4.25775	2.58797	3.34859	4.4911	4.00017	0.685064	0.0401049
Akr1e1	23.4751	21.0868	9.53406	19.624	24.5172	23.2138	20.2418	Akr1e1	18.9135	12.4093	21.414	14.3677	16.6189	19.2573	17.1635	0.847921	0.276751
Akr7a5	20.2064	25.5707	22.4944	28.5974	14.4809	12.509	20.6431	Akr7a5	22.9956	20.146	20.4122	21.9532	22.665	17.4881	20.9433	1.01454	0.914606
Akt1	32.3897	35.2658	38.9183	43.4412	36.6324	32.9563	36.6006	Akt1	36.3303	35.3896	28.9277	40.3813	44.3068	31.914	36.2083	0.98928	0.892679
Akt1s1	52.3981	45.3244	47.5586	50.8211	38.2096	37.4066	45.2864	Akt1s1	48.7805	52.4716	46.9605	48.8592	63.9952	48.3813	51.5747	1.13886	0.115892
Akt2	177.5	154.879	135.972	173.262	130.902	147.341	153.309	Akt2	147.838	150.214	121.597	139.126	172.793	175.153	151.12	0.985722	0.851582
Akt3	12.4804	14.179	11.3589	11.4893	13.3339	17.4404	13.3803	Akt3	13.1986	12.2561	13.3994	11.3335	11.596	15.7869	12.9284	0.966227	0.700402
Aktip	86.3726	70.2892	34.3003	76.2317	84.8783	86.1194	73.0319	Aktip	62.7956	56.9144	65.3691	42.6123	61.1737	91.5231	63.398	0.868087	0.379738
Alad	18.5226	18.1782	13.6307	23.7333	17.6352	14.1929	17.6488	Alad	16.7364	17.465	20.7879	16.0187	17.4871	18.849	17.8907	1.0137	0.886838
Alas1	31.2011	35.1446	87.5197	40.8414	32.1161	28.8668	42.615	Alas1	62.1833	67.7151	43.2037	105.125	69.3592	40.4199	64.6677	1.51749	0.125815
Alas2	4.4573	3.63565	3.83597	4.27703	3.65607	3.3678	3.87164	Alas2	2.72137	3.60024	3.75684	3.88196	4.03071	2.99406	3.49753	0.903373	0.201516
Aldh16a1	4.0611	5.93823	5.66085	3.68998	4.22957	3.3678	4.49126	Aldh16a1	4.9665	5.28546	4.13253	4.59588	4.49579	3.53844	4.50243	1.00249	0.982736
Aldh18a1	2.47628	3.99921	5.40015	3.27067	3.44101	2.88668	3.579	Aldh18a1	3.60582	5.66846	3.38116	6.60379	4.65082	2.85797	4.46134	1.24653	0.255715
Aldh1a1	82.5096	70.0469	59.2154	116.318	119.719	94.5389	90.3913	Aldh1a1	79.7361	47.7989	121.221	78.9778	109.294	108.467	90.9158	1.0058	0.972676
Aldh1a2	2.87248	3.1509	7.00158	4.44475	4.87477	5.53281	4.64621	Aldh1a2	2.72137	3.98324	2.50456	4.77437	6.2631	3.67453	3.98686	0.858088	0.454334
Aldh1a3	0.89146	1.93901	2.08558	2.34817	2.65245	1.6839	1.93343	Aldh1a3	1.42872	2.06822	1.37751	2.18639	2.35641	0.612422	1.67161	0.864585	0.490856
Aldh1l1	4.95256	6.66536	5.40015	4.52862	8.96096	2.16501	5.44544	Aldh1l1	7.00753	4.97905	8.39028	3.0788	3.84468	3.06211	5.06041	0.929292	0.771575
Aldh1l2	1.38672	1.33307	3.76148	1.34181	2.3657	1.56362	1.95873	Aldh1l2	3.40171	1.91502	3.00547	4.37278	2.04636	2.72188	2.91054	1.48593	0.110046
Aldh2	27.14	31.509	53.5546	30.7778	28.245	19.1243	31.7251	Aldh2	37.9631	44.8881	40.073	50.3316	35.6873	21.5709	38.419	1.211	0.30518
Aldh3a2	6.33927	8.96794	11.6196	5.53498	5.59164	6.01393	7.34457	Aldh3a2	8.16411	9.2687	8.13983	11.4674	9.82873	7.07688	8.99094	1.22416	0.199779
Aldh3b1	0.693358	1.33307	1.67591	2.18045	2.15063	1.6839	1.61955	Aldh3b1	1.29265	1.37881	1.00182	0.937025	1.7363	1.49703	1.30728	0.807183	0.262207
Aldh4a1	26.7438	35.5082	32.5126	26.3331	22.4383	20.0865	27.2704	Aldh4a1	32.9286	30.2573	22.541	28.0215	34.23	27.7631	29.2903	1.07407	0.509432
Aldh5a1	1.78292	2.0602	5.51188	3.60612	2.86751	1.92446	2.95885	Aldh5a1	2.7894	3.90664	2.25411	4.55126	4.18574	2.78992	3.41285	1.15344	0.530375
Aldh6a1	47.2474	58.8975	88.7859	49.8986	53.3357	54.6065	58.7953	Aldh6a1	78.2394	78.3627	55.977	77.5054	70.5064	60.3576	70.1581	1.19326	0.160818
Aldh7a1	8.9146	7.75605	14.5618	10.3152	11.3984	11.3062	10.7087	Aldh7a1	15.988	16.3926	10.3939	14.9924	14.7896	10.2751	13.8053	1.28917	0.0635351
Aldh9a1	5.05161	4.1204	3.01664	6.54133	5.37658	4.93142	4.83966	Aldh9a1	3.60582	3.75344	5.00912	5.04209	4.24775	4.55914	4.36956	0.902864	0.416239
Aldoa	19973.8	14047.7	10600	14468.1	11998.9	10589	13612.9	Aldoa	15877.4	16467	18230.2	12568.3	17536	18642.2	16553.5	1.21602	0.120081
Aldoart1	1.38672	1.93901	1.30349	2.18045	2.15063	0.962228	1.65375	Aldoart1	0.884445	1.07241	3.25593	1.96329	3.19356	3.06211	2.23862	1.35366	0.270204
Alg1	4.55635	5.33229	5.28842	5.61884	4.01451	3.12724	4.65628	Alg1	4.89846	5.13226	3.63161	4.55126	4.92987	3.26625	4.40162	0.945309	0.622222
Alg11	13.7681	18.4206	10.0555	17.9467	18.2087	18.0418	16.0736	Alg11	13.947	14.018	21.0383	11.1104	12.5572	16.8756	14.9244	0.928508	0.581524
Alg12	7.72599	7.75605	3.72424	7.63156	7.24046	8.90061	7.16315	Alg12	6.32718	5.20886	8.26505	4.86361	4.09272	6.60055	5.89299	0.822682	0.209742
Alg13	9.80606	9.21031	4.69254	8.55405	9.17603	12.3887	8.97128	Alg13	9.18462	8.50269	9.01642	5.22057	5.33294	6.87274	7.355	0.819838	0.229531
Alg14	9.40986	10.5434	5.51188	10.3152	10.323	10.3439	9.40788	Alg14	7.96001	8.50269	7.88937	6.96076	9.30163	11.1597	8.62903	0.917212	0.452972
Alg2	6.14117	11.7553	10.4279	9.05723	5.30489	5.29225	7.99645	Alg2	8.77642	7.12388	7.88937	8.92405	7.47231	7.75735	7.99056	0.999264	0.996189
Alg3	1.78292	1.33307	3.20285	1.25795	0.573502	1.32306	1.57889	Alg3	1.76889	2.29802	1.12705	3.21266	2.8525	2.44969	2.2848	1.44709	0.167937
Alg5	22.4846	19.6325	8.64024	20.1272	22.5099	27.3032	20.1163	Alg5	16.7364	11.7199	23.7933	10.7981	14.2315	17.352	15.7719	0.784035	0.205927
Alg6	15.551	10.7858	9.16164	10.4829	15.4129	15.0348	12.7382	Alg6	9.38873	9.65171	15.1526	8.34398	8.83655	12.6567	10.6717	0.837775	0.227787
Alg9	5.54686	10.1798	6.03327	4.1093	4.01451	5.29225	5.86267	Alg9	6.12308	6.05147	5.88572	5.08671	6.32511	4.01477	5.58114	0.95198	0.785138
Alkbh1	7.52789	7.63487	4.58082	7.71542	10.8965	7.09643	7.57533	Alkbh1	8.23214	6.28127	7.76414	5.13133	6.10807	9.25438	7.12856	0.941023	0.675776
Alkbh3	35.5594	29.2064	13.9287	30.1908	28.6751	27.6641	27.5374	Alkbh3	25.3087	23.6697	37.0675	18.6513	26.9127	25.5856	26.1993	0.951407	0.735352
Alkbh4	2.47628	4.48397	3.4263	4.02544	2.58076	1.20278	3.03259	Alkbh4	2.31316	1.91502	1.37751	1.87405	2.44943	1.76922	1.94973	0.642927	0.0784182
Alkbh5	43.2854	61.6849	141.707	66.1681	55.7014	60.8609	71.568	Alkbh5	83.2059	101.037	45.0821	116.816	111.496	98.1917	92.6379	1.2944	0.268519
Alkbh6	23.4751	20.4808	9.23612	21.9722	19.9292	16.839	18.6554	Alkbh6	17.825	16.316	17.4067	10.7089	13.7354	16.3313	15.3872	0.824812	0.206138
Alkbh7	61.0155	54.1712	20.4461	60.9686	43.8729	44.3828	47.4762	Alkbh7	44.8346	39.0664	50.5921	22.087	26.4786	31.1655	35.704	0.752041	0.159446
Alkbh8	21.0979	21.208	20.1854	23.7333	20.6461	27.4235	22.3823	Alkbh8	18.8455	13.1753	13.5246	19.4544	22.696	27.2188	19.1524	0.855694	0.2302
Alms1	2.27818	2.66614	2.94215	2.09658	2.43738	3.60836	2.67146	Alms1	1.83692	2.75763	2.75502	1.42785	2.01535	3.13016	2.32049	0.86862	0.338827
Alox5	0.792409	0.242377	1.41521	1.50954	2.43738	1.20278	1.26662	Alox5	1.42872	1.22561	0.375684	1.38323	0.806142	0.748516	0.99465	0.785281	0.455403
Alox5ap	4.0611	4.72635	1.82488	4.1093	3.58439	4.69086	3.83281	Alox5ap	2.1771	4.13645	3.1307	3.25728	3.9687	2.38164	3.17531	0.828455	0.258489
Alpk2	25.9514	23.3894	54.5602	26.0815	34.6969	29.2277	32.3178	Alpk2	41.5009	51.9354	30.0547	52.1164	34.6021	35.0442	40.8756	1.2648	0.190777
Alpk3	51.8038	74.2885	234.516	91.6625	95.0579	122.564	111.649	Alpk3	130.83	141.788	68.1241	203.468	184.172	175.289	150.612	1.34898	0.267079
Alpl	1.88197	2.90852	7.33676	3.68998	2.86751	2.76641	3.57519	Alpl	6.93949	8.27289	4.38298	16.2418	7.28628	5.78399	8.15123	2.27994	0.0450395
Als2	7.23073	10.6646	20.2599	7.79928	7.67059	8.78033	10.4009	Als2	12.5863	17.3118	9.51733	16.2864	11.658	10.0709	12.9051	1.24077	0.329734
Als2cl	0.693358	2.78733	5.40015	1.67727	1.79219	2.04474	2.39917	Als2cl	2.1771	3.98324	3.75684	5.66677	2.01535	2.58578	3.36418	1.40223	0.294353
Alyref	18.1264	17.2087	12.141	17.192	14.9827	10.1034	14.959	Alyref	18.3012	14.3244	13.2742	14.1892	20.3396	14.3579	15.7977	1.05607	0.641897
Amacr	22.0884	21.3291	16.3494	18.1145	19.2123	14.1929	18.5478	Amacr	16.4643	16.0096	17.9076	15.0816	17.5491	14.9703	16.3304	0.880452	0.139034
Ambra1	5.64591	7.99843	16.2377	7.2961	9.46278	10.7048	9.55762	Ambra1	10.4092	11.3369	9.26688	18.7405	9.79772	8.77805	11.3882	1.19153	0.412783
Amd-ps3	5.54686	3.63565	2.12282	2.76749	5.37658	5.41253	4.14366	Amd-ps3	3.94599	4.51945	2.88025	2.63259	8.5575	7.21297	4.95813	1.19656	0.501344
Amd1	1531.03	973.506	902.123	1644.31	1224.64	1679.09	1325.78	Amd1	706.604	1222.55	898.762	1138.93	1800.18	1872.86	1273.31	0.960423	0.83048
Amd2	10.4004	4.72635	6.44294	11.4054	9.10434	11.4265	8.91764	Amd2	5.03453	6.81747	5.00912	8.87943	13.5184	13.8135	8.84541	0.9919	0.971783
Amdhd2	3.96205	4.84753	3.50079	4.44475	2.86751	3.3678	3.83174	Amdhd2	4.49026	3.98324	5.13435	4.77437	3.84468	4.355	4.43032	1.15622	0.130197
Amer1	2.77343	1.33307	8.603	3.77385	4.94645	5.41253	4.47372	Amer1	6.12308	3.75344	3.25593	5.80063	4.86786	6.73664	5.0896	1.13766	0.612531
Amfr	232.275	247.345	177.199	235.823	192.338	191.844	212.804	Amfr	197.163	194.413	195.481	176.428	224.758	235.851	204.016	0.958702	0.5689
Amhr2	21.3951	17.5723	7.67194	18.5338	17.5635	15.8768	16.4356	Amhr2	12.6544	11.7965	19.9113	9.41487	9.64269	16.9437	13.3939	0.814934	0.262689
Amigo1	13.2729	14.9062	26.4421	15.0954	16.6316	16.5984	17.1578	Amigo1	18.6414	26.5039	14.5265	25.0319	23.1611	24.0206	21.9809	1.28111	0.100614
Amigo2	0.89146	1.21188	2.53248	1.50954	1.07532	1.44334	1.444	Amigo2	1.22462	1.83842	1.62797	2.40949	1.27122	1.22484	1.59943	1.10763	0.621632
Amigo3	1.38672	1.21188	1.82488	2.43203	1.79219	2.40557	1.84221	Amigo3	2.10906	1.76182	1.12705	1.82943	2.13938	1.42898	1.73262	0.940511	0.684354
Ammecr1	2.37723	1.33307	3.98494	2.85135	3.01088	1.56362	2.52018	Ammecr1	4.01402	3.67684	2.25411	5.30981	4.09272	4.21891	3.92773	1.55851	0.0330483
Ammecr1l	3.66489	4.60516	8.00712	3.85771	3.29764	3.72863	4.52686	Ammecr1l	4.55829	4.36625	5.13435	6.91614	5.36394	6.6686	5.50126	1.21525	0.278375
Amn1	18.5226	14.0579	6.07052	16.3533	14.1225	18.8837	14.6684	Amn1	11.906	8.50269	14.276	6.8269	8.06142	12.6567	10.3716	0.707072	0.0927296
Amot	32.4888	29.4488	86.03	33.713	41.2921	44.6233	44.5993	Amot	54.2233	67.945	34.3125	75.0066	61.8249	51.3754	57.4479	1.28809	0.248493
Amotl1	114.008	137.064	426.314	169.907	183.664	196.295	204.542	Amotl1	238.596	350.142	129.987	378.469	375.786	320.501	298.914	1.46138	0.152709
Amotl2	4.95256	8.24081	20.6695	4.61248	8.88928	9.86284	9.53792	Amotl2	16.8725	11.8731	11.7714	17.0895	10.3868	8.98219	12.8293	1.34508	0.267368
Ampd1	513.085	406.344	654.796	390.216	259.94	313.446	422.971	Ampd1	478.145	586.916	382.196	441.874	516.799	330.164	456.015	1.07812	0.645988
Ampd2	1.88197	1.45426	3.72424	2.01272	1.7205	1.44334	2.03951	Ampd2	1.49675	3.60024	1.50274	2.98956	1.48826	1.56508	2.1071	1.03314	0.89901
Ampd3	3.16964	3.39327	8.26782	4.78021	2.22232	5.17198	4.50087	Ampd3	4.21812	5.13226	4.0073	8.47785	5.27093	4.01477	5.18687	1.15241	0.553623
Amy1	23.3761	22.2987	16.9825	18.2822	20.431	15.1551	19.4209	Amy1	24.4923	17.2352	21.2888	19.8114	26.9127	21.3667	21.8512	1.12514	0.231302
Amz2	74.4865	60.2306	50.0538	82.1021	60.7195	81.6691	68.2103	Amz2	59.53	58.3698	70.2529	58.0956	74.5991	86.4876	67.8892	0.995292	0.964876
Anapc1	32.0926	29.8123	51.2083	25.746	29.4637	31.3927	33.2859	Anapc1	42.9296	49.6373	34.062	49.1715	30.3853	31.982	39.6946	1.19254	0.239303
Anapc10	16.6406	12.3612	4.6553	11.9924	14.2659	15.2754	12.5318	Anapc10	9.86496	8.50269	13.0237	5.22057	5.674	9.8668	8.69212	0.693606	0.101409
Anapc11	76.2694	64.7146	22.6806	63.4006	60.5761	61.2218	58.1439	Anapc11	53.2708	42.5135	75.763	25.5228	36.1834	47.0204	46.7123	0.803392	0.289845
Anapc13	60.9165	56.2314	18.8447	53.5048	59.5008	70.9643	53.3271	Anapc13	36.4663	36.5386	56.2274	22.1763	32.5557	46.2719	38.3727	0.719573	0.122555
Anapc15	7.92409	4.24159	2.27179	4.86407	4.73139	5.0517	4.84744	Anapc15	2.44923	2.83423	6.88754	2.76646	4.74383	4.21891	3.98337	0.821747	0.41345
Anapc16	92.5138	79.8631	31.6561	87.9726	90.2548	87.2019	78.2437	Anapc16	73.9532	74.3028	88.5362	47.8775	53.5464	71.5173	68.2889	0.872772	0.401706
Anapc2	6.53738	4.60516	14.2638	7.21224	7.16877	7.33699	7.85406	Anapc2	9.66086	10.7241	8.76596	12.7614	10.6969	7.48516	10.0157	1.27523	0.198939
Anapc4	25.3571	19.5113	26.2559	20.7981	21.0762	21.8907	22.4815	Anapc4	25.0366	24.0527	21.6645	24.7642	27.6879	24.633	24.6398	1.096	0.145712
Anapc5	457.913	498.205	381.511	521.797	408.118	385.012	442.093	Anapc5	419.499	419.313	411.124	414.79	527.062	553.357	457.524	1.0349	0.676776
Anapc7	8.3203	11.0281	10.6141	11.9086	7.74227	7.8181	9.57191	Anapc7	9.59283	9.1921	10.5192	10.2627	11.255	6.60055	9.57038	0.99984	0.998802
Angel1	1.78292	3.39327	3.87321	2.34817	2.00726	3.60836	2.83553	Angel1	2.85744	3.14064	2.62979	2.63259	2.54245	1.76922	2.59535	0.915297	0.576327
Angel2	23.6732	23.147	25.0269	22.8108	19.3557	25.0179	23.1719	Angel2	21.9751	23.9761	17.5319	20.2576	27.3778	33.0027	24.0202	1.03661	0.736114
Angpt1	11.1928	8.60437	8.30506	10.1474	12.3303	12.0279	10.4346	Angpt1	11.2256	7.04728	7.51368	8.43323	12.5572	7.07688	8.97565	0.860179	0.249985
Angpt2	1.48577	1.33307	2.1973	0.838633	2.29401	1.08251	1.53855	Angpt2	1.42872	1.68522	2.25411	1.42785	1.58128	0.748516	1.52095	0.98856	0.956234
Angptl1	8.9146	5.57466	5.62361	4.78021	4.94645	9.86284	6.61706	Angptl1	5.91898	11.7199	8.26505	7.45158	6.44913	4.69524	7.41665	1.12084	0.564146
Angptl2	23.7723	18.5418	39.7377	18.5338	16.2731	17.6809	22.4233	Angptl2	31.0236	33.3214	18.2833	31.9927	29.0831	17.2839	26.8313	1.19658	0.366125
Angptl4	6.73548	12.24	3.76148	10.399	17.4918	9.14117	9.9615	Angptl4	4.7624	5.43866	9.64256	8.87943	8.40248	9.79875	7.82071	0.785094	0.346888
Angptl6	11.7871	8.72556	3.57527	11.1538	9.74953	6.49504	8.58105	Angptl6	8.57231	6.97068	12.8985	4.4174	6.88321	7.14492	7.8145	0.91067	0.663512
Angptl7	25.5552	43.9914	50.4635	19.1208	36.7041	34.2794	35.0191	Angptl7	57.2848	40.3687	53.8481	95.8889	21.6728	43.8222	52.1476	1.48912	0.16871
Ank	91.4242	106.888	126.959	141.31	103.947	148.183	119.785	Ank	91.9143	107.624	85.4055	138.546	154.655	157.733	122.646	1.02388	0.861398
Ank1	105.688	88.8311	119.176	103.99	116.349	95.862	104.983	Ank1	95.7242	109.233	92.2931	111.328	146.036	112.89	111.251	1.0597	0.510581
Ank2	20.7017	17.4511	60.4072	18.4499	23.0834	36.3241	29.4029	Ank2	39.3918	47.9521	20.7879	57.5601	32.1527	28.8519	37.7827	1.285	0.360625
Ank3	23.7723	25.3284	88.2273	28.2619	30.8974	27.5438	37.3385	Ank3	51.1617	72.2346	31.9332	78.9332	49.1436	48.6535	55.3433	1.4822	0.181574
Ankef1	4.35825	11.8765	2.23454	4.36089	6.4519	3.00696	5.3815	Ankef1	1.90496	2.06822	6.76232	1.82943	3.87568	2.65383	3.18241	0.59136	0.21416
Ankfy1	10.4004	12.1188	19.5523	10.399	13.4773	11.9076	12.9759	Ankfy1	11.4978	18.6906	11.3957	17.982	12.0611	8.23367	13.3101	1.02576	0.881756
Ankhd1	14.7586	16.3604	27.7084	17.0242	22.4383	19.7257	19.6693	Ankhd1	19.5939	27.4997	22.541	26.3706	19.2544	22.3194	22.9298	1.16577	0.20658
Ankib1	32.0926	30.0547	23.5744	29.1844	34.6252	44.5031	32.3391	Ankib1	31.4318	30.7935	30.9313	27.5307	26.2926	30.8253	29.6342	0.91636	0.401108
Ankle2	24.6637	20.602	32.8851	25.2428	24.2305	24.176	25.3	Ankle2	36.8065	32.1724	26.1727	34.1791	28.401	24.4288	30.3601	1.2	0.0782694
Ankmy2	4.55635	3.99921	5.10221	3.68998	4.58801	3.96919	4.31749	Ankmy2	3.06154	4.13645	5.25958	4.99747	5.30193	4.08281	4.4733	1.03609	0.717811
Ankra2	34.6679	25.5707	11.7314	22.5592	23.9437	28.2655	24.4564	Ankra2	19.866	20.7588	25.2961	10.4858	13.3323	21.5028	18.5403	0.758096	0.155742
Ankrd1	1.08956	1.81783	2.38352	0.922496	1.43375	1.6839	1.55518	Ankrd1	1.36068	1.99162	1.12705	2.09715	2.10837	0.816563	1.58357	1.01826	0.929699
Ankrd10	18.7207	16.8452	17.5784	22.4753	15.9147	17.5607	18.1825	Ankrd10	17.6889	14.401	14.0255	17.3127	16.3709	15.991	15.965	0.878042	0.080373
Ankrd11	24.4656	33.3268	47.8565	31.0294	29.8938	30.671	32.8739	Ankrd11	43.3378	44.9647	28.552	45.6019	41.6093	44.3666	41.4054	1.25952	0.0688469
Ankrd12	16.7396	12.4824	13.4445	11.4893	20.6461	22.9732	16.2958	Ankrd12	15.0356	15.0138	14.5265	12.4044	11.193	13.6774	13.6418	0.837132	0.234818
Ankrd13a	4.6554	10.0586	16.7218	11.1538	11.1116	12.1481	10.9749	Ankrd13a	9.66086	14.8606	6.13617	17.1342	14.5726	13.4052	12.6283	1.15065	0.484863
Ankrd13b	0.792409	1.57545	4.02218	2.09658	1.00363	1.56362	1.84231	Ankrd13b	1.83692	1.76182	0.62614	4.4174	2.32541	2.85797	2.30428	1.25075	0.526671
Ankrd13c	33.6774	39.265	24.6545	38.1578	29.9655	31.6333	32.8922	Ankrd13c	27.2137	27.9593	31.9332	23.1579	30.0753	35.2483	29.2646	0.889712	0.224777
Ankrd16	10.6975	9.57388	8.82645	9.812	10.6815	11.9076	10.2498	Ankrd16	8.36821	7.73669	8.64074	8.29936	9.48767	10.5473	8.84666	0.863104	0.0424228
Ankrd17	20.7017	20.7232	55.6402	23.6494	27.7431	27.4235	29.3135	Ankrd17	35.0376	39.8324	27.4249	47.5206	32.9278	41.0323	37.2959	1.27231	0.23063
Ankrd2	55.5677	52.2322	48.6758	59.459	41.0054	29.9493	47.8149	Ankrd2	54.0872	35.8492	39.8225	50.8671	45.7951	31.5057	42.9878	0.899046	0.415993
Ankrd23	169.278	147.244	97.5007	158.418	119.79	150.829	140.51	Ankrd23	134.844	109.922	129.736	100.886	150.749	149.907	129.341	0.920509	0.437007
Ankrd24	15.6501	11.9977	6.36845	14.8438	12.4737	15.2754	12.7682	Ankrd24	13.4027	11.7965	13.2742	6.33607	7.25528	11.636	10.6168	0.831506	0.282484
Ankrd26	2.27818	1.93901	4.05942	2.26431	1.64882	3.84891	2.67311	Ankrd26	2.92547	3.60024	2.62979	3.39114	3.56563	2.31359	3.07098	1.14884	0.423521
Ankrd27	7.52789	9.21031	12.29	7.96701	7.52721	10.7048	9.20453	Ankrd27	11.0215	10.5709	8.64074	10.8427	10.1698	10.8875	10.3555	1.12505	0.229204
Ankrd28	79.5381	78.6512	68.6005	82.8569	63.0135	70.844	73.9174	Ankrd28	68.8507	72.0814	67.3727	68.7598	76.8315	83.0172	72.8189	0.985139	0.787983
Ankrd33b	7.23073	13.9367	32.6989	15.8502	13.1905	18.8837	16.9651	Ankrd33b	17.0766	18.3076	13.9003	26.9506	21.0837	21.0945	19.7356	1.1633	0.50491
Ankrd37	3.96205	4.60516	1.4897	4.36089	4.0862	3.60836	3.68539	Ankrd37	2.65334	1.60862	5.88572	1.42785	1.7053	2.65383	2.65577	0.720622	0.243087
Ankrd39	9.01365	10.5434	5.28842	9.39269	7.5989	9.14117	8.49637	Ankrd39	5.51077	6.12807	8.13983	5.93449	4.40277	6.73664	6.1421	0.722908	0.0291533
Ankrd40	133.323	109.918	134.78	141.645	121.296	149.025	131.664	Ankrd40	115.794	124.093	105.317	128.239	170.344	181.685	137.579	1.04492	0.683311
Ankrd44	5.64591	5.69585	7.67194	5.19952	6.16514	9.86284	6.70687	Ankrd44	6.19112	9.0389	5.13435	8.25474	7.25528	9.79875	7.61219	1.13498	0.394952
Ankrd46	10.4994	9.08913	13.2211	9.56041	7.09708	8.29922	9.62772	Ankrd46	10.6814	9.65171	9.26688	11.6459	11.472	7.96149	10.1132	1.05043	0.65083
Ankrd49	32.885	22.6622	10.5769	24.8235	27.3847	30.5508	24.8138	Ankrd49	20.0701	18.0012	27.1745	11.7351	15.7508	24.701	19.5721	0.788758	0.219853
Ankrd50	2.87248	5.2111	12.439	4.61248	3.65607	3.72863	5.41996	Ankrd50	5.23864	8.9623	5.25958	8.65633	5.20892	4.96742	6.3822	1.17754	0.573178
Ankrd52	6.24022	11.6341	41.7488	7.46383	10.1797	7.45727	14.1206	Ankrd52	17.825	18.997	7.88937	26.0582	16.4639	14.3579	16.9319	1.19909	0.658728
Ankrd54	3.46679	5.2111	3.64976	4.94793	3.36932	3.84891	4.0823	Ankrd54	4.08205	5.20886	7.38846	4.01582	3.53462	5.23961	4.91157	1.20314	0.241377
Ankrd6	3.16964	2.78733	4.50633	4.61248	4.87477	4.57058	4.08685	Ankrd6	3.33368	3.52364	3.50639	5.53291	7.47231	8.09758	5.24442	1.28324	0.26122
Ankrd9	79.0428	84.7107	90.797	83.1085	62.1532	54.9673	75.7966	Ankrd9	86.9478	96.1341	83.7776	93.4794	108.984	83.1533	92.0794	1.21482	0.0451203
Anks1	3.76394	4.24159	10.8376	4.52862	5.37658	3.84891	5.43287	Anks1	7.00753	8.8857	6.13617	16.7326	6.79019	8.71	9.0437	1.66463	0.0970008
Anks3	4.2592	8.362	6.07052	6.28974	6.23683	5.65309	6.14523	Anks3	5.71488	6.12807	10.2687	5.84525	6.29411	7.07688	6.88798	1.12087	0.423257
Ankzf1	3.07059	3.87803	3.91045	3.94157	4.80308	4.69086	4.0491	Ankzf1	3.19761	2.60443	4.0073	2.45411	3.16256	3.3343	3.12672	0.772201	0.023306
Anln	1.38672	2.0602	2.86767	1.67727	2.00726	3.00696	2.16768	Anln	1.97299	2.52783	2.12888	0.847785	2.8215	3.06211	2.22685	1.0273	0.889914
Ano1	2.37723	1.81783	4.43185	2.59976	3.22595	4.08947	3.09035	Ano1	3.67385	6.05147	2.75502	5.35443	1.61228	1.22484	3.44531	1.11486	0.705045
Ano10	14.1643	18.2994	21.4516	13.6697	14.911	12.9901	15.9144	Ano10	17.2127	25.6613	17.5319	20.0791	20.6806	17.8283	19.8323	1.24619	0.0626397
Ano5	119.753	113.069	215.485	111.706	101.653	132.066	132.289	Ano5	166.412	197.63	118.466	201.55	181.351	172.091	172.916	1.30712	0.0857313
Ano6	16.2444	15.7545	46.8882	20.7981	16.4165	18.2823	22.3973	Ano6	26.1932	35.3896	21.0383	36.8563	26.6647	20.6863	27.8047	1.24143	0.371263
Ano8	3.863	4.1204	13.1093	5.11566	4.37295	3.24752	5.63814	Ano8	10.0691	11.1071	5.13435	16.4649	10.2008	5.92008	9.81605	1.74101	0.0934171
Anp32a	9.90512	7.39249	9.19888	8.8895	11.3984	9.14117	9.32092	Anp32a	10.6814	9.1155	10.0183	10.2627	12.3092	8.98219	10.2282	1.09734	0.24236
Anp32b	5.15066	7.99843	6.07052	5.78657	6.73864	7.8181	6.59382	Anp32b	6.32718	6.81747	5.13435	4.23892	5.79802	5.44375	5.62662	0.853317	0.136936
Anp32e	10.6975	9.45269	25.2876	12.0763	12.1869	7.45727	12.8597	Anp32e	16.2602	16.699	9.76779	19.7668	22.3549	14.9023	16.6252	1.29281	0.260247
Anpep	3.56584	1.93901	5.62361	2.18045	4.80308	4.08947	3.70024	Anpep	4.7624	3.83004	4.75867	4.32816	2.41843	2.31359	3.73521	1.00945	0.963612
Antxr1	10.7966	12.24	18.584	10.7345	14.6243	14.674	13.6089	Antxr1	13.4027	12.3327	18.4085	16.8218	6.8212	9.59461	12.8969	0.947685	0.748617
Antxr2	20.2064	14.5426	23.4627	15.5147	23.2985	19.846	19.4785	Antxr2	19.6619	24.1293	22.0401	22.9794	17.9212	12.7928	19.9208	1.02271	0.850897
Anxa1	45.0683	57.3221	28.8629	57.6141	60.8629	50.0359	49.961	Anxa1	30.8195	31.6362	51.8444	32.7512	40.3381	38.1063	37.5826	0.752239	0.0632385
Anxa11	8.41935	9.57388	25.5483	10.4829	11.1833	8.4195	12.2712	Anxa11	15.4438	21.0652	7.88937	23.2025	16.4639	10.8875	15.8254	1.28964	0.346313
Anxa2	33.4793	45.688	39.8866	44.1121	41.5789	33.0766	39.6369	Anxa2	30.0031	32.632	44.2055	40.5152	45.237	28.0353	36.7713	0.927704	0.46417
Anxa3	23.4751	27.1462	16.4984	25.4106	28.9618	24.2963	24.2981	Anxa3	18.5053	17.3118	30.3052	22.444	23.006	20.2099	21.9637	0.903928	0.387537
Anxa4	8.5184	10.1798	8.90094	7.79928	8.31578	7.93838	8.60877	Anxa4	7.27966	8.7325	9.76779	11.0658	11.286	7.00883	9.1901	1.06753	0.505386
Anxa5	19.0178	20.1173	31.0229	19.1208	23.4419	22.3718	22.5154	Anxa5	22.7234	24.2059	21.0383	27.7984	30.1063	16.3313	23.7006	1.05264	0.6732
Anxa6	73.9912	62.8967	129.753	68.7679	62.2249	56.7715	75.7341	Anxa6	103.208	122.868	77.1405	129.443	113.914	81.248	104.637	1.38163	0.069904
Anxa7	83.8963	58.1704	64.1687	75.4769	70.469	65.7923	69.6623	Anxa7	71.1638	86.942	77.391	70.4107	83.4047	72.2658	76.9297	1.10432	0.152849
Anxa8	0.792409	3.63565	4.80427	1.67727	2.07894	1.56362	2.42536	Anxa8	1.63282	1.83842	1.75319	6.42531	1.30223	1.08875	2.34012	0.964855	0.935627
Aoc3	3.96205	6.18061	9.72027	5.03179	5.95008	3.72863	5.76224	Aoc3	5.44274	3.83004	8.64074	6.78228	4.03071	4.08281	5.46822	0.948975	0.80941
Aox1	15.452	17.9359	18.3233	14.3406	15.843	16.2376	16.3554	Aox1	15.2397	15.3202	14.1508	21.6408	14.7896	14.1538	15.8825	0.971084	0.730665
Ap1ar	23.3761	18.9054	18.584	21.0497	24.4455	21.7704	21.3552	Ap1ar	19.7299	18.6906	23.9186	22.1316	27.8429	23.6123	22.6543	1.06084	0.450869
Ap1b1	10.4004	12.3612	34.3003	14.1729	14.696	13.1104	16.5068	Ap1b1	21.7029	30.2573	14.0255	27.843	19.9675	15.7188	21.5859	1.30769	0.284915
Ap1g1	16.1453	18.5418	30.0546	15.1792	16.9183	19.1243	19.3273	Ap1g1	20.9546	22.6739	12.3976	24.4519	20.0915	19.5975	20.0278	1.03625	0.807665
Ap1g2	1.58482	1.09069	2.16006	0.838633	0.788565	0.84195	1.21745	Ap1g2	0.680342	1.45542	0.876597	1.20475	1.27122	1.1568	1.10752	0.909702	0.674889
Ap1m1	10.4994	12.24	9.90648	9.89586	9.67784	8.66005	10.1466	Ap1m1	11.0215	8.50269	8.51551	11.7351	11.9371	9.52657	10.2064	1.00589	0.9421
Ap1s1	8.81555	10.301	5.28842	10.0636	7.24046	5.89365	7.93378	Ap1s1	6.59932	6.05147	10.5192	7.05	8.5575	8.30172	7.84653	0.989002	0.938042
Ap1s2	31.003	31.8725	27.2987	32.8744	24.5172	29.9493	29.5859	Ap1s2	25.3768	26.2741	18.7842	25.1212	31.9356	29.2602	26.1253	0.883035	0.153953
Ap2a1	10.0042	13.6943	40.7805	13.2504	11.5417	11.667	16.823	Ap2a1	23.5399	35.3896	10.8948	38.2395	26.6337	20.1419	25.8066	1.534	0.187345
Ap2a2	29.6163	32.842	62.5673	28.2619	32.6896	32.3549	36.3887	Ap2a2	41.2968	54.9228	34.6882	62.6022	55.0967	55.5943	50.7002	1.3933	0.0628167
Ap2b1	19.0178	23.2682	39.2535	16.1856	21.9364	24.0557	23.9529	Ap2b1	23.1316	35.696	20.287	35.1608	24.7734	22.5235	26.9287	1.12424	0.503564
Ap2m1	41.2053	39.3862	44.393	39.1641	33.8366	34.8808	38.811	Ap2m1	36.8746	44.0455	31.5575	45.8696	51.283	41.1003	41.7884	1.07672	0.387982
Ap2s1	49.1294	43.5066	20.893	46.2086	31.2558	27.183	36.3627	Ap2s1	31.2277	30.5637	43.3289	24.3626	30.2613	29.3963	31.5234	0.866916	0.392893
Ap3b1	16.2444	14.0579	13.5935	14.9277	17.5635	14.674	15.1768	Ap3b1	17.6889	15.0904	19.786	15.6171	15.5957	17.6242	16.9004	1.11357	0.100441
Ap3d1	10.4994	13.6943	34.4492	11.4893	14.1942	13.7118	16.3397	Ap3d1	20.4783	24.8187	13.0237	31.725	20.4326	18.917	21.5659	1.31985	0.272936
Ap3m1	23.178	22.7834	21.4516	26.6685	17.7785	22.2515	22.3519	Ap3m1	18.7775	22.1376	19.5356	18.4728	20.6496	21.5028	20.1793	0.902799	0.141074
Ap3m2	2.67438	1.69664	2.12282	2.59976	1.57713	0.84195	1.91878	Ap3m2	1.56479	2.75763	1.37751	1.78481	2.35641	1.49703	1.8897	0.984843	0.937436
Ap3s1	30.0125	23.7529	9.08715	23.4817	30.0372	35.9633	25.3891	Ap3s1	21.1587	20.6056	30.4304	11.869	15.4717	23.8845	20.57	0.810189	0.323065
Ap3s2	14.8577	21.4503	16.8708	13.4181	13.9074	11.7873	15.3819	Ap3s2	12.9945	14.3244	13.6499	12.9399	13.2393	17.2159	14.0606	0.9141	0.419863
Ap4b1	3.26869	1.09069	1.75039	2.43203	2.58076	2.28529	2.23464	Ap4b1	2.31316	2.37463	1.62797	2.58797	2.2944	1.42898	2.10452	0.94177	0.725222
Ap4e1	11.589	9.45269	11.7314	7.96701	9.96459	11.5467	10.3752	Ap4e1	9.66086	13.4052	9.89302	12.3152	9.89074	11.0236	11.0314	1.06325	0.473307
Ap4m1	1.78292	2.54495	3.31458	2.18045	2.72413	3.48808	2.67252	Ap4m1	2.72137	3.75344	2.75502	3.0788	3.00753	3.67453	3.16511	1.18432	0.162309
Ap4s1	193.051	155.606	49.6442	155.063	147.318	156.242	142.821	Ap4s1	128.177	101.956	147.644	62.9592	81.7614	136.57	109.844	0.769108	0.202806
Ap5m1	12.8766	15.7545	12.0293	9.56041	12.617	11.9076	12.4576	Ap5m1	12.0421	10.1113	13.3994	10.0396	14.4175	8.23367	11.3739	0.913012	0.407352
Ap5s1	5.05161	4.96872	7.89539	6.37361	6.81033	5.89365	6.16555	Ap5s1	5.3747	5.82166	5.63526	8.74557	7.84438	6.32836	6.62499	1.07452	0.537089
Ap5z1	1.48577	1.69664	3.31458	2.18045	2.29401	1.6839	2.10922	Ap5z1	2.24513	2.22142	1.87842	2.58797	2.8525	1.29289	2.17972	1.03343	0.845774
Apaf1	2.77343	2.54495	4.61806	2.59976	5.66333	2.64613	3.47428	Apaf1	4.15009	4.44285	3.75684	4.95285	2.48044	3.3343	3.85289	1.10898	0.575736
Apba3	47.1484	53.4441	55.2678	52.4145	33.4065	33.7983	45.9132	Apba3	42.7255	45.2711	32.4341	55.106	59.4995	48.1092	47.1909	1.02783	0.824753
Apbb1	6.73548	5.45348	5.66085	5.11566	4.87477	6.49504	5.72254	Apbb1	5.1706	5.36206	5.51004	5.62215	7.9374	4.96742	5.76161	1.00683	0.94392
Apbb2	31.1021	28.3581	31.7305	33.126	31.8294	33.4374	31.5972	Apbb2	34.3573	30.7935	32.0584	34.893	28.339	26.9466	31.2313	0.988419	0.81319
Apc	13.7681	15.2697	45.9571	17.779	22.7967	24.7774	23.3913	Apc	30.2752	39.6026	17.7824	42.0323	34.044	33.411	32.8579	1.4047	0.146517
Apcdd1	0.792409	1.33307	2.16006	1.76113	1.07532	1.20278	1.38746	Apcdd1	1.36068	2.68103	1.75319	1.60633	1.67429	1.29289	1.72807	1.24549	0.263184
Apeh	8.12219	7.87724	13.9287	7.79928	6.95371	8.53978	8.87015	Apeh	11.2256	10.2645	7.76414	14.3677	10.9139	7.6893	10.3709	1.16919	0.325009
Apex1	2.67438	1.81783	3.4263	3.52226	3.5127	2.40557	2.89317	Apex1	2.51727	2.83423	3.50639	3.03418	4.24775	3.26625	3.23434	1.11792	0.390392
Apex2	3.76394	3.02971	2.79318	5.53498	3.44101	3.00696	3.59496	Apex2	2.65334	2.98743	3.50639	3.61424	2.8525	3.3343	3.15803	0.87846	0.358754
Aph1a	5.54686	5.57466	10.0927	9.39269	5.87839	5.29225	6.96293	Aph1a	9.04855	7.58348	7.88937	8.65633	7.9684	7.75735	8.15058	1.17057	0.245418
Aph1b	7.03263	5.81704	4.32012	4.69634	4.73139	5.41253	5.33501	Aph1b	4.35419	5.74506	5.38481	4.68513	5.54997	5.71594	5.23918	0.982038	0.843335
Api5	20.8998	22.1775	25.4366	25.4106	20.7894	22.8529	22.9278	Api5	27.0096	26.5039	28.1763	25.7459	29.4552	28.0353	27.4877	1.19888	0.0016805
Apip	61.7089	53.4441	18.9191	55.0982	53.6224	52.4414	49.2057	Apip	45.9911	39.3728	59.9843	25.8797	32.4627	49.266	42.1594	0.8568	0.398367
Aplf	0.990511	1.69664	1.86212	1.42568	1.36207	2.04474	1.56362	Aplf	2.04103	1.30221	1.50274	1.33861	1.08519	0.612422	1.3137	0.840163	0.337183
Aplnr	2.97153	2.90852	8.26782	3.35453	1.64882	2.04474	3.53266	Aplnr	1.08855	2.52783	1.12705	1.87405	1.48826	0.748516	1.47571	0.417733	0.0918094
Aplp2	31.3002	32.842	97.7986	29.2683	31.3275	33.3171	42.6423	Aplp2	62.5915	86.4824	39.1964	96.469	76.9555	42.8695	67.4274	1.58123	0.12075
Apmap	6.83453	8.362	12.6997	7.37997	7.81396	7.33699	8.40452	Apmap	7.7559	12.8689	8.26505	14.3677	9.98376	6.46446	9.95097	1.184	0.342121
Apobec1	2.47628	0.969507	1.56418	1.34181	2.00726	2.04474	1.73396	Apobec1	1.76889	2.06822	1.75319	1.07089	1.17821	1.56508	1.56741	0.903949	0.555048
Apobec2	287.546	261.04	226.657	298.302	272.7	213.013	259.876	Apobec2	239.617	258.988	255.716	251.569	326.828	293.963	271.113	1.04324	0.571912
Apobec3	1.48577	1.09069	2.16006	1.34181	2.50907	2.04474	1.77202	Apobec3	2.04103	0.91921	1.62797	1.38323	1.27122	2.10945	1.55868	0.879607	0.482644
Apoc1	2.87248	5.57466	1.97385	4.69634	7.38384	4.20975	4.45182	Apoc1	2.31316	2.45123	5.00912	1.56171	4.89886	2.99406	3.20469	0.719861	0.234547
Apod	35.2622	32.9632	31.8423	23.314	28.5317	16.839	28.1254	Apod	33.813	34.3938	33.8116	40.2475	30.8504	26.13	33.2077	1.1807	0.16984
Apoe	85.7783	102.647	75.4904	84.9535	96.9218	57.9742	83.9608	Apoe	66.7416	70.4728	102.437	75.1405	110.038	56.0707	80.1501	0.954613	0.733469
Apol6	6.14117	9.3315	16.1632	9.812	6.16514	6.61532	9.03806	Apol6	10.8855	8.27289	6.13617	14.5016	12.1851	7.62125	9.93375	1.0991	0.668436
Apold1	4.75446	18.7842	5.06497	7.12838	9.3194	9.14117	9.03209	Apold1	34.6975	19.0736	21.6645	25.1658	33.951	17.2839	25.306	2.80179	0.00180377
Apoo	264.566	185.903	76.9801	203.62	191.048	212.051	189.028	Apoo	179.542	168.752	199.864	87.8572	119.929	189.851	157.633	0.833912	0.33671
Apoo-ps	1.68387	1.21188	0.707606	2.01272	1.79219	2.16501	1.59555	Apoo-ps	2.31316	1.07241	2.50456	0.713924	1.76731	1.97336	1.72412	1.08058	0.730754
Apool	35.0641	25.086	20.4833	32.5389	30.0372	22.8529	27.6771	Apool	27.826	24.5889	29.9295	26.5044	34.6021	32.3223	29.2955	1.05848	0.57821
Apopt1	96.1787	74.4096	23.9841	67.5938	68.4618	73.2496	67.3129	Apopt1	64.9727	54.3866	80.146	30.1633	40.5551	59.6091	54.9721	0.816665	0.332801
App	26.7438	26.4191	60.4817	21.7206	31.686	32.3549	33.2343	App	48.2363	54.1568	38.6955	61.7098	39.811	27.0146	44.9373	1.35214	0.154775
Appbp2	8.3203	10.907	17.057	11.1538	9.3194	13.2306	11.6647	Appbp2	11.3617	10.1879	13.0237	14.1446	10.9139	9.66266	11.5491	0.99009	0.93883
Appl1	24.0694	21.6927	32.4754	26.4169	26.5961	28.6263	26.6461	Appl1	23.88	26.1209	22.9167	29.2709	31.4395	30.9613	27.4316	1.02948	0.719664
Appl2	8.02314	8.24081	13.1838	8.55405	10.1797	7.21671	9.23303	Appl2	12.1781	11.7199	11.0201	14.0554	10.3868	13.3372	12.1163	1.31227	0.0238384
Aprt	30.7059	27.1462	12.2155	31.1971	23.9437	17.3201	23.7548	Aprt	24.9686	21.8312	30.3052	16.6434	18.9133	19.1212	21.9638	0.924607	0.64178
Aptx	22.4846	21.208	11.21	18.1145	20.7894	19.846	18.9421	Aptx	16.6003	12.9455	22.1654	9.54873	14.2005	17.6922	15.5254	0.819628	0.189359
Aqp1	109.055	168.209	201.482	147.432	108.822	80.2258	135.871	Aqp1	179.815	184.914	155.283	270.666	187.087	96.7627	179.088	1.31807	0.173296
Aqp4	30.2106	22.2987	34.5982	21.469	30.9691	17.8012	26.2245	Aqp4	27.3498	33.398	26.6736	44.6202	46.6632	30.7572	34.9103	1.33121	0.0816648
Aqp7	1.78292	4.36278	6.36845	2.34817	2.86751	2.04474	3.29576	Aqp7	3.67385	2.68103	3.00547	4.01582	2.66647	1.63313	2.94596	0.893864	0.67372
Aqr	8.12219	6.05942	15.3811	5.87043	7.74227	6.37476	8.25837	Aqr	10.6814	12.7157	8.76596	13.8769	9.0846	8.30172	10.571	1.28004	0.219537
Ar	26.3476	25.4495	55.6774	28.6812	27.9582	33.3171	32.9052	Ar	32.7245	49.6373	23.042	38.9535	43.4696	31.6418	36.5781	1.11162	0.559163
Araf	228.313	205.051	77.9484	203.285	206.532	241.038	193.694	Araf	150.016	125.932	207.378	90.936	110.1	178.215	143.763	0.742214	0.127896
Arap1	7.82504	8.72556	13.8169	7.63156	11.47	8.17894	9.60801	Arap1	8.70838	10.7241	8.26505	10.7981	8.24745	6.94078	8.94731	0.931235	0.594396
Arap2	2.37723	1.93901	3.53803	1.84499	1.64882	1.56362	2.15195	Arap2	2.99351	2.83423	4.75867	3.92658	2.51144	4.15086	3.52921	1.64001	0.0151847
Arap3	3.36774	4.24159	11.061	3.52226	4.15789	5.29225	5.27379	Arap3	5.30667	7.20048	4.50821	11.1997	5.33294	4.355	6.31716	1.19784	0.527734
Arcn1	47.6436	44.9609	62.8652	48.8923	55.558	47.9911	51.3185	Arcn1	55.8561	65.0341	45.2073	64.0747	63.4992	56.615	58.3811	1.13762	0.117378
Arel1	12.5795	19.6325	32.1775	15.347	16.9183	16.839	18.9156	Arel1	23.4718	27.8827	16.0292	26.549	24.8354	27.0827	24.3085	1.2851	0.14196
Arf1	122.427	118.28	105.247	130.407	98.6423	88.525	110.588	Arf1	109.399	121.183	110.827	122.929	138.594	112.618	119.258	1.0784	0.298911
Arf2	21.5932	23.8741	15.9398	27.9265	19.0689	17.3201	20.9538	Arf2	19.2537	19.3034	22.9167	19.1867	25.1764	18.849	20.781	0.991755	0.936862
Arf3	4.6554	3.02971	8.00712	4.02544	2.43738	5.77337	4.65474	Arf3	5.10257	5.13226	4.50821	5.84525	4.27875	4.28695	4.859	1.04388	0.820853
Arf4	23.9704	27.8733	16.7218	28.3458	30.1805	24.4165	25.2514	Arf4	21.7029	20.2226	27.4249	18.5174	23.5641	22.9998	22.4053	0.88729	0.255019
Arf5	62.4022	62.8967	25.7345	59.9622	55.0562	44.9842	51.8393	Arf5	50.2093	43.5093	69.6268	31.8142	42.9425	41.4406	46.5905	0.898747	0.519232
Arf6	7.92409	10.1798	10.5396	8.8895	12.402	11.5467	10.247	Arf6	10.8174	12.4859	10.8948	12.1367	13.1773	8.09758	11.2683	1.09967	0.330877
Arfgap1	9.60796	16.2392	21.1537	12.9988	12.3303	13.2306	14.2601	Arfgap1	15.852	18.614	14.0255	20.2576	19.0063	13.6774	16.9055	1.18551	0.215048
Arfgap2	59.6288	59.3823	51.0966	60.8009	50.97	36.3241	53.0338	Arfgap2	57.557	60.0551	54.8499	55.5522	59.7785	49.6062	56.2331	1.06033	0.462861
Arfgap3	6.43832	7.2713	6.85261	6.54133	6.81033	4.57058	6.41408	Arfgap3	6.25915	9.0389	8.26505	5.53291	6.57315	5.98813	6.94288	1.08244	0.461332
Arfgef1	78.3495	94.4057	137.052	110.532	89.3229	123.646	105.551	Arfgef1	83.546	104.254	72.6323	125.517	121.479	166.579	112.335	1.06426	0.690533
Arfgef2	23.7723	19.9961	42.4191	19.3724	26.5245	28.1452	26.7049	Arfgef2	30.0031	36.1556	21.0383	37.838	22.2309	29.6004	29.4777	1.10383	0.547987
Arfip1	1.38672	1.57545	1.30349	1.50954	1.93557	2.40557	1.68605	Arfip1	1.70086	1.45542	2.62979	1.42785	2.63546	1.97336	1.97046	1.16868	0.337079
Arfip2	4.85351	3.99921	4.50633	3.77385	4.01451	3.3678	4.08587	Arfip2	4.69436	3.75344	5.38481	5.04209	4.86786	6.60055	5.05718	1.23773	0.0576968
Arfrp1	25.159	32.5997	14.0404	27.1717	28.7468	24.0557	25.2955	Arfrp1	20.4783	21.6014	25.1708	16.4649	19.9985	24.0886	21.3004	0.842063	0.203494
Arglu1	27.5362	27.6309	25.2876	21.7206	22.6533	29.1074	25.656	Arglu1	25.1046	22.827	25.797	23.024	28.153	23.6803	24.7643	0.965245	0.558724
Arhgap1	2.77343	2.54495	6.66639	2.26431	2.29401	2.16501	3.11802	Arhgap1	3.94599	4.36625	2.75502	5.75601	3.65864	2.65383	3.85596	1.23667	0.411446
Arhgap10	108.56	86.5285	59.2899	90.4885	104.234	120.278	94.8966	Arhgap10	89.6011	96.6703	101.059	60.8174	67.7159	84.9225	83.4644	0.87953	0.32053
Arhgap12	59.1335	47.2634	30.9857	48.3891	61.5797	77.0985	54.075	Arhgap12	44.5624	46.3435	56.1022	34.7592	36.6484	54.5736	45.4982	0.841391	0.276355
Arhgap15	6.14117	6.18061	2.30903	6.37361	5.01814	6.97616	5.49978	Arhgap15	4.28616	2.60443	3.88207	2.90031	4.86786	4.55914	3.84999	0.700026	0.0696356
Arhgap17	4.95256	6.30179	9.16164	6.12202	6.16514	7.93838	6.77359	Arhgap17	7.41573	6.20467	6.38663	6.91614	4.40277	6.19227	6.25304	0.92315	0.502541
Arhgap18	5.64591	4.60516	6.36845	4.61248	6.73864	7.57755	5.9247	Arhgap18	5.30667	5.97487	5.38481	5.48829	6.48014	4.96742	5.60037	0.945257	0.563713
Arhgap19	8.12219	7.2713	11.6569	7.2961	7.88565	6.25448	8.0811	Arhgap19	6.66736	10.8773	6.01095	9.45949	11.503	7.62125	8.6899	1.07534	0.623061
Arhgap20	14.5605	18.663	54.3367	26.7524	24.804	26.1004	27.5362	Arhgap20	31.2277	30.9467	20.1617	40.8275	34.7571	46.476	34.0661	1.23714	0.363126
Arhgap21	78.9438	68.7138	34.263	71.2838	77.2794	100.793	71.8795	Arhgap21	63.1358	60.8211	86.9083	47.2082	30.0753	74.7155	60.4774	0.841371	0.3661
Arhgap23	2.57533	4.48397	9.04991	2.34817	3.29764	2.16501	3.98667	Arhgap23	4.42223	3.14064	2.88025	6.06835	3.16256	3.13016	3.8007	0.953351	0.879496
Arhgap24	6.04212	5.69585	10.2417	5.87043	7.95734	7.09643	7.15064	Arhgap24	7.41573	10.8007	6.88754	10.2627	8.96058	7.07688	8.56735	1.19812	0.184136
Arhgap26	7.23073	5.93823	6.21948	5.19952	8.81759	7.93838	6.89066	Arhgap26	6.25915	5.36206	8.13983	6.06835	4.18574	4.89938	5.81908	0.844489	0.2024
Arhgap27	0.198102	0.484753	3.35182	0.754769	0.93194	0.962228	1.11393	Arhgap27	2.24513	2.14482	1.37751	3.88196	1.51927	0.816563	1.99754	1.79323	0.193917
Arhgap29	27.5362	30.903	29.5332	28.849	30.8257	25.6193	28.8777	Arhgap29	29.1867	23.7463	30.6809	30.0294	25.1144	21.707	26.7441	0.926115	0.254116
Arhgap30	1.98102	1.09069	2.49524	1.42568	2.9392	1.08251	1.83572	Arhgap30	1.29265	2.14482	2.37933	2.27563	1.82932	1.90531	1.97118	1.07379	0.711915
Arhgap31	4.6554	6.05942	29.1236	6.45747	8.53084	10.7048	10.9219	Arhgap31	16.1241	16.0862	11.8967	25.4335	11.8131	12.2484	15.6003	1.42835	0.309207
Arhgap32	8.81555	8.60437	7.85815	7.71542	9.10434	10.2237	8.72025	Arhgap32	7.89197	8.04309	7.88937	6.87152	3.93769	5.30766	6.65688	0.763382	0.0309736
Arhgap35	16.0463	18.0571	39.8122	18.9531	20.2159	22.6124	22.6162	Arhgap35	25.1046	30.8701	16.6553	35.6962	30.7574	31.3696	28.4089	1.25613	0.226707
Arhgap39	0.990511	2.30258	3.57527	1.25795	1.00363	2.76641	1.98272	Arhgap39	3.53778	3.75344	1.62797	2.36487	2.13938	2.04141	2.57747	1.29997	0.315338
Arhgap42	6.04212	5.45348	7.374	4.52862	5.87839	6.97616	6.04213	Arhgap42	5.78291	5.59186	4.88389	7.05	4.43378	7.48516	5.87127	0.971722	0.796188
Arhgap44	2.57533	3.75684	5.80982	4.69634	2.9392	3.72863	3.91769	Arhgap44	4.28616	3.29384	3.38116	6.51455	5.30193	5.30766	4.68088	1.19481	0.304617
Arhgap45	1.98102	2.0602	3.79873	4.19316	2.9392	3.00696	2.99655	Arhgap45	2.31316	2.83423	1.37751	1.91867	2.72848	2.1775	2.22493	0.742497	0.10644
Arhgap5	121.04	117.795	83.2368	121.937	138.429	140.966	120.568	Arhgap5	101.439	85.1035	112.204	91.65	111.589	149.227	108.535	0.900205	0.359335
Arhgap6	4.6554	2.90852	3.91045	2.68362	4.87477	4.45031	3.91385	Arhgap6	3.74188	4.21305	3.25593	4.64051	3.87568	4.55914	4.0477	1.0342	0.766202
Arhgdia	9.40986	12.24	21.973	13.7536	13.6207	9.502	13.4165	Arhgdia	17.5528	23.6697	11.0201	22.1316	19.5954	14.0857	18.0092	1.34232	0.122398
Arhgdib	10.4004	7.39249	5.54912	8.30246	8.10071	7.57755	7.88712	Arhgdib	7.00753	4.36625	7.63891	4.86361	5.86003	3.81063	5.59116	0.708898	0.027584
Arhgef1	5.24971	6.05942	11.7686	5.45111	7.09708	5.29225	6.8197	Arhgef1	6.39522	7.50688	6.63709	9.77183	6.60416	6.19227	7.18458	1.0535	0.76292
Arhgef10	4.0611	5.69585	9.42233	4.02544	5.08983	6.1342	5.73813	Arhgef10	5.10257	7.73669	6.38663	8.96867	6.04606	4.76328	6.50065	1.13289	0.482758
Arhgef10l	23.277	25.9343	53.2194	28.178	26.0943	27.183	30.6477	Arhgef10l	37.8951	45.2711	30.4304	49.4838	46.4152	35.7927	40.8814	1.33391	0.0948502
Arhgef11	4.75446	9.08913	21.0047	7.96701	8.24409	8.29922	9.8931	Arhgef11	10.2051	15.55	8.39028	18.2497	12.8983	11.7721	12.8442	1.2983	0.309896
Arhgef12	31.1021	35.2658	88.1156	36.7321	45.6651	55.9295	48.8017	Arhgef12	55.0397	58.8295	35.1891	74.1142	59.0654	70.0203	58.7097	1.20303	0.362369
Arhgef15	2.08007	4.36278	9.23612	3.43839	2.43738	2.52585	4.01343	Arhgef15	4.83043	5.13226	3.25593	7.80854	2.69747	2.92602	4.44177	1.10673	0.758618
Arhgef17	15.3529	17.9359	57.763	22.1399	18.8539	19.9662	25.3353	Arhgef17	32.1802	39.9856	19.6608	46.0927	34.323	28.988	33.5384	1.32378	0.308135
Arhgef18	4.95256	5.69585	10.9493	5.53498	5.87839	5.53281	6.42398	Arhgef18	6.05505	6.51107	5.38481	8.92405	8.24745	7.28102	7.06724	1.10013	0.562632
Arhgef2	15.9472	19.3901	20.7068	13.502	16.1297	18.5229	17.3665	Arhgef2	18.3693	20.3758	19.1599	19.8114	14.2315	11.4319	17.23	0.99214	0.941783
Arhgef25	4.75446	4.24159	7.70918	5.19952	6.23683	6.7356	5.81286	Arhgef25	5.1706	5.05566	7.26323	8.34398	6.72818	6.46446	6.50435	1.11896	0.372881
Arhgef28	4.2592	5.33229	5.10221	4.44475	6.73864	6.85588	5.4555	Arhgef28	5.30667	5.20886	5.88572	4.72975	3.9687	4.89938	4.99984	0.916479	0.410727
Arhgef3	11.7871	9.3315	8.71473	11.4893	9.82122	8.4195	9.92722	Arhgef3	10.2732	10.3411	11.8967	9.45949	11.503	8.43782	10.3185	1.03942	0.62617
Arhgef37	2.27818	1.69664	2.458	2.5159	1.36207	2.04474	2.05925	Arhgef37	1.63282	2.75763	1.75319	2.58797	2.75949	2.92602	2.40285	1.16686	0.27216
Arhgef40	3.863	3.63565	13.9287	4.52862	5.59164	7.45727	6.50081	Arhgef40	6.73539	9.3453	7.76414	11.0658	5.58098	6.60055	7.8487	1.20734	0.475208
Arhgef5	2.37723	4.24159	4.39461	2.5159	2.3657	4.33003	3.37084	Arhgef5	4.35419	4.67265	3.00547	6.15759	5.14691	3.81063	4.52457	1.34227	0.09054
Arhgef6	22.8808	20.3596	44.8026	24.9074	31.1125	28.3857	28.7414	Arhgef6	31.2277	34.2406	22.6663	41.2737	39.5009	34.772	33.9469	1.18111	0.274475
Arhgef7	10.3013	15.6333	27.4849	16.0179	15.1261	19.2446	17.3013	Arhgef7	20.0021	18.614	12.5228	24.1842	18.8513	21.775	19.3249	1.11696	0.495197
Arhgef9	9.01365	8.24081	8.3423	9.64428	8.38746	8.53978	8.69471	Arhgef9	8.64035	7.27708	7.51368	8.03164	11.193	10.207	8.81046	1.01331	0.869707
Arid1a	7.03263	4.84753	23.0158	6.20588	7.09708	6.1342	9.05553	Arid1a	10.0691	11.7965	8.89119	16.1972	8.15443	10.0709	10.8632	1.19962	0.572755
Arid1b	14.7586	15.5121	46.3668	15.8502	15.9864	21.169	21.6072	Arid1b	27.6219	32.4022	17.9076	35.6516	22.665	23.136	26.564	1.22941	0.412519
Arid2	10.2023	8.60437	18.2115	7.96701	11.5417	9.26145	10.9647	Arid2	12.8585	12.8689	8.51551	16.1079	7.90639	13.6774	11.9891	1.09343	0.621348
Arid3a	0.297153	1.21188	2.75594	0.922496	0.93194	1.56362	1.28051	Arid3a	2.04103	2.52783	0.751368	1.47247	1.64329	1.29289	1.62148	1.26628	0.440382
Arid4a	4.4573	3.75684	5.99603	2.59976	4.51633	4.81114	4.35623	Arid4a	6.73539	5.28546	4.25775	6.11297	4.71283	5.03547	5.35665	1.22965	0.124246
Arid4b	9.70701	12.9672	12.1038	8.8895	14.696	17.1998	12.5939	Arid4b	15.6479	14.0946	14.1508	11.3335	11.9061	12.9289	13.3436	1.05953	0.613885
Arid5a	2.08007	2.30258	3.50079	2.01272	2.86751	2.28529	2.50816	Arid5a	4.08205	3.90664	2.25411	6.96076	3.4106	2.99406	3.9347	1.56876	0.0868302
Arid5b	3.863	5.45348	20.3344	3.1868	7.88565	6.49504	7.86972	Arid5b	16.5323	17.3884	6.63709	29.4047	9.76672	12.997	15.4544	1.96378	0.0990386
Arih1	77.7552	82.5293	93.3295	86.9662	70.254	79.2635	81.6829	Arih1	74.4975	89.9294	72.7575	94.1487	96.2409	102.206	88.2967	1.08097	0.291814
Arih2	63.2937	62.6544	58.2844	59.7106	41.2204	43.5408	54.7841	Arih2	56.9447	58.4464	47.0857	55.7753	71.0025	66.0055	59.21	1.08079	0.420515
Arl1	377.088	330.723	100.331	315.326	325.749	349.048	299.711	Arl1	258.598	219.308	318.204	117.708	172.669	245.853	222.057	0.740904	0.15389
Arl10	2.27818	2.18139	1.86212	1.42568	1.57713	2.76641	2.01515	Arl10	1.36068	1.68522	2.00365	1.33861	1.64329	0.88461	1.48601	0.737419	0.0667589
Arl13b	7.82504	5.93823	3.64976	6.12202	6.95371	9.26145	6.62503	Arl13b	7.5518	5.66846	5.88572	4.77437	6.01506	6.94078	6.13936	0.926692	0.594343
Arl14ep	8.5184	4.96872	7.22503	5.7027	6.81033	4.69086	6.31934	Arl14ep	5.64684	4.90245	3.75684	5.97911	5.54997	4.08281	4.98634	0.78906	0.0931577
Arl15	4.35825	3.63565	4.61806	5.03179	4.37295	4.81114	4.47131	Arl15	3.74188	4.82585	3.63161	3.65886	4.06171	3.26625	3.86436	0.864258	0.0666756
Arl16	2.37723	3.27209	1.86212	3.77385	4.22957	4.57058	3.34757	Arl16	1.83692	3.21724	3.63161	1.74019	2.72848	2.51774	2.61203	0.780276	0.19794
Arl2	52.0018	58.4128	22.1592	52.4145	42.4391	32.836	43.3773	Arl2	42.5214	41.8241	52.8462	25.8797	34.5711	42.8015	40.074	0.923848	0.635366
Arl2bp	43.8797	43.8702	29.1608	42.7703	40.9337	53.2834	42.3163	Arl2bp	31.2277	30.4871	36.4414	30.4756	44.3998	39.4672	35.4165	0.836946	0.112721
Arl3	64.6804	46.8999	20.3344	48.3052	58.1387	42.9394	46.883	Arl3	49.3929	38.377	59.1076	28.4677	38.0127	48.7896	43.6913	0.931921	0.686149
Arl4a	115.989	106.04	35.8272	92.1657	118.858	121.842	98.4537	Arl4a	108.787	85.6398	129.611	51.0455	63.9022	99.1443	89.6883	0.91097	0.633305
Arl4d	2.47628	4.1204	3.24009	2.85135	5.44827	2.40557	3.42366	Arl4d	11.5658	19.2268	7.01277	21.8639	13.2083	8.09758	13.4959	3.94194	0.00834367
Arl5a	96.9711	95.1329	59.141	93.0044	93.1223	107.168	90.7566	Arl5a	65.9932	58.9061	76.5143	56.8016	88.7376	101.39	74.7238	0.823342	0.133923
Arl5b	20.4045	26.1767	27.0752	20.6304	22.2949	19.7257	22.7179	Arl5b	22.7915	24.0527	20.4122	28.0215	27.8429	25.3134	24.739	1.08897	0.279079
Arl5c	6.33927	4.60516	1.37797	4.52862	7.09708	5.0517	4.8333	Arl5c	4.35419	3.83004	3.00547	2.98956	1.76731	5.30766	3.54237	0.73291	0.210025
Arl6	7.03263	8.96794	2.75594	4.69634	7.16877	7.09643	6.28634	Arl6	4.62633	4.36625	6.88754	3.88196	4.68182	4.96742	4.90189	0.779768	0.205119
Arl6ip1	12.2823	11.8765	9.45957	12.9149	15.6279	11.7873	12.3248	Arl6ip1	9.45676	10.8007	15.7787	10.6196	11.7201	8.64196	11.1696	0.906277	0.398644
Arl6ip4	17.433	18.7842	7.96988	15.8502	24.4455	18.4026	17.1476	Arl6ip4	14.4913	13.8648	21.414	7.7193	17.9522	18.5088	15.6584	0.913155	0.622495
Arl6ip5	123.319	110.403	58.2844	110.532	101.868	86.4803	98.481	Arl6ip5	85.5871	84.3375	107.32	56.5338	68.6771	65.1889	77.9408	0.79143	0.120298
Arl6ip6	8.61745	5.69585	4.72979	5.03179	5.95008	8.17894	6.36732	Arl6ip6	6.53129	5.20886	6.13617	5.17595	5.64299	5.23961	5.65581	0.888257	0.352632
Arl8a	2.17912	2.66614	5.1767	2.59976	2.43738	2.76641	2.97092	Arl8a	3.40171	2.29802	2.88025	4.1943	3.50362	4.15086	3.40479	1.14604	0.442852
Arl8b	83.4011	100.102	84.2424	92.2496	88.1042	63.5071	85.2676	Arl8b	80.2124	92.2274	81.1478	91.5161	92.5203	97.7154	89.2232	1.04639	0.512514
Armc1	54.5772	65.5629	30.0919	54.1757	55.1279	52.8023	52.0563	Armc1	41.5689	31.7893	48.9642	31.6358	45.0199	45.5914	40.7616	0.783029	0.0789356
Armc10	5.74497	11.9977	4.99048	8.63791	6.30852	4.93142	7.10183	Armc10	5.98701	5.20886	6.01095	4.72975	4.89886	6.60055	5.57266	0.78468	0.239428
Armc5	1.88197	2.0602	6.77812	2.93521	1.21869	2.40557	2.87996	Armc5	4.49026	5.05566	2.62979	5.75601	4.58881	2.24555	4.12768	1.43324	0.240162
Armc6	9.90512	8.362	7.07606	8.47019	6.52358	7.8181	8.02584	Armc6	7.07556	7.88989	6.88754	7.85316	8.09242	5.17157	7.16169	0.892329	0.21819
Armc8	29.4182	26.2979	36.3486	29.6037	26.5961	33.5577	30.3037	Armc8	32.5204	36.0024	26.0474	37.124	38.6638	32.0501	33.7347	1.11322	0.195012
Armc9	1.08956	2.78733	1.63867	0.922496	2.00726	1.56362	1.66816	Armc9	1.22462	1.83842	1.62797	1.74019	1.45726	2.51774	1.73436	1.03969	0.845071
Armcx2	5.24971	4.84753	4.02218	4.69634	4.58801	3.12724	4.42184	Armcx2	3.53778	4.51945	5.13435	4.28354	3.25557	3.53844	4.04486	0.914746	0.395605
Armcx3	10.3013	9.08913	7.78367	7.63156	11.0399	8.17894	9.00409	Armcx3	9.45676	10.3411	9.14165	9.10253	12.1851	8.50586	9.78884	1.08716	0.342318
Armcx4	4.6554	3.75684	12.141	2.93521	1.7205	4.45031	4.94322	Armcx4	4.62633	8.6559	5.38481	8.29936	7.3793	3.94672	6.38207	1.29108	0.425707
Armcx5	2.47628	1.57545	2.60697	1.34181	3.22595	1.56362	2.13168	Armcx5	1.49675	2.37463	1.37751	2.45411	2.20139	1.97336	1.97962	0.928669	0.681107
Armt1	22.7818	22.4198	16.126	21.3851	17.2767	17.9215	19.6518	Armt1	21.2947	18.5374	23.1672	16.1972	19.8745	15.3105	19.0636	0.970067	0.736337
Arnt	16.5415	15.0274	26.3304	17.6113	15.9864	19.2446	18.4569	Arnt	22.6554	24.8953	15.4031	23.7826	18.3242	21.0945	21.0258	1.13919	0.276355
Arntl	7.62694	6.66536	14.0776	6.79292	11.7568	11.4265	9.72435	Arntl	10.7494	11.4135	9.39211	14.1	17.084	11.7721	12.4185	1.27705	0.143694
Arpc1a	33.2812	34.4175	19.3661	27.5071	24.5172	30.671	28.2934	Arpc1a	22.7915	21.5248	35.9405	20.0791	19.0683	25.1774	24.0969	0.851682	0.249917
Arpc1b	29.4182	38.2955	20.4089	39.7512	28.245	27.9046	30.6706	Arpc1b	22.9275	26.2741	33.5611	26.3706	28.9591	23.9525	27.0075	0.880567	0.30624
Arpc2	32.0926	28.2369	31.0974	30.5262	32.0444	27.183	30.1967	Arpc2	29.867	27.1167	30.0547	34.3576	36.1213	35.5205	32.173	1.06545	0.281981
Arpc3	56.9544	42.9007	21.6006	40.7575	42.5825	42.8192	41.2691	Arpc3	49.1888	44.5051	54.5994	36.0085	41.4233	45.3192	45.1741	1.09462	0.482778
Arpc4	38.5309	41.4464	21.2282	40.4221	34.9836	31.2724	34.6473	Arpc4	30.4113	29.6445	35.8152	22.3101	30.3233	32.1862	30.1151	0.869192	0.24075
Arpc5	34.965	42.5371	16.9825	43.6089	40.0018	41.1353	36.5384	Arpc5	26.8055	24.9719	38.5703	22.1316	25.6725	27.3549	27.5844	0.754943	0.0942567
Arpc5l	366.291	263.221	94.3351	288.657	270.191	334.014	269.452	Arpc5l	258.326	220.457	272.747	118.244	147.059	260.211	212.841	0.789903	0.258134
Arpin	3.863	3.51446	4.99048	2.68362	3.94282	4.33003	3.8874	Arpin	3.74188	3.37044	3.25593	3.83734	4.49579	3.67453	3.72932	0.959334	0.675132
Arpp19	81.0238	79.6207	40.4453	77.7412	87.5307	88.525	75.8145	Arpp19	62.8636	60.5913	74.8864	48.3237	62.1659	75.8042	64.1059	0.845562	0.200922
Arpp21	3.36774	2.90852	4.84152	2.59976	3.08257	3.00696	3.30118	Arpp21	6.32718	3.14064	3.38116	5.48829	3.87568	3.40234	4.26922	1.29324	0.161068
Arrb1	5.34876	7.87724	21.042	7.63156	8.53084	9.26145	9.94864	Arrb1	9.933	13.6349	7.63891	14.9478	10.2008	12.9289	11.5474	1.1607	0.548673
Arrb2	3.36774	3.39327	3.72424	3.60612	2.3657	4.57058	3.50461	Arrb2	4.49026	3.75344	3.00547	3.12342	3.13155	3.40234	3.48441	0.994238	0.957559
Arrdc1	1.88197	1.33307	2.23454	2.68362	2.07894	2.28529	2.08291	Arrdc1	1.76889	1.37881	3.75684	2.63259	1.7363	2.04141	2.21914	1.06541	0.741026
Arrdc2	17.433	17.2087	33.2947	12.3279	36.0589	21.169	22.9154	Arrdc2	51.1617	59.4423	35.69	74.5158	43.6247	52.6683	52.8505	2.30633	0.00156108
Arrdc3	68.4443	61.5637	50.9849	37.4869	55.558	47.3897	53.5712	Arrdc3	135.32	149.525	82.4001	131.942	116.829	105.201	120.203	2.24379	0.000461374
Arrdc4	11.589	13.4519	7.26227	13.3343	11.3984	13.1104	11.691	Arrdc4	12.9265	10.3411	13.2742	10.7981	12.5882	13.4733	12.2336	1.04641	0.635668
Arsa	2.37723	2.18139	4.32012	2.18045	1.64882	2.88668	2.59911	Arsa	5.03453	4.97905	2.62979	3.9712	2.51144	2.1775	3.55059	1.36608	0.175334
Arsi	3.26869	3.02971	3.46354	4.27703	3.15426	2.16501	3.22637	Arsi	1.36068	0.842609	1.37751	1.02626	1.39525	0.88461	1.14782	0.355762	0.000323332
Arsk	7.92409	7.39249	5.36291	7.88315	8.67421	7.09643	7.38888	Arsk	7.21163	6.43447	10.6444	4.72975	5.82902	4.55914	6.56807	0.888912	0.447276
Art1	215.139	210.746	175.263	217.877	172.481	181.741	195.541	Art1	188.591	186.523	212.512	192.492	217.069	206.59	200.63	1.02602	0.629889
Art3	73.4959	69.9257	75.3414	69.7742	65.3075	56.8917	68.4561	Art3	83.7502	84.1077	82.0244	87.9019	90.4429	79.3427	84.595	1.23575	0.00085821
Art5	10.4004	18.4206	12.4762	13.8374	12.8321	9.86284	12.9716	Art5	13.947	12.0263	14.276	11.7351	12.9603	9.59461	12.4232	0.957725	0.712236
Arvcf	4.16015	4.84753	8.75197	3.94157	5.51995	6.37476	5.59932	Arvcf	5.03453	6.28127	6.38663	9.77183	8.12343	5.44375	6.84024	1.22162	0.256546
As3mt	37.9366	39.0226	23.4627	42.2671	38.3529	42.5786	37.2701	As3mt	30.4793	32.249	32.4341	25.5674	31.6876	34.2276	31.1075	0.83465	0.0907879
Asah1	25.258	22.541	17.4667	24.2365	21.4346	25.4991	22.7393	Asah1	20.3422	18.997	22.2906	18.4728	21.5798	22.1833	20.6443	0.907867	0.175651
Asah2	2.87248	3.99921	7.44848	3.01908	5.44827	5.17198	4.65992	Asah2	5.64684	6.43447	4.13253	9.10253	4.5268	5.57985	5.90383	1.26694	0.246999
Asap1	5.54686	5.45348	9.94373	4.02544	6.09346	5.0517	6.01911	Asap1	5.44274	6.35787	3.38116	8.56709	4.43378	4.89938	5.51367	0.916027	0.658871
Asap2	2.67438	3.39327	4.87876	3.52226	3.36932	3.72863	3.59444	Asap2	4.7624	2.91083	3.1307	3.48038	2.23239	2.31359	3.13838	0.873122	0.36595
Asap3	3.36774	1.81783	4.61806	3.94157	3.79945	3.96919	3.58564	Asap3	2.65334	3.06403	2.12888	1.51709	2.2944	1.70117	2.22649	0.620945	0.0169903
Asb1	5.94307	9.08913	15.5673	9.89586	8.24409	8.17894	9.4864	Asb1	8.30018	10.8773	4.38298	12.4044	14.2935	11.9763	10.3724	1.0934	0.661426
Asb10	65.3738	108.706	55.9009	100.72	74.6269	63.5071	78.1391	Asb10	78.3755	70.0132	91.6669	60.6389	74.134	72.6741	74.5838	0.954501	0.726004
Asb11	98.0606	117.553	75.6766	117.744	114.629	80.4663	100.688	Asb11	113.209	101.419	112.831	87.6341	97.7292	100.778	102.267	1.01568	0.861161
Asb12	47.0493	43.6278	26.6283	47.215	45.0916	38.6094	41.3702	Asb12	39.1877	27.2699	46.5848	25.969	37.7026	48.5855	37.5499	0.907656	0.464825
Asb13	17.433	17.8147	12.7742	17.192	17.0617	17.6809	16.6594	Asb13	15.5798	12.8689	18.5338	13.6984	17.3631	18.1685	16.0354	0.962544	0.628514
Asb14	150.261	153.061	99.2138	154.308	133.984	128.337	136.528	Asb14	118.856	115.131	131.114	89.7313	115.123	124.73	115.781	0.84804	0.0783015
Asb15	16.9378	22.7834	40.8922	14.5922	10.108	22.1313	21.2408	Asb15	21.839	28.5721	14.9021	20.213	17.8281	19.4614	20.4693	0.963678	0.876219
Asb16	11.9852	19.3901	47.6703	16.2695	15.6996	14.3131	20.888	Asb16	26.8055	40.5984	17.5319	33.956	27.1918	17.6922	27.296	1.30678	0.35624
Asb18	5.64591	3.87803	17.3177	6.03815	7.09708	5.0517	7.50477	Asb18	13.4027	12.4859	5.51004	18.3835	9.82873	9.11829	11.4549	1.52635	0.173533
Asb2	196.914	189.054	556.439	194.311	191.263	230.935	259.819	Asb2	363.847	501.046	213.514	516.792	417.798	306.075	386.512	1.48762	0.129412
Asb3	21.7913	18.1782	10.8748	22.8947	18.4954	26.2207	19.7425	Asb3	19.3217	18.231	26.0474	15.2601	11.472	18.1005	18.0721	0.915391	0.579726
Asb4	5.94307	7.75605	9.38509	7.54769	6.16514	8.66005	7.57618	Asb4	7.82394	7.50688	5.00912	12.2259	9.6737	9.39047	8.60501	1.1358	0.392408
Asb5	628.38	587.885	247.178	781.773	578.52	527.542	558.546	Asb5	535.089	486.569	603.349	332.108	376.964	428.695	460.462	0.824394	0.269483
Asb6	2.27818	4.24159	4.80427	2.93521	3.72776	3.12724	3.51904	Asb6	3.40171	6.81747	4.63344	5.66677	4.06171	3.67453	4.70927	1.33823	0.102031
Asb7	5.64591	5.81704	9.86924	6.79292	5.37658	7.45727	6.82649	Asb7	6.87146	8.11969	5.13435	7.13924	10.0458	9.79875	7.85154	1.15016	0.34246
Asb8	41.5024	45.688	53.4801	55.3498	36.6324	38.2486	45.1502	Asb8	44.2903	45.7307	37.0675	51.1348	62.879	46.408	47.9184	1.06131	0.573752
Ascc1	11.589	13.3307	7.85815	11.1538	11.5417	10.5845	11.0096	Ascc1	11.0896	10.8007	12.5228	8.3886	10.5419	12.7928	11.0227	1.00119	0.989604
Ascc2	3.76394	5.33229	11.6196	3.68998	5.01814	3.3678	5.4653	Ascc2	7.07556	9.1921	2.88025	9.68259	6.10807	6.46446	6.9005	1.2626	0.39704
Ascc3	12.9757	11.7553	24.2821	11.3215	14.911	16.3579	15.2672	Ascc3	17.961	22.9803	12.0219	20.9269	18.0452	19.1212	18.5094	1.21236	0.222241
Asf1a	29.022	27.6309	10.6141	28.3458	25.1624	24.5368	24.2187	Asf1a	21.2947	20.0694	22.6663	12.4937	15.3787	21.0265	18.8215	0.77715	0.135458
Ash1l	32.2907	30.1759	59.5506	33.7969	39.9301	41.7366	39.5801	Ash1l	46.6715	42.8199	33.1854	52.0718	35.4702	52.8724	43.8485	1.10784	0.459948
Ash2l	12.8766	14.785	13.8169	13.7536	16.7032	16.1173	14.6755	Ash2l	14.8315	14.3244	13.1489	19.3206	18.5413	13.4733	15.6066	1.06345	0.475225
Asl	6.33927	5.45348	4.72979	5.95429	5.16152	3.48808	5.18774	Asl	4.7624	4.28965	7.01277	4.81898	5.76701	3.06211	4.95215	0.954589	0.738405
Asna1	113.711	75.5003	30.1291	84.7857	64.3039	68.4385	72.8114	Asna1	76.8787	72.3878	79.3946	38.6857	53.4224	63.6919	64.0769	0.880039	0.516315
Asnsd1	30.5078	22.6622	14.4501	32.5389	31.3992	54.1253	30.9473	Asnsd1	23.0636	19.8396	31.0566	15.037	24.1532	43.7542	26.1507	0.845009	0.49848
Aspa	10.6975	11.9977	7.82091	17.6952	12.8321	11.4265	12.0783	Aspa	9.7289	7.58348	10.1435	9.54873	12.4022	13.6774	10.514	0.87049	0.353345
Asph	388.281	228.682	153.439	288.238	321.878	263.891	274.068	Asph	260.707	237.616	303.678	162.15	258.647	285.253	251.342	0.917078	0.570502
Aspn	41.4034	46.8999	20.8558	41.2607	46.8121	48.8331	41.0108	Aspn	31.4998	30.7935	38.9459	25.6566	24.9594	28.0353	29.9818	0.73107	0.0504231
Aspscr1	7.03263	8.72556	9.5713	5.7027	8.1724	5.29225	7.41614	Aspscr1	8.43625	9.57511	7.63891	8.92405	7.3793	7.62125	8.26248	1.11412	0.31238
Asrgl1	58.044	43.9914	32.5499	46.2086	47.4573	40.4136	44.7775	Asrgl1	50.2093	53.3142	47.8371	33.956	53.4844	53.8251	48.771	1.08919	0.409536
Aste1	2.47628	2.18139	2.458	2.59976	3.5127	1.6839	2.48534	Aste1	2.92547	1.45542	1.62797	1.51709	2.2634	2.65383	2.07386	0.834438	0.274135
Asxl1	4.4573	4.60516	10.1672	4.44475	4.87477	9.14117	6.28172	Asxl1	9.32069	7.58348	3.75684	11.4228	5.98405	4.83133	7.14986	1.1382	0.597906
Asxl2	18.2254	14.6638	22.1592	18.8692	20.0009	19.6054	18.9207	Asxl2	17.6889	24.5123	18.9094	16.8218	14.7586	18.781	18.5787	0.981925	0.842972
Atad1	40.71	33.448	46.702	34.6355	31.3992	31.6333	36.4213	Atad1	44.9026	42.9731	32.4341	50.5101	51.7481	45.5914	44.6932	1.22712	0.0523621
Atad2	1.08956	1.09069	2.1973	1.25795	1.50544	1.08251	1.37058	Atad2	1.76889	1.60862	1.25228	2.09715	1.42625	1.36094	1.58569	1.15695	0.351344
Atad2b	10.4004	14.179	14.748	11.3215	12.1869	13.3509	12.6978	Atad2b	13.5388	12.4093	10.3939	13.6092	12.8673	12.4526	12.5452	0.987981	0.859788
Atad3a	14.6596	14.4214	20.4089	13.9213	12.9755	17.1998	15.5977	Atad3a	15.852	16.3926	16.6553	18.6513	16.2779	13.2011	16.1717	1.0368	0.676721
Atcay	1.38672	1.69664	2.7187	1.84499	1.147	1.32306	1.68618	Atcay	1.76889	0.689408	1.37751	1.65095	1.82932	1.22484	1.42349	0.844206	0.387578
Atcayos	213.158	144.214	67.1481	141.729	117.783	167.187	141.87	Atcayos	136.137	120.493	141.633	56.98	75.2812	97.3751	104.65	0.737646	0.159928
Ate1	25.9514	29.3276	35.3803	24.5719	25.5208	27.183	27.9892	Ate1	33.2687	33.4746	29.3034	32.4835	38.3227	30.417	32.8783	1.17468	0.0408517
Atf1	14.3624	16.2392	12.6624	14.0052	15.1978	15.1551	14.6037	Atf1	13.6749	15.0138	12.7733	12.8953	14.7896	18.3046	14.5752	0.998051	0.977425
Atf2	15.1548	14.3002	17.8391	13.8374	15.9147	19.7257	16.1287	Atf2	15.5798	17.3118	15.2778	18.6959	16.898	18.1685	16.9886	1.05332	0.446909
Atf3	3.66489	15.6333	8.26782	7.96701	6.23683	6.49504	8.04415	Atf3	22.7915	61.8169	16.7806	37.7487	47.0353	30.5531	36.121	4.49034	0.00782518
Atf4	330.137	263.342	123.049	297.127	237.788	218.787	245.039	Atf4	275.13	224.287	257.344	149.969	205.566	232.788	224.181	0.91488	0.560775
Atf5	17.0368	15.5121	18.0626	18.5338	17.1334	18.1621	17.4068	Atf5	13.947	12.4859	22.1654	17.7588	19.5334	15.1064	16.8328	0.967028	0.725513
Atf6	11.3909	14.5426	28.7511	13.5859	17.2767	16.839	17.0644	Atf6	22.2472	24.8187	16.0292	29.7617	19.8745	22.3194	22.5084	1.31903	0.115077
Atf6b	2.77343	2.66614	3.83597	2.01272	1.29038	2.28529	2.47732	Atf6b	3.06154	3.37044	3.63161	4.01582	2.8215	2.1775	3.17973	1.28354	0.140914
Atf7	4.95256	5.2111	18.1743	5.87043	4.87477	5.17198	7.37585	Atf7	5.98701	9.80491	5.88572	11.0658	5.95305	8.77805	7.91243	1.07275	0.826529
Atf7ip	13.0747	14.0579	30.7622	12.6633	12.7604	17.9215	16.8734	Atf7ip	19.798	18.3076	14.1508	23.8272	16.2779	17.8283	18.3649	1.0884	0.654163
Atg10	23.277	19.5113	8.82645	20.7142	20.9328	21.4096	19.1119	Atg10	16.9405	13.252	17.7824	11.3335	14.3865	17.8283	15.2539	0.798135	0.146732
Atg101	22.4846	21.8139	17.4294	26.7524	20.1442	17.6809	21.0509	Atg101	18.5734	20.8354	20.4122	15.5725	23.9982	15.2425	19.1057	0.907594	0.347419
Atg12	77.3589	61.5637	28.3042	67.5099	68.9636	67.4762	61.8628	Atg12	45.3788	40.9049	64.3672	30.788	44.6788	57.4996	47.2696	0.764104	0.122787
Atg13	4.0611	9.21031	16.2377	7.12838	6.38021	9.502	8.75328	Atg13	8.50428	10.7241	8.39028	13.4753	10.1078	6.80469	9.66774	1.10447	0.65187
Atg14	4.6554	5.81704	5.25118	5.78657	6.66696	4.69086	5.478	Atg14	6.25915	4.59605	6.01095	5.88987	6.29411	6.05617	5.85105	1.0681	0.382139
Atg16l1	25.3571	28.8428	21.4144	24.7397	19.4274	18.4026	23.0307	Atg16l1	22.3833	20.0694	23.9186	24.0949	24.9284	24.9052	23.3833	1.01531	0.849716
Atg16l2	1.38672	3.27209	4.28288	1.92885	3.79945	2.52585	2.86597	Atg16l2	3.46975	2.22142	3.00547	4.1943	2.75949	4.21891	3.31156	1.15547	0.44728
Atg2a	5.44781	7.87724	21.3027	5.87043	7.0254	7.93838	9.24366	Atg2a	14.2192	17.1586	9.39211	17.8035	10.7899	8.77805	13.0235	1.40892	0.230262
Atg2b	13.3719	12.846	27.5221	9.22496	15.2695	12.8698	15.184	Atg2b	20.3422	24.3591	15.4031	26.6383	16.4949	18.0324	20.2117	1.33111	0.147618
Atg3	16.7396	14.3002	9.01267	11.2377	16.4165	13.5915	13.5497	Atg3	11.5658	13.252	16.5301	8.43323	14.9136	17.5561	13.7085	1.01172	0.933016
Atg4a	74.8827	53.6864	25.2131	66.4197	69.8955	60.7407	58.473	Atg4a	45.2428	46.0371	61.9879	32.1266	48.3375	52.1239	47.6426	0.81478	0.230024
Atg4b	15.7491	18.2994	16.7963	18.9531	15.4846	12.7495	16.3387	Atg4b	15.7839	16.5458	15.4031	17.1342	20.0295	15.1064	16.6671	1.0201	0.78521
Atg4c	6.63643	6.05942	5.84706	6.54133	9.03265	9.74256	7.30991	Atg4c	5.91898	6.89408	9.14165	5.22057	5.89103	7.48516	6.75858	0.924578	0.549099
Atg4d	116.484	89.437	41.7488	104.745	61.5081	67.2357	80.1931	Atg4d	83.3419	66.6427	86.1569	53.455	63.4682	60.4937	68.9264	0.859505	0.404857
Atg5	36.6489	36.8413	15.828	37.0676	38.9264	29.5885	32.4835	Atg5	26.0571	23.9761	36.1909	19.7668	25.4245	31.0294	27.0741	0.833474	0.239586
Atg7	4.6554	5.33229	7.85815	3.35453	5.87839	3.48808	5.09447	Atg7	4.49026	5.89827	3.50639	6.96076	6.07707	5.23961	5.36206	1.05252	0.759999
Atg9a	11.8861	15.3909	47.0744	11.9924	13.4773	12.6293	18.7417	Atg9a	29.3228	38.4536	11.8967	40.7829	28.0909	20.8224	28.2282	1.50617	0.218982
Atic	7.82504	9.3315	21.4144	8.05087	8.88928	9.62228	10.8556	Atic	14.1511	15.3202	8.39028	18.562	14.6036	15.1745	14.3669	1.32346	0.199741
Atl1	1.18861	0.72713	1.45245	1.92885	1.36207	1.80418	1.41055	Atl1	1.29265	1.30221	0.876597	2.14177	1.33323	1.90531	1.4753	1.0459	0.807799
Atl2	142.138	128.096	119.027	123.279	126.17	118.474	126.197	Atl2	145.185	137.881	127.482	136.181	140.3	127.792	135.804	1.07612	0.0625307
Atl3	19.315	19.1478	19.4033	21.3013	20.1442	19.6054	19.8195	Atl3	15.5798	16.5458	24.2943	15.1263	14.6036	14.7662	16.8193	0.848625	0.106986
Atm	8.02314	7.39249	12.6624	6.6252	10.7532	10.2237	9.28001	Atm	10.001	11.0305	10.3939	11.5566	8.27845	11.636	10.4828	1.12961	0.296212
Atmin	8.81555	11.2705	28.4532	15.7663	13.4773	15.6362	15.5698	Atmin	14.7634	23.5165	9.01642	27.3968	24.1842	28.1034	21.1635	1.35926	0.211003
Atoh8	1.88197	0.72713	1.56418	1.67727	1.00363	1.92446	1.46311	Atoh8	2.7894	1.76182	1.12705	2.81108	3.28658	0.952657	2.12143	1.44995	0.18114
Atox1	84.9859	79.7419	25.7345	73.7158	74.4119	82.6313	70.2036	Atox1	52.7946	53.3908	70.8791	31.7696	37.0205	55.7985	50.2755	0.716139	0.098662
Atp10a	2.87248	4.24159	6.10776	2.68362	1.7205	2.28529	3.31854	Atp10a	2.51727	5.66846	2.50456	5.22057	3.4106	3.40234	3.7873	1.14125	0.596422
Atp10d	0.792409	2.30258	2.49524	1.67727	1.07532	1.80418	1.69116	Atp10d	1.63282	1.14901	1.62797	1.11551	1.1162	1.36094	1.33374	0.788652	0.261699
Atp11a	10.7966	10.907	49.4207	16.1017	15.2695	19.1243	20.27	Atp11a	28.2342	32.632	12.7733	43.237	31.8426	30.0087	29.788	1.46956	0.219779
Atp11b	15.2539	14.6638	17.355	20.1272	15.4129	20.9285	17.2902	Atp11b	15.7839	15.167	17.031	18.8297	17.5181	18.3046	17.1057	0.989331	0.885391
Atp11c	5.34876	4.60516	8.04436	6.12202	7.45552	5.89365	6.24491	Atp11c	5.64684	8.11969	6.38663	7.89778	5.23992	6.26032	6.59186	1.05556	0.637064
Atp13a1	6.53738	5.57466	12.8859	5.28338	5.66333	5.17198	6.85277	Atp13a1	8.30018	8.6559	4.63344	12.5383	6.44913	7.34907	7.98767	1.16561	0.503409
Atp13a2	5.15066	7.63487	22.7551	8.47019	7.88565	5.17198	9.51141	Atp13a2	14.8315	17.1586	9.26688	19.9453	15.0376	12.2484	14.748	1.55056	0.131133
Atp13a3	27.14	30.2971	46.1434	28.6812	28.7468	36.0836	32.8487	Atp13a3	31.772	35.0832	22.7915	41.7645	37.3306	37.8341	34.4293	1.04812	0.700278
Atp13a5	2.08007	1.09069	2.86767	2.26431	2.00726	2.52585	2.13931	Atp13a5	2.1771	3.21724	2.25411	2.40949	2.32541	1.90531	2.38144	1.11318	0.448246
Atp1a1	20.0083	21.9351	68.4888	23.7333	30.3239	27.3032	31.9654	Atp1a1	41.0927	56.991	26.6736	69.6076	47.6554	37.4258	46.5743	1.45702	0.163791
Atp1a2	269.914	312.666	686.862	292.263	299.583	338.945	366.706	Atp1a2	486.377	503.651	302.551	660.29	570.252	543.627	511.125	1.39383	0.107058
Atp1b1	26.3476	25.8131	50.9476	29.8553	23.2985	30.3102	31.0954	Atp1b1	31.5679	26.8869	21.414	44.531	29.7962	21.9111	29.3512	0.943908	0.752535
Atp1b2	10.9947	11.2705	37.6148	10.3152	8.45915	10.5845	14.8731	Atp1b2	15.852	25.2783	8.39028	25.3889	16.2158	14.9703	17.6826	1.18889	0.610104
Atp1b3	58.6383	47.2634	23.5372	44.5314	54.8411	59.5379	48.0582	Atp1b3	45.8551	43.2795	54.2238	27.843	29.8893	39.195	40.0476	0.833314	0.270662
Atp23	4.16015	4.1204	1.41521	3.10294	3.01088	4.33003	3.3566	Atp23	4.08205	1.91502	4.25775	1.69557	1.67429	2.38164	2.66772	0.794769	0.324283
Atp2a1	3041.66	3692.97	10256.5	3969.67	3346.17	3623.39	4655.07	Atp2a1	5989.67	7812.21	3871.93	9340.58	6891.95	6894.85	6800.2	1.46082	0.148446
Atp2a2	46.9502	70.0469	165.878	54.0918	56.5616	66.0329	76.5935	Atp2a2	87.1519	80.1245	57.104	146.131	103	51.0352	87.4245	1.14141	0.648703
Atp2a3	1.58482	3.51446	6.4057	2.26431	2.15063	4.20975	3.35494	Atp2a3	4.01402	4.28965	2.75502	7.00538	2.2944	1.63313	3.66527	1.0925	0.777744
Atp2b1	18.8197	19.269	52.4746	19.5401	25.3774	22.7326	26.3689	Atp2b1	37.3508	39.4494	24.7952	45.1557	32.6487	36.0649	35.9108	1.36186	0.153271
Atp2b3	4.75446	4.96872	8.90094	5.11566	4.37295	6.25448	5.72787	Atp2b3	5.85095	8.50269	4.0073	9.19177	9.54968	8.91414	7.66942	1.33897	0.121296
Atp2b4	10.9947	11.1493	18.0253	9.05723	11.6134	15.0348	12.6458	Atp2b4	14.0151	17.3118	13.6499	15.0816	8.80555	7.21297	12.6795	1.00266	0.987341
Atp2c1	20.3055	17.3299	30.7622	21.6367	23.3702	16.4782	21.6471	Atp2c1	27.1457	28.3423	19.6608	30.9664	23.1611	25.6537	25.8217	1.19284	0.150056
Atp5a1	1133.64	859.225	1326.24	985.896	825.054	746.208	979.377	Atp5a1	1249.99	1298.08	978.031	1479.34	1565.78	1106.51	1279.62	1.30657	0.0391525
Atp5b	1785	1622.47	1660.94	1698.23	1482.36	1196.53	1574.25	Atp5b	1696.23	1716.39	1751.32	1914.79	2321.63	1765	1860.89	1.18208	0.0520583
Atp5c1	2396.34	1451.11	563.105	1608.33	1640.43	1649.62	1551.49	Atp5c1	1620.3	1376.21	1912.73	806.6	1046.59	1540.65	1383.85	0.891948	0.57806
Atp5d	197.508	203.112	151.912	231.882	146.315	143.252	178.997	Atp5d	171.106	169.135	182.708	190.841	220.604	173.724	184.686	1.03179	0.747079
Atp5e	3630.42	2986.69	806.82	3185.63	3150.6	3844.34	2934.08	Atp5e	2786.68	2554.18	3557.86	1162.94	990.438	2171.31	2203.9	0.751137	0.251924
Atp5f1	1926.25	1344.83	513.834	1517.84	1286.51	1361.91	1325.2	Atp5f1	1179.99	999.258	1380.64	641.237	931.745	1200.41	1055.55	0.796522	0.246664
Atp5g1	996.356	759.972	355.479	875.113	688.847	899.924	762.615	Atp5g1	642.175	610.968	875.094	478.597	639.766	851.131	682.955	0.895544	0.493628
Atp5g2	247.034	180.692	72.9207	179.635	179.864	190.281	175.071	Atp5g2	164.711	162.087	208.254	101.065	122.1	172.839	155.176	0.88636	0.493014
Atp5g3	579.251	409.011	235.67	520.958	480.021	481.234	451.024	Atp5g3	408.546	356.041	513.936	305.738	431.286	432.166	407.952	0.904501	0.469445
Atp5h	1162.56	717.193	264.57	780.348	723.401	864.081	752.026	Atp5h	721.639	663.899	844.288	351.161	442.045	698.978	620.335	0.824885	0.375241
Atp5j	777.849	733.432	211.09	672.583	759.818	933.241	681.336	Atp5j	536.382	451.868	701.653	288.381	368.996	610.925	493.034	0.723629	0.148903
Atp5j2	1572.54	1078.7	326.579	1115.38	1139.26	1428.07	1110.09	Atp5j2	1034.94	895.77	1139.45	428.265	544.301	939.388	830.352	0.748006	0.217778
Atp5k	1170.49	811.477	220.699	775.987	914.592	1032.23	820.912	Atp5k	754.568	629.199	827.758	316.358	396.622	645.561	595.011	0.724817	0.18664
Atp5l	444.145	359.081	107.556	380.236	388.547	396.558	346.021	Atp5l	291.799	261.439	400.605	162.195	149.446	282.463	257.991	0.745594	0.187839
Atp5o	2046.99	1560.06	488.658	1646.65	1508.81	1622.56	1478.95	Atp5o	1418.24	1283.6	1619.7	636.418	841.767	1242.47	1173.7	0.7936	0.271217
Atp5s	21.0979	16.8452	11.0982	19.2047	19.4274	15.7565	17.2383	Atp5s	14.6954	12.4093	16.5301	12.2706	15.1927	15.3786	14.4128	0.83609	0.122648
Atp6ap1	25.4561	26.2979	53.2567	32.1196	32.1878	27.3032	32.7702	Atp6ap1	38.5754	43.3561	30.5556	56.4892	46.2291	24.9732	40.0298	1.22153	0.27502
Atp6ap2	15.551	14.6638	12.8114	15.4308	19.1406	15.6362	15.539	Atp6ap2	14.2872	14.0946	14.5265	16.1525	15.9058	10.5473	14.2523	0.917197	0.298928
Atp6v0a1	9.21176	9.08913	40.408	11.4893	11.0399	10.8251	15.3439	Atp6v0a1	24.0161	26.9635	10.6444	31.9927	20.4326	17.8283	21.9796	1.43247	0.290693
Atp6v0a2	15.9472	14.4214	28.2298	19.037	13.3339	17.6809	18.1084	Atp6v0a2	20.8865	21.5248	14.6517	25.4335	26.5717	17.6242	21.1154	1.16606	0.320152
Atp6v0b	225.738	222.138	62.9769	217.961	177.355	197.738	183.984	Atp6v0b	185.461	164.385	227.414	85.3139	90.2259	162.02	152.47	0.828712	0.375234
Atp6v0c	7.13168	6.18061	8.75197	8.30246	5.51995	6.97616	7.1438	Atp6v0c	6.12308	7.88989	7.01277	9.37025	10.6349	7.34907	8.06332	1.12872	0.302344
Atp6v0d1	28.2296	28.964	21.6751	21.9722	20.2876	19.9662	23.5158	Atp6v0d1	23.1997	24.8187	22.1654	23.2025	25.0214	20.4141	23.137	0.98389	0.838053
Atp6v0e	19.414	20.7232	10.8376	19.624	18.4954	14.4334	17.2546	Atp6v0e	13.2667	16.316	18.5338	10.7535	14.2005	13.065	14.3559	0.832004	0.16445
Atp6v0e2	21.7913	23.9953	25.0642	22.8947	21.578	18.2823	22.2676	Atp6v0e2	22.1792	21.4482	25.5465	25.7905	27.6879	24.8371	24.5816	1.10392	0.119669
Atp6v1a	20.8998	19.7537	24.2448	19.7917	20.3593	20.0865	20.856	Atp6v1a	21.1587	22.827	25.9222	24.8088	22.789	21.1626	23.1114	1.10814	0.0581757
Atp6v1b2	28.2296	35.2658	35.8644	34.3839	32.5462	28.2655	32.4259	Atp6v1b2	38.8475	49.7906	34.3125	49.0376	41.6093	33.2749	41.1454	1.26891	0.0292009
Atp6v1c1	56.3601	44.3549	23.6117	39.9189	44.5181	47.0289	42.6321	Atp6v1c1	37.8951	38.9898	45.0821	26.2813	34.261	42.5293	37.5064	0.87977	0.350317
Atp6v1d	37.5404	28.4793	26.2187	37.403	33.1197	26.9424	31.6172	Atp6v1d	36.3983	31.5596	31.6827	33.5544	43.6247	34.7039	35.2539	1.11502	0.221302
Atp6v1e1	100.735	100.102	61.3383	113.048	85.4518	79.023	89.9496	Atp6v1e1	82.7977	73.307	96.3004	75.4974	93.5124	81.1119	83.7545	0.931127	0.486715
Atp6v1f	149.567	139.609	42.7171	138.878	141.727	144.454	126.159	Atp6v1f	111.032	95.3681	151.275	54.5705	65.5765	103.227	96.8416	0.767618	0.211352
Atp6v1g1	534.084	414.101	128.784	418.897	385.823	404.617	381.051	Atp6v1g1	378.066	314.447	458.961	157.777	221.689	323.427	309.061	0.811076	0.33088
Atp6v1h	24.3666	19.5113	14.3756	18.9531	22.5099	24.4165	20.6888	Atp6v1h	19.7299	19.5332	23.2924	17.4911	20.1846	22.1152	20.3911	0.985608	0.87215
Atp7a	5.84402	5.08991	8.3423	6.12202	6.16514	6.7356	6.38317	Atp7a	8.57231	8.5793	7.38846	8.25474	6.48014	6.80469	7.67994	1.20316	0.051791
Atp8a1	42.592	35.9929	105.135	36.8998	42.3674	51.9603	52.4913	Atp8a1	73.9532	91.3848	40.4487	83.7076	63.9332	65.4611	69.8148	1.33003	0.216595
Atp8a2	10.8956	8.11962	2.94215	10.7345	9.39109	13.4712	9.25903	Atp8a2	7.41573	6.51107	7.51368	3.12342	4.46479	7.62125	6.10832	0.659715	0.0944341
Atp8b1	1.78292	2.18139	4.72979	3.1868	2.9392	3.96919	3.13155	Atp8b1	4.69436	4.44285	5.38481	5.93449	2.79049	3.1982	4.40753	1.40746	0.0863005
Atp8b2	5.05161	6.18061	9.98097	2.85135	4.37295	5.41253	5.64167	Atp8b2	7.07556	7.50688	5.25958	11.6905	4.71283	4.69524	6.82343	1.20947	0.439436
Atp9a	8.9146	11.9977	19.2171	9.64428	9.10434	14.1929	12.1785	Atp9a	11.2937	15.3968	10.3939	20.5253	17.3631	15.1064	15.0132	1.23276	0.235724
Atp9b	20.7017	22.4198	22.271	17.4436	26.4528	26.4613	22.625	Atp9b	19.934	20.529	22.7915	24.4519	20.0915	27.2868	22.5141	0.995099	0.953527
Atpaf1	52.2	42.6583	26.5911	44.0282	37.7077	38.85	40.3392	Atpaf1	36.7385	27.3465	41.2	26.6383	31.7496	36.8814	33.4257	0.828616	0.133964
Atpaf2	29.022	28.1157	18.0998	31.4487	19.8575	18.1621	24.1176	Atpaf2	23.1997	19.2268	17.1562	19.499	24.9904	24.4288	21.4168	0.888016	0.364478
Atpif1	33.5783	18.9054	6.81536	21.3851	24.3738	22.3718	21.2383	Atpif1	16.7364	16.4692	20.0365	8.96867	11.658	18.3046	15.3622	0.723327	0.177956
Atr	8.3203	9.3315	9.64579	6.87679	8.02902	11.1859	8.89822	Atr	8.50428	7.20048	6.38663	9.90569	7.3793	9.66266	8.17317	0.918518	0.409244
Atraid	65.869	63.9875	26.9263	63.8199	53.264	49.3142	53.8635	Atraid	49.597	46.9563	54.5994	30.6541	37.6406	50.8991	45.0578	0.836518	0.247639
Atrn	8.41935	10.5434	23.5372	9.30882	8.96096	10.7048	11.9124	Atrn	15.3757	18.614	11.7714	20.6146	13.8284	14.7662	15.8284	1.32873	0.185538
Atrnl1	17.7302	19.7537	20.9302	19.7917	30.3956	27.5438	22.6909	Atrnl1	25.3768	22.3675	27.4249	23.5595	17.146	22.2513	23.021	1.01455	0.898134
Atrx	15.1548	16.4816	31.5443	13.7536	24.3738	24.2963	20.9341	Atrx	27.3498	27.8061	24.4195	26.7275	20.5256	24.3608	25.1982	1.20369	0.206746
Atxn1	34.3708	30.7818	62.9397	33.2099	37.4927	47.6303	41.0709	Atxn1	49.665	53.8504	30.4304	54.749	35.9043	45.6595	45.0431	1.09672	0.550618
Atxn10	12.2823	14.9062	15.4556	16.6049	11.9002	12.0279	13.8628	Atxn10	15.4438	11.7965	12.3976	17.7142	14.8206	14.562	14.4558	1.04277	0.634644
Atxn1l	5.84402	7.2713	21.2654	9.56041	13.1189	10.9453	11.3342	Atxn1l	12.9945	15.3968	7.63891	18.3389	16.4019	18.3046	14.8459	1.30983	0.239642
Atxn2	12.0842	13.2095	19.8502	10.4829	13.549	13.9523	13.8547	Atxn2	15.92	15.0904	13.2742	16.2864	11.9371	16.2632	14.7952	1.06788	0.547443
Atxn2l	2.87248	3.63565	13.4073	3.35453	4.15789	5.17198	5.4333	Atxn2l	7.41573	7.04728	4.25775	11.1104	4.99188	5.3757	6.6998	1.2331	0.526348
Atxn3	11.3909	11.7553	9.31061	11.657	12.8321	16.4782	12.2373	Atxn3	10.1371	8.9623	9.64256	7.9424	7.72036	10.6834	9.18135	0.750273	0.024529
Atxn7	9.60796	9.3315	21.9358	12.3279	12.8321	15.7565	13.632	Atxn7	17.4168	17.3884	12.648	20.5253	16.7739	18.7129	17.2442	1.26499	0.139577
Atxn7l1	2.47628	3.51446	4.76703	2.93521	1.57713	1.56362	2.80562	Atxn7l1	2.5853	3.44704	2.00365	3.9712	2.8215	4.21891	3.1746	1.13151	0.560432
Atxn7l2	1.48577	1.93901	3.24009	2.09658	2.9392	1.56362	2.21071	Atxn7l2	1.56479	2.68103	1.50274	2.90031	2.88351	3.06211	2.43241	1.10029	0.603218
Atxn7l3	3.863	5.45348	11.21	6.37361	7.67059	9.38172	7.32539	Atxn7l3	8.09608	7.73669	6.38663	9.72721	11.472	11.3638	9.13041	1.24641	0.222232
Atxn7l3b	14.2634	16.6028	14.748	18.9531	19.8575	13.9523	16.3962	Atxn7l3b	12.8585	15.4734	18.5338	16.7772	18.9133	15.3105	16.3111	0.994812	0.952167
AU019823	16.7396	11.0281	7.07606	11.9924	11.5417	11.5467	11.6541	AU019823	9.66086	9.95811	11.521	8.25474	7.59633	12.2484	9.87325	0.847189	0.255699
AU020206	0.495256	1.09069	3.05388	1.00636	1.00363	1.32306	1.32881	AU020206	1.08855	1.14901	1.00182	1.38323	0.961169	0.544375	1.02136	0.768625	0.448949
AU022252	16.3434	19.5113	26.7773	20.1272	16.8466	22.6124	20.3697	AU022252	19.0496	19.9928	15.6535	23.9165	26.2306	23.5442	21.3979	1.05048	0.655803
AU040320	8.9146	11.9977	27.2242	10.8184	12.9755	14.0726	14.3338	AU040320	16.4643	19.0736	12.0219	25.8351	19.6264	19.3934	18.7358	1.3071	0.209325
AU041133	4.16015	1.81783	1.11727	2.93521	2.22232	4.45031	2.78385	AU041133	1.22462	1.53202	2.37933	1.33861	1.76731	2.44969	1.78193	0.640096	0.130771
Auh	112.225	99.9804	39.6259	99.2941	76.4908	75.4146	83.8385	Auh	83.2059	64.6511	96.5508	45.3788	60.2126	68.8635	69.8104	0.832678	0.305639
Aup1	30.6068	22.2987	18.0626	25.4944	24.9473	16.5984	23.0014	Aup1	24.9005	25.9677	24.169	23.8718	27.5018	30.0087	26.0699	1.13341	0.227258
Aurka	8.61745	7.87724	5.62361	8.63791	5.87839	12.9901	8.27078	Aurka	7.96001	8.34949	8.26505	4.46202	9.76672	10.6153	8.23644	0.995847	0.980762
Aurkaip1	170.863	117.795	46.0689	134.349	103.804	107.77	113.442	Aurkaip1	117.835	102.415	120.72	60.6389	77.6376	102.138	96.8976	0.854163	0.416263
Auts2	4.0611	4.72635	10.9865	4.1093	4.73139	8.29922	6.15231	Auts2	6.53129	7.88989	5.63526	8.34398	5.79802	6.12422	6.72044	1.09234	0.664571
AV356131	2.97153	1.81783	0.707606	2.5159	1.79219	2.16501	1.99501	AV356131	2.1771	1.60862	3.00547	0.892405	1.1162	2.44969	1.87491	0.939801	0.798526
Aven	11.3909	11.5129	7.41124	11.5731	11.47	12.3887	10.9578	Aven	8.98052	9.57511	9.51733	6.87152	12.3712	14.7662	10.347	0.944255	0.662115
Avil	2.77343	3.63565	4.95324	3.1868	2.15063	1.80418	3.08399	Avil	2.7894	3.06403	2.12888	3.16804	2.35641	2.99406	2.75014	0.891747	0.522174
Avl9	8.41935	11.2705	8.56576	9.22496	10.108	10.7048	9.71556	Avl9	8.70838	8.34949	8.26505	9.10253	8.40248	7.41711	8.37417	0.861935	0.0377785
Avpi1	55.6667	42.4159	14.0404	42.7703	48.2458	49.4345	42.0956	Avpi1	39.0517	39.143	52.5958	19.0082	22.696	32.0501	34.0908	0.809842	0.328673
AW011738	1.58482	1.45426	1.97385	1.50954	1.86388	1.32306	1.61824	AW011738	1.02051	0.995811	0.876597	1.82943	1.89133	1.49703	1.35179	0.835346	0.239758
AW112010	28.2296	28.7216	7.26227	20.1272	20.9328	24.7774	21.6751	AW112010	17.2127	15.8564	22.541	10.3965	8.46449	14.9023	14.8956	0.687218	0.112289
AW146154	10.0042	9.08913	4.05942	10.9861	13.2622	7.8181	9.20319	AW146154	7.5518	4.90245	7.51368	3.88196	7.03824	7.55321	6.40689	0.69616	0.0892925
AW209491	40.4129	28.964	12.5135	29.9392	32.5462	33.7983	29.6957	AW209491	27.894	22.5972	28.3015	13.0737	20.7427	26.6063	23.2026	0.781346	0.184363
AW549877	6.33927	12.6036	14.599	11.3215	9.67784	11.3062	10.9746	AW549877	12.3822	9.4985	8.64074	15.1263	10.3868	15.7188	11.9589	1.08969	0.567342
AW554918	13.8672	14.179	6.81536	11.657	14.9827	17.6809	13.197	AW554918	13.3347	8.9623	18.0328	7.09462	7.19326	10.3431	10.8268	0.820397	0.324798
Axin1	12.7776	13.5731	17.5412	16.6049	12.5453	12.2684	14.2184	Axin1	12.4503	14.8606	13.9003	15.5278	18.5723	17.5561	15.4779	1.08858	0.360257
Axin2	1.28767	1.09069	6.03327	1.67727	3.22595	1.20278	2.41961	Axin2	2.5853	1.99162	2.00365	2.67721	3.56563	2.65383	2.57954	1.0661	0.852929
Axl	25.258	31.7513	46.4041	25.6622	33.5498	33.0766	32.617	Axl	39.1877	42.8199	40.4487	46.0927	32.2457	25.7898	37.7641	1.1578	0.265977
Azi2	62.8975	54.5348	27.0752	54.0918	51.9019	50.0359	50.0895	Azi2	46.8756	40.2921	51.093	34.9823	46.3841	50.6269	45.0423	0.899237	0.392726
Azin1	48.7332	48.4753	45.7709	69.8581	62.2249	60.1393	55.867	Azin1	42.4534	50.2502	54.0985	48.3683	63.4992	54.5056	52.1959	0.934289	0.469973
Azin2	4.0611	3.27209	1.4897	1.84499	3.22595	1.92446	2.63638	Azin2	1.70086	1.37881	2.62979	1.60633	1.33323	2.10945	1.79308	0.68013	0.11061
B230118H07Rik	137.483	126.884	39.0673	115.228	115.847	112.34	107.808	B230118H07Rik	92.5266	72.541	109.324	57.0247	85.6991	111.052	88.028	0.816523	0.268201
B230206L02Rik	6.24022	3.39327	1.56418	3.85771	5.01814	6.1342	4.36796	B230206L02Rik	3.12957	4.28965	3.1307	2.81108	3.81367	4.21891	3.5656	0.816308	0.33998
B230219D22Rik	112.027	109.433	56.2361	100.552	87.9608	96.5837	93.7987	B230219D22Rik	74.1573	71.8516	87.5344	57.2478	83.3116	83.6977	76.3001	0.813444	0.103212
B230307C23Rik	6.43832	3.39327	1.63867	3.43839	6.09346	7.09643	4.68309	B230307C23Rik	2.44923	4.90245	4.50821	1.96329	2.2944	5.71594	3.63892	0.777034	0.36534
B230311B06Rik	3.07059	5.2111	1.71315	2.76749	4.87477	4.33003	3.66119	B230311B06Rik	3.06154	2.60443	2.25411	1.47247	1.98435	2.38164	2.29309	0.626324	0.0585716
B230312C02Rik	23.6732	11.3917	3.9477	10.7345	23.2268	28.3857	16.8933	B230312C02Rik	8.70838	16.1628	12.1471	4.14968	5.58098	12.7928	9.92363	0.587431	0.149408
B230354K17Rik	5.94307	8.96794	9.832	7.37997	7.95734	7.8181	7.98307	B230354K17Rik	7.82394	8.19629	6.2614	8.25474	10.2318	8.50586	8.21234	1.02872	0.767383
B230369F24Rik	3.16964	2.30258	2.97939	3.68998	2.58076	3.00696	2.95489	B230369F24Rik	2.65334	1.99162	2.25411	1.33861	2.01535	2.1775	2.07175	0.701128	0.00748516
B2m	43.6816	35.9929	48.4151	34.4678	42.009	29.9493	39.086	B2m	33.5409	41.1347	38.9459	53.2319	51.283	30.8933	41.505	1.06189	0.61467
B330016D10Rik	6.93358	7.02892	4.72979	6.12202	5.30489	4.81114	5.82172	B330016D10Rik	5.71488	5.89827	5.88572	4.81898	6.94522	8.09758	6.22677	1.06958	0.532197
B3galnt1	7.32979	7.75605	2.53248	7.46383	5.66333	7.21671	6.32703	B3galnt1	4.28616	3.75344	7.51368	3.16804	4.5578	4.01477	4.54898	0.718975	0.116217
B3galnt2	121.734	131.611	104.018	118.247	119.719	132.667	121.333	B3galnt2	102.46	119.191	96.5508	90.4452	134.285	132.283	112.536	0.927498	0.3449
B3galt1	1.28767	0.72713	3.64976	2.59976	2.07894	3.24752	2.26513	B3galt1	2.65334	2.22142	1.37751	2.63259	1.95334	1.29289	2.02185	0.892598	0.653067
B3galt2	6.53738	9.69507	4.50633	6.96065	8.7459	10.7048	7.85835	B3galt2	5.1706	4.21305	8.39028	5.22057	7.87538	5.64789	6.0863	0.7745	0.158036
B3galt4	1.98102	1.69664	1.229	1.09022	1.29038	1.6839	1.49519	B3galt4	1.76889	1.68522	2.62979	1.91867	1.33323	1.22484	1.76011	1.17718	0.313692
B3galt6	4.75446	5.33229	2.34627	3.01908	4.15789	4.93142	4.09023	B3galt6	3.12957	3.29384	3.1307	2.36487	3.34859	3.94672	3.20238	0.782934	0.134028
B3gat3	39.6205	34.4175	20.8558	41.5962	38.4246	43.0597	36.329	B3gat3	28.3703	27.5763	41.7009	21.6854	34.4781	38.1063	31.9862	0.880459	0.357641
B3glct	2.47628	2.0602	2.94215	2.68362	2.9392	3.60836	2.78497	B3glct	2.65334	1.99162	2.50456	2.81108	2.2634	2.99406	2.53634	0.910726	0.364022
B3gnt9	2.08007	2.42377	2.94215	2.34817	2.00726	2.16501	2.32774	B3gnt9	2.1771	2.22142	2.75502	2.09715	1.51927	1.22484	1.99913	0.858831	0.244737
B3gntl1	1.68387	2.0602	1.82488	1.92885	2.07894	1.92446	1.91687	B3gntl1	2.3812	0.766008	1.12705	1.07089	1.55027	0.88461	1.29667	0.676453	0.0507485
B4galt1	21.7913	21.6927	22.2337	25.0751	20.0009	25.6193	22.7355	B4galt1	24.2882	33.5512	20.9131	25.2551	25.3005	30.0087	26.5528	1.1679	0.10202
B4galt2	2.08007	2.78733	2.458	2.85135	3.08257	2.16501	2.57072	B4galt2	2.85744	2.22142	2.37933	2.63259	2.07736	1.22484	2.23217	0.868303	0.263501
B4galt3	1.78292	1.45426	2.68145	1.76113	1.07532	1.32306	1.67969	B4galt3	2.10906	2.83423	1.12705	3.03418	2.72848	2.65383	2.41447	1.43745	0.0742597
B4galt4	2.77343	2.0602	2.83042	2.43203	3.29764	2.40557	2.63322	B4galt4	3.06154	4.82585	2.88025	4.32816	2.8525	2.10945	3.34296	1.26953	0.162686
B4galt5	4.6554	5.33229	8.23057	5.19952	6.66696	4.45031	5.75584	B4galt5	5.57881	7.35368	5.13435	9.14715	6.88321	7.41711	6.91905	1.20209	0.192087
B4galt6	1.78292	2.30258	2.86767	2.09658	3.01088	4.20975	2.71173	B4galt6	2.10906	1.53202	2.62979	1.24937	1.82932	1.63313	1.83045	0.675011	0.0624381
B4galt7	12.4804	11.9977	5.77258	10.9022	10.9682	10.2237	10.3908	B4galt7	9.38873	6.58767	9.64256	6.73766	8.80555	7.21297	8.06252	0.775929	0.073663
B4gat1	14.6596	16.8452	17.5412	14.9277	13.549	12.8698	15.0654	B4gat1	13.879	16.9288	17.031	15.5725	16.1538	17.42	16.1642	1.07293	0.260014
B9d1	8.61745	11.1493	2.42076	8.38633	8.53084	10.1034	8.20135	B9d1	5.71488	5.89827	7.01277	2.72183	2.97652	4.96742	4.88195	0.595262	0.0482466
B9d2	8.02314	10.301	3.57527	13.0827	6.81033	7.8181	8.26842	B9d2	9.52479	7.88989	8.0146	4.81898	5.86003	7.07688	7.19753	0.870484	0.491312
Babam1	86.7688	57.6857	29.6822	70.6129	54.626	52.0806	58.576	Babam1	56.3323	45.4243	71.6305	36.9009	55.4377	57.1594	53.8142	0.918707	0.617415
Babam2	8.61745	8.48318	10.4279	10.9861	8.67421	7.8181	9.16782	Babam2	8.84445	8.42609	6.63709	10.6642	10.3868	9.66266	9.10356	0.992991	0.936844
Bace1	21.4941	23.9953	37.5404	18.6176	20.9328	23.8151	24.3992	Bace1	23.2677	28.8785	19.9113	27.3076	32.8038	25.3134	26.247	1.07573	0.590351
Bace2	1.48577	4.96872	2.79318	2.76749	1.64882	1.92446	2.59807	Bace2	2.3812	1.76182	2.37933	2.67721	2.63546	0.748516	2.09726	0.807236	0.432213
Bach1	23.3761	23.0258	30.3898	22.056	23.2268	24.4165	24.4152	Bach1	28.5064	34.4704	19.9113	47.2974	30.7264	28.8519	31.6273	1.29539	0.112615
Bad	23.178	19.6325	9.08715	19.5401	17.9219	20.3271	18.2811	Bad	17.825	12.9455	19.6608	10.0396	11.286	13.5413	14.2164	0.777652	0.13637
Bag1	326.274	220.926	92.1005	240.268	233.917	246.451	226.656	Bag1	219.138	178.02	214.14	115.656	173.724	213.803	185.747	0.819509	0.27669
Bag2	21.0979	24.48	12.2155	25.4106	21.2913	19.7257	20.7035	Bag2	21.2947	19.763	21.7897	14.3231	20.8357	22.3194	20.0543	0.968641	0.780803
Bag3	19.2159	16.6028	42.1584	13.5859	14.696	19.7257	20.9974	Bag3	29.6629	33.398	15.7787	44.9326	25.4245	17.7602	27.8262	1.32522	0.29506
Bag4	5.84402	7.39249	6.92709	6.96065	6.30852	6.85588	6.71477	Bag4	4.9665	4.44285	7.138	4.64051	6.04606	3.81063	5.17409	0.770553	0.0252557
Bag5	9.31081	12.24	9.16164	12.1602	12.617	10.8251	11.0525	Bag5	12.0421	10.3411	9.14165	10.7981	13.5804	9.73071	10.939	0.989735	0.903576
Bag6	24.7628	34.1751	78.7677	34.0485	34.8402	31.7535	39.7246	Bag6	50.4814	58.2932	35.8152	75.0066	57.7011	51.1032	54.7335	1.37782	0.150824
Bahcc1	1.48577	2.30258	5.02773	1.25795	1.7205	1.08251	2.14617	Bahcc1	1.56479	2.91083	1.37751	3.56962	1.58128	2.24555	2.20826	1.02893	0.931488
Bahd1	0.990511	1.57545	4.80427	1.00636	1.7205	2.52585	2.10382	Bahd1	1.70086	2.14482	1.50274	4.14968	2.54245	1.83727	2.31297	1.09941	0.774664
Baiap2	1.38672	1.93901	3.01664	1.17409	2.72413	1.44334	1.94732	Baiap2	1.42872	1.37881	2.25411	1.65095	1.36424	1.22484	1.55028	0.796108	0.288382
Bak1	7.32979	5.08991	6.62915	5.28338	5.59164	4.69086	5.76912	Bak1	5.3747	5.82166	5.00912	6.8269	9.05359	6.26032	6.39105	1.1078	0.411503
Bambi	3.07059	4.1204	1.52694	3.35453	3.22595	3.48808	3.13108	Bambi	2.31316	1.60862	3.75684	1.82943	2.01535	1.83727	2.22678	0.711185	0.0875191
Bambi-ps1	3.26869	3.87803	0.782091	3.77385	3.94282	2.28529	2.98846	Bambi-ps1	1.56479	1.14901	4.0073	1.07089	0.527093	1.29289	1.60199	0.53606	0.0807678
Banf1	67.751	69.6833	29.4588	66.6713	66.3111	63.5071	60.5638	Banf1	51.638	45.5775	64.1168	35.3392	45.764	54.8458	49.5469	0.818095	0.174578
Banp	6.24022	6.78655	8.71473	5.95429	6.38021	6.01393	6.68165	Banp	3.53778	6.89408	5.63526	7.4962	4.5268	5.98813	5.67971	0.850045	0.205762
Bap1	55.6667	55.2619	42.5309	51.5759	50.97	47.3897	50.5658	Bap1	38.3713	41.7475	45.4578	44.0402	58.9414	51.3754	46.6556	0.92267	0.311792
Barx2	4.6554	3.51446	4.20839	4.02544	3.44101	2.88668	3.78857	Barx2	4.01402	3.83004	5.25958	4.77437	3.9687	4.55914	4.40097	1.16165	0.106131
Bax	7.03263	7.02892	3.46354	8.13474	7.88565	8.66005	7.03426	Bax	5.64684	4.13645	8.0146	5.71139	6.07707	7.14492	6.12188	0.870295	0.355042
Baz1a	1.48577	1.69664	3.20285	1.5934	2.07894	2.52585	2.09724	Baz1a	1.63282	1.53202	1.62797	3.65886	2.88351	2.24555	2.26345	1.07925	0.715277
Baz1b	38.828	27.025	41.4508	28.0942	36.3457	37.0458	34.7983	Baz1b	33.6089	34.7002	32.8098	39.2658	36.5244	38.6506	35.9266	1.03243	0.681795
Baz2a	5.94307	8.96794	17.3177	7.71542	6.81033	9.74256	9.41618	Baz2a	8.77642	11.0305	8.39028	13.8769	9.79772	10.4112	10.3805	1.10241	0.620069
Baz2b	27.6353	19.8749	20.4833	20.6304	28.8185	24.2963	23.6231	Baz2b	24.2202	23.4399	27.4249	21.5962	18.4172	24.9052	23.3339	0.987759	0.889702
BB218582	30.1116	28.964	7.52297	27.0878	26.4528	39.9325	26.6786	BB218582	19.3217	20.6822	28.3015	10.7981	13.1773	17.8283	18.3515	0.687875	0.134066
Bbip1	166.604	127.975	38.4714	116.822	128.249	156.242	122.394	Bbip1	108.719	99.4279	113.457	45.0664	57.9802	99.0082	87.2763	0.713078	0.144582
Bbs1	0.792409	1.33307	1.63867	1.17409	1.86388	2.40557	1.53461	Bbs1	1.63282	1.37881	0.876597	1.56171	1.55027	0.88461	1.31414	0.856331	0.438127
Bbs10	1.58482	2.0602	1.86212	2.43203	2.43738	2.88668	2.21054	Bbs10	2.51727	2.06822	3.1307	1.51709	1.98435	1.63313	2.14179	0.9689	0.829461
Bbs2	2.27818	4.60516	3.4263	1.34181	2.00726	1.32306	2.49696	Bbs2	2.5853	2.83423	1.50274	1.91867	2.63546	1.76922	2.2076	0.884116	0.62879
Bbs4	10.0042	9.45269	5.43739	9.97973	10.6815	7.09643	8.77531	Bbs4	8.98052	8.04309	7.38846	8.07626	8.12343	7.00883	7.93676	0.904442	0.377859
Bbs5	3.96205	3.1509	2.49524	4.27703	4.0862	2.04474	3.33602	Bbs5	3.26564	2.14482	3.1307	3.79272	3.75166	2.99406	3.17994	0.953211	0.736846
Bbs7	7.72599	5.81704	5.06497	7.63156	7.95734	7.21671	6.90227	Bbs7	7.3477	6.43447	6.13617	5.80063	7.16226	4.69524	6.26274	0.907346	0.330404
Bbs9	29.7153	27.6309	10.3906	23.9849	30.0372	30.1899	25.3248	Bbs9	23.88	24.5889	28.9277	12.0921	11.9061	20.8904	20.3809	0.804778	0.270797
Bbx	5.84402	6.78655	12.0293	6.28974	6.66696	7.45727	7.51231	Bbx	8.98052	7.66008	6.63709	11.6013	7.9374	8.57391	8.56504	1.14013	0.386515
BC002059	13.471	7.15011	2.83042	6.96065	11.3984	8.29922	8.35162	BC002059	9.86496	7.43028	8.0146	3.70348	5.48796	5.78399	6.71421	0.803941	0.379239
BC002163	3.96205	0.969507	0.968303	2.59976	2.07894	2.04474	2.10388	BC002163	2.1771	1.83842	1.75319	1.60633	1.30223	3.47039	2.02461	0.962321	0.889375
BC003331	34.2717	35.8717	23.0903	36.0612	40.7186	35.4822	34.2493	BC003331	34.3573	24.5123	31.4322	22.1763	35.5632	40.9642	31.5009	0.919754	0.481963
BC003965	57.4497	49.9296	23.4627	59.2913	53.7658	56.8917	50.1318	BC003965	43.0657	39.143	46.5848	28.9139	37.0515	46.0677	40.1378	0.800645	0.145579
BC004004	137.879	103.98	55.9009	113.551	100.363	104.161	102.639	BC004004	86.8797	83.8013	107.07	68.6705	90.2879	102.955	89.9441	0.876314	0.332974
BC005537	34.866	34.6599	43.0895	31.868	31.1842	44.5031	36.6951	BC005537	36.1942	37.1514	30.3052	40.4259	34.6951	33.6832	35.4092	0.964957	0.648323
BC005561	1.88197	2.54495	4.05942	3.85771	4.51633	2.40557	3.21099	BC005561	4.49026	3.60024	1.62797	4.28354	3.9687	4.89938	3.81168	1.18707	0.372376
BC005624	12.2823	12.3612	7.07606	9.64428	11.9718	10.1034	10.5732	BC005624	8.64035	7.35368	13.1489	9.54873	14.9446	11.3638	10.8334	1.02461	0.860909
BC017643	7.03263	8.48318	5.02773	8.80564	7.95734	7.8181	7.52077	BC017643	6.19112	4.59605	7.76414	5.93449	6.07707	5.78399	6.05781	0.805477	0.0636234
BC023105	118.465	106.403	46.9627	93.0882	154.989	120.519	106.738	BC023105	54.5635	100.883	103.814	61.799	85.482	111.529	86.3451	0.808945	0.274877
BC024063	2.08007	2.0602	1.00554	3.77385	1.86388	4.81114	2.59911	BC024063	1.36068	1.37881	2.88025	1.42785	1.36424	2.10945	1.75355	0.674671	0.221274
BC024978	2.17912	2.66614	6.77812	2.68362	2.72413	3.72863	3.45996	BC024978	2.31316	3.29384	2.25411	2.54335	2.41843	4.28695	2.85164	0.824182	0.453821
BC028528	5.84402	4.48397	1.15451	6.03815	5.16152	8.90061	5.2638	BC028528	3.53778	3.67684	6.01095	1.47247	2.32541	2.85797	3.31357	0.629502	0.143329
BC029722	7.13168	7.02892	5.28842	10.399	5.80671	7.21671	7.14525	BC029722	6.19112	6.89408	6.88754	6.73766	8.30946	8.50586	7.25429	1.01526	0.897728
BC030336	29.3191	26.4191	18.7702	26.3331	23.872	29.9493	25.7771	BC030336	20.8865	19.1502	21.7897	19.1867	24.3393	31.2335	22.7643	0.883121	0.256768
BC031181	34.1726	44.1126	19.4405	31.7003	35.7722	35.2416	33.4066	BC031181	25.4448	20.2226	37.4432	17.8481	25.6725	25.7217	25.3922	0.760093	0.0918875
BC037032	1.58482	1.81783	2.42076	1.92885	1.57713	2.88668	2.03601	BC037032	2.65334	2.75763	2.12888	2.58797	1.39525	2.78992	2.3855	1.17165	0.279825
BC037034	1.08956	1.09069	2.16006	1.00636	1.21869	2.04474	1.43502	BC037034	1.90496	1.60862	1.75319	2.00791	1.1472	0.952657	1.56242	1.08878	0.653181
BC048679	22.0884	13.9367	6.48018	20.211	17.6352	30.671	18.5037	BC048679	16.4643	11.4901	18.4085	10.3073	4.92987	6.5325	11.3554	0.613683	0.106331
BC049352	2.08007	3.39327	1.41521	3.68998	5.95008	4.33003	3.47644	BC049352	2.99351	1.99162	6.13617	2.27563	1.76731	4.15086	3.21918	0.926	0.791897
BC051226	7.03263	6.78655	1.56418	5.61884	3.94282	3.60836	4.7589	BC051226	3.74188	2.45123	5.13435	1.87405	1.79832	2.65383	2.94228	0.618269	0.107804
Bcam	12.7776	13.8155	25.2131	14.9277	14.7677	7.8181	14.8866	Bcam	16.6684	20.6822	16.4049	27.263	14.4485	6.80469	17.0453	1.14501	0.564052
Bcap29	50.5161	49.8084	20.2599	55.8529	36.9192	48.5925	43.6582	Bcap29	42.7935	34.7002	41.3253	20.3914	29.7032	34.6359	33.9249	0.777058	0.158413
Bcap31	46.7521	44.7185	26.4794	40.2544	41.0054	33.9185	38.8547	Bcap31	37.0787	31.6362	44.2055	26.5044	34.9742	33.343	34.6236	0.891105	0.304283
Bcar1	2.97153	3.99921	7.70918	4.61248	4.15789	3.72863	4.52982	Bcar1	6.32718	3.44704	5.13435	8.34398	5.92204	3.1982	5.39547	1.1911	0.42293
Bcar3	1.88197	2.18139	4.39461	1.84499	2.15063	2.16501	2.43643	Bcar3	4.28616	3.29384	2.88025	2.98956	3.47261	0.680469	2.93381	1.20414	0.451506
Bcas2	55.2705	47.5058	23.0531	49.5632	50.3248	58.0945	47.302	Bcas2	39.1877	33.2448	45.7082	26.7275	37.2685	51.4435	38.93	0.823011	0.212806
Bcas3	9.01365	12.1188	22.6806	10.5668	10.6098	12.6293	12.9365	Bcas3	14.9675	15.55	10.2687	16.1525	13.1463	11.4319	13.5862	1.05022	0.779831
Bcat2	29.5172	36.9624	21.042	32.4551	24.2305	21.169	27.5627	Bcat2	36.2623	24.4357	37.0675	22.3101	31.5946	19.8016	28.5786	1.03686	0.805591
Bccip	56.7563	51.7474	22.1592	48.8923	50.97	55.3281	47.6422	Bccip	44.7665	39.526	46.9605	30.2079	45.671	50.4228	42.9258	0.901003	0.454443
Bcdin3d	10.6975	7.87724	2.68145	6.45747	9.3194	8.05866	7.51529	Bcdin3d	6.80342	6.43447	9.01642	4.10506	4.83685	7.34907	6.42422	0.854819	0.437904
Bche	6.04212	6.42298	7.374	5.19952	3.94282	5.65309	5.77242	Bche	5.85095	6.51107	5.38481	5.93449	4.86786	3.81063	5.3933	0.934322	0.550798
Bckdha	17.334	25.086	25.2876	26.7524	18.8539	14.7943	21.3513	Bckdha	25.1727	24.5889	22.1654	26.3259	28.742	20.278	24.5455	1.1496	0.214405
Bckdhb	19.7112	30.0547	15.4556	23.5656	22.5816	17.6809	21.5083	Bckdhb	25.4448	19.9162	24.9204	12.9845	16.898	18.2366	19.7334	0.91748	0.551153
Bckdk	203.451	217.775	114.036	217.793	150.831	155.881	176.628	Bckdk	161.513	130.375	173.691	129.443	180.979	169.981	157.664	0.892632	0.365242
Bcl10	23.8713	25.6919	11.5824	22.8108	20.8611	19.2446	20.677	Bcl10	20.7504	16.0862	23.2924	13.9215	19.2854	17.6242	18.4933	0.894391	0.397672
Bcl2	5.34876	6.54417	12.4762	6.28974	8.02902	14.0726	8.79342	Bcl2	7.68787	7.35368	5.13435	10.8873	16.3709	10.5473	9.66357	1.09895	0.697887
Bcl2l1	3.863	9.3315	9.72027	8.2186	6.81033	4.45031	7.06567	Bcl2l1	11.838	13.0221	10.2687	18.2497	11.162	10.6834	12.5373	1.7744	0.00628003
Bcl2l11	1.38672	3.63565	5.13945	2.43203	3.29764	3.24752	3.18983	Bcl2l11	5.30667	5.59186	2.75502	9.77183	3.68965	4.4911	5.26769	1.6514	0.103377
Bcl2l12	1.08956	1.69664	1.82488	2.43203	1.00363	2.16501	1.70196	Bcl2l12	1.83692	1.68522	2.88025	2.18639	2.44943	1.49703	2.08921	1.22753	0.246658
Bcl2l13	41.5024	41.204	56.4595	46.5441	42.9409	44.8639	45.5858	Bcl2l13	42.7935	49.331	43.955	55.5968	62.383	57.0913	51.8584	1.1376	0.145229
Bcl2l2	9.01365	9.3315	19.1426	14.6761	13.3339	14.674	13.362	Bcl2l2	12.0421	13.7881	12.5228	19.0975	20.2776	18.5088	16.0395	1.20038	0.241695
Bcl6	27.4372	24.1165	47.7448	20.3788	16.99	25.2585	26.9876	Bcl6	26.5333	46.9563	24.6699	40.1136	30.0133	21.8431	31.6883	1.17418	0.448748
Bcl6b	1.38672	0.848318	4.80427	2.26431	3.22595	1.80418	2.38896	Bcl6b	6.80342	2.52783	2.25411	6.91614	4.03071	4.01477	4.42449	1.85206	0.0753157
Bcl7a	3.66489	3.99921	7.6347	5.45111	5.30489	4.20975	5.04409	Bcl7a	4.69436	5.43866	5.63526	7.13924	5.27093	4.28695	5.4109	1.07272	0.622095
Bcl7b	14.9567	11.2705	8.90094	14.0052	12.6887	13.5915	12.5689	Bcl7b	14.1511	12.1029	13.3994	12.9399	12.4642	9.45852	12.4193	0.988099	0.895841
Bcl7c	15.3529	12.7248	10.6513	15.0954	9.67784	17.3201	13.4704	Bcl7c	11.974	11.1071	15.5283	9.28101	12.7432	12.7928	12.2377	0.908492	0.425434
Bcl9l	3.07059	3.02971	16.4239	2.43203	2.72413	2.40557	5.01432	Bcl9l	5.1706	5.43866	3.50639	7.4962	4.46479	4.83133	5.15133	1.02732	0.95552
Bclaf1	20.3055	22.2987	42.7171	22.6431	22.3666	24.2963	25.7712	Bclaf1	36.2623	34.4704	20.7879	40.2475	33.3309	31.2335	32.7221	1.26971	0.143559
Bclaf3	1.68387	2.54495	2.34627	1.84499	3.08257	3.12724	2.43832	Bclaf3	2.04103	2.98743	2.88025	2.23101	1.48826	2.04141	2.27823	0.934346	0.646334
Bcor	9.60796	8.11962	17.9881	8.30246	8.38746	10.4642	10.4783	Bcor	15.0356	12.1795	8.64074	15.1709	9.48767	11.0236	11.923	1.13787	0.468889
Bcorl1	1.88197	1.81783	4.20839	2.76749	2.65245	2.52585	2.64233	Bcorl1	2.85744	3.52364	3.1307	3.92658	3.28658	2.44969	3.19577	1.20945	0.214265
Bcr	1.38672	3.75684	5.1767	2.18045	2.72413	2.88668	3.01859	Bcr	4.89846	4.21305	2.37933	4.50664	3.47261	2.10945	3.59659	1.19148	0.437235
Bcs1l	23.277	26.7826	13.8914	20.9658	17.9936	17.1998	20.0184	Bcs1l	17.2807	16.0862	20.6626	15.3047	17.8591	16.5354	17.2881	0.863613	0.224434
Bdh1	8.9146	10.5434	27.8573	15.7663	9.67784	10.2237	13.8305	Bdh1	12.9945	14.0946	9.89302	29.0478	21.4868	7.34907	15.811	1.14319	0.664964
Bdh2	2.27818	2.42377	1.00554	2.09658	2.43738	4.20975	2.40853	Bdh2	1.97299	0.995811	3.00547	1.29399	1.45726	1.36094	1.68108	0.697967	0.191161
Bdp1	11.688	8.362	18.0626	9.22496	12.6887	14.5537	12.43	Bdp1	13.1306	17.9246	9.01642	18.2497	16.3399	17.5561	15.3695	1.23649	0.18765
Becn1	39.4224	39.9922	28.3787	43.1896	38.2096	40.8947	38.3478	Becn1	29.799	28.4955	35.0639	26.8614	45.392	41.5767	34.5314	0.900478	0.334162
Bend3	2.47628	2.0602	4.99048	1.76113	3.29764	2.76641	2.89202	Bend3	3.33368	3.98324	1.37751	4.90823	3.65864	3.67453	3.48931	1.20653	0.394716
Best3	7.92409	7.63487	10.0927	6.03815	5.2332	7.45727	7.39671	Best3	5.30667	8.27289	5.76049	6.60379	4.83685	4.42305	5.86729	0.793229	0.11863
Bet1	65.1757	56.8373	20.2599	44.783	58.1387	58.9365	50.6885	Bet1	42.1132	41.2113	49.0894	22.2209	29.4552	44.0944	38.0307	0.750283	0.143305
Bet1l	16.0463	15.9969	8.08161	14.089	16.4165	12.2684	13.8164	Bet1l	9.66086	7.27708	17.6572	5.62215	9.54968	8.77805	9.7575	0.706223	0.090075
Bex1	7.23073	8.11962	4.95324	7.88315	6.02177	5.17198	6.56341	Bex1	7.96001	6.05147	8.64074	4.14968	6.54215	6.12422	6.57804	1.00223	0.986706
Bfar	66.6614	55.0195	31.6933	61.1363	56.4899	49.4345	53.4058	Bfar	47.0117	47.6457	45.7082	34.2237	52.0581	49.0618	45.9516	0.860422	0.218767
Bgn	10.4994	13.6943	31.8795	11.1538	14.7677	16.1173	16.352	Bgn	14.3552	19.3034	15.1526	21.6854	13.9215	10.0709	15.7482	0.963073	0.872642
Bhlhb9	1.38672	1.69664	1.71315	2.09658	1.36207	1.6839	1.65651	Bhlhb9	1.97299	1.60862	2.37933	1.74019	1.45726	1.36094	1.75322	1.05838	0.619487
Bhlhe40	21.197	24.7224	51.9159	22.6431	18.9256	16.1173	25.9202	Bhlhe40	50.9577	49.1011	28.6772	81.0303	35.2532	26.4703	45.2483	1.74568	0.0830275
Bhlhe41	12.7776	9.45269	20.2971	10.1474	11.7568	13.4712	12.9838	Bhlhe41	11.2256	18.3076	10.0183	24.2288	19.6575	15.3786	16.4694	1.26846	0.229594
Bicc1	4.4573	3.63565	11.8803	3.94157	4.94645	6.49504	5.89272	Bicc1	7.21163	7.81329	7.63891	11.1997	4.92987	7.00883	7.6337	1.29545	0.280849
Bicd2	6.83453	10.5434	26.3304	9.39269	12.9038	9.502	12.5845	Bicd2	16.3282	18.3076	9.26688	21.15	17.6421	11.568	15.7105	1.2484	0.382208
Bicdl1	1.18861	1.45426	1.19176	1.67727	1.07532	2.40557	1.4988	Bicdl1	1.36068	0.91921	1.37751	1.33861	1.67429	0.88461	1.25915	0.840109	0.340515
Bicra	1.18861	1.09069	3.57527	1.84499	2.15063	1.56362	1.9023	Bicra	1.56479	2.37463	2.62979	2.09715	1.64329	1.36094	1.9451	1.02249	0.922213
Bicral	2.37723	2.78733	9.53406	3.01908	2.50907	4.69086	4.15294	Bicral	5.3747	5.66846	3.38116	6.87152	4.46479	4.55914	5.05329	1.2168	0.488763
Bik	1.58482	1.09069	0.633121	2.85135	1.43375	1.80418	1.56632	Bik	1.08855	0.536206	1.00182	0.713924	0.713125	1.08875	0.857063	0.547183	0.0696558
Bin1	222.073	213.413	324.158	276.162	220.726	211.931	244.744	Bin1	255.196	325.247	219.525	353.794	419.938	305.939	313.273	1.28	0.080451
Bin3	8.12219	7.2713	3.79873	10.1474	7.5989	3.60836	6.75782	Bin3	8.50428	4.67265	8.76596	4.14968	5.20892	5.92008	6.2036	0.917988	0.684649
Birc2	35.3613	37.0836	25.1014	39.0803	35.9156	45.5856	36.3546	Birc2	31.704	27.2699	35.4395	27.7092	32.7728	34.9761	31.6452	0.87046	0.165413
Birc3	4.6554	4.72635	4.09667	7.12838	4.15789	5.0517	4.9694	Birc3	4.89846	4.74925	4.38298	5.04209	5.95305	5.03547	5.01022	1.00821	0.937646
Birc6	63.888	59.1399	102.156	55.7691	68.7485	65.191	69.1487	Birc6	86.5396	94.5255	70.1277	98.6553	54.5696	69.8161	79.039	1.14303	0.334674
Bivm	21.9894	17.8147	7.07606	15.2631	13.1189	16.2376	15.2499	Bivm	14.4233	11.2603	13.0237	9.90569	11.534	15.3105	12.5763	0.824676	0.265902
Blcap	10.4004	13.3307	15.4929	16.4372	13.3339	10.7048	13.2833	Blcap	9.79693	10.3411	16.4049	13.9661	17.208	11.3638	13.1802	0.992234	0.950905
Blmh	24.5647	20.1173	24.3938	23.6494	20.2159	19.4851	22.071	Blmh	22.8595	18.5374	25.2961	23.2471	24.8044	22.6596	22.9007	1.03759	0.559393
Bloc1s1	21.3951	17.4511	5.92155	16.2695	26.5961	26.1004	18.9556	Bloc1s1	13.811	12.0263	24.0438	7.89778	10.5419	18.3727	14.4489	0.762248	0.281582
Bloc1s2	26.7438	25.8131	8.08161	24.9074	24.3738	34.5199	24.0733	Bloc1s2	20.4103	18.3076	24.5447	8.92405	9.82873	13.9496	15.9942	0.664395	0.0956966
Bloc1s3	4.95256	6.05942	3.35182	4.52862	4.01451	5.0517	4.65977	Bloc1s3	3.46975	3.06403	3.1307	3.12342	3.65864	5.03547	3.58034	0.76835	0.0527296
Bloc1s4	10.5985	9.93744	4.80427	12.4118	6.38021	8.78033	8.81875	Bloc1s4	7.07556	6.97068	7.63891	5.17595	6.79019	7.07688	6.78803	0.769727	0.1414
Bloc1s5	26.4467	26.6614	10.0182	21.3013	25.5925	26.5816	22.7669	Bloc1s5	15.3077	15.0904	23.9186	11.8244	17.3631	14.4259	16.3217	0.716902	0.074589
Bloc1s6	13.1738	10.907	10.5024	14.3406	13.6207	12.9901	12.5891	Bloc1s6	10.9535	10.7241	10.0183	12.1813	12.3092	13.4052	11.5986	0.921322	0.249716
Blvra	35.2622	23.3894	9.34785	25.9976	31.3275	27.3032	25.438	Blvra	21.3627	20.4524	28.8025	14.0107	17.239	21.1626	20.505	0.806079	0.27124
Blvrb	14.4615	11.8765	5.21394	15.2631	12.8321	12.2684	11.9859	Blvrb	8.84445	11.4135	16.1544	6.73766	8.61951	11.8402	10.6016	0.884507	0.502073
Blzf1	13.8672	14.9062	15.1204	11.657	12.5453	14.674	13.795	Blzf1	12.5183	10.7241	13.9003	14.457	14.6346	13.8135	13.3413	0.96711	0.598507
Bmf	1.88197	3.27209	2.97939	2.26431	2.15063	1.44334	2.33196	Bmf	3.40171	4.36625	3.25593	3.70348	3.34859	2.38164	3.4096	1.46212	0.018588
Bmi1	93.4052	65.6841	45.1006	74.4706	82.1541	98.7487	76.5939	Bmi1	51.9782	50.7864	58.9824	49.4392	67.4369	95.6059	62.3715	0.814314	0.215852
Bmp1	12.4804	11.7553	19.2171	11.3215	12.1869	11.5467	13.0847	Bmp1	15.852	14.5542	14.9021	18.3835	10.8829	10.6834	14.2097	1.08598	0.531169
Bmp2	1.78292	2.18139	2.30903	1.5934	1.64882	2.40557	1.98686	Bmp2	3.67385	4.59605	2.62979	2.63259	2.38742	1.83727	2.95949	1.48954	0.0639894
Bmp2k	10.1032	9.21031	17.355	8.47019	7.67059	9.86284	10.4454	Bmp2k	11.906	15.0904	9.14165	15.5278	12.5882	10.8195	12.5123	1.19788	0.267412
Bmp3	1.08956	1.21188	1.86212	1.17409	2.29401	0.962228	1.43231	Bmp3	2.24513	1.07241	1.75319	1.51709	1.1472	0.272188	1.33454	0.931733	0.785308
Bmp4	0.792409	4.1204	3.05388	2.34817	2.00726	2.16501	2.41452	Bmp4	2.7894	3.98324	1.37751	2.23101	2.2634	1.90531	2.42498	1.00433	0.986042
Bmp5	0.89146	0.969507	2.04833	1.50954	1.64882	0.721671	1.29822	Bmp5	1.49675	1.83842	0.876597	2.72183	1.24022	1.36094	1.58913	1.22408	0.40671
Bmp6	1.48577	3.1509	5.95879	2.01272	2.00726	2.88668	2.91702	Bmp6	4.35419	4.28965	3.25593	6.38069	3.47261	2.85797	4.10184	1.40618	0.188387
Bmper	8.3203	7.2713	7.22503	7.2961	11.9002	13.4712	9.24735	Bmper	10.6814	8.04309	9.51733	7.2731	7.47231	5.03547	8.00378	0.865522	0.388881
Bmpr1a	97.2682	99.9804	99.0276	116.318	90.4699	103.079	101.024	Bmpr1a	91.37	85.7164	83.4019	87.0095	111.403	120.375	96.5459	0.955674	0.552913
Bmpr1b	3.16964	2.78733	7.00158	4.78021	5.30489	5.65309	4.78279	Bmpr1b	8.09608	5.59186	5.00912	11.3782	6.2321	6.80469	7.18533	1.50233	0.0656798
Bmpr2	33.8755	36.8413	114.371	45.8732	42.6542	59.0568	55.4454	Bmpr2	69.2589	85.4865	43.4541	93.9256	70.0413	78.1859	73.3921	1.32368	0.242526
Bms1	6.73548	10.6646	20.0737	5.78657	10.7532	9.38172	10.5659	Bms1	14.4913	15.0138	13.0237	17.0003	15.5647	12.3165	14.5684	1.37882	0.116516
Bmt2	21.0979	21.8139	15.5301	23.314	24.2305	24.5368	21.7539	Bmt2	19.0496	16.699	22.1654	14.3677	23.3161	32.5945	21.3654	0.982142	0.898893
Bnc2	3.26869	3.27209	3.31458	4.78021	4.58801	3.3678	3.76523	Bnc2	2.65334	3.44704	4.13253	3.39114	4.46479	3.94672	3.67259	0.975397	0.818604
Bnip1	84.4906	60.5942	23.0158	69.3549	57.1351	59.6581	59.0415	Bnip1	52.6585	42.6667	54.2238	30.6987	34.385	49.6062	44.0398	0.745913	0.145765
Bnip2	118.069	110.16	59.7741	109.442	114.844	113.302	104.265	Bnip2	85.0428	81.7331	106.945	65.0563	95.4968	97.5112	88.6308	0.850052	0.182936
Bnip3	399.374	371.685	131.429	404.556	355.571	361.798	337.402	Bnip3	374.256	314.14	382.572	180.444	205.039	289.608	291.01	0.862502	0.413371
Bnip3l	121.734	123.855	50.7987	116.738	114.485	111.739	106.558	Bnip3l	102.255	76.9839	106.945	54.169	73.731	89.5497	83.939	0.787729	0.137151
Boc	5.15066	5.81704	6.70364	4.44475	6.66696	6.7356	5.91977	Boc	6.59932	4.74925	5.51004	7.4962	3.87568	5.3757	5.60103	0.946156	0.639082
Bod1	402.643	348.78	122.416	369.921	306.967	373.104	320.638	Bod1	294.656	231.258	352.267	144.882	200.791	286.273	251.688	0.784959	0.21348
Bod1l	6.53738	8.72556	21.7123	6.45747	12.9038	9.02089	10.8929	Bod1l	17.4848	16.699	11.8967	18.7851	11.7201	11.4319	14.6696	1.34671	0.20414
Bok	2.57533	2.78733	1.15451	3.94157	1.7205	2.16501	2.39071	Bok	2.10906	0.91921	3.25593	1.33861	1.61228	1.83727	1.84539	0.771901	0.312323
Bola1	32.6869	30.1759	12.1783	33.5453	30.2522	26.9424	27.6302	Bola1	24.6284	21.678	34.9386	13.7876	17.4251	21.0265	22.2474	0.805185	0.24781
Bola2	58.9354	48.8389	13.4818	45.7055	51.2567	63.9882	47.0344	Bola2	45.5149	39.526	45.3326	17.8035	21.7658	34.4998	34.0738	0.724443	0.172455
Bola3	430.179	363.444	111.876	384.429	406.039	506.373	367.057	Bola3	304.998	260.979	411.75	157.688	181.847	308.116	270.896	0.738023	0.183825
Bop1	13.6691	14.3002	16.3122	14.5922	13.4773	7.69783	13.3415	Bop1	14.4233	16.5458	11.8967	17.625	20.4016	13.3372	15.7049	1.17715	0.205815
Borcs5	8.61745	11.2705	12.3645	10.8184	9.89291	6.97616	9.98998	Borcs5	9.38873	9.80491	7.63891	12.9845	16.1228	11.2277	11.1946	1.12058	0.432829
Borcs6	10.2023	11.5129	9.68303	9.72814	9.03265	8.53978	9.78313	Borcs6	6.53129	9.4985	9.89302	8.70095	12.0921	9.79875	9.41911	0.962791	0.679797
Borcs7	19.414	23.7529	7.15055	23.1463	20.5744	26.8221	20.1434	Borcs7	17.0766	14.9372	21.1635	8.79019	10.6969	16.7395	14.9007	0.73973	0.154396
Borcs8	5.15066	8.60437	4.95324	7.96701	6.66696	5.65309	6.49922	Borcs8	5.3747	4.13645	6.01095	3.7481	6.72818	6.80469	5.46718	0.841205	0.235023
Bpgm	91.8204	78.2877	53.3312	95.5203	94.6995	89.1264	83.7976	Bpgm	55.584	61.9701	80.0207	63.1376	95.5588	87.6444	73.9859	0.882913	0.316416
Bphl	21.296	28.7216	15.7535	27.7587	24.804	15.8768	22.3684	Bphl	18.7775	15.6266	25.2961	18.1604	20.7116	20.0738	19.7743	0.884028	0.360849
Bpnt1	14.0653	14.3002	13.668	13.3343	10.3947	12.0279	12.965	Bpnt1	12.7904	12.5625	14.6517	14.9924	16.4949	13.4052	14.1495	1.09136	0.201272
Bptf	13.6691	14.179	30.2036	10.399	15.0544	16.2376	16.6238	Bptf	21.839	23.7463	14.276	26.1475	13.7664	18.917	19.782	1.18998	0.390453
Braf	3.76394	6.30179	10.3162	6.20588	7.38384	8.29922	7.04514	Braf	7.3477	8.27289	5.38481	10.3519	6.10807	8.91414	7.72992	1.0972	0.572632
Brap	42.4929	44.2338	34.1513	39.7512	38.568	38.7297	39.6545	Brap	39.4599	37.4578	40.9496	32.1266	41.2993	39.9435	38.5394	0.971881	0.58928
Brat1	1.68387	1.93901	6.03327	2.34817	2.15063	2.16501	2.72	Brat1	4.55829	4.36625	2.00365	6.11297	3.31758	2.1775	3.75604	1.3809	0.289706
Brcc3	57.2516	39.6286	19.4405	43.6089	41.3638	37.2863	39.7633	Brcc3	37.2828	33.5512	38.1946	21.2392	27.2228	37.4258	32.486	0.816986	0.238693
Brd1	9.70701	9.08913	22.122	11.8247	11.7568	10.4642	12.494	Brd1	18.0971	19.9928	11.2705	20.5253	17.332	12.0443	16.5437	1.32413	0.145362
Brd2	38.5309	35.7506	41.1156	34.3839	39.5716	34.7605	37.3522	Brd2	38.7115	37.3046	32.3088	36.8117	34.7881	36.5412	36.0777	0.965878	0.402941
Brd3	6.24022	8.11962	17.4294	6.03815	5.66333	5.41253	8.15055	Brd3	7.96001	8.8857	5.51004	11.1997	10.7589	9.52657	8.97348	1.10097	0.703843
Brd3os	2.57533	1.09069	1.08003	1.92885	1.43375	2.28529	1.73233	Brd3os	1.83692	1.53202	1.37751	1.11551	1.08519	0.952657	1.31663	0.760038	0.192182
Brd4	5.34876	6.90774	13.8914	5.61884	7.67059	6.85588	7.71554	Brd4	9.25266	8.5793	4.13253	12.5829	6.54215	6.5325	7.93701	1.0287	0.901699
Brd7	23.5742	28.3581	26.4049	29.1005	22.725	23.4543	25.6028	Brd7	26.3973	30.8701	23.5429	26.906	34.044	29.5324	28.5488	1.11506	0.15151
Brd8	5.24971	4.72635	10.6141	6.6252	6.38021	3.48808	6.1806	Brd8	8.02804	9.3453	6.38663	9.37025	7.75136	7.14492	8.00442	1.29509	0.144152
Brd9	3.36774	7.02892	7.70918	4.52862	5.73502	5.0517	5.5702	Brd9	4.7624	5.36206	4.75867	5.44367	7.19326	5.85203	5.56201	0.998531	0.991604
Brdt	3.36774	1.81783	1.78764	3.77385	1.93557	3.12724	2.63498	Brdt	3.40171	2.45123	4.25775	1.91867	1.82932	3.3343	2.8655	1.08749	0.674893
Brf1	7.13168	9.93744	12.439	8.80564	10.8248	10.4642	9.9338	Brf1	10.6133	9.1921	6.63709	12.1367	10.6659	8.23367	9.5798	0.964363	0.752886
Brf2	4.2592	4.24159	4.05942	5.11566	5.73502	4.57058	4.66358	Brf2	5.64684	6.35787	4.38298	5.39905	5.48796	4.08281	5.22625	1.12065	0.225612
Bri3	25.0599	26.5403	9.16164	22.5592	16.1297	20.0865	19.9229	Bri3	22.1111	18.0778	25.797	10.6642	10.1078	13.5413	16.7165	0.839062	0.406732
Bri3bp	2.27818	2.66614	3.53803	3.43839	3.01088	3.96919	3.15014	Bri3bp	3.06154	2.22142	2.62979	3.43576	3.4106	2.92602	2.94752	0.935681	0.538009
Brip1os	4.55635	6.66536	7.26227	4.19316	7.45552	5.0517	5.86406	Brip1os	4.49026	6.51107	5.88572	4.68513	5.36394	5.64789	5.43067	0.926093	0.532186
Brix1	16.1453	17.0876	8.93818	13.8374	13.6923	12.7495	13.7417	Brix1	12.5183	10.9539	13.2742	9.32563	11.596	13.3372	11.8342	0.861188	0.190574
Brk1	106.084	101.314	33.9651	100.971	96.8501	103.68	90.4773	Brk1	76.6746	68.4812	91.166	43.5493	57.6701	72.2658	68.3012	0.754898	0.130692
Brms1	13.7681	12.846	5.69809	13.4181	9.82122	7.8181	10.5616	Brms1	10.4773	7.35368	13.9003	7.2731	10.1388	9.25438	9.73292	0.921539	0.634863
Brms1l	12.6785	7.87724	8.97542	9.22496	10.6815	8.78033	9.703	Brms1l	8.50428	8.8091	9.76779	10.7089	11.565	10.9556	10.0518	1.03594	0.695287
Brox	16.4425	23.0258	23.2393	21.6367	22.5099	18.5229	20.8962	Brox	19.866	20.912	18.2833	24.7196	22.4479	19.2573	20.9144	1.00087	0.990488
Brpf1	3.26869	4.1204	8.82645	5.11566	4.0862	4.57058	4.998	Brpf1	5.44274	5.28546	5.76049	8.70095	7.19326	5.30766	6.28176	1.25686	0.224484
Brpf3	2.08007	2.42377	7.29952	3.68998	2.3657	5.17198	3.8385	Brpf3	4.49026	4.21305	3.1307	4.81898	5.17791	6.5325	4.72723	1.23153	0.380259
Brwd1	29.9135	28.2369	48.0427	31.4487	32.2595	38.85	34.7919	Brwd1	39.1877	39.3728	29.5538	42.9247	34.8501	39.127	37.5027	1.07792	0.469906
Brwd3	3.16964	4.60516	6.07052	3.68998	4.80308	5.17198	4.58506	Brwd3	4.01402	4.82585	3.1307	4.95285	4.24775	5.5118	4.44716	0.969925	0.805459
Bscl2	4.4573	5.93823	9.12439	7.96701	6.88202	6.01393	6.73048	Bscl2	4.7624	5.36206	5.63526	9.28101	8.06142	8.43782	6.92333	1.02865	0.854566
Bsdc1	15.6501	18.7842	24.0958	15.8502	13.9791	16.2376	17.4328	Bsdc1	24.4243	22.827	12.5228	27.3968	28.432	20.8904	22.7489	1.30495	0.0892869
Bsg	926.921	539.53	335.815	613.544	567.982	482.437	577.705	Bsg	670.682	642.528	713.925	423.491	548.393	706.871	617.648	1.06914	0.676643
Bst2	8.02314	8.362	4.43185	7.37997	7.5989	4.69086	6.74779	Bst2	4.42223	4.28965	9.51733	5.75601	6.20109	4.355	5.75688	0.853152	0.382231
Btaf1	24.3666	19.269	20.1109	20.5465	23.2985	20.2068	21.2997	Btaf1	23.2677	24.1293	25.5465	20.9269	17.9522	25.5176	22.89	1.07466	0.307004
Btbd1	183.839	154.879	109.94	167.223	164.953	178.854	159.948	Btbd1	152.397	128.46	160.542	144.123	178.281	201.011	160.802	1.00534	0.956028
Btbd10	7.42884	11.6341	8.11885	5.61884	6.73864	8.4195	7.99312	Btbd10	7.41573	7.88989	6.51186	6.60379	9.1156	8.98219	7.75318	0.969981	0.808076
Btbd2	16.1453	19.7537	18.9936	16.0179	13.6923	11.7873	16.065	Btbd2	17.4848	19.6098	15.2778	22.9794	19.9055	17.2839	18.7569	1.16756	0.134795
Btbd3	17.1359	25.5707	17.8019	20.1272	17.4201	18.6432	19.4498	Btbd3	13.2667	15.167	15.4031	14.457	14.8826	16.3313	14.9179	0.766995	0.0159836
Btbd6	12.0842	13.5731	13.1093	11.07	9.74953	14.674	12.3767	Btbd6	11.838	11.7965	11.1453	12.2706	15.8748	18.3727	13.5496	1.09477	0.422627
Btbd7	19.8102	20.1173	31.5071	20.1272	24.0871	24.2963	23.3242	Btbd7	22.6554	24.5123	19.9113	31.7696	24.2773	28.4436	25.2616	1.08306	0.460142
Btbd8	4.35825	5.45348	5.80982	3.85771	5.73502	6.7356	5.32498	Btbd8	4.62633	3.21724	3.00547	4.23892	3.9687	5.71594	4.12877	0.775358	0.0696374
Btbd9	5.74497	5.08991	8.8637	4.1093	6.09346	5.0517	5.8255	Btbd9	7.27966	6.58767	3.25593	8.83481	7.22427	7.00883	6.69853	1.14986	0.407407
Btc	2.57533	2.18139	1.45245	2.18045	2.3657	0.721671	1.91283	Btc	2.31316	0.995811	2.12888	0.981645	1.67429	2.10945	1.70054	0.889018	0.581467
Btd	5.15066	3.02971	4.50633	4.1093	3.36932	2.76641	3.82196	Btd	4.01402	5.82166	3.50639	3.83734	4.65082	2.24555	4.01263	1.04989	0.763342
Btf3	388.38	253.162	97.2772	292.263	292.342	317.656	273.513	Btf3	267.102	242.672	335.236	125.963	156.795	274.773	233.757	0.854644	0.45453
Btf3l4	31.8945	23.7529	12.1783	20.6304	20.8611	23.9354	22.2088	Btf3l4	23.948	19.1502	22.1654	12.9845	17.5181	19.4614	19.2046	0.864731	0.351189
Btg1	9.01365	13.2095	11.6569	11.7409	9.74953	13.5915	11.4937	Btg1	10.2051	9.88151	10.7696	9.19177	13.0223	9.39047	10.4101	0.905729	0.276866
Btg2	11.1928	15.6333	14.3011	10.2313	10.0363	7.09643	11.4152	Btg2	79.8722	91.9976	17.5319	178.927	65.3285	34.7039	78.0602	6.83827	0.0345676
Btnl9	0.099051	0.969507	3.05388	1.84499	1.43375	1.56362	1.49413	Btnl9	1.97299	1.60862	1.25228	3.65886	2.41843	1.08875	1.99999	1.33856	0.383909
Btrc	5.44781	5.57466	12.2528	9.30882	5.51995	6.37476	7.41313	Btrc	9.7289	10.6475	7.63891	14.0554	9.85973	8.91414	10.1408	1.36795	0.0898989
Bub3	18.8197	22.0563	20.8558	19.5401	17.4201	14.9145	18.9344	Bub3	24.2882	21.1418	16.0292	20.4807	24.2463	20.278	21.0774	1.11318	0.217324
Bud13	1.68387	2.30258	3.27733	2.76749	3.08257	2.16501	2.54648	Bud13	2.85744	2.37463	2.12888	3.03418	4.46479	1.90531	2.7942	1.09728	0.596133
Bud23	22.3856	17.2087	12.2528	18.7854	16.1297	16.3579	17.1867	Bud23	19.5258	17.082	17.2815	11.9582	16.2469	17.42	16.5857	0.965034	0.732533
Bud31	80.9248	63.7451	20.3716	67.1745	62.0099	64.5896	59.8026	Bud31	51.706	38.0706	61.8627	26.3259	36.1213	46.476	43.4271	0.726175	0.132451
Bves	66.6614	49.6872	60.4072	59.5429	54.5543	59.8987	58.4586	Bves	55.5159	59.6721	53.0967	61.7544	65.8866	77.8457	62.2952	1.06563	0.398294
Bvht	11.0937	7.51368	3.16561	11.3215	9.67784	11.3062	9.0131	Bvht	8.16411	10.4177	8.76596	3.88196	5.05389	7.62125	7.31748	0.811872	0.328901
Bysl	7.52789	8.24081	13.668	10.8184	10.108	6.61532	9.49639	Bysl	11.838	13.1753	9.01642	14.1	15.9678	8.36977	12.0779	1.27184	0.138461
Bzw1	111.135	100.586	61.6735	100.133	97.1369	98.1473	94.802	Bzw1	80.2124	73.69	101.309	63.9854	85.7301	83.9699	81.4829	0.859506	0.155937
Bzw2	71.8121	72.9554	69.4199	72.0385	56.4899	55.8092	66.4208	Bzw2	67.0137	67.0257	67.2475	58.3633	71.5296	60.2896	65.2449	0.982295	0.767704
C130036L24Rik	1.98102	1.33307	1.97385	1.92885	1.57713	2.40557	1.86658	C130036L24Rik	1.42872	1.45542	1.50274	1.29399	1.33323	1.29289	1.3845	0.741728	0.0233324
C130074G19Rik	1.98102	4.36278	4.50633	2.26431	3.44101	1.6839	3.03989	C130074G19Rik	2.92547	2.98743	4.25775	3.92658	5.95305	1.70117	3.62524	1.19256	0.469263
C130083M11Rik	1.48577	1.81783	1.78764	1.17409	1.21869	1.6839	1.52798	C130083M11Rik	1.36068	1.99162	1.50274	2.45411	2.8525	1.56508	1.95446	1.27911	0.155467
C1d	237.822	155.485	51.1711	166.049	169.828	210.728	165.18	C1d	154.574	135.89	165.051	60.6389	70.6614	134.461	120.213	0.727765	0.190005
C1galt1	47.1484	43.3854	37.6893	53.5048	52.4037	60.3798	49.0852	C1galt1	32.1802	33.4746	44.3307	38.7304	50.3528	62.6031	43.612	0.888495	0.365311
C1galt1c1	13.1738	15.7545	7.26227	9.64428	13.9074	9.02089	11.4605	C1galt1c1	7.82394	8.27289	12.648	7.89778	11.8751	8.77805	9.5493	0.833234	0.265307
C1qa	21.296	16.9664	15.4929	29.1844	19.0689	13.9523	19.3268	C1qa	12.3822	19.9928	18.0328	17.5804	23.3161	13.7455	17.5083	0.905908	0.528255
C1qb	16.5415	15.9969	11.9548	20.0433	22.9401	15.2754	17.1253	C1qb	11.3617	15.6266	15.7787	14.8585	16.929	10.139	14.1156	0.824252	0.152144
C1qbp	37.1442	29.6911	22.3082	26.7524	25.5208	30.4305	28.6412	C1qbp	32.2482	30.1807	25.2961	25.3443	30.2303	35.1803	29.7466	1.0386	0.682247
C1qc	10.4994	16.4816	12.8114	15.4308	15.6279	12.1481	13.8332	C1qc	9.32069	13.4052	14.1508	12.6275	14.5416	8.98219	12.1713	0.879861	0.25708
C1qtnf1	2.37723	2.42377	3.83597	1.34181	2.72413	2.16501	2.47799	C1qtnf1	3.33368	3.52364	3.1307	3.92658	2.35641	2.24555	3.08609	1.2454	0.1874
C1qtnf12	14.4615	25.086	10.8003	21.6367	12.9038	15.0348	16.6538	C1qtnf12	15.4438	12.2561	23.7933	12.6722	15.2857	14.9023	15.7256	0.94426	0.74955
C1qtnf2	4.16015	3.39327	2.08558	4.19316	3.58439	2.52585	3.32373	C1qtnf2	2.31316	1.14901	4.75867	1.91867	2.2634	1.63313	2.33934	0.703829	0.149315
C1qtnf4	26.4467	24.48	7.41124	26.2492	17.0617	21.5299	20.5298	C1qtnf4	24.1522	18.3842	27.6754	10.6196	9.89074	15.3105	17.6721	0.860804	0.510795
C1qtnf6	2.77343	2.30258	2.7187	2.26431	2.50907	3.12724	2.61589	C1qtnf6	1.56479	2.14482	2.62979	2.85569	1.1472	2.44969	2.132	0.815019	0.148591
C1qtnf9	8.22124	9.08913	6.92709	8.13474	7.16877	5.41253	7.49225	C1qtnf9	9.25266	6.35787	6.88754	6.64841	8.74354	4.355	7.04084	0.939749	0.624971
C1ra	5.94307	8.362	9.38509	4.94793	6.23683	5.17198	6.67448	C1ra	9.04855	8.8857	6.76232	9.14715	6.66617	4.42305	7.48882	1.12201	0.461359
C1s1	20.7017	17.8147	20.1482	21.1335	24.3738	22.4921	21.1107	C1s1	21.7029	23.5931	27.6754	22.9794	17.7351	14.2218	21.318	1.00982	0.925193
C2cd2	55.2705	63.3815	142.229	67.7615	73.7667	63.1462	77.5925	C2cd2	102.391	128.383	60.1095	134.664	114.472	115.952	109.329	1.40901	0.0937401
C2cd2l	3.46679	5.93823	12.7369	6.70906	6.81033	6.7356	7.06615	C2cd2l	8.70838	8.04309	7.38846	9.81645	10.3558	7.21297	8.58753	1.2153	0.299566
C2cd3	2.37723	2.78733	7.03882	2.68362	3.65607	3.12724	3.61172	C2cd3	5.44274	6.66427	3.63161	6.8269	3.62764	4.55914	5.12538	1.4191	0.130824
C2cd5	2.77343	6.05942	5.95879	4.94793	4.94645	4.69086	4.89615	C2cd5	3.74188	4.82585	4.63344	6.73766	5.14691	6.19227	5.213	1.06471	0.640374
C3	76.5665	49.3237	92.2122	60.8847	84.5198	79.3838	73.8151	C3	75.518	87.0186	81.8992	78.13	57.1741	60.97	73.4516	0.995076	0.965095
C330007P06Rik	12.9757	15.5121	10.9493	15.5986	19.0689	12.509	14.4356	C330007P06Rik	12.6544	12.4093	16.0292	11.2889	15.8128	15.991	14.0309	0.971968	0.789495
C330018D20Rik	81.9153	52.5957	19.4033	58.3688	58.5689	81.5488	58.7335	C330018D20Rik	44.6985	41.3645	49.5903	22.6671	29.7962	48.5855	39.4503	0.671684	0.104888
C330027C09Rik	2.87248	3.1509	1.229	1.92885	2.58076	4.69086	2.74214	C330027C09Rik	1.15658	0.91921	1.50274	1.07089	2.17038	2.1775	1.49955	0.546853	0.0517404
C3ar1	1.78292	1.69664	1.86212	1.76113	2.22232	2.04474	1.89498	C3ar1	1.36068	0.91921	2.50456	1.07089	1.33323	1.08875	1.37955	0.728006	0.0824757
C4b	15.3529	14.6638	22.6806	17.192	20.5027	16.7187	17.8518	C4b	14.8995	17.1586	18.5338	19.0082	15.9058	12.8609	16.3945	0.918365	0.38139
C630043F03Rik	7.32979	4.84753	1.67591	3.68998	5.08983	3.48808	4.35352	C630043F03Rik	4.55829	3.67684	5.38481	2.49873	3.37959	3.81063	3.88482	0.892339	0.60733
C7	13.8672	9.69507	11.2844	11.4893	19.7141	14.1929	13.3738	C7	11.2256	13.0987	17.6572	17.6696	8.15443	11.0916	13.1495	0.98323	0.918265
C87436	5.74497	6.42298	4.99048	6.6252	5.44827	5.41253	5.77407	C87436	5.78291	6.12807	7.138	6.24683	6.54215	5.23961	6.1796	1.07023	0.29813
C8g	3.26869	6.66536	1.45245	3.01908	3.08257	3.24752	3.45594	C8g	1.97299	1.07241	2.88025	1.29399	2.41843	3.13016	2.12804	0.615761	0.130651
CAAA01118383.1	6.63643	5.45348	4.6553	6.12202	4.30126	5.17198	5.39008	CAAA01118383.1	4.9665	4.74925	7.138	5.57753	5.05389	4.08281	5.26133	0.976114	0.821629
CAAA01147332.1	36.2527	32.1149	13.4818	32.7905	29.392	28.6263	28.7764	CAAA01147332.1	29.3908	29.4913	40.6991	19.0975	16.7119	24.2247	26.6026	0.924459	0.660579
Caap1	2.47628	3.27209	1.4897	1.84499	3.87114	3.72863	2.78047	Caap1	2.44923	2.29802	2.00365	1.82943	1.86033	2.31359	2.12571	0.764514	0.173219
Cab39	201.965	191.235	199.396	191.208	154.344	183.906	187.009	Cab39	195.734	222.066	151.902	216.676	257.934	218.226	210.423	1.1252	0.183634
Cab39l	65.4728	60.8366	24.6917	59.6268	62.2966	65.0707	56.3325	Cab39l	47.8281	36.079	61.3618	33.3313	43.3766	50.8991	45.4793	0.807336	0.191032
Cabin1	4.2592	6.18061	12.8859	6.6252	6.4519	5.17198	6.92913	Cabin1	8.64035	8.5793	7.38846	9.81645	5.76701	7.21297	7.90076	1.14022	0.501849
Cables1	1.38672	1.81783	2.53248	1.84499	1.79219	0.84195	1.70269	Cables1	2.24513	1.83842	2.12888	3.39114	1.79832	2.85797	2.37664	1.39581	0.0783423
Cables2	3.07059	3.99921	8.37955	3.52226	3.15426	4.81114	4.4895	Cables2	3.80992	6.20467	2.88025	7.40696	6.35612	6.26032	5.48637	1.22204	0.380618
Cacfd1	8.61745	13.6943	10.3906	12.9988	7.81396	8.66005	10.3625	Cacfd1	8.30018	10.2645	6.13617	8.34398	7.68935	9.32243	8.34277	0.80509	0.120356
Cachd1	1.18861	3.1509	4.35736	1.34181	2.50907	1.56362	2.3519	Cachd1	2.51727	3.67684	3.63161	4.10506	1.98435	3.13016	3.17422	1.34964	0.206584
Cacna1a	1.68387	2.18139	2.34627	1.84499	2.79582	2.04474	2.14951	Cacna1a	2.44923	2.52783	2.88025	2.85569	1.1472	1.97336	2.30559	1.07261	0.630786
Cacna1c	2.37723	2.54495	3.64976	2.5159	2.65245	3.72863	2.91149	Cacna1c	3.19761	2.91083	2.88025	4.06044	1.67429	2.24555	2.82816	0.971381	0.845579
Cacna1g	1.58482	2.42377	4.46909	1.5934	2.9392	1.44334	2.40894	Cacna1g	2.24513	2.06822	3.50639	4.68513	1.24022	2.92602	2.77852	1.15342	0.6022
Cacna1h	0.198102	0.72713	2.83042	0.50318	0.573502	0.721671	0.925668	Cacna1h	0.884445	1.14901	0.62614	1.60633	0.992174	0.544375	0.967079	1.04474	0.924338
Cacna1s	97.5654	171.118	627.2	193.892	208.468	190.04	248.047	Cacna1s	388.68	466.346	168.557	602.195	478.972	508.242	435.499	1.75571	0.0872368
Cacna2d1	224.153	219.23	341.848	230.959	235.494	253.066	250.792	Cacna2d1	298.262	350.755	225.911	328.048	326.084	331.729	310.132	1.23661	0.0468422
Cacna2d4	9.01365	6.18061	7.82091	13.502	4.87477	9.14117	8.42218	Cacna2d4	4.42223	7.12388	2.25411	8.96867	11.596	10.0029	7.39463	0.877995	0.598463
Cacnb1	105.588	85.0742	106.29	92.5012	81.9391	68.679	90.012	Cacnb1	89.6011	109.463	88.5362	94.5503	112.612	97.3071	98.6782	1.09628	0.262187
Cacnb4	1.48577	1.45426	1.30349	1.17409	1.50544	1.80418	1.45454	Cacnb4	1.29265	0.612807	1.00182	2.00791	0.837147	0.816563	1.09482	0.752692	0.15153
Cacng1	73.0998	85.8013	88.9721	94.5978	76.6342	57.854	79.4932	Cacng1	86.9478	97.8193	100.057	86.4294	109.821	109.555	98.4384	1.23833	0.0209722
Cacng6	67.3548	63.2603	70.6861	80.6765	66.813	52.0806	66.8119	Cacng6	71.0958	69.9366	72.2566	66.7073	87.0013	71.6534	73.1085	1.09424	0.220033
Cacng7	2.27818	0.605942	3.46354	2.43203	3.58439	4.57058	2.82244	Cacng7	1.97299	2.83423	1.25228	1.96329	4.30976	4.96742	2.88333	1.02157	0.942215
Cactin	2.37723	2.30258	5.77258	3.60612	2.07894	2.28529	3.07046	Cactin	4.42223	3.90664	1.37751	4.64051	4.43378	3.60649	3.73119	1.21519	0.409611
Cacul1	37.8375	31.9937	39.477	39.3319	33.048	40.6541	37.057	Cacul1	33.6089	37.3812	33.1854	37.2579	45.516	51.7156	39.7775	1.07341	0.441468
Cacybp	179.58	133.55	48.1917	134.684	124.952	123.767	124.121	Cacybp	111.032	85.5631	132.241	59.0326	96.954	114.319	99.8569	0.804515	0.264393
Cad	2.47628	6.66536	12.29	3.77385	6.23683	3.84891	5.88187	Cad	6.19112	6.66427	6.63709	9.05791	4.74383	4.69524	6.33158	1.07646	0.784101
Cadm1	3.07059	3.75684	6.36845	6.03815	6.59527	5.77337	5.26711	Cadm1	6.53129	5.66846	5.63526	8.74557	6.41813	7.55321	6.75865	1.28318	0.0852424
Cadm3	2.47628	2.54495	8.26782	4.52862	7.45552	4.69086	4.99401	Cadm3	5.03453	7.73669	5.13435	8.3886	6.10807	7.07688	6.57985	1.31755	0.201899
Cadm4	1.78292	2.30258	3.79873	2.34817	2.22232	2.28529	2.45667	Cadm4	1.83692	1.99162	2.75502	3.16804	3.19356	1.49703	2.40703	0.979796	0.905827
Calcoco1	12.3814	10.907	34.7472	15.1792	11.5417	10.7048	15.9102	Calcoco1	27.4858	24.4357	16.6553	30.9664	22.2309	18.849	23.4372	1.47309	0.12603
Calcrl	26.2486	35.7506	23.8724	26.1653	29.9655	24.0557	27.6763	Calcrl	24.4923	27.1167	28.8025	19.6329	22.758	22.5235	24.221	0.875151	0.165548
Cald1	16.6406	17.6935	18.0998	18.1145	21.3629	20.9285	18.8066	Cald1	18.8455	16.6224	23.4176	18.9636	16.6809	14.9023	18.2387	0.969803	0.702157
Calhm2	2.57533	3.39327	2.16006	2.34817	3.22595	4.08947	2.96538	Calhm2	2.10906	1.99162	2.75502	2.76646	1.7363	2.1775	2.25599	0.760778	0.0741418
Calm1	908.497	797.783	545.229	846.18	712.934	664.178	745.8	Calm1	750.01	714.073	701.903	558.511	839.752	763.418	721.278	0.967119	0.718925
Calm2	287.744	232.197	123.608	235.823	277.432	208.322	227.521	Calm2	198.048	162.164	254.463	142.651	214.899	191.144	193.895	0.852206	0.27621
Calm3	237.624	188.206	190.346	240.184	195.134	193.648	207.524	Calm3	196.891	230.109	201.116	200.746	289.219	273.957	232.006	1.11798	0.239629
Calml4	6.14117	4.1204	1.19176	4.1093	6.02177	9.26145	5.14097	Calml4	2.72137	2.75763	6.01095	2.45411	3.93769	4.69524	3.76283	0.73193	0.301194
Calr	140.653	76.7122	81.3002	88.895	106.528	89.6075	97.2826	Calr	101.915	97.6661	118.841	95.8443	119.247	122.416	109.322	1.12375	0.300054
Calr3	5.64591	4.84753	2.38352	3.77385	6.30852	3.84891	4.46804	Calr3	5.30667	3.83004	3.50639	3.61424	4.77484	3.06211	4.01571	0.898764	0.522297
Calu	47.7426	59.9882	78.1719	65.4972	69.2503	63.7476	64.0663	Calu	63.6801	69.094	66.6213	78.0854	92.6133	69.2037	73.2163	1.14282	0.158075
Camk1	93.009	81.075	33.8161	83.7794	78.1396	67.4762	72.8826	Camk1	68.5105	49.0245	98.5545	35.1608	52.6472	60.902	60.7999	0.834218	0.348257
Camk1d	3.66489	3.75684	4.02218	3.1868	3.44101	3.12724	3.53316	Camk1d	1.97299	2.91083	2.12888	3.34652	2.57345	2.58578	2.58641	0.732038	0.00437939
Camk2a	38.3328	51.0203	136.754	52.2468	50.1814	45.345	62.3134	Camk2a	70.1433	96.6703	38.0693	104.858	79.1879	64.7806	75.6182	1.21351	0.477957
Camk2b	15.551	18.2994	59.1782	18.8692	21.7931	21.8907	25.9303	Camk2b	35.5139	37.3812	22.541	52.1611	44.5858	46.6802	39.8105	1.53529	0.117212
Camk2d	20.7017	23.9953	44.5047	20.5465	23.4419	23.334	26.0873	Camk2d	29.5949	39.2962	20.6626	39.2212	34.137	30.3489	32.2101	1.2347	0.224357
Camk2g	99.1502	103.737	128.412	93.3398	75.8456	78.9027	96.5646	Camk2g	115.59	118.655	96.1752	121.233	127.835	104.588	114.013	1.18069	0.0911238
Camk2n1	6.43832	7.39249	4.50633	5.28338	5.30489	7.45727	6.06378	Camk2n1	6.53129	7.12388	8.39028	5.04209	4.61981	5.64789	6.22587	1.02673	0.835616
Camkk2	2.17912	3.63565	6.03327	4.94793	4.15789	4.81114	4.29417	Camkk2	3.67385	5.28546	3.88207	5.48829	5.20892	4.42305	4.66027	1.08526	0.572984
Caml	17.0368	10.301	6.03327	13.5859	12.5453	12.0279	11.9217	Caml	12.4503	11.1071	12.7733	8.1655	9.95275	9.25438	10.6172	0.89058	0.457949
Camsap1	37.2432	33.3268	40.1101	27.8426	41.1487	42.9394	37.1018	Camsap1	38.7795	45.5775	36.8171	35.6962	29.5172	42.7335	38.1868	1.02924	0.745975
Camsap2	9.01365	7.75605	16.6101	10.2313	13.1189	8.4195	10.8582	Camsap2	13.5388	14.2478	7.26323	17.0449	12.6812	12.6567	12.9054	1.18854	0.307809
Camta1	47.4455	40.9617	17.9136	40.3382	51.8302	56.8917	42.5635	Camta1	35.2417	33.8576	50.3417	20.213	21.3007	35.2483	32.7005	0.768276	0.200125
Camta2	5.05161	5.81704	22.9786	8.80564	7.81396	9.38172	9.97476	Camta2	9.59283	14.6308	6.63709	16.8665	14.1385	15.3105	12.8627	1.28952	0.382241
Cand1	12.0842	12.24	18.5467	11.657	11.47	13.3509	13.2248	Cand1	14.7634	18.0012	13.1489	20.9715	12.3712	15.1745	15.7385	1.19007	0.173808
Cand2	16.5415	18.0571	73.9262	16.6888	16.4165	18.1621	26.632	Cand2	32.1122	49.1011	22.7915	61.7098	31.5325	27.8992	37.5244	1.409	0.358741
Cant1	6.24022	12.6036	13.7052	8.2186	8.7459	11.3062	10.1366	Cant1	8.09608	9.95811	9.26688	11.9136	10.1078	8.36977	9.6187	0.948906	0.70159
Canx	58.044	59.5035	78.507	45.6216	55.9164	61.1015	59.7823	Canx	70.6876	80.1245	53.3472	70.2322	72.5528	73.0143	69.9931	1.1708	0.103271
Cap1	10.4994	15.6333	18.7702	11.3215	12.0435	10.8251	13.1822	Cap1	11.6339	14.9372	14.5265	19.1421	15.0997	10.6834	14.3371	1.08761	0.540286
Cap2	90.4337	74.5308	155.859	87.4694	84.7349	87.9236	96.8253	Cap2	132.599	147.15	87.4092	160.811	164.329	145.348	139.608	1.44185	0.027548
Capg	16.0463	16.2392	11.0238	15.934	16.4165	11.5467	14.5344	Capg	15.92	14.401	16.4049	11.8244	16.4329	10.9556	14.3231	0.985461	0.885022
Capn1	23.4751	24.9648	52.6608	26.3331	18.4237	21.0487	27.8177	Capn1	38.7795	46.0371	31.1818	48.4576	43.7797	32.8666	40.1837	1.44454	0.0684343
Capn10	5.34876	1.81783	4.17115	4.27703	3.36932	3.24752	3.70527	Capn10	3.06154	2.75763	3.63161	3.92658	3.53462	4.28695	3.53316	0.95355	0.758308
Capn15	0.594307	0.605942	2.83042	1.17409	1.147	2.04474	1.39942	Capn15	1.90496	1.30221	2.12888	2.23101	1.30223	1.36094	1.70504	1.21839	0.468618
Capn2	25.258	26.4191	42.9033	24.3203	28.3166	33.3171	30.0891	Capn2	34.2893	39.4494	25.0456	43.8617	35.9663	30.485	34.8496	1.15821	0.255448
Capn3	41.1062	40.1133	101.858	47.2989	47.4573	39.4514	52.8808	Capn3	65.7891	94.5255	50.0912	86.6079	81.3583	56.0026	72.3958	1.36904	0.145828
Capn5	1.58482	0.969507	2.64421	1.25795	1.7205	3.00696	1.86399	Capn5	0.952479	1.07241	1.12705	2.63259	0.868153	2.04141	1.44902	0.777372	0.366263
Capn6	4.6554	1.57545	4.17115	2.09658	3.87114	2.16501	3.08912	Capn6	1.97299	4.51945	3.00547	2.90031	2.94552	1.76922	2.85216	0.923292	0.728164
Capn7	55.9639	43.0219	47.4096	48.5568	40.7186	43.4205	46.5152	Capn7	50.7535	47.5691	44.9569	50.5101	55.9338	62.6712	52.0658	1.11933	0.136877
Capns1	38.828	26.9038	42.4191	32.7905	35.1987	21.8907	33.0051	Capns1	42.0452	50.6332	33.3107	48.3237	59.8405	40.4199	45.7622	1.38652	0.0265615
Caprin1	48.436	55.7466	64.4294	43.6089	46.4536	44.7436	50.5697	Caprin1	47.0797	55.3824	44.456	60.7728	61.5148	53.3488	53.7591	1.06307	0.480005
Caprin2	2.37723	3.02971	2.53248	3.1868	3.29764	3.12724	2.92518	Caprin2	2.04103	2.06822	1.75319	2.58797	2.44943	3.47039	2.39504	0.818766	0.105104
Capza1	26.8429	29.0852	18.584	27.8426	28.1016	27.4235	26.3133	Capza1	20.9546	19.2268	26.924	15.394	22.0449	24.3608	21.4842	0.816476	0.0596957
Capza2	548.545	493.721	256.861	495.883	504.466	499.156	466.439	Capza2	342.144	340.108	457.082	261.296	429.767	489.802	386.7	0.829047	0.181766
Capzb	149.369	103.01	95.5641	121.602	88.5343	83.7139	106.966	Capzb	116.135	129.455	96.5508	101.957	134.967	130.99	118.342	1.10636	0.370258
Car11	2.97153	2.0602	2.08558	3.68998	2.29401	3.24752	2.7248	Car11	2.24513	4.59605	3.1307	3.3019	3.28658	2.10945	3.11164	1.14197	0.420731
Car14	15.3529	12.3612	15.828	16.2695	16.6316	13.3509	14.9657	Car14	17.6209	20.6056	14.7769	23.3364	19.7195	14.8342	18.4822	1.23497	0.0556207
Car2	13.57	13.4519	5.28842	12.0763	14.0508	14.9145	12.2253	Car2	8.30018	8.42609	11.1453	9.41487	11.7511	12.5887	10.271	0.840143	0.263502
Car3	786.466	1067.18	896.239	773.722	823.764	587.561	822.489	Car3	1014.66	1023.69	977.906	1095.16	1296.43	968.988	1062.81	1.29218	0.015539
Car4	1.78292	2.90852	1.56418	2.09658	0.93194	0.962228	1.70773	Car4	1.36068	1.60862	2.75502	1.42785	1.39525	1.22484	1.62871	0.953729	0.840534
Car5b	2.37723	4.1204	3.20285	2.18045	3.94282	2.28529	3.01817	Car5b	1.76889	3.29384	4.38298	2.54335	4.96087	2.78992	3.28998	1.09006	0.662011
Car8	23.178	25.6919	9.832	24.2365	18.0653	23.4543	20.743	Car8	20.5463	14.2478	20.0365	11.4228	14.5416	13.1331	15.6547	0.754696	0.111975
Card10	1.68387	1.57545	5.28842	2.26431	1.7205	1.92446	2.4095	Card10	2.10906	1.76182	2.12888	3.12342	1.08519	1.0207	1.87151	0.776721	0.443004
Card19	67.9491	63.8663	37.7638	77.4058	55.4146	54.6065	59.501	Card19	47.76	40.2154	58.732	45.7804	57.143	55.4582	50.8482	0.854577	0.20907
Carf	8.41935	8.24081	6.4057	8.13474	9.82122	10.5845	8.60105	Carf	8.57231	5.89827	8.51551	6.02373	7.9684	8.57391	7.59202	0.882685	0.232515
Carhsp1	5.44781	10.6646	12.5135	9.05723	11.9718	7.57755	9.53874	Carhsp1	10.0691	6.97068	9.51733	11.869	10.9449	9.11829	9.74821	1.02196	0.87624
Carm1	10.4994	10.907	23.7979	10.9022	8.88928	14.0726	13.1781	Carm1	12.7224	18.9204	10.1435	20.3468	18.3862	15.8549	16.0624	1.21887	0.322065
Carmn	3.66489	3.63565	3.50079	1.76113	2.72413	4.57058	3.30953	Carmn	4.08205	1.60862	2.50456	4.86361	2.79049	4.15086	3.33337	1.0072	0.970874
Carnmt1	136.691	113.069	65.6956	116.738	130.83	108.01	111.839	Carnmt1	107.834	92.7636	111.077	85.9386	96.1479	146.981	106.79	0.954861	0.717858
Carns1	1.58482	2.66614	6.51742	3.43839	3.5127	3.12724	3.47445	Carns1	5.64684	6.89408	3.75684	6.73766	6.2631	4.4911	5.6316	1.62086	0.0307628
Cars	15.0558	11.5129	22.4572	12.7472	15.2695	15.997	15.5066	Cars	22.6554	21.678	16.1544	25.1658	22.0759	19.5975	21.2212	1.36853	0.017511
Cars2	22.1875	18.9054	9.98097	20.9658	12.402	13.1104	16.2587	Cars2	17.0086	13.252	15.4031	9.72721	12.9913	10.2751	13.1095	0.80631	0.221285
Casc3	4.85351	4.72635	8.64024	3.85771	3.87114	4.69086	5.10663	Casc3	5.44274	7.04728	4.13253	7.05	4.46479	5.3757	5.58551	1.09377	0.602984
Casc4	4.4573	5.33229	7.1133	6.37361	4.6597	5.17198	5.51803	Casc4	7.1436	5.05566	4.63344	6.73766	6.04606	5.03547	5.77531	1.04663	0.673369
Casd1	18.7207	19.7537	24.5055	19.2886	24.6606	22.2515	21.5301	Casd1	21.0226	24.5123	18.2833	24.8088	23.6882	24.2247	22.7566	1.05697	0.436128
Cask	7.62694	10.4222	14.7852	8.47019	12.3303	12.509	11.024	Cask	12.1101	15.0904	8.76596	14.1	12.9913	11.9082	12.4943	1.13338	0.325664
Caskin2	3.26869	4.60516	18.3978	4.86407	6.59527	5.29225	7.17053	Caskin2	9.45676	11.1837	7.51368	16.0187	7.13125	8.23367	9.92296	1.38385	0.33075
Casp12	54.181	39.6286	25.958	39.8351	31.7577	47.0289	39.7315	Casp12	27.6219	35.3896	30.4304	18.8744	34.075	33.7513	30.0238	0.755666	0.0791174
Casp2	1.78292	1.93901	3.79873	3.77385	2.9392	2.40557	2.77321	Casp2	1.56479	1.91502	2.12888	2.23101	2.17038	3.06211	2.1787	0.785623	0.188817
Casp3	5.64591	5.33229	2.458	4.27703	5.44827	3.60836	4.46164	Casp3	4.08205	2.91083	4.38298	1.74019	3.93769	3.67453	3.45471	0.774314	0.154368
Casp4	4.6554	2.78733	1.4897	4.02544	2.9392	4.20975	3.35114	Casp4	1.08855	1.91502	4.13253	0.981645	2.2634	2.99406	2.2292	0.665207	0.131695
Casp7	2.17912	3.63565	3.20285	3.27067	4.0862	2.28529	3.10996	Casp7	3.67385	1.60862	2.00365	2.49873	3.00753	1.36094	2.35889	0.758493	0.14288
Casp8	3.66489	4.24159	3.57527	4.78021	6.23683	3.84891	4.39128	Casp8	3.53778	3.44704	4.50821	5.57753	4.61981	2.58578	4.04603	0.921376	0.576099
Casp8ap2	10.6975	6.78655	9.45957	7.37997	9.82122	9.86284	9.00128	Casp8ap2	7.68787	8.8857	7.38846	8.96867	9.61169	10.4112	8.82559	0.980482	0.828104
Casp9	1.28767	1.21188	2.08558	0.670906	1.64882	0.481114	1.23099	Casp9	1.63282	1.99162	1.75319	1.69557	1.42625	0.952657	1.57535	1.27974	0.259054
Casq1	1181.98	889.28	1321.55	1096.01	958.321	799.01	1041.02	Casq1	1053.44	1395.44	1044.15	1366.4	1933.62	1587.26	1396.72	1.34168	0.0555378
Casq2	20.1074	23.9953	15.3066	19.4563	15.843	14.674	18.2304	Casq2	17.4168	12.2561	27.4249	18.8744	19.1924	11.2277	17.7321	0.972663	0.8629
Casr	1.68387	3.51446	9.42233	1.34181	2.3657	2.16501	3.41553	Casr	3.80992	6.66427	0.876597	4.50664	5.39495	2.24555	3.91632	1.14662	0.747441
Cast	53.3886	47.1423	72.362	48.473	51.185	51.7198	54.0451	Cast	60.0062	62.1233	44.9569	72.8202	73.793	61.9907	62.615	1.15857	0.164439
Casz1	6.43832	9.08913	26.8145	9.812	8.96096	11.1859	12.0501	Casz1	15.5798	17.848	8.89119	21.8193	11.7821	11.2277	14.5247	1.20535	0.51012
Cat	40.5119	46.6575	58.0609	34.3001	35.0553	37.7675	42.0589	Cat	53.7471	50.5566	38.3198	59.4342	47.4693	40.6921	48.3698	1.15005	0.228356
Catsper2	3.36774	1.21188	1.86212	0.587043	1.86388	1.32306	1.70262	Catsper2	0.884445	1.37881	2.88025	1.65095	1.64329	1.42898	1.64445	0.965837	0.904572
Cav1	55.9639	77.9241	113.254	64.8263	62.7984	49.3142	70.6802	Cav1	78.7156	78.9755	60.9861	100.485	81.6373	44.0264	74.1376	1.04892	0.783841
Cav2	102.716	119.977	43.4619	97.8684	89.0361	97.5459	91.7675	Cav2	71.436	53.8504	111.703	40.8275	43.9967	67.9108	64.9541	0.707812	0.103199
Cav3	252.382	172.572	61.9714	191.544	142.587	149.386	161.74	Cav3	150.424	131.83	173.691	65.7256	107.868	107.446	122.831	0.759432	0.228686
Cavin1	30.3097	41.9312	87.9294	38.4932	38.9981	33.678	45.2233	Cavin1	55.72	69.7834	39.5721	79.3348	59.7785	43.0056	57.8657	1.27956	0.267884
Cavin2	60.2231	69.5621	49.2717	59.2913	52.4754	46.187	56.1684	Cavin2	51.8421	52.778	61.6122	55.8645	55.6238	38.3104	52.6718	0.937748	0.477216
Cavin3	10.3013	11.2705	7.18779	11.2377	8.10071	6.37476	9.0788	Cavin3	7.07556	7.88989	10.6444	8.29936	8.43348	5.17157	7.91904	0.872257	0.333158
Cavin4	86.6697	66.0477	60.072	65.5811	78.1396	57.4931	69.0005	Cavin4	71.7761	73.9198	61.9879	57.2031	81.3273	76.4847	70.4498	1.021	0.811094
Cbfa2t2	7.52789	7.2713	15.9025	9.72814	9.96459	6.85588	9.54172	Cbfa2t2	10.6814	11.0305	11.2705	13.4307	10.4488	7.6893	10.7585	1.12753	0.46178
Cbfa2t3	1.18861	3.51446	10.3162	2.85135	1.43375	3.60836	3.81878	Cbfa2t3	2.65334	5.82166	2.00365	4.81898	3.65864	3.74258	3.78314	0.990668	0.981474
Cbfb	199.786	188.206	96.8675	154.392	166.244	160.572	161.011	Cbfb	136.681	138.494	186.965	89.0174	143.741	170.594	144.249	0.895893	0.423275
Cbl	6.14117	6.78655	12.5879	5.45111	6.4519	6.97616	7.39914	Cbl	7.48377	8.34949	7.01277	11.1551	5.48796	5.98813	7.57953	1.02438	0.896211
Cblb	4.6554	6.18061	10.5769	6.20588	7.52721	6.1342	6.88003	Cblb	8.50428	10.0347	6.01095	12.0028	6.88321	8.23367	8.61161	1.25168	0.183232
Cbll1	3.56584	2.66614	4.24564	2.18045	3.65607	5.65309	3.66121	Cbll1	2.24513	2.98743	2.50456	3.9712	3.81367	4.28695	3.30149	0.90175	0.56791
Cbr1	19.414	24.7224	10.4279	21.469	23.6569	20.9285	20.1031	Cbr1	15.92	14.0946	26.0474	13.6538	15.8438	15.6508	16.8684	0.839093	0.276198
Cbr2	20.8998	20.1173	18.6212	32.2874	19.8575	21.0487	22.1386	Cbr2	15.3077	23.9761	15.0274	23.3364	29.0521	22.5916	21.5485	0.973345	0.849481
Cbr3	3.26869	3.75684	1.15451	3.1868	2.58076	2.52585	2.74558	Cbr3	1.56479	1.83842	2.00365	0.892405	1.95334	1.1568	1.56823	0.571186	0.0235009
Cbr4	42.2948	35.6294	14.8597	34.8032	31.1125	26.2207	30.8201	Cbr4	29.867	24.1293	30.9313	16.6434	24.3083	23.4081	24.8812	0.807306	0.214685
Cbwd1	30.3097	27.3886	13.4445	27.0878	25.9509	27.183	25.2274	Cbwd1	16.8725	20.0694	21.2888	16.5541	24.1842	25.5856	20.7591	0.822879	0.155429
Cbx1	19.1169	22.9046	15.1204	19.2047	25.4491	20.5676	20.3939	Cbx1	19.6619	17.465	23.2924	13.6984	24.0912	18.6449	19.4756	0.954974	0.676321
Cbx3	8.7165	6.66536	10.6513	10.6506	11.0399	8.29922	9.33716	Cbx3	9.52479	9.72831	10.2687	12.0921	11.0999	9.8668	10.4301	1.11705	0.215862
Cbx5	17.8292	23.2682	47.0744	23.1463	27.2413	23.6949	27.0424	Cbx5	30.9556	33.5512	24.0438	44.6202	34.6951	33.0708	33.4894	1.23841	0.230398
Cbx6	3.96205	6.05942	10.912	3.94157	5.44827	6.25448	6.0963	Cbx6	7.48377	7.58348	6.76232	10.218	5.73601	4.01477	6.9664	1.14272	0.533079
Cbx7	8.61745	7.15011	12.2528	9.89586	8.10071	8.29922	9.05269	Cbx7	11.1576	9.4985	9.26688	11.869	10.7589	9.32243	10.3122	1.13913	0.180983
Cbx8	3.76394	2.30258	1.89936	3.27067	2.50907	3.24752	2.83219	Cbx8	3.33368	2.29802	4.50821	1.56171	2.04636	2.51774	2.71095	0.957193	0.82064
Cby1	23.8713	18.2994	5.77258	17.8629	22.0798	16.5984	17.4141	Cby1	16.6003	14.3244	21.9149	9.68259	13.3323	14.8342	15.1148	0.867964	0.473903
Cc2d1a	3.16964	2.54495	9.86924	6.20588	4.51633	4.81114	5.1862	Cc2d1a	6.73539	9.2687	5.00912	9.90569	7.44131	6.32836	7.4481	1.43614	0.119006
Cc2d1b	5.74497	6.30179	13.5935	6.54133	5.73502	7.69783	7.6024	Cc2d1b	8.36821	10.7241	6.88754	13.9215	10.8209	10.139	10.1435	1.33426	0.139427
Cc2d2a	5.54686	3.39327	10.2044	3.60612	5.87839	5.53281	5.69365	Cc2d2a	6.19112	6.05147	5.51004	8.83481	6.66617	7.28102	6.75577	1.18655	0.37019
Ccar1	12.2823	8.96794	11.5451	8.97337	12.1869	14.7943	11.4583	Ccar1	11.4298	13.0221	11.2705	11.6905	9.23962	11.4999	11.3587	0.991309	0.925777
Ccar2	7.82504	7.39249	13.7797	6.96065	7.88565	8.05866	8.65037	Ccar2	11.838	10.9539	10.2687	12.4044	9.73571	9.79875	10.8332	1.25235	0.0962998
Ccbe1	1.68387	1.45426	1.78764	0.670906	1.64882	0.962228	1.36795	Ccbe1	1.76889	1.37881	1.50274	2.40949	0.744131	0.612422	1.40275	1.02544	0.917923
Ccdc102a	1.28767	1.45426	4.02218	1.25795	2.00726	0.962228	1.83192	Ccdc102a	2.1771	2.83423	1.75319	2.90031	2.44943	2.72188	2.47269	1.34978	0.239046
Ccdc107	83.5001	58.6552	17.2432	69.6904	65.881	62.184	59.5257	Ccdc107	62.8636	56.3782	79.0189	26.4152	30.6954	48.7896	50.6935	0.851624	0.487092
Ccdc115	44.2759	41.0829	13.8542	44.783	41.5789	34.8808	36.7426	Ccdc115	29.799	22.5206	40.9496	15.8402	23.4091	26.4022	26.4868	0.720874	0.116652
Ccdc117	46.554	56.8373	28.3787	43.1057	48.0308	34.3997	42.8844	Ccdc117	39.664	27.8827	49.5903	31.9481	41.9194	38.1743	38.1965	0.890685	0.389315
Ccdc12	14.2634	19.0266	12.6624	16.4372	25.2341	14.5537	17.0296	Ccdc12	13.1986	13.252	19.9113	14.2785	20.3396	18.1685	16.5247	0.970356	0.831793
Ccdc122	9.50891	6.42298	2.30903	7.2961	10.6815	7.33699	7.25925	Ccdc122	4.69436	5.28546	7.01277	4.23892	3.50362	6.73664	5.2453	0.722567	0.167667
Ccdc124	45.5635	41.204	20.893	37.7385	37.7077	28.1452	35.2087	Ccdc124	36.6705	28.8019	43.955	27.7092	43.1286	44.5707	37.4726	1.0643	0.651024
Ccdc126	6.14117	5.81704	2.90491	6.03815	3.58439	6.37476	5.1434	Ccdc126	3.53778	3.83004	4.88389	2.58797	3.44161	4.08281	3.72735	0.724686	0.0754561
Ccdc127	55.8648	43.5066	35.2313	52.75	46.1669	50.6373	47.3595	Ccdc127	45.8551	40.2921	41.3253	33.9114	46.3531	48.7216	42.7431	0.902524	0.248143
Ccdc130	1.48577	2.54495	1.52694	2.43203	3.36932	1.44334	2.13373	Ccdc130	1.29265	2.75763	1.50274	2.18639	2.88351	2.10945	2.12206	0.994533	0.978027
Ccdc134	14.3624	8.96794	8.04436	12.6633	12.9755	8.66005	10.9456	Ccdc134	9.38873	14.8606	11.1453	8.47785	13.8594	12.1123	11.6407	1.06351	0.652183
Ccdc136	4.0611	2.90852	3.01664	4.78021	3.72776	3.72863	3.70381	Ccdc136	3.80992	3.44704	4.38298	5.57753	3.56563	6.19227	4.49589	1.21386	0.182621
Ccdc137	7.52789	8.96794	4.95324	8.30246	4.0862	5.65309	6.5818	Ccdc137	5.1706	6.12807	8.89119	4.68513	7.62734	4.76328	6.21094	0.943653	0.734896
Ccdc14	0.792409	1.33307	2.23454	1.00636	2.22232	0.601393	1.36502	Ccdc14	1.97299	2.06822	1.37751	1.60633	1.20921	1.63313	1.64457	1.2048	0.411701
Ccdc141	3.56584	4.84753	2.1973	2.18045	2.43738	2.88668	3.0192	Ccdc141	1.49675	3.60024	3.38116	3.70348	1.98435	3.3343	2.91671	0.966055	0.860881
Ccdc146	4.4573	4.96872	3.24009	5.53498	5.51995	5.77337	4.91574	Ccdc146	3.94599	3.75344	5.51004	3.16804	5.27093	5.78399	4.57207	0.930088	0.572128
Ccdc152	2.27818	1.69664	1.04279	2.26431	2.3657	2.88668	2.08905	Ccdc152	3.12957	1.45542	2.00365	0.847785	1.55027	1.36094	1.72461	0.825546	0.397598
Ccdc157	1.48577	4.1204	5.66085	3.52226	3.5127	3.60836	3.65172	Ccdc157	5.3747	2.91083	4.63344	4.1943	3.72065	3.67453	4.08474	1.11858	0.52244
Ccdc162	3.66489	1.93901	1.19176	3.35453	4.22957	2.64613	2.83765	Ccdc162	1.56479	2.14482	2.00365	2.05253	1.98435	3.13016	2.14672	0.756512	0.21747
Ccdc167	0.594307	0.605942	2.08558	1.67727	0.716877	0.962228	1.10703	Ccdc167	1.02051	0.689408	0.62614	1.74019	1.58128	1.49703	1.19243	1.07714	0.796822
Ccdc171	3.36774	1.69664	1.11727	0.922496	3.44101	1.32306	1.97804	Ccdc171	1.83692	2.29802	2.37933	1.65095	1.30223	2.04141	1.91814	0.969722	0.906937
Ccdc174	4.35825	4.24159	5.43739	3.68998	7.09708	5.29225	5.01943	Ccdc174	5.98701	7.27708	5.88572	6.02373	5.674	4.69524	5.9238	1.18017	0.1666
Ccdc181	12.5795	7.02892	5.10221	10.2313	9.10434	10.4642	9.08509	Ccdc181	7.61984	6.43447	8.64074	4.77437	11.0379	12.2484	8.4593	0.931119	0.700489
Ccdc186	13.7681	14.6638	21.6379	12.7472	13.2622	13.2306	14.885	Ccdc186	17.5528	22.4441	11.0201	25.5228	19.5954	19.1212	19.2094	1.29052	0.109345
Ccdc25	21.0979	16.3604	13.6307	20.0433	18.3521	16.9593	17.7406	Ccdc25	17.6209	15.7798	16.4049	13.4307	25.4865	18.7129	17.9059	1.00932	0.936369
Ccdc28a	15.452	13.0883	4.46909	12.9149	11.0399	10.3439	11.218	Ccdc28a	9.52479	7.20048	13.1489	5.22057	6.8522	8.8461	8.46552	0.754634	0.18126
Ccdc28b	23.6732	18.7842	10.7631	20.0433	16.99	19.9662	18.37	Ccdc28b	15.3077	13.3285	22.7915	13.6984	13.9835	12.3845	15.249	0.830105	0.214786
Ccdc3	3.36774	5.93823	6.29397	2.34817	3.01088	2.76641	3.95423	Ccdc3	4.42223	4.28965	5.13435	7.98702	2.23239	3.06211	4.52129	1.14341	0.60851
Ccdc32	11.0937	11.2705	4.76703	12.4956	10.9682	9.02089	9.936	Ccdc32	7.61984	6.81747	8.13983	6.38069	6.72818	10.5473	7.70555	0.775518	0.123439
Ccdc43	120.942	107.13	53.927	109.274	108.105	79.9852	96.5605	Ccdc43	80.3484	88.7038	86.1569	65.324	94.7216	95.2657	85.0867	0.881175	0.337236
Ccdc47	20.8007	23.3894	38.7321	18.5338	24.0154	19.2446	24.1193	Ccdc47	35.9901	44.1987	24.7952	39.5335	38.6948	29.6004	35.4688	1.47055	0.0225362
Ccdc50	255.651	358.596	182.749	274.233	295.999	322.467	281.616	Ccdc50	182.672	208.431	230.67	151.486	242.091	305.735	220.181	0.781848	0.0919156
Ccdc51	7.03263	6.30179	4.05942	6.20588	6.09346	3.48808	5.53021	Ccdc51	5.71488	4.44285	7.38846	5.13133	6.20109	4.96742	5.641	1.02003	0.880746
Ccdc57	0.89146	2.0602	1.34073	0.922496	1.64882	1.32306	1.36446	Ccdc57	3.19761	2.29802	0.375684	2.72183	2.20139	1.70117	2.08262	1.52633	0.145269
Ccdc58	32.2907	25.9343	9.98097	27.591	35.7005	34.1591	27.6094	Ccdc58	22.9956	18.614	27.2997	13.6092	15.3787	24.1566	20.3423	0.736788	0.139366
Ccdc59	11.8861	13.0883	7.44848	9.64428	11.9002	7.57755	10.2575	Ccdc59	10.6814	6.51107	10.2687	7.05	9.76672	8.77805	8.84265	0.862068	0.271098
Ccdc6	27.14	31.6302	78.2463	40.6737	34.7685	44.5031	42.827	Ccdc6	44.6985	54.693	24.169	73.0433	57.9182	83.7657	56.3813	1.31649	0.262736
Ccdc61	0.693358	1.69664	1.75039	1.00636	0.93194	0.601393	1.11335	Ccdc61	1.49675	2.37463	2.37933	2.18639	0.930164	0.612422	1.66328	1.49395	0.177053
Ccdc66	6.43832	5.33229	6.70364	7.2961	6.81033	8.4195	6.83336	Ccdc66	7.68787	7.66008	6.63709	7.58544	8.15443	9.25438	7.82988	1.14583	0.0968294
Ccdc69	11.688	13.2095	5.21394	11.2377	8.81759	10.1034	10.045	Ccdc69	9.11659	6.12807	9.14165	6.24683	8.37147	8.64196	7.94109	0.79055	0.140503
Ccdc71	8.41935	9.57388	7.33676	10.0636	8.1724	5.65309	8.20318	Ccdc71	8.98052	6.97068	8.76596	8.43323	10.7589	7.00883	8.48635	1.03452	0.751107
Ccdc71l	10.7966	13.8155	8.15609	10.9861	8.31578	9.38172	10.242	Ccdc71l	9.38873	9.80491	10.7696	8.56709	10.1078	11.4999	10.023	0.978623	0.826204
Ccdc73	9.50891	4.84753	4.35736	6.87679	7.95734	6.49504	6.67383	Ccdc73	5.30667	4.74925	5.76049	5.22057	3.93769	8.16563	5.52338	0.827618	0.269271
Ccdc77	4.35825	3.39327	2.38352	2.5159	2.9392	5.77337	3.56058	Ccdc77	4.21812	3.14064	2.50456	2.76646	3.53462	4.28695	3.40856	0.957303	0.809551
Ccdc8	1.98102	2.30258	1.75039	1.67727	1.79219	1.44334	1.82447	Ccdc8	1.97299	1.45542	1.25228	1.33861	1.17821	0.816563	1.33568	0.732092	0.0329684
Ccdc80	19.2159	20.602	29.9057	23.8172	31.4709	20.3271	24.2231	Ccdc80	25.1727	24.2825	32.0584	29.0032	21.5798	18.4407	25.0895	1.03577	0.774325
Ccdc82	2.27818	3.63565	3.79873	2.59976	4.15789	3.72863	3.36647	Ccdc82	4.08205	3.98324	5.25958	7.36234	4.15473	3.3343	4.69604	1.39494	0.0828558
Ccdc84	1.88197	3.27209	2.30903	3.43839	2.79582	3.84891	2.92437	Ccdc84	2.85744	2.14482	2.62979	1.47247	1.82932	3.74258	2.44607	0.836444	0.311142
Ccdc85a	3.66489	6.42298	6.33121	4.44475	6.02177	5.53281	5.40307	Ccdc85a	5.78291	5.43866	4.63344	6.73766	5.89103	5.17157	5.60921	1.03815	0.712768
Ccdc85b	10.1032	14.4214	4.6553	11.7409	7.95734	9.98312	9.81021	Ccdc85b	7.21163	5.66846	7.01277	4.77437	8.46449	7.07688	6.70143	0.683108	0.0730524
Ccdc85c	16.6406	17.6935	37.5776	26.4169	18.2087	26.4613	23.8331	Ccdc85c	25.3768	27.4997	13.0237	34.5807	34.168	33.6832	28.0554	1.17716	0.39216
Ccdc86	6.83453	8.60437	11.3589	8.8895	7.16877	4.33003	7.86436	Ccdc86	10.5453	9.65171	9.14165	11.3335	10.8519	7.41711	9.82354	1.24912	0.118872
Ccdc88a	7.62694	5.45348	6.4057	3.1868	6.88202	8.78033	6.38921	Ccdc88a	5.71488	5.28546	7.138	6.06835	3.9687	4.55914	5.45575	0.853901	0.335748
Ccdc88c	14.6596	12.9672	31.5071	12.0763	12.7604	11.5467	15.9195	Ccdc88c	25.1046	24.1293	13.9003	20.9269	19.9675	16.8756	20.1507	1.26578	0.274029
Ccdc9	0.297153	0.848318	4.72979	1.67727	2.58076	2.64613	2.1299	Ccdc9	3.74188	3.06403	2.88025	4.77437	4.99188	2.65383	3.68437	1.72983	0.0738396
Ccdc90b	65.5719	52.9593	16.7218	53.8402	54.9845	65.9126	51.6651	Ccdc90b	39.5279	34.3938	48.2128	22.9794	27.4398	41.7127	35.7111	0.691204	0.0936927
Ccdc91	136.591	112.22	68.6378	132.168	135.49	111.258	116.061	Ccdc91	104.909	101.956	128.359	87.2326	140.238	140.109	117.134	1.00924	0.940094
Ccdc93	5.44781	4.48397	8.67749	5.87043	5.37658	5.29225	5.85809	Ccdc93	5.91898	8.19629	4.88389	10.0396	7.78237	6.60055	7.23694	1.23538	0.180535
Ccdc94	1.48577	1.33307	2.30903	1.67727	1.43375	1.20278	1.57361	Ccdc94	1.49675	2.45123	1.25228	2.23101	2.54245	1.70117	1.94582	1.23653	0.202811
Ccdc97	4.75446	5.45348	13.2583	5.03179	3.94282	3.96919	6.06834	Ccdc97	6.12308	8.8091	6.13617	10.0842	8.03041	7.6893	7.81204	1.28734	0.309616
Ccl11	19.9093	19.8749	11.0238	18.2822	23.9437	23.334	19.3946	Ccl11	16.8045	15.3202	22.2906	14.0107	17.6731	14.7662	16.8109	0.86678	0.283641
Ccl24	4.0611	3.87803	1.63867	3.27067	5.16152	4.81114	3.80352	Ccl24	1.56479	3.14064	3.1307	1.78481	3.44161	2.31359	2.56269	0.673768	0.0728952
Ccl25	15.0558	13.3307	6.33121	11.8247	9.67784	21.5299	12.9584	Ccl25	13.7429	16.0862	10.7696	5.48829	9.64269	7.55321	10.5472	0.813927	0.385439
Ccl27a	16.2444	16.6028	5.73533	14.1729	19.5708	18.2823	15.1014	Ccl27a	13.6068	11.9497	16.6553	7.63006	6.51114	11.636	11.3315	0.750362	0.170318
Ccl6	30.904	31.3878	12.5879	34.0485	29.9655	30.671	28.2608	Ccl6	16.0561	28.2657	18.5338	17.0003	24.8664	20.7543	20.9128	0.739992	0.0835537
Ccl8	4.16015	2.30258	0.968303	6.28974	3.44101	4.20975	3.56192	Ccl8	1.76889	2.60443	2.12888	1.07089	2.54245	2.10945	2.0375	0.572022	0.0980122
Ccl9	47.4455	50.2932	16.2005	50.8211	48.2458	49.675	43.7802	Ccl9	34.3573	38.76	46.0839	24.4073	27.1918	30.5531	33.5589	0.766532	0.149943
Ccm2	16.3434	17.9359	12.5135	15.5986	14.9827	18.6432	16.0029	Ccm2	12.2462	12.4859	13.6499	12.7614	19.1924	18.2366	14.762	0.922462	0.445785
Ccm2l	0.792409	1.33307	2.79318	0.587043	0.645189	0.721671	1.14543	Ccm2l	1.90496	1.22561	0.751368	2.32025	0.899158	1.49703	1.43306	1.25112	0.515727
Ccnc	22.6827	19.9961	9.64579	22.1399	20.6461	20.3271	19.2396	Ccnc	16.4643	11.3369	17.4067	9.72721	12.0611	17.9644	14.1601	0.735987	0.0663685
Ccnd1	2.67438	1.45426	6.03327	1.84499	2.3657	3.3678	2.95673	Ccnd1	2.7894	2.45123	2.12888	3.65886	4.34076	2.51774	2.98114	1.00826	0.975071
Ccnd2	5.24971	8.48318	14.0031	5.45111	8.24409	4.81114	7.70706	Ccnd2	7.07556	6.43447	9.76779	10.3519	8.15443	4.76328	7.7579	1.0066	0.976222
Ccnd3	2.97153	6.42298	7.78367	4.86407	5.2332	6.25448	5.58832	Ccnd3	5.3747	5.97487	5.25958	8.21012	8.71253	5.5118	6.50727	1.16444	0.340993
Ccndbp1	13.471	14.9062	10.7258	15.347	12.9755	12.8698	13.3825	Ccndbp1	11.6339	12.4093	12.2723	11.2443	15.1927	14.2218	12.8291	0.958641	0.562658
Ccne2	31.4983	22.9046	9.16164	26.7524	30.4673	42.0975	27.1469	Ccne2	22.8595	22.827	22.1654	12.8953	17.4871	26.062	20.716	0.763108	0.227832
Ccng1	3617.35	2544.83	1219.32	3024.28	3304.45	4295.15	3000.89	Ccng1	1811.21	1696.48	2741.37	1473.14	2244.14	3865.4	2305.29	0.768201	0.244627
Ccng2	30.5078	37.932	15.828	29.0167	30.8974	29.5885	28.9617	Ccng2	30.2072	25.3549	28.6772	17.3127	21.3938	29.3963	25.3903	0.876686	0.348171
Ccnh	29.121	28.964	13.5935	31.3649	26.4528	23.6949	25.5318	Ccnh	21.4308	18.614	23.5429	20.2576	21.9519	19.1212	20.8197	0.815441	0.135813
Ccni	36.0546	50.0508	36.1624	48.0536	42.4391	43.7814	42.757	Ccni	40.4804	31.5596	48.2128	38.5519	39.1909	42.2571	40.0421	0.936504	0.423632
Ccnj	3.76394	4.84753	3.27733	6.20588	5.2332	4.93142	4.70989	Ccnj	3.67385	2.98743	3.63161	2.94494	3.87568	4.42305	3.58943	0.762105	0.0516698
Ccnk	12.4804	15.9969	39.9984	24.7397	14.7677	25.1382	22.1869	Ccnk	15.5798	27.1933	12.8985	34.4468	26.4166	38.9228	25.9097	1.16779	0.541421
Ccnl1	7.82504	9.21031	9.31061	7.71542	10.6098	8.29922	8.8284	Ccnl1	17.1446	10.8007	10.1435	23.381	12.6502	14.7662	14.8144	1.67804	0.0300929
Ccnl2	16.1453	18.1782	22.122	17.0242	20.431	22.8529	19.459	Ccnl2	20.2062	17.1586	18.5338	20.9715	17.053	24.8371	19.7934	1.01718	0.842968
Ccnt1	12.2823	13.0883	19.9247	9.39269	11.3984	11.5467	12.9389	Ccnt1	15.5118	16.0862	9.76779	19.2313	12.4642	12.7248	14.2977	1.10502	0.514992
Ccnt2	29.022	23.2682	24.4683	28.178	29.6787	32.5955	27.8684	Ccnt2	27.4178	22.5206	27.5502	27.3968	22.975	34.2956	27.026	0.969771	0.714457
Ccny	77.5571	82.1657	60.4072	98.707	87.6741	82.1502	81.4436	Ccny	68.4424	73.5368	65.9952	73.2218	94.0085	105.064	80.0449	0.982826	0.868771
Ccnyl1	6.83453	9.57388	9.19888	8.2186	6.73864	7.69783	8.04373	Ccnyl1	9.66086	8.8857	5.51004	9.10253	9.98376	11.8402	9.16384	1.13925	0.283946
Ccp110	1.68387	2.0602	2.60697	3.01908	2.72413	2.76641	2.47678	Ccp110	2.72137	3.67684	2.25411	3.61424	3.06954	3.13016	3.07771	1.24263	0.0737583
Ccpg1os	10.2023	5.57466	3.27733	6.28974	4.73139	6.85588	6.15521	Ccpg1os	6.93949	4.97905	5.51004	4.4174	5.89103	7.28102	5.83634	0.948195	0.772092
Ccr2	5.44781	6.30179	5.51188	7.96701	6.23683	6.25448	6.28663	Ccr2	3.40171	2.98743	3.75684	2.18639	3.56563	2.99406	3.14868	0.500853	7.57129e-05
Ccrl2	10.8956	8.362	6.44294	13.2504	8.02902	9.98312	9.49385	Ccrl2	9.32069	8.34949	8.0146	10.7535	10.6659	9.93485	9.5065	1.00133	0.99107
Ccs	8.81555	12.1188	4.80427	8.80564	9.82122	9.98312	9.05811	Ccs	8.84445	6.74087	9.01642	5.48829	7.99941	8.57391	7.77723	0.858593	0.292086
Ccser2	63.1946	69.9257	88.2645	88.895	79.7884	92.2536	80.387	Ccser2	66.7416	70.5494	63.115	84.6	98.0702	126.703	84.9632	1.05693	0.688783
Cct2	84.9859	75.0156	71.3192	63.6522	81.0071	77.5797	75.5933	Cct2	70.6195	85.1035	86.7831	75.3636	89.5747	100.301	84.6243	1.11947	0.121877
Cct3	130.45	94.1633	67.1108	113.802	105.524	87.4425	99.749	Cct3	104.16	97.4363	103.564	79.8702	104.147	89.5497	96.4546	0.966973	0.748039
Cct4	336.774	210.019	96.0482	210.748	198.79	235.746	214.688	Cct4	227.234	210.576	262.979	119.091	140.982	240.274	200.189	0.932468	0.720072
Cct5	246.835	198.385	99.8469	164.204	184.668	177.411	178.558	Cct5	170.494	157.415	200.866	113.112	173.29	188.286	167.244	0.936633	0.638074
Cct6a	228.115	174.996	100.145	181.564	173.341	147.943	167.684	Cct6a	161.309	154.504	178.45	112.755	150.407	168.96	154.398	0.920767	0.516761
Cct7	175.618	115.977	80.1457	127.304	117.353	97.5459	118.991	Cct7	132.463	120.57	123.851	93.7025	120.456	122.552	118.932	0.99951	0.996866
Cct8	51.8038	42.4159	65.6212	52.8338	50.1814	36.8052	49.9435	Cct8	57.625	63.8085	42.3271	68.269	75.8393	58.5203	61.0649	1.22268	0.101192
Ccz1	53.3886	43.6278	25.1014	45.2862	42.2957	37.6472	41.2245	Ccz1	40.7525	35.6194	48.7137	28.2446	42.1674	50.6949	41.0321	0.995333	0.970857
Cd109	1.98102	4.48397	5.43739	1.67727	3.36932	2.04474	3.16562	Cd109	2.7894	2.37463	3.1307	3.9712	1.30223	1.83727	2.56757	0.811081	0.440053
Cd14	1.58482	1.33307	0.968303	2.34817	1.79219	1.92446	1.6585	Cd14	2.72137	2.83423	1.87842	2.90031	3.31758	1.49703	2.52483	1.52235	0.0326775
Cd151	135.799	128.217	71.9896	156.573	106.958	95.5011	115.84	Cd151	112.801	98.8917	121.972	73.1326	113.356	91.1148	101.878	0.879474	0.360738
Cd163	11.0937	8.362	11.8058	8.8895	14.9827	9.74256	10.8127	Cd163	10.3412	14.018	10.3939	12.5829	7.50332	9.73071	10.7617	0.995278	0.970722
Cd164	83.302	71.9859	96.011	91.5787	79.8601	80.8272	83.9275	Cd164	71.6401	101.19	74.6359	100.886	106.225	113.706	94.7139	1.12852	0.213654
Cd1d1	2.67438	7.2713	1.93661	1.84499	3.65607	1.44334	3.13778	Cd1d1	2.04103	1.14901	4.63344	1.65095	3.47261	1.42898	2.396	0.763598	0.497808
Cd200	20.8998	19.7537	11.061	18.1145	21.4346	21.5299	18.7989	Cd200	17.2807	15.2436	20.287	11.6459	9.82873	10.8875	14.1956	0.755127	0.0775484
Cd209a	2.77343	2.90852	1.30349	3.94157	3.5127	2.76641	2.86769	Cd209a	1.15658	1.45542	2.12888	1.91867	1.58128	1.22484	1.57761	0.550134	0.0150605
Cd209d	2.67438	2.54495	1.71315	4.61248	3.72776	2.76641	3.00652	Cd209d	1.08855	1.68522	1.87842	2.05253	1.42625	1.56508	1.61601	0.537501	0.0185816
Cd209f	7.62694	9.57388	3.09112	10.5668	8.96096	5.65309	7.57879	Cd209f	3.80992	5.36206	4.0073	3.79272	5.61199	4.28695	4.47849	0.590924	0.0404849
Cd209g	6.33927	3.99921	1.60142	5.53498	4.01451	3.72863	4.20301	Cd209g	2.51727	2.52783	5.76049	1.87405	1.82932	1.49703	2.66766	0.634704	0.128323
Cd248	5.15066	8.362	9.19888	6.87679	12.1869	8.17894	8.3257	Cd248	5.23864	7.66008	7.88937	7.7193	5.45696	5.5118	6.57936	0.790247	0.152
Cd24a	289.725	164.816	163.047	256.622	188.324	223.838	214.395	Cd24a	233.834	221.376	164.675	179.864	276.569	268.105	224.07	1.04513	0.737394
Cd27	2.08007	1.69664	1.30349	3.94157	2.79582	1.6839	2.25025	Cd27	1.56479	3.06403	2.88025	2.36487	2.60446	2.44969	2.48801	1.10566	0.612282
Cd276	1.28767	0.363565	2.68145	1.34181	0.573502	2.64613	1.48235	Cd276	1.49675	1.30221	2.00365	1.96329	1.27122	1.70117	1.62305	1.09491	0.75222
Cd28	2.87248	2.54495	2.83042	3.27067	2.07894	2.28529	2.64713	Cd28	1.97299	2.91083	2.62979	2.49873	3.44161	1.63313	2.51451	0.949902	0.686922
Cd2ap	12.9757	13.2095	15.0832	9.47655	16.7032	17.3201	14.1281	Cd2ap	13.1986	14.1712	14.276	14.8139	10.5729	14.6981	13.6218	0.964166	0.716769
Cd2bp2	9.80606	9.93744	16.2005	9.97973	12.8321	11.667	11.7371	Cd2bp2	14.2872	14.6308	12.8985	16.5987	16.2779	12.7248	14.5696	1.24133	0.0462874
Cd300a	2.77343	3.27209	1.63867	3.01908	3.29764	1.56362	2.59409	Cd300a	1.83692	1.91502	2.37933	1.69557	1.36424	2.72188	1.98549	0.765392	0.146649
Cd300lg	4.55635	3.87803	10.4651	5.87043	5.30489	3.72863	5.63391	Cd300lg	6.25915	7.20048	5.63526	9.90569	7.47231	4.15086	6.77063	1.20176	0.401841
Cd302	30.5078	27.6309	9.72027	25.9138	25.6642	29.8291	24.8777	Cd302	19.4578	18.5374	28.8025	12.6275	15.2547	19.5975	19.0462	0.765596	0.164801
Cd320	33.8755	28.7216	10.5024	27.9265	22.9401	20.6879	24.109	Cd320	29.867	22.6739	27.1745	11.869	15.9988	19.7336	21.2195	0.880147	0.518766
Cd33	1.98102	0.848318	1.97385	0.922496	2.29401	2.28529	1.7175	Cd33	2.24513	2.06822	1.87842	2.00791	1.33323	1.36094	1.81564	1.05714	0.760563
Cd34	62.8975	73.4401	52.8842	80.4249	73.1215	68.679	68.5745	Cd34	65.2448	54.1568	77.2657	59.0326	68.119	50.5588	62.3963	0.909905	0.296661
Cd36	236.534	251.829	231.126	237.585	267.108	274.115	249.716	Cd36	244.107	192.038	239.937	254.38	275.979	200.398	234.473	0.938959	0.340903
Cd38	3.26869	5.33229	5.77258	3.94157	2.72413	2.52585	3.92752	Cd38	3.67385	4.82585	2.00365	6.46993	4.18574	2.04141	3.86674	0.984525	0.947079
Cd3eap	5.34876	3.39327	4.24564	4.36089	6.88202	6.85588	5.18108	Cd3eap	5.44274	4.13645	6.2614	3.9712	6.44913	5.03547	5.21607	1.00675	0.962687
Cd44	4.35825	5.57466	5.92155	5.11566	4.51633	4.45031	4.98946	Cd44	4.69436	5.20886	4.75867	6.96076	4.68182	4.28695	5.09857	1.02187	0.82307
Cd46	3.96205	2.78733	3.24009	3.27067	4.80308	5.0517	3.85249	Cd46	4.15009	2.37463	4.63344	3.16804	2.23239	5.64789	3.70108	0.960699	0.825068
Cd47	47.8417	37.932	24.8407	36.3128	39.1415	40.4136	37.747	Cd47	32.2482	30.3339	37.8189	25.0766	24.6183	30.8933	30.1649	0.799132	0.0689156
Cd48	2.08007	2.0602	1.37797	4.94793	3.87114	2.64613	2.83057	Cd48	2.3812	2.45123	2.88025	1.65095	1.89133	1.76922	2.1707	0.766875	0.294938
Cd52	3.56584	4.48397	1.45245	4.02544	2.72413	4.93142	3.53054	Cd52	2.24513	2.45123	1.50274	1.20475	1.7053	1.97336	1.84708	0.523173	0.0212446
Cd53	8.22124	5.45348	2.86767	7.21224	7.45552	4.93142	6.0236	Cd53	4.15009	3.14064	5.38481	3.25728	5.27093	3.67453	4.14638	0.688356	0.0751883
Cd55	93.2071	62.412	46.1806	81.5151	92.6922	76.016	75.3372	Cd55	57.0807	59.4423	76.1387	56.7123	80.8002	71.2451	66.9032	0.88805	0.356654
Cd59a	45.3654	32.3573	13.4073	35.3064	45.0199	34.7605	34.3695	Cd59a	27.0096	21.9844	34.6882	14.1446	25.7655	32.5264	26.0198	0.757061	0.174968
Cd59b	4.2592	3.27209	1.60142	3.68998	4.0862	4.20975	3.51977	Cd59b	3.33368	2.98743	3.1307	2.98956	3.37959	3.81063	3.27193	0.929586	0.587256
Cd63	57.0535	70.6528	30.0174	63.7361	52.117	49.1939	53.7951	Cd63	49.4609	43.5093	58.2311	32.6174	36.9275	43.0056	43.9586	0.817149	0.184848
Cd68	1.58482	1.81783	1.71315	1.92885	1.57713	1.92446	1.75771	Cd68	1.76889	1.53202	1.25228	2.36487	1.82932	1.22484	1.66204	0.945572	0.623863
Cd74	20.8007	25.9343	34.8217	22.3076	27.2413	16.3579	24.5773	Cd74	24.5604	30.1807	21.9149	32.7512	35.2222	19.5295	27.3598	1.11322	0.462817
Cd81	38.2337	46.8999	52.1022	47.8859	41.6506	33.4374	43.3683	Cd81	41.5689	41.3645	54.349	54.3028	50.5699	32.8666	45.837	1.05692	0.596668
Cd82	3.26869	6.05942	6.55467	6.37361	3.44101	4.45031	5.02462	Cd82	4.28616	7.04728	4.88389	4.59588	8.49549	5.03547	5.72403	1.1392	0.462403
Cd83	5.15066	8.60437	1.60142	6.87679	6.09346	4.45031	5.46283	Cd83	6.32718	5.05566	6.76232	5.35443	5.61199	5.3757	5.74788	1.05218	0.787143
Cd84	1.98102	1.93901	1.67591	3.10294	3.36932	2.76641	2.47244	Cd84	2.31316	1.76182	3.50639	0.892405	1.86033	1.70117	2.00588	0.811297	0.330292
Cd86	3.36774	3.99921	1.08003	3.35453	3.36932	3.24752	3.06973	Cd86	1.42872	2.06822	1.37751	1.87405	1.92234	1.49703	1.69465	0.552051	0.0193572
Cd9	33.0831	44.1126	19.5895	31.4487	39.9301	37.5269	34.2818	Cd9	21.907	18.3842	49.966	24.7642	23.8432	23.272	27.0228	0.788254	0.243987
Cd93	8.12219	9.93744	38.6576	9.47655	10.7532	8.29922	14.2077	Cd93	24.1522	27.6529	10.8948	43.2816	16.805	9.93485	22.1202	1.55692	0.290491
Cd99l2	75.1798	71.9859	53.5919	70.0258	65.9527	66.514	67.2083	Cd99l2	55.8561	66.3363	59.1076	58.8095	83.6837	84.106	67.9832	1.01153	0.901349
Cdadc1	17.7302	24.2377	13.668	22.2238	18.3521	20.3271	19.4231	Cdadc1	16.7364	13.1753	20.9131	13.4307	16.2779	18.4407	16.4957	0.849281	0.163545
Cdan1	3.16964	2.78733	4.35736	2.18045	3.15426	1.56362	2.86878	Cdan1	2.3812	4.13645	3.88207	3.70348	2.38742	2.58578	3.1794	1.10828	0.558136
Cdc123	53.0914	43.8702	21.8613	46.3764	54.0525	41.6164	43.478	Cdc123	45.3788	35.5428	48.9642	28.78	35.0982	45.6595	39.9039	0.917795	0.550561
Cdc14a	30.2106	24.9648	19.7757	21.1335	34.9836	34.2794	27.5579	Cdc14a	25.853	27.1933	25.2961	19.4098	18.7583	25.1093	23.6033	0.856497	0.232878
Cdc14b	116.682	90.4065	32.4009	77.9928	125.31	138.681	96.9123	Cdc14b	92.9348	97.2065	110.576	40.9168	31.9976	77.3013	75.1556	0.775501	0.314267
Cdc16	77.8542	67.5019	32.4382	77.2381	57.2068	55.4484	61.2813	Cdc16	62.3874	48.6415	67.7484	39.6674	54.9727	52.6003	54.3363	0.88667	0.413469
Cdc23	11.0937	13.2095	14.3383	8.97337	11.6851	6.25448	10.9258	Cdc23	11.7699	14.4776	11.7714	11.8244	12.8673	8.98219	11.9488	1.09363	0.486593
Cdc25a	1.48577	4.36278	4.99048	1.42568	1.57713	2.16501	2.66781	Cdc25a	2.10906	5.28546	3.50639	5.17595	4.61981	4.21891	4.1526	1.55656	0.0998403
Cdc26	75.9722	62.8967	21.0792	66.5874	56.9917	71.0846	59.102	Cdc26	51.9782	40.675	57.104	25.2997	33.4549	46.9524	42.5774	0.720405	0.116029
Cdc27	29.3191	25.8131	28.1553	23.1463	22.1515	27.4235	26.0015	Cdc27	26.7375	28.1891	23.1672	27.0845	28.9591	28.7158	27.1422	1.04387	0.452637
Cdc34	553.498	442.216	182.86	456.635	480.81	518.4	439.07	Cdc34	357.656	336.431	494.025	215.65	288.041	386.915	346.453	0.78906	0.194843
Cdc37	25.9514	31.509	31.0602	27.6749	25.1624	23.5746	27.4887	Cdc37	31.0236	33.2448	29.3034	31.0557	38.7568	28.988	32.062	1.16637	0.0436991
Cdc37l1	112.126	104.101	70.3509	110.364	104.879	114.505	102.721	Cdc37l1	86.0633	88.9336	107.195	82.6813	103.93	116.496	97.55	0.94966	0.565023
Cdc40	3.56584	4.84753	5.66085	5.78657	4.15789	3.84891	4.6446	Cdc40	5.1706	4.28965	5.13435	4.72975	5.14691	3.67453	4.69096	1.00998	0.921383
Cdc42	199.786	190.872	124.427	186.847	167.176	162.496	171.934	Cdc42	176.005	157.108	187.592	136.404	170.592	155.283	163.831	0.952869	0.559686
Cdc42bpa	11.7871	9.93744	29.347	11.9924	16.1297	15.8768	15.8451	Cdc42bpa	18.5734	22.061	18.7842	28.9585	17.301	13.8816	19.9266	1.25759	0.281317
Cdc42bpb	6.53738	7.02892	20.6695	8.05087	7.16877	9.26145	9.78616	Cdc42bpb	14.4233	15.8564	9.64256	19.9899	10.1388	7.55321	12.934	1.32166	0.306088
Cdc42bpg	1.88197	2.0602	5.66085	2.59976	1.64882	1.56362	2.5692	Cdc42bpg	3.06154	5.28546	3.00547	4.99747	3.44161	4.89938	4.11515	1.60172	0.0758337
Cdc42ep1	2.27818	3.1509	7.18779	1.67727	2.22232	3.12724	3.27395	Cdc42ep1	3.46975	3.21724	3.88207	5.93449	3.13155	1.97336	3.60141	1.10002	0.745188
Cdc42ep2	8.41935	11.2705	13.5935	10.7345	9.10434	8.29922	10.2369	Cdc42ep2	9.18462	8.8091	9.89302	12.4044	12.3092	7.00883	9.93486	0.970495	0.806051
Cdc42ep3	28.4277	30.0547	23.6489	33.0421	34.0517	27.5438	29.4615	Cdc42ep3	33.6089	38.9132	29.1781	28.9139	33.1138	31.914	32.607	1.10677	0.175637
Cdc42ep4	3.36774	3.27209	7.03882	3.27067	3.79945	3.96919	4.11966	Cdc42ep4	4.49026	6.74087	6.63709	8.12088	4.27875	2.78992	5.50963	1.3374	0.198659
Cdc42se1	14.0653	18.4206	13.4445	18.9531	14.2659	13.7118	15.4769	Cdc42se1	12.2462	11.8731	14.1508	16.5987	15.4407	12.8609	13.8617	0.895643	0.237576
Cdc42se2	32.1916	32.9632	28.4532	40.5898	31.7577	27.7843	32.29	Cdc42se2	29.5269	27.3465	30.6809	30.1187	42.0744	30.8253	31.7621	0.983652	0.85581
Cdc5l	17.1359	19.7537	28.3787	17.3597	17.4201	18.8837	19.822	Cdc5l	24.0841	27.5763	16.7806	28.4231	26.7267	20.278	23.9781	1.20967	0.137714
Cdc73	24.8618	24.7224	36.6093	27.6749	22.3666	27.5438	27.2965	Cdc73	30.0711	31.0999	23.4176	29.0924	25.7655	29.3282	28.1291	1.03051	0.732817
Cdca4	4.6554	2.42377	2.53248	5.7027	3.72776	5.65309	4.11587	Cdca4	3.26564	3.06403	3.50639	2.72183	4.89886	2.65383	3.35176	0.814352	0.297624
Cdh11	2.87248	5.33229	2.79318	2.76749	5.08983	4.57058	3.90431	Cdh11	2.44923	2.52783	5.38481	2.85569	2.17038	3.3343	3.12037	0.799213	0.284714
Cdh13	16.7396	17.8147	42.4191	18.1145	18.3521	15.6362	21.5127	Cdh13	28.9145	30.7935	19.786	37.3025	31.5946	21.6389	28.3384	1.31729	0.205899
Cdh15	4.6554	5.45348	11.5824	5.95429	6.09346	7.69783	6.90614	Cdh15	10.9535	10.0347	6.13617	12.6275	10.8209	9.93485	10.0846	1.46024	0.0407386
Cdh19	4.2592	3.99921	2.60697	4.69634	4.01451	3.72863	3.88415	Cdh19	4.15009	2.68103	5.63526	2.72183	2.60446	4.01477	3.63457	0.935746	0.67227
Cdh23	1.98102	2.90852	4.69254	1.84499	3.01088	2.88668	2.88744	Cdh23	3.94599	2.60443	2.75502	5.26519	2.2944	1.36094	3.03766	1.05202	0.834199
Cdh4	7.72599	9.21031	13.0721	5.28338	7.31215	6.7356	8.22325	Cdh4	4.89846	11.0305	11.0201	5.53291	6.69718	7.89344	7.84543	0.954054	0.812246
Cdh5	10.5985	10.907	42.7171	8.97337	10.6815	9.14117	15.5031	Cdh5	22.3833	28.5721	14.6517	39.355	14.7896	7.28102	21.1721	1.36567	0.449713
Cdip1	36.5499	56.3526	55.156	46.2086	41.7223	39.3311	45.8867	Cdip1	45.8551	46.9563	38.8207	52.0718	52.6472	44.979	46.8884	1.02183	0.806953
Cdipt	7.82504	10.5434	14.5618	11.1538	10.5381	9.74256	10.7274	Cdipt	10.5453	13.8648	10.0183	16.0187	16.5259	12.1123	13.1809	1.22871	0.120513
Cdk10	6.33927	4.36278	4.95324	5.19952	4.6597	4.33003	4.97409	Cdk10	3.80992	3.21724	4.63344	4.86361	4.27875	3.47039	4.04556	0.813326	0.0456646
Cdk11b	3.26869	5.2111	9.31061	5.36725	3.94282	9.98312	6.1806	Cdk11b	8.50428	5.74506	4.25775	8.1655	7.06924	7.00883	6.79178	1.09889	0.654446
Cdk12	10.4004	6.42298	13.0721	8.55405	9.89291	9.98312	9.72092	Cdk12	8.98052	13.0987	10.8948	14.0554	8.46449	9.79875	10.8821	1.11945	0.387953
Cdk13	28.9229	24.6012	25.9952	22.6431	31.2558	35.001	28.0699	Cdk13	30.0711	27.8827	28.1763	23.6041	24.6493	34.2276	28.1019	1.00114	0.989802
Cdk14	5.94307	5.57466	6.10776	5.78657	5.44827	6.25448	5.85247	Cdk14	5.57881	6.12807	6.38663	5.35443	4.37177	5.5118	5.55525	0.949215	0.374765
Cdk16	28.9229	39.0226	63.2749	42.6025	34.9836	39.9325	41.4565	Cdk16	41.5009	57.374	32.5593	71.1247	66.6307	70.7007	56.6484	1.36645	0.0954922
Cdk17	8.5184	8.72556	8.67749	7.79928	6.95371	9.02089	8.28255	Cdk17	8.70838	8.6559	7.01277	10.4411	9.76672	9.05024	8.93919	1.07928	0.280221
Cdk19	25.6543	23.7529	43.1267	34.7194	27.098	30.4305	30.797	Cdk19	23.948	40.7516	20.1617	45.1557	44.9579	42.4613	36.2394	1.17672	0.343005
Cdk2	2.77343	1.33307	3.12836	2.43203	2.86751	1.80418	2.38976	Cdk2	3.06154	2.45123	3.1307	2.98956	2.75949	2.85797	2.87508	1.20308	0.154028
Cdk20	1.98102	2.54495	2.01109	1.76113	2.3657	1.44334	2.01787	Cdk20	2.31316	3.52364	3.38116	1.91867	2.10837	1.22484	2.41164	1.19514	0.354437
Cdk2ap1	33.1821	34.4175	16.7218	29.2683	25.2341	26.1004	27.4874	Cdk2ap1	23.948	22.827	23.9186	20.2576	28.463	28.5797	24.6657	0.897345	0.368081
Cdk2ap2	9.70701	11.7553	6.70364	10.3152	8.60253	8.05866	9.19038	Cdk2ap2	8.70838	8.50269	13.0237	7.36234	8.21644	7.75735	8.92849	0.971504	0.819035
Cdk4	45.7616	51.1415	18.584	46.2925	37.9945	38.9702	39.7907	Cdk4	31.704	26.7337	35.5648	23.024	27.4708	36.6773	30.1958	0.758864	0.105811
Cdk5	16.3434	14.179	8.08161	12.4118	15.6279	11.1859	12.9716	Cdk5	10.4092	8.11969	10.3939	9.90569	11.627	11.2277	10.2806	0.792543	0.0896296
Cdk5rap1	21.7913	16.724	7.52297	11.9086	14.6243	12.509	14.18	Cdk5rap1	14.7634	10.6475	11.521	10.4858	15.0066	13.6774	12.6836	0.894472	0.508563
Cdk5rap2	6.63643	3.27209	9.79476	7.79928	7.0254	5.41253	6.65675	Cdk5rap2	7.68787	8.34949	5.88572	9.37025	6.8212	7.55321	7.61129	1.14339	0.380021
Cdk5rap3	5.84402	8.24081	8.603	8.05087	5.44827	5.77337	6.99339	Cdk5rap3	7.5518	6.89408	5.51004	8.47785	8.5575	4.4911	6.91373	0.988609	0.930609
Cdk7	29.022	20.602	12.4017	21.8883	25.5925	22.9732	22.08	Cdk7	23.4718	17.3884	25.2961	11.4674	14.1695	18.9851	18.463	0.83619	0.277773
Cdk8	20.5036	18.0571	13.4073	16.3533	24.9473	25.6193	19.8147	Cdk8	18.0291	20.2226	20.7879	15.4386	12.7432	21.0265	18.0413	0.910504	0.478866
Cdk9	7.32979	8.60437	10.5024	8.13474	6.30852	6.49504	7.8958	Cdk9	7.5518	9.95811	7.88937	10.3073	9.05359	5.92008	8.4467	1.06977	0.565454
Cdkal1	52.9924	31.0242	27.8946	45.0346	42.009	45.7058	40.7768	Cdkal1	36.7385	41.0581	39.9477	32.2604	41.1442	44.2985	39.2412	0.962343	0.728819
Cdkl1	3.56584	3.63565	0.856576	2.85135	2.65245	2.40557	2.66124	Cdkl1	2.1771	0.995811	0.751368	0.803164	1.30223	1.49703	1.25445	0.471378	0.0179061
Cdkl2	8.5184	5.33229	3.91045	7.21224	9.24772	10.3439	7.42751	Cdkl2	6.32718	4.44285	7.26323	5.88987	7.65835	9.05024	6.77195	0.91174	0.595534
Cdkl3	0.693358	2.0602	1.41521	1.17409	1.00363	1.6839	1.3384	Cdkl3	1.22462	1.83842	1.62797	1.82943	1.89133	1.97336	1.73085	1.29323	0.12583
Cdkn1a	1.78292	3.27209	4.32012	3.01908	2.79582	2.04474	2.87246	Cdkn1a	6.12308	8.5793	5.76049	12.8506	8.18544	4.76328	7.71037	2.68424	0.00821937
Cdkn1b	48.0398	48.8389	34.3003	45.9571	44.5181	41.8569	43.9185	Cdkn1b	44.6985	36.1556	57.6049	30.0294	42.4155	38.5145	41.5697	0.94652	0.608442
Cdkn1c	20.1074	17.3299	8.75197	17.4436	11.7568	12.509	14.6498	Cdkn1c	16.2602	18.4608	16.6553	10.218	10.7589	9.05024	13.5672	0.926107	0.661581
Cdkn2aip	5.15066	6.30179	5.66085	4.78021	6.09346	4.81114	5.46635	Cdkn2aip	5.03453	4.74925	5.25958	4.1943	6.20109	3.94672	4.89758	0.89595	0.210935
Cdkn2aipnl	91.6223	68.5926	27.6711	76.9865	69.6805	66.9951	66.9247	Cdkn2aipnl	67.558	63.5787	72.2566	37.1687	48.4925	69.1356	59.6984	0.892023	0.503877
Cdkn2b	2.57533	3.02971	1.63867	2.93521	3.72776	3.00696	2.81894	Cdkn2b	1.63282	2.14482	2.00365	1.47247	2.94552	2.78992	2.16487	0.767972	0.110146
Cdkn2c	22.3856	20.9656	9.34785	18.8692	21.7931	21.4096	19.1285	Cdkn2c	15.5118	16.9288	19.6608	9.14715	14.8516	16.8076	15.4846	0.809506	0.175009
Cdkn2d	9.11271	8.96794	5.40015	9.47655	7.74227	6.49504	7.86578	Cdkn2d	8.09608	7.20048	10.7696	5.53291	7.72036	5.57985	7.48321	0.951364	0.719332
Cdnf	20.8007	20.602	20.744	16.7726	25.4491	21.6501	21.0031	Cdnf	23.1316	24.7421	18.2833	24.6304	34.5711	28.4436	25.6337	1.22047	0.104674
Cdo1	5.44781	12.846	8.97542	8.38633	6.52358	5.53281	7.95199	Cdo1	4.21812	4.59605	13.6499	6.15759	12.2471	3.53844	7.4012	0.930736	0.802291
Cdon	6.33927	5.08991	20.0364	6.79292	10.323	9.86284	9.74073	Cdon	9.7289	12.0263	9.64256	16.9111	10.6039	10.4112	11.554	1.18615	0.489249
Cdpf1	63.6899	62.5332	20.4833	61.1363	54.626	48.8331	51.8836	Cdpf1	45.787	45.6541	49.3399	26.0136	29.5172	40.0116	39.3872	0.759145	0.14485
Cdr2	1.08956	2.54495	3.27733	2.26431	3.65607	1.6839	2.41936	Cdr2	5.98701	5.74506	4.63344	6.69304	5.14691	4.08281	5.38138	2.2243	0.000315613
Cds2	11.2918	15.7545	31.7678	13.3343	12.6887	13.5915	16.4048	Cds2	23.1316	23.8995	13.5246	30.6541	17.9212	13.6774	20.4681	1.24769	0.351256
Cdv3	98.4568	113.917	129.119	115.228	122.944	128.337	118.001	Cdv3	108.447	114.212	94.1715	126.32	160.298	169.981	128.905	1.09241	0.436403
Cdyl	21.6922	11.8765	6.33121	10.0636	14.911	16.9593	13.639	Cdyl	14.8995	17.3884	15.904	8.3886	7.31729	11.4319	12.5549	0.92052	0.705942
Cebpa	3.56584	8.84675	6.88985	5.61884	3.79945	4.45031	5.52851	Cebpa	5.30667	3.75344	6.2614	5.35443	5.51897	4.76328	5.1597	0.93329	0.695513
Cebpb	8.7165	6.78655	12.0293	7.2961	8.24409	8.4195	8.58201	Cebpb	23.88	28.5721	12.5228	31.6358	15.2547	14.0857	20.9918	2.44603	0.0125524
Cebpd	23.4751	16.9664	11.5824	14.089	28.7468	20.5676	19.2379	Cebpd	54.4274	58.9061	41.5757	31.7696	25.4245	32.4584	40.7603	2.11875	0.00907787
Cebpg	53.5867	50.172	48.4524	62.1427	57.7086	54.9673	54.5049	Cebpg	47.8281	44.5051	44.7064	52.518	63.3131	70.9729	53.9739	0.990258	0.916528
Cebpz	17.2349	14.5426	17.7274	11.657	19.1406	12.8698	15.5287	Cebpz	17.2807	18.3842	15.7787	18.1158	19.1304	18.7129	17.9005	1.15273	0.114574
Cebpzos	79.2409	61.8061	18.0626	58.0334	58.999	76.016	58.693	Cebpzos	56.4684	50.2502	62.4888	24.2734	24.2773	44.5027	43.7101	0.744725	0.209326
Cecr2	5.34876	4.48397	9.75751	5.78657	7.67059	7.33699	6.73073	Cecr2	9.38873	10.1113	5.63526	13.4753	8.92957	8.50586	9.34101	1.38781	0.0742496
Celf1	25.7533	26.2979	60.6307	30.5262	27.313	29.8291	33.3917	Celf1	35.1737	54.9228	24.0438	55.4629	45.8571	37.766	42.2044	1.26392	0.263536
Celf2	23.277	23.6317	49.0483	21.5529	27.4564	23.5746	28.0901	Celf2	33.9491	40.675	19.6608	37.3471	28.742	42.5974	33.8286	1.20429	0.322592
Celsr2	1.98102	2.30258	10.1672	1.42568	1.21869	0.84195	2.98952	Celsr2	4.9665	7.43028	1.75319	5.84525	3.78267	2.99406	4.46199	1.49255	0.404937
Cenpa	5.64591	5.2111	1.86212	4.61248	3.87114	4.81114	4.33565	Cenpa	3.40171	2.83423	6.2614	2.09715	2.2944	2.10945	3.16639	0.730316	0.201782
Cenpb	79.0428	91.1336	66.366	88.3919	103.947	89.2467	86.3547	Cenpb	80.8247	66.4895	84.5289	73.9804	107.744	102.819	86.0644	0.996638	0.973091
Cenpc1	6.14117	3.51446	4.916	4.78021	5.80671	9.502	5.77676	Cenpc1	4.21812	5.20886	3.50639	5.13133	4.49579	5.64789	4.7014	0.813847	0.270804
Cenpj	0.693358	0	2.34627	1.67727	2.00726	1.80418	1.42139	Cenpj	1.08855	1.53202	1.75319	1.82943	1.45726	1.08875	1.4582	1.0259	0.926965
Cenpq	7.03263	6.42298	2.60697	4.94793	5.66333	4.81114	5.2475	Cenpq	6.66736	4.44285	3.88207	2.94494	5.64299	5.17157	4.79196	0.91319	0.596091
Cenpv	17.2349	20.3596	9.04991	18.3661	15.2695	13.4712	15.6252	Cenpv	13.7429	12.7923	17.2815	9.05791	10.6349	13.6094	12.8531	0.822591	0.200501
Cenpw	4.16015	2.66614	1.11727	2.43203	3.08257	4.20975	2.94465	Cenpw	4.55829	3.37044	3.1307	1.11551	1.76731	2.85797	2.80004	0.950888	0.837799
Cenpx	19.6121	16.724	5.99603	16.3533	15.7713	16.7187	15.1959	Cenpx	15.1716	15.2436	17.4067	6.11297	8.71253	13.4052	12.6754	0.834135	0.357795
Cep104	10.1032	18.7842	28.5649	15.347	9.67784	17.4404	16.6529	Cep104	16.4643	18.3076	9.39211	24.8535	19.2544	17.0117	17.5473	1.0537	0.803392
Cep112	6.73548	6.54417	2.23454	6.28974	5.87839	7.8181	5.91674	Cep112	5.44274	5.43866	5.51004	2.27563	2.32541	4.55914	4.2586	0.719755	0.13238
Cep120	10.1032	10.6646	15.7908	10.9861	14.1942	11.9076	12.2744	Cep120	10.0691	14.784	10.3939	14.2785	15.7508	16.1271	13.5672	1.10533	0.385657
Cep131	0.792409	1.45426	2.1973	0.25159	0.501814	0.601393	0.966461	Cep131	1.42872	1.60862	0.375684	2.32025	1.51927	1.83727	1.51497	1.56754	0.196814
Cep135	1.28767	1.09069	1.11727	1.17409	1.50544	1.92446	1.34994	Cep135	2.5853	0.995811	1.75319	1.96329	1.42625	1.63313	1.72616	1.2787	0.176252
Cep152	0.693358	0.848318	2.1973	1.00636	1.43375	0.601393	1.13008	Cep152	2.51727	1.45542	0.751368	1.91867	1.1472	1.83727	1.60453	1.41984	0.208846
Cep162	2.77343	1.45426	2.68145	1.25795	2.50907	1.92446	2.1001	Cep162	1.42872	2.45123	1.12705	2.58797	1.86033	1.97336	1.90478	0.906992	0.591489
Cep164	0.89146	0.848318	2.86767	1.17409	1.93557	1.32306	1.50669	Cep164	1.90496	1.83842	1.25228	3.21266	2.44943	1.63313	2.04848	1.35959	0.229998
Cep170	10.8956	10.7858	17.2432	10.399	12.5453	11.5467	12.236	Cep170	12.6544	16.1628	11.3957	18.6959	10.8829	14.8342	14.1043	1.15269	0.275873
Cep170b	1.98102	3.1509	10.912	4.02544	2.9392	5.29225	4.71681	Cep170b	7.5518	8.7325	3.00547	9.01329	6.69718	7.55321	7.09224	1.50361	0.17058
Cep19	18.0273	16.8452	8.45403	14.5083	11.47	15.8768	14.1969	Cep19	11.906	10.7241	11.2705	7.63006	14.4485	15.5147	11.9157	0.839311	0.25142
Cep192	3.863	1.69664	4.58082	1.09022	4.0862	3.12724	3.07402	Cep192	2.72137	2.83423	4.50821	4.23892	1.95334	2.99406	3.20836	1.0437	0.851113
Cep250	1.18861	1.33307	2.75594	1.92885	1.86388	0.84195	1.65205	Cep250	1.83692	2.91083	1.25228	3.21266	1.33323	1.36094	1.98448	1.20122	0.477098
Cep290	1.98102	1.45426	4.17115	2.59976	2.29401	3.60836	2.68476	Cep290	3.60582	2.45123	1.75319	3.92658	3.72065	2.78992	3.04123	1.13278	0.527272
Cep295	7.52789	4.48397	6.66639	4.02544	5.59164	4.69086	5.4977	Cep295	5.57881	4.74925	4.13253	6.91614	5.45696	6.6686	5.58371	1.01565	0.906075
Cep350	31.003	26.5403	62.828	24.5719	28.8185	33.5577	34.5532	Cep350	43.2698	51.7056	28.3015	51.6256	32.3387	39.6033	41.1407	1.19065	0.373328
Cep44	13.0747	13.3307	5.43739	13.0827	11.9002	10.5845	11.235	Cep44	12.9945	7.58348	8.89119	5.66677	10.1698	9.93485	9.20677	0.81947	0.234477
Cep57	8.9146	11.2705	4.28288	10.2313	12.3303	11.0656	9.68254	Cep57	7.7559	6.43447	10.2687	5.22057	6.48014	9.8668	7.6711	0.792261	0.195428
Cep57l1	2.37723	1.93901	2.27179	3.35453	2.00726	3.84891	2.63312	Cep57l1	2.3812	2.45123	1.37751	2.32025	2.10837	2.85797	2.24942	0.854279	0.338087
Cep63	7.82504	4.72635	6.81536	7.2961	7.09708	3.84891	6.26814	Cep63	5.03453	7.50688	4.75867	6.11297	8.43348	8.57391	6.73674	1.07476	0.63043
Cep68	28.6258	32.1149	36.9445	34.971	27.6715	36.0836	32.7352	Cep68	30.6154	31.866	23.042	33.956	37.3926	38.4465	32.5531	0.994436	0.949178
Cep70	1.18861	0.969507	1.89936	2.01272	1.93557	1.44334	1.57485	Cep70	1.29265	1.60862	2.12888	1.38323	1.98435	2.51774	1.81924	1.15518	0.37564
Cep76	3.56584	4.48397	8.82645	5.53498	3.5127	6.7356	5.44326	Cep76	6.05505	10.2645	4.88389	6.73766	9.0846	5.71594	7.12361	1.3087	0.19214
Cep78	3.07059	3.99921	2.42076	3.52226	1.7205	2.52585	2.87653	Cep78	3.19761	2.75763	3.1307	2.58797	3.47261	2.78992	2.98941	1.03924	0.764876
Cep83	27.6353	26.1767	12.9231	28.3458	28.1016	30.4305	25.6022	Cep83	21.5668	17.082	25.2961	16.9111	25.1454	29.1241	22.5209	0.879649	0.370853
Cep83os	1.28767	3.1509	1.71315	3.10294	1.86388	2.16501	2.21392	Cep83os	1.76889	1.76182	2.12888	1.47247	2.48044	1.63313	1.87427	0.846582	0.357179
Cep85	20.5036	22.9046	52.7725	25.2428	26.5245	26.8221	29.1284	Cep85	34.6294	36.0024	25.1708	49.5731	36.0283	25.9939	34.5663	1.18669	0.389943
Cep85l	30.904	34.2963	37.0934	48.5568	30.9691	33.0766	35.816	Cep85l	35.3098	41.8241	23.2924	51.938	24.9904	35.4524	35.4678	0.990278	0.94753
Cep89	4.0611	2.66614	2.34627	3.68998	3.79945	3.60836	3.36188	Cep89	3.33368	2.06822	3.63161	2.45411	4.09272	3.26625	3.1411	0.934327	0.607092
Cep95	2.37723	2.90852	2.97939	2.01272	2.9392	2.88668	2.68396	Cep95	2.85744	2.91083	2.25411	2.72183	2.88351	3.53844	2.86103	1.06597	0.466114
Cep97	3.66489	3.27209	8.603	3.27067	5.2332	4.20975	4.70893	Cep97	5.10257	4.90245	5.13435	7.05	5.08489	6.73664	5.66848	1.20377	0.3321
Cept1	28.1305	28.3581	20.9302	31.9519	29.6787	27.183	27.7054	Cept1	24.4923	29.1083	33.6863	21.2392	29.2691	27.0146	27.4683	0.991443	0.920599
Cercam	1.48577	1.93901	2.86767	2.01272	1.57713	2.28529	2.02793	Cercam	1.08855	1.60862	2.25411	2.81108	1.58128	1.70117	1.8408	0.907723	0.573481
Cerk	4.95256	4.72635	9.04991	6.87679	4.73139	7.8181	6.35918	Cerk	7.3477	11.1837	4.88389	10.6196	9.02259	4.4911	7.92477	1.24619	0.288367
Cers1	3.07059	2.54495	7.22503	4.1093	4.80308	2.64613	4.06651	Cers1	6.39522	6.12807	2.88025	6.02373	5.86003	4.89938	5.36445	1.31918	0.184447
Cers2	12.8766	15.0274	14.2638	15.4308	14.4092	10.3439	13.7253	Cers2	9.79693	8.34949	13.0237	11.7351	13.5804	11.7041	11.365	0.828029	0.0594966
Cers4	1.78292	3.51446	4.54358	1.25795	2.22232	2.88668	2.70132	Cers4	2.1771	2.98743	2.50456	3.48038	2.23239	1.49703	2.47982	0.918002	0.705993
Cers5	6.14117	6.66536	5.21394	4.94793	4.15789	5.41253	5.42314	Cers5	5.98701	3.37044	5.76049	7.76392	5.54997	4.08281	5.41911	0.999257	0.995716
Cers6	1.38672	0.969507	2.53248	0.754769	2.07894	1.92446	1.60781	Cers6	1.08855	1.99162	1.87842	1.87405	1.24022	1.42898	1.58364	0.984966	0.941818
Ces1d	21.296	40.4769	18.7702	20.211	29.9655	15.2754	24.3325	Ces1d	23.4038	20.3758	41.8262	17.268	27.6879	29.4643	26.671	1.09611	0.662084
Cetn2	55.5677	47.5058	18.3978	45.5378	53.3357	55.3281	45.9455	Cetn2	39.5279	37.611	46.4596	21.2839	32.3387	41.9169	36.523	0.79492	0.201219
Cetn3	41.1062	25.9343	9.72027	31.4487	38.9981	35.843	30.5084	Cetn3	26.1932	26.5805	32.5593	13.2522	19.1304	28.5797	24.3825	0.799206	0.297675
Cfap20	6.93358	8.96794	4.35736	8.63791	7.67059	8.17894	7.45772	Cfap20	5.10257	6.05147	8.64074	3.83734	5.1159	6.60055	5.89143	0.789977	0.13389
Cfap36	6.43832	7.15011	3.53803	7.96701	9.82122	8.4195	7.22236	Cfap36	6.25915	5.59186	10.6444	4.06044	6.72818	8.77805	7.01035	0.970644	0.873631
Cfap52	5.64591	8.11962	1.52694	5.19952	4.94645	8.66005	5.68308	Cfap52	2.99351	4.74925	6.51186	1.38323	1.89133	4.42305	3.6587	0.643789	0.155694
Cfap54	3.07059	1.69664	1.08003	2.43203	2.15063	2.52585	2.15929	Cfap54	1.70086	2.06822	2.88025	2.32025	0.496087	1.90531	1.89516	0.877677	0.554665
Cfap97	9.21176	8.48318	12.4017	10.4829	10.323	8.66005	9.92711	Cfap97	10.4092	11.8731	8.51551	10.8427	11.317	9.32243	10.38	1.04562	0.579267
Cfd	183.146	314.241	115.302	188.273	187.392	121.121	184.912	Cfd	113.753	94.9085	288.651	77.3715	254.865	100.301	154.975	0.838099	0.543883
Cfdp1	19.315	11.8765	6.74088	14.6761	23.0118	13.5915	14.8686	Cfdp1	13.1986	10.8007	16.1544	7.58544	13.8594	12.7248	12.3872	0.833114	0.372767
Cfh	44.9692	33.0844	28.3787	35.8096	42.3674	47.1492	38.6264	Cfh	34.9696	32.7086	45.7082	38.7304	22.2929	32.8666	34.5461	0.894363	0.370984
Cfl1	13.2729	20.1173	21.1909	15.2631	14.4809	11.4265	15.9586	Cfl1	16.1241	19.3034	14.5265	21.1946	21.0527	14.9023	17.8506	1.11856	0.370255
Cfl2	753.482	610.547	324.791	591.32	539.163	624.847	574.025	Cfl2	486.105	455.239	516.942	341.256	528.86	614.191	490.432	0.854374	0.255037
Cflar	23.0789	18.5418	30.3898	21.5529	29.5353	29.1074	25.3677	Cflar	24.2202	24.0527	25.2961	27.1737	24.8974	24.701	25.0568	0.987746	0.886323
Cfp	9.60796	8.96794	7.1133	10.9022	8.02902	7.09643	8.61948	Cfp	5.3747	7.88989	10.0183	5.13133	8.40248	5.78399	7.10011	0.823728	0.165946
Cggbp1	31.3992	32.4785	27.7456	34.3839	30.8257	33.4374	31.7117	Cggbp1	29.3908	24.8187	29.3034	25.8351	27.5018	29.7365	27.7644	0.875524	0.011474
Cgnl1	1.88197	2.66614	6.44294	2.26431	2.65245	3.60836	3.25269	Cgnl1	3.40171	4.97905	1.50274	6.29145	4.06171	3.26625	3.91715	1.20428	0.500959
Cgrrf1	128.667	108.1	38.6576	110.783	117.066	129.42	105.449	Cgrrf1	81.7091	80.8905	112.58	46.4051	71.0955	103.976	82.776	0.784986	0.212284
Chac1	26.6448	20.9656	19.7385	30.8617	25.8076	33.7983	26.3027	Chac1	29.2547	50.2502	14.5265	47.9667	16.7739	61.5825	36.7257	1.39627	0.252948
Chac2	56.9544	41.81	15.8653	49.8986	50.2531	42.8192	42.9334	Chac2	31.9081	29.7211	41.9514	17.8481	26.0136	39.0589	31.0835	0.723994	0.121795
Chad	3.26869	4.36278	12.8859	2.01272	3.65607	4.45031	5.10607	Chad	5.3747	6.35787	5.88572	18.0712	1.79832	5.44375	7.15526	1.40132	0.480754
Champ1	2.37723	1.93901	7.22503	2.59976	3.22595	3.72863	3.51594	Champ1	5.91898	7.43028	3.75684	7.05	4.21674	3.40234	5.29586	1.50625	0.124055
Chchd1	538.541	364.413	106.215	368.663	377.723	458.863	369.07	Chchd1	335.409	316.745	366.292	139.929	151.028	281.102	265.084	0.718249	0.180198
Chchd10	347.075	353.749	222.188	401.118	267.682	293.119	314.155	Chchd10	266.014	260.902	287.774	263.527	385.429	325.468	298.186	0.949167	0.643103
Chchd2	693.556	586.794	212.245	589.391	538.231	558.333	529.758	Chchd2	482.703	406.597	542.739	280.84	397.025	484.494	432.4	0.81622	0.242076
Chchd3	740.11	467.545	211.649	514.166	495.649	564.467	498.931	Chchd3	444.4	405.908	507.174	287.622	410.574	556.76	435.406	0.872678	0.448022
Chchd4	63.2937	56.9585	18.8074	58.9559	62.0816	65.4315	54.2548	Chchd4	39.732	36.6918	57.3545	23.7826	35.4082	50.8991	40.6447	0.749145	0.152628
Chchd5	13.57	12.6036	5.43739	12.6633	8.81759	10.4642	10.5927	Chchd5	8.98052	7.81329	9.89302	6.24683	8.34047	10.4792	8.62556	0.814293	0.199967
Chchd6	11.1928	8.11962	2.53248	9.30882	7.0254	10.1034	8.04708	Chchd6	6.53129	7.35368	10.8948	3.92658	5.30193	6.46446	6.74546	0.838249	0.430594
Chchd7	66.7605	55.3831	19.8875	53.9241	43.7295	63.026	50.4518	Chchd7	47.8281	40.5219	47.9624	24.3626	29.6102	34.84	37.5209	0.743698	0.143796
Chd1	31.5973	23.2682	27.4104	26.1653	26.8829	26.341	26.9442	Chd1	33.1327	29.7211	30.5556	24.0503	27.5949	28.3756	28.905	1.07277	0.26666
Chd1l	14.8577	16.2392	13.7797	16.2695	14.0508	9.74256	14.1566	Chd1l	19.0496	17.6182	16.1544	16.2418	17.8901	14.494	16.908	1.19436	0.0456054
Chd2	15.6501	15.3909	33.7416	13.7536	18.3521	23.2138	20.017	Chd2	21.2947	24.5123	17.2815	22.8456	24.5873	22.1833	22.1174	1.10493	0.541378
Chd3	2.67438	2.66614	5.58636	1.84499	3.58439	2.88668	3.20716	Chd3	5.23864	5.05566	3.63161	5.71139	2.69747	2.92602	4.21013	1.31273	0.207751
Chd4	20.8998	24.1165	71.3565	20.6304	28.6751	27.7843	32.2438	Chd4	51.8421	53.6206	28.1763	63.9854	42.0434	31.7099	45.2296	1.40274	0.214858
Chd6	11.1928	10.301	21.6751	11.3215	12.4737	13.9523	13.4861	Chd6	14.3552	20.9886	7.26323	21.3731	14.2315	22.1833	16.7325	1.24072	0.297911
Chd7	5.74497	6.54417	23.0158	8.13474	7.38384	9.62228	10.0743	Chd7	12.8585	18.7672	8.39028	21.73	15.5647	15.5827	15.4822	1.53681	0.130321
Chd8	11.4899	12.1188	23.8724	11.4893	12.9755	13.832	14.2963	Chd8	16.4643	17.082	13.9003	21.8193	15.2237	14.1538	16.4406	1.14999	0.374674
Chd9	18.5226	13.4519	25.4738	16.5211	24.5889	24.176	20.4557	Chd9	21.6349	19.2268	17.4067	21.0607	15.1307	21.5709	19.3384	0.945382	0.641214
Chek2	5.05161	3.02971	1.71315	3.43839	4.44464	2.88668	3.42736	Chek2	3.19761	2.83423	4.50821	1.96329	2.69747	2.51774	2.95309	0.861622	0.449088
Cherp	2.37723	3.1509	6.18224	1.76113	4.01451	1.32306	3.13485	Cherp	2.72137	4.97905	2.25411	5.30981	2.8215	2.58578	3.44527	1.09902	0.739912
Chfr	16.4425	21.3291	11.8803	21.2174	21.3629	16.2376	18.0783	Chfr	15.5118	16.0862	19.2851	11.869	18.2002	16.6034	16.2593	0.899381	0.364966
Chic2	16.7396	15.0274	8.603	14.9277	14.3375	15.8768	14.252	Chic2	14.0831	12.7923	14.5265	11.0658	10.6659	13.5413	12.7792	0.896657	0.307319
Chid1	12.9757	15.0274	8.82645	15.4308	13.6207	11.5467	12.9046	Chid1	8.77642	9.4219	13.7751	10.7535	12.6812	11.3638	11.1287	0.862377	0.192124
Chka	2.27818	1.57545	1.52694	1.17409	2.00726	0.84195	1.56731	Chka	2.65334	1.37881	1.62797	2.63259	1.45726	1.76922	1.91986	1.22494	0.294357
Chkb	33.9745	32.2361	15.9398	36.2289	31.901	34.8808	30.8602	Chkb	30.6834	17.9246	35.0639	15.5725	18.6653	20.4821	23.0653	0.747413	0.109624
Chm	44.9692	45.8092	28.9374	45.2023	44.6615	40.5339	41.6856	Chm	36.8065	34.6236	43.4541	32.4389	42.1984	43.0056	38.7545	0.929687	0.396466
Chml	2.97153	4.1204	4.69254	2.76749	3.94282	3.48808	3.66381	Chml	3.80992	3.75344	2.88025	4.23892	3.81367	2.92602	3.57037	0.974496	0.807041
Chmp1a	113.513	109.797	47.8938	108.435	83.7313	77.3391	90.1181	Chmp1a	84.0223	70.5494	86.9083	51.6702	74.7541	76.6208	74.0875	0.822116	0.208181
Chmp1b	16.8387	15.3909	13.2955	16.3533	16.7749	13.7118	15.3942	Chmp1b	16.3962	18.9204	15.6535	13.9215	19.2854	17.0798	16.8761	1.09627	0.187667
Chmp2a	132.63	99.2532	36.0507	102.649	101.94	110.536	97.1763	Chmp2a	92.2544	83.1119	112.58	48.9484	66.5377	77.3693	80.1336	0.824621	0.312946
Chmp2b	39.1252	45.0821	25.2131	38.5771	39.5716	42.9394	38.4181	Chmp2b	32.2482	28.4189	41.8262	25.7459	33.0208	37.766	33.171	0.863422	0.189749
Chmp3	63.7889	48.3541	23.7979	55.0982	63.3002	57.7337	52.0122	Chmp3	49.3248	37.994	48.2128	29.2709	45.1749	41.1684	41.8576	0.804766	0.178494
Chmp4b	61.8079	54.4136	44.244	61.8072	61.0063	53.4037	56.1138	Chmp4b	54.2913	55.6888	60.3599	50.1085	70.3514	63.4197	59.0366	1.05209	0.491418
Chmp5	46.7521	39.9922	18.8074	37.6546	35.342	28.9871	34.5892	Chmp5	28.0301	29.8743	31.9332	20.7484	29.7652	32.7306	28.847	0.833987	0.226142
Chmp6	32.4888	39.3862	20.1109	38.9126	29.8221	28.8668	31.5979	Chmp6	24.0161	25.3549	28.6772	22.3101	27.0988	29.8045	26.2103	0.829494	0.13419
Chmp7	54.6762	52.3534	34.6354	45.4539	36.3457	36.9255	43.3984	Chmp7	47.0117	40.4453	44.3307	33.7775	42.9736	33.2749	40.3023	0.928659	0.485136
Chn1	1.78292	4.1204	1.15451	2.93521	3.87114	3.96919	2.97223	Chn1	2.44923	3.29384	2.12888	2.36487	2.01535	1.83727	2.34824	0.79006	0.298032
Chodl	12.7776	14.0579	10.5396	14.4245	13.549	14.3131	13.2769	Chodl	12.5863	8.7325	16.1544	9.50411	9.05359	8.57391	10.7675	0.810991	0.109127
Chordc1	44.573	42.6583	37.8383	39.7512	45.9518	35.3619	41.0224	Chordc1	43.746	43.8923	42.828	41.6753	53.0813	43.4139	44.7728	1.09142	0.145659
Chp1	26.9419	31.7513	48.7503	34.3001	33.4782	36.2038	35.2376	Chp1	37.2147	40.3687	28.8025	54.8829	48.7716	53.8251	43.9776	1.24803	0.123911
Chp2	6.53738	7.75605	3.64976	6.79292	4.87477	3.12724	5.45635	Chp2	3.12957	3.29384	6.63709	2.90031	3.59663	3.67453	3.872	0.709631	0.127486
Chpf	1.28767	1.33307	4.24564	2.01272	2.22232	2.04474	2.19102	Chpf	2.72137	3.67684	3.00547	5.66677	1.82932	1.83727	3.12284	1.42529	0.234393
Chpf2	5.34876	4.36278	6.85261	2.68362	4.44464	3.00696	4.4499	Chpf2	5.23864	3.44704	5.00912	6.38069	4.74383	3.3343	4.69227	1.05447	0.764022
Chpt1	412.944	342.357	144.426	368.327	380.017	481.234	354.884	Chpt1	284.247	215.708	347.132	188.654	257.593	396.237	281.595	0.793485	0.226813
Chrac1	157.59	132.459	43.8716	132.252	153.985	160.452	130.102	Chrac1	107.562	98.6619	146.016	55.4629	72.3047	103.091	97.1831	0.746978	0.169532
Chrd	1.78292	1.33307	2.97939	2.09658	1.79219	3.84891	2.30551	Chrd	2.7894	3.52364	4.25775	4.77437	2.38742	3.60649	3.55651	1.54261	0.038743
Chrdl1	5.84402	7.2713	7.78367	3.43839	7.24046	5.53281	6.18511	Chrdl1	2.99351	5.66846	9.39211	8.03164	4.30976	5.57985	5.99589	0.969407	0.874685
Chrna1	4.85351	3.02971	5.43739	4.27703	4.0862	3.96919	4.2755	Chrna1	4.7624	6.81747	5.25958	6.24683	7.10025	4.28695	5.74558	1.34384	0.0307854
Chrna10	1.68387	2.42377	2.34627	2.18045	1.29038	1.56362	1.91473	Chrna10	2.04103	2.75763	2.25411	1.16013	2.17038	2.38164	2.12749	1.11112	0.478792
Chrnb1	7.03263	5.45348	12.3272	5.95429	5.37658	5.41253	6.92613	Chrnb1	7.61984	12.1795	6.2614	10.3073	9.73571	6.26032	8.72734	1.26006	0.252288
Chrne	2.17912	3.75684	6.29397	2.01272	3.65607	1.92446	3.30386	Chrne	4.83043	4.97905	2.12888	7.18386	4.89886	6.12422	5.02422	1.52071	0.107569
Chst11	0.594307	0.484753	1.78764	1.00636	1.86388	0.84195	1.09648	Chst11	1.63282	0.995811	0.500912	1.51709	2.72848	0.748516	1.35394	1.2348	0.542884
Chst12	1.78292	1.93901	3.27733	1.00636	1.07532	0.721671	1.63377	Chst12	1.02051	1.99162	0.876597	1.91867	1.39525	0.612422	1.30251	0.797243	0.477821
Chst15	2.08007	2.18139	4.43185	1.50954	2.15063	2.52585	2.47989	Chst15	2.5853	3.14064	1.62797	3.92658	3.81367	1.90531	2.83324	1.14249	0.549017
Chst7	2.67438	2.18139	2.01109	1.5934	1.43375	1.6839	1.92965	Chst7	1.22462	1.53202	1.50274	1.78481	1.51927	0.476328	1.33996	0.694406	0.0497894
Chsy1	3.96205	4.24159	5.13945	4.02544	3.44101	3.72863	4.0897	Chsy1	3.26564	4.13645	4.38298	3.83734	3.06954	2.99406	3.61434	0.883767	0.189063
Chtf8	8.81555	8.72556	13.8169	10.399	11.6851	10.2237	10.611	Chtf8	11.4978	12.4093	10.2687	16.1079	12.4952	9.05024	11.9715	1.12822	0.306908
Chtop	76.2694	77.3182	58.2471	87.4694	81.3656	79.2635	76.6555	Chtop	65.7211	60.0551	73.8846	61.8436	76.4904	73.2185	68.5355	0.894072	0.132861
Chuk	11.9852	13.9367	13.4818	11.657	12.7604	12.6293	12.7417	Chuk	12.4503	14.5542	9.51733	12.9845	12.3712	13.7455	12.6038	0.989178	0.865675
Churc1	98.2587	81.5598	24.6545	93.9269	83.5879	99.7109	80.2831	Churc1	73.0007	65.4171	94.9229	35.25	34.6641	60.3576	60.6021	0.754855	0.217222
Ciao1	29.121	23.147	26.3676	32.0358	23.8003	21.4096	25.9802	Ciao1	29.867	27.5763	27.8006	30.4756	31.9976	20.4141	28.0219	1.07859	0.402635
Ciapin1	10.0042	14.4214	13.4445	16.7726	12.402	10.1034	12.858	Ciapin1	12.7904	13.7881	11.521	20.8377	18.3862	10.3431	14.6111	1.13634	0.402738
Ciart	0.594307	1.09069	1.82488	1.17409	1.00363	1.20278	1.1484	Ciart	4.42223	5.20886	2.50456	9.86107	3.34859	2.24555	4.59848	4.00426	0.0295492
Cib1	6.14117	12.3612	4.35736	8.8895	8.24409	10.1034	8.34946	Cib1	6.39522	5.20886	8.64074	4.23892	5.95305	6.26032	6.11618	0.732525	0.127975
Cib2	684.344	507.9	162.116	555.259	448.048	625.328	497.166	Cib2	485.288	479.751	579.806	212.794	235.3	483.133	412.679	0.830062	0.406088
Cic	4.16015	3.63565	18.6584	4.19316	5.2332	6.37476	7.04256	Cic	9.04855	10.4177	5.38481	13.9215	6.51114	8.09758	8.89689	1.2633	0.507197
Cidec	7.13168	25.8131	10.9493	11.1538	11.3984	8.53978	12.4977	Cidec	8.09608	6.28127	19.4104	8.03164	20.5256	6.46446	11.4682	0.91763	0.79522
Cilp	29.5172	33.2056	51.8787	31.0294	41.6506	40.173	37.9091	Cilp	33.9491	34.7768	41.5757	51.9826	25.4245	19.2573	34.4943	0.909922	0.573227
Cilp2	11.0937	18.5418	34.561	9.14109	12.6887	22.8529	18.1465	Cilp2	16.8045	16.9288	22.1654	38.2842	5.674	9.52657	18.2306	1.00463	0.989247
Cinp	38.63	32.5997	13.519	36.2289	34.195	30.0696	30.8737	Cinp	28.5744	27.0401	33.0602	16.9557	20.7116	24.3608	25.1171	0.813545	0.221069
Cipc	20.9988	24.3589	33.2575	25.2428	22.6533	20.3271	24.4731	Cipc	25.0366	30.0275	17.6572	32.4835	32.5247	33.4791	28.5348	1.16597	0.229227
Cir1	2.97153	2.90852	2.94215	2.01272	2.72413	4.33003	2.98151	Cir1	3.74188	3.44704	3.50639	1.91867	3.56563	2.24555	3.07086	1.02997	0.843923
Cirbp	19.9093	16.4816	10.0555	14.2568	14.9827	8.66005	14.0576	Cirbp	14.5593	10.8773	16.4049	10.3073	12.7743	11.3638	12.7145	0.904453	0.510764
Cisd1	218.21	194.144	104.502	198.588	134.916	142.65	165.502	Cisd1	167.296	150.291	152.403	112.889	141.974	161.611	147.744	0.892704	0.399654
Cisd2	149.864	105.919	44.244	102.565	118.715	132.427	108.956	Cisd2	98.0373	87.0952	109.825	49.7962	72.0877	102.547	86.5647	0.794495	0.231966
Cisd3	17.2349	17.3299	12.2528	22.3915	16.6316	13.9523	16.6322	Cisd3	12.5863	14.6308	16.2797	12.4937	22.2619	15.8549	15.6845	0.943025	0.652325
Cish	3.66489	5.93823	4.80427	14.5083	6.95371	6.61532	7.08079	Cish	8.16411	15.3202	4.75867	11.2889	3.10054	11.2277	8.97669	1.26775	0.453906
Cited2	4.85351	6.66536	10.0182	11.4893	5.44827	6.1342	7.4348	Cited2	7.48377	11.7965	6.2614	13.6538	5.64299	9.52657	9.06084	1.21871	0.362297
Cited4	7.42884	7.63487	10.2789	10.5668	7.95734	8.4195	8.71437	Cited4	5.78291	9.2687	7.88937	9.37025	12.8363	9.39047	9.08966	1.04307	0.740494
Ciz1	1.38672	1.81783	8.00712	3.68998	2.86751	2.88668	3.44264	Ciz1	4.83043	3.37044	2.12888	7.00538	5.42595	3.74258	4.41728	1.28311	0.436824
Ckap4	2.97153	2.30258	6.48018	2.5159	3.01088	1.80418	3.18088	Ckap4	2.99351	5.13226	5.51004	6.29145	3.13155	3.74258	4.4669	1.4043	0.17729
Ckap5	18.1264	23.7529	43.0522	15.5986	23.0834	19.4851	23.8498	Ckap5	31.2277	36.462	19.4104	42.5231	25.1764	21.775	29.4291	1.23394	0.330149
Ckb	6.83453	7.2713	8.93818	6.45747	5.87839	5.77337	6.85887	Ckb	5.10257	5.36206	6.63709	8.92405	6.07707	4.42305	6.08765	0.887558	0.362238
Ckm	21601.7	10984.3	9952.11	12931.6	11954.1	10955.6	13063.2	Ckm	17965.9	19245	18570.1	12172.7	15131.9	19290.3	17062.7	1.30616	0.0912622
Ckmt2	421.166	436.52	752.111	563.142	371.127	375.028	486.516	Ckmt2	518.489	590.976	419.013	880.58	841.271	447.476	616.301	1.26676	0.230816
Cks1b	4.55635	3.27209	2.08558	2.85135	2.29401	2.88668	2.99101	Cks1b	2.85744	1.45542	3.63161	2.05253	1.45726	1.90531	2.22659	0.744429	0.15875
Clasp1	15.0558	19.8749	43.8343	14.5083	22.2949	24.7774	23.3909	Clasp1	31.2958	35.4662	21.414	40.8721	23.3781	22.5235	29.1583	1.24656	0.319376
Clasp2	41.6015	44.5973	73.74	44.783	44.5181	53.7645	50.5007	Clasp2	63.8161	70.7026	53.7228	73.8465	43.4696	46.2039	58.6269	1.16091	0.284084
Clasrp	3.26869	1.57545	4.54358	2.93521	1.93557	5.41253	3.2785	Clasrp	4.15009	2.98743	2.50456	4.99747	3.31758	4.83133	3.79808	1.15848	0.49728
Clcc1	23.9704	19.269	18.3233	19.7079	21.7214	19.7257	20.4529	Clcc1	21.7029	21.9844	18.2833	18.2497	24.3393	24.701	21.5434	1.05332	0.461853
Clcn1	34.0736	41.0829	96.6441	39.9189	45.1633	40.0528	49.4892	Clcn1	60.8226	69.477	44.7064	80.7626	63.5922	58.5884	62.9915	1.27283	0.245857
Clcn2	1.78292	0.969507	1.75039	1.34181	1.21869	1.08251	1.35764	Clcn2	1.63282	1.37881	1.50274	2.14177	1.92234	1.76922	1.72462	1.27031	0.0700073
Clcn3	29.6163	28.964	48.0427	30.3585	31.686	32.836	33.5839	Clcn3	38.7795	41.1347	30.5556	47.9221	36.4624	38.4465	38.8835	1.1578	0.190043
[truncated: 9,457 more rows]

## Sheet: Active phase
ID	DP_Sed1	DP_Sed2	DP_Sed3	DP_Sed4	DP_Sed5	DP_Sed6	Ave	DP_Exe1	DP_Exe2	DP_Exe3	DP_Exe4	DP_Exe5	DP_Exe6	Ave	Fold change	ttset
2018-03-01	6.00842	2.19624	3.29521	3.80117	4.19459	3.10371	3.76656	0.76076	1.98924	0.949576	2.28442	1.25414	1.13711	1.39587	0.370597	0.00460461
2018-03-02	44.0618	37.8528	50.6749	44.5279	29.6328	27.49	39.04	37.5308	32.6981	54.1989	49.7763	31.7716	43.2101	41.531	1.0638	0.64687
2018-03-02	119.622	130.741	122.101	151.232	91.7398	96.4368	118.645	86.7267	81.4345	128.193	135.863	67.2359	107.954	101.234	0.853252	0.253721
2018-03-03	3.27732	1.55028	2.40461	2.98663	1.89433	1.99524	2.3514	4.05739	1.74059	1.24175	2.64512	1.81154	2.20314	2.28325	0.971018	0.89196
2018-03-05	31.4987	40.8242	52.278	37.4686	51.4176	50.9896	44.0794	38.7988	35.682	48.0632	45.2075	45.9155	60.622	45.7148	1.0371	0.751612
2018-03-06	79.9302	90.8209	79.3521	81.3178	131.927	126.587	98.3225	198.558	138.501	103.139	84.6437	180.039	198.141	150.504	1.53071	0.0517284
2018-03-07	41.1486	43.2788	33.9317	39.2335	45.8699	49.4377	42.15	44.3777	31.7035	36.8874	33.9056	37.2062	41.7176	37.633	0.892834	0.154471
2018-03-08	47.7032	69.2461	61.8964	60.8187	57.6418	47.6642	57.4951	38.2916	35.0604	64.0598	63.9637	40.8989	64.6019	51.1461	0.889573	0.379911
2018-09-02	1.27451	1.93786	1.60307	1.08605	2.30026	1.77355	1.66255	1.26793	2.36222	1.75306	2.28442	1.11479	2.20314	1.83093	1.10128	0.568795
2018-09-04	4.00561	5.29681	5.69982	2.71512	3.11212	2.66032	3.91497	1.01435	2.36222	3.43308	6.73302	4.18047	2.55849	3.38027	0.863423	0.593472
2018-09-05	0.728294	0.904333	2.67179	0.814536	1.89433	1.33016	1.39057	1.77511	2.61088	1.9722	0.961861	1.67219	1.27924	1.71191	1.23108	0.429391
2018-09-06	3.27732	2.06705	2.13743	3.12239	1.89433	3.99049	2.74817	0.76076	2.2379	2.77568	1.44279	2.29926	1.20818	1.78743	0.650407	0.0658015
2018-09-07	160.042	134.487	135.014	121.909	173.467	141.884	144.467	87.9946	88.2725	132.283	134.059	92.4581	100.989	106.01	0.733796	0.00841169
2018-09-08	7.46501	9.68928	6.85759	6.38053	8.25387	8.42436	7.84511	8.87554	9.44889	6.28181	7.69489	11.2176	8.10188	8.60344	1.09666	0.391027
2018-09-09	3.82354	2.713	6.32323	2.03634	4.19459	5.76404	4.14246	12.4258	7.58398	4.89397	4.32837	11.3569	6.60943	7.86641	1.89897	0.0432393
2018-09-10	15.8404	12.5315	12.3793	12.4895	7.84794	11.9715	12.1767	7.6076	6.96234	11.3219	9.37814	6.89778	7.74654	8.31905	0.683195	0.0136974
2018-09-11	26.2186	29.197	24.6695	25.5221	29.9034	31.7022	27.8688	46.1528	29.9629	24.8351	28.2547	39.2268	37.7377	34.3617	1.23298	0.108683
0610009B22Rik	56.0786	44.8291	44.797	49.5509	46.2758	60.9658	50.4162	25.6123	45.0066	43.3883	49.1751	27.1034	33.0472	37.2221	0.738297	0.0252823
0610009L18Rik	107.059	82.6819	73.0289	94.6219	74.6908	90.451	87.0889	41.3346	64.2773	67.3469	90.8958	35.1856	46.4082	57.5747	0.661103	0.0171495
0610009O20Rik	28.7676	36.3025	54.5045	37.8759	30.5799	35.2493	37.2133	37.5308	44.3849	49.524	41.4802	48.2148	58.2767	46.5686	1.2514	0.0794104
0610010F05Rik	27.4931	28.0343	29.3897	23.7573	27.0619	24.608	26.724	24.8515	21.5087	27.7568	28.7356	21.1114	29.4226	25.5644	0.956608	0.520386
0610012G03Rik	106.695	119.76	121.566	124.488	96.7462	107.078	112.722	51.9853	89.2672	119.72	129.01	54.4158	77.4654	86.9771	0.771606	0.112837
0610030E20Rik	4.55183	4.90924	6.50135	7.46658	5.14176	8.86775	6.23975	7.35402	6.83801	5.1131	5.65093	8.2216	5.40126	6.42982	1.03046	0.828974
0610037L13Rik	29.4959	21.058	23.868	23.2143	22.5967	26.6032	24.4727	15.4688	18.0275	26.9534	24.0465	18.6031	21.0365	20.6893	0.845403	0.109126
0610038B21Rik	2.36695	3.74652	2.22649	2.1721	4.46521	3.32541	3.05045	6.08608	2.85953	2.70264	2.76535	3.8321	3.83773	3.68057	1.20657	0.359099
0610040B10Rik	13.2914	11.7563	6.50135	11.675	8.93042	11.9715	10.6877	4.31098	8.5786	5.7705	8.41628	3.62308	4.26415	5.82726	0.545233	0.00507955
0610040J01Rik	10.3782	12.919	13.1808	14.3901	9.06573	9.97622	11.6517	6.08608	9.20024	13.9515	12.7447	5.85266	10.234	9.67818	0.830624	0.254746
1110002E22Rik	62.8153	74.4137	48.0922	51.8588	87.0039	74.2674	66.4086	143.276	103.441	53.1032	51.4596	128.549	127.569	101.233	1.5244	0.0900164
1110002L01Rik	6.55464	5.426	6.41229	6.7878	6.63016	7.0942	6.48418	3.04304	3.35684	6.72008	5.65093	3.90177	3.9088	4.43025	0.683239	0.0155048
1110004E09Rik	24.9441	28.8095	31.349	26.3366	23.8145	23.7212	26.4958	13.4401	17.0329	29.2177	35.9495	16.0948	25.7981	22.9222	0.865125	0.383282
1110004F10Rik	80.4764	74.0261	71.0696	74.53	68.6019	55.4234	70.6879	36.5165	46.0012	69.0269	73.1014	37.2759	44.7025	51.1041	0.722953	0.0304562
1110008F13Rik	40.6024	38.8863	48.2703	44.2564	29.7681	26.1599	37.9906	19.5262	25.1142	37.5448	40.2779	16.0251	25.8692	27.3929	0.721045	0.0717638
1110008L16Rik	4.55183	6.20114	6.76853	6.7878	6.90078	5.54234	6.1254	5.07174	6.83801	5.47832	5.41047	6.47973	8.31509	6.26556	1.02288	0.826712
1110008P14Rik	43.8797	45.475	36.6035	57.289	29.9034	27.7117	40.1437	23.5836	33.8171	45.3605	47.3716	15.0497	20.3969	30.9299	0.770479	0.224599
1110012L19Rik	46.9749	35.5274	41.4127	39.505	36.1276	29.707	38.2091	22.062	22.7519	36.5952	46.8907	19.7876	20.1836	28.0452	0.733992	0.0857275
1110018N20Rik	2.54903	1.67948	0.712477	3.12239	3.51804	2.88202	2.41057	1.26793	2.48655	2.55655	1.92372	1.95089	2.48742	2.11218	0.876214	0.545675
1110019D14Rik	12.0168	7.49304	7.57007	6.65204	9.33635	8.20267	8.54517	5.32532	3.72983	6.64703	6.49256	4.1108	5.7566	5.34369	0.625346	0.00796495
1110020A21Rik	5.09806	7.10547	5.25452	5.56599	4.73583	3.99049	5.29173	2.02869	3.10819	3.50613	5.65093	2.78698	3.19811	3.37984	0.638703	0.0156984
1110032A03Rik	11.8348	14.0817	17.2776	15.0689	12.0425	10.6413	13.4911	6.33967	9.9462	14.828	17.7944	6.47973	10.234	10.937	0.81068	0.264106
1110034G24Rik	24.5799	18.7326	13.6261	21.4494	23.8145	17.9572	20.0266	11.4114	14.9193	16.6541	14.3077	6.8281	11.8686	12.6649	0.632401	0.00752033
1110038B12Rik	20.7564	18.345	12.1121	16.8337	20.0258	24.608	18.7802	9.6363	17.4059	14.0976	17.9147	9.40606	9.23899	12.9499	0.689552	0.0347421
1110038F14Rik	8.9216	14.9861	12.2902	16.698	9.87758	12.4148	12.5314	8.87554	9.82188	12.8558	17.6742	6.34038	7.53333	10.5169	0.839241	0.35795
1110046J04Rik	8.37538	7.88061	4.1858	6.65204	7.1714	10.1979	7.41052	17.2439	10.9408	13.221	9.25791	4.73787	12.9346	11.3894	1.53692	0.0744665
1110051M20Rik	23.1233	19.8953	18.9697	20.9064	20.1611	20.3958	20.5753	24.3443	20.887	17.1654	18.2753	21.3204	22.2447	20.7062	1.00636	0.916985
1110059E24Rik	44.608	31.91	27.4304	30.2736	36.3982	35.9144	34.4224	15.2152	24.4925	24.2507	23.3251	13.7259	17.483	19.7487	0.573717	0.00103792
1110059G10Rik	12.1989	13.6942	9.52938	9.2314	13.9369	11.3064	11.6495	7.35402	7.70831	7.59661	9.25791	8.2216	7.17799	7.88607	0.676944	0.0044216
1110065P20Rik	50.4343	37.2068	31.349	45.071	34.7745	33.0324	38.6447	21.0477	23.1249	33.1621	34.627	17.4883	18.0516	24.5836	0.636145	0.00883243
1190002N15Rik	1.45659	4.13409	4.45298	4.07268	2.02964	3.10371	3.20828	2.53587	4.72445	3.21395	3.72721	3.62308	2.55849	3.39717	1.05888	0.762647
1190007I07Rik	75.1963	63.5617	47.2906	63.8053	76.991	103.088	71.6554	28.6553	56.942	52.0075	63.7233	36.7882	43.4943	46.9351	0.655011	0.0265087
1300002E11Rik	6.1905	2.97138	4.45298	3.12239	5.00645	3.5471	4.21513	1.52152	2.2379	2.33742	1.80349	3.20503	2.20314	2.21808	0.526219	0.00910887
1500011K16Rik	600.114	379.82	281.339	423.151	370.477	589.484	440.731	202.616	387.156	341.482	347.592	189.933	238.011	284.465	0.645439	0.034991
1500015O10Rik	9.64989	10.5936	11.3106	8.95989	5.41237	8.64606	9.0954	4.05739	5.47041	7.15834	7.45442	4.87722	6.82264	5.9734	0.65675	0.0135057
1500026H17Rik	17.297	12.1439	8.01536	12.3538	13.8016	15.7403	13.2253	3.29663	15.6653	8.4001	14.4279	8.43062	7.17799	9.56642	0.723342	0.14881
1600002K03Rik	8.01123	10.5936	7.74819	7.60233	11.0954	8.86775	8.98641	6.33967	8.08129	7.7427	7.33419	3.48373	5.18805	6.3616	0.707914	0.0201389
1600012H06Rik	18.7536	17.4407	16.1198	12.8968	17.1843	11.5281	15.6539	8.11478	12.6814	16.7271	15.1493	9.61509	8.88365	11.8619	0.757761	0.0694186
1600014C10Rik	9.64989	20.0245	20.3056	16.5622	22.4614	22.1694	18.5288	15.7224	17.5302	21.1098	20.3193	20.554	24.8742	20.0183	1.08039	0.543778
1600020E01Rik	32.7732	20.5413	18.1682	21.0422	27.6031	40.3483	26.746	16.2295	22.379	14.4628	17.7944	15.3981	15.0667	16.8884	0.631436	0.0362381
1700001O22Rik	4.91598	4.90924	8.99502	11.2677	5.95361	9.31114	7.55879	15.7224	10.9408	11.9793	12.2637	12.2627	14.8535	13.0037	1.72035	0.00268746
1700007L15Rik	11.6527	5.94276	5.78887	7.46658	10.2835	13.745	9.14657	2.78945	11.0651	4.82092	4.92954	5.92234	4.26415	5.63192	0.615742	0.0753912
1700012D14Rik	2.91317	2.06705	1.87025	2.30785	3.24742	2.66032	2.51101	1.52152	1.61626	1.16871	0.961861	1.81154	1.70566	1.46426	0.583134	0.00291913
1700017B05Rik	2.36695	1.80867	2.31555	2.1721	1.21778	2.43863	2.05328	3.8038	3.10819	2.41046	1.56302	3.48373	2.62956	2.83313	1.37981	0.0751089
1700019D03Rik	2.7311	3.87571	3.82956	3.66541	3.92397	2.66032	3.44768	2.28228	1.61626	2.04524	3.60698	2.02056	2.55849	2.35497	0.683059	0.0147816
1700020I14Rik	406.206	806.794	627.069	588.231	815.78	608.328	642.068	635.742	479.158	643.593	595.632	687.27	1002.29	673.947	1.04965	0.74466
1700021F05Rik	55.3503	59.1692	67.5962	65.9774	58.8596	52.098	59.8418	33.4734	39.9091	63.3294	62.5209	38.8087	55.6472	48.9481	0.817959	0.106638
1700023H06Rik	3.82354	3.10057	2.13743	1.35756	5.54769	3.76879	3.28926	2.53587	2.85953	3.7983	3.96767	5.78299	5.68553	4.10498	1.24799	0.34314
1700025G04Rik	56.2607	85.3949	93.1564	75.073	80.1032	72.9372	77.1542	84.9516	68.7531	80.3487	81.6379	84.7939	107.954	84.7399	1.09832	0.325524
1700030K09Rik	6.55464	4.65085	4.89828	4.47995	3.78866	3.10371	4.57935	3.04304	2.11357	3.28699	3.36651	1.88121	3.55346	2.87413	0.627629	0.0150289
1700037C18Rik	2.36695	2.97138	3.02803	3.25814	2.70619	3.76879	3.01658	1.01435	1.98924	3.7983	3.96767	2.29926	1.98994	2.50979	0.832	0.353515
1700037H04Rik	0.364147	1.03352	1.87025	0.543024	1.4884	1.55186	1.14187	1.77511	1.49193	1.46089	1.92372	1.67219	3.34025	1.94401	1.70249	0.0604655
1700052K11Rik	1.82073	2.45462	2.84991	2.85087	1.75902	3.76879	2.58399	2.28228	2.61088	3.87135	2.76535	3.69275	3.05597	3.04643	1.17896	0.274286
1700066M21Rik	10.5603	9.17252	9.7075	13.0326	8.25387	6.42912	9.52597	7.10043	4.84877	8.69227	8.77698	4.80754	7.24906	6.91251	0.725649	0.0489243
1700096K18Rik	2.18488	2.58381	3.38427	2.44361	3.38273	2.88202	2.81022	3.55022	3.23252	3.87135	3.60698	2.71731	3.9088	3.48119	1.23876	0.0341932
1700109H08Rik	0.728294	2.45462	1.15777	1.90058	1.62371	3.5471	1.90201	1.26793	0.99462	0.876532	1.08209	1.32382	2.70063	1.37427	0.722534	0.312459
1700113H08Rik	2.91317	2.713	3.02803	3.12239	2.97681	1.55186	2.71754	1.26793	1.49193	1.3148	3.72721	2.15991	2.7717	2.12225	0.780944	0.236059
1700120C14Rik	31.8629	23.9002	26.2726	35.5681	23.5438	19.0657	26.7022	14.9616	15.7896	23.2281	26.0905	8.63964	16.1327	17.4737	0.654391	0.0265154
1700123M08Rik	38.4175	23.6419	16.476	26.0651	40.0516	41.4567	31.0181	13.1865	21.633	19.5028	20.3193	14.7013	17.9805	17.8872	0.576671	0.0252344
1700123O20Rik	24.9441	17.5699	16.6542	14.3901	14.884	22.6128	18.5092	15.7224	16.4112	15.1932	15.2695	9.75444	13.7164	14.3445	0.774995	0.0732548
1810013L24Rik	16.9328	20.7997	27.0741	24.4361	30.174	30.1503	24.9278	37.5308	30.3359	23.8855	25.9702	34.3496	33.1182	30.865	1.23818	0.0784187
1810014B01Rik	61.7229	59.1692	45.4204	66.7919	78.3441	80.9182	65.3945	28.1481	41.8984	49.0858	59.3949	36.7185	48.9667	44.0354	0.673381	0.0124144
1810022K09Rik	87.5773	55.0351	53.2576	51.0442	85.1096	107.078	73.1837	31.4448	62.7854	44.7762	56.1486	39.1571	38.4484	45.4601	0.621178	0.0337722
1810024B03Rik	1.45659	3.48814	2.22649	2.03634	2.57088	2.66032	2.40646	0.76076	0.99462	1.16871	1.68326	0.975444	1.27924	1.14367	0.475251	0.00444633
1810026B05Rik	17.6611	15.7612	13.7152	12.3538	12.0425	19.509	15.1738	9.88988	15.9139	11.8332	11.4221	10.1028	13.7874	12.1582	0.801263	0.082084
1810030O07Rik	5.4622	6.20114	8.01536	5.83751	5.95361	5.54234	6.16869	11.1578	9.69755	6.93921	5.41047	6.68875	9.73648	8.27171	1.34092	0.0729675
1810032O08Rik	3.82354	3.10057	3.02803	3.3939	4.3299	4.65557	3.72192	2.28228	4.35146	4.09048	4.68907	2.02056	3.12704	3.42682	0.920713	0.594029
1810037I17Rik	75.7425	71.7007	61.9855	65.0271	68.7372	69.3901	68.7639	35.5022	61.5421	56.6093	58.6735	30.9355	40.7226	47.3309	0.68831	0.00875737
1810041H14Rik	5.09806	3.22976	1.78119	3.52965	4.60052	5.98573	4.03749	7.10043	7.33533	6.06268	7.33419	2.64763	4.97484	5.90918	1.46358	0.0838482
1810043G02Rik	5.82635	6.58871	4.89828	4.75146	3.92397	5.76404	5.29213	1.01435	3.48117	4.01744	8.53651	3.8321	3.6956	4.09619	0.774016	0.303364
1810044D09Rik	10.014	7.10547	10.2419	9.2314	4.3299	3.76879	7.44858	5.32532	5.71907	6.57399	9.97931	2.85666	3.19811	5.60874	0.752995	0.270224
1810055G02Rik	2.36695	4.13409	4.1858	3.80117	4.19459	1.33016	3.33546	4.81815	4.35146	3.72526	4.20814	2.78698	4.19308	4.01385	1.20339	0.266933
1810058I24Rik	15.6583	17.1823	24.4023	19.6846	13.125	10.863	16.8193	10.1435	10.3192	23.5203	20.5598	9.89378	15.4931	14.9883	0.891137	0.570573
2010001A14Rik	6.00842	4.0049	2.49367	5.83751	4.73583	2.88202	4.32706	1.77511	4.22714	2.6296	3.72721	2.71731	1.8478	2.82069	0.651873	0.0680092
2010107E04Rik	1747.18	971.77	709.093	1008.39	1242.01	1965.76	1274.03	537.35	1239.17	819.411	890.202	562.413	698.894	791.241	0.621052	0.0660071
2010111I01Rik	111.247	93.9214	81.4005	101.681	89.3042	87.7907	94.2242	49.703	68.1315	92.9854	97.6289	49.0509	68.0132	70.9188	0.752661	0.042027
2010315B03Rik	24.5799	16.278	16.9213	18.8701	19.7552	21.0609	19.5776	9.88988	12.8057	18.6993	16.7123	11.3569	14.4981	13.9937	0.714784	0.0124122
2010320M18Rik	28.9497	28.5511	25.8273	25.7936	16.5078	13.0799	23.1182	11.665	17.7788	22.2055	28.7356	9.54541	15.7774	17.6179	0.76208	0.195394
2210011C24Rik	6.00842	4.52166	7.74819	8.55262	3.24742	2.88202	5.49339	2.02869	4.22714	5.98963	7.21396	2.64763	4.8327	4.48996	0.817338	0.441102
2210016F16Rik	8.01123	9.94766	13.8042	12.7611	7.03609	9.53283	10.1822	8.11478	6.71369	10.4453	14.0672	5.43461	8.31509	8.84845	0.869013	0.438112
2210016L21Rik	10.014	12.6607	7.92631	12.8968	12.9897	9.75452	11.0403	7.35402	7.211	10.8106	11.7828	8.50029	8.17295	8.97194	0.81265	0.104389
2210408F21Rik	175.701	110.458	106.515	130.869	117.313	174.251	135.851	66.9469	127.311	107.302	114.942	61.1742	92.6031	95.0467	0.699638	0.0361395
2210408I21Rik	23.1233	12.4023	6.85759	12.3538	14.2075	23.9429	15.4812	10.3971	12.5571	12.6367	10.4602	7.6642	8.74151	10.4095	0.672392	0.127422
2300009A05Rik	3.64147	4.39247	4.09674	3.93692	4.87114	4.43387	4.22877	1.52152	2.48655	3.50613	3.84744	2.15991	3.83773	2.89321	0.684174	0.0185633
2310001H17Rik	162.592	103.481	78.8178	114.035	97.4228	146.983	117.222	70.2435	82.1805	75.0165	86.2068	48.4935	52.8044	69.1575	0.589971	0.0117453
2310002L09Rik	743.77	596.731	450.998	542.888	819.84	834.455	664.78	309.122	482.391	455.285	516.038	346.909	418.811	421.426	0.633933	0.0109125
2310009A05Rik	13.6555	9.68928	10.509	16.0192	6.08892	11.3064	11.2114	1.26793	10.9408	10.2993	11.903	4.94689	7.03585	7.7323	0.689682	0.142477
2310009B15Rik	35.5043	30.6181	26.6288	33.1245	22.732	25.7165	29.054	13.9473	25.4871	27.3916	34.0258	12.1234	18.2648	21.8733	0.75285	0.110564
2310010J17Rik	12.0168	6.7179	6.41229	7.33082	9.20104	15.2969	9.49596	2.53587	4.72445	5.84354	5.29023	5.36494	7.24906	5.16801	0.544233	0.0288218
2310011J03Rik	22.213	18.2158	21.4634	18.8701	15.29	13.0799	18.1887	9.12912	14.049	21.2559	15.6302	7.73387	10.0918	12.9817	0.713721	0.0682434
2310014F06Rik	0.728294	4.52166	2.40461	1.2218	3.24742	0.886775	2.16843	2.78945	3.35684	1.24175	2.04395	2.78698	2.27421	2.41553	1.11396	0.728521
2310015A10Rik	14.0197	18.345	17.99	21.5852	12.8544	16.8487	16.9405	10.9042	10.4435	13.6593	18.1551	9.82411	14.9245	12.9851	0.766514	0.0571488
2310015D24Rik	23.4875	16.7948	17.2776	17.784	15.6959	21.9477	18.8312	14.9616	8.45427	14.3167	22.0026	11.0783	10.9446	13.6263	0.723603	0.052868
2310015K22Rik	23.4875	19.5078	20.3946	19.6846	22.732	17.7355	20.5903	11.4114	11.4381	19.2837	21.6419	11.2176	13.9296	14.8204	0.719774	0.0256205
2310016D03Rik	5.09806	6.33033	4.54204	5.43024	6.49485	6.20742	5.68382	1.77511	6.3407	5.04006	6.13186	4.25015	5.47233	4.83503	0.850666	0.298433
2310016D23Rik	8.1933	6.84709	6.32323	6.92355	6.08892	5.98573	6.72697	2.78945	4.10281	3.50613	6.01163	2.57796	3.19811	3.69768	0.54968	0.000904186
2310020H05Rik	5.4622	4.65085	3.7405	4.6157	6.76547	7.31589	5.4251	2.53587	4.9731	4.23657	4.08791	3.69275	3.55346	3.84661	0.709039	0.0414926
2310022A10Rik	12.9272	18.345	22.443	21.4494	18.4021	22.6128	19.3633	29.1625	13.4274	24.2507	19.4777	22.7139	19.544	21.4294	1.1067	0.453629
2310022B05Rik	1.45659	1.67948	1.78119	2.03634	3.38273	3.32541	2.27696	4.56456	5.34608	2.55655	1.92372	5.78299	3.41132	3.93087	1.72637	0.0523163
2310030G06Rik	2.36695	1.93786	1.95931	1.49331	1.62371	1.77355	1.85912	0.507174	1.61626	2.70264	2.64512	1.53284	2.62956	1.93893	1.04293	0.840674
2310035C23Rik	12.5631	10.5936	8.72784	10.3174	9.20104	16.8487	11.3753	13.9473	9.82188	10.2262	10.2198	11.3569	9.66541	10.8729	0.955836	0.727435
2310039H08Rik	60.8125	49.8675	41.769	57.0175	33.1508	40.3483	47.1609	22.8228	40.1578	54.7832	63.1221	19.7876	30.5597	38.5389	0.817178	0.331613
2310040G24Rik	555.324	386.409	331.035	397.358	333.808	381.535	397.578	182.329	278.618	289.986	345.428	161.575	215.482	245.57	0.617664	0.00659395
2310047D07Rik	31.8629	24.1586	20.0384	27.9657	30.8505	45.0038	29.98	12.6793	27.1034	19.6489	24.5275	15.6768	19.4019	19.8396	0.661762	0.0380658
2310057M21Rik	3.64147	7.10547	6.23417	6.92355	7.44202	7.53759	6.48071	8.87554	6.46503	6.64703	8.53651	8.98802	7.10692	7.76984	1.19892	0.123465
2310058D17Rik	7.64708	2.84219	1.51401	1.90058	2.70619	3.99049	3.43342	0.76076	2.48655	2.6296	2.16419	1.81154	2.48742	2.05668	0.599016	0.200196
2310061I04Rik	5.28013	6.84709	8.46066	8.41687	7.98325	8.42436	7.56873	8.36836	8.20562	12.0523	8.29605	10.1725	13.5031	10.0997	1.33439	0.0435635
2310065F04Rik	252.9	174.924	262.013	314.682	232.868	229.896	244.547	118.679	139.993	268.584	267.277	149.382	170.14	185.676	0.759263	0.105996
2310069B03Rik	3.64147	3.35895	1.60307	4.6157	1.89433	3.5471	3.1101	2.78945	2.48655	2.84873	3.12605	1.39349	3.34025	2.66409	0.856591	0.43646
2310075C17Rik	7.82916	9.04333	6.32323	8.55262	8.93042	8.42436	8.18385	6.33967	5.09743	6.93921	8.05558	5.64364	5.33019	6.23429	0.761779	0.0101586
2410002F23Rik	2.91317	2.06705	2.22649	2.03634	1.35309	1.55186	2.02467	2.02869	3.72983	1.38784	1.92372	3.13535	1.91887	2.35405	1.16269	0.459913
2410004B18Rik	40.7844	34.2355	36.8707	43.1704	32.7449	32.589	36.7325	18.5118	29.59	40.6126	37.6328	14.98	23.2396	27.4278	0.746691	0.0836555
2410006H16Rik	123.082	65.6287	41.1455	71.1361	63.3248	82.4701	74.4645	58.0714	93.9916	44.7031	61.4389	29.0543	48.1138	55.8955	0.750633	0.224964
2410015M20Rik	203.194	145.727	111.057	130.733	159.8	186.888	156.233	80.1334	130.917	123.956	141.153	78.7322	93.3849	108.046	0.69157	0.0240201
2410022M11Rik	1.82073	1.55028	1.87025	1.76483	2.57088	3.10371	2.11345	2.02869	1.86491	1.38784	1.68326	1.53284	2.91384	1.9019	0.899902	0.535764
2410080I02Rik	5.28013	4.52166	2.76085	4.07268	2.8415	6.20742	4.28071	2.53587	4.22714	3.50613	4.32837	2.50828	2.55849	3.27738	0.765616	0.162586
2410089E03Rik	4.36976	5.16762	2.58273	5.15873	8.52449	3.5471	4.89174	6.08608	7.33533	4.52875	3.36651	5.36494	5.11698	5.29976	1.08341	0.692586
2410131K14Rik	8.9216	10.5936	9.97468	11.4035	6.08892	9.75452	9.45614	15.4688	14.049	11.9793	8.05558	12.8898	8.95472	11.8995	1.25839	0.117036
2500002B13Rik	4.91598	7.75143	6.05605	5.15873	5.41237	4.21218	5.58446	3.29663	2.98386	4.82092	3.96767	3.90177	3.19811	3.69483	0.661627	0.0110026
2510002D24Rik	25.6724	25.1921	19.6822	21.4494	20.567	22.1694	22.4554	12.1722	14.5463	20.0141	20.9205	11.4266	14.427	15.5845	0.694018	0.00659729
2510009E07Rik	15.6583	15.7612	14.7839	14.5259	17.8608	15.9619	15.7587	27.641	16.0383	12.8558	11.4221	21.1811	21.2497	18.398	1.16748	0.342851
2510039O18Rik	6.73672	7.62223	7.48101	6.38053	8.11856	9.08944	7.57142	12.4258	13.4274	7.81574	7.57465	11.8447	11.6553	10.7906	1.42517	0.0228776
2510046G10Rik	3.64147	2.97138	1.42495	3.25814	5.14176	6.65081	3.84809	1.26793	2.36222	1.9722	2.88558	2.02056	1.77673	2.04754	0.532093	0.0601216
2610001J05Rik	15.8404	20.1537	21.4634	17.1053	27.4678	17.9572	19.998	12.1722	13.5517	17.9689	15.3898	12.6808	14.9956	14.4598	0.723065	0.0220087
2610002M06Rik	8.1933	9.68928	12.2012	12.218	16.7784	8.42436	11.2508	10.9042	7.08667	11.9793	10.8209	9.89378	11.5132	10.3663	0.921392	0.572484
2610008E11Rik	29.1318	29.4554	24.9367	22.5355	28.8209	19.7307	25.7685	17.7511	17.2815	25.8577	21.4014	19.5089	20.0415	20.307	0.788056	0.0268414
2610021A01Rik	11.1065	18.8618	17.4557	12.0823	15.8312	13.745	14.8471	12.6793	11.0651	11.9793	17.3135	10.5208	10.3761	12.3224	0.829952	0.155097
2610035D17Rik	4.91598	6.07195	5.0764	3.52965	4.73583	1.10847	4.23971	5.32532	4.10281	7.37747	3.36651	2.85666	5.68553	4.78572	1.12878	0.591446
2610044O15Rik8	90.8546	67.179	63.6776	68.964	86.8686	81.3616	76.4843	29.4161	56.8177	65.0825	63.3626	40.3416	53.0176	51.3397	0.671245	0.00682514
2610203C20Rik	8.55745	4.13409	3.47332	4.34419	7.84794	6.42912	5.79769	3.04304	3.72983	3.57917	2.88558	5.71331	5.82767	4.12977	0.712313	0.138437
2610203C22Rik	5.09806	3.74652	3.29521	4.88721	3.78866	4.65557	4.2452	3.04304	2.98386	2.48351	3.60698	1.60251	2.70063	2.73675	0.64467	0.00401803
2610301B20Rik	3.82354	6.45952	6.14511	5.02297	2.97681	3.10371	4.58861	4.31098	3.10819	5.62441	5.17	2.64763	3.55346	4.06911	0.886785	0.523017
2610306M01Rik	18.3894	14.7277	14.7839	16.2907	15.4253	16.8487	16.0776	5.32532	12.4328	14.3167	15.0291	6.13136	7.74654	10.1636	0.632159	0.0179526
2610307P16Rik	4.91598	4.65085	2.31555	2.30785	3.38273	5.98573	3.92645	2.02869	1.98924	1.38784	4.44861	1.46317	1.56352	2.14685	0.546765	0.0458981
2610507B11Rik	98.3196	143.66	128.068	99.1018	178.608	178.464	137.703	297.711	220.93	151.64	122.156	308.31	410.282	251.838	1.82884	0.048613
2610507I01Rik	5.28013	4.52166	3.02803	3.52965	6.08892	5.09896	4.59123	3.29663	1.98924	4.30961	4.68907	1.95089	3.41132	3.27446	0.7132	0.0737867
2700046G09Rik	2.18488	2.32543	1.78119	2.30785	1.62371	3.5471	2.29503	2.53587	0.99462	1.46089	2.16419	0.836094	2.27421	1.71098	0.745515	0.176651
2700049A03Rik	3.09525	3.74652	3.29521	2.71512	3.11212	2.43863	3.06714	5.32532	4.10281	3.36004	2.40465	5.15592	3.76667	4.01923	1.31042	0.0942469
2700062C07Rik	1.82073	2.97138	2.31555	1.49331	2.02964	0.665081	1.88262	1.52152	0.870293	1.16871	2.88558	1.04512	0.85283	1.39068	0.738693	0.297592
2700081O15Rik	3.27732	4.26328	4.36392	3.93692	3.51804	2.43863	3.63302	5.07174	4.60012	3.43308	2.88558	5.64364	3.97987	4.269	1.17506	0.247638
2700097O09Rik	8.55745	8.139	7.12477	7.73809	8.93042	7.98097	8.07845	7.10043	7.58398	7.66965	7.45442	3.5534	3.9088	6.21178	0.768932	0.065337
2810001G20Rik	19.1177	11.3688	7.65913	11.4035	12.5838	11.5281	12.2768	4.31098	9.20024	7.15834	9.37814	5.43461	5.18805	6.77839	0.552129	0.0144267
2810002D19Rik	5.28013	4.26328	3.11709	3.3939	6.76547	5.76404	4.76398	1.52152	1.98924	2.99482	1.92372	1.81154	2.41635	2.10953	0.442808	0.0045548
2810004N23Rik	20.0281	27.9051	41.769	35.025	30.174	15.0752	28.3294	26.1194	25.2385	35.8648	34.8674	24.1771	31.2704	29.5896	1.04448	0.786346
2810006K23Rik	7.82916	3.74652	7.48101	7.73809	5.8183	4.87726	6.24839	5.32532	5.47041	8.91141	10.2198	5.64364	4.76163	6.72203	1.0758	0.691366
2810013P06Rik	25.6724	22.2207	18.7916	18.4628	20.1611	18.844	20.6921	12.4258	18.0275	18.4802	20.3193	9.33639	16.417	15.8344	0.765237	0.0422284
2810021J22Rik	2.00281	0.645952	1.51401	0.814536	1.62371	1.33016	1.32186	0.507174	0.248655	1.3148	1.56302	1.39349	0.781761	0.96815	0.732413	0.26786
2810025M15Rik	7.64708	7.36385	7.12477	7.05931	4.05928	6.65081	6.65085	4.05739	3.72983	7.0853	5.17	4.59852	3.97987	4.77015	0.717224	0.0291288
2810402E24Rik	2.91317	2.45462	5.87793	4.34419	5.00645	6.65081	4.5412	1.26793	3.35684	4.09048	5.04977	2.78698	2.34528	3.14955	0.69355	0.139319
2810403A07Rik	13.2914	14.211	14.0714	12.218	15.29	12.8582	13.6567	13.4401	18.2762	11.468	15.1493	26.0583	16.9855	16.8962	1.23721	0.184183
2810403D21Rik	9.28574	4.0049	4.54204	8.28111	10.1482	7.98097	7.37383	2.78945	5.22176	5.25919	5.41047	3.48373	3.62453	4.29819	0.582898	0.029998
2810410L24Rik	1.09244	2.84219	1.06872	2.30785	1.35309	0.886775	1.59184	0.76076	2.48655	1.16871	1.32256	1.53284	2.06101	1.5554	0.977108	0.931491
2810414N06Rik	2.18488	3.10057	3.02803	4.20843	1.35309	2.21694	2.68199	0.507174	2.2379	3.36004	2.16419	1.74186	1.70566	1.9528	0.728117	0.216383
2810474O19Rik	7.28294	11.4979	5.5217	10.1817	12.1778	16.627	10.5482	13.6937	15.5409	6.93921	5.29023	11.2873	10.4472	10.5331	0.998568	0.994788
2900026A02Rik	11.2886	8.139	7.74819	6.10902	11.2307	9.75452	9.04499	26.6266	16.7842	8.47314	7.93535	23.6893	15.9906	16.5832	1.83341	0.0605747
2900041M22Rik	3.64147	3.74652	3.38427	4.34419	3.38273	2.66032	3.52658	0.76076	2.48655	2.04524	3.00582	1.32382	1.42138	1.84059	0.52192	0.00266039
2900076A07Rik	11.4706	10.9812	8.19348	7.73809	13.9369	17.2921	11.6021	19.5262	10.4435	7.59661	6.13186	16.5129	19.6862	13.3162	1.14774	0.566236
2900093K20Rik	1.45659	1.80867	1.78119	2.30785	2.70619	2.43863	2.08319	1.01435	2.73521	2.11829	2.40465	0.975444	0.85283	1.68346	0.808118	0.336361
2900097C17Rik	52.4371	78.9353	58.7793	50.2297	104.73	88.4558	72.2611	149.87	106.922	72.606	54.3451	162.272	195.44	123.576	1.71013	0.0734255
3110001I22Rik	4.73391	1.93786	2.31555	2.30785	2.16495	3.32541	2.79759	2.28228	1.74059	2.6296	3.36651	1.74186	1.77673	2.25626	0.806503	0.317487
3110002H16Rik	10.1961	5.16762	7.21383	5.56599	8.38918	5.09896	6.93861	7.10043	8.5786	7.15834	6.49256	10.1028	8.5283	7.99351	1.15203	0.320538
3110009E18Rik	3.27732	2.713	2.04837	3.25814	2.70619	4.21218	3.03587	1.26793	2.2379	2.6296	3.48674	2.22959	1.42138	2.21219	0.728685	0.0955626
3110040N11Rik	12.381	15.1153	15.0511	13.9829	13.125	9.97622	13.2719	6.59326	9.07591	12.7828	17.3135	6.41006	8.95472	10.1884	0.767664	0.144953
3110043O21Rik	13.1093	17.5699	22.1758	20.7707	11.6366	15.0752	16.7229	16.9903	11.1895	23.4472	18.5158	11.566	15.0667	16.1292	0.9645	0.820529
3110056K07Rik	3.64147	3.48814	4.6311	4.34419	9.20104	3.76879	4.84579	2.78945	3.85415	3.65221	3.24628	2.22959	3.48239	3.20901	0.662227	0.128469
3110062M04Rik	1.09244	2.45462	2.13743	2.03634	2.8415	3.32541	2.31462	5.07174	1.3676	3.06786	3.24628	1.46317	3.62453	2.97353	1.28467	0.341632
3110082I17Rik	5.4622	5.03843	5.5217	3.52965	3.11212	2.21694	4.14684	2.78945	3.6055	4.74788	3.48674	3.41405	3.12704	3.52845	0.850876	0.35625
3222401L13Rik	1.63866	1.80867	3.82956	1.49331	3.92397	2.88202	2.59603	2.53587	3.10819	2.26437	3.12605	1.95089	3.48239	2.74463	1.05724	0.779139
3300002P13Rik	89.0339	59.04	46.2219	65.1629	63.5954	70.7203	65.6291	26.373	37.6712	41.3431	53.1428	27.3821	36.0321	36.9907	0.563633	0.00283515
3425401B19Rik	69.552	66.7914	53.3467	61.9047	78.7501	90.6727	70.1696	239.132	154.042	64.279	56.0284	224.422	192.953	155.143	2.21097	0.0462783
3632451O06Rik	2.7311	2.32543	3.11709	5.15873	1.35309	2.66032	2.89096	1.77511	2.48655	3.36004	2.16419	2.78698	1.49245	2.34422	0.810879	0.37884
3830406C13Rik	4.73391	7.62223	7.03571	8.41687	12.1778	10.6413	8.43798	5.32532	4.60012	7.45052	8.05558	8.15192	9.59434	7.1963	0.852847	0.374129
4430402I18Rik	2.00281	2.06705	1.33589	1.90058	2.30026	1.33016	1.82279	0.507174	1.98924	1.46089	2.28442	0.836094	0.994968	1.34546	0.738133	0.181923
4632404H12Rik	2.91317	6.07195	5.0764	4.88721	8.38918	6.87251	5.70174	3.55022	4.22714	5.04006	5.77116	4.18047	7.10692	4.97933	0.8733	0.457592
4632415L05Rik	2.91317	5.426	6.14511	1.90058	2.43557	1.10847	3.32148	4.05739	2.85953	3.72526	3.12605	2.996	2.41635	3.19676	0.96245	0.889216
4632427E13Rik	9.64989	7.75143	6.76853	7.05931	11.0954	17.2921	9.93611	6.59326	7.211	7.30443	9.01744	9.33639	14.9245	9.06451	0.91228	0.679799
4632428C04Rik	16.9328	15.7612	10.6872	22.807	12.8544	21.5043	16.7578	7.35402	10.9408	12.7097	13.8268	10.5905	9.23899	10.7768	0.643091	0.0264326
4732440D04Rik	2.36695	4.0049	1.42495	2.71512	1.75902	1.33016	2.26685	1.77511	1.98924	2.11829	1.68326	2.36893	1.8478	1.96377	0.866298	0.503274
4732491K20Rik	4.55183	6.7179	5.96699	6.38053	7.84794	6.20742	6.27877	3.8038	4.10281	4.16352	6.13186	3.76242	3.83773	4.30036	0.684905	0.00654893
4831440E17Rik	6.00842	3.10057	2.04837	3.52965	2.57088	6.65081	3.98478	2.02869	2.36222	1.9722	2.28442	2.36893	2.9849	2.33356	0.585618	0.0862714
4833418N02Rik	4.91598	5.29681	8.90596	7.19506	4.46521	1.99524	5.46238	4.05739	4.72445	6.93921	6.73302	4.87722	6.89371	5.70417	1.04426	0.8323
4833420G17Rik	7.10086	7.49304	6.41229	7.05931	7.84794	6.42912	7.0571	6.08608	7.33533	7.30443	4.32837	8.36094	8.24402	6.9432	0.98386	0.868915
4833439L19Rik	78.1095	165.622	142.05	121.366	156.012	140.775	133.989	131.612	114.257	145.431	137.185	149.312	223.015	150.135	1.1205	0.439111
4921524J17Rik	16.5687	9.30171	13.3589	14.6616	16.7784	11.7498	13.7365	5.32532	7.211	8.18096	11.4221	8.56997	6.89371	7.93384	0.577573	0.00307243
4921531C22Rik	5.82635	2.84219	1.87025	4.75146	4.05928	3.76879	3.85305	2.28228	3.10819	3.36004	5.41047	2.92633	3.05597	3.35721	0.871312	0.505871
4930402H24Rik	6.91879	2.713	2.93897	4.6157	5.8183	6.42912	4.90565	6.59326	6.83801	3.57917	5.04977	6.20103	3.26918	5.25507	1.07123	0.725036
4930429F24Rik	3.09525	4.52166	4.09674	5.02297	5.00645	5.98573	4.62147	14.2009	5.47041	3.57917	4.32837	9.26671	4.76163	6.93453	1.5005	0.228954
4930430F08Rik	6.55464	6.45952	4.45298	5.97326	4.3299	4.21218	5.33041	3.8038	2.2379	5.33223	6.13186	3.69275	3.12704	4.05426	0.760591	0.117997
4930431P19Rik	2.00281	3.74652	2.40461	2.1721	2.97681	5.54234	3.14086	1.77511	4.60012	1.75306	3.60698	1.60251	1.98994	2.55462	0.813349	0.450369
4930453N24Rik	102.507	164.33	161.732	150.553	156.688	158.068	148.98	85.9659	99.9593	166.76	157.144	102.7	149.458	126.998	0.852451	0.229892
4930481A15Rik	4.91598	4.13409	5.34358	5.56599	7.84794	3.99049	5.29968	3.04304	4.10281	4.38266	4.92954	3.20503	3.62453	3.88127	0.732359	0.0607048
4930503L19Rik	3.4594	7.23466	5.0764	4.88721	7.1714	5.32065	5.52495	2.78945	3.72983	4.09048	4.56884	3.76242	4.19308	3.85568	0.697867	0.036983
4930511M06Rik	3.4594	3.35895	1.69213	2.71512	2.97681	1.33016	2.58876	0.76076	2.48655	1.3148	1.32256	1.32382	1.63459	1.47385	0.569325	0.0301521
4930516B21Rik	0.728294	1.80867	1.15777	0.271512	1.35309	2.66032	1.32994	2.53587	2.73521	0.876532	0.601163	3.20503	2.9849	2.15645	1.62146	0.181862
4930522L14Rik	7.82916	5.55519	5.96699	8.0096	7.71263	9.31114	7.39745	3.8038	5.34608	3.72526	3.24628	3.8321	2.84277	3.79938	0.513607	0.000589129
4930523C07Rik	4.55183	4.65085	5.69982	4.07268	3.51804	3.32541	4.30311	8.11478	3.72983	5.7705	6.37233	6.34038	5.04591	5.89562	1.37009	0.0510194
4930551O13Rik	1.63866	1.42109	1.95931	2.03634	2.57088	3.10371	2.12167	5.57891	1.86491	2.84873	2.16419	2.15991	3.76667	3.06389	1.44409	0.178377
4930578C19Rik	1.45659	1.2919	1.15777	0	1.35309	1.10847	1.0613	0.76076	1.49193	0.51131	0.841628	1.60251	0.781761	0.998317	0.940651	0.828634
4931406C07Rik	6.73672	4.65085	4.27486	5.02297	5.00645	3.76879	4.91011	3.8038	2.73521	5.25919	6.37233	2.71731	4.05094	4.15646	0.846512	0.321589
4931406P16Rik	19.846	20.9289	17.5447	20.0919	19.0786	19.9524	19.5738	33.2199	24.7412	19.2837	18.9967	25.8493	27.6459	24.9561	1.27498	0.0572826
4932438A13Rik	28.9497	30.8765	27.3413	28.7803	38.1572	41.9001	32.6675	80.6406	44.5093	26.296	31.6212	59.9201	52.7333	49.2867	1.50874	0.0980461
4933421O10Rik	4.73391	4.13409	3.20615	3.66541	4.73583	3.32541	3.9668	3.8038	1.61626	5.1131	3.24628	4.66819	4.54843	3.83268	0.966189	0.825768
4933427D14Rik	1.63866	0.645952	2.22649	2.44361	2.16495	2.43863	1.92638	1.01435	0.99462	2.11829	0.721395	2.57796	1.35031	1.46282	0.759361	0.285203
4933431E20Rik	2.7311	2.32543	1.95931	3.3939	3.92397	3.99049	3.05403	3.04304	3.23252	3.14091	3.72721	2.15991	2.7717	3.01255	0.986416	0.921026
4933431K14Rik	2.18488	4.26328	4.09674	3.12239	3.38273	1.99524	3.17421	1.52152	0.870293	4.96701	5.65093	1.81154	1.8478	2.77818	0.875235	0.674307
4933434E20Rik	309.889	324.139	275.818	325.543	256.411	263.372	292.529	146.32	213.843	264.42	300.702	120.955	189.613	205.975	0.704121	0.0260187
5031425E22Rik	12.5631	19.2494	13.7152	15.0689	20.0258	21.9477	17.095	17.7511	12.1841	16.2889	13.8268	16.4432	21.2497	16.2906	0.952946	0.699272
5031439G07Rik	53.1654	90.0457	88.7034	75.2088	83.2153	90.2293	80.0947	166.86	99.462	101.97	83.201	178.785	239.148	144.904	1.80916	0.0460343
5033430I15Rik	4.18769	3.48814	3.20615	4.20843	2.57088	3.76879	3.57168	3.29663	3.23252	3.28699	3.60698	2.09024	2.48742	3.00013	0.839977	0.132485
5430425K12Rik	6.55464	2.58381	4.09674	5.15873	3.92397	3.10371	4.23693	2.53587	2.11357	1.9722	2.88558	0.905769	1.35031	1.96055	0.462728	0.00971119
5430431A17Rik	51.7088	35.5274	26.0945	42.8989	44.6521	61.1875	43.6782	12.4258	28.9683	26.5881	31.7414	21.2507	23.1685	24.0238	0.550019	0.00915003
5530601H04Rik	8.9216	5.94276	6.32323	4.6157	6.35954	8.64606	6.80148	5.07174	7.211	3.50613	6.97349	3.97145	3.48239	5.03603	0.740431	0.0986892
5730409E04Rik	17.6611	23.9002	22.9774	21.9925	23.2732	13.9667	20.6285	13.1865	13.5517	22.2055	15.51	18.8121	18.6912	16.9928	0.823754	0.123885
5730455P16Rik	28.0393	39.6615	38.2956	35.8396	38.6985	37.6879	36.3704	46.9136	48.8607	36.6682	37.753	52.1165	57.7792	46.6819	1.28351	0.0274949
5730480H06Rik	5.82635	6.58871	4.45298	5.83751	5.41237	3.32541	5.24055	2.78945	4.84877	2.92177	3.60698	2.64763	2.7717	3.26438	0.622908	0.00834363
5830417I10Rik	1.63866	0.904333	0.979656	1.35756	2.16495	2.43863	1.58063	3.55022	2.61088	0.657399	1.44279	1.95089	1.13711	1.89155	1.1967	0.551502
5830454E08Rik	6.37257	4.78005	6.23417	3.93692	2.43557	3.32541	4.51411	2.28228	3.85415	3.72526	3.84744	1.88121	2.84277	3.07219	0.680573	0.0872809
5930430L01Rik	3.27732	4.0049	4.1858	4.07268	4.19459	3.32541	3.84345	2.78945	2.36222	5.55137	3.00582	3.20503	4.19308	3.51783	0.915279	0.543678
6030419C18Rik	4.00561	8.65576	5.87793	5.83751	8.25387	9.08944	6.95335	9.38271	9.32456	8.18096	6.25209	11.7053	15.5641	10.0683	1.44798	0.078056
6030458C11Rik	15.2942	17.6991	17.99	15.4762	18.4021	14.8535	16.6192	23.8372	17.1572	19.795	20.8002	22.8532	24.7321	21.5292	1.29544	0.00614157
6230400D17Rik	4.36976	4.39247	3.29521	4.6157	3.11212	4.43387	4.03652	1.77511	2.85953	3.36004	4.32837	1.95089	3.05597	2.88832	0.715546	0.0369084
6330403L08Rik	5.4622	3.61733	3.7405	3.25814	4.05928	7.98097	4.68641	9.88988	7.58398	3.57917	3.48674	10.3815	10.305	7.53772	1.60842	0.0987099
6330410L21Rik	3.64147	2.32543	4.6311	4.20843	4.19459	3.5471	3.75802	4.05739	3.6055	4.23657	3.36651	1.53284	3.26918	3.34467	0.890007	0.440567
6430511E19Rik	0.910367	1.93786	0.801536	1.2218	1.21778	1.99524	1.34743	0.76076	0.870293	0.584354	0.360698	1.18447	4.05094	1.30192	0.966223	0.941713
6430548M08Rik	5.64428	7.10547	3.91862	5.29448	7.84794	8.20267	6.33558	17.2439	12.8057	5.69745	4.92954	16.0251	14.9956	11.9496	1.8861	0.049719
6430571L13Rik	22.0309	42.6328	49.0718	31.7669	35.857	20.8392	33.6998	21.8085	27.6007	28.1951	36.0698	31.7716	32.7629	29.7014	0.881354	0.45035
6530402F18Rik	0.364147	1.03352	1.60307	0.814536	1.62371	1.77355	1.20209	1.77511	1.86491	0.730443	0.48093	3.69275	2.48742	1.83859	1.5295	0.269566
6720427I07Rik	4.00561	4.90924	2.13743	2.71512	6.35954	9.08944	4.8694	4.31098	2.11357	1.53393	2.28442	5.64364	4.19308	3.3466	0.687272	0.250901
6720489N17Rik	4.55183	5.426	1.87025	5.02297	4.46521	4.43387	4.29502	0.507174	1.86491	2.84873	3.24628	1.32382	2.7717	2.09377	0.487487	0.00828348
7530428D23Rik	2.18488	1.16271	2.67179	1.76483	2.16495	4.65557	2.43412	2.28228	1.98924	1.3148	1.92372	0.76642	1.27924	1.59262	0.654288	0.163283
8030462N17Rik	18.5715	24.6754	28.8553	30.9523	19.4845	17.0704	23.2682	28.9089	20.3897	28.7064	28.9761	26.755	26.8641	26.7667	1.15035	0.233708
8430408G22Rik	13.8376	8.139	12.2012	5.56599	12.0425	4.21218	9.33308	9.12912	15.4166	14.5358	9.49837	23.1319	9.66541	13.5629	1.45321	0.156413
8430429K09Rik	3.64147	2.713	1.33589	2.30785	2.57088	4.21218	2.79688	2.02869	0.99462	1.9722	1.56302	1.67219	1.13711	1.5613	0.558231	0.0297111
9030624J02Rik	8.55745	9.94766	8.63878	7.19506	6.76547	11.0847	8.69819	15.976	11.5625	11.541	7.21396	16.3735	14.4981	12.8608	1.47857	0.0318849
9130011E15Rik	9.64989	8.91414	6.32323	10.4532	9.20104	13.745	9.71442	9.38271	15.5409	7.88879	7.09372	8.70932	8.5283	9.52396	0.980394	0.907035
9130019O22Rik	5.64428	4.26328	2.22649	5.02297	2.57088	1.10847	3.47273	1.77511	1.86491	3.94439	3.72721	1.67219	2.06101	2.50747	0.722046	0.282672
9130023H24Rik	1.27451	1.42109	1.33589	1.2218	1.4884	1.33016	1.34531	2.02869	1.3676	1.46089	1.20233	1.60251	1.13711	1.46652	1.0901	0.413448
9130204K15Rik	5.82635	2.97138	3.38427	6.24477	4.73583	5.54234	4.78416	2.53587	2.48655	4.4557	3.60698	1.39349	3.48239	2.9935	0.62571	0.0300003
9130401M01Rik	10.7423	12.6607	8.54972	11.5392	5.00645	8.64606	9.52408	7.10043	7.95696	8.83836	8.29605	4.59852	7.32012	7.35174	0.771911	0.127691
9230112E08Rik	2.00281	1.16271	0.890596	1.08605	3.11212	3.10371	1.893	3.8038	1.98924	1.46089	1.32256	3.34438	2.9849	2.48429	1.31236	0.341737
9230114K14Rik	5.28013	5.29681	2.67179	3.66541	4.05928	2.66032	3.93896	4.56456	3.10819	5.18614	4.68907	3.8321	3.97987	4.22666	1.07304	0.625722
9330136K24Rik	4.36976	1.93786	1.24683	2.85087	2.8415	2.88202	2.68814	1.01435	2.98386	1.38784	2.28442	0.627071	1.06604	1.5606	0.580549	0.0743351
9330159F19Rik	25.8544	26.6132	26.2726	25.3864	34.9098	36.8012	29.3063	43.1097	25.6115	26.1499	24.1668	28.7059	35.1082	30.4753	1.03989	0.755504
9330159M07Rik	12.9272	7.88061	7.57007	9.77443	9.74228	12.8582	10.1255	4.05739	6.46503	7.45052	9.49837	4.66819	6.89371	6.50554	0.642492	0.0160878
9330162G02Rik	7.10086	4.13409	4.09674	6.10902	9.33635	7.75928	6.42272	8.87554	5.59474	4.16352	5.04977	6.47973	8.95472	6.51967	1.01509	0.93596
9430015G10Rik	4.55183	3.22976	2.13743	3.25814	2.70619	2.66032	3.09061	4.31098	2.61088	2.41046	0.961861	2.29926	3.83773	2.73853	0.886079	0.568
9430037G07Rik	3.64147	2.32543	0.979656	2.57936	2.8415	2.43863	2.46767	2.53587	2.73521	1.89915	2.40465	1.74186	1.77673	2.18224	0.884333	0.492559
9430038I01Rik	21.8488	16.9239	15.6745	16.5622	13.125	13.745	16.3132	4.56456	9.57322	15.7776	16.8326	7.03713	7.39119	10.196	0.625016	0.0333125
9430073C21Rik	3.64147	3.87571	2.93897	1.35756	2.70619	1.77355	2.71557	0.507174	0.99462	0.949576	1.92372	2.15991	1.49245	1.33791	0.49268	0.0201483
9430091E24Rik	2.91317	3.22976	3.82956	5.43024	5.00645	4.65557	4.17746	5.57891	7.08667	4.09048	2.40465	6.89778	6.18302	5.37358	1.28633	0.196327
9530020I12Rik	1.27451	2.19624	2.67179	2.57936	2.02964	2.21694	2.16141	1.26793	2.73521	2.41046	1.32256	2.57796	1.77673	2.01514	0.932326	0.670547
9530026P05Rik	3.27732	2.97138	1.95931	2.44361	5.41237	3.76879	3.30546	5.8325	2.48655	3.14091	2.88558	2.36893	3.05597	3.29507	0.996856	0.988759
9530068E07Rik	69.7341	65.112	75.9678	72.7652	49.7938	45.4472	63.1367	44.3777	49.1094	72.3139	67.5707	43.3376	44.9157	53.6042	0.849017	0.224633
9530082P21Rik	4.55183	3.10057	4.98734	7.60233	5.54769	7.75928	5.59151	8.87554	7.08667	4.09048	6.85326	10.5905	9.4522	7.82478	1.3994	0.0941866
9830004L10Rik	6.37257	5.68438	7.48101	5.15873	5.95361	3.32541	5.66262	3.29663	4.22714	5.7705	7.93535	2.15991	4.05094	4.57341	0.80765	0.306363
9930021J03Rik	15.8404	14.3401	13.6261	16.2907	11.0954	9.08944	13.3804	18.0047	14.795	12.0523	15.2695	13.5169	17.1987	15.1395	1.13147	0.257131
9930104L06Rik	2.36695	4.90924	5.5217	3.93692	5.95361	7.75928	5.07462	5.07174	2.98386	3.21395	4.56884	6.75843	5.33019	4.6545	0.917212	0.666561
A030001D20Rik	4.55183	2.97138	4.89828	3.3939	3.38273	2.21694	3.56918	2.53587	1.3676	1.9722	3.12605	2.02056	2.06101	2.18055	0.610938	0.0186889
A130010J15Rik	10.7423	6.33033	11.6668	11.4035	7.44202	7.53759	9.1871	6.33967	4.35146	12.5636	8.77698	7.03713	7.6044	7.77888	0.846718	0.364327
A230072C01Rik	1.27451	2.06705	2.31555	2.98663	3.38273	3.10371	2.5217	1.77511	1.61626	1.89915	4.44861	2.15991	1.42138	2.22007	0.880387	0.602614
A330023F24Rik	14.2017	9.56009	8.01536	10.589	15.9665	14.4101	12.1238	16.2295	9.57322	9.71489	8.65675	15.8858	14.1428	12.3672	1.02007	0.901033
A330041J22Rik	3.64147	1.2919	1.42495	2.30785	3.65335	2.43863	2.45969	2.28228	1.24327	1.53393	2.76535	1.39349	1.13711	1.72591	0.701675	0.175711
A330069E16Rik	13.6555	7.88061	6.41229	6.38053	12.9897	16.4053	10.6207	3.04304	10.3192	5.7705	5.8914	4.94689	5.5434	5.91907	0.557316	0.0473306
A330094K24Rik	6.55464	7.88061	7.57007	8.82414	6.49485	5.76404	7.18139	1.77511	4.10281	9.05749	10.2198	3.76242	4.6195	5.58952	0.778333	0.305111
A430005L14Rik	87.5773	67.3082	57.3544	76.0233	60.0774	62.2959	68.4394	38.038	60.0502	61.8685	69.8551	26.9641	40.7226	49.5831	0.724481	0.0489714
A430033K04Rik	2.54903	1.55028	1.87025	0.67878	2.43557	1.33016	1.73568	1.77511	1.61626	1.38784	1.68326	2.50828	1.8478	1.80309	1.03884	0.842016
A430046D13Rik	84.8462	59.04	60.3824	59.0538	61.8364	67.3949	65.4256	38.038	47.4931	60.4807	60.477	33.0954	38.4484	46.3388	0.708266	0.0135949
A430105I19Rik	13.6555	12.6607	21.6415	17.5125	13.9369	15.9619	15.8948	16.4831	15.9139	20.5254	20.1991	26.2673	27.2906	21.1132	1.32831	0.0559726
A4galt	2.91317	3.74652	3.20615	4.34419	3.11212	2.88202	3.36736	4.31098	4.47579	4.23657	3.60698	3.90177	4.54843	4.18009	1.24135	0.0174439
A530013C23Rik	26.4006	20.4121	11.934	25.9294	19.7552	25.7165	21.6913	10.6506	18.6491	17.9689	15.0291	11.2176	11.5132	14.1714	0.653323	0.0228314
A530016L24Rik	1.27451	0.904333	2.22649	2.30785	1.62371	2.21694	1.75897	1.52152	0.248655	1.60698	2.64512	1.60251	0.923899	1.42478	0.810007	0.429771
A830052D11Rik	21.3026	16.278	11.1325	17.241	10.4188	13.5233	14.9827	8.11478	15.168	11.7601	16.8326	7.31583	7.03585	11.0379	0.736707	0.132559
A830082N09Rik	3.27732	6.20114	4.89828	4.75146	7.1714	6.20742	5.41784	7.10043	3.72983	4.67483	3.48674	8.43062	12.0818	6.58404	1.21525	0.45503
A930003A15Rik	37.5071	8.26819	14.6058	13.9829	17.5902	21.2826	18.8728	12.1722	15.0436	11.9062	15.8707	7.17648	12.295	12.4107	0.657597	0.184736
A930005H10Rik	2.54903	3.10057	3.56238	3.66541	2.8415	0.665081	2.73066	2.53587	1.11895	3.72526	4.92954	2.29926	2.48742	2.84938	1.04348	0.868523
A930016O22Rik	5.09806	5.68438	1.42495	4.34419	7.1714	7.75928	5.24704	1.01435	1.86491	0.730443	2.40465	2.15991	1.35031	1.58743	0.302538	0.00942432
A930018M24Rik	11.2886	10.3352	11.0434	9.77443	10.0129	7.53759	9.99868	16.2295	14.422	7.30443	11.4221	18.3941	18.5491	14.3869	1.43888	0.0576469
AA474408	1.82073	3.10057	1.42495	2.44361	4.87114	1.99524	2.60937	2.53587	2.2379	1.53393	2.40465	2.36893	2.06101	2.19038	0.839428	0.460328
Aaas	1.45659	2.06705	2.49367	1.2218	2.16495	1.55186	1.82599	2.02869	3.10819	1.82611	2.04395	2.57796	3.19811	2.46384	1.34932	0.0697017
Aacs	4.55183	3.74652	3.02803	4.6157	2.57088	4.87726	3.89837	6.84684	5.96772	4.01744	3.84744	6.06168	5.5434	5.38075	1.38026	0.0399104
Aaed1	89.216	82.4235	95.2938	103.039	82.674	78.0362	88.447	43.8705	68.7531	82.1748	86.0865	47.7967	78.6736	67.8926	0.767607	0.0403778
Aagab	18.3894	22.0916	23.2446	23.4858	20.567	23.4995	21.8796	16.9903	16.7842	28.3412	28.4951	16.6522	20.3258	21.2648	0.971899	0.8118
Aak1	17.4791	15.3737	10.2419	12.218	20.4317	24.608	16.7254	36.7701	21.1357	15.5584	12.2637	25.4312	24.4478	22.6012	1.35131	0.191117
Aamdc	100.323	118.468	120.498	103.446	106.489	99.5405	108.127	65.4254	78.948	98.7559	108.69	68.9778	84.7144	84.252	0.779194	0.0166269
Aamp	19.6639	25.0629	40.9674	28.916	19.2139	22.1694	25.9989	25.1051	26.9791	37.6178	30.1784	30.1691	29.4937	29.9239	1.15096	0.329664
Aar2	12.7451	14.5985	18.3463	13.3041	16.9137	16.627	15.4225	21.3013	17.6545	17.7498	23.806	26.6157	19.473	21.1	1.36814	0.0100018
Aars	22.395	22.7375	19.6822	16.8337	20.7023	22.8345	20.8642	48.6887	47.6174	23.0089	20.1991	54.2068	31.4836	37.5341	1.79897	0.0368675
Aars2	4.73391	5.94276	5.5217	5.97326	5.8183	7.75928	5.9582	10.6506	10.3192	6.13572	4.08791	15.1194	13.8585	10.0286	1.68315	0.0672969
Aasdh	4.36976	5.55519	4.6311	5.97326	7.71263	6.65081	5.81546	4.31098	3.23252	6.20877	6.85326	4.87722	6.46729	5.325	0.915664	0.540046
Aasdhppt	40.7844	43.0204	42.3924	40.8625	40.3222	27.0466	39.0714	21.8085	23.6222	42.0735	47.0109	23.2713	28.2145	31.0002	0.793422	0.14946
Aatf	2.36695	2.58381	5.87793	4.34419	3.11212	5.76404	4.00817	4.31098	6.83801	3.43308	4.68907	3.8321	4.97484	4.67968	1.16753	0.42416
Aatk	3.27732	2.06705	2.49367	2.57936	2.30026	1.55186	2.37825	3.8038	5.84339	2.04524	1.92372	4.73787	3.48239	3.6394	1.53028	0.103511
Abat	2.91317	2.713	3.02803	1.76483	2.16495	1.99524	2.42987	2.02869	2.73521	1.46089	0.841628	3.69275	1.27924	2.0064	0.825724	0.406288
Abca1	31.4987	25.7089	24.4914	31.6311	31.6624	39.4615	30.7423	45.1384	33.8171	23.8855	25.0084	38.739	27.9302	32.4198	1.05456	0.689647
Abca2	8.01123	7.88061	7.03571	9.50292	9.47166	8.86775	8.46165	23.33	11.0651	6.72008	4.44861	19.0211	14.8535	13.2397	1.56468	0.168199
Abca3	3.27732	2.97138	2.13743	3.12239	6.63016	6.20742	4.05768	12.4258	5.34608	4.52875	4.44861	10.1725	6.18302	7.18411	1.7705	0.0803437
Abca5	12.5631	9.94766	8.99502	12.7611	11.0954	12.8582	11.3701	28.6553	18.0275	11.2488	9.37814	20.345	17.6252	17.5466	1.54323	0.0803637
Abca6	17.1149	10.3352	10.6872	11.4035	10.1482	10.6413	11.7217	7.86119	14.422	8.10792	12.0233	11.8447	5.47233	9.95523	0.849298	0.336764
Abca7	6.1905	5.426	5.5217	3.25814	4.46521	6.20742	5.17816	13.9473	8.95158	4.30961	5.17	12.6808	13.6453	9.78409	1.88949	0.0464628
Abca8a	83.5717	74.4137	72.2274	65.5701	72.7964	79.3664	74.6576	66.9469	82.4292	61.5033	59.5151	78.8716	41.5755	65.1403	0.87252	0.190871
Abca8b	33.3194	28.5511	29.5678	30.6808	30.7152	33.0324	30.9778	42.8562	41.7741	32.7238	24.287	45.2188	25.7981	35.443	1.14414	0.288955
Abca9	34.9581	28.5511	27.7866	25.9294	30.3093	39.6832	31.2029	27.3874	28.471	24.5429	20.9205	27.8001	15.0667	24.0314	0.770165	0.0375866
Abcb10	13.6555	23.2543	25.4711	23.6215	18.1315	16.8487	20.1638	15.7224	17.1572	29.5099	27.894	19.5089	27.2906	22.8471	1.13308	0.410499
Abcb1a	7.82916	3.22976	2.93897	3.66541	4.19459	3.32541	4.19722	3.55022	8.82725	2.92177	3.12605	8.84867	4.54843	5.30373	1.26363	0.438975
Abcb1b	7.46501	6.97628	10.2419	13.3041	7.84794	9.08944	9.1541	7.35402	9.20024	9.34967	8.53651	7.87322	9.09685	8.56842	0.936019	0.584702
Abcb4	71.7369	132.679	133.946	113.763	121.643	106.635	113.4	129.329	92.1267	122.641	126.725	150.427	222.162	140.569	1.23958	0.220158
Abcb6	4.55183	1.80867	2.31555	2.71512	3.92397	3.99049	3.2176	2.53587	2.2379	2.6296	2.76535	3.69275	1.98994	2.6419	0.821076	0.288495
Abcb7	75.3784	62.1406	71.2477	68.421	72.2552	68.2817	69.6208	87.2339	71.2397	87.1419	74.7847	78.9412	86.6333	80.9958	1.16339	0.00936397
Abcb8	11.8348	11.1104	16.5651	14.9331	13.8016	18.1789	14.404	18.7654	23.1249	19.2837	15.0291	27.8698	26.6509	21.7873	1.51259	0.013311
Abcb9	1.63866	1.55028	2.58273	1.35756	1.89433	3.10371	2.02121	3.55022	4.84877	2.99482	2.28442	3.8321	4.54843	3.67646	1.81894	0.00719792
Abcc1	27.1289	24.6754	17.4557	19.9561	28.415	39.6832	26.219	36.7701	35.1847	18.2611	21.6419	39.3661	40.3673	31.9319	1.21789	0.283376
Abcc10	1.09244	0.258381	0.890596	1.2218	1.08248	1.10847	0.942361	1.01435	0.99462	0.584354	0.240465	1.53284	1.77673	1.02389	1.08652	0.773329
Abcc4	9.64989	6.45952	7.12477	9.09565	9.06573	9.08944	8.41417	14.9616	13.4274	7.7427	7.09372	10.8692	10.305	10.7333	1.27562	0.13497
Abcc5	20.2101	19.1202	17.1885	23.893	25.7088	33.9191	23.34	50.9709	25.2385	15.4123	17.6742	34.2102	36.8138	30.0533	1.28763	0.299125
Abcc8	0.910367	1.42109	1.15777	0.814536	1.21778	1.55186	1.1789	4.81815	1.24327	1.46089	0.48093	2.71731	2.84277	2.26055	1.91751	0.148709
Abcc9	106.695	89.7873	77.2147	81.5893	101.888	109.517	94.4485	247.247	182.637	93.7889	85.3651	216.27	178.526	167.306	1.7714	0.0403603
Abcd1	5.4622	3.10057	5.61076	5.56599	4.87114	6.20742	5.13635	9.6363	7.211	4.67483	3.84744	11.9144	8.17295	7.57615	1.47501	0.11056
Abcd2	42.241	42.5037	57.1763	51.18	42.7578	37.4662	45.5542	54.014	45.8769	48.5014	53.0226	60.1291	49.6063	51.8584	1.13839	0.113267
Abcd3	34.776	39.4031	36.6035	34.7535	47.3583	50.9896	40.6473	45.1384	46.1255	39.3709	39.3161	51.0018	47.3321	44.7141	1.10005	0.26227
Abcd4	3.4594	4.26328	3.02803	2.30785	2.8415	4.87726	3.46289	2.02869	3.85415	2.19133	2.88558	2.78698	3.05597	2.80045	0.808705	0.195035
Abce1	49.8881	56.7146	63.1433	54.8454	75.9086	67.1732	61.2789	71.0043	56.196	71.5834	59.6354	62.3587	76.9679	66.291	1.08179	0.34641
Abcf1	20.5743	15.7612	19.3259	13.4398	24.0851	22.8345	19.3368	32.7127	24.7412	20.0141	19.5979	35.743	26.8641	26.6122	1.37625	0.04928
Abcf2	63.9078	60.9779	78.8178	78.3312	56.2887	60.079	66.4004	94.3343	74.4722	116.944	100.274	90.7859	98.0755	95.8143	1.44298	0.00211211
Abcf3	30.4063	29.197	36.4254	40.1838	22.5967	22.6128	30.237	34.2342	27.4764	40.5396	40.7589	35.0463	35.8899	35.6575	1.17927	0.15976
Abcg1	2.00281	0.645952	1.06872	2.57936	1.21778	1.10847	1.43718	0.253587	1.11895	0.949576	0.240465	2.78698	0.568553	0.986352	0.68631	0.376659
Abcg2	40.4203	24.2878	32.5068	37.8759	26.5206	26.3816	31.3322	23.0764	29.7143	39.0787	32.9437	25.5009	22.3868	28.7835	0.918656	0.517287
Abhd10	12.7451	15.2445	13.5371	15.4762	12.7191	7.53759	12.8766	7.10043	10.6922	14.0245	12.2637	8.98802	8.17295	10.207	0.792676	0.123939
Abhd11	45.3363	43.5372	42.6596	43.0346	28.009	29.707	38.7139	24.8515	26.9791	47.4057	44.967	21.8081	34.3264	33.3896	0.862471	0.350204
Abhd12	21.4847	24.0294	39.5425	29.5948	20.7023	18.1789	25.5888	13.4401	23.2492	40.9778	38.3542	17.349	27.9302	26.8834	1.05059	0.820851
Abhd13	19.846	25.7089	26.2726	26.6082	20.567	11.0847	21.6812	15.4688	12.4328	22.1324	19.4777	20.554	20.0415	18.3512	0.846409	0.276473
Abhd14a	14.0197	17.0531	17.6338	17.6483	9.47166	11.9715	14.633	6.33967	9.32456	17.7498	15.7505	10.7995	13.4321	12.2327	0.835966	0.305625
Abhd14b	2.7311	1.80867	2.13743	2.1721	2.30026	1.55186	2.1169	1.26793	2.36222	1.3148	1.08209	2.996	1.70566	1.78812	0.844687	0.372359
Abhd16a	86.4849	114.075	156.121	173.496	73.473	74.2674	112.986	84.1908	60.4232	179.251	162.675	73.1583	93.5981	108.883	0.96368	0.881547
Abhd17a	47.5212	72.605	88.7924	79.8245	46.1405	43.2303	63.019	49.4494	56.196	98.1715	94.3826	36.5095	54.2968	64.8343	1.02881	0.892862
Abhd17b	67.003	54.3892	53.3467	49.8224	65.6251	55.8668	57.6755	31.9519	32.9468	51.5693	49.7763	32.4683	39.017	39.6216	0.686974	0.00333893
Abhd17c	2.36695	3.61733	3.29521	2.30785	5.41237	2.88202	3.31362	4.56456	2.85953	2.6296	4.32837	6.20103	4.97484	4.25966	1.2855	0.219366
Abhd18	9.64989	7.75143	7.92631	8.28111	9.20104	8.64606	8.57597	6.33967	8.32995	7.0853	8.41628	7.24615	6.89371	7.38518	0.861147	0.025272
Abhd2	8.55745	4.52166	3.82956	2.98663	5.00645	7.53759	5.40656	10.6506	8.08129	3.72526	4.32837	6.96745	4.12201	6.3125	1.16756	0.542022
Abhd4	6.00842	5.94276	7.21383	9.91018	5.95361	5.76404	6.79881	9.88988	8.95158	7.81574	7.09372	7.9429	8.31509	8.33482	1.22592	0.0799578
Abhd5	57.1711	62.7865	60.2934	61.6332	53.5825	52.7631	58.0383	29.4161	45.7525	63.4025	66.1279	34.8373	46.1239	47.61	0.820321	0.149202
Abhd6	5.4622	5.68438	7.74819	5.29448	7.84794	4.65557	6.11546	2.78945	4.9731	6.72008	6.37233	3.2747	3.62453	4.6257	0.756394	0.119845
Abhd8	5.28013	15.1153	18.7025	14.5259	7.84794	8.86775	11.7233	10.3971	9.82188	15.6315	16.2314	12.0537	18.6201	13.7926	1.17652	0.439022
Abi1	18.0253	18.8618	17.3666	18.4628	21.6495	15.2969	18.2771	16.2295	14.9193	13.9515	17.4337	14.0743	18.1226	15.7885	0.863838	0.0494772
Abi2	11.8348	11.6271	10.8653	10.3174	7.30671	8.42436	10.0626	10.6506	10.5678	9.05749	8.29605	11.566	12.0818	10.37	1.03054	0.753313
Abi3bp	48.7957	34.1063	31.1709	25.7936	30.3093	32.589	33.7941	29.1625	40.4064	33.5273	20.9205	31.8413	23.8792	29.9562	0.886432	0.393211
Abl1	13.1093	18.7326	12.7355	12.4895	20.567	20.8392	16.4122	41.5882	21.5087	15.7776	12.0233	33.3741	31.5547	25.9711	1.58243	0.098903
Abl2	15.1121	13.0482	7.65913	13.0326	14.884	14.6318	13.0613	41.8418	24.1195	14.4628	9.49837	29.542	30.773	25.0396	1.91708	0.0543347
Ablim1	18.9356	19.6369	13.3589	14.5259	17.4549	18.1789	17.0152	32.9663	20.7627	13.8054	11.7828	32.3987	22.3868	22.3504	1.31356	0.211361
Ablim2	6.00842	10.7228	8.01536	7.46658	12.5838	13.3016	9.68309	14.2009	10.9408	11.1027	10.5805	16.3038	15.8484	13.1629	1.35936	0.0564397
Ablim3	13.6555	6.45952	8.10443	7.33082	6.76547	7.98097	8.38279	10.9042	11.5625	4.74788	5.29023	10.7995	8.03082	8.55586	1.02065	0.917969
Abr	6.91879	8.00981	3.7405	4.20843	6.76547	7.98097	6.27066	11.9186	8.08129	4.82092	5.8914	10.5208	6.11195	7.89083	1.25837	0.271285
Abra	146.023	188.618	191.389	171.188	114.472	106.413	153.017	196.783	188.729	202.698	180.71	127.504	185.775	180.367	1.17873	0.175988
Abracl	3.64147	2.45462	2.67179	3.66541	2.97681	4.21218	3.27038	0.507174	2.48655	2.48351	3.96767	1.32382	1.20818	1.99615	0.610373	0.0588798
Abraxas1	13.1093	9.81847	8.10443	12.7611	14.7487	11.0847	11.6044	5.07174	8.08129	6.93921	11.3019	7.52485	8.17295	7.84865	0.676349	0.0159732
Abraxas2	12.1989	19.2494	17.99	17.784	22.732	19.509	18.2439	22.5692	14.9193	21.3289	19.4777	19.0211	22.9553	20.0453	1.09874	0.355954
Abt1	6.00842	8.139	10.7762	6.7878	3.24742	6.20742	6.86105	7.86119	5.84339	6.50094	8.05558	8.50029	6.11195	7.14556	1.04147	0.806573
Abtb1	10.7423	9.17252	12.1121	12.8968	9.60697	13.745	11.3793	10.6506	11.8111	15.9237	12.9851	13.0988	13.5742	13.0073	1.14306	0.149863
Abtb2	6.73672	4.90924	3.29521	5.02297	4.3299	6.65081	5.15747	10.3971	8.95158	3.87135	4.20814	11.7053	7.67547	7.80149	1.51266	0.107235
AC121965.1	2248.97	1120.98	871.359	1133.7	1731.28	2387.86	1582.36	720.694	1550.36	888.146	1026.91	671.453	785.385	940.492	0.59436	0.0618822
AC126804.1	1.82073	0.645952	0.801536	0.67878	2.02964	0.886775	1.1439	3.04304	1.74059	0.51131	0.721395	2.57796	2.06101	1.77588	1.55248	0.223849
AC134329.1	6.37257	3.61733	2.49367	2.98663	3.38273	2.66032	3.58554	0	2.48655	2.11829	0.841628	1.53284	1.13711	1.35274	0.377275	0.0111116
AC149090.1	5.82635	5.94276	4.72016	4.47995	9.47166	3.5471	5.66466	5.32532	3.10819	4.96701	6.25209	7.24615	4.12201	5.17013	0.912699	0.64481
AC160637.1	0.182073	2.45462	0.623417	0.950291	3.24742	6.65081	2.35144	1.77511	0.621638	2.04524	0.841628	2.57796	1.70566	1.59454	0.678112	0.489488
AC163032.1	1.63866	2.713	0.623417	2.1721	3.51804	4.87726	2.59041	1.77511	0.99462	1.75306	2.16419	2.85666	2.91384	2.07624	0.801511	0.471222
Acaa1a	23.8516	26.484	36.1582	29.459	22.326	25.0514	27.2217	20.5405	24.1195	43.0961	33.5449	24.2467	23.1685	28.1194	1.03298	0.830108
Acaa2	82.1151	116.659	115.065	119.737	53.3119	59.6356	91.0872	77.344	85.9103	152.224	133.097	93.1548	84.6434	104.396	1.14611	0.465939
Acaca	27.8572	19.5078	13.7152	18.5986	18.9433	30.5937	21.536	25.8658	20.3897	12.3445	13.3458	21.3901	20.539	18.9792	0.881277	0.463278
Acacb	98.8659	79.7105	71.2477	85.2547	90.9279	110.403	89.4017	320.534	194.697	88.8949	77.1893	256.82	211.573	191.618	2.14334	0.0455789
Acad10	4.00561	5.55519	3.47332	3.3939	3.78866	5.09896	4.21927	3.04304	3.85415	2.55655	2.40465	3.13535	2.62956	2.93722	0.696143	0.0165073
Acad11	15.1121	16.1488	15.1401	14.7974	14.0722	18.844	15.6858	33.2199	23.4979	18.4802	15.0291	35.8127	23.0264	24.8444	1.58388	0.0396228
Acad12	18.9356	11.7563	12.4683	15.3404	16.1018	14.8535	14.9093	15.4688	15.2923	15.7776	13.947	16.6522	16.3459	15.5806	1.04502	0.572872
Acad8	35.8685	36.3025	36.9597	36.9256	19.7552	20.6175	31.0715	32.7127	22.5033	44.7762	41.4802	25.4312	29.4226	32.721	1.05309	0.747827
Acad9	15.6583	17.3115	25.2039	19.6846	11.0954	11.9715	16.8209	19.7798	19.7681	23.3011	21.0407	18.3941	19.544	20.3046	1.20711	0.170757
Acadl	113.25	107.616	101.884	105.347	84.7037	83.3568	99.3594	73.7938	91.7537	140.172	111.215	92.7368	79.1	98.1286	0.987612	0.915099
Acadm	172.241	199.212	230.397	232.143	159.8	151.417	190.868	147.841	197.308	276.253	263.189	178.227	201.765	210.764	1.10424	0.443876
Acads	85.3924	66.9206	72.1383	81.8608	46.2758	61.6309	69.0365	68.9756	65.272	105.038	88.9721	56.7848	65.8101	75.142	1.08844	0.532384
Acadsb	95.9527	101.156	108.207	93.5358	85.6508	73.824	93.0545	90.2769	101.949	109.859	107.368	88.9744	91.1817	98.268	1.05603	0.42257
Acadvl	53.1654	62.399	73.2961	58.6466	39.9163	42.1218	54.9242	97.3773	86.0347	86.2653	75.3858	99.983	83.0088	88.0091	1.60238	0.000550204
Acap2	13.4734	10.3352	8.99502	8.41687	11.2307	10.863	10.5524	13.1865	11.3138	6.35485	8.53651	14.0743	10.4472	10.6522	1.00946	0.944302
Acap3	14.0197	8.26819	8.10443	9.91018	8.93042	11.3064	10.0899	7.6076	6.96234	8.83836	7.57465	8.91834	9.4522	8.22558	0.815232	0.107322
Acat1	264.917	247.4	267.802	259.973	192.681	175.803	234.763	172.439	186.491	298.021	277.858	157.604	192.526	214.156	0.912226	0.496333
Acat2	5.82635	4.39247	4.80922	3.12239	4.19459	1.10847	3.90891	1.52152	3.48117	3.50613	4.08791	3.90177	2.34528	3.14063	0.803453	0.352402
Acbd3	6.00842	5.16762	8.99502	8.95989	10.2835	8.20267	7.93619	7.35402	8.95158	8.25401	4.8093	10.7299	8.38616	8.08083	1.01822	0.90063
Acbd4	13.6555	28.4219	18.6135	19.4131	13.9369	13.3016	17.8904	13.9473	12.4328	19.2837	20.8002	11.984	13.361	15.3015	0.855291	0.384375
Acbd5	20.7564	19.7661	24.5804	23.35	26.9266	25.9382	23.553	23.8372	22.379	19.2107	16.8326	29.6813	27.9302	23.3118	0.989762	0.919954
Acbd6	7.64708	12.5315	13.0027	12.8968	11.2307	17.0704	12.3965	14.708	8.82725	12.1253	13.947	11.8447	16.6302	13.0137	1.04979	0.718271
Acbd7	4.91598	2.58381	2.22649	3.12239	3.51804	5.32065	3.61456	0.76076	1.98924	1.16871	1.56302	1.81154	1.8478	1.52351	0.421493	0.00770943
Accs	2.91317	0.775142	0.890596	0.950291	1.35309	0.886775	1.29485	0.76076	2.48655	1.75306	3.48674	0.627071	1.20818	1.72039	1.32865	0.466754
Acd	1.09244	1.42109	2.13743	1.2218	2.30026	1.33016	1.58387	1.77511	2.36222	1.38784	3.12605	2.29926	2.48742	2.23965	1.41404	0.069074
Ace	33.8657	30.4889	30.7256	31.0881	32.4742	33.2541	31.9828	45.6456	46.9958	28.9986	32.583	46.1245	17.1987	36.2577	1.13366	0.427787
Acer3	21.6667	11.4979	8.54972	8.95989	16.3724	21.9477	14.8324	9.12912	9.57322	10.3723	8.89721	8.91834	9.59434	9.41409	0.634697	0.0808202
Ache	6.73672	6.45952	6.32323	5.70175	6.76547	8.86775	6.80907	15.7224	13.676	6.72008	6.85326	19.2302	10.5182	12.12	1.77998	0.0479362
Acin1	7.64708	7.10547	8.46066	7.05931	12.9897	10.6413	8.98392	18.5118	14.795	8.10792	6.61279	16.8612	12.9346	12.9706	1.44375	0.106915
Ackr3	22.0309	25.4505	24.7586	22.807	20.7023	19.9524	22.617	27.3874	24.2439	30.3864	22.4835	21.1114	19.1887	24.1335	1.06705	0.452005
Acly	23.3054	16.1488	17.7229	19.4131	17.3196	13.5233	17.9055	13.9473	17.5302	13.3671	13.1053	16.8612	10.6604	14.2453	0.795579	0.0584501
Aco1	11.1065	9.17252	9.17314	8.0096	8.52449	10.4196	9.40097	19.019	13.3031	12.1253	7.45442	17.0703	13.0057	13.663	1.45336	0.048959
Aco2	436.612	470.253	613.354	488.721	382.926	460.68	475.424	840.894	753.301	737.967	608.738	880.826	812.96	772.447	1.62475	0.000182207
Acot11	1.63866	2.58381	1.69213	2.71512	4.19459	4.21218	2.83942	7.35402	4.35146	4.16352	2.76535	7.52485	5.61446	5.29561	1.86504	0.0255237
Acot13	368.699	252.826	197.267	233.229	300.658	356.927	284.934	130.851	272.65	209.126	230.967	139.906	163.246	191.124	0.670767	0.0279448
Acot2	8.01123	6.20114	7.74819	10.7247	8.38918	7.31589	8.06506	13.4401	10.1949	12.3445	7.81512	9.19704	8.31509	10.2178	1.26692	0.0843345
Acot6	1.82073	1.2919	1.24683	1.49331	0.811856	2.66032	1.55416	1.77511	1.86491	0.803487	0.601163	2.22959	1.49245	1.46112	0.940133	0.804931
Acot7	18.5715	21.8332	20.5728	19.8204	16.5078	16.627	18.9888	12.9329	20.514	22.2785	22.9644	14.8407	15.7774	18.218	0.959409	0.702157
Acot8	6.1905	5.55519	6.50135	5.97326	3.38273	3.5471	5.19169	4.31098	2.36222	8.83836	5.77116	2.92633	4.19308	4.73369	0.911782	0.689648
Acot9	31.6808	31.5225	27.5194	29.1875	33.692	31.4805	30.8471	22.062	24.3682	29.2177	30.6593	20.9024	24.3057	25.2525	0.818636	0.0156048
Acox1	34.776	33.4603	24.6695	27.9657	37.3454	37.4662	32.6139	97.6309	69.6234	36.23	31.3807	86.0481	61.1195	63.6721	1.9523	0.0339546
Acox3	5.28013	5.03843	6.50135	7.73809	6.22423	5.09896	5.9802	12.6793	10.5678	5.47832	5.17	15.2587	9.23899	9.7322	1.6274	0.0692539
Acp1	62.6332	65.7579	55.306	56.0672	64.0013	50.5462	59.052	29.1625	30.4602	55.6598	60.3568	31.3535	44.6314	41.9374	0.710177	0.0271696
Acp2	11.4706	6.45952	9.88562	8.14536	9.06573	11.0847	9.35192	8.36836	12.1841	8.76532	7.45442	9.96346	9.59434	9.38833	1.00389	0.972164
Acp5	1.63866	0.645952	2.22649	1.08605	2.30026	1.55186	1.57488	1.01435	1.98924	1.9722	1.44279	0.557396	0.639622	1.26927	0.805945	0.425951
Acp6	7.28294	10.9812	10.3309	8.82414	9.06573	6.20742	8.78205	12.6793	11.5625	8.98445	9.61861	12.193	9.94968	10.8313	1.23334	0.059385
Acsf3	2.7311	3.74652	2.22649	2.71512	4.19459	3.76879	3.23044	4.31098	3.35684	3.87135	5.5307	5.22559	5.61446	4.65165	1.43995	0.0177265
Acsl1	60.0842	67.0498	71.3367	57.4248	85.6508	80.0314	70.263	154.688	129.798	91.0132	61.5591	167.01	127.072	121.857	1.73429	0.022668
Acsl3	25.8544	18.7326	26.5398	25.2506	24.491	25.0514	24.32	26.8802	27.1034	23.5933	22.8442	28.1485	23.666	25.3726	1.04328	0.492889
Acsl4	29.4959	28.6803	30.6365	33.1245	29.0915	31.0371	30.3443	41.0811	28.471	34.8421	34.3865	36.0914	28.6409	33.9188	1.1178	0.133027
Acsl5	5.4622	7.23466	8.28254	6.10902	4.87114	8.86775	6.80455	4.56456	8.32995	7.30443	5.29023	5.15592	3.76667	5.73529	0.842861	0.291398
he	46.0646	36.4317	43.283	42.2201	40.4575	46.5557	42.5021	30.9376	37.2983	35.4995	39.6767	33.1651	39.3723	35.9916	0.846819	0.0111095
Acss1	9.10367	7.62223	6.23417	6.24477	9.33635	8.42436	7.82759	19.5262	14.049	8.4001	6.85326	16.7916	13.361	13.1635	1.68168	0.0419744
Acss2	12.1989	17.8283	14.2495	13.1683	12.9897	15.7403	14.3625	23.33	22.5033	16.3619	11.0614	26.2673	16.5591	19.3472	1.34706	0.0860989
Acss3	8.73952	9.30171	8.3716	8.41687	12.5838	8.86775	9.3802	5.07174	4.9731	9.34967	9.73884	7.52485	8.10188	7.46001	0.795293	0.102989
Acta1	12731.1	18450.7	22877.2	22730.2	14914.6	15436.3	17856.7	19944.1	19033.2	29204.3	26747.9	22180.4	32101.2	24868.5	1.39267	0.0308236
Acta2	14.7479	18.991	22.8883	19.4131	9.74228	9.97622	15.9598	36.7701	27.9737	25.9307	23.0847	30.0994	12.5082	26.0611	1.63292	0.0322059
Actb	124.174	136.554	172.063	135.756	121.914	130.578	136.84	286.553	247.661	162.67	168.085	255.078	148.392	211.407	1.54492	0.0247424
Actc1	130	75.5764	190.053	71.1361	102.023	111.955	113.457	97.6309	130.047	88.6758	176.141	127.504	182.435	133.739	1.17876	0.41515
Actg1	25.4903	28.4219	24.3133	29.0518	24.2204	27.2683	26.461	70.4971	57.315	45.5066	30.8998	43.1285	46.195	48.9237	1.8489	0.00917102
Actl6a	12.7451	14.3401	14.3386	14.3901	11.366	8.64606	12.6377	4.81815	9.44889	14.2436	19.7181	8.29127	10.7314	11.2086	0.886919	0.55679
Actn1	4.00561	2.19624	2.22649	4.07268	3.51804	4.21218	3.37187	8.36836	5.34608	1.60698	3.72721	5.99201	3.6956	4.78937	1.42039	0.210743
Actn2	105.785	98.0555	83.4489	100.595	111.089	127.252	104.371	339.299	233.363	130.019	106.887	321.2	240.64	228.568	2.18996	0.0238035
Actn3	1431.28	1784.51	2394.1	1976.74	2319.2	2130.7	2006.09	4369.55	3310.59	2810.45	2548.09	4614.34	6522.66	4029.28	2.00853	0.0189659
Actn4	7.82916	8.00981	12.5574	12.3538	8.93042	14.4101	10.6818	21.8085	15.9139	11.1758	8.17582	19.7179	9.73648	14.4214	1.35009	0.183904
Actr10	54.8041	60.9779	58.5122	65.4344	56.6946	65.843	60.3777	51.2245	49.1094	73.4095	77.1893	43.5466	50.8145	57.549	0.953149	0.65589
Actr1a	31.6808	36.6901	41.9471	38.1474	33.8274	31.4805	35.6289	51.7317	47.8661	46.9675	45.8086	54.9035	47.6874	49.1608	1.3798	0.000114257
Actr1b	46.9749	79.8397	77.749	71.6791	66.031	79.1447	70.2364	85.4587	78.0777	78.0113	82.8402	85.1423	123.163	88.7822	1.26405	0.0608645
Actr2	21.6667	17.1823	28.41	24.7076	27.1972	20.1741	23.223	30.4304	24.1195	26.8803	25.6095	27.5214	25.4428	26.6673	1.14832	0.122441
Actr3	48.2495	40.8242	50.3187	47.2431	35.0451	34.1408	42.6369	35.7557	36.9253	49.6701	53.1428	27.7305	33.2604	39.4141	0.924414	0.530539
Actr3b	12.7451	11.3688	22.443	28.373	14.6134	17.7355	17.8798	12.4258	12.6814	28.4873	31.02	16.7916	13.4321	19.1397	1.07046	0.77765
Actr5	1.82073	1.80867	1.51401	1.08605	3.11212	3.32541	2.11116	4.31098	0.99462	0.876532	1.68326	2.15991	1.98994	2.00254	0.948547	0.866275
Actr6	25.1261	24.8046	20.4837	23.893	18.2668	15.9619	21.4227	15.976	20.6384	22.4976	20.68	9.68476	14.2849	17.2936	0.807256	0.134012
Actr8	13.1093	17.3115	19.8603	18.7343	14.6134	16.1836	16.6354	16.4831	17.9032	20.3794	20.1991	18.6728	25.3006	19.823	1.19162	0.0782408
Acvr1	8.01123	8.139	7.57007	8.14536	7.1714	11.7498	8.46447	11.665	9.32456	6.64703	5.8914	9.19704	10.5182	8.87388	1.04837	0.725362
Acvr1b	51.7088	39.0155	39.1862	37.3329	40.7281	43.0086	41.83	62.8895	55.9474	36.23	36.19	55.1126	49.2509	49.2701	1.17786	0.177206
Acvr1c	0.54622	1.55028	0.534358	1.76483	3.38273	1.10847	1.48115	0.76076	0.745965	0.949576	1.56302	0.278698	1.27924	0.929545	0.627583	0.280108
Acvr2a	26.4006	33.0727	31.0818	28.916	44.6521	33.9191	33.0071	38.5452	31.4549	28.5603	31.3807	34.2799	34.8239	33.1741	1.00506	0.956245
Acvr2b	1.27451	3.48814	1.42495	1.2218	3.78866	3.10371	2.38363	7.86119	5.84339	2.99482	3.12605	6.68875	5.47233	5.33109	2.23654	0.0126608
Acvrl1	10.1961	11.6271	14.6058	15.7477	9.20104	13.0799	12.4096	14.2009	11.9354	15.5584	14.0672	14.0743	5.5434	12.5633	1.01238	0.934154
Acy1	1.82073	0.645952	1.78119	0.814536	1.89433	1.77355	1.45505	4.05739	2.11357	1.60698	2.04395	4.04112	2.55849	2.73692	1.88098	0.0322609
Acyp1	127.998	104.644	72.6726	99.2376	82.4034	96.2151	97.1951	66.4397	90.8834	78.3035	96.0658	37.6939	42.4994	68.6476	0.706287	0.0493797
Acyp2	1056.21	679.283	498.823	661.81	875.181	1067.23	806.423	362.122	640.411	522.851	613.186	347.746	421.796	484.685	0.601031	0.0179077
Adal	12.5631	15.1153	20.3056	15.7477	14.4781	14.6318	15.4736	14.9616	15.6653	15.7045	14.4279	16.6522	17.2698	15.7802	1.01982	0.796759
Adam10	22.9413	17.1823	12.6465	17.5125	19.7552	20.3958	18.4056	18.5118	16.6599	12.4906	18.0349	17.0703	11.6553	15.7371	0.855019	0.184494
Adam15	5.64428	4.78005	6.23417	6.10902	6.76547	6.20742	5.95673	17.7511	12.3084	5.1131	4.32837	10.5208	7.24906	9.54515	1.60241	0.14375
Adam17	12.1989	11.2396	9.35126	9.09565	12.4485	9.97622	10.7183	14.708	13.4274	9.49576	9.85907	14.562	12.1528	12.3675	1.15386	0.171221
Adam19	1.45659	3.87571	1.78119	2.71512	2.30026	3.5471	2.61266	2.53587	1.74059	1.53393	1.08209	3.69275	2.48742	2.17877	0.833929	0.44494
Adam22	2.7311	1.93786	2.58273	3.25814	1.89433	3.10371	2.58465	6.84684	3.97848	2.48351	2.16419	4.04112	2.91384	3.738	1.44623	0.166492
Adam33	3.82354	1.67948	0.801536	2.85087	2.16495	1.55186	2.14537	2.02869	1.11895	1.09566	1.92372	2.02056	2.27421	1.74363	0.812742	0.431611
Adam9	33.3194	42.5037	46.8454	37.8759	41.4047	46.7774	41.4544	62.3824	41.7741	47.771	48.093	60.8955	74.978	55.9823	1.35046	0.0335474
Adamts1	15.8404	11.7563	10.509	10.4532	14.3428	20.3958	13.8829	57.8178	45.3796	24.8351	15.2695	38.9481	25.3006	34.5918	2.49168	0.0219742
Adamts10	6.00842	8.39738	5.5217	3.80117	7.84794	9.31114	6.81462	7.86119	3.23252	4.30961	5.17	8.2216	7.74654	6.09024	0.893702	0.56225
Adamts12	6.00842	5.81357	3.47332	4.47995	5.68299	3.99049	4.90812	6.84684	4.72445	2.70264	4.08791	4.3895	4.19308	4.49074	0.91496	0.565941
Adamts15	1.82073	0.904333	1.69213	1.2218	0.676547	1.33016	1.27429	1.77511	1.49193	0.584354	1.44279	1.81154	0.497484	1.2672	0.99444	0.981546
Adamts2	9.28574	5.94276	8.99502	10.4532	10.1482	9.31114	9.02268	16.4831	13.1787	7.30443	8.05558	16.3735	8.31509	11.6184	1.28769	0.209554
Adamts20	4.36976	6.20114	4.6311	4.47995	5.00645	6.87251	5.26015	5.8325	9.57322	2.92177	2.64512	7.03713	8.81258	6.13705	1.16671	0.512037
Adamts3	1.45659	2.84219	1.15777	2.44361	1.75902	1.55186	1.86851	1.77511	1.74059	1.9722	1.68326	1.25414	1.63459	1.67665	0.897319	0.517073
Adamts5	32.4091	20.6705	22.0868	24.8433	34.2333	33.6975	27.9901	21.3013	25.9845	24.6159	20.0788	22.5049	21.2497	22.6225	0.808234	0.0892798
Adamts6	3.4594	3.61733	2.58273	2.71512	4.19459	7.75928	4.05474	1.01435	4.47579	3.65221	1.68326	2.36893	3.9088	2.85056	0.703018	0.240879
Adamts9	5.64428	4.90924	5.34358	5.70175	5.54769	3.10371	5.04171	35.5022	21.1357	8.32705	6.01163	11.4266	20.0415	17.0741	3.38657	0.042621
Adamtsl1	10.014	4.0049	4.1858	6.92355	8.93042	7.31589	6.89577	7.35402	5.34608	4.30961	5.17	6.47973	4.8327	5.58203	0.809486	0.269777
Adamtsl2	1.27451	1.55028	1.78119	1.35756	1.89433	1.10847	1.49439	8.62195	6.71369	4.38266	3.12605	5.29526	12.5792	6.78647	4.5413	0.0125158
Adamtsl3	9.46782	7.23466	5.87793	7.05931	7.03609	8.20267	7.47975	11.4114	10.3192	6.4279	6.73302	9.05769	7.53333	8.58042	1.14715	0.285709
Adamtsl4	7.64708	7.23466	4.45298	5.29448	12.8544	12.4148	8.31641	15.4688	9.82188	7.59661	6.01163	14.4923	10.8025	10.699	1.28649	0.283576
Adamtsl5	8.37538	11.2396	11.4887	10.0459	11.366	9.75452	10.3783	10.9042	11.9354	11.0297	10.7007	14.562	13.9296	12.1769	1.1733	0.0615139
Adap1	1.09244	1.67948	3.02803	1.2218	1.62371	2.21694	1.8104	1.26793	2.85953	1.82611	1.80349	1.81154	2.06101	1.93827	1.07063	0.731613
Adap2	2.18488	2.06705	1.42495	1.76483	1.08248	3.99049	2.08578	1.52152	1.74059	1.24175	2.04395	1.88121	1.56352	1.66542	0.798467	0.369158
Adar	2.36695	2.06705	1.42495	1.76483	2.70619	4.43387	2.46064	3.8038	2.36222	1.38784	1.80349	3.2747	2.27421	2.48438	1.00965	0.967652
Adarb1	8.37538	6.07195	6.85759	9.63867	13.6662	13.745	9.72581	18.0047	11.5625	8.69227	7.21396	14.4923	15.0667	12.5054	1.28579	0.227289
Adat1	1.27451	2.97138	2.13743	3.52965	1.62371	3.10371	2.44007	2.78945	1.86491	2.11829	3.00582	2.02056	2.84277	2.4403	1.0001	0.999571
Adat2	3.27732	3.48814	1.60307	3.12239	2.70619	3.10371	2.88347	2.02869	2.73521	2.92177	3.72721	1.67219	2.70063	2.63095	0.912425	0.545367
Adck1	10.7423	11.7563	14.6948	13.1683	10.6894	10.863	11.9857	9.12912	15.6653	17.1654	11.4221	12.4717	14.9245	13.463	1.12326	0.319682
Adck2	2.18488	2.32543	2.13743	2.03634	1.35309	2.21694	2.04235	2.02869	1.3676	1.9722	2.16419	1.81154	2.06101	1.90087	0.930727	0.462163
Adck5	6.91879	5.29681	4.6311	7.46658	7.44202	3.99049	5.95763	2.02869	4.60012	6.57399	6.97349	3.13535	2.7717	4.34722	0.72969	0.156781
Adcy1	0.364147	1.2919	1.60307	2.1721	2.57088	1.77355	1.62927	0.76076	2.11357	0.949576	1.08209	1.11479	2.27421	1.3825	0.848537	0.55871
Adcy2	12.1989	16.6656	15.4964	15.4762	16.1018	21.9477	16.3144	22.3156	22.379	18.7724	13.947	26.546	37.4534	23.5689	1.44467	0.0807278
Adcy3	0.364147	1.55028	1.15777	0.543024	0.676547	1.10847	0.900041	1.26793	2.98386	0.730443	0.601163	2.15991	0.497484	1.37347	1.526	0.325242
Adcy4	3.82354	1.67948	1.87025	1.62907	3.78866	3.76879	2.75997	7.10043	4.72445	3.21395	3.00582	5.01657	2.55849	4.26995	1.5471	0.104667
Adcy5	1.09244	2.45462	0.890596	1.08605	1.08248	2.21694	1.47052	3.29663	0.870293	0.949576	1.56302	2.50828	1.98994	1.86296	1.26687	0.427558
Adcy6	8.01123	5.29681	6.76853	5.29448	7.30671	7.98097	6.77646	16.7367	11.0651	5.98963	5.41047	16.8612	9.66541	10.9548	1.61659	0.0978151
Adcy7	8.1933	6.97628	4.27486	5.43024	6.63016	6.65081	6.35928	11.665	6.3407	6.93921	5.77116	9.75444	7.74654	8.03617	1.26369	0.155824
Adcy9	21.1205	18.345	17.7229	17.784	18.4021	25.4948	19.8116	54.2676	35.5577	17.3845	17.9147	49.5386	36.1031	35.1277	1.77309	0.0587785
Adcyap1r1	0	0.645952	0.801536	1.2218	1.4884	0.443387	0.766847	1.26793	1.98924	0.949576	0.721395	1.04512	0.355346	1.05477	1.37546	0.381424
Add1	17.4791	21.704	28.41	20.9064	23.4085	28.8202	23.4547	49.4494	34.6874	32.4317	21.1609	44.2433	39.4434	36.9027	1.57336	0.0192096
Add3	26.2186	20.6705	16.8323	23.2143	23.0026	23.9429	22.3135	29.6697	30.5846	23.0089	15.2695	27.8698	22.5289	24.8219	1.11242	0.379532
Adgra2	2.00281	1.16271	2.49367	2.03634	2.43557	2.66032	2.1319	4.05739	3.23252	2.11829	2.16419	4.18047	1.35031	2.85053	1.33708	0.208451
Adgra3	9.83196	11.4979	12.6465	9.36716	10.9601	11.5281	10.9719	23.0764	13.5517	11.1758	8.77698	14.6317	17.7673	14.83	1.35163	0.123304
Adgrd1	9.10367	5.03843	4.80922	7.19506	6.90078	5.09896	6.35769	11.4114	7.95696	6.28181	7.33419	6.89778	6.25409	7.68937	1.20946	0.233306
Adgre1	13.8376	8.139	5.96699	9.09565	8.38918	11.7498	9.5297	8.36836	8.32995	7.0853	6.85326	5.92234	3.34025	6.64991	0.697809	0.0675229
Adgre5	9.83196	7.62223	8.3716	6.24477	9.60697	7.0942	8.12862	9.12912	8.08129	6.50094	6.73302	12.8201	9.09685	8.72689	1.0736	0.601393
Adgrf5	25.1261	25.5797	24.5804	19.6846	22.8673	32.1456	24.9973	73.7938	53.5852	21.6211	17.9147	68.072	24.4478	43.2391	1.72975	0.134769
Adgrg1	2.18488	3.10057	1.95931	1.49331	3.24742	1.99524	2.33012	12.9329	6.3407	2.11829	0.48093	6.41006	3.6956	5.32975	2.28732	0.156645
Adgrg6	1.27451	0.645952	1.24683	0.67878	1.62371	0.665081	1.02248	4.56456	2.36222	0.803487	1.56302	1.95089	1.27924	2.08724	2.04135	0.110091
Adgrl1	7.64708	8.00981	6.05605	5.97326	5.8183	9.31114	7.13594	27.641	12.4328	8.25401	4.32837	22.0172	19.7572	15.7384	2.20551	0.0636436
Adgrl2	4.91598	4.90924	4.1858	4.47995	3.51804	4.21218	4.3702	12.9329	6.46503	4.01744	4.32837	7.31583	3.9088	6.49473	1.48614	0.193981
Adgrl4	13.8376	12.0147	15.2292	12.7611	14.884	6.65081	12.5629	17.4975	15.4166	11.2488	12.384	16.5825	8.59937	13.6215	1.08426	0.590645
Adh1	12.9272	16.4072	22.443	15.2047	9.47166	10.6413	14.5158	8.87554	9.32456	13.148	14.0672	14.4923	4.6195	10.7545	0.740881	0.160695
Adh5	59.7201	45.475	60.8277	54.8454	51.8235	59.4139	55.3509	50.2102	46.1255	73.9208	71.4182	43.1982	49.1088	55.6636	1.00565	0.959853
Adhfe1	21.6667	27.7759	23.0664	27.0154	25.3029	25.0514	24.9798	23.0764	23.2492	19.2107	32.1021	22.2959	28.8541	24.7981	0.992724	0.93508
Adi1	25.3082	39.6615	46.0438	43.9849	34.6392	31.9239	36.9269	26.6266	33.0711	44.7762	37.5126	29.542	33.6157	34.1907	0.925902	0.52219
Adig	11.8348	8.00981	9.17314	11.4035	9.20104	8.86775	9.74833	4.81815	7.08667	13.148	10.2198	6.27071	7.17799	8.12021	0.832984	0.276183
Adipoq	24.2158	15.3737	24.0461	17.3768	33.9627	20.1741	22.5248	10.1435	8.5786	20.2333	21.0407	10.7995	11.1579	13.6589	0.606393	0.0307948
Adipor1	234.146	449.97	433.898	444.193	399.433	413.237	395.813	238.879	236.471	413.139	436.204	302.666	452.924	346.714	0.875953	0.372293
Adipor2	79.5661	107.616	129.136	119.873	85.9215	80.9182	100.505	93.3199	93.37	128.996	123.719	105.209	133.539	113.025	1.12458	0.298951
Adk	95.2244	86.4284	86.655	79.4172	70.7668	88.4558	84.4913	57.8178	73.8506	83.3435	89.0923	57.4118	56.1446	69.6101	0.823873	0.0616188
Adm	2.54903	2.32543	2.40461	3.25814	2.57088	3.32541	2.73892	1.77511	1.86491	2.92177	1.80349	1.95089	1.35031	1.94441	0.709921	0.017598
Adnp2	4.91598	3.35895	2.67179	2.44361	4.60052	4.21218	3.7005	9.12912	4.84877	2.99482	3.00582	4.87722	3.9088	4.79409	1.29552	0.320247
Ado	17.1149	24.9337	25.2929	20.3634	23.6791	23.7212	22.5176	27.641	25.8601	25.0542	21.8823	33.5831	30.4176	27.4064	1.21711	0.0461607
Adpgk	11.6527	9.81847	11.0434	9.09565	10.6894	11.5281	10.638	9.6363	10.6922	9.5688	10.7007	9.82411	11.3711	10.2989	0.968124	0.519917
Adprh	17.1149	17.5699	20.1275	20.0919	10.2835	8.64606	15.639	12.6793	16.6599	21.5481	22.3633	12.4717	11.8686	16.2651	1.04004	0.827585
Adprhl1	14.5659	17.4407	14.873	12.4895	9.20104	17.0704	14.2734	44.3777	25.8601	18.188	15.51	33.9315	35.8899	28.9595	2.02891	0.0216914
Adprhl2	10.7423	10.5936	9.17314	10.7247	6.76547	7.53759	9.25614	5.57891	5.71907	11.2488	13.1053	5.50429	7.46226	8.10312	0.875431	0.471363
Adprm	3.4594	7.75143	6.85759	10.7247	8.52449	4.65557	6.99553	3.8038	4.72445	7.81574	7.09372	4.66819	5.33019	5.57268	0.796606	0.287616
Adra1a	1.63866	1.16271	3.29521	1.76483	2.8415	1.77355	2.07941	5.07174	2.48655	1.68002	1.32256	4.52884	1.91887	2.83476	1.36325	0.32962
Adrb2	8.01123	10.9812	13.6261	15.7477	13.6662	13.0799	12.5187	30.9376	23.4979	26.8073	15.2695	14.2136	36.6717	24.5663	1.96236	0.0187324
Adrm1	20.0281	24.2878	32.7739	23.35	21.2436	22.8345	24.0863	28.6553	28.9683	31.6282	33.064	31.5626	35.3214	31.5333	1.30918	0.00805394
Adsl	177.704	178.412	197.445	191.416	92.6869	92.8897	155.092	101.942	138.004	259.38	243.712	106.323	114.564	160.654	1.03586	0.878723
Adss	12.7451	14.211	14.3386	11.9465	13.5309	15.5186	13.7151	12.1722	6.09205	13.148	15.2695	11.2176	8.88365	11.1305	0.811549	0.115493
Adssl1	283.853	297.526	396.404	339.39	299.71	295.74	318.77	472.939	381.313	454.336	410.234	422.297	489.382	438.417	1.37534	0.000562643
Aebp1	34.776	28.5511	25.4711	29.459	36.9395	36.8012	31.9996	69.4828	56.569	32.8699	28.0142	70.9984	42.7126	50.1078	1.56589	0.060898
Aebp2	16.2045	14.211	10.6872	13.5756	23.9498	24.8297	17.2429	28.1481	22.5033	16.508	14.3077	23.0623	22.4579	21.1645	1.22743	0.239289
Aen	26.4006	28.4219	25.7382	25.5221	25.3029	18.844	25.0383	20.0334	21.7573	26.296	25.6095	20.0663	31.3415	24.184	0.96588	0.711369
Aes	150.757	316.646	330.945	246.94	264.394	256.5	261.03	242.936	251.266	286.553	304.309	301.203	423.288	301.592	1.15539	0.300431
Afap1	3.09525	2.713	3.11709	4.07268	4.05928	3.76879	3.47101	8.36836	5.47041	5.1131	4.20814	7.45517	3.9088	5.754	1.65773	0.0246978
Afap1l1	17.8432	24.9337	27.6975	19.4131	22.0554	18.1789	21.687	24.5979	29.0926	21.9863	22.243	28.9149	37.1692	27.334	1.26039	0.0790619
Afap1l2	0.910367	1.16271	0.534358	0.950291	0.541238	1.55186	0.941804	1.01435	2.36222	0.730443	1.20233	1.53284	0.497484	1.22328	1.29887	0.395874
Afdn	16.5687	16.7948	9.7075	11.2677	15.1547	13.745	13.8731	24.5979	19.0221	11.3949	11.0614	29.0543	15.2088	18.3899	1.32558	0.203809
Aff1	20.2101	24.6754	15.0511	21.4494	26.25	30.8154	23.0752	70.7507	35.8063	21.6211	20.1991	45.0097	39.8698	38.8761	1.68475	0.0926155
Aff3	4.00561	3.48814	4.00768	4.6157	2.57088	1.99524	3.44721	7.10043	3.48117	2.84873	3.36651	3.97145	2.06101	3.80488	1.10376	0.673129
Aff4	58.8097	56.5854	54.3264	47.3788	65.0838	60.7441	57.1547	101.435	72.11	57.1937	55.0665	94.6877	102.979	80.5786	1.40983	0.046822
Afg1l	10.1961	10.5936	9.61844	10.7247	10.5541	9.53283	10.2033	11.665	10.1949	12.7097	9.13768	10.4512	10.3761	10.7558	1.05414	0.35216
Afg3l1	11.4706	17.4407	19.9493	15.3404	14.884	15.2969	15.7303	32.2055	19.0221	19.5028	19.3575	21.1114	24.4478	22.6078	1.43721	0.0209922
Afg3l2	15.6583	18.345	19.5041	19.4131	22.8673	19.509	19.2161	38.038	29.4656	20.6715	18.9967	36.5095	35.3214	29.8338	1.55254	0.0244644
Aftph	28.7676	27.5176	26.8069	27.9657	27.3325	26.6032	27.4989	30.9376	26.8547	27.6107	22.8442	26.2673	27.8591	27.0623	0.984121	0.710044
Aga	18.0253	18.991	20.3056	20.0919	17.3196	18.844	18.9295	14.708	12.6814	20.8907	24.7679	16.5129	17.3409	17.817	0.941225	0.570216
Agap1	12.7451	9.30171	9.79656	11.4035	12.7191	17.5138	12.2466	15.7224	15.168	8.98445	9.25791	16.5129	15.422	13.5113	1.10326	0.509709
Agap3	6.1905	11.7563	11.0434	13.4398	9.47166	10.1979	10.3499	16.9903	13.0544	13.0749	13.2256	19.6482	21.1075	16.1835	1.56363	0.0098919
Agbl1	17.6611	17.1823	10.3309	11.5392	15.5606	22.8345	15.8514	16.9903	19.8924	9.34967	13.7065	16.8612	18.2648	15.8442	0.99954	0.997649
Agbl3	5.4622	4.78005	4.27486	5.15873	5.41237	4.87726	4.99425	2.02869	4.47579	4.09048	3.84744	1.95089	4.19308	3.43106	0.687003	0.018001
Agbl5	0.54622	0.904333	0.623417	1.90058	2.97681	1.33016	1.38025	1.52152	1.24327	0.219133	0.721395	0.905769	2.06101	1.11202	0.805661	0.575659
Agfg1	19.846	21.1872	22.0868	18.5986	24.2204	21.726	21.2775	34.4878	26.7304	18.4072	22.243	29.333	31.9101	27.1852	1.27765	0.0623091
Agfg2	1.82073	3.10057	3.29521	2.44361	2.16495	1.77355	2.4331	4.81815	3.6055	2.55655	3.60698	3.8321	2.91384	3.55552	1.46131	0.0227479
Aggf1	6.55464	6.84709	11.7559	6.38053	7.44202	6.42912	7.56821	12.6793	10.5678	8.91141	7.57465	12.4717	11.3711	10.596	1.40007	0.0287951
Agk	3.64147	3.48814	2.84991	3.25814	3.11212	3.5471	3.31615	3.04304	4.47579	2.26437	2.88558	3.76242	2.41635	3.14126	0.947263	0.647755
Agl	1099.18	906.917	745.251	857.842	1008.19	1272.96	981.724	1287.97	1132.5	771.713	826.238	1063.02	1047.28	1021.45	1.04047	0.725276
Agmo	5.28013	6.33033	5.0764	3.80117	4.87114	4.21218	4.92856	2.78945	3.85415	3.7983	5.65093	5.64364	3.12704	4.14392	0.840798	0.236456
Ago1	2.18488	3.74652	2.40461	2.57936	4.87114	3.10371	3.14837	6.08608	4.22714	3.72526	2.64512	8.01257	6.25409	5.15838	1.63843	0.0594589
Ago2	23.8516	26.8716	18.8806	18.8701	28.8209	30.5937	24.6481	84.9516	37.1739	26.8803	19.8384	56.8544	57.566	47.2108	1.91539	0.0699185
Ago3	12.0168	9.30171	6.41229	8.28111	16.7784	17.9572	11.7913	22.5692	14.049	8.47314	8.17582	16.7916	16.6302	14.4482	1.22533	0.390091
Ago4	2.91317	3.10057	2.76085	4.20843	4.60052	5.54234	3.85431	6.33967	6.3407	3.28699	3.36651	7.9429	7.74654	5.83722	1.51446	0.0729917
Agpat1	8.55745	23.3835	24.4914	14.2544	18.2668	18.844	17.9662	24.3443	24.4925	24.6159	24.5275	35.743	48.3981	30.3536	1.68948	0.0298204
Agpat2	11.8348	9.56009	10.6872	11.4035	9.33635	6.87251	9.94906	5.57891	5.47041	11.7601	10.8209	6.54941	5.61446	7.63238	0.767145	0.131138
Agpat3	22.0309	37.336	33.1302	32.5814	30.5799	31.4805	31.1898	49.703	32.6981	37.7639	38.5947	52.6739	65.4547	46.1481	1.47959	0.028314
Agpat4	0.910367	2.06705	2.40461	2.44361	1.21778	0.886775	1.65503	1.52152	2.2379	1.89915	0.721395	2.29926	0.994968	1.61237	0.97422	0.917346
Agpat5	32.4091	39.6615	43.283	40.048	46.0052	41.6784	40.5142	27.8945	22.6276	40.2474	40.9993	26.8944	35.3214	32.3308	0.798011	0.0534961
Agps	24.2158	28.4219	26.2726	29.1875	24.491	23.2778	25.9778	32.4591	29.59	24.1777	28.7356	29.1936	30.5597	29.1193	1.12093	0.0623385
Agrn	3.4594	3.22976	1.87025	2.44361	3.65335	4.87726	3.2556	10.6506	3.72983	2.6296	3.60698	5.43461	3.48239	4.92234	1.51196	0.2382
Agt	4.18769	2.32543	3.91862	3.93692	1.62371	4.21218	3.36743	19.5262	15.168	8.10792	8.17582	8.29127	12.7925	12.0103	3.5666	0.00562162
Agtpbp1	35.1402	43.9247	33.5755	34.8893	56.1534	53.2065	42.8149	47.4207	40.2821	33.8926	33.7854	55.0429	72.7038	47.1879	1.10214	0.565892
Agtr1a	1.63866	1.93786	0.979656	0.950291	1.4884	0.886775	1.31361	1.77511	2.73521	1.3148	0.721395	1.74186	0.568553	1.47615	1.12374	0.672755
Agtrap	5.09806	4.52166	5.16546	5.29448	7.98325	9.53283	6.26596	6.33967	6.58936	7.23139	5.65093	6.13136	6.96478	6.48458	1.03489	0.806534
Ahctf1	40.7844	32.6852	22.7993	27.9657	41.6753	45.0038	35.1523	56.8034	46.7471	26.442	22.1228	50.9321	46.9767	41.6707	1.18543	0.360838
Ahcy	27.8572	25.9673	30.9037	39.3692	31.7977	24.8297	30.1208	20.0334	22.1303	40.3935	38.9554	26.0583	29.6358	29.5344	0.980533	0.889552
Ahcyl1	14.0197	17.5699	12.3793	15.6119	21.6495	21.2826	17.0855	21.3013	15.168	14.4628	16.4719	22.2262	21.0365	18.4444	1.07954	0.5319
Ahcyl2	8.1933	7.88061	9.44032	6.24477	10.5541	9.97622	8.71489	13.1865	17.1572	7.30443	11.4221	12.4717	14.2138	12.626	1.44878	0.0323221
Ahdc1	6.1905	4.26328	4.54204	4.6157	5.41237	8.42436	5.57471	20.2869	10.6922	6.13572	4.8093	17.2793	10.1629	11.5611	2.07384	0.0616272
Ahnak	580.268	404.883	388.923	433.876	508.763	614.757	488.578	995.074	751.684	409.925	374.885	725.869	576.371	638.968	1.30781	0.189963
Ahnak2	2.54903	2.45462	2.84991	5.43024	3.24742	3.99049	3.42028	3.55022	3.48117	2.99482	3.96767	3.2747	2.41635	3.28082	0.959225	0.792575
Ahr	2.18488	1.2919	0.890596	1.2218	2.16495	2.88202	1.77269	1.77511	0.621638	1.16871	0.601163	1.25414	1.13711	1.09298	0.616564	0.09355
Ahsa1	65.9106	78.677	106.961	87.8341	48.982	39.0181	71.2304	52.746	50.104	89.6254	88.7317	54.6945	54.2258	65.0212	0.91283	0.63948
Ahsa2	3.64147	6.7179	11.3106	6.65204	7.03609	6.65081	7.00148	7.6076	5.84339	7.81574	10.5805	12.1234	12.0107	9.33021	1.33261	0.14247
AI314180	193.18	210.71	211.339	188.429	211.489	198.859	202.334	347.921	261.337	203.575	217.02	308.101	343.619	280.262	1.38514	0.027921
AI413582	14.0197	7.75143	6.41229	10.1817	12.4485	11.7498	10.4272	3.04304	7.70831	6.20877	7.81512	5.57396	4.69057	5.83996	0.560069	0.010468
AI464131	29.1318	25.1921	27.9647	25.2506	32.0683	27.7117	27.8865	59.3393	46.0012	29.729	27.6535	63.2645	49.1088	45.8494	1.64414	0.0300404
AI506816	4.73391	5.03843	6.94665	6.10902	7.30671	8.64606	6.46346	10.9042	13.4274	6.93921	7.69489	16.6522	11.8686	11.2477	1.7402	0.0214722
AI597479	24.9441	30.3597	26.2726	27.5585	30.8505	28.3768	28.0604	22.5692	17.0329	30.8977	27.2928	23.1319	26.4377	24.5604	0.87527	0.14825
AI837181	5.4622	10.3352	12.1121	12.6253	8.79511	4.87726	9.03454	8.36836	10.5678	11.6871	9.01744	13.3775	11.3	10.7197	1.18653	0.305718
AI846148	8.1933	6.97628	9.97468	7.46658	5.00645	1.99524	6.60209	5.57891	6.96234	7.88879	7.69489	5.15592	5.96981	6.54177	0.990864	0.962197
AI987944	21.4847	15.7612	23.957	20.3634	21.7848	19.7307	20.5136	13.4401	13.1787	18.9185	20.4395	11.2873	16.2038	15.578	0.759396	0.0242567
Aida	26.5827	32.4268	35.2676	27.9657	35.3158	31.2588	31.4696	23.0764	19.8924	25.4194	28.2547	16.4432	25.2296	23.0526	0.732536	0.00446378
Aif1l	3.27732	4.90924	4.80922	4.75146	3.92397	3.10371	4.12915	1.26793	2.61088	3.28699	3.84744	3.5534	2.13207	2.78312	0.674017	0.0269007
Aifm1	7.64708	7.23466	7.03571	3.80117	6.63016	7.0942	6.57383	13.4401	13.0544	10.8106	6.37233	17.4186	14.1428	12.5398	1.90753	0.00905565
Aifm2	6.91879	7.36385	8.99502	9.36716	7.03609	7.98097	7.94365	6.08608	9.57322	11.1027	9.01744	7.52485	10.6604	8.99412	1.13224	0.270731
Aig1	12.1989	10.0769	10.5981	10.8605	7.57733	7.98097	9.88211	11.4114	7.211	9.78794	8.29605	6.68875	7.74654	8.52361	0.86253	0.214306
Aimp1	263.096	154.124	158.793	192.23	183.886	146.761	183.148	105.492	154.291	182.538	197.783	82.1463	120.462	140.452	0.766875	0.125064
Aimp2	276.205	179.058	198.781	196.575	108.518	109.738	178.146	118.425	168.215	238.636	230.847	68.4901	99.4968	154.018	0.864562	0.546219
Aip	90.4905	96.8928	106.604	132.769	71.714	66.2864	94.1262	52.9996	85.04	108.982	120.593	47.2393	61.8302	79.4474	0.844052	0.378902
Airn	18.0253	15.1153	12.6465	13.5756	14.6134	14.8535	14.8049	7.6076	10.0705	9.86098	12.7447	10.0331	8.74151	9.84307	0.664851	0.000678478
Ajuba	1.45659	0.775142	1.42495	1.49331	1.62371	0.665081	1.2398	1.01435	0.870293	1.02262	1.08209	1.46317	0.355346	0.967977	0.780754	0.250624
Ak1	395.646	556.94	803.318	611.173	451.798	456.467	545.89	671.751	638.546	797.936	772.975	820.696	915.158	769.51	1.40964	0.0141315
Ak2	16.3866	14.5985	18.8806	18.5986	18.4021	14.8535	16.9533	12.9329	13.3031	20.1602	22.243	11.8447	15.0667	15.9251	0.93935	0.607754
Ak3	37.8713	60.5903	73.0289	55.5242	52.5	50.1028	54.9362	43.8705	46.0012	67.1277	68.8933	53.4404	68.5817	57.9858	1.05551	0.660098
Ak4	0.728294	1.16271	2.84991	0.67878	1.75902	3.10371	1.71374	2.02869	2.73521	1.60698	1.68326	1.11479	1.70566	1.81243	1.05759	0.843869
Ak6	57.3531	45.9918	51.5655	52.5376	59.6714	45.8906	52.1683	23.5836	28.844	44.0457	45.5682	27.2427	40.0119	34.8827	0.668656	0.00473706
Akap1	20.3922	16.0196	25.0257	22.5355	22.8673	30.1503	22.8318	42.0954	27.4764	28.049	27.1726	42.1531	36.6006	33.9245	1.48585	0.0126367
Akap10	21.1205	15.632	16.387	18.1913	22.5967	13.3016	17.8715	14.2009	15.0436	14.2436	17.073	13.3078	15.9906	14.9766	0.838015	0.10404
Akap11	12.7451	15.5029	17.2776	15.7477	25.8441	19.0657	17.6972	34.7414	21.0114	18.0419	16.2314	30.9355	25.0163	24.3297	1.37478	0.0943459
Akap12	6.55464	5.426	6.14511	5.29448	8.25387	6.65081	6.38749	29.4161	18.1518	6.64703	6.01163	17.349	10.0207	14.5994	2.28562	0.0737729
Akap13	40.7844	37.0776	28.7662	33.1245	44.7874	58.5271	40.5112	91.0376	54.9528	32.3586	32.2223	73.2279	63.749	57.9247	1.42984	0.137733
Akap17b	2.36695	1.16271	1.87025	2.30785	2.30026	1.99524	2.00055	3.55022	1.61626	2.19133	2.16419	3.48373	2.34528	2.5585	1.2789	0.169517
Akap6	40.9665	36.0441	32.2396	35.2965	43.9755	37.9096	37.7387	114.621	67.3855	33.2352	35.2281	83.4004	68.795	67.1109	1.77831	0.0655466
Akap7	12.0168	12.4023	11.0434	9.36716	10.8247	16.1836	11.973	5.32532	11.8111	9.27663	8.89721	8.63964	10.8025	9.12541	0.762165	0.0552242
Akap8	9.28574	8.52657	7.48101	5.15873	11.366	13.0799	9.14966	12.6793	10.0705	7.01225	7.69489	15.8161	12.0107	10.8806	1.18918	0.352068
Akap8l	13.1093	9.30171	10.2419	8.95989	12.3132	12.1932	11.0198	10.6506	9.07591	11.6871	14.7886	15.3284	10.1629	11.9489	1.08431	0.48125
Akap9	33.5015	25.1921	20.929	27.5585	29.2268	30.1503	27.7597	67.9613	43.266	18.115	15.9909	52.0469	40.2962	39.6127	1.42699	0.209624
Akip1	5.28013	7.36385	9.2622	8.14536	7.30671	5.76404	7.18705	3.04304	4.9731	6.79312	8.05558	5.50429	5.5434	5.65209	0.786427	0.126227
Akirin1	57.1711	60.8487	67.4181	60.6829	44.2462	41.6784	55.3409	30.684	43.1417	62.3068	66.2482	28.6362	36.1031	44.52	0.804468	0.200664
Akirin2	12.5631	12.2731	12.3793	9.09565	14.884	12.4148	12.2683	15.2152	12.1841	12.2714	14.5481	15.4678	14.356	14.0071	1.14173	0.100509
Akna	1.45659	0.904333	0.712477	1.2218	1.62371	1.77355	1.28208	0.76076	1.61626	1.3148	1.08209	2.57796	1.56352	1.4859	1.15898	0.521457
Akr1a1	175.519	216.394	263.527	255.221	111.089	108.852	188.434	107.774	132.409	240.17	261.145	93.2942	133.539	161.389	0.856474	0.517071
Akr1b10	28.9497	33.3311	36.8707	28.6445	26.7913	26.1599	30.1245	27.1338	33.0711	39.3709	37.753	32.2593	33.6157	33.8673	1.12424	0.157777
Akr1b3	181.709	119.372	146.503	157.613	139.233	121.932	144.394	101.942	115.749	222.566	207.041	105.209	133.326	147.639	1.02247	0.895438
Akr1c14	8.9216	5.03843	7.92631	10.1817	4.19459	3.99049	6.70885	1.52152	3.97848	5.7705	7.93535	1.88121	2.55849	3.94093	0.587422	0.092212
Akr1e1	33.1374	19.6369	23.2446	19.0058	24.2204	12.4148	21.9433	16.4831	14.2977	26.1499	21.4014	14.1439	17.6252	18.3502	0.836254	0.317752
Akr7a5	14.7479	20.6705	27.0741	23.0785	11.9072	11.3064	18.1308	17.2439	14.9193	34.0386	25.7298	17.0703	22.5289	21.9218	1.20909	0.357943
Akt1	25.4903	32.9436	35.1786	28.6445	21.7848	20.1741	27.3693	37.0237	27.1034	30.1673	33.9056	37.4152	35.4635	33.5131	1.22448	0.0688434
Akt1s1	26.2186	52.3221	56.9982	48.1934	37.3454	39.4615	43.4232	48.9423	50.3526	58.5815	51.3393	53.5797	68.4396	55.2058	1.27135	0.0616128
Akt2	86.849	154.124	153.984	140.507	137.474	125.922	133.144	128.822	123.209	152.444	151.733	151.194	201.694	151.516	1.13799	0.256339
Akt3	17.8432	14.0817	15.5854	12.6253	14.3428	11.0847	14.2605	23.8372	17.5302	9.5688	9.85907	14.6317	14.9245	15.0586	1.05596	0.745951
Aktip	69.9162	86.5576	81.5786	81.9966	117.313	98.2103	89.2621	51.4781	56.196	79.2531	75.7465	60.3381	79.9528	67.1608	0.7524	0.0275588
Alad	19.1177	19.2494	22.1758	21.0422	12.5838	18.6223	18.7985	13.9473	11.4381	25.2003	18.9967	13.7956	16.3459	16.6206	0.884147	0.393486
Alas1	42.059	37.2068	40.9674	37.3329	37.2101	39.6832	39.0766	64.411	63.2827	57.1206	49.0549	73.1583	50.6013	59.6048	1.52533	0.00223417
Alas2	4.36976	2.06705	3.56238	4.47995	3.78866	3.99049	3.70972	3.55022	4.35146	2.41046	4.08791	3.5534	2.06101	3.33574	0.899191	0.485731
Aldh16a1	5.82635	3.48814	2.22649	4.20843	3.92397	4.21218	3.98093	6.33967	4.84877	4.82092	3.48674	5.99201	4.76163	5.04163	1.26644	0.125109
Aldh18a1	1.63866	2.97138	2.04837	2.1721	2.02964	3.10371	2.32731	4.31098	2.85953	1.82611	2.40465	3.06568	2.9849	2.90864	1.24979	0.192627
Aldh1a1	94.314	148.827	123.437	108.74	108.112	100.871	114.05	69.2292	82.5535	127.097	131.655	100.262	114.066	104.144	0.913139	0.461817
Aldh1a2	4.73391	4.13409	4.89828	4.75146	4.73583	3.99049	4.54068	7.86119	7.95696	5.25919	3.60698	4.66819	2.9849	5.38957	1.18695	0.373432
Aldh1a3	3.27732	1.2919	1.69213	2.44361	1.4884	2.21694	2.06838	2.28228	1.86491	1.09566	1.56302	2.57796	1.63459	1.83641	0.887845	0.546647
Aldh1l1	11.8348	5.81357	6.76853	6.92355	7.03609	8.86775	7.87404	5.8325	6.21638	5.25919	6.01163	6.54941	5.11698	5.83101	0.740536	0.0704917
Aldh1l2	2.36695	1.80867	2.04837	2.85087	2.02964	2.21694	2.22024	2.28228	3.72983	1.60698	1.80349	3.5534	4.40629	2.89704	1.30483	0.219183
Aldh2	31.8629	36.5609	37.4941	33.8032	31.933	31.2588	33.8188	57.5642	51.2229	35.2804	35.9495	56.8544	34.5396	45.2352	1.33757	0.0537917
Aldh3a2	8.73952	6.84709	7.57007	8.82414	7.44202	5.54234	7.4942	9.88988	8.82725	9.34967	6.25209	10.7299	6.04088	8.51494	1.13621	0.306483
Aldh3b1	1.27451	1.16271	1.06872	1.49331	0.811856	1.33016	1.19021	1.01435	1.86491	1.3148	0.721395	0.627071	0.710692	1.0422	0.875644	0.516477
Aldh4a1	28.7676	25.8381	28.1428	32.0384	27.4678	26.1599	28.0691	33.4734	26.9791	29.3638	31.1402	30.6568	34.895	31.0847	1.10744	0.0699469
Aldh5a1	1.63866	3.48814	1.15777	1.90058	1.35309	1.10847	1.77445	5.07174	1.86491	1.82611	1.20233	4.1108	3.62453	2.95007	1.66252	0.143479
Aldh6a1	58.9918	53.2264	55.217	51.4515	63.866	63.4044	57.6929	87.2339	70.2451	66.8355	60.9579	102.143	83.7195	78.5225	1.36104	0.0191539
Aldh7a1	8.37538	9.68928	11.2215	13.1683	11.9072	6.87251	10.2057	11.665	14.422	13.0019	11.4221	12.6808	16.0616	13.2089	1.29427	0.0325582
Aldh9a1	6.37257	2.713	4.54204	4.47995	3.92397	3.32541	4.22616	2.28228	3.10819	3.57917	5.17	2.22959	2.13207	3.08355	0.729635	0.135476
Aldoa	15331.1	14272	18554.2	19992.9	8739.36	7558.43	14074.7	12024.3	11220.7	25571.6	22906.2	9983.25	14533.9	16040	1.13963	0.575305
Aldoart1	2.91317	3.61733	2.67179	2.57936	1.35309	0.886775	2.33692	2.53587	2.11357	3.06786	3.24628	2.02056	2.06101	2.50752	1.073	0.727276
Alg1	3.4594	5.29681	4.80922	8.68838	4.87114	5.32065	5.4076	6.84684	4.9731	7.01225	8.89721	6.06168	4.6195	6.40177	1.18385	0.322649
Alg11	16.3866	18.8618	17.2776	14.2544	17.049	12.1932	16.0037	9.12912	12.0598	15.9237	17.073	9.75444	10.7314	12.4452	0.777646	0.061325
Alg12	15.6583	7.75143	7.57007	6.38053	10.2835	13.9667	10.2684	5.8325	10.4435	8.32705	9.37814	4.87722	4.8327	7.28185	0.70915	0.139648
Alg13	14.5659	8.91414	6.59041	11.4035	12.0425	17.5138	11.8384	3.29663	8.32995	7.15834	8.53651	7.1068	8.03082	7.07651	0.59776	0.0302792
Alg14	8.01123	8.52657	12.6465	10.589	10.1482	5.98573	9.31786	4.05739	6.3407	11.0297	9.25791	6.96745	7.74654	7.56661	0.812055	0.228436
Alg2	6.55464	6.20114	7.48101	8.41687	9.47166	10.6413	8.12777	9.88988	7.211	11.1758	8.89721	8.01257	7.74654	8.82216	1.08543	0.472462
Alg3	0.728294	0.904333	1.78119	1.08605	1.4884	0.886775	1.14584	2.02869	2.36222	1.24175	2.88558	2.29926	1.91887	2.12273	1.85255	0.00635149
Alg5	34.5939	25.9673	21.1071	18.7343	26.5206	20.6175	24.5901	7.86119	17.0329	20.5985	25.4893	10.5905	16.9855	16.4263	0.668004	0.0439748
Alg6	19.6639	13.0482	12.7355	15.2047	15.6959	20.6175	16.161	7.10043	13.1787	14.0245	15.51	10.1725	13.8585	12.3074	0.761554	0.0640476
Alg9	3.82354	5.426	6.23417	3.3939	5.14176	7.0942	5.18559	4.81815	4.84877	5.1131	6.01163	6.75843	6.6805	5.7051	1.10018	0.465886
Alkbh1	8.55745	11.3688	8.28254	6.92355	11.5013	10.863	9.58277	7.6076	8.08129	8.4001	8.65675	6.47973	4.76163	7.33118	0.765038	0.0472052
Alkbh3	30.0421	33.0727	38.3847	38.2832	30.5799	20.8392	31.867	27.3874	27.3521	38.5674	44.0051	17.4883	25.727	30.0879	0.944171	0.715448
Alkbh4	1.63866	3.10057	3.11709	1.90058	1.75902	3.99049	2.5844	4.05739	1.61626	1.75306	3.24628	2.29926	3.26918	2.70691	1.0474	0.829983
Alkbh5	38.4175	54.26	66.2604	46.0213	61.8364	54.7584	53.5923	128.822	87.1536	70.926	56.3891	124.09	127.569	99.1584	1.85024	0.0156539
Alkbh6	15.6583	21.5748	20.7509	27.2869	9.60697	16.8487	18.6211	13.1865	17.5302	24.3968	24.5275	7.6642	15.7063	17.1686	0.921995	0.697911
Alkbh7	72.2832	52.9681	44.886	57.4248	43.5696	65.3996	56.0885	30.4304	51.9689	60.1155	58.1926	21.8778	31.9101	42.4159	0.75623	0.126301
Alkbh8	17.1149	18.0867	22.7993	23.35	32.2036	25.9382	23.2488	20.0334	15.5409	23.5933	21.7621	21.3901	24.5899	21.1516	0.909795	0.443227
Alms1	1.82073	2.84219	2.49367	5.15873	4.19459	4.65557	3.52758	2.53587	2.2379	2.11829	2.04395	4.25015	2.9849	2.69518	0.76403	0.228457
Alox5	0.728294	2.06705	1.24683	0.950291	2.8415	3.76879	1.93379	1.77511	0.621638	1.60698	1.32256	2.02056	0.781761	1.35477	0.700575	0.316276
Alox5ap	5.28013	5.81357	5.61076	4.88721	3.65335	3.76879	4.83564	4.31098	3.6055	3.14091	5.77116	2.71731	1.91887	3.57745	0.73981	0.0921105
Alpk2	34.5939	28.8095	18.2572	21.5852	25.4382	28.8202	26.2507	58.5785	46.8715	23.155	23.5656	49.2599	34.1132	39.2573	1.49548	0.0847722
Alpk3	61.3587	107.357	75.6116	72.9009	125.973	113.285	92.7478	225.946	149.939	93.7889	80.6761	236.197	279.444	177.665	1.91557	0.0513119
Alpl	2.7311	4.13409	3.7405	2.57936	2.02964	2.43863	2.94222	19.2726	11.4381	6.28181	4.20814	11.775	12.4371	10.9021	3.70541	0.0136441
Als2	7.10086	8.52657	5.87793	9.63867	11.0954	10.863	8.8504	21.8085	14.1733	7.01225	5.77116	17.0006	17.1987	13.8274	1.56235	0.113852
Als2cl	2.18488	4.0049	2.31555	1.76483	3.24742	4.43387	2.99191	3.04304	3.10819	1.82611	2.28442	4.04112	2.27421	2.76285	0.92344	0.684746
Alyref	11.8348	14.7277	20.929	16.4265	11.7719	8.86775	14.0929	16.9903	18.1518	19.5759	20.3193	14.4923	17.9094	17.9065	1.2706	0.0872111
Amacr	19.846	14.7277	18.3463	20.0919	12.5838	15.5186	16.8524	18.0047	14.5463	19.8681	22.8442	13.2382	14.2849	17.131	1.01654	0.890718
Ambra1	9.46782	11.3688	7.21383	8.68838	11.366	9.53283	9.60627	17.7511	12.1841	7.81574	6.97349	15.3284	13.0057	12.1764	1.26755	0.206845
Amd-ps3	2.36695	2.45462	7.21383	2.30785	6.63016	3.10371	4.01285	2.02869	1.11895	4.09048	2.52488	4.52884	5.18805	3.24665	0.809063	0.51659
Amd1	963.897	1204.18	1753.94	1715.28	1480.69	1248.8	1394.46	971.998	780.528	1875.19	1694.92	1132.91	1737.64	1365.53	0.979251	0.901273
Amd2	7.82916	11.2396	13.8933	16.2907	8.6598	6.20742	10.6867	9.12912	5.59474	13.8054	12.8649	8.70932	9.73648	9.97332	0.933249	0.728029
Amdhd2	2.36695	3.74652	5.16546	4.47995	3.51804	2.66032	3.65621	3.55022	2.2379	5.98963	4.92954	3.76242	3.6956	4.02755	1.10156	0.597918
Amer1	2.91317	2.06705	2.31555	4.75146	3.51804	3.5471	3.1854	7.35402	5.09743	2.92177	2.40465	4.87722	4.90377	4.59314	1.44194	0.127279
Amfr	184.076	223.887	266.11	256.307	177.797	194.869	217.174	184.611	174.556	280.344	274.01	178.506	248.813	223.473	1.029	0.810065
Amhr2	14.0197	17.4407	15.5854	18.8701	11.9072	13.9667	15.2983	5.8325	13.0544	19.9411	17.3135	6.89778	11.7264	12.4609	0.814531	0.293918
Amigo1	10.1961	11.1104	14.873	13.4398	15.6959	18.4006	13.9526	22.8228	14.795	13.8054	14.9088	22.2959	28.0723	19.45	1.394	0.0756764
Amigo2	1.09244	1.42109	2.84991	1.90058	2.30026	0.886775	1.74184	3.29663	1.49193	0.657399	0.841628	3.20503	1.27924	1.79531	1.0307	0.926973
Amigo3	1.27451	0.904333	0.445298	0.950291	1.89433	1.33016	1.13315	1.52152	1.11895	1.09566	0.721395	1.81154	1.56352	1.30543	1.15203	0.518963
Ammecr1	2.7311	2.06705	2.76085	2.30785	3.78866	1.77355	2.57151	1.77511	2.36222	2.04524	2.16419	2.50828	2.48742	2.22374	0.864762	0.30325
Ammecr1l	5.09806	2.97138	3.91862	3.25814	5.68299	4.87726	4.30108	5.57891	4.60012	3.7983	3.72721	5.85266	4.47736	4.67243	1.08634	0.53097
Amn1	13.8376	16.4072	12.6465	14.3901	24.2204	23.0561	17.4263	8.62195	11.8111	12.5636	16.2314	9.33639	12.0818	11.7744	0.675666	0.0413403
Amot	36.4147	36.4317	27.6975	25.6579	56.0181	45.4472	37.9445	72.5258	50.6013	30.8977	25.2488	70.7197	66.0233	52.6694	1.38806	0.16521
Amotl1	115.617	142.497	130.116	119.058	210	187.331	150.77	377.591	240.947	155	131.174	387.46	457.188	291.56	1.93381	0.0505428
Amotl2	9.64989	10.206	8.99502	7.87384	10.8247	8.86775	9.40288	12.9329	15.168	6.20877	7.45442	27.3124	9.38113	13.0763	1.39067	0.299639
Ampd1	433.153	279.568	473.975	436.32	336.379	370.894	388.381	534.561	534.608	510.434	472.995	651.109	540.979	540.781	1.3924	0.00285586
Ampd2	2.18488	2.06705	0.534358	0.543024	2.02964	1.55186	1.48513	2.28228	1.49193	1.09566	1.44279	3.34438	1.35031	1.83456	1.23528	0.46869
Ampd3	4.36976	4.78005	2.84991	2.30785	4.60052	5.54234	4.07507	8.87554	6.21638	2.92177	3.24628	6.34038	4.54843	5.35813	1.31486	0.255364
Amy1	17.1149	12.0147	25.4711	17.3768	14.2075	10.6413	16.1377	12.9329	17.4059	28.3412	23.5656	18.6728	18.478	19.8994	1.2331	0.249139
Amz2	52.6192	77.7726	71.9602	65.2986	88.8983	88.2341	74.1305	54.2676	52.2176	68.2964	72.0193	57.6208	75.4044	63.3044	0.853958	0.155159
Anapc1	45.3363	28.6803	23.0664	32.3099	36.8041	39.6832	34.3134	52.2389	41.6497	28.1221	30.4188	46.4032	36.5296	39.227	1.1432	0.350565
Anapc10	17.297	13.3066	9.2622	12.4895	16.2371	12.6365	13.5382	3.8038	12.4328	11.7601	9.25791	4.80754	8.67044	8.45543	0.624562	0.0219343
Anapc11	78.1095	79.1937	63.1433	80.2318	65.7604	65.6214	72.01	32.2055	60.0502	59.1659	67.9314	35.3947	45.2711	50.0031	0.694391	0.0122182
Anapc13	88.1235	59.5568	58.245	60.5472	82.4034	73.3806	70.3761	27.8945	47.8661	51.2041	69.3742	33.4438	38.3773	44.6933	0.635064	0.0098373
Anapc15	5.09806	4.39247	4.54204	3.12239	6.63016	3.99049	4.62927	3.55022	2.2379	3.94439	4.44861	3.62308	4.8327	3.77281	0.814992	0.189771
Anapc16	123.446	107.228	86.2097	103.446	110.142	123.04	108.919	56.8034	83.0508	94.1541	94.5028	55.3913	81.7296	77.6053	0.712508	0.00687639
Anapc2	6.37257	7.88061	6.94665	7.33082	10.1482	8.42436	7.85054	6.84684	9.82188	9.05749	9.73884	9.89378	7.74654	8.8509	1.12743	0.213196
Anapc4	22.5771	22.9959	26.0945	23.2143	28.1443	26.1599	24.8643	28.4017	25.4871	26.9534	27.5333	27.4518	25.5849	26.902	1.08195	0.0868839
Anapc5	268.376	486.919	531.597	497.002	379.813	368.677	422.064	384.438	359.68	528.622	535.155	412.613	680.558	483.511	1.14559	0.36212
Anapc7	10.5603	8.00981	12.4683	12.7611	7.71263	7.53759	9.84162	13.9473	7.58398	12.0523	9.37814	8.70932	7.95975	9.93846	1.00984	0.947176
Angel1	4.55183	2.58381	2.58273	3.25814	3.65335	5.76404	3.73232	4.05739	3.6055	2.55655	2.40465	4.45917	2.48742	3.26178	0.873929	0.469971
Angel2	18.7536	26.8716	21.6415	22.807	28.2797	24.608	23.8269	26.1194	23.0006	29.3638	23.9263	32.747	31.839	27.8327	1.16812	0.0995375
Angpt1	7.46501	6.20114	6.94665	7.19506	8.11856	5.32065	6.87451	4.05739	7.211	7.7427	6.01163	6.47973	6.11195	6.26907	0.911929	0.379915
Angpt2	0.910367	1.16271	1.42495	0.67878	0.270619	0.886775	0.889035	2.28228	0.745965	0.730443	0.721395	1.74186	0.85283	1.17913	1.3263	0.387426
Angptl1	8.55745	4.65085	5.34358	5.97326	5.54769	8.86775	6.4901	6.08608	10.4435	8.47314	6.25209	6.34038	3.9088	6.91734	1.06583	0.723273
Angptl2	22.0309	17.6991	30.0131	19.8204	16.2371	13.9667	19.9612	32.4591	36.3036	25.4925	22.0026	41.0383	23.5239	30.1367	1.50976	0.0275097
Angptl4	6.91879	7.10547	3.47332	4.6157	7.03609	5.54234	5.78195	7.35402	6.46503	3.50613	5.17	2.29926	3.34025	4.68911	0.810991	0.30766
Angptl6	10.1961	6.45952	10.6872	12.4895	9.33635	7.31589	9.4141	4.56456	8.82725	13.6593	12.0233	4.59852	6.75157	8.40407	0.892712	0.590876
Angptl7	111.793	108.52	104.823	87.6983	54.2591	76.4843	90.5963	124.511	115.252	97.8063	91.2565	84.3062	66.5918	96.6206	1.0665	0.641032
Ank	72.1011	142.239	118.984	111.591	132.197	118.606	115.953	119.439	107.543	132.356	119.752	141.857	186.201	134.525	1.16017	0.246661
Ank1	60.2663	90.6917	109.721	66.5204	86.0568	76.0409	81.5496	101.942	71.9856	85.5349	78.8726	103.885	121.599	93.9698	1.1523	0.264705
Ank2	26.0365	23.5127	17.0995	22.264	26.25	33.6975	24.81	51.9853	42.52	17.4576	17.073	43.8253	33.1893	34.3418	1.38419	0.179926
Ank3	38.0533	29.9722	27.7866	29.8663	41.9459	45.8906	35.5858	98.6453	60.4232	28.1951	32.3426	86.6055	64.3887	61.7667	1.73571	0.072699
Ankef1	3.64147	3.22976	2.40461	5.70175	6.90078	8.86775	5.12435	1.77511	1.49193	2.84873	3.00582	1.04512	2.84277	2.16824	0.423125	0.0317652
Ankfy1	10.7423	9.56009	8.72784	10.7247	10.2835	8.64606	9.78076	26.6266	10.9408	11.1027	9.37814	15.8858	11.5132	14.2412	1.45604	0.152118
Ankhd1	25.3082	20.1537	18.7025	15.7477	25.9794	28.8202	22.452	33.2199	25.2385	16.5811	15.51	28.7059	21.7472	23.5004	1.0467	0.770423
Ankib1	33.6836	29.197	28.7662	26.0651	36.8041	33.0324	31.2581	26.6266	38.9145	24.9811	32.7033	29.124	36.6006	31.4917	1.00747	0.934829
Ankle2	25.1261	22.9959	26.1835	19.9561	21.3789	27.0466	23.7812	31.9519	30.0873	23.5203	28.8558	31.5626	27.3616	28.8899	1.21482	0.0140752
Ankmy2	2.18488	3.22976	4.80922	4.75146	4.60052	3.32541	3.81687	4.05739	3.48117	5.84354	3.60698	5.43461	4.05094	4.41244	1.15603	0.339886
Ankra2	36.0505	26.0965	21.7306	27.9657	28.2797	34.3625	29.0809	20.7941	25.2385	21.9863	24.287	13.3775	18.7623	20.7409	0.713215	0.014261
Ankrd1	4.18769	0.904333	2.13743	0.814536	0.541238	0.221694	1.46782	3.55022	1.49193	2.70264	2.52488	2.57796	2.34528	2.53215	1.72511	0.153002
Ankrd10	11.8348	16.4072	21.6415	16.9695	19.6199	11.7498	16.3704	12.4258	13.0544	15.9237	16.1112	17.4883	17.5541	15.4262	0.942323	0.62741
Ankrd11	23.6695	33.8479	30.5475	34.2105	39.375	37.2445	33.1492	56.2963	29.0926	33.8195	36.7912	48.4935	59.0585	43.9253	1.32508	0.0946857
Ankrd12	19.4819	16.0196	13.1808	17.241	23.8145	28.8202	19.7597	20.0334	19.5194	13.5132	13.7065	17.0703	14.7824	16.4375	0.831873	0.24099
Ankrd13a	4.00561	7.49304	11.0434	8.41687	7.71263	8.86775	7.92322	15.7224	14.049	10.7375	9.49837	16.5129	14.6402	13.5267	1.70723	0.00381017
Ankrd13b	0.182073	1.67948	1.33589	0.67878	3.51804	2.43863	1.63882	6.84684	3.10819	2.41046	1.92372	3.69275	2.91384	3.48263	2.12509	0.0635741
Ankrd13c	24.9441	28.1635	34.7332	34.6178	30.5799	27.7117	30.125	21.8085	21.5087	26.5881	30.7795	24.3861	31.9811	26.1753	0.86889	0.135685
Ankrd16	11.8348	17.8283	10.9543	12.8968	9.47166	8.20267	11.8648	9.88988	8.20562	11.0297	11.903	8.2216	10.7314	9.99688	0.842569	0.255526
Ankrd17	29.3138	22.6083	23.6008	24.0288	31.933	37.6879	28.1954	55.5355	31.8279	24.1777	21.6419	49.6083	37.5956	36.7311	1.30273	0.20341
Ankrd2	29.678	54.7767	38.5628	40.4553	28.6856	29.0419	36.8667	31.9519	36.055	49.3779	48.093	41.8744	38.6616	41.0023	1.11218	0.429973
Ankrd23	90.4905	125.702	127.177	120.959	122.59	100.649	114.595	74.0473	96.3538	129.727	115.543	96.4296	138.159	108.377	0.945739	0.605022
Ankrd24	18.0253	18.991	17.2776	13.1683	17.7255	19.9524	17.5234	9.88988	9.69755	14.828	14.6684	9.40606	10.9446	11.5724	0.6604	0.001726
Ankrd26	4.00561	1.67948	1.51401	1.08605	4.73583	2.21694	2.53965	1.26793	3.23252	2.04524	1.56302	3.76242	3.55346	2.57077	1.01225	0.967724
Ankrd27	6.91879	8.78495	6.94665	7.33082	7.30671	7.0942	7.39702	10.1435	7.95696	8.69227	7.21396	12.2627	8.45723	9.1211	1.23308	0.070188
Ankrd28	69.37	70.0212	76.3241	74.3942	67.5194	62.5176	70.0244	65.679	62.7854	75.4548	80.9165	66.9572	76.9679	71.4601	1.0205	0.698698
Ankrd33b	15.6583	15.1153	11.0434	8.82414	11.7719	18.6223	13.5059	30.684	19.0221	13.4401	10.7007	25.2222	24.0214	20.5151	1.51897	0.078792
Ankrd37	3.27732	3.22976	3.7405	3.3939	2.97681	5.98573	3.76734	4.05739	1.86491	1.89915	2.76535	1.25414	1.56352	2.23408	0.593013	0.0327747
Ankrd39	8.73952	8.78495	9.79656	9.91018	7.44202	11.9715	9.44078	7.10043	8.08129	10.2262	12.0233	7.17648	6.82264	8.57172	0.907946	0.433308
Ankrd40	95.2244	139.138	136.083	114.85	133.956	126.144	124.233	121.975	108.289	140.391	124.922	149.452	181.795	137.804	1.10924	0.310606
Ankrd44	5.64428	4.52166	3.47332	6.51628	5.54769	7.75928	5.57709	5.8325	6.21638	3.94439	5.65093	5.71331	4.97484	5.38873	0.966226	0.793559
Ankrd46	9.46782	8.39738	11.4887	8.0096	10.2835	11.7498	9.89946	11.4114	9.44889	11.8332	8.89721	10.5208	7.67547	9.9645	1.00657	0.944215
Ankrd49	30.9525	24.0294	24.0461	24.4361	29.4975	23.0561	26.0029	13.9473	20.0167	21.475	29.3367	15.7464	17.1277	19.6083	0.75408	0.040085
Ankrd50	5.28013	3.22976	4.6311	2.44361	5.68299	3.5471	4.13578	8.87554	7.45965	3.06786	3.60698	8.15192	5.96981	6.18863	1.49636	0.10441
Ankrd52	8.55745	8.65576	7.03571	8.41687	8.79511	9.75452	8.5359	34.4878	15.6653	9.86098	10.34	23.8287	19.7572	18.99	2.22472	0.0401202
Ankrd54	4.55183	3.87571	4.45298	3.66541	1.75902	2.88202	3.53116	4.05739	4.35146	6.20877	3.48674	2.64763	2.55849	3.88508	1.10023	0.624554
Ankrd6	2.7311	3.87571	4.6311	5.83751	7.57733	5.09896	4.95862	3.04304	4.10281	5.40528	5.29023	7.24615	6.6805	5.29467	1.06777	0.726271
Ankrd9	73.7397	92.1128	130.205	109.012	76.991	68.2817	91.7237	98.8988	78.575	140.903	128.769	106.254	122.665	112.677	1.22844	0.150159
Anks1	5.82635	5.426	4.36392	4.34419	4.3299	4.43387	4.78737	9.38271	10.9408	3.28699	3.60698	10.2422	7.74654	7.53437	1.5738	0.101127
Anks3	5.09806	7.36385	8.3716	6.7878	5.00645	7.53759	6.69422	4.56456	5.84339	5.62441	8.65675	4.52884	5.5434	5.79356	0.865456	0.304808
Ankzf1	7.46501	6.33033	3.91862	5.56599	5.14176	3.76879	5.36508	2.78945	3.6055	3.94439	4.32837	4.80754	3.6956	3.86181	0.719804	0.0511238
Anln	2.00281	1.42109	2.49367	2.85087	2.70619	2.21694	2.28193	0.507174	1.24327	2.77568	1.20233	2.57796	2.48742	1.79897	0.788356	0.302202
Ano1	3.27732	2.713	1.42495	2.44361	3.78866	3.32541	2.82883	2.28228	3.6055	1.75306	2.16419	5.08624	1.98994	2.81353	0.994595	0.981108
Ano10	14.2017	14.5985	16.2979	16.4265	15.6959	13.9667	15.1979	24.5979	15.7896	15.9237	13.466	22.9926	20.3969	18.8611	1.24104	0.101968
Ano5	129.272	115.109	114.263	105.075	133.144	148.091	124.159	222.142	155.658	126.294	108.931	194.392	201.268	168.114	1.35402	0.0631139
Ano6	20.5743	14.7277	17.6338	12.4895	17.9962	21.2826	17.4507	34.2342	27.9737	15.5584	16.9528	39.7145	30.4887	27.487	1.57513	0.050137
Ano8	3.64147	3.87571	3.82956	4.20843	5.14176	7.0942	4.63186	8.87554	10.6922	4.16352	4.92954	14.0743	12.7925	9.25458	1.99803	0.0377703
Anp32a	6.73672	9.68928	10.6872	7.60233	10.9601	6.65081	8.72106	10.6506	8.5786	7.96183	5.77116	12.4021	6.53836	8.65044	0.991903	0.957768
Anp32b	4.55183	5.426	6.14511	7.46658	7.71263	9.75452	6.84278	5.07174	5.96772	6.72008	6.13186	3.62308	5.11698	5.43858	0.79479	0.149487
Anp32e	14.0197	8.65576	13.0027	8.82414	15.0193	9.08944	11.4352	23.0764	16.1626	11.614	11.903	24.3164	13.9296	16.8337	1.4721	0.0706658
Anpep	2.7311	4.52166	2.22649	3.12239	3.24742	3.99049	3.30659	3.29663	2.98386	3.28699	2.52488	2.64763	1.77673	2.75279	0.832515	0.213772
Antxr1	12.1989	9.56009	9.97468	9.77443	10.4188	15.7403	11.2779	16.2295	22.379	10.8836	8.29605	11.0086	9.52327	13.0533	1.15743	0.479579
Antxr2	21.6667	12.4023	15.2292	10.9962	22.326	18.4006	16.8368	17.4975	19.7681	11.7601	14.5481	22.2959	13.4321	16.5503	0.982981	0.91239
Anxa1	78.2916	54.7767	56.1966	53.8951	43.4343	40.7916	54.5643	32.9663	33.9414	51.4232	52.6619	24.5254	23.8082	36.5544	0.669932	0.0372555
Anxa11	9.28574	7.88061	10.1528	8.0096	7.71263	9.97622	8.83627	22.3156	14.795	13.8784	12.2637	20.972	14.5692	16.4657	1.86342	0.00528949
Anxa2	30.0421	29.5846	49.6062	30.2736	23.1379	21.2826	30.6545	37.5308	29.9629	36.23	37.8733	26.9641	19.7572	31.3864	1.02388	0.887952
Anxa3	26.4006	25.3213	25.382	30.6808	19.3492	19.509	24.4405	18.7654	22.8763	22.7168	28.6154	18.2547	14.0006	20.8715	0.853973	0.218038
Anxa4	4.55183	8.52657	10.3309	8.41687	8.93042	7.98097	8.12293	13.4401	7.95696	10.3723	8.65675	8.84867	6.39623	9.2785	1.14226	0.382002
Anxa5	12.5631	13.0482	18.5244	11.675	11.9072	7.0942	12.4687	17.4975	16.1626	14.3897	11.7828	16.3038	8.03082	14.0279	1.12505	0.470717
Anxa6	54.622	69.5044	74.5429	65.2986	56.424	66.5081	64.4834	135.415	108.662	109.274	88.1305	131.337	103.761	112.763	1.74872	0.000540019
Anxa7	82.4793	71.4423	84.7848	88.3771	55.3415	70.0552	75.4134	73.5402	66.5152	107.667	93.3005	70.9984	72.6327	80.7757	1.07111	0.532239
Anxa8	1.45659	0.775142	1.87025	2.30785	1.21778	1.10847	1.45601	1.77511	1.11895	2.11829	2.04395	2.02056	1.06604	1.69048	1.16103	0.451256
Aoc3	2.7311	4.39247	3.82956	5.29448	5.8183	4.65557	4.45358	4.81815	3.48117	3.36004	2.88558	4.45917	1.98994	3.49901	0.785661	0.151102
[truncated: 10,663 more rows]
