# Supplementary material for: Atlas of exercise metabolism reveals time-dependent signatures of metabolic homeostasis
Source: Cell Metab. Author manuscript; Available in PMC 2026 May 20. (PMC13189211; doi:10.1016/j.cmet.2021.12.016)
Supplement: Data_S1 [file NIHMS2168542-supplement-Data_S1.zip › Data S1_Original datasource used to create all graphs and uncropped western blot images (Related to Figure 1-7)/Orig Data Fig 5E.xlsx]

## Sheet: Sheet1
Glucose	EPS	Adenosine	AMP	IMP	ADP	ATP	AMP	ADP	ATP	IMP
0 mM	-	17.3172	231.257	87.3009	3447.61	52611.7	0.231257	3.44761	52.6117	0.0873009
0 mM	-	19.1318	211.56	104.455	3634.56	52611.5	0.21156	3.63456	52.6115	0.104455
0 mM	-	19.706	248.784	96.7343	3711.49	55665.6	0.248784	3.71149	55.6656	0.0967343
0 mM	-	22.4879	342.178	106.035	4172.64	58822.9	0.342178	4.17264	58.8229	0.106035
0 mM	-	22.2178	277.81	98.4117	4203.15	62335.5	0.27781	4.20315	62.3355	0.0984117
0 mM	-	18.6567	283.616	94.5	4160.84	60794.6	0.283616	4.16084	60.7946	0.0945
20 mM	-	14.8378	176.511	36.4119	2488.51	39862.5	0.176511	2.48851	39.8625	0.0364119
20 mM	-	20.7205	234.019	81.3294	3246.84	53310.5	0.234019	3.24684	53.3105	0.0813294
20 mM	-	17.6587	182.4	43.1381	2649.69	44079.5	0.1824	2.64969	44.0795	0.0431381
20 mM	-	20.5351	275.915	36.7881	3803.4	56726.1	0.275915	3.8034	56.7261	0.0367881
20 mM	-	18.4968	267.13	28.8683	3717.38	56074.7	0.26713	3.71738	56.0747	0.0288683
20 mM	-	19.9936	280.397	30.0367	3878.91	59369.4	0.280397	3.87891	59.3694	0.0300367
0 mM	+	18.3617	403.329	561.345	3563.48	45743	0.403329	3.56348	45.743	0.561345
0 mM	+	27.9528	824.724	1628.44	3948.56	40778.3	0.824724	3.94856	40.7783	1.62844
0 mM	+	26.9969	541.185	823.457	3847.98	46673.8	0.541185	3.84798	46.6738	0.823457
0 mM	+	17.2571	513.08	687.333	3937.63	44453.6	0.51308	3.93763	44.4536	0.687333
0 mM	+	23.1687	738.123	1411.11	3987.85	41133.8	0.738123	3.98785	41.1338	1.41111
0 mM	+	21.8891	673.399	1189.67	3754.05	38560.3	0.673399	3.75405	38.5603	1.18967
20 mM	+	23.1892	343.571	94.9264	4114.28	59437.9	0.343571	4.11428	59.4379	0.0949264
20 mM	+	17.0517	234.362	65.4591	2889.76	33724.7	0.234362	2.88976	33.7247	0.0654591
20 mM	+	25.084	364.147	113.917	4042.33	55514.9	0.364147	4.04233	55.5149	0.113917
20 mM	+	21.9174	325.518	61.3684	3832.58	53037.8	0.325518	3.83258	53.0378	0.0613684
20 mM	+	18.6068	299.31	52.8317	3574.99	48292	0.29931	3.57499	48.292	0.0528317
20 mM	+	22.7254	375.516	71.3494	4022.42	50364.6	0.375516	4.02242	50.3646	0.0713494
