# Supplementary material for: Atlas of exercise metabolism reveals time-dependent signatures of metabolic homeostasis
Source: Cell Metab. Author manuscript; Available in PMC 2026 May 20. (PMC13189211; doi:10.1016/j.cmet.2021.12.016)
Supplement: Data_S1 [file NIHMS2168542-supplement-Data_S1.zip › Data S1_Original datasource used to create all graphs and uncropped western blot images (Related to Figure 1-7)/Orig Data Fig 4C.xlsx]

## Sheet: 4C_SpecNodes
Row	sedentary dark	sedentary light	exercise dark	exercise light	intersection
Liver	8	6	7	3	575
Muscle	3	6	3	3	469

## Sheet: 4C_SpecEdges
Row	sedentary dark	sedentary light	exercise dark	exercise light	intersection
Liver	2216	2263	3455	3107	346
Muscle	2197	2075	3205	2105	343
