# Supplementary material for: Atlas of exercise metabolism reveals time-dependent signatures of metabolic homeostasis
Source: Cell Metab. Author manuscript; Available in PMC 2026 May 20. (PMC13189211; doi:10.1016/j.cmet.2021.12.016)
Supplement: Data_S2 [file NIHMS2168542-supplement-Data_S2.xlsx]

## Sheet: Muscle_30min
	query_mass	compound_name	kegg_id	formula	adduct	adduct_m/z	delta(ppm)	spearman_coeff	spearman_pval	spearman_pval_bh_corrected	group	correlation -/+				213_NoDuplicates_kegg_id
701	mz_0157.0771	Serotonin;	C00780	C10H12N2O	M-H2O-H	157.077	3	-0.582832	6.2262e-42	3.45208e-40	195_coeff0.4_mus_night_1_30min	neg				C00780
701	mz_0157.0771	Serotonin;	C00780	C10H12N2O	M-H2O-H	157.077	3	-0.536552	4.94358e-50	7.75525e-49	144_coeff0.4_mus_day_1_30min	neg				C03845
2557	mz_0421.3233	5alpha-Cholest-8-en-3beta-ol;	C03845	C27H46O	M+Cl	421.324	2	-0.424778	5.76639e-21	3.50906e-20	195_coeff0.4_mus_night_1_30min	neg				C00187
2555	mz_0421.3233	Cholesterol;	C00187	C27H46O	M+Cl	421.324	2	-0.424778	5.76639e-21	3.50906e-20	195_coeff0.4_mus_night_1_30min	neg				C01189
2556	mz_0421.3233	Lathosterol;	C01189	C27H46O	M+Cl	421.324	2	-0.424778	5.76639e-21	3.50906e-20	195_coeff0.4_mus_night_1_30min	neg				C00141
632	mz_0152.9960	3-Methyl-2-oxobutanoic acid;	C00141	C5H8O3	M+K-2H	152.996	0	-0.405633	2.69926e-27	1.83112e-26	144_coeff0.4_mus_day_1_30min	neg				C02170
631	mz_0152.9960	Methylmalonate;	C02170	C4H6O4	M+Cl	152.996	0	-0.405633	2.69926e-27	1.83112e-26	144_coeff0.4_mus_day_1_30min	neg				C00093
629	mz_0152.9960	sn-Glycerol 3-phosphate;	C00093	C3H9O6P	M-H2O-H	152.995	4	-0.405633	2.69926e-27	1.83112e-26	144_coeff0.4_mus_day_1_30min	neg				C00042
630	mz_0152.9960	Succinate;	C00042	C4H6O4	M+Cl	152.996	0	-0.405633	2.69926e-27	1.83112e-26	144_coeff0.4_mus_day_1_30min	neg				C03827
1355	mz_0197.0222	2-Dehydro-3-deoxy-L-fuconate	C03827	C6H10O5	M+Cl	197.022	0	0.401409	1.071e-18	5.56699e-18	195_coeff0.4_mus_night_1_30min	pos				C01762
1854	mz_0265.0569	Xanthosine	C01762	C10H12N4O6	M-H2O-H	265.057	2	0.401789	5.16778e-232	8.73354e-231	61_coeff0.4_mu_night_10_30min	pos				C05993
2568	mz_0426.0232	Acetyl adenylate;	C05993	C12H16N5O8P	M+K-2H	426.022	2	0.401897	8.8208e-27	5.7507e-26	144_coeff0.4_mus_day_1_30min	pos				C00054
2565	mz_0426.0232	Adenosine 3',5'-bisphosphate;	C00054	C10H15N5O10P2	M-H	426.022	2	0.401897	8.8208e-27	5.7507e-26	144_coeff0.4_mus_day_1_30min	pos				C00008
2564	mz_0426.0232	ADP;	C00008	C10H15N5O10P2	M-H	426.022	2	0.401897	8.8208e-27	5.7507e-26	144_coeff0.4_mus_day_1_30min	pos				C00361
2566	mz_0426.0232	dGDP;	C00361	C10H15N5O10P2	M-H	426.022	2	0.401897	8.8208e-27	5.7507e-26	144_coeff0.4_mus_day_1_30min	pos				C04575
1296	mz_0191.0198	(4R,5S)-4,5,6-Trihydroxy-2,3-dioxohexanoate;	C04575	C6H8O7	M-H	191.02	0	0.402285	8.86935e-19	4.65874e-18	195_coeff0.4_mus_night_1_30min	pos				C00158
1295	mz_0191.0198	Citrate;	C00158	C6H8O7	M-H	191.02	0	0.402285	8.86935e-19	4.65874e-18	195_coeff0.4_mus_night_1_30min	pos				C00818
1297	mz_0191.0198	D-Glucarate;	C00818	C6H10O8	M-H2O-H	191.019	3	0.402285	8.86935e-19	4.65874e-18	195_coeff0.4_mus_night_1_30min	pos				C00311
1294	mz_0191.0198	Isocitrate;	C00311	C6H8O7	M-H	191.02	0	0.402285	8.86935e-19	4.65874e-18	195_coeff0.4_mus_night_1_30min	pos				C05643
1949	mz_0283.0851	6-Hydroxymelatonin	C05643	C13H16N2O3	M+Cl	283.085	2	0.403276	5.70759e-27	3.77001e-26	144_coeff0.4_mus_day_1_30min	pos				C00712
1943	mz_0281.2487	(9Z)-Octadecenoic acid;	C00712	C18H34O2	M-H	281.249	0	0.403646	5.07756e-27	3.39858e-26	144_coeff0.4_mus_day_1_30min	pos				C00227
1057	mz_0176.9359	Acetyl phosphate	C00227	C2H5O5P	M+K-2H	176.936	1	0.404117	5.96874e-19	3.16851e-18	195_coeff0.4_mus_night_1_30min	pos				C00013
1056	mz_0176.9359	Diphosphate;	C00013	H4P2O7	M-H	176.936	0	0.404117	5.96874e-19	3.16851e-18	195_coeff0.4_mus_night_1_30min	pos				C01419
1060	mz_0177.0339	Cys-Gly;	C01419	C5H10N2O3S	M-H	177.034	0	0.40528	2.44597e-259	2.75438e-258	81_coeff0.4_mus_day_10_30min	pos				C02642
878	mz_0167.0225	3-Ureidopropionate;	C02642	C4H8N2O3	M+Cl	167.023	2	0.405762	5.22564e-260	6.0153e-259	81_coeff0.4_mus_day_10_30min	pos				C00152
877	mz_0167.0225	L-Asparagine;	C00152	C4H8N2O3	M+Cl	167.023	2	0.405762	5.22564e-260	6.0153e-259	81_coeff0.4_mus_day_10_30min	pos				C00270
1050	mz_0175.0877	Serotonin;	C00780	C10H12N2O	M-H	175.088	0	0.406398	3.63279e-19	1.9492e-18	195_coeff0.4_mus_night_1_30min	pos				C05577
1972	mz_0290.0885	N-Acetylneuraminate;	C00270	C11H19NO9	M-H2O-H	290.088	3	0.406751	1.8888e-27	1.29888e-26	144_coeff0.4_mus_day_1_30min	pos				C01161
886	mz_0167.0350	3,4-Dihydroxymandelaldehyde;	C05577	C8H8O4	M-H	167.035	0	0.406844	3.29555e-19	1.78748e-18	195_coeff0.4_mus_night_1_30min	pos				C00544
885	mz_0167.0350	3,4-Dihydroxyphenylacetate;	C01161	C8H8O4	M-H	167.035	0	0.406844	3.29555e-19	1.78748e-18	195_coeff0.4_mus_night_1_30min	pos				C00534
884	mz_0167.0350	Homogentisate;	C00544	C8H8O4	M-H	167.035	0	0.406844	3.29555e-19	1.78748e-18	195_coeff0.4_mus_night_1_30min	pos				C00078
209	mz_0117.0193	Methylmalonate;	C02170	C4H6O4	M-H	117.019	1	0.407665	1.40866e-27	9.82149e-27	144_coeff0.4_mus_day_1_30min	pos				C00258
208	mz_0117.0193	Succinate;	C00042	C4H6O4	M-H	117.019	1	0.407665	1.40866e-27	9.82149e-27	144_coeff0.4_mus_day_1_30min	pos				C01595
905	mz_0167.0826	Pyridoxamine;	C00534	C8H12N2O2	M-H	167.083	0	0.408673	4.41514e-264	5.19782e-263	81_coeff0.4_mus_day_10_30min	pos				C02946
1226	mz_0185.0720	L-Tryptophan;	C00078	C11H12N2O2	M-H2O-H	185.071	3	0.408756	9.91733e-28	7.01197e-27	144_coeff0.4_mus_day_1_30min	pos				C05639
107	mz_0105.0193	D-Glycerate;	C00258	C3H6O4	M-H	105.019	0	0.409485	3.16855e-265	3.817e-264	81_coeff0.4_mus_day_10_30min	pos				C05637
1922	mz_0279.2333	Linoleate;	C01595	C18H32O2	M-H	279.233	1	0.410156	6.30755e-28	4.52341e-27	144_coeff0.4_mus_day_1_30min	pos				C00217
1160	mz_0182.0224	4-Acetamidobutanoate;	C02946	C6H11NO3	M+K-2H	182.023	1	0.410301	8.04806e-243	1.40702e-241	61_coeff0.4_mu_night_10_30min	pos				C04076
1155	mz_0182.0224	4,6-Dihydroxyquinoline;	C05639	C9H7NO2	M+Na-2H	182.022	0	0.410301	8.04806e-243	1.40702e-241	61_coeff0.4_mu_night_10_30min	pos				C05938
1154	mz_0182.0224	4,8-Dihydroxyquinoline;	C05637	C9H7NO2	M+Na-2H	182.022	0	0.410301	8.04806e-243	1.40702e-241	61_coeff0.4_mu_night_10_30min	pos				C00025
1158	mz_0182.0224	D-Glutamate;	C00217	C5H9NO4	M+Cl	182.023	1	0.410301	8.04806e-243	1.40702e-241	61_coeff0.4_mu_night_10_30min	pos				C00144
1159	mz_0182.0224	L-2-Aminoadipate 6-semialdehyde;	C04076	C6H11NO3	M+K-2H	182.023	1	0.410301	8.04806e-243	1.40702e-241	61_coeff0.4_mu_night_10_30min	pos				C18239
1157	mz_0182.0224	L-4-Hydroxyglutamate semialdehyde	C05938	C5H9NO4	M+Cl	182.023	1	0.410301	8.04806e-243	1.40702e-241	61_coeff0.4_mu_night_10_30min	pos				C14826
1156	mz_0182.0224	L-Glutamate;	C00025	C5H9NO4	M+Cl	182.023	1	0.410301	8.04806e-243	1.40702e-241	61_coeff0.4_mu_night_10_30min	pos				C14825
2525	mz_0400.0065	GMP;	C00144	C10H14N5O8P	M+K-2H	400.007	0	0.410999	1.0127e-243	1.8337e-242	61_coeff0.4_mu_night_10_30min	pos				C14782
2526	mz_0400.0065	Precursor Z;	C18239	C10H14N5O8P	M+K-2H	400.007	0	0.410999	1.0127e-243	1.8337e-242	61_coeff0.4_mu_night_10_30min	pos				C14814
2003	mz_0295.2282	12(13)-EpOME;	C14826	C18H32O3	M-H	295.228	1	0.411033	4.74595e-28	3.45285e-27	144_coeff0.4_mus_day_1_30min	pos				C00639
2002	mz_0295.2282	9(10)-EpOME;	C14825	C18H32O3	M-H	295.228	1	0.411033	4.74595e-28	3.45285e-27	144_coeff0.4_mus_day_1_30min	pos				C00978
2507	mz_0389.2108	11,12,15-THETA;	C14782	C20H34O5	M+Cl	389.21	2	0.411169	1.26996e-19	6.96383e-19	195_coeff0.4_mus_night_1_30min	pos				C01780
2508	mz_0389.2108	11,14,15-THETA;	C14814	C20H34O5	M+Cl	389.21	2	0.411169	1.26996e-19	6.96383e-19	195_coeff0.4_mus_night_1_30min	pos				C00762
2506	mz_0389.2108	Prostaglandin F2alpha;	C00639	C20H34O5	M+Cl	389.21	2	0.411169	1.26996e-19	6.96383e-19	195_coeff0.4_mus_night_1_30min	pos				C00788
1585	mz_0217.0983	N-Acetylserotonin;	C00978	C12H14N2O2	M-H	217.098	0	0.411823	8.70396e-245	1.63441e-243	61_coeff0.4_mu_night_10_30min	pos				C05589
2454	mz_0381.1684	Aldosterone;	C01780	C21H28O5	M+Na-2H	381.168	0	0.411905	1.18496e-268	1.46145e-267	81_coeff0.4_mus_day_10_30min	pos				C00079
2453	mz_0381.1684	Cortisone;	C00762	C21H28O5	M+Na-2H	381.168	0	0.411905	1.18496e-268	1.46145e-267	81_coeff0.4_mus_day_10_30min	pos				C00740
811	mz_0164.0717	L-Adrenaline;	C00788	C9H13NO3	M-H2O-H	164.071	4	0.41203	1.04856e-19	5.81367e-19	195_coeff0.4_mus_night_1_30min	pos				C00065
812	mz_0164.0717	L-Normetanephrine	C05589	C9H13NO3	M-H2O-H	164.071	4	0.41203	1.04856e-19	5.81367e-19	195_coeff0.4_mus_night_1_30min	pos				C00386
810	mz_0164.0717	L-Phenylalanine;	C00079	C9H11NO2	M-H	164.072	0	0.41203	1.04856e-19	5.81367e-19	195_coeff0.4_mus_night_1_30min	pos				C04376
101	mz_0104.0351	D-Serine	C00740	C3H7NO3	M-H	104.035	2	0.412143	3.34708e-245	6.5268e-244	61_coeff0.4_mu_night_10_30min	pos				C00792
100	mz_0104.0351	L-Serine;	C00065	C3H7NO3	M-H	104.035	2	0.412143	3.34708e-245	6.5268e-244	61_coeff0.4_mu_night_10_30min	pos				C00062
1661	mz_0225.0992	Carnosine;	C00386	C9H14N4O3	M-H	225.099	1	0.413156	8.15697e-20	4.5734e-19	195_coeff0.4_mus_night_1_30min	pos				C00059
1999	mz_0295.0321	5'-Phosphoribosyl-N-formylglycinamide;	C04376	C8H15N2O9P	M-H2O-H	295.033	4	0.414147	7.45111e-272	9.41384e-271	81_coeff0.4_mus_day_10_30min	pos				C00695
1160	mz_0182.0224	4-Acetamidobutanoate;	C02946	C6H11NO3	M+K-2H	182.023	1	0.414692	5.78123e-20	3.27822e-19	195_coeff0.4_mus_night_1_30min	pos				C00249
1155	mz_0182.0224	4,6-Dihydroxyquinoline;	C05639	C9H7NO2	M+Na-2H	182.022	0	0.414692	5.78123e-20	3.27822e-19	195_coeff0.4_mus_night_1_30min	pos				C05341
1154	mz_0182.0224	4,8-Dihydroxyquinoline;	C05637	C9H7NO2	M+Na-2H	182.022	0	0.414692	5.78123e-20	3.27822e-19	195_coeff0.4_mus_night_1_30min	pos				C02630
1158	mz_0182.0224	D-Glutamate;	C00217	C5H9NO4	M+Cl	182.023	1	0.414692	5.78123e-20	3.27822e-19	195_coeff0.4_mus_night_1_30min	pos				C00631
1159	mz_0182.0224	L-2-Aminoadipate 6-semialdehyde;	C04076	C6H11NO3	M+K-2H	182.023	1	0.414692	5.78123e-20	3.27822e-19	195_coeff0.4_mus_night_1_30min	pos				C00197
1157	mz_0182.0224	L-4-Hydroxyglutamate semialdehyde	C05938	C5H9NO4	M+Cl	182.023	1	0.414692	5.78123e-20	3.27822e-19	195_coeff0.4_mus_night_1_30min	pos				C00831
1156	mz_0182.0224	L-Glutamate;	C00025	C5H9NO4	M+Cl	182.023	1	0.414692	5.78123e-20	3.27822e-19	195_coeff0.4_mus_night_1_30min	pos				C00763
1008	mz_0173.1042	D-Arginine;	C00792	C6H14N4O2	M-H	173.104	1	0.414881	5.54004e-20	3.17757e-19	195_coeff0.4_mus_night_1_30min	pos				C00148
1007	mz_0173.1042	L-Arginine;	C00062	C6H14N4O2	M-H	173.104	1	0.414881	5.54004e-20	3.17757e-19	195_coeff0.4_mus_night_1_30min	pos				C06426
61	mz_0096.9600	Sulfate;	C00059	H2SO4	M-H	96.9601	1	0.415208	5.14697e-20	2.98644e-19	195_coeff0.4_mus_night_1_30min	pos				C06427
2602	mz_0443.2577	Cholic acid;	C00695	C24H40O5	M+Cl	443.257	2	0.417924	4.92796e-29	3.63799e-28	144_coeff0.4_mus_day_1_30min	pos				C00429
1415	mz_0203.0825	L-Tryptophan;	C00078	C11H12N2O2	M-H	203.083	0	0.418033	1.85018e-277	2.39599e-276	81_coeff0.4_mus_day_10_30min	pos				C22136
1800	mz_0255.2331	Hexadecanoic acid;	C00249	C16H32O2	M-H	255.233	0	0.418557	1.31108e-253	2.65887e-252	61_coeff0.4_mu_night_10_30min	pos				C00439
1370	mz_0198.1247	beta-Alanyl-L-lysine	C05341	C9H19N3O3	M-H2O-H	198.124	2	0.418709	1.92372e-278	2.55509e-277	81_coeff0.4_mus_day_10_30min	pos				C00147
1922	mz_0279.2333	Linoleate;	C01595	C18H32O2	M-H	279.233	1	0.419304	2.03422e-20	1.19421e-19	195_coeff0.4_mus_night_1_30min	pos				C00257
1213	mz_0184.9856	2-Hydroxyglutarate;	C02630	C5H8O5	M+K-2H	184.986	1	0.41938	1.99941e-20	1.18774e-19	195_coeff0.4_mus_night_1_30min	pos				C00800
1212	mz_0184.9856	2-Phospho-D-glycerate;	C00631	C3H7O7P	M-H	184.986	0	0.41938	1.99941e-20	1.18774e-19	195_coeff0.4_mus_night_1_30min	pos				C01042
1211	mz_0184.9856	3-Phospho-D-glycerate;	C00197	C3H7O7P	M-H	184.986	0	0.41938	1.99941e-20	1.18774e-19	195_coeff0.4_mus_night_1_30min	pos				C02985
1905	mz_0277.1232	Pantetheine;	C00831	C11H22N2O4S	M-H	277.123	2	0.420498	3.44813e-256	7.28417e-255	61_coeff0.4_mu_night_10_30min	pos				C01096
185	mz_0114.0560	D-Proline	C00763	C5H9NO2	M-H	114.056	1	0.42057	2.76087e-256	6.08593e-255	61_coeff0.4_mu_night_10_30min	pos				C05500
184	mz_0114.0560	L-Proline;	C00148	C5H9NO2	M-H	114.056	1	0.42057	2.76087e-256	6.08593e-255	61_coeff0.4_mu_night_10_30min	pos				C05502
1908	mz_0277.2176	(6Z,9Z,12Z)-Octadecatrienoic acid;	C06426	C18H30O2	M-H	277.217	1	0.420588	2.61188e-256	6.0192e-255	61_coeff0.4_mu_night_10_30min	pos				C15519
1907	mz_0277.2176	(9Z,12Z,15Z)-Octadecatrienoic acid;	C06427	C18H30O2	M-H	277.217	1	0.420588	2.61188e-256	6.0192e-255	61_coeff0.4_mu_night_10_30min	pos				C05451
1910	mz_0277.2176	12(13)-EpOME;	C14826	C18H32O3	M-H2O-H	277.217	3	0.420588	2.61188e-256	6.0192e-255	61_coeff0.4_mu_night_10_30min	pos				C03594
1909	mz_0277.2176	9(10)-EpOME;	C14825	C18H32O3	M-H2O-H	277.217	3	0.420588	2.61188e-256	6.0192e-255	61_coeff0.4_mu_night_10_30min	pos				C13550
175	mz_0113.0356	3-Ureidopropionate;	C02642	C4H8N2O3	M-H2O-H	113.035	4	0.422024	1.24889e-29	9.35735e-29	144_coeff0.4_mus_day_1_30min	pos				C15610
173	mz_0113.0356	5,6-Dihydrouracil;	C00429	C4H6N2O2	M-H	113.036	1	0.422024	1.24889e-29	9.35735e-29	144_coeff0.4_mus_day_1_30min	pos				C00475
174	mz_0113.0356	L-Asparagine;	C00152	C4H8N2O3	M-H2O-H	113.035	4	0.422024	1.24889e-29	9.35735e-29	144_coeff0.4_mus_day_1_30min	pos				C00160
2547	mz_0419.2729	Zymosterone;	C22136	C27H42O	M+K-2H	419.272	2	0.423035	8.87762e-30	6.75237e-29	144_coeff0.4_mus_day_1_30min	pos				C00163
1004	mz_0173.0569	N-Formimino-L-glutamate;	C00439	C6H10N2O4	M-H	173.057	1	0.423125	8.61007e-30	6.64962e-29	144_coeff0.4_mus_day_1_30min	pos				C00149
107	mz_0105.0193	D-Glycerate;	C00258	C3H6O4	M-H	105.019	0	0.423137	8.57698e-30	6.64962e-29	144_coeff0.4_mus_day_1_30min	pos				C00122
360	mz_0134.0472	Adenine;	C00147	C5H5N5	M-H	134.047	0	0.424433	7.44115e-287	1.01435e-285	81_coeff0.4_mus_day_10_30min	pos				C03771
1332	mz_0195.0512	D-Gluconic acid;	C00257	C6H12O7	M-H	195.051	1	0.424448	6.22508e-21	3.74255e-20	195_coeff0.4_mus_night_1_30min	pos				C00135
1333	mz_0195.0512	L-Gulonate;	C00800	C6H12O7	M-H	195.051	1	0.424448	6.22508e-21	3.74255e-20	195_coeff0.4_mus_night_1_30min	pos				C05647
1023	mz_0174.0407	N-Acetyl-L-aspartate;	C01042	C6H9NO5	M-H	174.041	0	0.425087	5.36617e-21	3.30583e-20	195_coeff0.4_mus_night_1_30min	pos				C00328
1765	mz_0243.0275	L-Fucose 1-phosphate;	C02985	C6H13O8P	M-H	243.028	0	0.425263	4.16649e-30	3.31996e-29	144_coeff0.4_mus_day_1_30min	pos				C05635
1766	mz_0243.0275	Sorbitol 6-phosphate;	C01096	C6H15O9P	M-H2O-H	243.027	2	0.425263	4.16649e-30	3.31996e-29	144_coeff0.4_mus_day_1_30min	pos				C00388
2599	mz_0437.3190	20alpha-Hydroxycholesterol;	C05500	C27H46O2	M+Cl	437.319	0	0.425462	4.91826e-21	3.06776e-20	195_coeff0.4_mus_night_1_30min	pos				C01079
2600	mz_0437.3190	22(R)-Hydroxycholesterol;	C05502	C27H46O2	M+Cl	437.319	0	0.425462	4.91826e-21	3.06776e-20	195_coeff0.4_mus_night_1_30min	pos				C03912
2597	mz_0437.3190	25-Hydroxycholesterol;	C15519	C27H46O2	M+Cl	437.319	0	0.425462	4.91826e-21	3.06776e-20	195_coeff0.4_mus_night_1_30min	pos				C03564
2595	mz_0437.3190	7alpha-Hydroxy-5beta-cholestan-3-one;	C05451	C27H46O2	M+Cl	437.319	0	0.425462	4.91826e-21	3.06776e-20	195_coeff0.4_mus_night_1_30min	pos				C01110
2594	mz_0437.3190	7alpha-Hydroxycholesterol;	C03594	C27H46O2	M+Cl	437.319	0	0.425462	4.91826e-21	3.06776e-20	195_coeff0.4_mus_night_1_30min	pos				C00430
2596	mz_0437.3190	Cerebrosterol;	C13550	C27H46O2	M+Cl	437.319	0	0.425462	4.91826e-21	3.06776e-20	195_coeff0.4_mus_night_1_30min	pos				C03440
2598	mz_0437.3190	Cholest-5-ene-3beta,26-diol;	C15610	C27H46O2	M+Cl	437.319	0	0.425462	4.91826e-21	3.06776e-20	195_coeff0.4_mus_night_1_30min	pos				C00402
1872	mz_0269.0907	6-Hydroxymelatonin	C05643	C13H16N2O3	M+Na-2H	269.091	0	0.43022	7.58608e-31	6.14228e-30	144_coeff0.4_mus_day_1_30min	pos				C01157
1852	mz_0264.0596	Cytidine	C00475	C9H13N3O5	M+Na-2H	264.06	2	0.431342	6.35345e-271	1.5339e-269	61_coeff0.4_mu_night_10_30min	pos				C05579
101	mz_0104.0351	D-Serine	C00740	C3H7NO3	M-H	104.035	2	0.43154	4.79557e-31	3.94651e-30	144_coeff0.4_mus_day_1_30min	pos				C00049
100	mz_0104.0351	L-Serine;	C00065	C3H7NO3	M-H	104.035	2	0.43154	4.79557e-31	3.94651e-30	144_coeff0.4_mus_day_1_30min	pos				C01165
139	mz_0110.9852	Glycolate;	C00160	C2H4O3	M+Cl	110.985	2	0.431633	1.15076e-21	7.2687e-21	195_coeff0.4_mus_night_1_30min	pos				C05147
140	mz_0110.9852	Propanoate;	C00163	C3H6O2	M+K-2H	110.985	2	0.431633	1.15076e-21	7.2687e-21	195_coeff0.4_mus_night_1_30min	pos				C00279
189	mz_0115.0036	(S)-Malate;	C00149	C4H6O5	M-H2O-H	115.003	4	0.431643	1.14791e-21	7.2687e-21	195_coeff0.4_mus_night_1_30min	pos				C00020
188	mz_0115.0036	Fumarate;	C00122	C4H4O4	M-H	115.004	0	0.431643	1.14791e-21	7.2687e-21	195_coeff0.4_mus_night_1_30min	pos				C00362
658	mz_0154.0621	5-Guanidino-2-oxopentanoate;	C03771	C6H11N3O3	M-H2O-H	154.062	3	0.433162	5.30172e-300	7.42241e-299	81_coeff0.4_mus_day_10_30min	pos				C00637
657	mz_0154.0621	L-Histidine;	C00135	C6H9N3O2	M-H	154.062	0	0.433162	5.30172e-300	7.42241e-299	81_coeff0.4_mus_day_10_30min	pos				C05660
209	mz_0117.0193	Methylmalonate;	C02170	C4H6O4	M-H	117.019	1	0.43373	7.17023e-301	1.03172e-299	81_coeff0.4_mus_day_10_30min	pos				C00082
208	mz_0117.0193	Succinate;	C00042	C4H6O4	M-H	117.019	1	0.43373	7.17023e-301	1.03172e-299	81_coeff0.4_mus_day_10_30min	pos				C03242
1271	mz_0189.0669	Formyl-5-hydroxykynurenamine	C05647	C10H12N2O3	M-H2O-H	189.066	3	0.434295	6.09405e-22	3.94926e-21	195_coeff0.4_mus_night_1_30min	pos				C00188
1270	mz_0189.0669	L-Kynurenine;	C00328	C10H12N2O3	M-H2O-H	189.066	3	0.434295	6.09405e-22	3.94926e-21	195_coeff0.4_mus_night_1_30min	pos				C00506
1280	mz_0190.0506	5-Hydroxyindoleacetate	C05635	C10H9NO3	M-H	190.051	2	0.434482	5.82588e-22	3.82515e-21	195_coeff0.4_mus_night_1_30min	pos				C01530
136	mz_0110.0723	Histamine;	C00388	C5H9N3	M-H	110.072	1	0.434915	6.7468e-276	1.71031e-274	61_coeff0.4_mu_night_10_30min	pos				C03722
1004	mz_0173.0569	N-Formimino-L-glutamate;	C00439	C6H10N2O4	M-H	173.057	1	0.436009	2.2496e-304	3.32941e-303	81_coeff0.4_mus_day_10_30min	pos				C00106
886	mz_0167.0350	3,4-Dihydroxymandelaldehyde;	C05577	C8H8O4	M-H	167.035	0	0.436401	5.58734e-305	8.51248e-304	81_coeff0.4_mus_day_10_30min	pos				C01598
885	mz_0167.0350	3,4-Dihydroxyphenylacetate;	C01161	C8H8O4	M-H	167.035	0	0.436401	5.58734e-305	8.51248e-304	81_coeff0.4_mus_day_10_30min	pos				C00026
884	mz_0167.0350	Homogentisate;	C00544	C8H8O4	M-H	167.035	0	0.436401	5.58734e-305	8.51248e-304	81_coeff0.4_mus_day_10_30min	pos				C00620
1060	mz_0177.0339	Cys-Gly;	C01419	C5H10N2O3S	M-H	177.034	0	0.437925	2.53696e-22	1.68793e-21	195_coeff0.4_mus_night_1_30min	pos				C02670
1585	mz_0217.0983	N-Acetylserotonin;	C00978	C12H14N2O2	M-H	217.098	0	0.438584	2.16165e-22	1.45765e-21	195_coeff0.4_mus_night_1_30min	pos				C00117
2690	mz_0549.2851	Protoporphyrinogen IX	C01079	C34H40N4O4	M-H2O-H	549.287	3	0.439022	3.434e-32	2.87311e-31	144_coeff0.4_mus_day_1_30min	pos				C00199
1765	mz_0243.0275	L-Fucose 1-phosphate;	C02985	C6H13O8P	M-H	243.028	0	0.440038	0	0	81_coeff0.4_mus_day_10_30min	pos				C00231
1766	mz_0243.0275	Sorbitol 6-phosphate;	C01096	C6H15O9P	M-H2O-H	243.027	2	0.440038	0	0	81_coeff0.4_mus_day_10_30min	pos				C02990
54	mz_0094.0294	(S)-1-Pyrroline-5-carboxylate;	C03912	C5H7NO2	M-H2O-H	94.0293	1	0.441414	1.0822e-22	7.39747e-22	195_coeff0.4_mus_night_1_30min	pos				C00051
55	mz_0094.0294	1-Pyrroline-2-carboxylate;	C03564	C5H7NO2	M-H2O-H	94.0293	1	0.441414	1.0822e-22	7.39747e-22	195_coeff0.4_mus_night_1_30min	pos				C05827
914	mz_0168.0068	5-Amino-2-oxopentanoic acid;	C01110	C5H9NO3	M+K-2H	168.007	0	0.441421	1.08046e-22	7.39747e-22	195_coeff0.4_mus_night_1_30min	pos				C03227
913	mz_0168.0068	5-Aminolevulinate;	C00430	C5H9NO3	M+K-2H	168.007	0	0.441421	1.08046e-22	7.39747e-22	195_coeff0.4_mus_night_1_30min	pos				C05651
917	mz_0168.0068	cis-4-Hydroxy-D-proline	C03440	C5H9NO3	M+K-2H	168.007	0	0.441421	1.08046e-22	7.39747e-22	195_coeff0.4_mus_night_1_30min	pos				C00301
912	mz_0168.0068	D-Aspartate;	C00402	C4H7NO4	M+Cl	168.007	1	0.441421	1.08046e-22	7.39747e-22	195_coeff0.4_mus_night_1_30min	pos				C05587
915	mz_0168.0068	Hydroxyproline;	C01157	C5H9NO3	M+K-2H	168.007	0	0.441421	1.08046e-22	7.39747e-22	195_coeff0.4_mus_night_1_30min	pos				C04742
910	mz_0168.0068	Indole-5,6-quinone	C05579	C8H5NO2	M+Na-2H	168.007	1	0.441421	1.08046e-22	7.39747e-22	195_coeff0.4_mus_night_1_30min	pos				C14770
911	mz_0168.0068	L-Aspartate;	C00049	C4H7NO4	M+Cl	168.007	1	0.441421	1.08046e-22	7.39747e-22	195_coeff0.4_mus_night_1_30min	pos				C14771
916	mz_0168.0068	L-Glutamate 5-semialdehyde;	C01165	C5H9NO3	M+K-2H	168.007	0	0.441421	1.08046e-22	7.39747e-22	195_coeff0.4_mus_night_1_30min	pos				C14778
918	mz_0168.0068	trans-3-Hydroxy-L-proline;	C05147	C5H9NO3	M+K-2H	168.007	0	0.441421	1.08046e-22	7.39747e-22	195_coeff0.4_mus_night_1_30min	pos				C14749
1373	mz_0199.0013	2-Dehydro-3-deoxy-L-fuconate	C03827	C6H10O5	M+K-2H	199.001	0	0.442109	1.13456e-32	9.65334e-32	144_coeff0.4_mus_day_1_30min	pos				C14748
1372	mz_0199.0013	D-Erythrose 4-phosphate	C00279	C4H9O7P	M-H	199.001	0	0.442109	1.13456e-32	9.65334e-32	144_coeff0.4_mus_day_1_30min	pos				C14768
976	mz_0172.0729	5-Guanidino-2-oxopentanoate;	C03771	C6H11N3O3	M-H	172.073	1	0.443795	0	0	81_coeff0.4_mus_day_10_30min	pos				C04805
314	mz_0130.0508	5-Amino-2-oxopentanoic acid;	C01110	C5H9NO3	M-H	130.051	1	0.443834	0	0	81_coeff0.4_mus_day_10_30min	pos				C14769
313	mz_0130.0508	5-Aminolevulinate;	C00430	C5H9NO3	M-H	130.051	1	0.443834	0	0	81_coeff0.4_mus_day_10_30min	pos				C01801
317	mz_0130.0508	cis-4-Hydroxy-D-proline	C03440	C5H9NO3	M-H	130.051	1	0.443834	0	0	81_coeff0.4_mus_day_10_30min	pos				C00672
315	mz_0130.0508	Hydroxyproline;	C01157	C5H9NO3	M-H	130.051	1	0.443834	0	0	81_coeff0.4_mus_day_10_30min	pos				C00673
316	mz_0130.0508	L-Glutamate 5-semialdehyde;	C01165	C5H9NO3	M-H	130.051	1	0.443834	0	0	81_coeff0.4_mus_day_10_30min	pos				C00322
318	mz_0130.0508	trans-3-Hydroxy-L-proline;	C05147	C5H9NO3	M-H	130.051	1	0.443834	0	0	81_coeff0.4_mus_day_10_30min	pos				C00118
2291	mz_0346.0566	AMP;	C00020	C10H14N5O7P	M-H	346.056	2	0.445832	0	0	81_coeff0.4_mus_day_10_30min	pos				C00111
2292	mz_0346.0566	dGMP;	C00362	C10H14N5O7P	M-H	346.056	2	0.445832	0	0	81_coeff0.4_mus_day_10_30min	pos				C04640
1322	mz_0194.0383	Indole-3-acetaldehyde;	C00637	C10H9NO	M+Cl	194.038	3	0.447004	3.54926e-293	9.47093e-292	61_coeff0.4_mu_night_10_30min	pos				C00575
905	mz_0167.0826	Pyridoxamine;	C00534	C8H12N2O2	M-H	167.083	0	0.448207	1.23143e-33	1.06582e-32	144_coeff0.4_mus_day_1_30min	pos				C05634
1872	mz_0269.0907	6-Hydroxymelatonin	C05643	C13H16N2O3	M+Na-2H	269.091	0	0.44821	2.00044e-23	1.40594e-22	195_coeff0.4_mus_night_1_30min	pos				C00954
976	mz_0172.0729	5-Guanidino-2-oxopentanoate;	C03771	C6H11N3O3	M-H	172.073	1	0.448365	1.16176e-33	1.02316e-32	144_coeff0.4_mus_day_1_30min	pos				C00632
1232	mz_0186.0561	5-Methoxyindoleacetate;	C05660	C11H11NO3	M-H2O-H	186.055	3	0.449448	7.79341e-34	6.98623e-33	144_coeff0.4_mus_day_1_30min	pos				C01152
2599	mz_0437.3190	20alpha-Hydroxycholesterol;	C05500	C27H46O2	M+Cl	437.319	0	0.450197	5.90763e-34	5.39205e-33	144_coeff0.4_mus_day_1_30min	pos				C00618
2600	mz_0437.3190	22(R)-Hydroxycholesterol;	C05502	C27H46O2	M+Cl	437.319	0	0.450197	5.90763e-34	5.39205e-33	144_coeff0.4_mus_day_1_30min	pos				C00191
2597	mz_0437.3190	25-Hydroxycholesterol;	C15519	C27H46O2	M+Cl	437.319	0	0.450197	5.90763e-34	5.39205e-33	144_coeff0.4_mus_day_1_30min	pos				C00647
2595	mz_0437.3190	7alpha-Hydroxy-5beta-cholestan-3-one;	C05451	C27H46O2	M+Cl	437.319	0	0.450197	5.90763e-34	5.39205e-33	144_coeff0.4_mus_day_1_30min	pos				C01262
2594	mz_0437.3190	7alpha-Hydroxycholesterol;	C03594	C27H46O2	M+Cl	437.319	0	0.450197	5.90763e-34	5.39205e-33	144_coeff0.4_mus_day_1_30min	pos				C00884
2596	mz_0437.3190	Cerebrosterol;	C13550	C27H46O2	M+Cl	437.319	0	0.450197	5.90763e-34	5.39205e-33	144_coeff0.4_mus_day_1_30min	pos				C02291
2598	mz_0437.3190	Cholest-5-ene-3beta,26-diol;	C15610	C27H46O2	M+Cl	437.319	0	0.450197	5.90763e-34	5.39205e-33	144_coeff0.4_mus_day_1_30min	pos				C05640
1128	mz_0180.0667	L-Tyrosine;	C00082	C9H11NO3	M-H	180.067	0	0.452361	4.63897e-301	1.30664e-299	61_coeff0.4_mu_night_10_30min	pos				C02918
976	mz_0172.0729	5-Guanidino-2-oxopentanoate;	C03771	C6H11N3O3	M-H	172.073	1	0.45282	6.22795e-24	4.43964e-23	195_coeff0.4_mus_night_1_30min	pos				C15781
185	mz_0114.0560	D-Proline	C00763	C5H9NO2	M-H	114.056	1	0.453129	5.75472e-24	4.16175e-23	195_coeff0.4_mus_night_1_30min	pos				C05103
184	mz_0114.0560	L-Proline;	C00148	C5H9NO2	M-H	114.056	1	0.453129	5.75472e-24	4.16175e-23	195_coeff0.4_mus_night_1_30min	pos				C05455
2059	mz_0305.2492	Dihomo-gamma-linolenate;	C03242	C20H34O2	M-H	305.249	2	0.453532	1.70594e-34	1.58589e-33	144_coeff0.4_mus_day_1_30min	pos				C01561
217	mz_0118.0509	L-Threonine;	C00188	C4H9NO3	M-H	118.051	1	0.454968	0	0	81_coeff0.4_mus_day_10_30min	pos				C15777
1416	mz_0203.9737	L-Cysteate;	C00506	C3H7NO5S	M+Cl	203.974	1	0.455705	2.97287e-24	2.18156e-23	195_coeff0.4_mus_night_1_30min	pos				C00214
1951	mz_0283.2646	Octadecanoic acid;	C01530	C18H36O2	M-H	283.264	1	0.455841	2.8703e-24	2.13773e-23	195_coeff0.4_mus_night_1_30min	pos				C05849
1373	mz_0199.0013	2-Dehydro-3-deoxy-L-fuconate	C03827	C6H10O5	M+K-2H	199.001	0	0.456198	2.61803e-24	1.97939e-23	195_coeff0.4_mus_night_1_30min	pos				C00327
1372	mz_0199.0013	D-Erythrose 4-phosphate	C00279	C4H9O7P	M-H	199.001	0	0.456198	2.61803e-24	1.97939e-23	195_coeff0.4_mus_night_1_30min	pos				C02059
1373	mz_0199.0013	2-Dehydro-3-deoxy-L-fuconate	C03827	C6H10O5	M+K-2H	199.001	0	0.456929	0	0	81_coeff0.4_mus_day_10_30min	pos				C00705
1372	mz_0199.0013	D-Erythrose 4-phosphate	C00279	C4H9O7P	M-H	199.001	0	0.456929	0	0	81_coeff0.4_mus_day_10_30min	pos				C00643
841	mz_0166.0152	Quinolinate;	C03722	C7H5NO4	M-H	166.015	3	0.458852	0	0	81_coeff0.4_mus_day_10_30min	pos				C00256
149	mz_0111.0199	Uracil	C00106	C4H4N2O2	M-H	111.02	1	0.459256	1.18505e-24	9.09752e-24	195_coeff0.4_mus_night_1_30min	pos				C00186
1226	mz_0185.0720	L-Tryptophan;	C00078	C11H12N2O2	M-H2O-H	185.071	3	0.459779	1.03388e-24	8.06102e-24	195_coeff0.4_mus_night_1_30min	pos				C01013
1999	mz_0295.0321	5'-Phosphoribosyl-N-formylglycinamide;	C04376	C8H15N2O9P	M-H2O-H	295.033	4	0.460639	8.25797e-25	6.54084e-24	195_coeff0.4_mus_night_1_30min	pos				C00577
209	mz_0117.0193	Methylmalonate;	C02170	C4H6O4	M-H	117.019	1	0.461447	0	0	61_coeff0.4_mu_night_10_30min	pos				C02934
208	mz_0117.0193	Succinate;	C00042	C4H6O4	M-H	117.019	1	0.461447	0	0	61_coeff0.4_mu_night_10_30min	pos				C00319
1791	mz_0253.0962	Melatonin;	C01598	C13H16N2O2	M+Na-2H	253.096	2	0.46152	8.23369e-36	7.7987e-35	144_coeff0.4_mus_day_1_30min	pos				C00099
1131	mz_0180.9908	2-Oxoglutarate;	C00026	C5H6O5	M+Cl	180.991	1	0.46163	0	0	81_coeff0.4_mus_day_10_30min	pos				C00041
1130	mz_0180.9908	D-Erythrose 4-phosphate	C00279	C4H9O7P	M-H2O-H	180.99	3	0.46163	0	0	81_coeff0.4_mus_day_10_30min	pos				C00213
1493	mz_0211.0013	alpha-D-Ribose 1-phosphate;	C00620	C5H11O8P	M-H2O-H	211.001	3	0.46427	3.17406e-25	2.55461e-24	195_coeff0.4_mus_night_1_30min	pos				C00984
1494	mz_0211.0013	D-Glucuronolactone;	C02670	C6H8O6	M+Cl	211.001	1	0.46427	3.17406e-25	2.55461e-24	195_coeff0.4_mus_night_1_30min	pos				C00267
1490	mz_0211.0013	D-Ribose 5-phosphate;	C00117	C5H11O8P	M-H2O-H	211.001	3	0.46427	3.17406e-25	2.55461e-24	195_coeff0.4_mus_night_1_30min	pos				C02336
1491	mz_0211.0013	D-Ribulose 5-phosphate	C00199	C5H11O8P	M-H2O-H	211.001	3	0.46427	3.17406e-25	2.55461e-24	195_coeff0.4_mus_night_1_30min	pos				C00221
1492	mz_0211.0013	D-Xylulose 5-phosphate	C00231	C5H11O8P	M-H2O-H	211.001	3	0.46427	3.17406e-25	2.55461e-24	195_coeff0.4_mus_night_1_30min	pos				C00095
217	mz_0118.0509	L-Threonine;	C00188	C4H9NO3	M-H	118.051	1	0.464752	2.36103e-36	2.2793e-35	144_coeff0.4_mus_day_1_30min	pos				C00124
2590	mz_0436.2848	L-Palmitoylcarnitine	C02990	C23H45NO4	M+K-2H	436.283	3	0.46614	1.93145e-25	1.57999e-24	195_coeff0.4_mus_night_1_30min	pos				C00031
2061	mz_0306.0769	Glutathione;	C00051	C10H17N3O6S	M-H	306.077	1	0.467267	0	0	81_coeff0.4_mus_day_10_30min	pos				C00159
109	mz_0105.0456	Methylimidazole acetaldehyde;	C05827	C6H8N2O	M-H2O-H	105.045	3	0.468746	9.61539e-26	7.9968e-25	195_coeff0.4_mus_night_1_30min	pos				C01720
2547	mz_0419.2729	Zymosterone;	C22136	C27H42O	M+K-2H	419.272	2	0.470072	6.72627e-26	5.68883e-25	195_coeff0.4_mus_night_1_30min	pos				C00247
1438	mz_0205.0621	3-Hydroxy-L-kynurenine	C03227	C10H12N2O4	M-H2O-H	205.061	4	0.470122	2.87498e-37	2.82988e-36	144_coeff0.4_mus_day_1_30min	pos				C00137
1439	mz_0205.0621	5-Hydroxykynurenine;	C05651	C10H12N2O4	M-H2O-H	205.061	4	0.470122	2.87498e-37	2.82988e-36	144_coeff0.4_mus_day_1_30min	pos				C00581
136	mz_0110.0723	Histamine;	C00388	C5H9N3	M-H	110.072	1	0.471378	4.72433e-26	4.06455e-25	195_coeff0.4_mus_night_1_30min	pos				C04006
1905	mz_0277.1232	Pantetheine;	C00831	C11H22N2O4S	M-H	277.123	2	0.471631	0	0	81_coeff0.4_mus_day_10_30min	pos				C00446
2689	mz_0540.0550	ADP-ribose;	C00301	C15H23N5O14P2	M-H2O-H	540.053	3	0.471767	4.2509e-26	3.7214e-25	195_coeff0.4_mus_night_1_30min	pos				C00668
2061	mz_0306.0769	Glutathione;	C00051	C10H17N3O6S	M-H	306.077	1	0.471785	0	0	61_coeff0.4_mu_night_10_30min	pos				C05345
860	mz_0166.0874	3-Methoxytyramine	C05587	C9H13NO2	M-H	166.087	0	0.471882	4.12023e-26	3.67142e-25	195_coeff0.4_mus_night_1_30min	pos				C01172
2103	mz_0319.2281	(15S)-15-Hydroxy-5,8,11-cis-13-trans-eicosatetraenoate;	C04742	C20H32O3	M-H	319.228	1	0.471907	0	0	81_coeff0.4_mus_day_10_30min	pos				C01094
2109	mz_0319.2281	11,12-EET;	C14770	C20H32O3	M-H	319.228	1	0.471907	0	0	81_coeff0.4_mus_day_10_30min	pos				C00085
2110	mz_0319.2281	14,15-EET;	C14771	C20H32O3	M-H	319.228	1	0.471907	0	0	81_coeff0.4_mus_day_10_30min	pos				C00103
2111	mz_0319.2281	16(R)-HETE;	C14778	C20H32O3	M-H	319.228	1	0.471907	0	0	81_coeff0.4_mus_day_10_30min	pos				C00092
2106	mz_0319.2281	19(S)-HETE;	C14749	C20H32O3	M-H	319.228	1	0.471907	0	0	81_coeff0.4_mus_day_10_30min	pos				C00636
2105	mz_0319.2281	20-HETE;	C14748	C20H32O3	M-H	319.228	1	0.471907	0	0	81_coeff0.4_mus_day_10_30min	pos				C00275
2107	mz_0319.2281	5,6-EET;	C14768	C20H32O3	M-H	319.228	1	0.471907	0	0	81_coeff0.4_mus_day_10_30min	pos				C01097
2104	mz_0319.2281	5(S)-HETE;	C04805	C20H32O3	M-H	319.228	1	0.471907	0	0	81_coeff0.4_mus_day_10_30min	pos				C01177
2108	mz_0319.2281	8,9-EET;	C14769	C20H32O3	M-H	319.228	1	0.471907	0	0	81_coeff0.4_mus_day_10_30min	pos				C03546
964	mz_0171.0065	Deoxyribose;	C01801	C5H10O4	M+K-2H	171.007	0	0.472874	3.14545e-26	2.85378e-25	195_coeff0.4_mus_night_1_30min	pos				C00555
962	mz_0171.0065	sn-Glycerol 3-phosphate;	C00093	C3H9O6P	M-H	171.006	0	0.472874	3.14545e-26	2.85378e-25	195_coeff0.4_mus_night_1_30min	pos
1438	mz_0205.0621	3-Hydroxy-L-kynurenine	C03227	C10H12N2O4	M-H2O-H	205.061	4	0.473392	2.73131e-26	2.52393e-25	195_coeff0.4_mus_night_1_30min	pos
1439	mz_0205.0621	5-Hydroxykynurenine;	C05651	C10H12N2O4	M-H2O-H	205.061	4	0.473392	2.73131e-26	2.52393e-25	195_coeff0.4_mus_night_1_30min	pos
1326	mz_0195.0064	2-Deoxy-D-ribose 1-phosphate;	C00672	C5H11O7P	M-H2O-H	195.006	3	0.474153	2.21841e-26	2.08865e-25	195_coeff0.4_mus_night_1_30min	pos
1325	mz_0195.0064	2-Deoxy-D-ribose 5-phosphate	C00673	C5H11O7P	M-H2O-H	195.006	3	0.474153	2.21841e-26	2.08865e-25	195_coeff0.4_mus_night_1_30min	pos
1327	mz_0195.0064	2-Oxoadipate;	C00322	C6H8O5	M+Cl	195.007	1	0.474153	2.21841e-26	2.08865e-25	195_coeff0.4_mus_night_1_30min	pos
945	mz_0168.9907	(S)-Malate;	C00149	C4H6O5	M+Cl	168.991	1	0.474457	2.04137e-26	1.95893e-25	195_coeff0.4_mus_night_1_30min	pos
943	mz_0168.9907	D-Glyceraldehyde 3-phosphate;	C00118	C3H7O6P	M-H	168.991	0	0.474457	2.04137e-26	1.95893e-25	195_coeff0.4_mus_night_1_30min	pos
942	mz_0168.9907	Glycerone phosphate;	C00111	C3H7O6P	M-H	168.991	0	0.474457	2.04137e-26	1.95893e-25	195_coeff0.4_mus_night_1_30min	pos
2072	mz_0312.0613	2-(Formamido)-N1-(5'-phosphoribosyl)acetamidine;	C04640	C8H16N3O8P	M-H	312.06	4	0.475323	0	0	81_coeff0.4_mus_day_10_30min	pos
2198	mz_0328.0460	3',5'-Cyclic AMP;	C00575	C10H12N5O6P	M-H	328.045	2	0.476448	2.29272e-38	2.30189e-37	144_coeff0.4_mus_day_1_30min	pos
2199	mz_0328.0460	AMP;	C00020	C10H14N5O7P	M-H2O-H	328.045	4	0.476448	2.29272e-38	2.30189e-37	144_coeff0.4_mus_day_1_30min	pos
2200	mz_0328.0460	dGMP;	C00362	C10H14N5O7P	M-H2O-H	328.045	4	0.476448	2.29272e-38	2.30189e-37	144_coeff0.4_mus_day_1_30min	pos
1027	mz_0174.0561	5-Hydroxyindoleacetaldehyde	C05634	C10H9NO2	M-H	174.056	1	0.479827	5.81243e-39	5.95478e-38	144_coeff0.4_mus_day_1_30min	pos
1026	mz_0174.0561	Indole-3-acetate;	C00954	C10H9NO2	M-H	174.056	1	0.479827	5.81243e-39	5.95478e-38	144_coeff0.4_mus_day_1_30min	pos
1014	mz_0174.0170	3-Hydroxyanthranilate;	C00632	C7H7NO3	M+Na-2H	174.017	2	0.48157	2.84243e-27	2.78112e-26	195_coeff0.4_mus_night_1_30min	pos
1972	mz_0290.0885	N-Acetylneuraminate;	C00270	C11H19NO9	M-H2O-H	290.088	3	0.482221	2.36801e-27	2.36327e-26	195_coeff0.4_mus_night_1_30min	pos
940	mz_0168.0778	N(pi)-Methyl-L-histidine;	C01152	C7H11N3O2	M-H	168.078	0	0.482271	0	0	61_coeff0.4_mu_night_10_30min	pos
136	mz_0110.0723	Histamine;	C00388	C5H9N3	M-H	110.072	1	0.483522	0	0	81_coeff0.4_mus_day_10_30min	pos
1043	mz_0175.0248	3-Dehydro-L-gulonate	C00618	C6H10O7	M-H2O-H	175.024	3	0.484509	1.24176e-27	1.26456e-26	195_coeff0.4_mus_night_1_30min	pos
1042	mz_0175.0248	D-Glucuronate;	C00191	C6H10O7	M-H2O-H	175.024	3	0.484509	1.24176e-27	1.26456e-26	195_coeff0.4_mus_night_1_30min	pos
1041	mz_0175.0248	D-Glucuronolactone;	C02670	C6H8O6	M-H	175.025	0	0.484509	1.24176e-27	1.26456e-26	195_coeff0.4_mus_night_1_30min	pos
2525	mz_0400.0065	GMP;	C00144	C10H14N5O8P	M+K-2H	400.007	0	0.485428	5.77369e-40	6.03832e-39	144_coeff0.4_mus_day_1_30min	pos
2526	mz_0400.0065	Precursor Z;	C18239	C10H14N5O8P	M+K-2H	400.007	0	0.485428	5.77369e-40	6.03832e-39	144_coeff0.4_mus_day_1_30min	pos
1791	mz_0253.0962	Melatonin;	C01598	C13H16N2O2	M+Na-2H	253.096	2	0.487108	5.93088e-28	6.16564e-27	195_coeff0.4_mus_night_1_30min	pos
2201	mz_0328.0592	Glutathione;	C00051	C10H17N3O6S	M+Na-2H	328.058	2	0.488481	0	0	81_coeff0.4_mus_day_10_30min	pos
1232	mz_0186.0561	5-Methoxyindoleacetate;	C05660	C11H11NO3	M-H2O-H	186.055	3	0.490661	2.13706e-28	2.26892e-27	195_coeff0.4_mus_night_1_30min	pos
2286	mz_0344.0331	Glutathione;	C00051	C10H17N3O6S	M+K-2H	344.032	2	0.491008	0	0	81_coeff0.4_mus_day_10_30min	pos
2201	mz_0328.0592	Glutathione;	C00051	C10H17N3O6S	M+Na-2H	328.058	2	0.491954	0	0	61_coeff0.4_mu_night_10_30min	pos
1908	mz_0277.2176	(6Z,9Z,12Z)-Octadecatrienoic acid;	C06426	C18H30O2	M-H	277.217	1	0.492089	3.50226e-41	3.74071e-40	144_coeff0.4_mus_day_1_30min	pos
1907	mz_0277.2176	(9Z,12Z,15Z)-Octadecatrienoic acid;	C06427	C18H30O2	M-H	277.217	1	0.492089	3.50226e-41	3.74071e-40	144_coeff0.4_mus_day_1_30min	pos
1910	mz_0277.2176	12(13)-EpOME;	C14826	C18H32O3	M-H2O-H	277.217	3	0.492089	3.50226e-41	3.74071e-40	144_coeff0.4_mus_day_1_30min	pos
1909	mz_0277.2176	9(10)-EpOME;	C14825	C18H32O3	M-H2O-H	277.217	3	0.492089	3.50226e-41	3.74071e-40	144_coeff0.4_mus_day_1_30min	pos
905	mz_0167.0826	Pyridoxamine;	C00534	C8H12N2O2	M-H	167.083	0	0.493347	9.80326e-29	1.06344e-27	195_coeff0.4_mus_night_1_30min	pos
1332	mz_0195.0512	D-Gluconic acid;	C00257	C6H12O7	M-H	195.051	1	0.493635	0	0	61_coeff0.4_mu_night_10_30min	pos
1333	mz_0195.0512	L-Gulonate;	C00800	C6H12O7	M-H	195.051	1	0.493635	0	0	61_coeff0.4_mu_night_10_30min	pos
1014	mz_0174.0170	3-Hydroxyanthranilate;	C00632	C7H7NO3	M+Na-2H	174.017	2	0.494252	0	0	61_coeff0.4_mu_night_10_30min	pos
1870	mz_0269.0298	Pyridoxamine phosphate;	C00647	C8H13N2O5P	M+Na-2H	269.031	4	0.494261	0	0	81_coeff0.4_mus_day_10_30min	pos
811	mz_0164.0717	L-Adrenaline;	C00788	C9H13NO3	M-H2O-H	164.071	4	0.495804	0	0	61_coeff0.4_mu_night_10_30min	pos
812	mz_0164.0717	L-Normetanephrine	C05589	C9H13NO3	M-H2O-H	164.071	4	0.495804	0	0	61_coeff0.4_mu_night_10_30min	pos
810	mz_0164.0717	L-Phenylalanine;	C00079	C9H11NO2	M-H	164.072	0	0.495804	0	0	61_coeff0.4_mu_night_10_30min	pos
1726	mz_0239.1149	beta-Alanyl-N(pi)-methyl-L-histidine;	C01262	C10H16N4O3	M-H	239.115	0	0.496937	0	0	61_coeff0.4_mu_night_10_30min	pos
1725	mz_0239.1149	Homocarnosine;	C00884	C10H16N4O3	M-H	239.115	0	0.496937	0	0	61_coeff0.4_mu_night_10_30min	pos
2590	mz_0436.2848	L-Palmitoylcarnitine	C02990	C23H45NO4	M+K-2H	436.283	3	0.497297	3.74959e-42	4.09195e-41	144_coeff0.4_mus_day_1_30min	pos
107	mz_0105.0193	D-Glycerate;	C00258	C3H6O4	M-H	105.019	0	0.498741	2.00588e-29	2.2243e-28	195_coeff0.4_mus_night_1_30min	pos
2003	mz_0295.2282	12(13)-EpOME;	C14826	C18H32O3	M-H	295.228	1	0.499143	1.78012e-29	2.01882e-28	195_coeff0.4_mus_night_1_30min	pos
2002	mz_0295.2282	9(10)-EpOME;	C14825	C18H32O3	M-H	295.228	1	0.499143	1.78012e-29	2.01882e-28	195_coeff0.4_mus_night_1_30min	pos
1943	mz_0281.2487	(9Z)-Octadecenoic acid;	C00712	C18H34O2	M-H	281.249	0	0.499982	1.3872e-29	1.6098e-28	195_coeff0.4_mus_night_1_30min	pos
1806	mz_0259.0156	L-Cystathionine	C02291	C7H14N2O4S	M+K-2H	259.016	2	0.500847	7.99564e-43	8.91958e-42	144_coeff0.4_mus_day_1_30min	pos
811	mz_0164.0717	L-Adrenaline;	C00788	C9H13NO3	M-H2O-H	164.071	4	0.501459	6.11335e-43	6.97478e-42	144_coeff0.4_mus_day_1_30min	pos
812	mz_0164.0717	L-Normetanephrine	C05589	C9H13NO3	M-H2O-H	164.071	4	0.501459	6.11335e-43	6.97478e-42	144_coeff0.4_mus_day_1_30min	pos
810	mz_0164.0717	L-Phenylalanine;	C00079	C9H11NO2	M-H	164.072	0	0.501459	6.11335e-43	6.97478e-42	144_coeff0.4_mus_day_1_30min	pos
2072	mz_0312.0613	2-(Formamido)-N1-(5'-phosphoribosyl)acetamidine;	C04640	C8H16N3O8P	M-H	312.06	4	0.502255	0	0	61_coeff0.4_mu_night_10_30min	pos
175	mz_0113.0356	3-Ureidopropionate;	C02642	C4H8N2O3	M-H2O-H	113.035	4	0.502989	5.63773e-30	6.69817e-29	195_coeff0.4_mus_night_1_30min	pos
173	mz_0113.0356	5,6-Dihydrouracil;	C00429	C4H6N2O2	M-H	113.036	1	0.502989	5.63773e-30	6.69817e-29	195_coeff0.4_mus_night_1_30min	pos
174	mz_0113.0356	L-Asparagine;	C00152	C4H8N2O3	M-H2O-H	113.035	4	0.502989	5.63773e-30	6.69817e-29	195_coeff0.4_mus_night_1_30min	pos
2025	mz_0299.0322	Cinnavalininate;	C05640	C14H8N2O6	M-H	299.031	4	0.503575	0	0	81_coeff0.4_mus_day_10_30min	pos
973	mz_0172.0405	1-Methylnicotinamide;	C02918	C7H9N2O	M+Cl	172.041	3	0.503793	2.18729e-43	2.55354e-42	144_coeff0.4_mus_day_1_30min	pos
972	mz_0172.0405	5-Hydroxyindoleacetate	C05635	C10H9NO3	M-H2O-H	172.04	4	0.503793	2.18729e-43	2.55354e-42	144_coeff0.4_mus_day_1_30min	pos
2568	mz_0426.0232	Acetyl adenylate;	C05993	C12H16N5O8P	M+K-2H	426.022	2	0.504512	3.5601e-30	4.33291e-29	195_coeff0.4_mus_night_1_30min	pos
2565	mz_0426.0232	Adenosine 3',5'-bisphosphate;	C00054	C10H15N5O10P2	M-H	426.022	2	0.504512	3.5601e-30	4.33291e-29	195_coeff0.4_mus_night_1_30min	pos
2564	mz_0426.0232	ADP;	C00008	C10H15N5O10P2	M-H	426.022	2	0.504512	3.5601e-30	4.33291e-29	195_coeff0.4_mus_night_1_30min	pos
2566	mz_0426.0232	dGDP;	C00361	C10H15N5O10P2	M-H	426.022	2	0.504512	3.5601e-30	4.33291e-29	195_coeff0.4_mus_night_1_30min	pos
1370	mz_0198.1247	beta-Alanyl-L-lysine	C05341	C9H19N3O3	M-H2O-H	198.124	2	0.505541	1.00747e-43	1.20417e-42	144_coeff0.4_mus_day_1_30min	pos
2589	mz_0435.3026	24-Methylenecholesterol	C15781	C28H46O	M+K-2H	435.303	2	0.505598	9.82412e-44	1.20286e-42	144_coeff0.4_mus_day_1_30min	pos
2587	mz_0435.3026	4alpha-Methylzymosterol	C05103	C28H46O	M+K-2H	435.303	2	0.505598	9.82412e-44	1.20286e-42	144_coeff0.4_mus_day_1_30min	pos
2586	mz_0435.3026	7alpha-Hydroxycholest-4-en-3-one	C05455	C27H44O2	M+Cl	435.304	2	0.505598	9.82412e-44	1.20286e-42	144_coeff0.4_mus_day_1_30min	pos
2585	mz_0435.3026	Calcidiol;	C01561	C27H44O2	M+Cl	435.304	2	0.505598	9.82412e-44	1.20286e-42	144_coeff0.4_mus_day_1_30min	pos
2588	mz_0435.3026	Episterol	C15777	C28H46O	M+K-2H	435.303	2	0.505598	9.82412e-44	1.20286e-42	144_coeff0.4_mus_day_1_30min	pos
973	mz_0172.0405	1-Methylnicotinamide;	C02918	C7H9N2O	M+Cl	172.041	3	0.506185	2.14364e-30	2.67419e-29	195_coeff0.4_mus_night_1_30min	pos
972	mz_0172.0405	5-Hydroxyindoleacetate	C05635	C10H9NO3	M-H2O-H	172.04	4	0.506185	2.14364e-30	2.67419e-29	195_coeff0.4_mus_night_1_30min	pos
1765	mz_0243.0275	L-Fucose 1-phosphate;	C02985	C6H13O8P	M-H	243.028	0	0.506297	2.07197e-30	2.65105e-29	195_coeff0.4_mus_night_1_30min	pos
1766	mz_0243.0275	Sorbitol 6-phosphate;	C01096	C6H15O9P	M-H2O-H	243.027	2	0.506297	2.07197e-30	2.65105e-29	195_coeff0.4_mus_night_1_30min	pos
101	mz_0104.0351	D-Serine	C00740	C3H7NO3	M-H	104.035	2	0.508214	0	0	81_coeff0.4_mus_day_10_30min	pos
100	mz_0104.0351	L-Serine;	C00065	C3H7NO3	M-H	104.035	2	0.508214	0	0	81_coeff0.4_mus_day_10_30min	pos
1415	mz_0203.0825	L-Tryptophan;	C00078	C11H12N2O2	M-H	203.083	0	0.50877	2.37825e-44	2.9847e-43	144_coeff0.4_mus_day_1_30min	pos
54	mz_0094.0294	(S)-1-Pyrroline-5-carboxylate;	C03912	C5H7NO2	M-H2O-H	94.0293	1	0.508839	2.30508e-44	2.96705e-43	144_coeff0.4_mus_day_1_30min	pos
55	mz_0094.0294	1-Pyrroline-2-carboxylate;	C03564	C5H7NO2	M-H2O-H	94.0293	1	0.508839	2.30508e-44	2.96705e-43	144_coeff0.4_mus_day_1_30min	pos
1322	mz_0194.0383	Indole-3-acetaldehyde;	C00637	C10H9NO	M+Cl	194.038	3	0.511239	0	0	81_coeff0.4_mus_day_10_30min	pos
2025	mz_0299.0322	Cinnavalininate;	C05640	C14H8N2O6	M-H	299.031	4	0.511418	7.19547e-45	9.5056e-44	144_coeff0.4_mus_day_1_30min	pos
1322	mz_0194.0383	Indole-3-acetaldehyde;	C00637	C10H9NO	M+Cl	194.038	3	0.513357	2.35873e-31	3.09739e-30	195_coeff0.4_mus_night_1_30min	pos
1585	mz_0217.0983	N-Acetylserotonin;	C00978	C12H14N2O2	M-H	217.098	0	0.513551	2.72546e-45	3.69778e-44	144_coeff0.4_mus_day_1_30min	pos
2589	mz_0435.3026	24-Methylenecholesterol	C15781	C28H46O	M+K-2H	435.303	2	0.513736	2.0957e-31	2.82637e-30	195_coeff0.4_mus_night_1_30min	pos
2587	mz_0435.3026	4alpha-Methylzymosterol	C05103	C28H46O	M+K-2H	435.303	2	0.513736	2.0957e-31	2.82637e-30	195_coeff0.4_mus_night_1_30min	pos
2586	mz_0435.3026	7alpha-Hydroxycholest-4-en-3-one	C05455	C27H44O2	M+Cl	435.304	2	0.513736	2.0957e-31	2.82637e-30	195_coeff0.4_mus_night_1_30min	pos
2585	mz_0435.3026	Calcidiol;	C01561	C27H44O2	M+Cl	435.304	2	0.513736	2.0957e-31	2.82637e-30	195_coeff0.4_mus_night_1_30min	pos
2588	mz_0435.3026	Episterol	C15777	C28H46O	M+K-2H	435.303	2	0.513736	2.0957e-31	2.82637e-30	195_coeff0.4_mus_night_1_30min	pos
1415	mz_0203.0825	L-Tryptophan;	C00078	C11H12N2O2	M-H	203.083	0	0.51536	1.26131e-31	1.74832e-30	195_coeff0.4_mus_night_1_30min	pos
1377	mz_0199.0878	N-Acetylserotonin;	C00978	C12H14N2O2	M-H2O-H	199.087	3	0.516665	6.5251e-46	9.09889e-45	144_coeff0.4_mus_day_1_30min	pos
1726	mz_0239.1149	beta-Alanyl-N(pi)-methyl-L-histidine;	C01262	C10H16N4O3	M-H	239.115	0	0.517247	6.96745e-32	9.9336e-31	195_coeff0.4_mus_night_1_30min	pos
1725	mz_0239.1149	Homocarnosine;	C00884	C10H16N4O3	M-H	239.115	0	0.517247	6.96745e-32	9.9336e-31	195_coeff0.4_mus_night_1_30min	pos
2198	mz_0328.0460	3',5'-Cyclic AMP;	C00575	C10H12N5O6P	M-H	328.045	2	0.519112	3.86241e-32	5.66865e-31	195_coeff0.4_mus_night_1_30min	pos
2199	mz_0328.0460	AMP;	C00020	C10H14N5O7P	M-H2O-H	328.045	4	0.519112	3.86241e-32	5.66865e-31	195_coeff0.4_mus_night_1_30min	pos
2200	mz_0328.0460	dGMP;	C00362	C10H14N5O7P	M-H2O-H	328.045	4	0.519112	3.86241e-32	5.66865e-31	195_coeff0.4_mus_night_1_30min	pos
2481	mz_0384.0325	GMP;	C00144	C10H14N5O8P	M+Na-2H	384.033	1	0.520614	2.39465e-32	3.62101e-31	195_coeff0.4_mus_night_1_30min	pos
2482	mz_0384.0325	Precursor Z;	C18239	C10H14N5O8P	M+Na-2H	384.033	1	0.520614	2.39465e-32	3.62101e-31	195_coeff0.4_mus_night_1_30min	pos
1900	mz_0277.0589	Thymidine;	C00214	C10H14N2O5	M+Cl	277.06	3	0.521229	0	0	61_coeff0.4_mu_night_10_30min	pos
1908	mz_0277.2176	(6Z,9Z,12Z)-Octadecatrienoic acid;	C06426	C18H30O2	M-H	277.217	1	0.521859	1.60878e-32	2.50869e-31	195_coeff0.4_mus_night_1_30min	pos
1907	mz_0277.2176	(9Z,12Z,15Z)-Octadecatrienoic acid;	C06427	C18H30O2	M-H	277.217	1	0.521859	1.60878e-32	2.50869e-31	195_coeff0.4_mus_night_1_30min	pos
1910	mz_0277.2176	12(13)-EpOME;	C14826	C18H32O3	M-H2O-H	277.217	3	0.521859	1.60878e-32	2.50869e-31	195_coeff0.4_mus_night_1_30min	pos
1909	mz_0277.2176	9(10)-EpOME;	C14825	C18H32O3	M-H2O-H	277.217	3	0.521859	1.60878e-32	2.50869e-31	195_coeff0.4_mus_night_1_30min	pos
1027	mz_0174.0561	5-Hydroxyindoleacetaldehyde	C05634	C10H9NO2	M-H	174.056	1	0.521918	1.57832e-32	2.50869e-31	195_coeff0.4_mus_night_1_30min	pos
1026	mz_0174.0561	Indole-3-acetate;	C00954	C10H9NO2	M-H	174.056	1	0.521918	1.57832e-32	2.50869e-31	195_coeff0.4_mus_night_1_30min	pos
2103	mz_0319.2281	(15S)-15-Hydroxy-5,8,11-cis-13-trans-eicosatetraenoate;	C04742	C20H32O3	M-H	319.228	1	0.524064	7.91845e-33	1.3171e-31	195_coeff0.4_mus_night_1_30min	pos
2109	mz_0319.2281	11,12-EET;	C14770	C20H32O3	M-H	319.228	1	0.524064	7.91845e-33	1.3171e-31	195_coeff0.4_mus_night_1_30min	pos
2110	mz_0319.2281	14,15-EET;	C14771	C20H32O3	M-H	319.228	1	0.524064	7.91845e-33	1.3171e-31	195_coeff0.4_mus_night_1_30min	pos
2111	mz_0319.2281	16(R)-HETE;	C14778	C20H32O3	M-H	319.228	1	0.524064	7.91845e-33	1.3171e-31	195_coeff0.4_mus_night_1_30min	pos
2106	mz_0319.2281	19(S)-HETE;	C14749	C20H32O3	M-H	319.228	1	0.524064	7.91845e-33	1.3171e-31	195_coeff0.4_mus_night_1_30min	pos
2105	mz_0319.2281	20-HETE;	C14748	C20H32O3	M-H	319.228	1	0.524064	7.91845e-33	1.3171e-31	195_coeff0.4_mus_night_1_30min	pos
2107	mz_0319.2281	5,6-EET;	C14768	C20H32O3	M-H	319.228	1	0.524064	7.91845e-33	1.3171e-31	195_coeff0.4_mus_night_1_30min	pos
2104	mz_0319.2281	5(S)-HETE;	C04805	C20H32O3	M-H	319.228	1	0.524064	7.91845e-33	1.3171e-31	195_coeff0.4_mus_night_1_30min	pos
2108	mz_0319.2281	8,9-EET;	C14769	C20H32O3	M-H	319.228	1	0.524064	7.91845e-33	1.3171e-31	195_coeff0.4_mus_night_1_30min	pos
2682	mz_0501.3139	Vitamin K1 epoxide;	C05849	C31H46O3	M+Cl	501.314	0	0.524713	6.42019e-33	1.10472e-31	195_coeff0.4_mus_night_1_30min	pos
1031	mz_0174.0884	L-Citrulline;	C00327	C6H13N3O3	M-H	174.088	0	0.526454	0	0	61_coeff0.4_mu_night_10_30min	pos
1008	mz_0173.1042	D-Arginine;	C00792	C6H14N4O2	M-H	173.104	1	0.526732	5.79467e-48	8.31121e-47	144_coeff0.4_mus_day_1_30min	pos
1007	mz_0173.1042	L-Arginine;	C00062	C6H14N4O2	M-H	173.104	1	0.526732	5.79467e-48	8.31121e-47	144_coeff0.4_mus_day_1_30min	pos
940	mz_0168.0778	N(pi)-Methyl-L-histidine;	C01152	C7H11N3O2	M-H	168.078	0	0.527725	2.41195e-33	4.29844e-32	195_coeff0.4_mus_night_1_30min	pos
1370	mz_0198.1247	beta-Alanyl-L-lysine	C05341	C9H19N3O3	M-H2O-H	198.124	2	0.528427	1.91769e-33	3.54417e-32	195_coeff0.4_mus_night_1_30min	pos
2454	mz_0381.1684	Aldosterone;	C01780	C21H28O5	M+Na-2H	381.168	0	0.53216	5.60644e-34	1.076e-32	195_coeff0.4_mus_night_1_30min	pos
2453	mz_0381.1684	Cortisone;	C00762	C21H28O5	M+Na-2H	381.168	0	0.53216	5.60644e-34	1.076e-32	195_coeff0.4_mus_night_1_30min	pos
1271	mz_0189.0669	Formyl-5-hydroxykynurenamine	C05647	C10H12N2O3	M-H2O-H	189.066	3	0.532249	4.06517e-49	6.00211e-48	144_coeff0.4_mus_day_1_30min	pos
1270	mz_0189.0669	L-Kynurenine;	C00328	C10H12N2O3	M-H2O-H	189.066	3	0.532249	4.06517e-49	6.00211e-48	144_coeff0.4_mus_day_1_30min	pos
1014	mz_0174.0170	3-Hydroxyanthranilate;	C00632	C7H7NO3	M+Na-2H	174.017	2	0.532439	0	0	81_coeff0.4_mus_day_10_30min	pos
2664	mz_0485.3185	Phylloquinone;	C02059	C31H46O2	M+Cl	485.319	1	0.532737	4.62996e-34	9.24139e-33	195_coeff0.4_mus_night_1_30min	pos
1900	mz_0277.0589	Thymidine;	C00214	C10H14N2O5	M+Cl	277.06	3	0.534434	0	0	81_coeff0.4_mus_day_10_30min	pos
811	mz_0164.0717	L-Adrenaline;	C00788	C9H13NO3	M-H2O-H	164.071	4	0.53509	0	0	81_coeff0.4_mus_day_10_30min	pos
812	mz_0164.0717	L-Normetanephrine	C05589	C9H13NO3	M-H2O-H	164.071	4	0.53509	0	0	81_coeff0.4_mus_day_10_30min	pos
810	mz_0164.0717	L-Phenylalanine;	C00079	C9H11NO2	M-H	164.072	0	0.53509	0	0	81_coeff0.4_mus_day_10_30min	pos
940	mz_0168.0778	N(pi)-Methyl-L-histidine;	C01152	C7H11N3O2	M-H	168.078	0	0.536375	0	0	81_coeff0.4_mus_day_10_30min	pos
136	mz_0110.0723	Histamine;	C00388	C5H9N3	M-H	110.072	1	0.536436	5.2368e-50	7.96628e-49	144_coeff0.4_mus_day_1_30min	pos
2072	mz_0312.0613	2-(Formamido)-N1-(5'-phosphoribosyl)acetamidine;	C04640	C8H16N3O8P	M-H	312.06	4	0.536562	4.92088e-50	7.75525e-49	144_coeff0.4_mus_day_1_30min	pos
1332	mz_0195.0512	D-Gluconic acid;	C00257	C6H12O7	M-H	195.051	1	0.538337	0	0	81_coeff0.4_mus_day_10_30min	pos
1333	mz_0195.0512	L-Gulonate;	C00800	C6H12O7	M-H	195.051	1	0.538337	0	0	81_coeff0.4_mus_day_10_30min	pos
2558	mz_0421.9944	dCDP;	C00705	C9H15N3O10P2	M+Cl	421.993	4	0.538504	6.69288e-35	1.39156e-33	195_coeff0.4_mus_night_1_30min	pos
1031	mz_0174.0884	L-Citrulline;	C00327	C6H13N3O3	M-H	174.088	0	0.538698	6.26661e-35	1.35958e-33	195_coeff0.4_mus_night_1_30min	pos
109	mz_0105.0456	Methylimidazole acetaldehyde;	C05827	C6H8N2O	M-H2O-H	105.045	3	0.539138	1.37406e-50	2.29926e-49	144_coeff0.4_mus_day_1_30min	pos
2481	mz_0384.0325	GMP;	C00144	C10H14N5O8P	M+Na-2H	384.033	1	0.540073	8.62172e-51	1.49245e-49	144_coeff0.4_mus_day_1_30min	pos
2482	mz_0384.0325	Precursor Z;	C18239	C10H14N5O8P	M+Na-2H	384.033	1	0.540073	8.62172e-51	1.49245e-49	144_coeff0.4_mus_day_1_30min	pos
2201	mz_0328.0592	Glutathione;	C00051	C10H17N3O6S	M+Na-2H	328.058	2	0.541468	4.29207e-51	7.69506e-50	144_coeff0.4_mus_day_1_30min	pos
2025	mz_0299.0322	Cinnavalininate;	C05640	C14H8N2O6	M-H	299.031	4	0.542921	0	0	61_coeff0.4_mu_night_10_30min	pos
1661	mz_0225.0992	Carnosine;	C00386	C9H14N4O3	M-H	225.099	1	0.543208	0	0	81_coeff0.4_mus_day_10_30min	pos
940	mz_0168.0778	N(pi)-Methyl-L-histidine;	C01152	C7H11N3O2	M-H	168.078	0	0.546002	4.34555e-52	8.07951e-51	144_coeff0.4_mus_day_1_30min	pos
2061	mz_0306.0769	Glutathione;	C00051	C10H17N3O6S	M-H	306.077	1	0.546044	4.25185e-52	8.07951e-51	144_coeff0.4_mus_day_1_30min	pos
2690	mz_0549.2851	Protoporphyrinogen IX	C01079	C34H40N4O4	M-H2O-H	549.287	3	0.54636	4.52051e-36	1.02533e-34	195_coeff0.4_mus_night_1_30min	pos
2291	mz_0346.0566	AMP;	C00020	C10H14N5O7P	M-H	346.056	2	0.54825	1.37736e-52	2.76573e-51	144_coeff0.4_mus_day_1_30min	pos
2292	mz_0346.0566	dGMP;	C00362	C10H14N5O7P	M-H	346.056	2	0.54825	1.37736e-52	2.76573e-51	144_coeff0.4_mus_day_1_30min	pos
1031	mz_0174.0884	L-Citrulline;	C00327	C6H13N3O3	M-H	174.088	0	0.548853	0	0	81_coeff0.4_mus_day_10_30min	pos
1043	mz_0175.0248	3-Dehydro-L-gulonate	C00618	C6H10O7	M-H2O-H	175.024	3	0.548955	0	0	61_coeff0.4_mu_night_10_30min	pos
1042	mz_0175.0248	D-Glucuronate;	C00191	C6H10O7	M-H2O-H	175.024	3	0.548955	0	0	61_coeff0.4_mu_night_10_30min	pos
1041	mz_0175.0248	D-Glucuronolactone;	C02670	C6H8O6	M-H	175.025	0	0.548955	0	0	61_coeff0.4_mu_night_10_30min	pos
2291	mz_0346.0566	AMP;	C00020	C10H14N5O7P	M-H	346.056	2	0.549101	1.73548e-36	4.12382e-35	195_coeff0.4_mus_night_1_30min	pos
2292	mz_0346.0566	dGMP;	C00362	C10H14N5O7P	M-H	346.056	2	0.549101	1.73548e-36	4.12382e-35	195_coeff0.4_mus_night_1_30min	pos
1128	mz_0180.0667	L-Tyrosine;	C00082	C9H11NO3	M-H	180.067	0	0.550295	0	0	81_coeff0.4_mus_day_10_30min	pos
2061	mz_0306.0769	Glutathione;	C00051	C10H17N3O6S	M-H	306.077	1	0.550759	9.68505e-37	2.41642e-35	195_coeff0.4_mus_night_1_30min	pos
2072	mz_0312.0613	2-(Formamido)-N1-(5'-phosphoribosyl)acetamidine;	C04640	C8H16N3O8P	M-H	312.06	4	0.550884	9.26622e-37	2.41642e-35	195_coeff0.4_mus_night_1_30min	pos
2454	mz_0381.1684	Aldosterone;	C01780	C21H28O5	M+Na-2H	381.168	0	0.55315	1.09322e-53	2.28666e-52	144_coeff0.4_mus_day_1_30min	pos
2453	mz_0381.1684	Cortisone;	C00762	C21H28O5	M+Na-2H	381.168	0	0.55315	1.09322e-53	2.28666e-52	144_coeff0.4_mus_day_1_30min	pos
1322	mz_0194.0383	Indole-3-acetaldehyde;	C00637	C10H9NO	M+Cl	194.038	3	0.553898	7.39466e-54	1.61397e-52	144_coeff0.4_mus_day_1_30min	pos
1661	mz_0225.0992	Carnosine;	C00386	C9H14N4O3	M-H	225.099	1	0.553934	7.25913e-54	1.61397e-52	144_coeff0.4_mus_day_1_30min	pos
1854	mz_0265.0569	Xanthosine	C01762	C10H12N4O6	M-H2O-H	265.057	2	0.554096	2.964e-37	8.21688e-36	195_coeff0.4_mus_night_1_30min	pos
1031	mz_0174.0884	L-Citrulline;	C00327	C6H13N3O3	M-H	174.088	0	0.557068	1.39741e-54	3.34048e-53	144_coeff0.4_mus_day_1_30min	pos
1128	mz_0180.0667	L-Tyrosine;	C00082	C9H11NO3	M-H	180.067	0	0.557444	8.91547e-38	2.61695e-36	195_coeff0.4_mus_night_1_30min	pos
1385	mz_0201.0670	5-Hydroxy-L-tryptophan;	C00643	C11H12N2O3	M-H2O-H	201.066	3	0.557559	1.07781e-54	2.70531e-53	144_coeff0.4_mus_day_1_30min	pos
1806	mz_0259.0156	L-Cystathionine	C02291	C7H14N2O4S	M+K-2H	259.016	2	0.55872	5.6198e-38	1.75267e-36	195_coeff0.4_mus_night_1_30min	pos
1008	mz_0173.1042	D-Arginine;	C00792	C6H14N4O2	M-H	173.104	1	0.559758	0	0	81_coeff0.4_mus_day_10_30min	pos
1007	mz_0173.1042	L-Arginine;	C00062	C6H14N4O2	M-H	173.104	1	0.559758	0	0	81_coeff0.4_mus_day_10_30min	pos
2103	mz_0319.2281	(15S)-15-Hydroxy-5,8,11-cis-13-trans-eicosatetraenoate;	C04742	C20H32O3	M-H	319.228	1	0.560591	2.1488e-55	5.67737e-54	144_coeff0.4_mus_day_1_30min	pos
2109	mz_0319.2281	11,12-EET;	C14770	C20H32O3	M-H	319.228	1	0.560591	2.1488e-55	5.67737e-54	144_coeff0.4_mus_day_1_30min	pos
2110	mz_0319.2281	14,15-EET;	C14771	C20H32O3	M-H	319.228	1	0.560591	2.1488e-55	5.67737e-54	144_coeff0.4_mus_day_1_30min	pos
2111	mz_0319.2281	16(R)-HETE;	C14778	C20H32O3	M-H	319.228	1	0.560591	2.1488e-55	5.67737e-54	144_coeff0.4_mus_day_1_30min	pos
2106	mz_0319.2281	19(S)-HETE;	C14749	C20H32O3	M-H	319.228	1	0.560591	2.1488e-55	5.67737e-54	144_coeff0.4_mus_day_1_30min	pos
2105	mz_0319.2281	20-HETE;	C14748	C20H32O3	M-H	319.228	1	0.560591	2.1488e-55	5.67737e-54	144_coeff0.4_mus_day_1_30min	pos
2107	mz_0319.2281	5,6-EET;	C14768	C20H32O3	M-H	319.228	1	0.560591	2.1488e-55	5.67737e-54	144_coeff0.4_mus_day_1_30min	pos
2104	mz_0319.2281	5(S)-HETE;	C04805	C20H32O3	M-H	319.228	1	0.560591	2.1488e-55	5.67737e-54	144_coeff0.4_mus_day_1_30min	pos
2108	mz_0319.2281	8,9-EET;	C14769	C20H32O3	M-H	319.228	1	0.560591	2.1488e-55	5.67737e-54	144_coeff0.4_mus_day_1_30min	pos
185	mz_0114.0560	D-Proline	C00763	C5H9NO2	M-H	114.056	1	0.563232	5.19914e-56	1.44998e-54	144_coeff0.4_mus_day_1_30min	pos
184	mz_0114.0560	L-Proline;	C00148	C5H9NO2	M-H	114.056	1	0.563232	5.19914e-56	1.44998e-54	144_coeff0.4_mus_day_1_30min	pos
1385	mz_0201.0670	5-Hydroxy-L-tryptophan;	C00643	C11H12N2O3	M-H2O-H	201.066	3	0.563741	8.96774e-39	2.98327e-37	195_coeff0.4_mus_night_1_30min	pos
1014	mz_0174.0170	3-Hydroxyanthranilate;	C00632	C7H7NO3	M+Na-2H	174.017	2	0.565099	1.89261e-56	5.58877e-55	144_coeff0.4_mus_day_1_30min	pos
1800	mz_0255.2331	Hexadecanoic acid;	C00249	C16H32O2	M-H	255.233	0	0.566068	3.78973e-39	1.35077e-37	195_coeff0.4_mus_night_1_30min	pos
1332	mz_0195.0512	D-Gluconic acid;	C00257	C6H12O7	M-H	195.051	1	0.566188	1.04622e-56	3.28252e-55	144_coeff0.4_mus_day_1_30min	pos
1333	mz_0195.0512	L-Gulonate;	C00800	C6H12O7	M-H	195.051	1	0.566188	1.04622e-56	3.28252e-55	144_coeff0.4_mus_day_1_30min	pos
2525	mz_0400.0065	GMP;	C00144	C10H14N5O8P	M+K-2H	400.007	0	0.567083	2.59757e-39	9.97069e-38	195_coeff0.4_mus_night_1_30min	pos
2526	mz_0400.0065	Precursor Z;	C18239	C10H14N5O8P	M+K-2H	400.007	0	0.567083	2.59757e-39	9.97069e-38	195_coeff0.4_mus_night_1_30min	pos
1900	mz_0277.0589	Thymidine;	C00214	C10H14N2O5	M+Cl	277.06	3	0.570321	7.71481e-40	3.20807e-38	195_coeff0.4_mus_night_1_30min	pos
1726	mz_0239.1149	beta-Alanyl-N(pi)-methyl-L-histidine;	C01262	C10H16N4O3	M-H	239.115	0	0.571601	0	0	81_coeff0.4_mus_day_10_30min	pos
1725	mz_0239.1149	Homocarnosine;	C00884	C10H16N4O3	M-H	239.115	0	0.571601	0	0	81_coeff0.4_mus_day_10_30min	pos
1131	mz_0180.9908	2-Oxoglutarate;	C00026	C5H6O5	M+Cl	180.991	1	0.574564	1.54002e-40	6.98608e-39	195_coeff0.4_mus_night_1_30min	pos
1130	mz_0180.9908	D-Erythrose 4-phosphate	C00279	C4H9O7P	M-H2O-H	180.99	3	0.574564	1.54002e-40	6.98608e-39	195_coeff0.4_mus_night_1_30min	pos
39	mz_0089.0243	(R)-Lactate;	C00256	C3H6O3	M-H	89.0244	1	0.576171	0	0	81_coeff0.4_mus_day_10_30min	pos
37	mz_0089.0243	(S)-Lactate;	C00186	C3H6O3	M-H	89.0244	1	0.576171	0	0	81_coeff0.4_mus_day_10_30min	pos
40	mz_0089.0243	3-Hydroxypropanoate;	C01013	C3H6O3	M-H	89.0244	1	0.576171	0	0	81_coeff0.4_mus_day_10_30min	pos
38	mz_0089.0243	D-Glyceraldehyde	C00577	C3H6O3	M-H	89.0244	1	0.576171	0	0	81_coeff0.4_mus_day_10_30min	pos
1926	mz_0280.2647	3-Dehydrosphinganine;	C02934	C18H37NO2	M-H2O-H	280.264	2	0.581367	1.10659e-41	5.52188e-40	195_coeff0.4_mus_night_1_30min	pos
1925	mz_0280.2647	Sphingosine;	C00319	C18H37NO2	M-H2O-H	280.264	2	0.581367	1.10659e-41	5.52188e-40	195_coeff0.4_mus_night_1_30min	pos
1926	mz_0280.2647	3-Dehydrosphinganine;	C02934	C18H37NO2	M-H2O-H	280.264	2	0.581721	1.74952e-60	5.85505e-59	144_coeff0.4_mus_day_1_30min	pos
1925	mz_0280.2647	Sphingosine;	C00319	C18H37NO2	M-H2O-H	280.264	2	0.581721	1.74952e-60	5.85505e-59	144_coeff0.4_mus_day_1_30min	pos
1043	mz_0175.0248	3-Dehydro-L-gulonate	C00618	C6H10O7	M-H2O-H	175.024	3	0.584574	3.36403e-61	1.20624e-59	144_coeff0.4_mus_day_1_30min	pos
1042	mz_0175.0248	D-Glucuronate;	C00191	C6H10O7	M-H2O-H	175.024	3	0.584574	3.36403e-61	1.20624e-59	144_coeff0.4_mus_day_1_30min	pos
1041	mz_0175.0248	D-Glucuronolactone;	C02670	C6H8O6	M-H	175.025	0	0.584574	3.36403e-61	1.20624e-59	144_coeff0.4_mus_day_1_30min	pos
1377	mz_0199.0878	N-Acetylserotonin;	C00978	C12H14N2O2	M-H2O-H	199.087	3	0.585287	2.35916e-42	1.47152e-40	195_coeff0.4_mus_night_1_30min	pos
1905	mz_0277.1232	Pantetheine;	C00831	C11H22N2O4S	M-H	277.123	2	0.587039	7.99315e-62	3.08659e-60	144_coeff0.4_mus_day_1_30min	pos
1131	mz_0180.9908	2-Oxoglutarate;	C00026	C5H6O5	M+Cl	180.991	1	0.587458	6.25115e-62	2.61507e-60	144_coeff0.4_mus_day_1_30min	pos
1130	mz_0180.9908	D-Erythrose 4-phosphate	C00279	C4H9O7P	M-H2O-H	180.99	3	0.587458	6.25115e-62	2.61507e-60	144_coeff0.4_mus_day_1_30min	pos
29	mz_0088.0403	beta-Alanine;	C00099	C3H7NO2	M-H	88.0404	1	0.587555	0	0	81_coeff0.4_mus_day_10_30min	pos
27	mz_0088.0403	L-Alanine;	C00041	C3H7NO2	M-H	88.0404	1	0.587555	0	0	81_coeff0.4_mus_day_10_30min	pos
28	mz_0088.0403	Sarcosine;	C00213	C3H7NO2	M-H	88.0404	1	0.587555	0	0	81_coeff0.4_mus_day_10_30min	pos
1726	mz_0239.1149	beta-Alanyl-N(pi)-methyl-L-histidine;	C01262	C10H16N4O3	M-H	239.115	0	0.588005	4.53319e-62	2.06878e-60	144_coeff0.4_mus_day_1_30min	pos
1725	mz_0239.1149	Homocarnosine;	C00884	C10H16N4O3	M-H	239.115	0	0.588005	4.53319e-62	2.06878e-60	144_coeff0.4_mus_day_1_30min	pos
1564	mz_0217.0121	alpha-D-Galactose	C00984	C6H12O6	M+K-2H	217.012	1	0.589906	0	0	61_coeff0.4_mu_night_10_30min	pos
1559	mz_0217.0121	alpha-D-Glucose	C00267	C6H12O6	M+K-2H	217.012	1	0.589906	0	0	61_coeff0.4_mu_night_10_30min	pos
1565	mz_0217.0121	beta-D-Fructose;	C02336	C6H12O6	M+K-2H	217.012	1	0.589906	0	0	61_coeff0.4_mu_night_10_30min	pos
1558	mz_0217.0121	beta-D-Glucose;	C00221	C6H12O6	M+K-2H	217.012	1	0.589906	0	0	61_coeff0.4_mu_night_10_30min	pos
1560	mz_0217.0121	D-Fructose;	C00095	C6H12O6	M+K-2H	217.012	1	0.589906	0	0	61_coeff0.4_mu_night_10_30min	pos
1563	mz_0217.0121	D-Galactose;	C00124	C6H12O6	M+K-2H	217.012	1	0.589906	0	0	61_coeff0.4_mu_night_10_30min	pos
1556	mz_0217.0121	D-Glucose;	C00031	C6H12O6	M+K-2H	217.012	1	0.589906	0	0	61_coeff0.4_mu_night_10_30min	pos
1555	mz_0217.0121	D-Mannose;	C00159	C6H12O6	M+K-2H	217.012	1	0.589906	0	0	61_coeff0.4_mu_night_10_30min	pos
1562	mz_0217.0121	L-Fuconate	C01720	C6H12O6	M+K-2H	217.012	1	0.589906	0	0	61_coeff0.4_mu_night_10_30min	pos
1561	mz_0217.0121	L-Sorbose;	C00247	C6H12O6	M+K-2H	217.012	1	0.589906	0	0	61_coeff0.4_mu_night_10_30min	pos
1557	mz_0217.0121	myo-Inositol;	C00137	C6H12O6	M+K-2H	217.012	1	0.589906	0	0	61_coeff0.4_mu_night_10_30min	pos
1128	mz_0180.0667	L-Tyrosine;	C00082	C9H11NO3	M-H	180.067	0	0.596847	2.31512e-64	1.16219e-62	144_coeff0.4_mus_day_1_30min	pos
73	mz_0098.0355	Guanidinoacetate;	C00581	C3H7N3O2	M-H2O-H	98.0354	1	0.598002	1.14805e-64	6.40356e-63	144_coeff0.4_mus_day_1_30min	pos
1852	mz_0264.0596	Cytidine	C00475	C9H13N3O5	M+Na-2H	264.06	2	0.60073	4.34001e-45	3.09381e-43	195_coeff0.4_mus_night_1_30min	pos
1854	mz_0265.0569	Xanthosine	C01762	C10H12N4O6	M-H2O-H	265.057	2	0.601691	1.19788e-65	7.51669e-64	144_coeff0.4_mus_day_1_30min	pos
2286	mz_0344.0331	Glutathione;	C00051	C10H17N3O6S	M+K-2H	344.032	2	0.605383	0	0	61_coeff0.4_mu_night_10_30min	pos
1809	mz_0259.0225	1D-myo-Inositol 3-phosphate;	C04006	C6H13O9P	M-H	259.022	0	0.607749	2.20993e-46	1.83792e-44	195_coeff0.4_mus_night_1_30min	pos
1819	mz_0259.0225	alpha-D-Galactose 1-phosphate;	C00446	C6H13O9P	M-H	259.022	0	0.607749	2.20993e-46	1.83792e-44	195_coeff0.4_mus_night_1_30min	pos
1811	mz_0259.0225	alpha-D-Glucose 6-phosphate	C00668	C6H13O9P	M-H	259.022	0	0.607749	2.20993e-46	1.83792e-44	195_coeff0.4_mus_night_1_30min	pos
1815	mz_0259.0225	beta-D-Fructose 6-phosphate	C05345	C6H13O9P	M-H	259.022	0	0.607749	2.20993e-46	1.83792e-44	195_coeff0.4_mus_night_1_30min	pos
1814	mz_0259.0225	beta-D-Glucose 6-phosphate	C01172	C6H13O9P	M-H	259.022	0	0.607749	2.20993e-46	1.83792e-44	195_coeff0.4_mus_night_1_30min	pos
1818	mz_0259.0225	D-Fructose 1-phosphate	C01094	C6H13O9P	M-H	259.022	0	0.607749	2.20993e-46	1.83792e-44	195_coeff0.4_mus_night_1_30min	pos
1810	mz_0259.0225	D-Fructose 6-phosphate;	C00085	C6H13O9P	M-H	259.022	0	0.607749	2.20993e-46	1.83792e-44	195_coeff0.4_mus_night_1_30min	pos
1813	mz_0259.0225	D-Glucose 1-phosphate;	C00103	C6H13O9P	M-H	259.022	0	0.607749	2.20993e-46	1.83792e-44	195_coeff0.4_mus_night_1_30min	pos
1812	mz_0259.0225	D-Glucose 6-phosphate;	C00092	C6H13O9P	M-H	259.022	0	0.607749	2.20993e-46	1.83792e-44	195_coeff0.4_mus_night_1_30min	pos
1817	mz_0259.0225	D-Mannose 1-phosphate;	C00636	C6H13O9P	M-H	259.022	0	0.607749	2.20993e-46	1.83792e-44	195_coeff0.4_mus_night_1_30min	pos
1816	mz_0259.0225	D-Mannose 6-phosphate	C00275	C6H13O9P	M-H	259.022	0	0.607749	2.20993e-46	1.83792e-44	195_coeff0.4_mus_night_1_30min	pos
1820	mz_0259.0225	D-Tagatose 6-phosphate	C01097	C6H13O9P	M-H	259.022	0	0.607749	2.20993e-46	1.83792e-44	195_coeff0.4_mus_night_1_30min	pos
1807	mz_0259.0225	Inositol 1-phosphate;	C01177	C6H13O9P	M-H	259.022	0	0.607749	2.20993e-46	1.83792e-44	195_coeff0.4_mus_night_1_30min	pos
1808	mz_0259.0225	myo-Inositol 4-phosphate;	C03546	C6H13O9P	M-H	259.022	0	0.607749	2.20993e-46	1.83792e-44	195_coeff0.4_mus_night_1_30min	pos
1809	mz_0259.0225	1D-myo-Inositol 3-phosphate;	C04006	C6H13O9P	M-H	259.022	0	0.610771	4.05102e-68	2.90516e-66	144_coeff0.4_mus_day_1_30min	pos
1819	mz_0259.0225	alpha-D-Galactose 1-phosphate;	C00446	C6H13O9P	M-H	259.022	0	0.610771	4.05102e-68	2.90516e-66	144_coeff0.4_mus_day_1_30min	pos
1811	mz_0259.0225	alpha-D-Glucose 6-phosphate	C00668	C6H13O9P	M-H	259.022	0	0.610771	4.05102e-68	2.90516e-66	144_coeff0.4_mus_day_1_30min	pos
1815	mz_0259.0225	beta-D-Fructose 6-phosphate	C05345	C6H13O9P	M-H	259.022	0	0.610771	4.05102e-68	2.90516e-66	144_coeff0.4_mus_day_1_30min	pos
1814	mz_0259.0225	beta-D-Glucose 6-phosphate	C01172	C6H13O9P	M-H	259.022	0	0.610771	4.05102e-68	2.90516e-66	144_coeff0.4_mus_day_1_30min	pos
1818	mz_0259.0225	D-Fructose 1-phosphate	C01094	C6H13O9P	M-H	259.022	0	0.610771	4.05102e-68	2.90516e-66	144_coeff0.4_mus_day_1_30min	pos
1810	mz_0259.0225	D-Fructose 6-phosphate;	C00085	C6H13O9P	M-H	259.022	0	0.610771	4.05102e-68	2.90516e-66	144_coeff0.4_mus_day_1_30min	pos
1813	mz_0259.0225	D-Glucose 1-phosphate;	C00103	C6H13O9P	M-H	259.022	0	0.610771	4.05102e-68	2.90516e-66	144_coeff0.4_mus_day_1_30min	pos
1812	mz_0259.0225	D-Glucose 6-phosphate;	C00092	C6H13O9P	M-H	259.022	0	0.610771	4.05102e-68	2.90516e-66	144_coeff0.4_mus_day_1_30min	pos
1817	mz_0259.0225	D-Mannose 1-phosphate;	C00636	C6H13O9P	M-H	259.022	0	0.610771	4.05102e-68	2.90516e-66	144_coeff0.4_mus_day_1_30min	pos
1816	mz_0259.0225	D-Mannose 6-phosphate	C00275	C6H13O9P	M-H	259.022	0	0.610771	4.05102e-68	2.90516e-66	144_coeff0.4_mus_day_1_30min	pos
1820	mz_0259.0225	D-Tagatose 6-phosphate	C01097	C6H13O9P	M-H	259.022	0	0.610771	4.05102e-68	2.90516e-66	144_coeff0.4_mus_day_1_30min	pos
1807	mz_0259.0225	Inositol 1-phosphate;	C01177	C6H13O9P	M-H	259.022	0	0.610771	4.05102e-68	2.90516e-66	144_coeff0.4_mus_day_1_30min	pos
1808	mz_0259.0225	myo-Inositol 4-phosphate;	C03546	C6H13O9P	M-H	259.022	0	0.610771	4.05102e-68	2.90516e-66	144_coeff0.4_mus_day_1_30min	pos
1800	mz_0255.2331	Hexadecanoic acid;	C00249	C16H32O2	M-H	255.233	0	0.612385	1.44496e-68	1.20895e-66	144_coeff0.4_mus_day_1_30min	pos
1852	mz_0264.0596	Cytidine	C00475	C9H13N3O5	M+Na-2H	264.06	2	0.613683	6.27997e-69	6.30509e-67	144_coeff0.4_mus_day_1_30min	pos
2286	mz_0344.0331	Glutathione;	C00051	C10H17N3O6S	M+K-2H	344.032	2	0.618999	1.59597e-48	1.59278e-46	195_coeff0.4_mus_night_1_30min	pos
39	mz_0089.0243	(R)-Lactate;	C00256	C3H6O3	M-H	89.0244	1	0.621287	0	0	61_coeff0.4_mu_night_10_30min	pos
37	mz_0089.0243	(S)-Lactate;	C00186	C3H6O3	M-H	89.0244	1	0.621287	0	0	61_coeff0.4_mu_night_10_30min	pos
40	mz_0089.0243	3-Hydroxypropanoate;	C01013	C3H6O3	M-H	89.0244	1	0.621287	0	0	61_coeff0.4_mu_night_10_30min	pos
38	mz_0089.0243	D-Glyceraldehyde	C00577	C3H6O3	M-H	89.0244	1	0.621287	0	0	61_coeff0.4_mu_night_10_30min	pos
2286	mz_0344.0331	Glutathione;	C00051	C10H17N3O6S	M+K-2H	344.032	2	0.623967	7.41758e-72	9.30906e-70	144_coeff0.4_mus_day_1_30min	pos
1905	mz_0277.1232	Pantetheine;	C00831	C11H22N2O4S	M-H	277.123	2	0.628024	2.63942e-50	3.29267e-48	195_coeff0.4_mus_night_1_30min	pos
1043	mz_0175.0248	3-Dehydro-L-gulonate	C00618	C6H10O7	M-H2O-H	175.024	3	0.631423	0	0	81_coeff0.4_mus_day_10_30min	pos
1042	mz_0175.0248	D-Glucuronate;	C00191	C6H10O7	M-H2O-H	175.024	3	0.631423	0	0	81_coeff0.4_mus_day_10_30min	pos
1041	mz_0175.0248	D-Glucuronolactone;	C02670	C6H8O6	M-H	175.025	0	0.631423	0	0	81_coeff0.4_mus_day_10_30min	pos
73	mz_0098.0355	Guanidinoacetate;	C00581	C3H7N3O2	M-H2O-H	98.0354	1	0.632202	3.77375e-51	6.277e-49	195_coeff0.4_mus_night_1_30min	pos
1900	mz_0277.0589	Thymidine;	C00214	C10H14N2O5	M+Cl	277.06	3	0.636857	1.10236e-75	1.84461e-73	144_coeff0.4_mus_day_1_30min	pos
121	mz_0108.0431	4-Aminobutyraldehyde;	C00555	C4H9NO	M+Na-2H	108.043	0	0.638617	1.79514e-52	4.47888e-50	195_coeff0.4_mus_night_1_30min	pos
121	mz_0108.0431	4-Aminobutyraldehyde;	C00555	C4H9NO	M+Na-2H	108.043	0	0.646712	9.78256e-79	2.45542e-76	144_coeff0.4_mus_day_1_30min	pos

## Sheet: Muscle_combined_30min_2hr
	query_mass	compound_name	kegg_id	formula	adduct	adduct_m/z	delta(ppm)	spearman_coeff	spearman_pval	spearman_pval_bh_corrected	group	correlation -/+			312_no_duplicates_kegg_id								query_mass	compound_name	kegg_id	formula	adduct	adduct_m/z	delta(ppm)	spearman_coeff	spearman_pval	spearman_pval_bh_corrected	group	correlation -/+		compound_name	m/z	adduct	rho	FDR
701	mz_0157.0771	Serotonin;	C00780	C10H12N2O	M-H2O-H	157.077	3	-0.836735	1.29254e-13	2.95346e-11	143_coeff0.4_mus_day_1_2hr	neg			C00780							121	mz_0108.0431	4-Aminobutyraldehyde	C00555	C4H9NO	M+Na-2H	108.043	0	0.646712	9.78256e-79	2.45542e-76	144_coeff0.4_mus_day_1_30min	pos		4-Aminobutyraldehyde	108.043	M+Na-2H	0.646712	2.45542e-76
701	mz_0157.0771	Serotonin;	C00780	C10H12N2O	M-H2O-H	157.077	3	-0.772365	7.9311e-12	9.0018e-10	145_coeff0.4_mus_night_1_2hr	neg			C00049							1900	mz_0277.0589	Thymidine	C00214	C10H14N2O5	M+Cl	277.06	3	0.636857	1.10236e-75	1.84461e-73	144_coeff0.4_mus_day_1_30min	pos		Thymidine	277.059	M+Cl	0.636857	1.84461e-73
341	mz_0132.0302	L-Aspartate;	C00049	C4H7NO4	M-H	132.03	0	-0.76504	1.63718e-11	1.48656e-09	145_coeff0.4_mus_night_1_2hr	neg			C00402							73	mz_0098.0355	Guanidinoacetate	C00581	C3H7N3O2	M-H2O-H	98.0354	1	0.632202	3.77375e-51	6.277e-49	195_coeff0.4_mus_night_1_30min	pos		Guanidinoacetate	98.0355	M-H2O-H	0.632202	6.277e-49
342	mz_0132.0302	D-Aspartate;	C00402	C4H7NO4	M-H	132.03	0	-0.76504	1.63718e-11	1.48656e-09	145_coeff0.4_mus_night_1_2hr	neg			C00123							1041	mz_0175.0248	D-Glucuronolactone	C02670	C6H8O6	M-H	175.025	0	0.631423	0	0	81_coeff0.4_mus_day_10_30min	pos		D-Glucuronolactone	175.025	M-H	0.631423	0
321	mz_0130.0872	L-Leucine;	C00123	C6H13NO2	M-H	130.087	1	-0.647452	1.216e-07	5.01876e-06	145_coeff0.4_mus_night_1_2hr	neg			C00407							1905	mz_0277.1232	Pantetheine	C00831	C11H22N2O4S	M-H	277.123	2	0.628024	2.63942e-50	3.29267e-48	195_coeff0.4_mus_night_1_30min	pos		Pantetheine	277.123	M-H	0.628024	3.29267e-48
322	mz_0130.0872	L-Isoleucine;	C00407	C6H13NO2	M-H	130.087	1	-0.647452	1.216e-07	5.01876e-06	145_coeff0.4_mus_night_1_2hr	neg			C00149							2286	mz_0344.0331	Glutathione	C00051	C10H17N3O6S	M+K-2H	344.032	2	0.623967	7.41758e-72	9.30906e-70	144_coeff0.4_mus_day_1_30min	pos		Glutathione	344.033	M+K-2H	0.623967	9.30906e-70
348	mz_0133.0142	(S)-Malate;	C00149	C4H6O5	M-H	133.014	0	-0.64491	1.4131e-07	5.34622e-06	145_coeff0.4_mus_night_1_2hr	neg			C05585							37	mz_0089.0243	(S)-Lactate	C00186	C3H6O3	M-H	89.0244	1	0.621287	0	0	61_coeff0.4_mu_night_10_30min	pos		(S)-Lactate	89.0243	M-H	0.621287	0
392	mz_0137.0244	Gentisate aldehyde;	C05585	C7H6O3	M-H	137.024	0	-0.638041	1.07066e-06	6.71668e-05	143_coeff0.4_mus_day_1_2hr	neg			C00156							1852	mz_0264.0596	Cytidine	C00475	C9H13N3O5	M+Na-2H	264.06	2	0.613683	6.27997e-69	6.30509e-67	144_coeff0.4_mus_day_1_30min	pos		Cytidine	264.06	M+Na-2H	0.613683	6.30509e-67
393	mz_0137.0244	4-Hydroxybenzoate;	C00156	C7H6O3	M-H	137.024	0	-0.638041	1.07066e-06	6.71668e-05	143_coeff0.4_mus_day_1_2hr	neg			C00025							1800	mz_0255.2331	Hexadecanoic acid	C00249	C16H32O2	M-H	255.233	0	0.612385	1.44496e-68	1.20895e-66	144_coeff0.4_mus_day_1_30min	pos		Hexadecanoic acid	255.233	M-H	0.612385	1.20895e-66
701	mz_0157.0771	Serotonin;	C00780	C10H12N2O	M-H2O-H	157.077	3	-0.616868	6.22643e-24	1.03566e-21	90_coeff0.4_mus_day_10_2hr	neg			C05938							1812	mz_0259.0225	D-Glucose 6-phosphate	C00092	C6H13O9P	M-H	259.022	0	0.610771	4.05102e-68	2.90516e-66	144_coeff0.4_mus_day_1_30min	pos		D-Glucose 6-phosphate	259.022	M-H	0.610771	2.90516e-66
500	mz_0146.0458	L-Glutamate;	C00025	C5H9NO4	M-H	146.046	1	-0.60462	1.2865e-06	3.24483e-05	145_coeff0.4_mus_night_1_2hr	neg			C00217							597	mz_0152.0115	L-2-Amino-3-oxobutanoic acid	C03508	C4H7NO3	M+Cl	152.012	3	-0.578159	1.68088e-05	0.000768164	143_coeff0.4_mus_day_1_2hr	neg		L-2-Amino-3-oxobutanoic acid	152.012	M+Cl	-0.578159	0.000768164
501	mz_0146.0458	L-4-Hydroxyglutamate semialdehyde	C05938	C5H9NO4	M-H	146.046	1	-0.60462	1.2865e-06	3.24483e-05	145_coeff0.4_mus_night_1_2hr	neg			C00346							598	mz_0152.0115	L-Proline	C00148	C5H9NO2	M+K-2H	152.012	3	-0.578159	1.68088e-05	0.000768164	143_coeff0.4_mus_day_1_2hr	neg		L-Proline	152.012	M+K-2H	-0.578159	0.000768164
502	mz_0146.0458	D-Glutamate;	C00217	C5H9NO4	M-H	146.046	1	-0.60462	1.2865e-06	3.24483e-05	145_coeff0.4_mus_night_1_2hr	neg			C00065							468	mz_0143.1076	Octanoic acid	C06423	C8H16O2	M-H	143.108	1	-0.586123	3.21394e-06	6.6324e-05	145_coeff0.4_mus_night_1_2hr	neg		Octanoic acid	143.108	M-H	-0.586123	6.6324e-05
428	mz_0140.0118	Ethanolamine phosphate;	C00346	C2H8NO4P	M-H	140.012	0	-0.590139	2.64726e-06	6.00927e-05	145_coeff0.4_mus_night_1_2hr	neg			C00740							429	mz_0140.0118	L-Serine	C00065	C3H7NO3	M+Cl	140.012	2	-0.590139	2.64726e-06	6.00927e-05	145_coeff0.4_mus_night_1_2hr	neg		L-Serine	140.012	M+Cl	-0.590139	6.00927e-05
429	mz_0140.0118	L-Serine;	C00065	C3H7NO3	M+Cl	140.012	2	-0.590139	2.64726e-06	6.00927e-05	145_coeff0.4_mus_night_1_2hr	neg			C00334							500	mz_0146.0458	L-Glutamate	C00025	C5H9NO4	M-H	146.046	1	-0.60462	1.2865e-06	3.24483e-05	145_coeff0.4_mus_night_1_2hr	neg		L-Glutamate	146.046	M-H	-0.60462	3.24483e-05
430	mz_0140.0118	D-Serine	C00740	C3H7NO3	M+Cl	140.012	2	-0.590139	2.64726e-06	6.00927e-05	145_coeff0.4_mus_night_1_2hr	neg			C01026							393	mz_0137.0244	4-Hydroxybenzoate	C00156	C7H6O3	M-H	137.024	0	-0.638041	1.07066e-06	6.71668e-05	143_coeff0.4_mus_day_1_2hr	neg		4-Hydroxybenzoate	137.024	M-H	-0.638041	6.71668e-05
431	mz_0140.0118	4-Aminobutanoate;	C00334	C4H9NO2	M+K-2H	140.012	1	-0.590139	2.64726e-06	6.00927e-05	145_coeff0.4_mus_night_1_2hr	neg			C02356							348	mz_0133.0142	(S)-Malate	C00149	C4H6O5	M-H	133.014	0	-0.64491	1.4131e-07	5.34622e-06	145_coeff0.4_mus_night_1_2hr	neg		(S)-Malate	133.014	M-H	-0.64491	5.34622e-06
432	mz_0140.0118	N,N-Dimethylglycine;	C01026	C4H9NO2	M+K-2H	140.012	1	-0.590139	2.64726e-06	6.00927e-05	145_coeff0.4_mus_night_1_2hr	neg			C01205							321	mz_0130.0872	L-Leucine	C00123	C6H13NO2	M-H	130.087	1	-0.647452	1.216e-07	5.01876e-06	145_coeff0.4_mus_night_1_2hr	neg		L-Leucine	130.087	M-H	-0.647452	5.01876e-06
433	mz_0140.0118	(S)-2-Aminobutanoate;	C02356	C4H9NO2	M+K-2H	140.012	1	-0.590139	2.64726e-06	6.00927e-05	145_coeff0.4_mus_night_1_2hr	neg			C06423							341	mz_0132.0302	L-Aspartate	C00049	C4H7NO4	M-H	132.03	0	-0.76504	1.63718e-11	1.48656e-09	145_coeff0.4_mus_night_1_2hr	neg		L-Aspartate	132.03	M-H	-0.76504	1.48656e-09
434	mz_0140.0118	(R)-3-Amino-2-methylpropanoate;	C01205	C4H9NO2	M+K-2H	140.012	1	-0.590139	2.64726e-06	6.00927e-05	145_coeff0.4_mus_night_1_2hr	neg			C03508							701	mz_0157.0771	Serotonin	C00780	C10H12N2O	M-H2O-H	157.077	3	-0.836735	1.29254e-13	2.95346e-11	143_coeff0.4_mus_day_1_2hr	neg		Serotonin	157.077	M-H2O-H	-0.836735	2.95346e-11
468	mz_0143.1076	Octanoic acid;	C06423	C8H16O2	M-H	143.108	1	-0.586123	3.21394e-06	6.6324e-05	145_coeff0.4_mus_night_1_2hr	neg			C00148
597	mz_0152.0115	L-2-Amino-3-oxobutanoic acid;	C03508	C4H7NO3	M+Cl	152.012	3	-0.578159	1.68088e-05	0.000768164	143_coeff0.4_mus_day_1_2hr	neg			C00763
598	mz_0152.0115	L-Proline;	C00148	C5H9NO2	M+K-2H	152.012	3	-0.578159	1.68088e-05	0.000768164	143_coeff0.4_mus_day_1_2hr	neg			C00295
599	mz_0152.0115	D-Proline	C00763	C5H9NO2	M+K-2H	152.012	3	-0.578159	1.68088e-05	0.000768164	143_coeff0.4_mus_day_1_2hr	neg			C00637
375	mz_0136.9990	Orotate;	C00295	C5H4N2O4	M-H2O-H	136.999	2	-0.569922	2.35499e-05	0.000896859	143_coeff0.4_mus_day_1_2hr	neg			C00628
448	mz_0140.0505	Indole-3-acetaldehyde;	C00637	C10H9NO	M-H2O-H	140.05	3	-0.566838	7.87583e-06	0.000148984	145_coeff0.4_mus_night_1_2hr	neg			C00022
637	mz_0153.0193	2,5-Dihydroxybenzoate;	C00628	C7H6O4	M-H	153.019	0	-0.565132	2.85345e-05	0.000915047	143_coeff0.4_mus_day_1_2hr	neg			C00011
233	mz_0122.9852	Pyruvate;	C00022	C3H4O3	M+Cl	122.985	2	-0.563761	9.03969e-06	0.000164161	145_coeff0.4_mus_night_1_2hr	neg			C00042
5	mz_0078.9590	CO2;	C00011	CO2	M+Cl	78.9592	3	-0.563083	3.09489e-05	0.000915047	143_coeff0.4_mus_day_1_2hr	neg			C02170
661	mz_0154.9751	Succinate;	C00042	C4H6O4	M+K-2H	154.975	1	-0.561358	3.31262e-05	0.000915047	143_coeff0.4_mus_day_1_2hr	neg			C00093
662	mz_0154.9751	Methylmalonate;	C02170	C4H6O4	M+K-2H	154.975	1	-0.561358	3.31262e-05	0.000915047	143_coeff0.4_mus_day_1_2hr	neg			C00141
629	mz_0152.9960	sn-Glycerol 3-phosphate;	C00093	C3H9O6P	M-H2O-H	152.995	4	-0.561116	3.34423e-05	0.000915047	143_coeff0.4_mus_day_1_2hr	neg			C00232
630	mz_0152.9960	Succinate;	C00042	C4H6O4	M+Cl	152.996	0	-0.561116	3.34423e-05	0.000915047	143_coeff0.4_mus_day_1_2hr	neg			C00109
631	mz_0152.9960	Methylmalonate;	C02170	C4H6O4	M+Cl	152.996	0	-0.561116	3.34423e-05	0.000915047	143_coeff0.4_mus_day_1_2hr	neg			C00164
632	mz_0152.9960	3-Methyl-2-oxobutanoic acid;	C00141	C5H8O3	M+K-2H	152.996	0	-0.561116	3.34423e-05	0.000915047	143_coeff0.4_mus_day_1_2hr	neg			C00349
382	mz_0137.0008	Succinate semialdehyde;	C00232	C4H6O3	M+Cl	137.001	2	-0.560665	3.4039e-05	0.000915047	143_coeff0.4_mus_day_1_2hr	neg			C06002
383	mz_0137.0008	2-Oxobutanoate;	C00109	C4H6O3	M+Cl	137.001	2	-0.560665	3.4039e-05	0.000915047	143_coeff0.4_mus_day_1_2hr	neg			C00606
384	mz_0137.0008	Acetoacetate;	C00164	C4H6O3	M+Cl	137.001	2	-0.560665	3.4039e-05	0.000915047	143_coeff0.4_mus_day_1_2hr	neg			C00152
385	mz_0137.0008	2-Methyl-3-oxopropanoate;	C00349	C4H6O3	M+Cl	137.001	2	-0.560665	3.4039e-05	0.000915047	143_coeff0.4_mus_day_1_2hr	neg			C02642
386	mz_0137.0008	(S)-Methylmalonate semialdehyde	C06002	C4H6O3	M+Cl	137.001	2	-0.560665	3.4039e-05	0.000915047	143_coeff0.4_mus_day_1_2hr	neg			C00245
428	mz_0140.0118	Ethanolamine phosphate;	C00346	C2H8NO4P	M-H	140.012	0	-0.556859	3.94803e-05	0.00100236	143_coeff0.4_mus_day_1_2hr	neg			C00064
429	mz_0140.0118	L-Serine;	C00065	C3H7NO3	M+Cl	140.012	2	-0.556859	3.94803e-05	0.00100236	143_coeff0.4_mus_day_1_2hr	neg			C00819
430	mz_0140.0118	D-Serine	C00740	C3H7NO3	M+Cl	140.012	2	-0.556859	3.94803e-05	0.00100236	143_coeff0.4_mus_day_1_2hr	neg			C21029
431	mz_0140.0118	4-Aminobutanoate;	C00334	C4H9NO2	M+K-2H	140.012	1	-0.556859	3.94803e-05	0.00100236	143_coeff0.4_mus_day_1_2hr	neg			C00186
432	mz_0140.0118	N,N-Dimethylglycine;	C01026	C4H9NO2	M+K-2H	140.012	1	-0.556859	3.94803e-05	0.00100236	143_coeff0.4_mus_day_1_2hr	neg			C00577
433	mz_0140.0118	(S)-2-Aminobutanoate;	C02356	C4H9NO2	M+K-2H	140.012	1	-0.556859	3.94803e-05	0.00100236	143_coeff0.4_mus_day_1_2hr	neg			C00256
434	mz_0140.0118	(R)-3-Amino-2-methylpropanoate;	C01205	C4H9NO2	M+K-2H	140.012	1	-0.556859	3.94803e-05	0.00100236	143_coeff0.4_mus_day_1_2hr	neg			C01013
592	mz_0152.0023	3-Sulfino-L-alanine;	C00606	C3H7NO4S	M-H	152.002	0	-0.553012	1.4476e-05	0.000243412	145_coeff0.4_mus_night_1_2hr	neg			C00246
710	mz_0158.0612	Indole-3-acetaldehyde;	C00637	C10H9NO	M-H	158.061	0	-0.552866	4.60372e-05	0.00103135	143_coeff0.4_mus_day_1_2hr	neg			C00114
87	mz_0102.0560	4-Aminobutanoate;	C00334	C4H9NO2	M-H	102.056	0	-0.550534	5.03142e-05	0.00104516	143_coeff0.4_mus_day_1_2hr	neg			C03827
88	mz_0102.0560	N,N-Dimethylglycine;	C01026	C4H9NO2	M-H	102.056	0	-0.550534	5.03142e-05	0.00104516	143_coeff0.4_mus_day_1_2hr	neg			C05579
89	mz_0102.0560	(S)-2-Aminobutanoate;	C02356	C4H9NO2	M-H	102.056	0	-0.550534	5.03142e-05	0.00104516	143_coeff0.4_mus_day_1_2hr	neg			C05653
90	mz_0102.0560	(R)-3-Amino-2-methylpropanoate;	C01205	C4H9NO2	M-H	102.056	0	-0.550534	5.03142e-05	0.00104516	143_coeff0.4_mus_day_1_2hr	neg			C00398
335	mz_0131.0460	L-Asparagine;	C00152	C4H8N2O3	M-H	131.046	1	-0.544633	2.06643e-05	0.000335057	145_coeff0.4_mus_night_1_2hr	neg			C00121
336	mz_0131.0460	3-Ureidopropionate;	C02642	C4H8N2O3	M-H	131.046	1	-0.544633	2.06643e-05	0.000335057	145_coeff0.4_mus_night_1_2hr	neg			C00181
629	mz_0152.9960	sn-Glycerol 3-phosphate;	C00093	C3H9O6P	M-H2O-H	152.995	4	-0.542062	2.3005e-05	0.000360147	145_coeff0.4_mus_night_1_2hr	neg			C00259
630	mz_0152.9960	Succinate;	C00042	C4H6O4	M+Cl	152.996	0	-0.542062	2.3005e-05	0.000360147	145_coeff0.4_mus_night_1_2hr	neg			C00310
631	mz_0152.9960	Methylmalonate;	C02170	C4H6O4	M+Cl	152.996	0	-0.542062	2.3005e-05	0.000360147	145_coeff0.4_mus_night_1_2hr	neg			C00312
632	mz_0152.9960	3-Methyl-2-oxobutanoic acid;	C00141	C5H8O3	M+K-2H	152.996	0	-0.542062	2.3005e-05	0.000360147	145_coeff0.4_mus_night_1_2hr	neg			C01035
243	mz_0124.0073	Taurine;	C00245	C2H7NO3S	M-H	124.007	1	-0.54069	2.43522e-05	0.000364891	145_coeff0.4_mus_night_1_2hr	neg			C00188
491	mz_0145.0618	L-Glutamine;	C00064	C5H10N2O3	M-H	145.062	0	-0.539595	2.54793e-05	0.000364891	145_coeff0.4_mus_night_1_2hr	neg			C00183
492	mz_0145.0618	D-Glutamine;	C00819	C5H10N2O3	M-H	145.062	0	-0.539595	2.54793e-05	0.000364891	145_coeff0.4_mus_night_1_2hr	neg			C00719
493	mz_0145.0618	(R)-3-Ureidoisobutyrate;	C21029	C5H10N2O3	M-H	145.062	0	-0.539595	2.54793e-05	0.000364891	145_coeff0.4_mus_night_1_2hr	neg			C00041
251	mz_0125.0009	(S)-Lactate;	C00186	C3H6O3	M+Cl	125.001	1	-0.536092	2.94162e-05	0.000392792	145_coeff0.4_mus_night_1_2hr	neg			C00213
252	mz_0125.0009	D-Glyceraldehyde	C00577	C3H6O3	M+Cl	125.001	1	-0.536092	2.94162e-05	0.000392792	145_coeff0.4_mus_night_1_2hr	neg			C00099
253	mz_0125.0009	(R)-Lactate;	C00256	C3H6O3	M+Cl	125.001	1	-0.536092	2.94162e-05	0.000392792	145_coeff0.4_mus_night_1_2hr	neg			C00331
254	mz_0125.0009	3-Hydroxypropanoate;	C01013	C3H6O3	M+Cl	125.001	1	-0.536092	2.94162e-05	0.000392792	145_coeff0.4_mus_night_1_2hr	neg			C00624
255	mz_0125.0009	Butanoic acid;	C00246	C4H8O2	M+K-2H	125.001	1	-0.536092	2.94162e-05	0.000392792	145_coeff0.4_mus_night_1_2hr	neg			C03912
427	mz_0139.0764	Choline;	C00114	C5H14NO	M+Cl	139.077	4	-0.533144	3.31556e-05	0.000430076	145_coeff0.4_mus_night_1_2hr	neg			C03564
466	mz_0143.0350	2-Dehydro-3-deoxy-L-fuconate	C03827	C6H10O5	M-H2O-H	143.034	4	-0.532985	9.61604e-05	0.00175844	143_coeff0.4_mus_day_1_2hr	neg			C00111
498	mz_0146.0247	Indole-5,6-quinone	C05579	C8H5NO2	M-H	146.025	1	-0.532975	9.61946e-05	0.00175844	143_coeff0.4_mus_day_1_2hr	neg			C00118
499	mz_0146.0247	Formylanthranilate;	C05653	C8H7NO3	M-H2O-H	146.024	3	-0.532975	9.61946e-05	0.00175844	143_coeff0.4_mus_day_1_2hr	neg			C00122
726	mz_0159.0926	Tryptamine;	C00398	C10H12N2	M-H	159.093	1	-0.529418	0.000109219	0.00191973	143_coeff0.4_mus_day_1_2hr	neg			C00047
348	mz_0133.0142	(S)-Malate;	C00149	C4H6O5	M-H	133.014	0	-0.524676	0.000129084	0.00206363	143_coeff0.4_mus_day_1_2hr	neg			C00227
323	mz_0131.0349	D-Ribose	C00121	C5H10O5	M-H2O-H	131.034	4	-0.52453	4.67385e-05	0.000558402	145_coeff0.4_mus_night_1_2hr	neg			C00168
324	mz_0131.0349	D-Xylose;	C00181	C5H10O5	M-H2O-H	131.034	4	-0.52453	4.67385e-05	0.000558402	145_coeff0.4_mus_night_1_2hr	neg			C01146
325	mz_0131.0349	L-Arabinose;	C00259	C5H10O5	M-H2O-H	131.034	4	-0.52453	4.67385e-05	0.000558402	145_coeff0.4_mus_night_1_2hr	neg			C00383
326	mz_0131.0349	D-Xylulose;	C00310	C5H10O5	M-H2O-H	131.034	4	-0.52453	4.67385e-05	0.000558402	145_coeff0.4_mus_night_1_2hr	neg			C01042
327	mz_0131.0349	L-Xylulose;	C00312	C5H10O5	M-H2O-H	131.034	4	-0.52453	4.67385e-05	0.000558402	145_coeff0.4_mus_night_1_2hr	neg			C02985
500	mz_0146.0458	L-Glutamate;	C00025	C5H9NO4	M-H	146.046	1	-0.524264	0.000130953	0.00206363	143_coeff0.4_mus_day_1_2hr	neg			C00322
501	mz_0146.0458	L-4-Hydroxyglutamate semialdehyde	C05938	C5H9NO4	M-H	146.046	1	-0.524264	0.000130953	0.00206363	143_coeff0.4_mus_day_1_2hr	neg			C01953
502	mz_0146.0458	D-Glutamate;	C00217	C5H9NO4	M-H	146.046	1	-0.524264	0.000130953	0.00206363	143_coeff0.4_mus_day_1_2hr	neg			C03681
480	mz_0144.0777	4-Guanidinobutanoate;	C01035	C5H11N3O2	M-H	144.078	1	-0.522189	5.12282e-05	0.000596349	145_coeff0.4_mus_night_1_2hr	neg			C05479
592	mz_0152.0023	3-Sulfino-L-alanine;	C00606	C3H7NO4S	M-H	152.002	0	-0.515145	0.000179274	0.00264284	143_coeff0.4_mus_day_1_2hr	neg			C02350
652	mz_0154.0273	L-Threonine;	C00188	C4H9NO3	M+Cl	154.028	2	-0.508632	0.000223151	0.00318687	143_coeff0.4_mus_day_1_2hr	neg			C00499
653	mz_0154.0273	L-Valine;	C00183	C5H11NO2	M+K-2H	154.028	2	-0.508632	0.000223151	0.00318687	143_coeff0.4_mus_day_1_2hr	neg			C00009
654	mz_0154.0273	Betaine;	C00719	C5H11NO2	M+K-2H	154.028	2	-0.508632	0.000223151	0.00318687	143_coeff0.4_mus_day_1_2hr	neg			C01353
427	mz_0139.0764	Choline;	C00114	C5H14NO	M+Cl	139.077	4	-0.506291	0.000241162	0.00333289	143_coeff0.4_mus_day_1_2hr	neg			C00033
566	mz_0151.0165	3-Methyl-2-oxobutanoic acid;	C00141	C5H8O3	M+Cl	151.017	2	-0.505448	0.000247961	0.00333289	143_coeff0.4_mus_day_1_2hr	neg			C00288
382	mz_0137.0008	Succinate semialdehyde;	C00232	C4H6O3	M+Cl	137.001	2	-0.505109	9.8057e-05	0.0010353	145_coeff0.4_mus_night_1_2hr	neg			C00433
383	mz_0137.0008	2-Oxobutanoate;	C00109	C4H6O3	M+Cl	137.001	2	-0.505109	9.8057e-05	0.0010353	145_coeff0.4_mus_night_1_2hr	neg			C02630
384	mz_0137.0008	Acetoacetate;	C00164	C4H6O3	M+Cl	137.001	2	-0.505109	9.8057e-05	0.0010353	145_coeff0.4_mus_night_1_2hr	neg			C02714
385	mz_0137.0008	2-Methyl-3-oxopropanoate;	C00349	C4H6O3	M+Cl	137.001	2	-0.505109	9.8057e-05	0.0010353	145_coeff0.4_mus_night_1_2hr	neg			C00108
386	mz_0137.0008	(S)-Methylmalonate semialdehyde	C06002	C4H6O3	M+Cl	137.001	2	-0.505109	9.8057e-05	0.0010353	145_coeff0.4_mus_night_1_2hr	neg			C00430
466	mz_0143.0350	2-Dehydro-3-deoxy-L-fuconate	C03827	C6H10O5	M-H2O-H	143.034	4	-0.501298	0.000112814	0.00116404	145_coeff0.4_mus_night_1_2hr	neg			C01110
27	mz_0088.0403	L-Alanine;	C00041	C3H7NO2	M-H	88.0404	1	-0.497665	0.00012875	0.00129895	145_coeff0.4_mus_night_1_2hr	neg			C01157
28	mz_0088.0403	Sarcosine;	C00213	C3H7NO2	M-H	88.0404	1	-0.497665	0.00012875	0.00129895	145_coeff0.4_mus_night_1_2hr	neg			C01165
29	mz_0088.0403	beta-Alanine;	C00099	C3H7NO2	M-H	88.0404	1	-0.497665	0.00012875	0.00129895	145_coeff0.4_mus_night_1_2hr	neg			C03440
726	mz_0159.0926	Tryptamine;	C00398	C10H12N2	M-H	159.093	1	-0.496779	0.000132938	0.00131204	145_coeff0.4_mus_night_1_2hr	neg			C05147
323	mz_0131.0349	D-Ribose	C00121	C5H10O5	M-H2O-H	131.034	4	-0.49646	0.000332089	0.00414805	143_coeff0.4_mus_day_1_2hr	neg			C01005
324	mz_0131.0349	D-Xylose;	C00181	C5H10O5	M-H2O-H	131.034	4	-0.49646	0.000332089	0.00414805	143_coeff0.4_mus_day_1_2hr	neg			C00147
325	mz_0131.0349	L-Arabinose;	C00259	C5H10O5	M-H2O-H	131.034	4	-0.49646	0.000332089	0.00414805	143_coeff0.4_mus_day_1_2hr	neg			C03680
326	mz_0131.0349	D-Xylulose;	C00310	C5H10O5	M-H2O-H	131.034	4	-0.49646	0.000332089	0.00414805	143_coeff0.4_mus_day_1_2hr	neg			C00439
327	mz_0131.0349	L-Xylulose;	C00312	C5H10O5	M-H2O-H	131.034	4	-0.49646	0.000332089	0.00414805	143_coeff0.4_mus_day_1_2hr	neg			C01019
341	mz_0132.0302	L-Aspartate;	C00049	C4H7NO4	M-H	132.03	0	-0.495486	0.000342602	0.00414805	143_coeff0.4_mus_day_1_2hr	neg			C03824
342	mz_0132.0302	D-Aspartate;	C00402	C4H7NO4	M-H	132.03	0	-0.495486	0.000342602	0.00414805	143_coeff0.4_mus_day_1_2hr	neg			C01220
1648	mz_0224.0330	Indolepyruvate;	C00331	C11H9NO3	M+Na-2H	224.033	0	-0.495275	0.000344915	0.00414805	143_coeff0.4_mus_day_1_2hr	neg			C04062
1649	mz_0224.0330	N-Acetyl-L-glutamate;	C00624	C7H11NO5	M+Cl	224.033	1	-0.495275	0.000344915	0.00414805	143_coeff0.4_mus_day_1_2hr	neg			C04063
545	mz_0149.9961	(S)-1-Pyrroline-5-carboxylate;	C03912	C5H7NO2	M+K-2H	149.996	1	-0.491764	0.000385619	0.00431827	143_coeff0.4_mus_day_1_2hr	neg			C00354
546	mz_0149.9961	1-Pyrroline-2-carboxylate;	C03564	C5H7NO2	M+K-2H	149.996	1	-0.491764	0.000385619	0.00431827	143_coeff0.4_mus_day_1_2hr	neg			C00665
560	mz_0150.9801	Glycerone phosphate;	C00111	C3H7O6P	M-H2O-H	150.98	3	-0.491617	0.000387416	0.00431827	143_coeff0.4_mus_day_1_2hr	neg			C05378
561	mz_0150.9801	D-Glyceraldehyde 3-phosphate;	C00118	C3H7O6P	M-H2O-H	150.98	3	-0.491617	0.000387416	0.00431827	143_coeff0.4_mus_day_1_2hr	neg			C03785
562	mz_0150.9801	Fumarate;	C00122	C4H4O4	M+Cl	150.98	2	-0.491617	0.000387416	0.00431827	143_coeff0.4_mus_day_1_2hr	neg			C01231
497	mz_0145.0982	L-Lysine;	C00047	C6H14N2O2	M-H	145.098	0	-0.489063	0.00017502	0.00169062	145_coeff0.4_mus_night_1_2hr	neg			C00417
408	mz_0138.9801	Acetyl phosphate	C00227	C2H5O5P	M-H	138.98	1	-0.48768	0.000438384	0.00477003	143_coeff0.4_mus_day_1_2hr	neg			C05422
409	mz_0138.9801	Hydroxypyruvate;	C00168	C3H4O4	M+Cl	138.98	2	-0.48768	0.000438384	0.00477003	143_coeff0.4_mus_day_1_2hr	neg			C00588
410	mz_0138.9801	2-Hydroxy-3-oxopropanoate;	C01146	C3H4O4	M+Cl	138.98	2	-0.48768	0.000438384	0.00477003	143_coeff0.4_mus_day_1_2hr	neg			C05594
411	mz_0138.9801	Malonate;	C00383	C3H4O4	M+Cl	138.98	2	-0.48768	0.000438384	0.00477003	143_coeff0.4_mus_day_1_2hr	neg			C00187
412	mz_0138.9801	Succinate semialdehyde;	C00232	C4H6O3	M+K-2H	138.98	2	-0.48768	0.000438384	0.00477003	143_coeff0.4_mus_day_1_2hr	neg			C01189
413	mz_0138.9801	2-Oxobutanoate;	C00109	C4H6O3	M+K-2H	138.98	2	-0.48768	0.000438384	0.00477003	143_coeff0.4_mus_day_1_2hr	neg			C03845
414	mz_0138.9801	Acetoacetate;	C00164	C4H6O3	M+K-2H	138.98	2	-0.48768	0.000438384	0.00477003	143_coeff0.4_mus_day_1_2hr	neg			C00079
415	mz_0138.9801	2-Methyl-3-oxopropanoate;	C00349	C4H6O3	M+K-2H	138.98	2	-0.48768	0.000438384	0.00477003	143_coeff0.4_mus_day_1_2hr	neg			C00073
416	mz_0138.9801	(S)-Methylmalonate semialdehyde	C06002	C4H6O3	M+K-2H	138.98	2	-0.48768	0.000438384	0.00477003	143_coeff0.4_mus_day_1_2hr	neg			C00822
1023	mz_0174.0407	N-Acetyl-L-aspartate;	C01042	C6H9NO5	M-H	174.041	0	-0.48141	0.000532135	0.00565548	143_coeff0.4_mus_day_1_2hr	neg			C00785
1653	mz_0225.0168	L-Fucose 1-phosphate;	C02985	C6H13O8P	M-H2O-H	225.016	2	-0.478219	0.000586465	0.00601443	143_coeff0.4_mus_day_1_2hr	neg			C05842
453	mz_0141.0193	2-Oxoadipate;	C00322	C6H8O5	M-H2O-H	141.019	4	-0.477896	0.00059223	0.00601443	143_coeff0.4_mus_day_1_2hr	neg			C05843
408	mz_0138.9801	Acetyl phosphate	C00227	C2H5O5P	M-H	138.98	1	-0.473423	0.000299671	0.00272101	145_coeff0.4_mus_night_1_2hr	neg			C06428
409	mz_0138.9801	Hydroxypyruvate;	C00168	C3H4O4	M+Cl	138.98	2	-0.473423	0.000299671	0.00272101	145_coeff0.4_mus_night_1_2hr	neg			C04742
410	mz_0138.9801	2-Hydroxy-3-oxopropanoate;	C01146	C3H4O4	M+Cl	138.98	2	-0.473423	0.000299671	0.00272101	145_coeff0.4_mus_night_1_2hr	neg			C04805
411	mz_0138.9801	Malonate;	C00383	C3H4O4	M+Cl	138.98	2	-0.473423	0.000299671	0.00272101	145_coeff0.4_mus_night_1_2hr	neg			C14748
412	mz_0138.9801	Succinate semialdehyde;	C00232	C4H6O3	M+K-2H	138.98	2	-0.473423	0.000299671	0.00272101	145_coeff0.4_mus_night_1_2hr	neg			C14749
413	mz_0138.9801	2-Oxobutanoate;	C00109	C4H6O3	M+K-2H	138.98	2	-0.473423	0.000299671	0.00272101	145_coeff0.4_mus_night_1_2hr	neg			C14768
414	mz_0138.9801	Acetoacetate;	C00164	C4H6O3	M+K-2H	138.98	2	-0.473423	0.000299671	0.00272101	145_coeff0.4_mus_night_1_2hr	neg			C14769
415	mz_0138.9801	2-Methyl-3-oxopropanoate;	C00349	C4H6O3	M+K-2H	138.98	2	-0.473423	0.000299671	0.00272101	145_coeff0.4_mus_night_1_2hr	neg			C14770
416	mz_0138.9801	(S)-Methylmalonate semialdehyde	C06002	C4H6O3	M+K-2H	138.98	2	-0.473423	0.000299671	0.00272101	145_coeff0.4_mus_night_1_2hr	neg			C14771
491	mz_0145.0618	L-Glutamine;	C00064	C5H10N2O3	M-H	145.062	0	-0.473146	0.000683168	0.00678713	143_coeff0.4_mus_day_1_2hr	neg			C14778
492	mz_0145.0618	D-Glutamine;	C00819	C5H10N2O3	M-H	145.062	0	-0.473146	0.000683168	0.00678713	143_coeff0.4_mus_day_1_2hr	neg			C05341
493	mz_0145.0618	(R)-3-Ureidoisobutyrate;	C21029	C5H10N2O3	M-H	145.062	0	-0.473146	0.000683168	0.00678713	143_coeff0.4_mus_day_1_2hr	neg			C05660
2303	mz_0351.2099	Pregnenolone;	C01953	C21H32O2	M+Cl	351.21	1	-0.468726	0.000778856	0.00757313	143_coeff0.4_mus_day_1_2hr	neg			C00386
2304	mz_0351.2099	5alpha-Pregnane-3,20-dione;	C03681	C21H32O2	M+Cl	351.21	1	-0.468726	0.000778856	0.00757313	143_coeff0.4_mus_day_1_2hr	neg			C00191
2305	mz_0351.2099	5beta-Pregnane-3,20-dione	C05479	C21H32O2	M+Cl	351.21	1	-0.468726	0.000778856	0.00757313	143_coeff0.4_mus_day_1_2hr	neg			C00618
652	mz_0154.0273	L-Threonine;	C00188	C4H9NO3	M+Cl	154.028	2	-0.468446	0.000353716	0.00302994	145_coeff0.4_mus_night_1_2hr	neg			C00051
653	mz_0154.0273	L-Valine;	C00183	C5H11NO2	M+K-2H	154.028	2	-0.468446	0.000353716	0.00302994	145_coeff0.4_mus_night_1_2hr	neg			C00214
654	mz_0154.0273	Betaine;	C00719	C5H11NO2	M+K-2H	154.028	2	-0.468446	0.000353716	0.00302994	145_coeff0.4_mus_night_1_2hr	neg			C00475
698	mz_0157.0367	(S)-Allantoin;	C02350	C4H6N4O3	M-H	157.037	0	-0.466335	0.000835474	0.00795441	143_coeff0.4_mus_day_1_2hr	neg			C00279
699	mz_0157.0367	Allantoate;	C00499	C4H8N4O4	M-H2O-H	157.036	3	-0.466335	0.000835474	0.00795441	143_coeff0.4_mus_day_1_2hr	neg			C00026
62	mz_0096.9695	Orthophosphate;	C00009	H3PO4	M-H	96.9696	1	-0.461948	0.00094905	0.00885135	143_coeff0.4_mus_day_1_2hr	neg			C22136
63	mz_0096.9695	Carbonic acid;	C01353	H2CO3	M+Cl	96.9698	3	-0.461948	0.00094905	0.00885135	143_coeff0.4_mus_day_1_2hr	neg			C01149
64	mz_0096.9695	Acetate;	C00033	C2H4O2	M+K-2H	96.9697	2	-0.461948	0.00094905	0.00885135	143_coeff0.4_mus_day_1_2hr	neg			C00831
566	mz_0151.0165	3-Methyl-2-oxobutanoic acid;	C00141	C5H8O3	M+Cl	151.017	2	-0.457835	0.000499557	0.00419998	145_coeff0.4_mus_night_1_2hr	neg			C00327
57	mz_0095.9618	HCO3-;	C00288	HCO3	M+Cl	95.962	2	-0.456875	0.00109745	0.0100307	143_coeff0.4_mus_day_1_2hr	neg			C00788
480	mz_0144.0777	4-Guanidinobutanoate;	C01035	C5H11N3O2	M-H	144.078	1	-0.455725	0.00113385	0.0101602	143_coeff0.4_mus_day_1_2hr	neg			C05589
227	mz_0122.0013	Ethanolamine phosphate;	C00346	C2H8NO4P	M-H2O-H	122.001	4	-0.453831	0.000567407	0.00468369	145_coeff0.4_mus_night_1_2hr	neg			C00643
304	mz_0129.0192	2,5-Dioxopentanoate;	C00433	C5H6O4	M-H	129.019	1	-0.452167	0.00125342	0.0110156	143_coeff0.4_mus_day_1_2hr	neg			C01561
305	mz_0129.0192	2-Hydroxyglutarate;	C02630	C5H8O5	M-H2O-H	129.019	3	-0.452167	0.00125342	0.0110156	143_coeff0.4_mus_day_1_2hr	neg			C05455
545	mz_0149.9961	(S)-1-Pyrroline-5-carboxylate;	C03912	C5H7NO2	M+K-2H	149.996	1	-0.451063	0.000619092	0.00501907	145_coeff0.4_mus_night_1_2hr	neg			C05103
546	mz_0149.9961	1-Pyrroline-2-carboxylate;	C03564	C5H7NO2	M+K-2H	149.996	1	-0.451063	0.000619092	0.00501907	145_coeff0.4_mus_night_1_2hr	neg			C15777
497	mz_0145.0982	L-Lysine;	C00047	C6H14N2O2	M-H	145.098	0	-0.449881	0.00133602	0.0113067	143_coeff0.4_mus_day_1_2hr	neg			C15781
309	mz_0129.1033	N-Acetylputrescine	C02714	C6H14N2O	M-H	129.103	0	-0.449371	0.000652726	0.00510927	145_coeff0.4_mus_night_1_2hr	neg			C03722
371	mz_0136.0402	Anthranilate;	C00108	C7H7NO2	M-H	136.04	1	-0.438723	0.000905073	0.00673612	145_coeff0.4_mus_night_1_2hr	neg			C00864
20	mz_0087.0087	Pyruvate;	C00022	C3H4O3	M-H	87.0088	1	-0.437939	0.00185175	0.0148465	143_coeff0.4_mus_day_1_2hr	neg			C05588
313	mz_0130.0508	5-Aminolevulinate;	C00430	C5H9NO3	M-H	130.051	1	-0.437097	0.000950508	0.00696017	145_coeff0.4_mus_night_1_2hr	neg			C00319
314	mz_0130.0508	5-Amino-2-oxopentanoic acid;	C01110	C5H9NO3	M-H	130.051	1	-0.437097	0.000950508	0.00696017	145_coeff0.4_mus_night_1_2hr	neg			C02934
315	mz_0130.0508	Hydroxyproline;	C01157	C5H9NO3	M-H	130.051	1	-0.437097	0.000950508	0.00696017	145_coeff0.4_mus_night_1_2hr	neg			C03227
316	mz_0130.0508	L-Glutamate 5-semialdehyde;	C01165	C5H9NO3	M-H	130.051	1	-0.437097	0.000950508	0.00696017	145_coeff0.4_mus_night_1_2hr	neg			C05651
317	mz_0130.0508	cis-4-Hydroxy-D-proline	C03440	C5H9NO3	M-H	130.051	1	-0.437097	0.000950508	0.00696017	145_coeff0.4_mus_night_1_2hr	neg			C05643
318	mz_0130.0508	trans-3-Hydroxy-L-proline;	C05147	C5H9NO3	M-H	130.051	1	-0.437097	0.000950508	0.00696017	145_coeff0.4_mus_night_1_2hr	neg			C06427
309	mz_0129.1033	N-Acetylputrescine	C02714	C6H14N2O	M-H	129.103	0	-0.435079	0.00199889	0.0154829	143_coeff0.4_mus_day_1_2hr	neg			C06426
468	mz_0143.1076	Octanoic acid;	C06423	C8H16O2	M-H	143.108	1	-0.432635	0.00213272	0.0160799	143_coeff0.4_mus_day_1_2hr	neg			C14825
959	mz_0170.9701	(S)-Malate;	C00149	C4H6O5	M+K-2H	170.97	0	-0.432312	0.00215101	0.0160799	143_coeff0.4_mus_day_1_2hr	neg			C14826
1440	mz_0205.9837	O-Phospho-L-serine;	C01005	C3H8NO6P	M+Na-2H	205.984	1	-0.431778	0.00218152	0.0160799	143_coeff0.4_mus_day_1_2hr	neg			C01164
360	mz_0134.0472	Adenine;	C00147	C5H5N5	M-H	134.047	0	-0.430031	0.00117274	0.00845118	145_coeff0.4_mus_night_1_2hr	neg			C05437
675	mz_0155.0459	4-Imidazolone-5-propanoate;	C03680	C6H8N2O3	M-H	155.046	2	-0.429075	0.00120615	0.00855609	145_coeff0.4_mus_night_1_2hr	neg			C05439
676	mz_0155.0459	N-Formimino-L-glutamate;	C00439	C6H10N2O4	M-H2O-H	155.046	1	-0.429075	0.00120615	0.00855609	145_coeff0.4_mus_night_1_2hr	neg			C05443
448	mz_0140.0505	Indole-3-acetaldehyde;	C00637	C10H9NO	M-H2O-H	140.05	3	-0.424121	0.00266319	0.0193187	143_coeff0.4_mus_day_1_2hr	neg			C00078
262	mz_0125.0971	Octanoic acid;	C06423	C8H16O2	M-H2O-H	125.097	4	-0.423889	0.00140263	0.00964837	145_coeff0.4_mus_night_1_2hr	neg			C00262
487	mz_0145.0506	6-Deoxy-L-galactose;	C01019	C6H12O5	M-H2O-H	145.05	4	-0.42324	0.0014291	0.00968376	145_coeff0.4_mus_night_1_2hr	neg			C00021
444	mz_0140.0352	2-Aminomuconate semialdehyde;	C03824	C6H7NO3	M-H	140.035	1	-0.422296	0.00279095	0.0199291	143_coeff0.4_mus_day_1_2hr	neg			C02670
2344	mz_0360.9711	1D-myo-Inositol 1,4-bisphosphate;	C01220	C6H14O12P2	M+Na-2H	360.971	1	-0.420055	0.00295529	0.0207779	143_coeff0.4_mus_day_1_2hr	neg			C00257
2345	mz_0360.9711	D-myo-Inositol 1,3-bisphosphate;	C04062	C6H14O12P2	M+Na-2H	360.971	1	-0.420055	0.00295529	0.0207779	143_coeff0.4_mus_day_1_2hr	neg			C00800
2346	mz_0360.9711	D-myo-Inositol 3,4-bisphosphate;	C04063	C6H14O12P2	M+Na-2H	360.971	1	-0.420055	0.00295529	0.0207779	143_coeff0.4_mus_day_1_2hr	neg			C02990
2347	mz_0360.9711	D-Fructose 1,6-bisphosphate	C00354	C6H14O12P2	M+Na-2H	360.971	1	-0.420055	0.00295529	0.0207779	143_coeff0.4_mus_day_1_2hr	neg			C00978
2348	mz_0360.9711	beta-D-Fructose 2,6-bisphosphate;	C00665	C6H14O12P2	M+Na-2H	360.971	1	-0.420055	0.00295529	0.0207779	143_coeff0.4_mus_day_1_2hr	neg			C00062
2349	mz_0360.9711	beta-D-Fructose 1,6-bisphosphate	C05378	C6H14O12P2	M+Na-2H	360.971	1	-0.420055	0.00295529	0.0207779	143_coeff0.4_mus_day_1_2hr	neg			C00792
2350	mz_0360.9711	D-Tagatose 1,6-bisphosphate	C03785	C6H14O12P2	M+Na-2H	360.971	1	-0.420055	0.00295529	0.0207779	143_coeff0.4_mus_day_1_2hr	neg			C12270
2351	mz_0360.9711	alpha-D-Glucose 1,6-bisphosphate;	C01231	C6H14O12P2	M+Na-2H	360.971	1	-0.420055	0.00295529	0.0207779	143_coeff0.4_mus_day_1_2hr	neg			C00695
664	mz_0154.9974	cis-Aconitate;	C00417	C6H6O6	M-H2O-H	154.998	4	-0.418997	6.59629e-40	1.63918e-38	52_coeff0.4_mus_night_10_2hr	neg			C18044
665	mz_0154.9974	Dehydroascorbate;	C05422	C6H6O6	M-H2O-H	154.998	4	-0.418997	6.59629e-40	1.63918e-38	52_coeff0.4_mus_night_10_2hr	neg			C00077
1629	mz_0221.0223	Choline phosphate;	C00588	C5H15NO4P	M+K-2H	221.022	1	-0.418241	0.00164873	0.0110077	145_coeff0.4_mus_night_1_2hr	neg			C00515
1630	mz_0221.0223	3-Methoxy-4-hydroxyphenylethyleneglycol	C05594	C9H12O4	M+K-2H	221.022	0	-0.418241	0.00164873	0.0110077	145_coeff0.4_mus_night_1_2hr	neg			C04555
2555	mz_0421.3233	Cholesterol;	C00187	C27H46O	M+Cl	421.324	2	-0.416059	0.00326959	0.0226395	143_coeff0.4_mus_day_1_2hr	neg			C00544
2556	mz_0421.3233	Lathosterol;	C01189	C27H46O	M+Cl	421.324	2	-0.416059	0.00326959	0.0226395	143_coeff0.4_mus_day_1_2hr	neg			C01161
2557	mz_0421.3233	5alpha-Cholest-8-en-3beta-ol;	C03845	C27H46O	M+Cl	421.324	2	-0.416059	0.00326959	0.0226395	143_coeff0.4_mus_day_1_2hr	neg			C05577
363	mz_0135.0088	2,5-Dihydroxybenzoate;	C00628	C7H6O4	M-H2O-H	135.008	4	-0.414291	0.00341785	0.0233128	143_coeff0.4_mus_day_1_2hr	neg			C01530
509	mz_0146.0612	L-Phenylalanine;	C00079	C9H11NO2	M-H2O-H	146.061	4	-0.413479	0.0018855	0.012406	145_coeff0.4_mus_night_1_2hr	neg			C00712
528	mz_0148.0435	L-Methionine;	C00073	C5H11NO2S	M-H	148.044	2	-0.412527	0.00193632	0.0125584	145_coeff0.4_mus_night_1_2hr	neg			C01595
335	mz_0131.0460	L-Asparagine;	C00152	C4H8N2O3	M-H	131.046	1	-0.40953	0.00384668	0.0254773	143_coeff0.4_mus_day_1_2hr	neg			C01346
336	mz_0131.0460	3-Ureidopropionate;	C02642	C4H8N2O3	M-H	131.046	1	-0.40953	0.00384668	0.0254773	143_coeff0.4_mus_day_1_2hr	neg			C00794
57	mz_0095.9618	HCO3-;	C00288	HCO3	M+Cl	95.962	2	-0.409497	0.00210628	0.0134683	145_coeff0.4_mus_night_1_2hr	neg			C01697
710	mz_0158.0612	Indole-3-acetaldehyde;	C00637	C10H9NO	M-H	158.061	0	-0.407803	5.06487e-10	5.8776e-09	90_coeff0.4_mus_day_10_2hr	neg			C00328
1323	mz_0194.0460	Dopaquinone	C00822	C9H9NO4	M-H	194.046	0	-0.40567	0.00422838	0.0276053	143_coeff0.4_mus_day_1_2hr	neg			C05647
392	mz_0137.0244	Gentisate aldehyde;	C05585	C7H6O3	M-H	137.024	0	-0.405349	0.00236039	0.0144813	145_coeff0.4_mus_night_1_2hr	neg			C00311
393	mz_0137.0244	4-Hydroxybenzoate;	C00156	C7H6O3	M-H	137.024	0	-0.405349	0.00236039	0.0144813	145_coeff0.4_mus_night_1_2hr	neg			C00158
509	mz_0146.0612	L-Phenylalanine;	C00079	C9H11NO2	M-H2O-H	146.061	4	-0.401283	0.0047022	0.0302663	143_coeff0.4_mus_day_1_2hr	neg			C04575
395	mz_0137.0355	Urocanate;	C00785	C6H6N2O2	M-H	137.036	1	-0.400574	0.00268641	0.0162617	145_coeff0.4_mus_night_1_2hr	neg			C00818
396	mz_0137.0355	4-Imidazolone-5-propanoate;	C03680	C6H8N2O3	M-H2O-H	137.035	3	-0.400574	0.00268641	0.0162617	145_coeff0.4_mus_night_1_2hr	neg			C00159
352	mz_0133.0407	N1-Methyl-2-pyridone-5-carboxamide;	C05842	C7H8N2O2	M-H2O-H	133.04	4	-0.400509	0.00479038	0.0304056	143_coeff0.4_mus_day_1_2hr	neg			C00031
353	mz_0133.0407	N1-Methyl-4-pyridone-5-carboxamide;	C05843	C7H8N2O2	M-H2O-H	133.04	4	-0.400509	0.00479038	0.0304056	143_coeff0.4_mus_day_1_2hr	neg			C00137
2036	mz_0301.2176	(5Z,8Z,11Z,14Z,17Z)-Icosapentaenoic acid;	C06428	C20H30O2	M-H	301.217	1	0.401443	9.90141e-10	1.07409e-08	90_coeff0.4_mus_day_10_2hr	pos			C00221
2037	mz_0301.2176	(15S)-15-Hydroxy-5,8,11-cis-13-trans-eicosatetraenoate;	C04742	C20H32O3	M-H2O-H	301.217	3	0.401443	9.90141e-10	1.07409e-08	90_coeff0.4_mus_day_10_2hr	pos			C00267
2038	mz_0301.2176	5(S)-HETE;	C04805	C20H32O3	M-H2O-H	301.217	3	0.401443	9.90141e-10	1.07409e-08	90_coeff0.4_mus_day_10_2hr	pos			C00095
2039	mz_0301.2176	20-HETE;	C14748	C20H32O3	M-H2O-H	301.217	3	0.401443	9.90141e-10	1.07409e-08	90_coeff0.4_mus_day_10_2hr	pos			C00247
2040	mz_0301.2176	19(S)-HETE;	C14749	C20H32O3	M-H2O-H	301.217	3	0.401443	9.90141e-10	1.07409e-08	90_coeff0.4_mus_day_10_2hr	pos			C01720
2041	mz_0301.2176	5,6-EET;	C14768	C20H32O3	M-H2O-H	301.217	3	0.401443	9.90141e-10	1.07409e-08	90_coeff0.4_mus_day_10_2hr	pos			C00124
2042	mz_0301.2176	8,9-EET;	C14769	C20H32O3	M-H2O-H	301.217	3	0.401443	9.90141e-10	1.07409e-08	90_coeff0.4_mus_day_10_2hr	pos			C00984
2043	mz_0301.2176	11,12-EET;	C14770	C20H32O3	M-H2O-H	301.217	3	0.401443	9.90141e-10	1.07409e-08	90_coeff0.4_mus_day_10_2hr	pos			C02336
2044	mz_0301.2176	14,15-EET;	C14771	C20H32O3	M-H2O-H	301.217	3	0.401443	9.90141e-10	1.07409e-08	90_coeff0.4_mus_day_10_2hr	pos			C03594
2045	mz_0301.2176	16(R)-HETE;	C14778	C20H32O3	M-H2O-H	301.217	3	0.401443	9.90141e-10	1.07409e-08	90_coeff0.4_mus_day_10_2hr	pos			C05451
1370	mz_0198.1247	beta-Alanyl-L-lysine	C05341	C9H19N3O3	M-H2O-H	198.124	2	0.403091	8.33403e-10	9.24151e-09	90_coeff0.4_mus_day_10_2hr	pos			C13550
1232	mz_0186.0561	5-Methoxyindoleacetate;	C05660	C11H11NO3	M-H2O-H	186.055	3	0.404878	6.90597e-10	7.832e-09	90_coeff0.4_mus_day_10_2hr	pos			C15519
1774	mz_0247.0819	Carnosine;	C00386	C9H14N4O3	M+Na-2H	247.081	3	0.405423	0.00235567	0.0144813	145_coeff0.4_mus_night_1_2hr	pos			C15610
1315	mz_0193.0352	D-Glucuronate;	C00191	C6H10O7	M-H	193.035	1	0.4076	1.16537e-37	2.51821e-36	52_coeff0.4_mus_night_10_2hr	pos			C05500
1316	mz_0193.0352	3-Dehydro-L-gulonate	C00618	C6H10O7	M-H	193.035	1	0.4076	1.16537e-37	2.51821e-36	52_coeff0.4_mus_night_10_2hr	pos			C05502
2201	mz_0328.0592	Glutathione;	C00051	C10H17N3O6S	M+Na-2H	328.058	2	0.408487	4.70827e-10	5.59387e-09	90_coeff0.4_mus_day_10_2hr	pos			C05827
1900	mz_0277.0589	Thymidine;	C00214	C10H14N2O5	M+Cl	277.06	3	0.408546	0.00216227	0.0136343	145_coeff0.4_mus_night_1_2hr	pos			C00219
1852	mz_0264.0596	Cytidine	C00475	C9H13N3O5	M+Na-2H	264.06	2	0.411485	0.00366515	0.024632	143_coeff0.4_mus_day_1_2hr	pos			C00647
1900	mz_0277.0589	Thymidine;	C00214	C10H14N2O5	M+Cl	277.06	3	0.413148	9.6216e-39	2.17361e-37	52_coeff0.4_mus_night_10_2hr	pos			C05452
1004	mz_0173.0569	N-Formimino-L-glutamate;	C00439	C6H10N2O4	M-H	173.057	1	0.41362	7.76685e-39	1.83815e-37	52_coeff0.4_mus_night_10_2hr	pos			C05635
1130	mz_0180.9908	D-Erythrose 4-phosphate	C00279	C4H9O7P	M-H2O-H	180.99	3	0.419811	1.37377e-10	1.67198e-09	90_coeff0.4_mus_day_10_2hr	pos			C02918
1131	mz_0180.9908	2-Oxoglutarate;	C00026	C5H6O5	M+Cl	180.991	1	0.419811	1.37377e-10	1.67198e-09	90_coeff0.4_mus_day_10_2hr	pos			C00082
37	mz_0089.0243	(S)-Lactate;	C00186	C3H6O3	M-H	89.0244	1	0.420274	3.64689e-40	9.53949e-39	52_coeff0.4_mus_night_10_2hr	pos			C00555
38	mz_0089.0243	D-Glyceraldehyde	C00577	C3H6O3	M-H	89.0244	1	0.420274	3.64689e-40	9.53949e-39	52_coeff0.4_mus_night_10_2hr	pos			C04051
39	mz_0089.0243	(R)-Lactate;	C00256	C3H6O3	M-H	89.0244	1	0.420274	3.64689e-40	9.53949e-39	52_coeff0.4_mus_night_10_2hr	pos			C00847
40	mz_0089.0243	3-Hydroxypropanoate;	C01013	C3H6O3	M-H	89.0244	1	0.420274	3.64689e-40	9.53949e-39	52_coeff0.4_mus_night_10_2hr	pos			C00954
2547	mz_0419.2729	Zymosterone;	C22136	C27H42O	M+K-2H	419.272	2	0.423708	8.89497e-11	1.10965e-09	90_coeff0.4_mus_day_10_2hr	pos			C05634
586	mz_0151.0979	4-Trimethylammoniobutanal	C01149	C7H16NO	M+Na-2H	151.098	0	0.427591	0.00125967	0.0087983	145_coeff0.4_mus_night_1_2hr	pos			C00144
1905	mz_0277.1232	Pantetheine;	C00831	C11H22N2O4S	M-H	277.123	2	0.429725	4.20241e-42	1.16033e-40	52_coeff0.4_mus_night_10_2hr	pos			C18239
1031	mz_0174.0884	L-Citrulline;	C00327	C6H13N3O3	M-H	174.088	0	0.430997	3.88638e-11	4.97257e-10	90_coeff0.4_mus_day_10_2hr	pos			C00581
810	mz_0164.0717	L-Phenylalanine;	C00079	C9H11NO2	M-H	164.072	0	0.4319	3.50256e-11	4.59941e-10	90_coeff0.4_mus_day_10_2hr	pos			C03758
811	mz_0164.0717	L-Adrenaline;	C00788	C9H13NO3	M-H2O-H	164.071	4	0.4319	3.50256e-11	4.59941e-10	90_coeff0.4_mus_day_10_2hr	pos			C00355
812	mz_0164.0717	L-Normetanephrine	C05589	C9H13NO3	M-H2O-H	164.071	4	0.4319	3.50256e-11	4.59941e-10	90_coeff0.4_mus_day_10_2hr	pos			C01762
1385	mz_0201.0670	5-Hydroxy-L-tryptophan;	C00643	C11H12N2O3	M-H2O-H	201.066	3	0.431906	3.50016e-11	4.59941e-10	90_coeff0.4_mus_day_10_2hr	pos			C05993
2585	mz_0435.3026	Calcidiol;	C01561	C27H44O2	M+Cl	435.304	2	0.435096	0.00199795	0.0154829	143_coeff0.4_mus_day_1_2hr	pos			C00054
2586	mz_0435.3026	7alpha-Hydroxycholest-4-en-3-one	C05455	C27H44O2	M+Cl	435.304	2	0.435096	0.00199795	0.0154829	143_coeff0.4_mus_day_1_2hr	pos			C00008
2587	mz_0435.3026	4alpha-Methylzymosterol	C05103	C28H46O	M+K-2H	435.303	2	0.435096	0.00199795	0.0154829	143_coeff0.4_mus_day_1_2hr	pos			C00361
2588	mz_0435.3026	Episterol	C15777	C28H46O	M+K-2H	435.303	2	0.435096	0.00199795	0.0154829	143_coeff0.4_mus_day_1_2hr	pos			C00013
2589	mz_0435.3026	24-Methylenecholesterol	C15781	C28H46O	M+K-2H	435.303	2	0.435096	0.00199795	0.0154829	143_coeff0.4_mus_day_1_2hr	pos			C01419
1054	mz_0176.0355	Dopaquinone	C00822	C9H9NO4	M-H2O-H	176.035	4	0.438964	0.0008985	0.00673612	145_coeff0.4_mus_night_1_2hr	pos			C00270
841	mz_0166.0152	Quinolinate;	C03722	C7H5NO4	M-H	166.015	3	0.440088	2.66769e-44	7.79906e-43	52_coeff0.4_mus_night_10_2hr	pos			C00534
1728	mz_0240.0854	Pantothenate;	C00864	C9H17NO5	M+Na-2H	240.085	0	0.444077	0.000768924	0.0059168	145_coeff0.4_mus_night_1_2hr	pos			C00258
1695	mz_0232.0755	L-Metanephrine	C05588	C10H15NO3	M+Cl	232.075	4	0.44433	0.00155719	0.0127078	143_coeff0.4_mus_day_1_2hr	pos			C02946
2075	mz_0313.0989	Pantetheine;	C00831	C11H22N2O4S	M+Cl	313.099	2	0.445495	0.00150825	0.0125322	143_coeff0.4_mus_day_1_2hr	pos			C05639
1925	mz_0280.2647	Sphingosine;	C00319	C18H37NO2	M-H2O-H	280.264	2	0.449484	0.000650428	0.00510927	145_coeff0.4_mus_night_1_2hr	pos			C05637
1926	mz_0280.2647	3-Dehydrosphinganine;	C02934	C18H37NO2	M-H2O-H	280.264	2	0.449484	0.000650428	0.00510927	145_coeff0.4_mus_night_1_2hr	pos			C04076
1438	mz_0205.0621	3-Hydroxy-L-kynurenine	C03227	C10H12N2O4	M-H2O-H	205.061	4	0.451368	0.00128175	0.0110521	143_coeff0.4_mus_day_1_2hr	pos			C14782
1439	mz_0205.0621	5-Hydroxykynurenine;	C05651	C10H12N2O4	M-H2O-H	205.061	4	0.451368	0.00128175	0.0110521	143_coeff0.4_mus_day_1_2hr	pos			C14814
1949	mz_0283.0851	6-Hydroxymelatonin	C05643	C13H16N2O3	M+Cl	283.085	2	0.454489	2.34688e-12	3.25304e-11	90_coeff0.4_mus_day_10_2hr	pos			C00639
1907	mz_0277.2176	(9Z,12Z,15Z)-Octadecatrienoic acid;	C06427	C18H30O2	M-H	277.217	1	0.456961	1.72466e-12	2.45887e-11	90_coeff0.4_mus_day_10_2hr	pos			C01780
1908	mz_0277.2176	(6Z,9Z,12Z)-Octadecatrienoic acid;	C06426	C18H30O2	M-H	277.217	1	0.456961	1.72466e-12	2.45887e-11	90_coeff0.4_mus_day_10_2hr	pos			C00762
1909	mz_0277.2176	9(10)-EpOME;	C14825	C18H32O3	M-H2O-H	277.217	3	0.456961	1.72466e-12	2.45887e-11	90_coeff0.4_mus_day_10_2hr	pos			C04376
1910	mz_0277.2176	12(13)-EpOME;	C14826	C18H32O3	M-H2O-H	277.217	3	0.456961	1.72466e-12	2.45887e-11	90_coeff0.4_mus_day_10_2hr	pos			C00059
2549	mz_0419.3072	7-Dehydrocholesterol;	C01164	C27H44O	M+Cl	419.309	3	0.463858	1.22989e-49	3.82036e-48	52_coeff0.4_mus_night_10_2hr	pos			C00249
2550	mz_0419.3072	Zymosterol;	C05437	C27H44O	M+Cl	419.309	3	0.463858	1.22989e-49	3.82036e-48	52_coeff0.4_mus_night_10_2hr	pos			C00631
2551	mz_0419.3072	5alpha-Cholesta-7,24-dien-3beta-ol	C05439	C27H44O	M+Cl	419.309	3	0.463858	1.22989e-49	3.82036e-48	52_coeff0.4_mus_night_10_2hr	pos			C00197
2552	mz_0419.3072	Vitamin D3;	C05443	C27H44O	M+Cl	419.309	3	0.463858	1.22989e-49	3.82036e-48	52_coeff0.4_mus_night_10_2hr	pos			C00429
1415	mz_0203.0825	L-Tryptophan;	C00078	C11H12N2O2	M-H	203.083	0	0.46548	5.85237e-13	8.58922e-12	90_coeff0.4_mus_day_10_2hr	pos			C01096
366	mz_0135.0311	Hypoxanthine;	C00262	C5H4N4O	M-H	135.031	1	0.467597	4.45297e-13	6.73343e-12	90_coeff0.4_mus_day_10_2hr	pos			C00160
2363	mz_0365.1030	S-Adenosyl-L-homocysteine;	C00021	C14H20N6O5S	M-H2O-H	365.103	0	0.469444	0.000342226	0.0029879	145_coeff0.4_mus_night_1_2hr	pos			C00163
1463	mz_0208.9853	cis-Aconitate;	C00417	C6H6O6	M+Cl	208.986	3	0.469696	5.17026e-51	1.71308e-49	52_coeff0.4_mus_night_10_2hr	pos			C03771
1464	mz_0208.9853	Dehydroascorbate;	C05422	C6H6O6	M+Cl	208.986	3	0.469696	5.17026e-51	1.71308e-49	52_coeff0.4_mus_night_10_2hr	pos			C00135
1355	mz_0197.0222	2-Dehydro-3-deoxy-L-fuconate	C03827	C6H10O5	M+Cl	197.022	0	0.470136	3.20077e-13	4.99121e-12	90_coeff0.4_mus_day_10_2hr	pos			C00388
1041	mz_0175.0248	D-Glucuronolactone;	C02670	C6H8O6	M-H	175.025	0	0.470178	3.18318e-13	4.99121e-12	90_coeff0.4_mus_day_10_2hr	pos			C01079
1042	mz_0175.0248	D-Glucuronate;	C00191	C6H10O7	M-H2O-H	175.024	3	0.470178	3.18318e-13	4.99121e-12	90_coeff0.4_mus_day_10_2hr	pos			C00020
1043	mz_0175.0248	3-Dehydro-L-gulonate	C00618	C6H10O7	M-H2O-H	175.024	3	0.470178	3.18318e-13	4.99121e-12	90_coeff0.4_mus_day_10_2hr	pos			C00362
1581	mz_0217.0331	D-Gluconic acid;	C00257	C6H12O7	M+Na-2H	217.033	0	0.471272	0.000322037	0.00286676	145_coeff0.4_mus_night_1_2hr	pos			C03242
1582	mz_0217.0331	L-Gulonate;	C00800	C6H12O7	M+Na-2H	217.033	0	0.471272	0.000322037	0.00286676	145_coeff0.4_mus_night_1_2hr	pos			C00506
2590	mz_0436.2848	L-Palmitoylcarnitine	C02990	C23H45NO4	M+K-2H	436.283	3	0.475217	1.63942e-13	2.72691e-12	90_coeff0.4_mus_day_10_2hr	pos			C00106
1372	mz_0199.0013	D-Erythrose 4-phosphate	C00279	C4H9O7P	M-H	199.001	0	0.476433	1.23561e-52	4.38641e-51	52_coeff0.4_mus_night_10_2hr	pos			C01598
1373	mz_0199.0013	2-Dehydro-3-deoxy-L-fuconate	C03827	C6H10O5	M+K-2H	199.001	0	0.476433	1.23561e-52	4.38641e-51	52_coeff0.4_mus_night_10_2hr	pos			C00620
1377	mz_0199.0878	N-Acetylserotonin;	C00978	C12H14N2O2	M-H2O-H	199.087	3	0.476853	1.31855e-13	2.26882e-12	90_coeff0.4_mus_day_10_2hr	pos			C00117
1007	mz_0173.1042	L-Arginine;	C00062	C6H14N4O2	M-H	173.104	1	0.478367	1.07679e-13	1.919e-12	90_coeff0.4_mus_day_10_2hr	pos			C00199
1008	mz_0173.1042	D-Arginine;	C00792	C6H14N4O2	M-H	173.104	1	0.478367	1.07679e-13	1.919e-12	90_coeff0.4_mus_day_10_2hr	pos			C00231
2163	mz_0325.0660	N-Acetylaspartylglutamate;	C12270	C11H16N2O8	M+Na-2H	325.065	2	0.480284	0.000237452	0.00220006	145_coeff0.4_mus_night_1_2hr	pos			C00301
2602	mz_0443.2577	Cholic acid;	C00695	C24H40O5	M+Cl	443.257	2	0.481508	7.04951e-14	1.30285e-12	90_coeff0.4_mus_day_10_2hr	pos			C05587
2576	mz_0433.1459	3beta-Hydroxypregn-5-en-20-one sulfate;	C18044	C21H32O5S	M+K-2H	433.146	0	0.482879	0.000217162	0.00205399	145_coeff0.4_mus_night_1_2hr	pos			C01801
337	mz_0131.0824	L-Ornithine;	C00077	C5H12N2O2	M-H	131.083	1	0.48314	5.6476e-14	1.08391e-12	90_coeff0.4_mus_day_10_2hr	pos			C00672
338	mz_0131.0824	D-Ornithine	C00515	C5H12N2O2	M-H	131.083	1	0.48314	5.6476e-14	1.08391e-12	90_coeff0.4_mus_day_10_2hr	pos			C00673
2298	mz_0349.1468	Dehydroepiandrosterone sulfate;	C04555	C19H28O5S	M-H2O-H	349.147	2	0.488915	2.55254e-14	5.09486e-13	90_coeff0.4_mus_day_10_2hr	pos			C04640
884	mz_0167.0350	Homogentisate;	C00544	C8H8O4	M-H	167.035	0	0.489682	6.23898e-56	2.38521e-54	52_coeff0.4_mus_night_10_2hr	pos			C00575
885	mz_0167.0350	3,4-Dihydroxyphenylacetate;	C01161	C8H8O4	M-H	167.035	0	0.489682	6.23898e-56	2.38521e-54	52_coeff0.4_mus_night_10_2hr	pos			C00632
886	mz_0167.0350	3,4-Dihydroxymandelaldehyde;	C05577	C8H8O4	M-H	167.035	0	0.489682	6.23898e-56	2.38521e-54	52_coeff0.4_mus_night_10_2hr	pos			C01152
1226	mz_0185.0720	L-Tryptophan;	C00078	C11H12N2O2	M-H2O-H	185.071	3	0.490083	2.16972e-14	4.51121e-13	90_coeff0.4_mus_day_10_2hr	pos			C01262
54	mz_0094.0294	(S)-1-Pyrroline-5-carboxylate;	C03912	C5H7NO2	M-H2O-H	94.0293	1	0.492401	0.000377923	0.00431827	143_coeff0.4_mus_day_1_2hr	pos			C00884
55	mz_0094.0294	1-Pyrroline-2-carboxylate;	C03564	C5H7NO2	M-H2O-H	94.0293	1	0.492401	0.000377923	0.00431827	143_coeff0.4_mus_day_1_2hr	pos			C02291
1377	mz_0199.0878	N-Acetylserotonin;	C00978	C12H14N2O2	M-H2O-H	199.087	3	0.49696	0.000326797	0.00414805	143_coeff0.4_mus_day_1_2hr	pos			C05640
2103	mz_0319.2281	(15S)-15-Hydroxy-5,8,11-cis-13-trans-eicosatetraenoate;	C04742	C20H32O3	M-H	319.228	1	0.497227	7.92491e-15	1.71936e-13	90_coeff0.4_mus_day_10_2hr	pos			C05849
2104	mz_0319.2281	5(S)-HETE;	C04805	C20H32O3	M-H	319.228	1	0.497227	7.92491e-15	1.71936e-13	90_coeff0.4_mus_day_10_2hr	pos			C02059
2105	mz_0319.2281	20-HETE;	C14748	C20H32O3	M-H	319.228	1	0.497227	7.92491e-15	1.71936e-13	90_coeff0.4_mus_day_10_2hr	pos			C00705
2106	mz_0319.2281	19(S)-HETE;	C14749	C20H32O3	M-H	319.228	1	0.497227	7.92491e-15	1.71936e-13	90_coeff0.4_mus_day_10_2hr	pos			C04006
2107	mz_0319.2281	5,6-EET;	C14768	C20H32O3	M-H	319.228	1	0.497227	7.92491e-15	1.71936e-13	90_coeff0.4_mus_day_10_2hr	pos			C00446
2108	mz_0319.2281	8,9-EET;	C14769	C20H32O3	M-H	319.228	1	0.497227	7.92491e-15	1.71936e-13	90_coeff0.4_mus_day_10_2hr	pos			C00668
2109	mz_0319.2281	11,12-EET;	C14770	C20H32O3	M-H	319.228	1	0.497227	7.92491e-15	1.71936e-13	90_coeff0.4_mus_day_10_2hr	pos			C05345
2110	mz_0319.2281	14,15-EET;	C14771	C20H32O3	M-H	319.228	1	0.497227	7.92491e-15	1.71936e-13	90_coeff0.4_mus_day_10_2hr	pos			C01172
2111	mz_0319.2281	16(R)-HETE;	C14778	C20H32O3	M-H	319.228	1	0.497227	7.92491e-15	1.71936e-13	90_coeff0.4_mus_day_10_2hr	pos			C01094
1951	mz_0283.2646	Octadecanoic acid;	C01530	C18H36O2	M-H	283.264	1	0.498375	6.72595e-15	1.52557e-13	90_coeff0.4_mus_day_10_2hr	pos			C00085
1943	mz_0281.2487	(9Z)-Octadecenoic acid;	C00712	C18H34O2	M-H	281.249	0	0.501079	4.55925e-15	1.08336e-13	90_coeff0.4_mus_day_10_2hr	pos			C00103
1922	mz_0279.2333	Linoleate;	C01595	C18H32O2	M-H	279.233	1	0.50171	4.16158e-15	1.03831e-13	90_coeff0.4_mus_day_10_2hr	pos			C00092
2380	mz_0368.9900	dUDP;	C01346	C9H14N2O11P2	M-H2O-H	368.989	3	0.505341	9.72167e-05	0.0010353	145_coeff0.4_mus_night_1_2hr	pos			C00636
1852	mz_0264.0596	Cytidine	C00475	C9H13N3O5	M+Na-2H	264.06	2	0.507358	1.82359e-15	4.78933e-14	90_coeff0.4_mus_day_10_2hr	pos			C00275
796	mz_0163.0609	6-Deoxy-L-galactose;	C01019	C6H12O5	M-H	163.061	2	0.509899	8.20168e-05	0.000908186	145_coeff0.4_mus_night_1_2hr	pos			C01097
797	mz_0163.0609	D-Sorbitol;	C00794	C6H14O6	M-H2O-H	163.061	1	0.509899	8.20168e-05	0.000908186	145_coeff0.4_mus_night_1_2hr	pos			C01177
798	mz_0163.0609	Galactitol;	C01697	C6H14O6	M-H2O-H	163.061	1	0.509899	8.20168e-05	0.000908186	145_coeff0.4_mus_night_1_2hr	pos			C03546
1695	mz_0232.0755	L-Metanephrine	C05588	C10H15NO3	M+Cl	232.075	4	0.517226	6.20861e-05	0.000704677	145_coeff0.4_mus_night_1_2hr	pos
1270	mz_0189.0669	L-Kynurenine;	C00328	C10H12N2O3	M-H2O-H	189.066	3	0.521494	0.000144201	0.00219666	143_coeff0.4_mus_day_1_2hr	pos
1271	mz_0189.0669	Formyl-5-hydroxykynurenamine	C05647	C10H12N2O3	M-H2O-H	189.066	3	0.521494	0.000144201	0.00219666	143_coeff0.4_mus_day_1_2hr	pos
1294	mz_0191.0198	Isocitrate;	C00311	C6H8O7	M-H	191.02	0	0.522264	1.10705e-64	4.58503e-63	52_coeff0.4_mus_night_10_2hr	pos
1295	mz_0191.0198	Citrate;	C00158	C6H8O7	M-H	191.02	0	0.522264	1.10705e-64	4.58503e-63	52_coeff0.4_mus_night_10_2hr	pos
1296	mz_0191.0198	(4R,5S)-4,5,6-Trihydroxy-2,3-dioxohexanoate;	C04575	C6H8O7	M-H	191.02	0	0.522264	1.10705e-64	4.58503e-63	52_coeff0.4_mus_night_10_2hr	pos
1297	mz_0191.0198	D-Glucarate;	C00818	C6H10O8	M-H2O-H	191.019	3	0.522264	1.10705e-64	4.58503e-63	52_coeff0.4_mus_night_10_2hr	pos
747	mz_0161.0455	2-Dehydro-3-deoxy-L-fuconate	C03827	C6H10O5	M-H	161.046	0	0.522717	8.23647e-65	3.72139e-63	52_coeff0.4_mus_night_10_2hr	pos
748	mz_0161.0455	D-Mannose;	C00159	C6H12O6	M-H2O-H	161.045	3	0.522717	8.23647e-65	3.72139e-63	52_coeff0.4_mus_night_10_2hr	pos
749	mz_0161.0455	D-Glucose;	C00031	C6H12O6	M-H2O-H	161.045	3	0.522717	8.23647e-65	3.72139e-63	52_coeff0.4_mus_night_10_2hr	pos
750	mz_0161.0455	myo-Inositol;	C00137	C6H12O6	M-H2O-H	161.045	3	0.522717	8.23647e-65	3.72139e-63	52_coeff0.4_mus_night_10_2hr	pos
751	mz_0161.0455	beta-D-Glucose;	C00221	C6H12O6	M-H2O-H	161.045	3	0.522717	8.23647e-65	3.72139e-63	52_coeff0.4_mus_night_10_2hr	pos
752	mz_0161.0455	alpha-D-Glucose	C00267	C6H12O6	M-H2O-H	161.045	3	0.522717	8.23647e-65	3.72139e-63	52_coeff0.4_mus_night_10_2hr	pos
753	mz_0161.0455	D-Fructose;	C00095	C6H12O6	M-H2O-H	161.045	3	0.522717	8.23647e-65	3.72139e-63	52_coeff0.4_mus_night_10_2hr	pos
754	mz_0161.0455	L-Sorbose;	C00247	C6H12O6	M-H2O-H	161.045	3	0.522717	8.23647e-65	3.72139e-63	52_coeff0.4_mus_night_10_2hr	pos
755	mz_0161.0455	L-Fuconate	C01720	C6H12O6	M-H2O-H	161.045	3	0.522717	8.23647e-65	3.72139e-63	52_coeff0.4_mus_night_10_2hr	pos
756	mz_0161.0455	D-Galactose;	C00124	C6H12O6	M-H2O-H	161.045	3	0.522717	8.23647e-65	3.72139e-63	52_coeff0.4_mus_night_10_2hr	pos
757	mz_0161.0455	alpha-D-Galactose	C00984	C6H12O6	M-H2O-H	161.045	3	0.522717	8.23647e-65	3.72139e-63	52_coeff0.4_mus_night_10_2hr	pos
758	mz_0161.0455	beta-D-Fructose;	C02336	C6H12O6	M-H2O-H	161.045	3	0.522717	8.23647e-65	3.72139e-63	52_coeff0.4_mus_night_10_2hr	pos
2594	mz_0437.3190	7alpha-Hydroxycholesterol;	C03594	C27H46O2	M+Cl	437.319	0	0.524793	1.29435e-16	3.58822e-15	90_coeff0.4_mus_day_10_2hr	pos
2595	mz_0437.3190	7alpha-Hydroxy-5beta-cholestan-3-one;	C05451	C27H46O2	M+Cl	437.319	0	0.524793	1.29435e-16	3.58822e-15	90_coeff0.4_mus_day_10_2hr	pos
2596	mz_0437.3190	Cerebrosterol;	C13550	C27H46O2	M+Cl	437.319	0	0.524793	1.29435e-16	3.58822e-15	90_coeff0.4_mus_day_10_2hr	pos
2597	mz_0437.3190	25-Hydroxycholesterol;	C15519	C27H46O2	M+Cl	437.319	0	0.524793	1.29435e-16	3.58822e-15	90_coeff0.4_mus_day_10_2hr	pos
2598	mz_0437.3190	Cholest-5-ene-3beta,26-diol;	C15610	C27H46O2	M+Cl	437.319	0	0.524793	1.29435e-16	3.58822e-15	90_coeff0.4_mus_day_10_2hr	pos
2599	mz_0437.3190	20alpha-Hydroxycholesterol;	C05500	C27H46O2	M+Cl	437.319	0	0.524793	1.29435e-16	3.58822e-15	90_coeff0.4_mus_day_10_2hr	pos
2600	mz_0437.3190	22(R)-Hydroxycholesterol;	C05502	C27H46O2	M+Cl	437.319	0	0.524793	1.29435e-16	3.58822e-15	90_coeff0.4_mus_day_10_2hr	pos
1900	mz_0277.0589	Thymidine;	C00214	C10H14N2O5	M+Cl	277.06	3	0.525141	0.000126999	0.00206363	143_coeff0.4_mus_day_1_2hr	pos
109	mz_0105.0456	Methylimidazole acetaldehyde;	C05827	C6H8N2O	M-H2O-H	105.045	3	0.527591	8.34679e-17	2.45003e-15	90_coeff0.4_mus_day_10_2hr	pos
2594	mz_0437.3190	7alpha-Hydroxycholesterol;	C03594	C27H46O2	M+Cl	437.319	0	0.528669	3.96753e-05	0.000486826	145_coeff0.4_mus_night_1_2hr	pos
2595	mz_0437.3190	7alpha-Hydroxy-5beta-cholestan-3-one;	C05451	C27H46O2	M+Cl	437.319	0	0.528669	3.96753e-05	0.000486826	145_coeff0.4_mus_night_1_2hr	pos
2596	mz_0437.3190	Cerebrosterol;	C13550	C27H46O2	M+Cl	437.319	0	0.528669	3.96753e-05	0.000486826	145_coeff0.4_mus_night_1_2hr	pos
2597	mz_0437.3190	25-Hydroxycholesterol;	C15519	C27H46O2	M+Cl	437.319	0	0.528669	3.96753e-05	0.000486826	145_coeff0.4_mus_night_1_2hr	pos
2598	mz_0437.3190	Cholest-5-ene-3beta,26-diol;	C15610	C27H46O2	M+Cl	437.319	0	0.528669	3.96753e-05	0.000486826	145_coeff0.4_mus_night_1_2hr	pos
2599	mz_0437.3190	20alpha-Hydroxycholesterol;	C05500	C27H46O2	M+Cl	437.319	0	0.528669	3.96753e-05	0.000486826	145_coeff0.4_mus_night_1_2hr	pos
2600	mz_0437.3190	22(R)-Hydroxycholesterol;	C05502	C27H46O2	M+Cl	437.319	0	0.528669	3.96753e-05	0.000486826	145_coeff0.4_mus_night_1_2hr	pos
2201	mz_0328.0592	Glutathione;	C00051	C10H17N3O6S	M+Na-2H	328.058	2	0.529989	3.76391e-05	0.000474671	145_coeff0.4_mus_night_1_2hr	pos
1226	mz_0185.0720	L-Tryptophan;	C00078	C11H12N2O2	M-H2O-H	185.071	3	0.534412	9.13498e-05	0.00175844	143_coeff0.4_mus_day_1_2hr	pos
2201	mz_0328.0592	Glutathione;	C00051	C10H17N3O6S	M+Na-2H	328.058	2	0.538383	2.24326e-69	1.1149e-67	52_coeff0.4_mus_night_10_2hr	pos
2251	mz_0339.2096	Arachidonate;	C00219	C20H32O2	M+Cl	339.21	0	0.53862	2.65229e-05	0.000364891	145_coeff0.4_mus_night_1_2hr	pos
2075	mz_0313.0989	Pantetheine;	C00831	C11H22N2O4S	M+Cl	313.099	2	0.538626	2.65167e-05	0.000364891	145_coeff0.4_mus_night_1_2hr	pos
1900	mz_0277.0589	Thymidine;	C00214	C10H14N2O5	M+Cl	277.06	3	0.539621	1.20712e-17	3.76472e-16	90_coeff0.4_mus_day_10_2hr	pos
2576	mz_0433.1459	3beta-Hydroxypregn-5-en-20-one sulfate;	C18044	C21H32O5S	M+K-2H	433.146	0	0.541121	9.43407e-18	3.1384e-16	90_coeff0.4_mus_day_10_2hr	pos
1870	mz_0269.0298	Pyridoxamine phosphate;	C00647	C8H13N2O5P	M+Na-2H	269.031	4	0.54458	3.00469e-71	1.65926e-69	52_coeff0.4_mus_night_10_2hr	pos
884	mz_0167.0350	Homogentisate;	C00544	C8H8O4	M-H	167.035	0	0.545046	4.92002e-18	1.75363e-16	90_coeff0.4_mus_day_10_2hr	pos
885	mz_0167.0350	3,4-Dihydroxyphenylacetate;	C01161	C8H8O4	M-H	167.035	0	0.545046	4.92002e-18	1.75363e-16	90_coeff0.4_mus_day_10_2hr	pos
886	mz_0167.0350	3,4-Dihydroxymandelaldehyde;	C05577	C8H8O4	M-H	167.035	0	0.545046	4.92002e-18	1.75363e-16	90_coeff0.4_mus_day_10_2hr	pos
2601	mz_0439.3343	3alpha,7alpha-Dihydroxy-5beta-cholestane;	C05452	C27H48O2	M+Cl	439.335	1	0.545405	4.63369e-18	1.75363e-16	90_coeff0.4_mus_day_10_2hr	pos
1385	mz_0201.0670	5-Hydroxy-L-tryptophan;	C00643	C11H12N2O3	M-H2O-H	201.066	3	0.552106	4.73926e-05	0.00103135	143_coeff0.4_mus_day_1_2hr	pos
972	mz_0172.0405	5-Hydroxyindoleacetate	C05635	C10H9NO3	M-H2O-H	172.04	4	0.552757	4.62286e-05	0.00103135	143_coeff0.4_mus_day_1_2hr	pos
973	mz_0172.0405	1-Methylnicotinamide;	C02918	C7H9N2O	M+Cl	172.041	3	0.552757	4.62286e-05	0.00103135	143_coeff0.4_mus_day_1_2hr	pos
1128	mz_0180.0667	L-Tyrosine;	C00082	C9H11NO3	M-H	180.067	0	0.553354	1.2055e-18	5.01288e-17	90_coeff0.4_mus_day_10_2hr	pos
2585	mz_0435.3026	Calcidiol;	C01561	C27H44O2	M+Cl	435.304	2	0.55481	9.38394e-19	4.2569e-17	90_coeff0.4_mus_day_10_2hr	pos
2586	mz_0435.3026	7alpha-Hydroxycholest-4-en-3-one	C05455	C27H44O2	M+Cl	435.304	2	0.55481	9.38394e-19	4.2569e-17	90_coeff0.4_mus_day_10_2hr	pos
2587	mz_0435.3026	4alpha-Methylzymosterol	C05103	C28H46O	M+K-2H	435.303	2	0.55481	9.38394e-19	4.2569e-17	90_coeff0.4_mus_day_10_2hr	pos
2588	mz_0435.3026	Episterol	C15777	C28H46O	M+K-2H	435.303	2	0.55481	9.38394e-19	4.2569e-17	90_coeff0.4_mus_day_10_2hr	pos
2589	mz_0435.3026	24-Methylenecholesterol	C15781	C28H46O	M+K-2H	435.303	2	0.55481	9.38394e-19	4.2569e-17	90_coeff0.4_mus_day_10_2hr	pos
1232	mz_0186.0561	5-Methoxyindoleacetate;	C05660	C11H11NO3	M-H2O-H	186.055	3	0.562161	9.70651e-06	0.000169491	145_coeff0.4_mus_night_1_2hr	pos
109	mz_0105.0456	Methylimidazole acetaldehyde;	C05827	C6H8N2O	M-H2O-H	105.045	3	0.572514	2.11998e-05	0.000880755	143_coeff0.4_mus_day_1_2hr	pos
121	mz_0108.0431	4-Aminobutyraldehyde;	C00555	C4H9NO	M+Na-2H	108.043	0	0.574839	2.63208e-20	1.31341e-18	90_coeff0.4_mus_day_10_2hr	pos
1438	mz_0205.0621	3-Hydroxy-L-kynurenine	C03227	C10H12N2O4	M-H2O-H	205.061	4	0.57591	5.20309e-06	0.000102704	145_coeff0.4_mus_night_1_2hr	pos
1439	mz_0205.0621	5-Hydroxykynurenine;	C05651	C10H12N2O4	M-H2O-H	205.061	4	0.57591	5.20309e-06	0.000102704	145_coeff0.4_mus_night_1_2hr	pos
184	mz_0114.0560	L-Proline;	C00148	C5H9NO2	M-H	114.056	1	0.578817	1.25678e-20	6.96815e-19	90_coeff0.4_mus_day_10_2hr	pos
185	mz_0114.0560	D-Proline	C00763	C5H9NO2	M-H	114.056	1	0.578817	1.25678e-20	6.96815e-19	90_coeff0.4_mus_day_10_2hr	pos
1332	mz_0195.0512	D-Gluconic acid;	C00257	C6H12O7	M-H	195.051	1	0.580357	9.41376e-21	5.87183e-19	90_coeff0.4_mus_day_10_2hr	pos
1333	mz_0195.0512	L-Gulonate;	C00800	C6H12O7	M-H	195.051	1	0.580357	9.41376e-21	5.87183e-19	90_coeff0.4_mus_day_10_2hr	pos
516	mz_0147.0294	2-Hydroxyglutarate;	C02630	C5H8O5	M-H	147.03	3	0.581151	3.84449e-83	2.38839e-81	52_coeff0.4_mus_night_10_2hr	pos
517	mz_0147.0294	5-Amino-4-imidazolecarboxyamide	C04051	C4H6N4O	M+Na-2H	147.029	4	0.581151	3.84449e-83	2.38839e-81	52_coeff0.4_mus_night_10_2hr	pos
1925	mz_0280.2647	Sphingosine;	C00319	C18H37NO2	M-H2O-H	280.264	2	0.5845	4.29534e-21	3.06196e-19	90_coeff0.4_mus_day_10_2hr	pos
1926	mz_0280.2647	3-Dehydrosphinganine;	C02934	C18H37NO2	M-H2O-H	280.264	2	0.5845	4.29534e-21	3.06196e-19	90_coeff0.4_mus_day_10_2hr	pos
1385	mz_0201.0670	5-Hydroxy-L-tryptophan;	C00643	C11H12N2O3	M-H2O-H	201.066	3	0.586278	3.19012e-06	6.6324e-05	145_coeff0.4_mus_night_1_2hr	pos
972	mz_0172.0405	5-Hydroxyindoleacetate	C05635	C10H9NO3	M-H2O-H	172.04	4	0.590166	2.6438e-06	6.00927e-05	145_coeff0.4_mus_night_1_2hr	pos
973	mz_0172.0405	1-Methylnicotinamide;	C02918	C7H9N2O	M+Cl	172.041	3	0.590166	2.6438e-06	6.00927e-05	145_coeff0.4_mus_night_1_2hr	pos
208	mz_0117.0193	Succinate;	C00042	C4H6O4	M-H	117.019	1	0.594582	6.06686e-22	5.04561e-20	90_coeff0.4_mus_day_10_2hr	pos
209	mz_0117.0193	Methylmalonate;	C02170	C4H6O4	M-H	117.019	1	0.594582	6.06686e-22	5.04561e-20	90_coeff0.4_mus_day_10_2hr	pos
481	mz_0145.0141	2-Oxoglutarate;	C00026	C5H6O5	M-H	145.014	1	0.596253	1.65754e-88	1.17686e-86	52_coeff0.4_mus_night_10_2hr	pos
208	mz_0117.0193	Succinate;	C00042	C4H6O4	M-H	117.019	1	0.596588	1.25133e-88	1.03652e-86	52_coeff0.4_mus_night_10_2hr	pos
209	mz_0117.0193	Methylmalonate;	C02170	C4H6O4	M-H	117.019	1	0.596588	1.25133e-88	1.03652e-86	52_coeff0.4_mus_night_10_2hr	pos
1171	mz_0182.0463	4-Pyridoxate;	C00847	C8H9NO4	M-H	182.046	3	0.597391	6.36536e-89	6.32717e-87	52_coeff0.4_mus_night_10_2hr	pos
1026	mz_0174.0561	Indole-3-acetate;	C00954	C10H9NO2	M-H	174.056	1	0.604103	5.46069e-06	0.000277282	143_coeff0.4_mus_day_1_2hr	pos
1027	mz_0174.0561	5-Hydroxyindoleacetaldehyde	C05634	C10H9NO2	M-H	174.056	1	0.604103	5.46069e-06	0.000277282	143_coeff0.4_mus_day_1_2hr	pos
54	mz_0094.0294	(S)-1-Pyrroline-5-carboxylate;	C03912	C5H7NO2	M-H2O-H	94.0293	1	0.612274	8.6583e-07	2.31228e-05	145_coeff0.4_mus_night_1_2hr	pos
55	mz_0094.0294	1-Pyrroline-2-carboxylate;	C03564	C5H7NO2	M-H2O-H	94.0293	1	0.612274	8.6583e-07	2.31228e-05	145_coeff0.4_mus_night_1_2hr	pos
2002	mz_0295.2282	9(10)-EpOME;	C14825	C18H32O3	M-H	295.228	1	0.612308	1.63676e-23	1.63349e-21	90_coeff0.4_mus_day_10_2hr	pos
2003	mz_0295.2282	12(13)-EpOME;	C14826	C18H32O3	M-H	295.228	1	0.612308	1.63676e-23	1.63349e-21	90_coeff0.4_mus_day_10_2hr	pos
2481	mz_0384.0325	GMP;	C00144	C10H14N5O8P	M+Na-2H	384.033	1	0.612781	8.43093e-07	2.31228e-05	145_coeff0.4_mus_night_1_2hr	pos
2482	mz_0384.0325	Precursor Z;	C18239	C10H14N5O8P	M+Na-2H	384.033	1	0.612781	8.43093e-07	2.31228e-05	145_coeff0.4_mus_night_1_2hr	pos
184	mz_0114.0560	L-Proline;	C00148	C5H9NO2	M-H	114.056	1	0.612884	8.38558e-07	2.31228e-05	145_coeff0.4_mus_night_1_2hr	pos
185	mz_0114.0560	D-Proline	C00763	C5H9NO2	M-H	114.056	1	0.612884	8.38558e-07	2.31228e-05	145_coeff0.4_mus_night_1_2hr	pos
1270	mz_0189.0669	L-Kynurenine;	C00328	C10H12N2O3	M-H2O-H	189.066	3	0.613036	8.31867e-07	2.31228e-05	145_coeff0.4_mus_night_1_2hr	pos
1271	mz_0189.0669	Formyl-5-hydroxykynurenamine	C05647	C10H12N2O3	M-H2O-H	189.066	3	0.613036	8.31867e-07	2.31228e-05	145_coeff0.4_mus_night_1_2hr	pos
2481	mz_0384.0325	GMP;	C00144	C10H14N5O8P	M+Na-2H	384.033	1	0.614137	1.11292e-23	1.38836e-21	90_coeff0.4_mus_day_10_2hr	pos
2482	mz_0384.0325	Precursor Z;	C18239	C10H14N5O8P	M+Na-2H	384.033	1	0.614137	1.11292e-23	1.38836e-21	90_coeff0.4_mus_day_10_2hr	pos
1332	mz_0195.0512	D-Gluconic acid;	C00257	C6H12O7	M-H	195.051	1	0.624016	3.77012e-99	4.68437e-97	52_coeff0.4_mus_night_10_2hr	pos
1333	mz_0195.0512	L-Gulonate;	C00800	C6H12O7	M-H	195.051	1	0.624016	3.77012e-99	4.68437e-97	52_coeff0.4_mus_night_10_2hr	pos
73	mz_0098.0355	Guanidinoacetate;	C00581	C3H7N3O2	M-H2O-H	98.0354	1	0.63517	1.09274e-25	2.72638e-23	90_coeff0.4_mus_day_10_2hr	pos
2201	mz_0328.0592	Glutathione;	C00051	C10H17N3O6S	M+Na-2H	328.058	2	0.636196	1.17579e-06	6.71668e-05	143_coeff0.4_mus_day_1_2hr	pos
184	mz_0114.0560	L-Proline;	C00148	C5H9NO2	M-H	114.056	1	0.636633	1.15007e-06	6.71668e-05	143_coeff0.4_mus_day_1_2hr	pos
185	mz_0114.0560	D-Proline	C00763	C5H9NO2	M-H	114.056	1	0.636633	1.15007e-06	6.71668e-05	143_coeff0.4_mus_day_1_2hr	pos
1246	mz_0188.0484	Dopamine;	C03758	C8H11NO2	M+Cl	188.048	0	0.641082	1.76734e-07	6.17211e-06	145_coeff0.4_mus_night_1_2hr	pos
1226	mz_0185.0720	L-Tryptophan;	C00078	C11H12N2O2	M-H2O-H	185.071	3	0.656413	7.07858e-08	3.21368e-06	145_coeff0.4_mus_night_1_2hr	pos
1026	mz_0174.0561	Indole-3-acetate;	C00954	C10H9NO2	M-H	174.056	1	0.669373	3.13294e-08	1.58039e-06	145_coeff0.4_mus_night_1_2hr	pos
1027	mz_0174.0561	5-Hydroxyindoleacetaldehyde	C05634	C10H9NO2	M-H	174.056	1	0.669373	3.13294e-08	1.58039e-06	145_coeff0.4_mus_night_1_2hr	pos
2585	mz_0435.3026	Calcidiol;	C01561	C27H44O2	M+Cl	435.304	2	0.671965	2.64879e-08	1.50319e-06	145_coeff0.4_mus_night_1_2hr	pos
2586	mz_0435.3026	7alpha-Hydroxycholest-4-en-3-one	C05455	C27H44O2	M+Cl	435.304	2	0.671965	2.64879e-08	1.50319e-06	145_coeff0.4_mus_night_1_2hr	pos
2587	mz_0435.3026	4alpha-Methylzymosterol	C05103	C28H46O	M+K-2H	435.303	2	0.671965	2.64879e-08	1.50319e-06	145_coeff0.4_mus_night_1_2hr	pos
2588	mz_0435.3026	Episterol	C15777	C28H46O	M+K-2H	435.303	2	0.671965	2.64879e-08	1.50319e-06	145_coeff0.4_mus_night_1_2hr	pos
2589	mz_0435.3026	24-Methylenecholesterol	C15781	C28H46O	M+K-2H	435.303	2	0.671965	2.64879e-08	1.50319e-06	145_coeff0.4_mus_night_1_2hr	pos
121	mz_0108.0431	4-Aminobutyraldehyde;	C00555	C4H9NO	M+Na-2H	108.043	0	0.674338	1.48284e-07	1.35532e-05	143_coeff0.4_mus_day_1_2hr	pos
1377	mz_0199.0878	N-Acetylserotonin;	C00978	C12H14N2O2	M-H2O-H	199.087	3	0.688127	8.94567e-09	5.8019e-07	145_coeff0.4_mus_night_1_2hr	pos
73	mz_0098.0355	Guanidinoacetate;	C00581	C3H7N3O2	M-H2O-H	98.0354	1	0.70749	2.21516e-09	1.67614e-07	145_coeff0.4_mus_night_1_2hr	pos
73	mz_0098.0355	Guanidinoacetate;	C00581	C3H7N3O2	M-H2O-H	98.0354	1	0.735779	2.55679e-09	2.92113e-07	143_coeff0.4_mus_day_1_2hr	pos
2481	mz_0384.0325	GMP;	C00144	C10H14N5O8P	M+Na-2H	384.033	1	0.738682	2.05332e-09	2.92113e-07	143_coeff0.4_mus_day_1_2hr	pos
2482	mz_0384.0325	Precursor Z;	C18239	C10H14N5O8P	M+Na-2H	384.033	1	0.738682	2.05332e-09	2.92113e-07	143_coeff0.4_mus_day_1_2hr	pos
698	mz_0157.0367	(S)-Allantoin;	C02350	C4H6N4O3	M-H	157.037	0	0.767884	1.98731e-177	3.29232e-175	52_coeff0.4_mus_night_10_2hr	pos
699	mz_0157.0367	Allantoate;	C00499	C4H8N4O4	M-H2O-H	157.036	3	0.767884	1.98731e-177	3.29232e-175	52_coeff0.4_mus_night_10_2hr	pos
109	mz_0105.0456	Methylimidazole acetaldehyde;	C05827	C6H8N2O	M-H2O-H	105.045	3	0.783572	2.48071e-12	3.75414e-10	145_coeff0.4_mus_night_1_2hr	pos
1071	mz_0178.0510	3,4-Dihydroxy-L-phenylalanine;	C00355	C9H11NO4	M-H2O-H	178.05	3	0.816232	4.26688e-218	1.06032e-215	52_coeff0.4_mus_night_10_2hr	pos
121	mz_0108.0431	4-Aminobutyraldehyde;	C00555	C4H9NO	M+Na-2H	108.043	0	0.840518	1.87474e-15	4.25566e-13	145_coeff0.4_mus_night_1_2hr	pos
701	mz_0157.0771	Serotonin;	C00780	C10H12N2O	M-H2O-H	157.077	3	-0.582832	6.2262e-42	3.45208e-40	195_coeff0.4_mus_night_1_30min	neg
701	mz_0157.0771	Serotonin;	C00780	C10H12N2O	M-H2O-H	157.077	3	-0.536552	4.94358e-50	7.75525e-49	144_coeff0.4_mus_day_1_30min	neg
2557	mz_0421.3233	5alpha-Cholest-8-en-3beta-ol;	C03845	C27H46O	M+Cl	421.324	2	-0.424778	5.76639e-21	3.50906e-20	195_coeff0.4_mus_night_1_30min	neg
2555	mz_0421.3233	Cholesterol;	C00187	C27H46O	M+Cl	421.324	2	-0.424778	5.76639e-21	3.50906e-20	195_coeff0.4_mus_night_1_30min	neg
2556	mz_0421.3233	Lathosterol;	C01189	C27H46O	M+Cl	421.324	2	-0.424778	5.76639e-21	3.50906e-20	195_coeff0.4_mus_night_1_30min	neg
632	mz_0152.9960	3-Methyl-2-oxobutanoic acid;	C00141	C5H8O3	M+K-2H	152.996	0	-0.405633	2.69926e-27	1.83112e-26	144_coeff0.4_mus_day_1_30min	neg
631	mz_0152.9960	Methylmalonate;	C02170	C4H6O4	M+Cl	152.996	0	-0.405633	2.69926e-27	1.83112e-26	144_coeff0.4_mus_day_1_30min	neg
629	mz_0152.9960	sn-Glycerol 3-phosphate;	C00093	C3H9O6P	M-H2O-H	152.995	4	-0.405633	2.69926e-27	1.83112e-26	144_coeff0.4_mus_day_1_30min	neg
630	mz_0152.9960	Succinate;	C00042	C4H6O4	M+Cl	152.996	0	-0.405633	2.69926e-27	1.83112e-26	144_coeff0.4_mus_day_1_30min	neg
1355	mz_0197.0222	2-Dehydro-3-deoxy-L-fuconate	C03827	C6H10O5	M+Cl	197.022	0	0.401409	1.071e-18	5.56699e-18	195_coeff0.4_mus_night_1_30min	pos
1854	mz_0265.0569	Xanthosine	C01762	C10H12N4O6	M-H2O-H	265.057	2	0.401789	5.16778e-232	8.73354e-231	61_coeff0.4_mu_night_10_30min	pos
2568	mz_0426.0232	Acetyl adenylate;	C05993	C12H16N5O8P	M+K-2H	426.022	2	0.401897	8.8208e-27	5.7507e-26	144_coeff0.4_mus_day_1_30min	pos
2565	mz_0426.0232	Adenosine 3',5'-bisphosphate;	C00054	C10H15N5O10P2	M-H	426.022	2	0.401897	8.8208e-27	5.7507e-26	144_coeff0.4_mus_day_1_30min	pos
2564	mz_0426.0232	ADP;	C00008	C10H15N5O10P2	M-H	426.022	2	0.401897	8.8208e-27	5.7507e-26	144_coeff0.4_mus_day_1_30min	pos
2566	mz_0426.0232	dGDP;	C00361	C10H15N5O10P2	M-H	426.022	2	0.401897	8.8208e-27	5.7507e-26	144_coeff0.4_mus_day_1_30min	pos
1296	mz_0191.0198	(4R,5S)-4,5,6-Trihydroxy-2,3-dioxohexanoate;	C04575	C6H8O7	M-H	191.02	0	0.402285	8.86935e-19	4.65874e-18	195_coeff0.4_mus_night_1_30min	pos
1295	mz_0191.0198	Citrate;	C00158	C6H8O7	M-H	191.02	0	0.402285	8.86935e-19	4.65874e-18	195_coeff0.4_mus_night_1_30min	pos
1297	mz_0191.0198	D-Glucarate;	C00818	C6H10O8	M-H2O-H	191.019	3	0.402285	8.86935e-19	4.65874e-18	195_coeff0.4_mus_night_1_30min	pos
1294	mz_0191.0198	Isocitrate;	C00311	C6H8O7	M-H	191.02	0	0.402285	8.86935e-19	4.65874e-18	195_coeff0.4_mus_night_1_30min	pos
1949	mz_0283.0851	6-Hydroxymelatonin	C05643	C13H16N2O3	M+Cl	283.085	2	0.403276	5.70759e-27	3.77001e-26	144_coeff0.4_mus_day_1_30min	pos
1943	mz_0281.2487	(9Z)-Octadecenoic acid;	C00712	C18H34O2	M-H	281.249	0	0.403646	5.07756e-27	3.39858e-26	144_coeff0.4_mus_day_1_30min	pos
1057	mz_0176.9359	Acetyl phosphate	C00227	C2H5O5P	M+K-2H	176.936	1	0.404117	5.96874e-19	3.16851e-18	195_coeff0.4_mus_night_1_30min	pos
1056	mz_0176.9359	Diphosphate;	C00013	H4P2O7	M-H	176.936	0	0.404117	5.96874e-19	3.16851e-18	195_coeff0.4_mus_night_1_30min	pos
1060	mz_0177.0339	Cys-Gly;	C01419	C5H10N2O3S	M-H	177.034	0	0.40528	2.44597e-259	2.75438e-258	81_coeff0.4_mus_day_10_30min	pos
878	mz_0167.0225	3-Ureidopropionate;	C02642	C4H8N2O3	M+Cl	167.023	2	0.405762	5.22564e-260	6.0153e-259	81_coeff0.4_mus_day_10_30min	pos
877	mz_0167.0225	L-Asparagine;	C00152	C4H8N2O3	M+Cl	167.023	2	0.405762	5.22564e-260	6.0153e-259	81_coeff0.4_mus_day_10_30min	pos
1050	mz_0175.0877	Serotonin;	C00780	C10H12N2O	M-H	175.088	0	0.406398	3.63279e-19	1.9492e-18	195_coeff0.4_mus_night_1_30min	pos
1972	mz_0290.0885	N-Acetylneuraminate;	C00270	C11H19NO9	M-H2O-H	290.088	3	0.406751	1.8888e-27	1.29888e-26	144_coeff0.4_mus_day_1_30min	pos
886	mz_0167.0350	3,4-Dihydroxymandelaldehyde;	C05577	C8H8O4	M-H	167.035	0	0.406844	3.29555e-19	1.78748e-18	195_coeff0.4_mus_night_1_30min	pos
885	mz_0167.0350	3,4-Dihydroxyphenylacetate;	C01161	C8H8O4	M-H	167.035	0	0.406844	3.29555e-19	1.78748e-18	195_coeff0.4_mus_night_1_30min	pos
884	mz_0167.0350	Homogentisate;	C00544	C8H8O4	M-H	167.035	0	0.406844	3.29555e-19	1.78748e-18	195_coeff0.4_mus_night_1_30min	pos
209	mz_0117.0193	Methylmalonate;	C02170	C4H6O4	M-H	117.019	1	0.407665	1.40866e-27	9.82149e-27	144_coeff0.4_mus_day_1_30min	pos
208	mz_0117.0193	Succinate;	C00042	C4H6O4	M-H	117.019	1	0.407665	1.40866e-27	9.82149e-27	144_coeff0.4_mus_day_1_30min	pos
905	mz_0167.0826	Pyridoxamine;	C00534	C8H12N2O2	M-H	167.083	0	0.408673	4.41514e-264	5.19782e-263	81_coeff0.4_mus_day_10_30min	pos
1226	mz_0185.0720	L-Tryptophan;	C00078	C11H12N2O2	M-H2O-H	185.071	3	0.408756	9.91733e-28	7.01197e-27	144_coeff0.4_mus_day_1_30min	pos
107	mz_0105.0193	D-Glycerate;	C00258	C3H6O4	M-H	105.019	0	0.409485	3.16855e-265	3.817e-264	81_coeff0.4_mus_day_10_30min	pos
1922	mz_0279.2333	Linoleate;	C01595	C18H32O2	M-H	279.233	1	0.410156	6.30755e-28	4.52341e-27	144_coeff0.4_mus_day_1_30min	pos
1160	mz_0182.0224	4-Acetamidobutanoate;	C02946	C6H11NO3	M+K-2H	182.023	1	0.410301	8.04806e-243	1.40702e-241	61_coeff0.4_mu_night_10_30min	pos
1155	mz_0182.0224	4,6-Dihydroxyquinoline;	C05639	C9H7NO2	M+Na-2H	182.022	0	0.410301	8.04806e-243	1.40702e-241	61_coeff0.4_mu_night_10_30min	pos
1154	mz_0182.0224	4,8-Dihydroxyquinoline;	C05637	C9H7NO2	M+Na-2H	182.022	0	0.410301	8.04806e-243	1.40702e-241	61_coeff0.4_mu_night_10_30min	pos
1158	mz_0182.0224	D-Glutamate;	C00217	C5H9NO4	M+Cl	182.023	1	0.410301	8.04806e-243	1.40702e-241	61_coeff0.4_mu_night_10_30min	pos
1159	mz_0182.0224	L-2-Aminoadipate 6-semialdehyde;	C04076	C6H11NO3	M+K-2H	182.023	1	0.410301	8.04806e-243	1.40702e-241	61_coeff0.4_mu_night_10_30min	pos
1157	mz_0182.0224	L-4-Hydroxyglutamate semialdehyde	C05938	C5H9NO4	M+Cl	182.023	1	0.410301	8.04806e-243	1.40702e-241	61_coeff0.4_mu_night_10_30min	pos
1156	mz_0182.0224	L-Glutamate;	C00025	C5H9NO4	M+Cl	182.023	1	0.410301	8.04806e-243	1.40702e-241	61_coeff0.4_mu_night_10_30min	pos
2525	mz_0400.0065	GMP;	C00144	C10H14N5O8P	M+K-2H	400.007	0	0.410999	1.0127e-243	1.8337e-242	61_coeff0.4_mu_night_10_30min	pos
2526	mz_0400.0065	Precursor Z;	C18239	C10H14N5O8P	M+K-2H	400.007	0	0.410999	1.0127e-243	1.8337e-242	61_coeff0.4_mu_night_10_30min	pos
2003	mz_0295.2282	12(13)-EpOME;	C14826	C18H32O3	M-H	295.228	1	0.411033	4.74595e-28	3.45285e-27	144_coeff0.4_mus_day_1_30min	pos
2002	mz_0295.2282	9(10)-EpOME;	C14825	C18H32O3	M-H	295.228	1	0.411033	4.74595e-28	3.45285e-27	144_coeff0.4_mus_day_1_30min	pos
2507	mz_0389.2108	11,12,15-THETA;	C14782	C20H34O5	M+Cl	389.21	2	0.411169	1.26996e-19	6.96383e-19	195_coeff0.4_mus_night_1_30min	pos
2508	mz_0389.2108	11,14,15-THETA;	C14814	C20H34O5	M+Cl	389.21	2	0.411169	1.26996e-19	6.96383e-19	195_coeff0.4_mus_night_1_30min	pos
2506	mz_0389.2108	Prostaglandin F2alpha;	C00639	C20H34O5	M+Cl	389.21	2	0.411169	1.26996e-19	6.96383e-19	195_coeff0.4_mus_night_1_30min	pos
1585	mz_0217.0983	N-Acetylserotonin;	C00978	C12H14N2O2	M-H	217.098	0	0.411823	8.70396e-245	1.63441e-243	61_coeff0.4_mu_night_10_30min	pos
2454	mz_0381.1684	Aldosterone;	C01780	C21H28O5	M+Na-2H	381.168	0	0.411905	1.18496e-268	1.46145e-267	81_coeff0.4_mus_day_10_30min	pos
2453	mz_0381.1684	Cortisone;	C00762	C21H28O5	M+Na-2H	381.168	0	0.411905	1.18496e-268	1.46145e-267	81_coeff0.4_mus_day_10_30min	pos
811	mz_0164.0717	L-Adrenaline;	C00788	C9H13NO3	M-H2O-H	164.071	4	0.41203	1.04856e-19	5.81367e-19	195_coeff0.4_mus_night_1_30min	pos
812	mz_0164.0717	L-Normetanephrine	C05589	C9H13NO3	M-H2O-H	164.071	4	0.41203	1.04856e-19	5.81367e-19	195_coeff0.4_mus_night_1_30min	pos
810	mz_0164.0717	L-Phenylalanine;	C00079	C9H11NO2	M-H	164.072	0	0.41203	1.04856e-19	5.81367e-19	195_coeff0.4_mus_night_1_30min	pos
101	mz_0104.0351	D-Serine	C00740	C3H7NO3	M-H	104.035	2	0.412143	3.34708e-245	6.5268e-244	61_coeff0.4_mu_night_10_30min	pos
100	mz_0104.0351	L-Serine;	C00065	C3H7NO3	M-H	104.035	2	0.412143	3.34708e-245	6.5268e-244	61_coeff0.4_mu_night_10_30min	pos
1661	mz_0225.0992	Carnosine;	C00386	C9H14N4O3	M-H	225.099	1	0.413156	8.15697e-20	4.5734e-19	195_coeff0.4_mus_night_1_30min	pos
1999	mz_0295.0321	5'-Phosphoribosyl-N-formylglycinamide;	C04376	C8H15N2O9P	M-H2O-H	295.033	4	0.414147	7.45111e-272	9.41384e-271	81_coeff0.4_mus_day_10_30min	pos
1160	mz_0182.0224	4-Acetamidobutanoate;	C02946	C6H11NO3	M+K-2H	182.023	1	0.414692	5.78123e-20	3.27822e-19	195_coeff0.4_mus_night_1_30min	pos
1155	mz_0182.0224	4,6-Dihydroxyquinoline;	C05639	C9H7NO2	M+Na-2H	182.022	0	0.414692	5.78123e-20	3.27822e-19	195_coeff0.4_mus_night_1_30min	pos
1154	mz_0182.0224	4,8-Dihydroxyquinoline;	C05637	C9H7NO2	M+Na-2H	182.022	0	0.414692	5.78123e-20	3.27822e-19	195_coeff0.4_mus_night_1_30min	pos
1158	mz_0182.0224	D-Glutamate;	C00217	C5H9NO4	M+Cl	182.023	1	0.414692	5.78123e-20	3.27822e-19	195_coeff0.4_mus_night_1_30min	pos
1159	mz_0182.0224	L-2-Aminoadipate 6-semialdehyde;	C04076	C6H11NO3	M+K-2H	182.023	1	0.414692	5.78123e-20	3.27822e-19	195_coeff0.4_mus_night_1_30min	pos
1157	mz_0182.0224	L-4-Hydroxyglutamate semialdehyde	C05938	C5H9NO4	M+Cl	182.023	1	0.414692	5.78123e-20	3.27822e-19	195_coeff0.4_mus_night_1_30min	pos
1156	mz_0182.0224	L-Glutamate;	C00025	C5H9NO4	M+Cl	182.023	1	0.414692	5.78123e-20	3.27822e-19	195_coeff0.4_mus_night_1_30min	pos
1008	mz_0173.1042	D-Arginine;	C00792	C6H14N4O2	M-H	173.104	1	0.414881	5.54004e-20	3.17757e-19	195_coeff0.4_mus_night_1_30min	pos
1007	mz_0173.1042	L-Arginine;	C00062	C6H14N4O2	M-H	173.104	1	0.414881	5.54004e-20	3.17757e-19	195_coeff0.4_mus_night_1_30min	pos
61	mz_0096.9600	Sulfate;	C00059	H2SO4	M-H	96.9601	1	0.415208	5.14697e-20	2.98644e-19	195_coeff0.4_mus_night_1_30min	pos
2602	mz_0443.2577	Cholic acid;	C00695	C24H40O5	M+Cl	443.257	2	0.417924	4.92796e-29	3.63799e-28	144_coeff0.4_mus_day_1_30min	pos
1415	mz_0203.0825	L-Tryptophan;	C00078	C11H12N2O2	M-H	203.083	0	0.418033	1.85018e-277	2.39599e-276	81_coeff0.4_mus_day_10_30min	pos
1800	mz_0255.2331	Hexadecanoic acid;	C00249	C16H32O2	M-H	255.233	0	0.418557	1.31108e-253	2.65887e-252	61_coeff0.4_mu_night_10_30min	pos
1370	mz_0198.1247	beta-Alanyl-L-lysine	C05341	C9H19N3O3	M-H2O-H	198.124	2	0.418709	1.92372e-278	2.55509e-277	81_coeff0.4_mus_day_10_30min	pos
1922	mz_0279.2333	Linoleate;	C01595	C18H32O2	M-H	279.233	1	0.419304	2.03422e-20	1.19421e-19	195_coeff0.4_mus_night_1_30min	pos
1213	mz_0184.9856	2-Hydroxyglutarate;	C02630	C5H8O5	M+K-2H	184.986	1	0.41938	1.99941e-20	1.18774e-19	195_coeff0.4_mus_night_1_30min	pos
1212	mz_0184.9856	2-Phospho-D-glycerate;	C00631	C3H7O7P	M-H	184.986	0	0.41938	1.99941e-20	1.18774e-19	195_coeff0.4_mus_night_1_30min	pos
1211	mz_0184.9856	3-Phospho-D-glycerate;	C00197	C3H7O7P	M-H	184.986	0	0.41938	1.99941e-20	1.18774e-19	195_coeff0.4_mus_night_1_30min	pos
1905	mz_0277.1232	Pantetheine;	C00831	C11H22N2O4S	M-H	277.123	2	0.420498	3.44813e-256	7.28417e-255	61_coeff0.4_mu_night_10_30min	pos
185	mz_0114.0560	D-Proline	C00763	C5H9NO2	M-H	114.056	1	0.42057	2.76087e-256	6.08593e-255	61_coeff0.4_mu_night_10_30min	pos
184	mz_0114.0560	L-Proline;	C00148	C5H9NO2	M-H	114.056	1	0.42057	2.76087e-256	6.08593e-255	61_coeff0.4_mu_night_10_30min	pos
1908	mz_0277.2176	(6Z,9Z,12Z)-Octadecatrienoic acid;	C06426	C18H30O2	M-H	277.217	1	0.420588	2.61188e-256	6.0192e-255	61_coeff0.4_mu_night_10_30min	pos
1907	mz_0277.2176	(9Z,12Z,15Z)-Octadecatrienoic acid;	C06427	C18H30O2	M-H	277.217	1	0.420588	2.61188e-256	6.0192e-255	61_coeff0.4_mu_night_10_30min	pos
1910	mz_0277.2176	12(13)-EpOME;	C14826	C18H32O3	M-H2O-H	277.217	3	0.420588	2.61188e-256	6.0192e-255	61_coeff0.4_mu_night_10_30min	pos
1909	mz_0277.2176	9(10)-EpOME;	C14825	C18H32O3	M-H2O-H	277.217	3	0.420588	2.61188e-256	6.0192e-255	61_coeff0.4_mu_night_10_30min	pos
175	mz_0113.0356	3-Ureidopropionate;	C02642	C4H8N2O3	M-H2O-H	113.035	4	0.422024	1.24889e-29	9.35735e-29	144_coeff0.4_mus_day_1_30min	pos
173	mz_0113.0356	5,6-Dihydrouracil;	C00429	C4H6N2O2	M-H	113.036	1	0.422024	1.24889e-29	9.35735e-29	144_coeff0.4_mus_day_1_30min	pos
174	mz_0113.0356	L-Asparagine;	C00152	C4H8N2O3	M-H2O-H	113.035	4	0.422024	1.24889e-29	9.35735e-29	144_coeff0.4_mus_day_1_30min	pos
2547	mz_0419.2729	Zymosterone;	C22136	C27H42O	M+K-2H	419.272	2	0.423035	8.87762e-30	6.75237e-29	144_coeff0.4_mus_day_1_30min	pos
1004	mz_0173.0569	N-Formimino-L-glutamate;	C00439	C6H10N2O4	M-H	173.057	1	0.423125	8.61007e-30	6.64962e-29	144_coeff0.4_mus_day_1_30min	pos
107	mz_0105.0193	D-Glycerate;	C00258	C3H6O4	M-H	105.019	0	0.423137	8.57698e-30	6.64962e-29	144_coeff0.4_mus_day_1_30min	pos
360	mz_0134.0472	Adenine;	C00147	C5H5N5	M-H	134.047	0	0.424433	7.44115e-287	1.01435e-285	81_coeff0.4_mus_day_10_30min	pos
1332	mz_0195.0512	D-Gluconic acid;	C00257	C6H12O7	M-H	195.051	1	0.424448	6.22508e-21	3.74255e-20	195_coeff0.4_mus_night_1_30min	pos
1333	mz_0195.0512	L-Gulonate;	C00800	C6H12O7	M-H	195.051	1	0.424448	6.22508e-21	3.74255e-20	195_coeff0.4_mus_night_1_30min	pos
1023	mz_0174.0407	N-Acetyl-L-aspartate;	C01042	C6H9NO5	M-H	174.041	0	0.425087	5.36617e-21	3.30583e-20	195_coeff0.4_mus_night_1_30min	pos
1765	mz_0243.0275	L-Fucose 1-phosphate;	C02985	C6H13O8P	M-H	243.028	0	0.425263	4.16649e-30	3.31996e-29	144_coeff0.4_mus_day_1_30min	pos
1766	mz_0243.0275	Sorbitol 6-phosphate;	C01096	C6H15O9P	M-H2O-H	243.027	2	0.425263	4.16649e-30	3.31996e-29	144_coeff0.4_mus_day_1_30min	pos
2599	mz_0437.3190	20alpha-Hydroxycholesterol;	C05500	C27H46O2	M+Cl	437.319	0	0.425462	4.91826e-21	3.06776e-20	195_coeff0.4_mus_night_1_30min	pos
2600	mz_0437.3190	22(R)-Hydroxycholesterol;	C05502	C27H46O2	M+Cl	437.319	0	0.425462	4.91826e-21	3.06776e-20	195_coeff0.4_mus_night_1_30min	pos
2597	mz_0437.3190	25-Hydroxycholesterol;	C15519	C27H46O2	M+Cl	437.319	0	0.425462	4.91826e-21	3.06776e-20	195_coeff0.4_mus_night_1_30min	pos
2595	mz_0437.3190	7alpha-Hydroxy-5beta-cholestan-3-one;	C05451	C27H46O2	M+Cl	437.319	0	0.425462	4.91826e-21	3.06776e-20	195_coeff0.4_mus_night_1_30min	pos
2594	mz_0437.3190	7alpha-Hydroxycholesterol;	C03594	C27H46O2	M+Cl	437.319	0	0.425462	4.91826e-21	3.06776e-20	195_coeff0.4_mus_night_1_30min	pos
2596	mz_0437.3190	Cerebrosterol;	C13550	C27H46O2	M+Cl	437.319	0	0.425462	4.91826e-21	3.06776e-20	195_coeff0.4_mus_night_1_30min	pos
2598	mz_0437.3190	Cholest-5-ene-3beta,26-diol;	C15610	C27H46O2	M+Cl	437.319	0	0.425462	4.91826e-21	3.06776e-20	195_coeff0.4_mus_night_1_30min	pos
1872	mz_0269.0907	6-Hydroxymelatonin	C05643	C13H16N2O3	M+Na-2H	269.091	0	0.43022	7.58608e-31	6.14228e-30	144_coeff0.4_mus_day_1_30min	pos
1852	mz_0264.0596	Cytidine	C00475	C9H13N3O5	M+Na-2H	264.06	2	0.431342	6.35345e-271	1.5339e-269	61_coeff0.4_mu_night_10_30min	pos
101	mz_0104.0351	D-Serine	C00740	C3H7NO3	M-H	104.035	2	0.43154	4.79557e-31	3.94651e-30	144_coeff0.4_mus_day_1_30min	pos
100	mz_0104.0351	L-Serine;	C00065	C3H7NO3	M-H	104.035	2	0.43154	4.79557e-31	3.94651e-30	144_coeff0.4_mus_day_1_30min	pos
139	mz_0110.9852	Glycolate;	C00160	C2H4O3	M+Cl	110.985	2	0.431633	1.15076e-21	7.2687e-21	195_coeff0.4_mus_night_1_30min	pos
140	mz_0110.9852	Propanoate;	C00163	C3H6O2	M+K-2H	110.985	2	0.431633	1.15076e-21	7.2687e-21	195_coeff0.4_mus_night_1_30min	pos
189	mz_0115.0036	(S)-Malate;	C00149	C4H6O5	M-H2O-H	115.003	4	0.431643	1.14791e-21	7.2687e-21	195_coeff0.4_mus_night_1_30min	pos
188	mz_0115.0036	Fumarate;	C00122	C4H4O4	M-H	115.004	0	0.431643	1.14791e-21	7.2687e-21	195_coeff0.4_mus_night_1_30min	pos
658	mz_0154.0621	5-Guanidino-2-oxopentanoate;	C03771	C6H11N3O3	M-H2O-H	154.062	3	0.433162	5.30172e-300	7.42241e-299	81_coeff0.4_mus_day_10_30min	pos
657	mz_0154.0621	L-Histidine;	C00135	C6H9N3O2	M-H	154.062	0	0.433162	5.30172e-300	7.42241e-299	81_coeff0.4_mus_day_10_30min	pos
209	mz_0117.0193	Methylmalonate;	C02170	C4H6O4	M-H	117.019	1	0.43373	7.17023e-301	1.03172e-299	81_coeff0.4_mus_day_10_30min	pos
208	mz_0117.0193	Succinate;	C00042	C4H6O4	M-H	117.019	1	0.43373	7.17023e-301	1.03172e-299	81_coeff0.4_mus_day_10_30min	pos
1271	mz_0189.0669	Formyl-5-hydroxykynurenamine	C05647	C10H12N2O3	M-H2O-H	189.066	3	0.434295	6.09405e-22	3.94926e-21	195_coeff0.4_mus_night_1_30min	pos
1270	mz_0189.0669	L-Kynurenine;	C00328	C10H12N2O3	M-H2O-H	189.066	3	0.434295	6.09405e-22	3.94926e-21	195_coeff0.4_mus_night_1_30min	pos
1280	mz_0190.0506	5-Hydroxyindoleacetate	C05635	C10H9NO3	M-H	190.051	2	0.434482	5.82588e-22	3.82515e-21	195_coeff0.4_mus_night_1_30min	pos
136	mz_0110.0723	Histamine;	C00388	C5H9N3	M-H	110.072	1	0.434915	6.7468e-276	1.71031e-274	61_coeff0.4_mu_night_10_30min	pos
1004	mz_0173.0569	N-Formimino-L-glutamate;	C00439	C6H10N2O4	M-H	173.057	1	0.436009	2.2496e-304	3.32941e-303	81_coeff0.4_mus_day_10_30min	pos
886	mz_0167.0350	3,4-Dihydroxymandelaldehyde;	C05577	C8H8O4	M-H	167.035	0	0.436401	5.58734e-305	8.51248e-304	81_coeff0.4_mus_day_10_30min	pos
885	mz_0167.0350	3,4-Dihydroxyphenylacetate;	C01161	C8H8O4	M-H	167.035	0	0.436401	5.58734e-305	8.51248e-304	81_coeff0.4_mus_day_10_30min	pos
884	mz_0167.0350	Homogentisate;	C00544	C8H8O4	M-H	167.035	0	0.436401	5.58734e-305	8.51248e-304	81_coeff0.4_mus_day_10_30min	pos
1060	mz_0177.0339	Cys-Gly;	C01419	C5H10N2O3S	M-H	177.034	0	0.437925	2.53696e-22	1.68793e-21	195_coeff0.4_mus_night_1_30min	pos
1585	mz_0217.0983	N-Acetylserotonin;	C00978	C12H14N2O2	M-H	217.098	0	0.438584	2.16165e-22	1.45765e-21	195_coeff0.4_mus_night_1_30min	pos
2690	mz_0549.2851	Protoporphyrinogen IX	C01079	C34H40N4O4	M-H2O-H	549.287	3	0.439022	3.434e-32	2.87311e-31	144_coeff0.4_mus_day_1_30min	pos
1765	mz_0243.0275	L-Fucose 1-phosphate;	C02985	C6H13O8P	M-H	243.028	0	0.440038	0	0	81_coeff0.4_mus_day_10_30min	pos
1766	mz_0243.0275	Sorbitol 6-phosphate;	C01096	C6H15O9P	M-H2O-H	243.027	2	0.440038	0	0	81_coeff0.4_mus_day_10_30min	pos
54	mz_0094.0294	(S)-1-Pyrroline-5-carboxylate;	C03912	C5H7NO2	M-H2O-H	94.0293	1	0.441414	1.0822e-22	7.39747e-22	195_coeff0.4_mus_night_1_30min	pos
55	mz_0094.0294	1-Pyrroline-2-carboxylate;	C03564	C5H7NO2	M-H2O-H	94.0293	1	0.441414	1.0822e-22	7.39747e-22	195_coeff0.4_mus_night_1_30min	pos
914	mz_0168.0068	5-Amino-2-oxopentanoic acid;	C01110	C5H9NO3	M+K-2H	168.007	0	0.441421	1.08046e-22	7.39747e-22	195_coeff0.4_mus_night_1_30min	pos
913	mz_0168.0068	5-Aminolevulinate;	C00430	C5H9NO3	M+K-2H	168.007	0	0.441421	1.08046e-22	7.39747e-22	195_coeff0.4_mus_night_1_30min	pos
917	mz_0168.0068	cis-4-Hydroxy-D-proline	C03440	C5H9NO3	M+K-2H	168.007	0	0.441421	1.08046e-22	7.39747e-22	195_coeff0.4_mus_night_1_30min	pos
912	mz_0168.0068	D-Aspartate;	C00402	C4H7NO4	M+Cl	168.007	1	0.441421	1.08046e-22	7.39747e-22	195_coeff0.4_mus_night_1_30min	pos
915	mz_0168.0068	Hydroxyproline;	C01157	C5H9NO3	M+K-2H	168.007	0	0.441421	1.08046e-22	7.39747e-22	195_coeff0.4_mus_night_1_30min	pos
910	mz_0168.0068	Indole-5,6-quinone	C05579	C8H5NO2	M+Na-2H	168.007	1	0.441421	1.08046e-22	7.39747e-22	195_coeff0.4_mus_night_1_30min	pos
911	mz_0168.0068	L-Aspartate;	C00049	C4H7NO4	M+Cl	168.007	1	0.441421	1.08046e-22	7.39747e-22	195_coeff0.4_mus_night_1_30min	pos
916	mz_0168.0068	L-Glutamate 5-semialdehyde;	C01165	C5H9NO3	M+K-2H	168.007	0	0.441421	1.08046e-22	7.39747e-22	195_coeff0.4_mus_night_1_30min	pos
918	mz_0168.0068	trans-3-Hydroxy-L-proline;	C05147	C5H9NO3	M+K-2H	168.007	0	0.441421	1.08046e-22	7.39747e-22	195_coeff0.4_mus_night_1_30min	pos
1373	mz_0199.0013	2-Dehydro-3-deoxy-L-fuconate	C03827	C6H10O5	M+K-2H	199.001	0	0.442109	1.13456e-32	9.65334e-32	144_coeff0.4_mus_day_1_30min	pos
1372	mz_0199.0013	D-Erythrose 4-phosphate	C00279	C4H9O7P	M-H	199.001	0	0.442109	1.13456e-32	9.65334e-32	144_coeff0.4_mus_day_1_30min	pos
976	mz_0172.0729	5-Guanidino-2-oxopentanoate;	C03771	C6H11N3O3	M-H	172.073	1	0.443795	0	0	81_coeff0.4_mus_day_10_30min	pos
314	mz_0130.0508	5-Amino-2-oxopentanoic acid;	C01110	C5H9NO3	M-H	130.051	1	0.443834	0	0	81_coeff0.4_mus_day_10_30min	pos
313	mz_0130.0508	5-Aminolevulinate;	C00430	C5H9NO3	M-H	130.051	1	0.443834	0	0	81_coeff0.4_mus_day_10_30min	pos
317	mz_0130.0508	cis-4-Hydroxy-D-proline	C03440	C5H9NO3	M-H	130.051	1	0.443834	0	0	81_coeff0.4_mus_day_10_30min	pos
315	mz_0130.0508	Hydroxyproline;	C01157	C5H9NO3	M-H	130.051	1	0.443834	0	0	81_coeff0.4_mus_day_10_30min	pos
316	mz_0130.0508	L-Glutamate 5-semialdehyde;	C01165	C5H9NO3	M-H	130.051	1	0.443834	0	0	81_coeff0.4_mus_day_10_30min	pos
318	mz_0130.0508	trans-3-Hydroxy-L-proline;	C05147	C5H9NO3	M-H	130.051	1	0.443834	0	0	81_coeff0.4_mus_day_10_30min	pos
2291	mz_0346.0566	AMP;	C00020	C10H14N5O7P	M-H	346.056	2	0.445832	0	0	81_coeff0.4_mus_day_10_30min	pos
2292	mz_0346.0566	dGMP;	C00362	C10H14N5O7P	M-H	346.056	2	0.445832	0	0	81_coeff0.4_mus_day_10_30min	pos
1322	mz_0194.0383	Indole-3-acetaldehyde;	C00637	C10H9NO	M+Cl	194.038	3	0.447004	3.54926e-293	9.47093e-292	61_coeff0.4_mu_night_10_30min	pos
905	mz_0167.0826	Pyridoxamine;	C00534	C8H12N2O2	M-H	167.083	0	0.448207	1.23143e-33	1.06582e-32	144_coeff0.4_mus_day_1_30min	pos
1872	mz_0269.0907	6-Hydroxymelatonin	C05643	C13H16N2O3	M+Na-2H	269.091	0	0.44821	2.00044e-23	1.40594e-22	195_coeff0.4_mus_night_1_30min	pos
976	mz_0172.0729	5-Guanidino-2-oxopentanoate;	C03771	C6H11N3O3	M-H	172.073	1	0.448365	1.16176e-33	1.02316e-32	144_coeff0.4_mus_day_1_30min	pos
1232	mz_0186.0561	5-Methoxyindoleacetate;	C05660	C11H11NO3	M-H2O-H	186.055	3	0.449448	7.79341e-34	6.98623e-33	144_coeff0.4_mus_day_1_30min	pos
2599	mz_0437.3190	20alpha-Hydroxycholesterol;	C05500	C27H46O2	M+Cl	437.319	0	0.450197	5.90763e-34	5.39205e-33	144_coeff0.4_mus_day_1_30min	pos
2600	mz_0437.3190	22(R)-Hydroxycholesterol;	C05502	C27H46O2	M+Cl	437.319	0	0.450197	5.90763e-34	5.39205e-33	144_coeff0.4_mus_day_1_30min	pos
2597	mz_0437.3190	25-Hydroxycholesterol;	C15519	C27H46O2	M+Cl	437.319	0	0.450197	5.90763e-34	5.39205e-33	144_coeff0.4_mus_day_1_30min	pos
2595	mz_0437.3190	7alpha-Hydroxy-5beta-cholestan-3-one;	C05451	C27H46O2	M+Cl	437.319	0	0.450197	5.90763e-34	5.39205e-33	144_coeff0.4_mus_day_1_30min	pos
2594	mz_0437.3190	7alpha-Hydroxycholesterol;	C03594	C27H46O2	M+Cl	437.319	0	0.450197	5.90763e-34	5.39205e-33	144_coeff0.4_mus_day_1_30min	pos
2596	mz_0437.3190	Cerebrosterol;	C13550	C27H46O2	M+Cl	437.319	0	0.450197	5.90763e-34	5.39205e-33	144_coeff0.4_mus_day_1_30min	pos
2598	mz_0437.3190	Cholest-5-ene-3beta,26-diol;	C15610	C27H46O2	M+Cl	437.319	0	0.450197	5.90763e-34	5.39205e-33	144_coeff0.4_mus_day_1_30min	pos
1128	mz_0180.0667	L-Tyrosine;	C00082	C9H11NO3	M-H	180.067	0	0.452361	4.63897e-301	1.30664e-299	61_coeff0.4_mu_night_10_30min	pos
976	mz_0172.0729	5-Guanidino-2-oxopentanoate;	C03771	C6H11N3O3	M-H	172.073	1	0.45282	6.22795e-24	4.43964e-23	195_coeff0.4_mus_night_1_30min	pos
185	mz_0114.0560	D-Proline	C00763	C5H9NO2	M-H	114.056	1	0.453129	5.75472e-24	4.16175e-23	195_coeff0.4_mus_night_1_30min	pos
184	mz_0114.0560	L-Proline;	C00148	C5H9NO2	M-H	114.056	1	0.453129	5.75472e-24	4.16175e-23	195_coeff0.4_mus_night_1_30min	pos
2059	mz_0305.2492	Dihomo-gamma-linolenate;	C03242	C20H34O2	M-H	305.249	2	0.453532	1.70594e-34	1.58589e-33	144_coeff0.4_mus_day_1_30min	pos
217	mz_0118.0509	L-Threonine;	C00188	C4H9NO3	M-H	118.051	1	0.454968	0	0	81_coeff0.4_mus_day_10_30min	pos
1416	mz_0203.9737	L-Cysteate;	C00506	C3H7NO5S	M+Cl	203.974	1	0.455705	2.97287e-24	2.18156e-23	195_coeff0.4_mus_night_1_30min	pos
1951	mz_0283.2646	Octadecanoic acid;	C01530	C18H36O2	M-H	283.264	1	0.455841	2.8703e-24	2.13773e-23	195_coeff0.4_mus_night_1_30min	pos
1373	mz_0199.0013	2-Dehydro-3-deoxy-L-fuconate	C03827	C6H10O5	M+K-2H	199.001	0	0.456198	2.61803e-24	1.97939e-23	195_coeff0.4_mus_night_1_30min	pos
1372	mz_0199.0013	D-Erythrose 4-phosphate	C00279	C4H9O7P	M-H	199.001	0	0.456198	2.61803e-24	1.97939e-23	195_coeff0.4_mus_night_1_30min	pos
1373	mz_0199.0013	2-Dehydro-3-deoxy-L-fuconate	C03827	C6H10O5	M+K-2H	199.001	0	0.456929	0	0	81_coeff0.4_mus_day_10_30min	pos
1372	mz_0199.0013	D-Erythrose 4-phosphate	C00279	C4H9O7P	M-H	199.001	0	0.456929	0	0	81_coeff0.4_mus_day_10_30min	pos
841	mz_0166.0152	Quinolinate;	C03722	C7H5NO4	M-H	166.015	3	0.458852	0	0	81_coeff0.4_mus_day_10_30min	pos
149	mz_0111.0199	Uracil	C00106	C4H4N2O2	M-H	111.02	1	0.459256	1.18505e-24	9.09752e-24	195_coeff0.4_mus_night_1_30min	pos
1226	mz_0185.0720	L-Tryptophan;	C00078	C11H12N2O2	M-H2O-H	185.071	3	0.459779	1.03388e-24	8.06102e-24	195_coeff0.4_mus_night_1_30min	pos
1999	mz_0295.0321	5'-Phosphoribosyl-N-formylglycinamide;	C04376	C8H15N2O9P	M-H2O-H	295.033	4	0.460639	8.25797e-25	6.54084e-24	195_coeff0.4_mus_night_1_30min	pos
209	mz_0117.0193	Methylmalonate;	C02170	C4H6O4	M-H	117.019	1	0.461447	0	0	61_coeff0.4_mu_night_10_30min	pos
208	mz_0117.0193	Succinate;	C00042	C4H6O4	M-H	117.019	1	0.461447	0	0	61_coeff0.4_mu_night_10_30min	pos
1791	mz_0253.0962	Melatonin;	C01598	C13H16N2O2	M+Na-2H	253.096	2	0.46152	8.23369e-36	7.7987e-35	144_coeff0.4_mus_day_1_30min	pos
1131	mz_0180.9908	2-Oxoglutarate;	C00026	C5H6O5	M+Cl	180.991	1	0.46163	0	0	81_coeff0.4_mus_day_10_30min	pos
1130	mz_0180.9908	D-Erythrose 4-phosphate	C00279	C4H9O7P	M-H2O-H	180.99	3	0.46163	0	0	81_coeff0.4_mus_day_10_30min	pos
1493	mz_0211.0013	alpha-D-Ribose 1-phosphate;	C00620	C5H11O8P	M-H2O-H	211.001	3	0.46427	3.17406e-25	2.55461e-24	195_coeff0.4_mus_night_1_30min	pos
1494	mz_0211.0013	D-Glucuronolactone;	C02670	C6H8O6	M+Cl	211.001	1	0.46427	3.17406e-25	2.55461e-24	195_coeff0.4_mus_night_1_30min	pos
1490	mz_0211.0013	D-Ribose 5-phosphate;	C00117	C5H11O8P	M-H2O-H	211.001	3	0.46427	3.17406e-25	2.55461e-24	195_coeff0.4_mus_night_1_30min	pos
1491	mz_0211.0013	D-Ribulose 5-phosphate	C00199	C5H11O8P	M-H2O-H	211.001	3	0.46427	3.17406e-25	2.55461e-24	195_coeff0.4_mus_night_1_30min	pos
1492	mz_0211.0013	D-Xylulose 5-phosphate	C00231	C5H11O8P	M-H2O-H	211.001	3	0.46427	3.17406e-25	2.55461e-24	195_coeff0.4_mus_night_1_30min	pos
217	mz_0118.0509	L-Threonine;	C00188	C4H9NO3	M-H	118.051	1	0.464752	2.36103e-36	2.2793e-35	144_coeff0.4_mus_day_1_30min	pos
2590	mz_0436.2848	L-Palmitoylcarnitine	C02990	C23H45NO4	M+K-2H	436.283	3	0.46614	1.93145e-25	1.57999e-24	195_coeff0.4_mus_night_1_30min	pos
2061	mz_0306.0769	Glutathione;	C00051	C10H17N3O6S	M-H	306.077	1	0.467267	0	0	81_coeff0.4_mus_day_10_30min	pos
109	mz_0105.0456	Methylimidazole acetaldehyde;	C05827	C6H8N2O	M-H2O-H	105.045	3	0.468746	9.61539e-26	7.9968e-25	195_coeff0.4_mus_night_1_30min	pos
2547	mz_0419.2729	Zymosterone;	C22136	C27H42O	M+K-2H	419.272	2	0.470072	6.72627e-26	5.68883e-25	195_coeff0.4_mus_night_1_30min	pos
1438	mz_0205.0621	3-Hydroxy-L-kynurenine	C03227	C10H12N2O4	M-H2O-H	205.061	4	0.470122	2.87498e-37	2.82988e-36	144_coeff0.4_mus_day_1_30min	pos
1439	mz_0205.0621	5-Hydroxykynurenine;	C05651	C10H12N2O4	M-H2O-H	205.061	4	0.470122	2.87498e-37	2.82988e-36	144_coeff0.4_mus_day_1_30min	pos
136	mz_0110.0723	Histamine;	C00388	C5H9N3	M-H	110.072	1	0.471378	4.72433e-26	4.06455e-25	195_coeff0.4_mus_night_1_30min	pos
1905	mz_0277.1232	Pantetheine;	C00831	C11H22N2O4S	M-H	277.123	2	0.471631	0	0	81_coeff0.4_mus_day_10_30min	pos
2689	mz_0540.0550	ADP-ribose;	C00301	C15H23N5O14P2	M-H2O-H	540.053	3	0.471767	4.2509e-26	3.7214e-25	195_coeff0.4_mus_night_1_30min	pos
2061	mz_0306.0769	Glutathione;	C00051	C10H17N3O6S	M-H	306.077	1	0.471785	0	0	61_coeff0.4_mu_night_10_30min	pos
860	mz_0166.0874	3-Methoxytyramine	C05587	C9H13NO2	M-H	166.087	0	0.471882	4.12023e-26	3.67142e-25	195_coeff0.4_mus_night_1_30min	pos
2103	mz_0319.2281	(15S)-15-Hydroxy-5,8,11-cis-13-trans-eicosatetraenoate;	C04742	C20H32O3	M-H	319.228	1	0.471907	0	0	81_coeff0.4_mus_day_10_30min	pos
2109	mz_0319.2281	11,12-EET;	C14770	C20H32O3	M-H	319.228	1	0.471907	0	0	81_coeff0.4_mus_day_10_30min	pos
2110	mz_0319.2281	14,15-EET;	C14771	C20H32O3	M-H	319.228	1	0.471907	0	0	81_coeff0.4_mus_day_10_30min	pos
2111	mz_0319.2281	16(R)-HETE;	C14778	C20H32O3	M-H	319.228	1	0.471907	0	0	81_coeff0.4_mus_day_10_30min	pos
2106	mz_0319.2281	19(S)-HETE;	C14749	C20H32O3	M-H	319.228	1	0.471907	0	0	81_coeff0.4_mus_day_10_30min	pos
2105	mz_0319.2281	20-HETE;	C14748	C20H32O3	M-H	319.228	1	0.471907	0	0	81_coeff0.4_mus_day_10_30min	pos
2107	mz_0319.2281	5,6-EET;	C14768	C20H32O3	M-H	319.228	1	0.471907	0	0	81_coeff0.4_mus_day_10_30min	pos
2104	mz_0319.2281	5(S)-HETE;	C04805	C20H32O3	M-H	319.228	1	0.471907	0	0	81_coeff0.4_mus_day_10_30min	pos
2108	mz_0319.2281	8,9-EET;	C14769	C20H32O3	M-H	319.228	1	0.471907	0	0	81_coeff0.4_mus_day_10_30min	pos
964	mz_0171.0065	Deoxyribose;	C01801	C5H10O4	M+K-2H	171.007	0	0.472874	3.14545e-26	2.85378e-25	195_coeff0.4_mus_night_1_30min	pos
962	mz_0171.0065	sn-Glycerol 3-phosphate;	C00093	C3H9O6P	M-H	171.006	0	0.472874	3.14545e-26	2.85378e-25	195_coeff0.4_mus_night_1_30min	pos
1438	mz_0205.0621	3-Hydroxy-L-kynurenine	C03227	C10H12N2O4	M-H2O-H	205.061	4	0.473392	2.73131e-26	2.52393e-25	195_coeff0.4_mus_night_1_30min	pos
1439	mz_0205.0621	5-Hydroxykynurenine;	C05651	C10H12N2O4	M-H2O-H	205.061	4	0.473392	2.73131e-26	2.52393e-25	195_coeff0.4_mus_night_1_30min	pos
1326	mz_0195.0064	2-Deoxy-D-ribose 1-phosphate;	C00672	C5H11O7P	M-H2O-H	195.006	3	0.474153	2.21841e-26	2.08865e-25	195_coeff0.4_mus_night_1_30min	pos
1325	mz_0195.0064	2-Deoxy-D-ribose 5-phosphate	C00673	C5H11O7P	M-H2O-H	195.006	3	0.474153	2.21841e-26	2.08865e-25	195_coeff0.4_mus_night_1_30min	pos
1327	mz_0195.0064	2-Oxoadipate;	C00322	C6H8O5	M+Cl	195.007	1	0.474153	2.21841e-26	2.08865e-25	195_coeff0.4_mus_night_1_30min	pos
945	mz_0168.9907	(S)-Malate;	C00149	C4H6O5	M+Cl	168.991	1	0.474457	2.04137e-26	1.95893e-25	195_coeff0.4_mus_night_1_30min	pos
943	mz_0168.9907	D-Glyceraldehyde 3-phosphate;	C00118	C3H7O6P	M-H	168.991	0	0.474457	2.04137e-26	1.95893e-25	195_coeff0.4_mus_night_1_30min	pos
942	mz_0168.9907	Glycerone phosphate;	C00111	C3H7O6P	M-H	168.991	0	0.474457	2.04137e-26	1.95893e-25	195_coeff0.4_mus_night_1_30min	pos
2072	mz_0312.0613	2-(Formamido)-N1-(5'-phosphoribosyl)acetamidine;	C04640	C8H16N3O8P	M-H	312.06	4	0.475323	0	0	81_coeff0.4_mus_day_10_30min	pos
2198	mz_0328.0460	3',5'-Cyclic AMP;	C00575	C10H12N5O6P	M-H	328.045	2	0.476448	2.29272e-38	2.30189e-37	144_coeff0.4_mus_day_1_30min	pos
2199	mz_0328.0460	AMP;	C00020	C10H14N5O7P	M-H2O-H	328.045	4	0.476448	2.29272e-38	2.30189e-37	144_coeff0.4_mus_day_1_30min	pos
2200	mz_0328.0460	dGMP;	C00362	C10H14N5O7P	M-H2O-H	328.045	4	0.476448	2.29272e-38	2.30189e-37	144_coeff0.4_mus_day_1_30min	pos
1027	mz_0174.0561	5-Hydroxyindoleacetaldehyde	C05634	C10H9NO2	M-H	174.056	1	0.479827	5.81243e-39	5.95478e-38	144_coeff0.4_mus_day_1_30min	pos
1026	mz_0174.0561	Indole-3-acetate;	C00954	C10H9NO2	M-H	174.056	1	0.479827	5.81243e-39	5.95478e-38	144_coeff0.4_mus_day_1_30min	pos
1014	mz_0174.0170	3-Hydroxyanthranilate;	C00632	C7H7NO3	M+Na-2H	174.017	2	0.48157	2.84243e-27	2.78112e-26	195_coeff0.4_mus_night_1_30min	pos
1972	mz_0290.0885	N-Acetylneuraminate;	C00270	C11H19NO9	M-H2O-H	290.088	3	0.482221	2.36801e-27	2.36327e-26	195_coeff0.4_mus_night_1_30min	pos
940	mz_0168.0778	N(pi)-Methyl-L-histidine;	C01152	C7H11N3O2	M-H	168.078	0	0.482271	0	0	61_coeff0.4_mu_night_10_30min	pos
136	mz_0110.0723	Histamine;	C00388	C5H9N3	M-H	110.072	1	0.483522	0	0	81_coeff0.4_mus_day_10_30min	pos
1043	mz_0175.0248	3-Dehydro-L-gulonate	C00618	C6H10O7	M-H2O-H	175.024	3	0.484509	1.24176e-27	1.26456e-26	195_coeff0.4_mus_night_1_30min	pos
1042	mz_0175.0248	D-Glucuronate;	C00191	C6H10O7	M-H2O-H	175.024	3	0.484509	1.24176e-27	1.26456e-26	195_coeff0.4_mus_night_1_30min	pos
1041	mz_0175.0248	D-Glucuronolactone;	C02670	C6H8O6	M-H	175.025	0	0.484509	1.24176e-27	1.26456e-26	195_coeff0.4_mus_night_1_30min	pos
2525	mz_0400.0065	GMP;	C00144	C10H14N5O8P	M+K-2H	400.007	0	0.485428	5.77369e-40	6.03832e-39	144_coeff0.4_mus_day_1_30min	pos
2526	mz_0400.0065	Precursor Z;	C18239	C10H14N5O8P	M+K-2H	400.007	0	0.485428	5.77369e-40	6.03832e-39	144_coeff0.4_mus_day_1_30min	pos
1791	mz_0253.0962	Melatonin;	C01598	C13H16N2O2	M+Na-2H	253.096	2	0.487108	5.93088e-28	6.16564e-27	195_coeff0.4_mus_night_1_30min	pos
2201	mz_0328.0592	Glutathione;	C00051	C10H17N3O6S	M+Na-2H	328.058	2	0.488481	0	0	81_coeff0.4_mus_day_10_30min	pos
1232	mz_0186.0561	5-Methoxyindoleacetate;	C05660	C11H11NO3	M-H2O-H	186.055	3	0.490661	2.13706e-28	2.26892e-27	195_coeff0.4_mus_night_1_30min	pos
2286	mz_0344.0331	Glutathione;	C00051	C10H17N3O6S	M+K-2H	344.032	2	0.491008	0	0	81_coeff0.4_mus_day_10_30min	pos
2201	mz_0328.0592	Glutathione;	C00051	C10H17N3O6S	M+Na-2H	328.058	2	0.491954	0	0	61_coeff0.4_mu_night_10_30min	pos
1908	mz_0277.2176	(6Z,9Z,12Z)-Octadecatrienoic acid;	C06426	C18H30O2	M-H	277.217	1	0.492089	3.50226e-41	3.74071e-40	144_coeff0.4_mus_day_1_30min	pos
1907	mz_0277.2176	(9Z,12Z,15Z)-Octadecatrienoic acid;	C06427	C18H30O2	M-H	277.217	1	0.492089	3.50226e-41	3.74071e-40	144_coeff0.4_mus_day_1_30min	pos
1910	mz_0277.2176	12(13)-EpOME;	C14826	C18H32O3	M-H2O-H	277.217	3	0.492089	3.50226e-41	3.74071e-40	144_coeff0.4_mus_day_1_30min	pos
1909	mz_0277.2176	9(10)-EpOME;	C14825	C18H32O3	M-H2O-H	277.217	3	0.492089	3.50226e-41	3.74071e-40	144_coeff0.4_mus_day_1_30min	pos
905	mz_0167.0826	Pyridoxamine;	C00534	C8H12N2O2	M-H	167.083	0	0.493347	9.80326e-29	1.06344e-27	195_coeff0.4_mus_night_1_30min	pos
1332	mz_0195.0512	D-Gluconic acid;	C00257	C6H12O7	M-H	195.051	1	0.493635	0	0	61_coeff0.4_mu_night_10_30min	pos
1333	mz_0195.0512	L-Gulonate;	C00800	C6H12O7	M-H	195.051	1	0.493635	0	0	61_coeff0.4_mu_night_10_30min	pos
1014	mz_0174.0170	3-Hydroxyanthranilate;	C00632	C7H7NO3	M+Na-2H	174.017	2	0.494252	0	0	61_coeff0.4_mu_night_10_30min	pos
1870	mz_0269.0298	Pyridoxamine phosphate;	C00647	C8H13N2O5P	M+Na-2H	269.031	4	0.494261	0	0	81_coeff0.4_mus_day_10_30min	pos
811	mz_0164.0717	L-Adrenaline;	C00788	C9H13NO3	M-H2O-H	164.071	4	0.495804	0	0	61_coeff0.4_mu_night_10_30min	pos
812	mz_0164.0717	L-Normetanephrine	C05589	C9H13NO3	M-H2O-H	164.071	4	0.495804	0	0	61_coeff0.4_mu_night_10_30min	pos
810	mz_0164.0717	L-Phenylalanine;	C00079	C9H11NO2	M-H	164.072	0	0.495804	0	0	61_coeff0.4_mu_night_10_30min	pos
1726	mz_0239.1149	beta-Alanyl-N(pi)-methyl-L-histidine;	C01262	C10H16N4O3	M-H	239.115	0	0.496937	0	0	61_coeff0.4_mu_night_10_30min	pos
1725	mz_0239.1149	Homocarnosine;	C00884	C10H16N4O3	M-H	239.115	0	0.496937	0	0	61_coeff0.4_mu_night_10_30min	pos
2590	mz_0436.2848	L-Palmitoylcarnitine	C02990	C23H45NO4	M+K-2H	436.283	3	0.497297	3.74959e-42	4.09195e-41	144_coeff0.4_mus_day_1_30min	pos
107	mz_0105.0193	D-Glycerate;	C00258	C3H6O4	M-H	105.019	0	0.498741	2.00588e-29	2.2243e-28	195_coeff0.4_mus_night_1_30min	pos
2003	mz_0295.2282	12(13)-EpOME;	C14826	C18H32O3	M-H	295.228	1	0.499143	1.78012e-29	2.01882e-28	195_coeff0.4_mus_night_1_30min	pos
2002	mz_0295.2282	9(10)-EpOME;	C14825	C18H32O3	M-H	295.228	1	0.499143	1.78012e-29	2.01882e-28	195_coeff0.4_mus_night_1_30min	pos
1943	mz_0281.2487	(9Z)-Octadecenoic acid;	C00712	C18H34O2	M-H	281.249	0	0.499982	1.3872e-29	1.6098e-28	195_coeff0.4_mus_night_1_30min	pos
1806	mz_0259.0156	L-Cystathionine	C02291	C7H14N2O4S	M+K-2H	259.016	2	0.500847	7.99564e-43	8.91958e-42	144_coeff0.4_mus_day_1_30min	pos
811	mz_0164.0717	L-Adrenaline;	C00788	C9H13NO3	M-H2O-H	164.071	4	0.501459	6.11335e-43	6.97478e-42	144_coeff0.4_mus_day_1_30min	pos
812	mz_0164.0717	L-Normetanephrine	C05589	C9H13NO3	M-H2O-H	164.071	4	0.501459	6.11335e-43	6.97478e-42	144_coeff0.4_mus_day_1_30min	pos
810	mz_0164.0717	L-Phenylalanine;	C00079	C9H11NO2	M-H	164.072	0	0.501459	6.11335e-43	6.97478e-42	144_coeff0.4_mus_day_1_30min	pos
2072	mz_0312.0613	2-(Formamido)-N1-(5'-phosphoribosyl)acetamidine;	C04640	C8H16N3O8P	M-H	312.06	4	0.502255	0	0	61_coeff0.4_mu_night_10_30min	pos
175	mz_0113.0356	3-Ureidopropionate;	C02642	C4H8N2O3	M-H2O-H	113.035	4	0.502989	5.63773e-30	6.69817e-29	195_coeff0.4_mus_night_1_30min	pos
173	mz_0113.0356	5,6-Dihydrouracil;	C00429	C4H6N2O2	M-H	113.036	1	0.502989	5.63773e-30	6.69817e-29	195_coeff0.4_mus_night_1_30min	pos
174	mz_0113.0356	L-Asparagine;	C00152	C4H8N2O3	M-H2O-H	113.035	4	0.502989	5.63773e-30	6.69817e-29	195_coeff0.4_mus_night_1_30min	pos
2025	mz_0299.0322	Cinnavalininate;	C05640	C14H8N2O6	M-H	299.031	4	0.503575	0	0	81_coeff0.4_mus_day_10_30min	pos
973	mz_0172.0405	1-Methylnicotinamide;	C02918	C7H9N2O	M+Cl	172.041	3	0.503793	2.18729e-43	2.55354e-42	144_coeff0.4_mus_day_1_30min	pos
972	mz_0172.0405	5-Hydroxyindoleacetate	C05635	C10H9NO3	M-H2O-H	172.04	4	0.503793	2.18729e-43	2.55354e-42	144_coeff0.4_mus_day_1_30min	pos
2568	mz_0426.0232	Acetyl adenylate;	C05993	C12H16N5O8P	M+K-2H	426.022	2	0.504512	3.5601e-30	4.33291e-29	195_coeff0.4_mus_night_1_30min	pos
2565	mz_0426.0232	Adenosine 3',5'-bisphosphate;	C00054	C10H15N5O10P2	M-H	426.022	2	0.504512	3.5601e-30	4.33291e-29	195_coeff0.4_mus_night_1_30min	pos
2564	mz_0426.0232	ADP;	C00008	C10H15N5O10P2	M-H	426.022	2	0.504512	3.5601e-30	4.33291e-29	195_coeff0.4_mus_night_1_30min	pos
2566	mz_0426.0232	dGDP;	C00361	C10H15N5O10P2	M-H	426.022	2	0.504512	3.5601e-30	4.33291e-29	195_coeff0.4_mus_night_1_30min	pos
1370	mz_0198.1247	beta-Alanyl-L-lysine	C05341	C9H19N3O3	M-H2O-H	198.124	2	0.505541	1.00747e-43	1.20417e-42	144_coeff0.4_mus_day_1_30min	pos
2589	mz_0435.3026	24-Methylenecholesterol	C15781	C28H46O	M+K-2H	435.303	2	0.505598	9.82412e-44	1.20286e-42	144_coeff0.4_mus_day_1_30min	pos
2587	mz_0435.3026	4alpha-Methylzymosterol	C05103	C28H46O	M+K-2H	435.303	2	0.505598	9.82412e-44	1.20286e-42	144_coeff0.4_mus_day_1_30min	pos
2586	mz_0435.3026	7alpha-Hydroxycholest-4-en-3-one	C05455	C27H44O2	M+Cl	435.304	2	0.505598	9.82412e-44	1.20286e-42	144_coeff0.4_mus_day_1_30min	pos
2585	mz_0435.3026	Calcidiol;	C01561	C27H44O2	M+Cl	435.304	2	0.505598	9.82412e-44	1.20286e-42	144_coeff0.4_mus_day_1_30min	pos
2588	mz_0435.3026	Episterol	C15777	C28H46O	M+K-2H	435.303	2	0.505598	9.82412e-44	1.20286e-42	144_coeff0.4_mus_day_1_30min	pos
973	mz_0172.0405	1-Methylnicotinamide;	C02918	C7H9N2O	M+Cl	172.041	3	0.506185	2.14364e-30	2.67419e-29	195_coeff0.4_mus_night_1_30min	pos
972	mz_0172.0405	5-Hydroxyindoleacetate	C05635	C10H9NO3	M-H2O-H	172.04	4	0.506185	2.14364e-30	2.67419e-29	195_coeff0.4_mus_night_1_30min	pos
1765	mz_0243.0275	L-Fucose 1-phosphate;	C02985	C6H13O8P	M-H	243.028	0	0.506297	2.07197e-30	2.65105e-29	195_coeff0.4_mus_night_1_30min	pos
1766	mz_0243.0275	Sorbitol 6-phosphate;	C01096	C6H15O9P	M-H2O-H	243.027	2	0.506297	2.07197e-30	2.65105e-29	195_coeff0.4_mus_night_1_30min	pos
101	mz_0104.0351	D-Serine	C00740	C3H7NO3	M-H	104.035	2	0.508214	0	0	81_coeff0.4_mus_day_10_30min	pos
100	mz_0104.0351	L-Serine;	C00065	C3H7NO3	M-H	104.035	2	0.508214	0	0	81_coeff0.4_mus_day_10_30min	pos
1415	mz_0203.0825	L-Tryptophan;	C00078	C11H12N2O2	M-H	203.083	0	0.50877	2.37825e-44	2.9847e-43	144_coeff0.4_mus_day_1_30min	pos
54	mz_0094.0294	(S)-1-Pyrroline-5-carboxylate;	C03912	C5H7NO2	M-H2O-H	94.0293	1	0.508839	2.30508e-44	2.96705e-43	144_coeff0.4_mus_day_1_30min	pos
55	mz_0094.0294	1-Pyrroline-2-carboxylate;	C03564	C5H7NO2	M-H2O-H	94.0293	1	0.508839	2.30508e-44	2.96705e-43	144_coeff0.4_mus_day_1_30min	pos
1322	mz_0194.0383	Indole-3-acetaldehyde;	C00637	C10H9NO	M+Cl	194.038	3	0.511239	0	0	81_coeff0.4_mus_day_10_30min	pos
2025	mz_0299.0322	Cinnavalininate;	C05640	C14H8N2O6	M-H	299.031	4	0.511418	7.19547e-45	9.5056e-44	144_coeff0.4_mus_day_1_30min	pos
1322	mz_0194.0383	Indole-3-acetaldehyde;	C00637	C10H9NO	M+Cl	194.038	3	0.513357	2.35873e-31	3.09739e-30	195_coeff0.4_mus_night_1_30min	pos
1585	mz_0217.0983	N-Acetylserotonin;	C00978	C12H14N2O2	M-H	217.098	0	0.513551	2.72546e-45	3.69778e-44	144_coeff0.4_mus_day_1_30min	pos
2589	mz_0435.3026	24-Methylenecholesterol	C15781	C28H46O	M+K-2H	435.303	2	0.513736	2.0957e-31	2.82637e-30	195_coeff0.4_mus_night_1_30min	pos
2587	mz_0435.3026	4alpha-Methylzymosterol	C05103	C28H46O	M+K-2H	435.303	2	0.513736	2.0957e-31	2.82637e-30	195_coeff0.4_mus_night_1_30min	pos
2586	mz_0435.3026	7alpha-Hydroxycholest-4-en-3-one	C05455	C27H44O2	M+Cl	435.304	2	0.513736	2.0957e-31	2.82637e-30	195_coeff0.4_mus_night_1_30min	pos
2585	mz_0435.3026	Calcidiol;	C01561	C27H44O2	M+Cl	435.304	2	0.513736	2.0957e-31	2.82637e-30	195_coeff0.4_mus_night_1_30min	pos
2588	mz_0435.3026	Episterol	C15777	C28H46O	M+K-2H	435.303	2	0.513736	2.0957e-31	2.82637e-30	195_coeff0.4_mus_night_1_30min	pos
1415	mz_0203.0825	L-Tryptophan;	C00078	C11H12N2O2	M-H	203.083	0	0.51536	1.26131e-31	1.74832e-30	195_coeff0.4_mus_night_1_30min	pos
1377	mz_0199.0878	N-Acetylserotonin;	C00978	C12H14N2O2	M-H2O-H	199.087	3	0.516665	6.5251e-46	9.09889e-45	144_coeff0.4_mus_day_1_30min	pos
1726	mz_0239.1149	beta-Alanyl-N(pi)-methyl-L-histidine;	C01262	C10H16N4O3	M-H	239.115	0	0.517247	6.96745e-32	9.9336e-31	195_coeff0.4_mus_night_1_30min	pos
1725	mz_0239.1149	Homocarnosine;	C00884	C10H16N4O3	M-H	239.115	0	0.517247	6.96745e-32	9.9336e-31	195_coeff0.4_mus_night_1_30min	pos
2198	mz_0328.0460	3',5'-Cyclic AMP;	C00575	C10H12N5O6P	M-H	328.045	2	0.519112	3.86241e-32	5.66865e-31	195_coeff0.4_mus_night_1_30min	pos
2199	mz_0328.0460	AMP;	C00020	C10H14N5O7P	M-H2O-H	328.045	4	0.519112	3.86241e-32	5.66865e-31	195_coeff0.4_mus_night_1_30min	pos
2200	mz_0328.0460	dGMP;	C00362	C10H14N5O7P	M-H2O-H	328.045	4	0.519112	3.86241e-32	5.66865e-31	195_coeff0.4_mus_night_1_30min	pos
2481	mz_0384.0325	GMP;	C00144	C10H14N5O8P	M+Na-2H	384.033	1	0.520614	2.39465e-32	3.62101e-31	195_coeff0.4_mus_night_1_30min	pos
2482	mz_0384.0325	Precursor Z;	C18239	C10H14N5O8P	M+Na-2H	384.033	1	0.520614	2.39465e-32	3.62101e-31	195_coeff0.4_mus_night_1_30min	pos
1900	mz_0277.0589	Thymidine;	C00214	C10H14N2O5	M+Cl	277.06	3	0.521229	0	0	61_coeff0.4_mu_night_10_30min	pos
1908	mz_0277.2176	(6Z,9Z,12Z)-Octadecatrienoic acid;	C06426	C18H30O2	M-H	277.217	1	0.521859	1.60878e-32	2.50869e-31	195_coeff0.4_mus_night_1_30min	pos
1907	mz_0277.2176	(9Z,12Z,15Z)-Octadecatrienoic acid;	C06427	C18H30O2	M-H	277.217	1	0.521859	1.60878e-32	2.50869e-31	195_coeff0.4_mus_night_1_30min	pos
1910	mz_0277.2176	12(13)-EpOME;	C14826	C18H32O3	M-H2O-H	277.217	3	0.521859	1.60878e-32	2.50869e-31	195_coeff0.4_mus_night_1_30min	pos
1909	mz_0277.2176	9(10)-EpOME;	C14825	C18H32O3	M-H2O-H	277.217	3	0.521859	1.60878e-32	2.50869e-31	195_coeff0.4_mus_night_1_30min	pos
1027	mz_0174.0561	5-Hydroxyindoleacetaldehyde	C05634	C10H9NO2	M-H	174.056	1	0.521918	1.57832e-32	2.50869e-31	195_coeff0.4_mus_night_1_30min	pos
1026	mz_0174.0561	Indole-3-acetate;	C00954	C10H9NO2	M-H	174.056	1	0.521918	1.57832e-32	2.50869e-31	195_coeff0.4_mus_night_1_30min	pos
2103	mz_0319.2281	(15S)-15-Hydroxy-5,8,11-cis-13-trans-eicosatetraenoate;	C04742	C20H32O3	M-H	319.228	1	0.524064	7.91845e-33	1.3171e-31	195_coeff0.4_mus_night_1_30min	pos
2109	mz_0319.2281	11,12-EET;	C14770	C20H32O3	M-H	319.228	1	0.524064	7.91845e-33	1.3171e-31	195_coeff0.4_mus_night_1_30min	pos
2110	mz_0319.2281	14,15-EET;	C14771	C20H32O3	M-H	319.228	1	0.524064	7.91845e-33	1.3171e-31	195_coeff0.4_mus_night_1_30min	pos
2111	mz_0319.2281	16(R)-HETE;	C14778	C20H32O3	M-H	319.228	1	0.524064	7.91845e-33	1.3171e-31	195_coeff0.4_mus_night_1_30min	pos
2106	mz_0319.2281	19(S)-HETE;	C14749	C20H32O3	M-H	319.228	1	0.524064	7.91845e-33	1.3171e-31	195_coeff0.4_mus_night_1_30min	pos
2105	mz_0319.2281	20-HETE;	C14748	C20H32O3	M-H	319.228	1	0.524064	7.91845e-33	1.3171e-31	195_coeff0.4_mus_night_1_30min	pos
2107	mz_0319.2281	5,6-EET;	C14768	C20H32O3	M-H	319.228	1	0.524064	7.91845e-33	1.3171e-31	195_coeff0.4_mus_night_1_30min	pos
2104	mz_0319.2281	5(S)-HETE;	C04805	C20H32O3	M-H	319.228	1	0.524064	7.91845e-33	1.3171e-31	195_coeff0.4_mus_night_1_30min	pos
2108	mz_0319.2281	8,9-EET;	C14769	C20H32O3	M-H	319.228	1	0.524064	7.91845e-33	1.3171e-31	195_coeff0.4_mus_night_1_30min	pos
2682	mz_0501.3139	Vitamin K1 epoxide;	C05849	C31H46O3	M+Cl	501.314	0	0.524713	6.42019e-33	1.10472e-31	195_coeff0.4_mus_night_1_30min	pos
1031	mz_0174.0884	L-Citrulline;	C00327	C6H13N3O3	M-H	174.088	0	0.526454	0	0	61_coeff0.4_mu_night_10_30min	pos
1008	mz_0173.1042	D-Arginine;	C00792	C6H14N4O2	M-H	173.104	1	0.526732	5.79467e-48	8.31121e-47	144_coeff0.4_mus_day_1_30min	pos
1007	mz_0173.1042	L-Arginine;	C00062	C6H14N4O2	M-H	173.104	1	0.526732	5.79467e-48	8.31121e-47	144_coeff0.4_mus_day_1_30min	pos
940	mz_0168.0778	N(pi)-Methyl-L-histidine;	C01152	C7H11N3O2	M-H	168.078	0	0.527725	2.41195e-33	4.29844e-32	195_coeff0.4_mus_night_1_30min	pos
1370	mz_0198.1247	beta-Alanyl-L-lysine	C05341	C9H19N3O3	M-H2O-H	198.124	2	0.528427	1.91769e-33	3.54417e-32	195_coeff0.4_mus_night_1_30min	pos
2454	mz_0381.1684	Aldosterone;	C01780	C21H28O5	M+Na-2H	381.168	0	0.53216	5.60644e-34	1.076e-32	195_coeff0.4_mus_night_1_30min	pos
2453	mz_0381.1684	Cortisone;	C00762	C21H28O5	M+Na-2H	381.168	0	0.53216	5.60644e-34	1.076e-32	195_coeff0.4_mus_night_1_30min	pos
1271	mz_0189.0669	Formyl-5-hydroxykynurenamine	C05647	C10H12N2O3	M-H2O-H	189.066	3	0.532249	4.06517e-49	6.00211e-48	144_coeff0.4_mus_day_1_30min	pos
1270	mz_0189.0669	L-Kynurenine;	C00328	C10H12N2O3	M-H2O-H	189.066	3	0.532249	4.06517e-49	6.00211e-48	144_coeff0.4_mus_day_1_30min	pos
1014	mz_0174.0170	3-Hydroxyanthranilate;	C00632	C7H7NO3	M+Na-2H	174.017	2	0.532439	0	0	81_coeff0.4_mus_day_10_30min	pos
2664	mz_0485.3185	Phylloquinone;	C02059	C31H46O2	M+Cl	485.319	1	0.532737	4.62996e-34	9.24139e-33	195_coeff0.4_mus_night_1_30min	pos
1900	mz_0277.0589	Thymidine;	C00214	C10H14N2O5	M+Cl	277.06	3	0.534434	0	0	81_coeff0.4_mus_day_10_30min	pos
811	mz_0164.0717	L-Adrenaline;	C00788	C9H13NO3	M-H2O-H	164.071	4	0.53509	0	0	81_coeff0.4_mus_day_10_30min	pos
812	mz_0164.0717	L-Normetanephrine	C05589	C9H13NO3	M-H2O-H	164.071	4	0.53509	0	0	81_coeff0.4_mus_day_10_30min	pos
810	mz_0164.0717	L-Phenylalanine;	C00079	C9H11NO2	M-H	164.072	0	0.53509	0	0	81_coeff0.4_mus_day_10_30min	pos
940	mz_0168.0778	N(pi)-Methyl-L-histidine;	C01152	C7H11N3O2	M-H	168.078	0	0.536375	0	0	81_coeff0.4_mus_day_10_30min	pos
136	mz_0110.0723	Histamine;	C00388	C5H9N3	M-H	110.072	1	0.536436	5.2368e-50	7.96628e-49	144_coeff0.4_mus_day_1_30min	pos
2072	mz_0312.0613	2-(Formamido)-N1-(5'-phosphoribosyl)acetamidine;	C04640	C8H16N3O8P	M-H	312.06	4	0.536562	4.92088e-50	7.75525e-49	144_coeff0.4_mus_day_1_30min	pos
1332	mz_0195.0512	D-Gluconic acid;	C00257	C6H12O7	M-H	195.051	1	0.538337	0	0	81_coeff0.4_mus_day_10_30min	pos
1333	mz_0195.0512	L-Gulonate;	C00800	C6H12O7	M-H	195.051	1	0.538337	0	0	81_coeff0.4_mus_day_10_30min	pos
2558	mz_0421.9944	dCDP;	C00705	C9H15N3O10P2	M+Cl	421.993	4	0.538504	6.69288e-35	1.39156e-33	195_coeff0.4_mus_night_1_30min	pos
1031	mz_0174.0884	L-Citrulline;	C00327	C6H13N3O3	M-H	174.088	0	0.538698	6.26661e-35	1.35958e-33	195_coeff0.4_mus_night_1_30min	pos
109	mz_0105.0456	Methylimidazole acetaldehyde;	C05827	C6H8N2O	M-H2O-H	105.045	3	0.539138	1.37406e-50	2.29926e-49	144_coeff0.4_mus_day_1_30min	pos
2481	mz_0384.0325	GMP;	C00144	C10H14N5O8P	M+Na-2H	384.033	1	0.540073	8.62172e-51	1.49245e-49	144_coeff0.4_mus_day_1_30min	pos
2482	mz_0384.0325	Precursor Z;	C18239	C10H14N5O8P	M+Na-2H	384.033	1	0.540073	8.62172e-51	1.49245e-49	144_coeff0.4_mus_day_1_30min	pos
2201	mz_0328.0592	Glutathione;	C00051	C10H17N3O6S	M+Na-2H	328.058	2	0.541468	4.29207e-51	7.69506e-50	144_coeff0.4_mus_day_1_30min	pos
2025	mz_0299.0322	Cinnavalininate;	C05640	C14H8N2O6	M-H	299.031	4	0.542921	0	0	61_coeff0.4_mu_night_10_30min	pos
1661	mz_0225.0992	Carnosine;	C00386	C9H14N4O3	M-H	225.099	1	0.543208	0	0	81_coeff0.4_mus_day_10_30min	pos
940	mz_0168.0778	N(pi)-Methyl-L-histidine;	C01152	C7H11N3O2	M-H	168.078	0	0.546002	4.34555e-52	8.07951e-51	144_coeff0.4_mus_day_1_30min	pos
2061	mz_0306.0769	Glutathione;	C00051	C10H17N3O6S	M-H	306.077	1	0.546044	4.25185e-52	8.07951e-51	144_coeff0.4_mus_day_1_30min	pos
2690	mz_0549.2851	Protoporphyrinogen IX	C01079	C34H40N4O4	M-H2O-H	549.287	3	0.54636	4.52051e-36	1.02533e-34	195_coeff0.4_mus_night_1_30min	pos
2291	mz_0346.0566	AMP;	C00020	C10H14N5O7P	M-H	346.056	2	0.54825	1.37736e-52	2.76573e-51	144_coeff0.4_mus_day_1_30min	pos
2292	mz_0346.0566	dGMP;	C00362	C10H14N5O7P	M-H	346.056	2	0.54825	1.37736e-52	2.76573e-51	144_coeff0.4_mus_day_1_30min	pos
1031	mz_0174.0884	L-Citrulline;	C00327	C6H13N3O3	M-H	174.088	0	0.548853	0	0	81_coeff0.4_mus_day_10_30min	pos
1043	mz_0175.0248	3-Dehydro-L-gulonate	C00618	C6H10O7	M-H2O-H	175.024	3	0.548955	0	0	61_coeff0.4_mu_night_10_30min	pos
1042	mz_0175.0248	D-Glucuronate;	C00191	C6H10O7	M-H2O-H	175.024	3	0.548955	0	0	61_coeff0.4_mu_night_10_30min	pos
1041	mz_0175.0248	D-Glucuronolactone;	C02670	C6H8O6	M-H	175.025	0	0.548955	0	0	61_coeff0.4_mu_night_10_30min	pos
2291	mz_0346.0566	AMP;	C00020	C10H14N5O7P	M-H	346.056	2	0.549101	1.73548e-36	4.12382e-35	195_coeff0.4_mus_night_1_30min	pos
2292	mz_0346.0566	dGMP;	C00362	C10H14N5O7P	M-H	346.056	2	0.549101	1.73548e-36	4.12382e-35	195_coeff0.4_mus_night_1_30min	pos
1128	mz_0180.0667	L-Tyrosine;	C00082	C9H11NO3	M-H	180.067	0	0.550295	0	0	81_coeff0.4_mus_day_10_30min	pos
2061	mz_0306.0769	Glutathione;	C00051	C10H17N3O6S	M-H	306.077	1	0.550759	9.68505e-37	2.41642e-35	195_coeff0.4_mus_night_1_30min	pos
2072	mz_0312.0613	2-(Formamido)-N1-(5'-phosphoribosyl)acetamidine;	C04640	C8H16N3O8P	M-H	312.06	4	0.550884	9.26622e-37	2.41642e-35	195_coeff0.4_mus_night_1_30min	pos
2454	mz_0381.1684	Aldosterone;	C01780	C21H28O5	M+Na-2H	381.168	0	0.55315	1.09322e-53	2.28666e-52	144_coeff0.4_mus_day_1_30min	pos
2453	mz_0381.1684	Cortisone;	C00762	C21H28O5	M+Na-2H	381.168	0	0.55315	1.09322e-53	2.28666e-52	144_coeff0.4_mus_day_1_30min	pos
1322	mz_0194.0383	Indole-3-acetaldehyde;	C00637	C10H9NO	M+Cl	194.038	3	0.553898	7.39466e-54	1.61397e-52	144_coeff0.4_mus_day_1_30min	pos
1661	mz_0225.0992	Carnosine;	C00386	C9H14N4O3	M-H	225.099	1	0.553934	7.25913e-54	1.61397e-52	144_coeff0.4_mus_day_1_30min	pos
1854	mz_0265.0569	Xanthosine	C01762	C10H12N4O6	M-H2O-H	265.057	2	0.554096	2.964e-37	8.21688e-36	195_coeff0.4_mus_night_1_30min	pos
1031	mz_0174.0884	L-Citrulline;	C00327	C6H13N3O3	M-H	174.088	0	0.557068	1.39741e-54	3.34048e-53	144_coeff0.4_mus_day_1_30min	pos
1128	mz_0180.0667	L-Tyrosine;	C00082	C9H11NO3	M-H	180.067	0	0.557444	8.91547e-38	2.61695e-36	195_coeff0.4_mus_night_1_30min	pos
1385	mz_0201.0670	5-Hydroxy-L-tryptophan;	C00643	C11H12N2O3	M-H2O-H	201.066	3	0.557559	1.07781e-54	2.70531e-53	144_coeff0.4_mus_day_1_30min	pos
1806	mz_0259.0156	L-Cystathionine	C02291	C7H14N2O4S	M+K-2H	259.016	2	0.55872	5.6198e-38	1.75267e-36	195_coeff0.4_mus_night_1_30min	pos
1008	mz_0173.1042	D-Arginine;	C00792	C6H14N4O2	M-H	173.104	1	0.559758	0	0	81_coeff0.4_mus_day_10_30min	pos
1007	mz_0173.1042	L-Arginine;	C00062	C6H14N4O2	M-H	173.104	1	0.559758	0	0	81_coeff0.4_mus_day_10_30min	pos
2103	mz_0319.2281	(15S)-15-Hydroxy-5,8,11-cis-13-trans-eicosatetraenoate;	C04742	C20H32O3	M-H	319.228	1	0.560591	2.1488e-55	5.67737e-54	144_coeff0.4_mus_day_1_30min	pos
2109	mz_0319.2281	11,12-EET;	C14770	C20H32O3	M-H	319.228	1	0.560591	2.1488e-55	5.67737e-54	144_coeff0.4_mus_day_1_30min	pos
2110	mz_0319.2281	14,15-EET;	C14771	C20H32O3	M-H	319.228	1	0.560591	2.1488e-55	5.67737e-54	144_coeff0.4_mus_day_1_30min	pos
2111	mz_0319.2281	16(R)-HETE;	C14778	C20H32O3	M-H	319.228	1	0.560591	2.1488e-55	5.67737e-54	144_coeff0.4_mus_day_1_30min	pos
2106	mz_0319.2281	19(S)-HETE;	C14749	C20H32O3	M-H	319.228	1	0.560591	2.1488e-55	5.67737e-54	144_coeff0.4_mus_day_1_30min	pos
2105	mz_0319.2281	20-HETE;	C14748	C20H32O3	M-H	319.228	1	0.560591	2.1488e-55	5.67737e-54	144_coeff0.4_mus_day_1_30min	pos
2107	mz_0319.2281	5,6-EET;	C14768	C20H32O3	M-H	319.228	1	0.560591	2.1488e-55	5.67737e-54	144_coeff0.4_mus_day_1_30min	pos
2104	mz_0319.2281	5(S)-HETE;	C04805	C20H32O3	M-H	319.228	1	0.560591	2.1488e-55	5.67737e-54	144_coeff0.4_mus_day_1_30min	pos
2108	mz_0319.2281	8,9-EET;	C14769	C20H32O3	M-H	319.228	1	0.560591	2.1488e-55	5.67737e-54	144_coeff0.4_mus_day_1_30min	pos
185	mz_0114.0560	D-Proline	C00763	C5H9NO2	M-H	114.056	1	0.563232	5.19914e-56	1.44998e-54	144_coeff0.4_mus_day_1_30min	pos
184	mz_0114.0560	L-Proline;	C00148	C5H9NO2	M-H	114.056	1	0.563232	5.19914e-56	1.44998e-54	144_coeff0.4_mus_day_1_30min	pos
1385	mz_0201.0670	5-Hydroxy-L-tryptophan;	C00643	C11H12N2O3	M-H2O-H	201.066	3	0.563741	8.96774e-39	2.98327e-37	195_coeff0.4_mus_night_1_30min	pos
1014	mz_0174.0170	3-Hydroxyanthranilate;	C00632	C7H7NO3	M+Na-2H	174.017	2	0.565099	1.89261e-56	5.58877e-55	144_coeff0.4_mus_day_1_30min	pos
1800	mz_0255.2331	Hexadecanoic acid;	C00249	C16H32O2	M-H	255.233	0	0.566068	3.78973e-39	1.35077e-37	195_coeff0.4_mus_night_1_30min	pos
1332	mz_0195.0512	D-Gluconic acid;	C00257	C6H12O7	M-H	195.051	1	0.566188	1.04622e-56	3.28252e-55	144_coeff0.4_mus_day_1_30min	pos
1333	mz_0195.0512	L-Gulonate;	C00800	C6H12O7	M-H	195.051	1	0.566188	1.04622e-56	3.28252e-55	144_coeff0.4_mus_day_1_30min	pos
2525	mz_0400.0065	GMP;	C00144	C10H14N5O8P	M+K-2H	400.007	0	0.567083	2.59757e-39	9.97069e-38	195_coeff0.4_mus_night_1_30min	pos
2526	mz_0400.0065	Precursor Z;	C18239	C10H14N5O8P	M+K-2H	400.007	0	0.567083	2.59757e-39	9.97069e-38	195_coeff0.4_mus_night_1_30min	pos
1900	mz_0277.0589	Thymidine;	C00214	C10H14N2O5	M+Cl	277.06	3	0.570321	7.71481e-40	3.20807e-38	195_coeff0.4_mus_night_1_30min	pos
1726	mz_0239.1149	beta-Alanyl-N(pi)-methyl-L-histidine;	C01262	C10H16N4O3	M-H	239.115	0	0.571601	0	0	81_coeff0.4_mus_day_10_30min	pos
1725	mz_0239.1149	Homocarnosine;	C00884	C10H16N4O3	M-H	239.115	0	0.571601	0	0	81_coeff0.4_mus_day_10_30min	pos
1131	mz_0180.9908	2-Oxoglutarate;	C00026	C5H6O5	M+Cl	180.991	1	0.574564	1.54002e-40	6.98608e-39	195_coeff0.4_mus_night_1_30min	pos
1130	mz_0180.9908	D-Erythrose 4-phosphate	C00279	C4H9O7P	M-H2O-H	180.99	3	0.574564	1.54002e-40	6.98608e-39	195_coeff0.4_mus_night_1_30min	pos
39	mz_0089.0243	(R)-Lactate;	C00256	C3H6O3	M-H	89.0244	1	0.576171	0	0	81_coeff0.4_mus_day_10_30min	pos
37	mz_0089.0243	(S)-Lactate;	C00186	C3H6O3	M-H	89.0244	1	0.576171	0	0	81_coeff0.4_mus_day_10_30min	pos
40	mz_0089.0243	3-Hydroxypropanoate;	C01013	C3H6O3	M-H	89.0244	1	0.576171	0	0	81_coeff0.4_mus_day_10_30min	pos
38	mz_0089.0243	D-Glyceraldehyde	C00577	C3H6O3	M-H	89.0244	1	0.576171	0	0	81_coeff0.4_mus_day_10_30min	pos
1926	mz_0280.2647	3-Dehydrosphinganine;	C02934	C18H37NO2	M-H2O-H	280.264	2	0.581367	1.10659e-41	5.52188e-40	195_coeff0.4_mus_night_1_30min	pos
1925	mz_0280.2647	Sphingosine;	C00319	C18H37NO2	M-H2O-H	280.264	2	0.581367	1.10659e-41	5.52188e-40	195_coeff0.4_mus_night_1_30min	pos
1926	mz_0280.2647	3-Dehydrosphinganine;	C02934	C18H37NO2	M-H2O-H	280.264	2	0.581721	1.74952e-60	5.85505e-59	144_coeff0.4_mus_day_1_30min	pos
1925	mz_0280.2647	Sphingosine;	C00319	C18H37NO2	M-H2O-H	280.264	2	0.581721	1.74952e-60	5.85505e-59	144_coeff0.4_mus_day_1_30min	pos
1043	mz_0175.0248	3-Dehydro-L-gulonate	C00618	C6H10O7	M-H2O-H	175.024	3	0.584574	3.36403e-61	1.20624e-59	144_coeff0.4_mus_day_1_30min	pos
1042	mz_0175.0248	D-Glucuronate;	C00191	C6H10O7	M-H2O-H	175.024	3	0.584574	3.36403e-61	1.20624e-59	144_coeff0.4_mus_day_1_30min	pos
1041	mz_0175.0248	D-Glucuronolactone;	C02670	C6H8O6	M-H	175.025	0	0.584574	3.36403e-61	1.20624e-59	144_coeff0.4_mus_day_1_30min	pos
1377	mz_0199.0878	N-Acetylserotonin;	C00978	C12H14N2O2	M-H2O-H	199.087	3	0.585287	2.35916e-42	1.47152e-40	195_coeff0.4_mus_night_1_30min	pos
1905	mz_0277.1232	Pantetheine;	C00831	C11H22N2O4S	M-H	277.123	2	0.587039	7.99315e-62	3.08659e-60	144_coeff0.4_mus_day_1_30min	pos
1131	mz_0180.9908	2-Oxoglutarate;	C00026	C5H6O5	M+Cl	180.991	1	0.587458	6.25115e-62	2.61507e-60	144_coeff0.4_mus_day_1_30min	pos
1130	mz_0180.9908	D-Erythrose 4-phosphate	C00279	C4H9O7P	M-H2O-H	180.99	3	0.587458	6.25115e-62	2.61507e-60	144_coeff0.4_mus_day_1_30min	pos
29	mz_0088.0403	beta-Alanine;	C00099	C3H7NO2	M-H	88.0404	1	0.587555	0	0	81_coeff0.4_mus_day_10_30min	pos
27	mz_0088.0403	L-Alanine;	C00041	C3H7NO2	M-H	88.0404	1	0.587555	0	0	81_coeff0.4_mus_day_10_30min	pos
28	mz_0088.0403	Sarcosine;	C00213	C3H7NO2	M-H	88.0404	1	0.587555	0	0	81_coeff0.4_mus_day_10_30min	pos
1726	mz_0239.1149	beta-Alanyl-N(pi)-methyl-L-histidine;	C01262	C10H16N4O3	M-H	239.115	0	0.588005	4.53319e-62	2.06878e-60	144_coeff0.4_mus_day_1_30min	pos
1725	mz_0239.1149	Homocarnosine;	C00884	C10H16N4O3	M-H	239.115	0	0.588005	4.53319e-62	2.06878e-60	144_coeff0.4_mus_day_1_30min	pos
1564	mz_0217.0121	alpha-D-Galactose	C00984	C6H12O6	M+K-2H	217.012	1	0.589906	0	0	61_coeff0.4_mu_night_10_30min	pos
1559	mz_0217.0121	alpha-D-Glucose	C00267	C6H12O6	M+K-2H	217.012	1	0.589906	0	0	61_coeff0.4_mu_night_10_30min	pos
1565	mz_0217.0121	beta-D-Fructose;	C02336	C6H12O6	M+K-2H	217.012	1	0.589906	0	0	61_coeff0.4_mu_night_10_30min	pos
1558	mz_0217.0121	beta-D-Glucose;	C00221	C6H12O6	M+K-2H	217.012	1	0.589906	0	0	61_coeff0.4_mu_night_10_30min	pos
1560	mz_0217.0121	D-Fructose;	C00095	C6H12O6	M+K-2H	217.012	1	0.589906	0	0	61_coeff0.4_mu_night_10_30min	pos
1563	mz_0217.0121	D-Galactose;	C00124	C6H12O6	M+K-2H	217.012	1	0.589906	0	0	61_coeff0.4_mu_night_10_30min	pos
1556	mz_0217.0121	D-Glucose;	C00031	C6H12O6	M+K-2H	217.012	1	0.589906	0	0	61_coeff0.4_mu_night_10_30min	pos
1555	mz_0217.0121	D-Mannose;	C00159	C6H12O6	M+K-2H	217.012	1	0.589906	0	0	61_coeff0.4_mu_night_10_30min	pos
1562	mz_0217.0121	L-Fuconate	C01720	C6H12O6	M+K-2H	217.012	1	0.589906	0	0	61_coeff0.4_mu_night_10_30min	pos
1561	mz_0217.0121	L-Sorbose;	C00247	C6H12O6	M+K-2H	217.012	1	0.589906	0	0	61_coeff0.4_mu_night_10_30min	pos
1557	mz_0217.0121	myo-Inositol;	C00137	C6H12O6	M+K-2H	217.012	1	0.589906	0	0	61_coeff0.4_mu_night_10_30min	pos
1128	mz_0180.0667	L-Tyrosine;	C00082	C9H11NO3	M-H	180.067	0	0.596847	2.31512e-64	1.16219e-62	144_coeff0.4_mus_day_1_30min	pos
73	mz_0098.0355	Guanidinoacetate;	C00581	C3H7N3O2	M-H2O-H	98.0354	1	0.598002	1.14805e-64	6.40356e-63	144_coeff0.4_mus_day_1_30min	pos
1852	mz_0264.0596	Cytidine	C00475	C9H13N3O5	M+Na-2H	264.06	2	0.60073	4.34001e-45	3.09381e-43	195_coeff0.4_mus_night_1_30min	pos
1854	mz_0265.0569	Xanthosine	C01762	C10H12N4O6	M-H2O-H	265.057	2	0.601691	1.19788e-65	7.51669e-64	144_coeff0.4_mus_day_1_30min	pos
2286	mz_0344.0331	Glutathione;	C00051	C10H17N3O6S	M+K-2H	344.032	2	0.605383	0	0	61_coeff0.4_mu_night_10_30min	pos
1809	mz_0259.0225	1D-myo-Inositol 3-phosphate;	C04006	C6H13O9P	M-H	259.022	0	0.607749	2.20993e-46	1.83792e-44	195_coeff0.4_mus_night_1_30min	pos
1819	mz_0259.0225	alpha-D-Galactose 1-phosphate;	C00446	C6H13O9P	M-H	259.022	0	0.607749	2.20993e-46	1.83792e-44	195_coeff0.4_mus_night_1_30min	pos
1811	mz_0259.0225	alpha-D-Glucose 6-phosphate	C00668	C6H13O9P	M-H	259.022	0	0.607749	2.20993e-46	1.83792e-44	195_coeff0.4_mus_night_1_30min	pos
1815	mz_0259.0225	beta-D-Fructose 6-phosphate	C05345	C6H13O9P	M-H	259.022	0	0.607749	2.20993e-46	1.83792e-44	195_coeff0.4_mus_night_1_30min	pos
1814	mz_0259.0225	beta-D-Glucose 6-phosphate	C01172	C6H13O9P	M-H	259.022	0	0.607749	2.20993e-46	1.83792e-44	195_coeff0.4_mus_night_1_30min	pos
1818	mz_0259.0225	D-Fructose 1-phosphate	C01094	C6H13O9P	M-H	259.022	0	0.607749	2.20993e-46	1.83792e-44	195_coeff0.4_mus_night_1_30min	pos
1810	mz_0259.0225	D-Fructose 6-phosphate;	C00085	C6H13O9P	M-H	259.022	0	0.607749	2.20993e-46	1.83792e-44	195_coeff0.4_mus_night_1_30min	pos
1813	mz_0259.0225	D-Glucose 1-phosphate;	C00103	C6H13O9P	M-H	259.022	0	0.607749	2.20993e-46	1.83792e-44	195_coeff0.4_mus_night_1_30min	pos
1812	mz_0259.0225	D-Glucose 6-phosphate;	C00092	C6H13O9P	M-H	259.022	0	0.607749	2.20993e-46	1.83792e-44	195_coeff0.4_mus_night_1_30min	pos
1817	mz_0259.0225	D-Mannose 1-phosphate;	C00636	C6H13O9P	M-H	259.022	0	0.607749	2.20993e-46	1.83792e-44	195_coeff0.4_mus_night_1_30min	pos
1816	mz_0259.0225	D-Mannose 6-phosphate	C00275	C6H13O9P	M-H	259.022	0	0.607749	2.20993e-46	1.83792e-44	195_coeff0.4_mus_night_1_30min	pos
1820	mz_0259.0225	D-Tagatose 6-phosphate	C01097	C6H13O9P	M-H	259.022	0	0.607749	2.20993e-46	1.83792e-44	195_coeff0.4_mus_night_1_30min	pos
1807	mz_0259.0225	Inositol 1-phosphate;	C01177	C6H13O9P	M-H	259.022	0	0.607749	2.20993e-46	1.83792e-44	195_coeff0.4_mus_night_1_30min	pos
1808	mz_0259.0225	myo-Inositol 4-phosphate;	C03546	C6H13O9P	M-H	259.022	0	0.607749	2.20993e-46	1.83792e-44	195_coeff0.4_mus_night_1_30min	pos
1809	mz_0259.0225	1D-myo-Inositol 3-phosphate;	C04006	C6H13O9P	M-H	259.022	0	0.610771	4.05102e-68	2.90516e-66	144_coeff0.4_mus_day_1_30min	pos
1819	mz_0259.0225	alpha-D-Galactose 1-phosphate;	C00446	C6H13O9P	M-H	259.022	0	0.610771	4.05102e-68	2.90516e-66	144_coeff0.4_mus_day_1_30min	pos
1811	mz_0259.0225	alpha-D-Glucose 6-phosphate	C00668	C6H13O9P	M-H	259.022	0	0.610771	4.05102e-68	2.90516e-66	144_coeff0.4_mus_day_1_30min	pos
1815	mz_0259.0225	beta-D-Fructose 6-phosphate	C05345	C6H13O9P	M-H	259.022	0	0.610771	4.05102e-68	2.90516e-66	144_coeff0.4_mus_day_1_30min	pos
1814	mz_0259.0225	beta-D-Glucose 6-phosphate	C01172	C6H13O9P	M-H	259.022	0	0.610771	4.05102e-68	2.90516e-66	144_coeff0.4_mus_day_1_30min	pos
1818	mz_0259.0225	D-Fructose 1-phosphate	C01094	C6H13O9P	M-H	259.022	0	0.610771	4.05102e-68	2.90516e-66	144_coeff0.4_mus_day_1_30min	pos
1810	mz_0259.0225	D-Fructose 6-phosphate;	C00085	C6H13O9P	M-H	259.022	0	0.610771	4.05102e-68	2.90516e-66	144_coeff0.4_mus_day_1_30min	pos
1813	mz_0259.0225	D-Glucose 1-phosphate;	C00103	C6H13O9P	M-H	259.022	0	0.610771	4.05102e-68	2.90516e-66	144_coeff0.4_mus_day_1_30min	pos
1812	mz_0259.0225	D-Glucose 6-phosphate;	C00092	C6H13O9P	M-H	259.022	0	0.610771	4.05102e-68	2.90516e-66	144_coeff0.4_mus_day_1_30min	pos
1817	mz_0259.0225	D-Mannose 1-phosphate;	C00636	C6H13O9P	M-H	259.022	0	0.610771	4.05102e-68	2.90516e-66	144_coeff0.4_mus_day_1_30min	pos
1816	mz_0259.0225	D-Mannose 6-phosphate	C00275	C6H13O9P	M-H	259.022	0	0.610771	4.05102e-68	2.90516e-66	144_coeff0.4_mus_day_1_30min	pos
1820	mz_0259.0225	D-Tagatose 6-phosphate	C01097	C6H13O9P	M-H	259.022	0	0.610771	4.05102e-68	2.90516e-66	144_coeff0.4_mus_day_1_30min	pos
1807	mz_0259.0225	Inositol 1-phosphate;	C01177	C6H13O9P	M-H	259.022	0	0.610771	4.05102e-68	2.90516e-66	144_coeff0.4_mus_day_1_30min	pos
1808	mz_0259.0225	myo-Inositol 4-phosphate;	C03546	C6H13O9P	M-H	259.022	0	0.610771	4.05102e-68	2.90516e-66	144_coeff0.4_mus_day_1_30min	pos
1800	mz_0255.2331	Hexadecanoic acid;	C00249	C16H32O2	M-H	255.233	0	0.612385	1.44496e-68	1.20895e-66	144_coeff0.4_mus_day_1_30min	pos
1852	mz_0264.0596	Cytidine	C00475	C9H13N3O5	M+Na-2H	264.06	2	0.613683	6.27997e-69	6.30509e-67	144_coeff0.4_mus_day_1_30min	pos
2286	mz_0344.0331	Glutathione;	C00051	C10H17N3O6S	M+K-2H	344.032	2	0.618999	1.59597e-48	1.59278e-46	195_coeff0.4_mus_night_1_30min	pos
39	mz_0089.0243	(R)-Lactate;	C00256	C3H6O3	M-H	89.0244	1	0.621287	0	0	61_coeff0.4_mu_night_10_30min	pos
37	mz_0089.0243	(S)-Lactate;	C00186	C3H6O3	M-H	89.0244	1	0.621287	0	0	61_coeff0.4_mu_night_10_30min	pos
40	mz_0089.0243	3-Hydroxypropanoate;	C01013	C3H6O3	M-H	89.0244	1	0.621287	0	0	61_coeff0.4_mu_night_10_30min	pos
38	mz_0089.0243	D-Glyceraldehyde	C00577	C3H6O3	M-H	89.0244	1	0.621287	0	0	61_coeff0.4_mu_night_10_30min	pos
2286	mz_0344.0331	Glutathione;	C00051	C10H17N3O6S	M+K-2H	344.032	2	0.623967	7.41758e-72	9.30906e-70	144_coeff0.4_mus_day_1_30min	pos
1905	mz_0277.1232	Pantetheine;	C00831	C11H22N2O4S	M-H	277.123	2	0.628024	2.63942e-50	3.29267e-48	195_coeff0.4_mus_night_1_30min	pos
1043	mz_0175.0248	3-Dehydro-L-gulonate	C00618	C6H10O7	M-H2O-H	175.024	3	0.631423	0	0	81_coeff0.4_mus_day_10_30min	pos
1042	mz_0175.0248	D-Glucuronate;	C00191	C6H10O7	M-H2O-H	175.024	3	0.631423	0	0	81_coeff0.4_mus_day_10_30min	pos
1041	mz_0175.0248	D-Glucuronolactone;	C02670	C6H8O6	M-H	175.025	0	0.631423	0	0	81_coeff0.4_mus_day_10_30min	pos
73	mz_0098.0355	Guanidinoacetate;	C00581	C3H7N3O2	M-H2O-H	98.0354	1	0.632202	3.77375e-51	6.277e-49	195_coeff0.4_mus_night_1_30min	pos
1900	mz_0277.0589	Thymidine;	C00214	C10H14N2O5	M+Cl	277.06	3	0.636857	1.10236e-75	1.84461e-73	144_coeff0.4_mus_day_1_30min	pos
121	mz_0108.0431	4-Aminobutyraldehyde;	C00555	C4H9NO	M+Na-2H	108.043	0	0.638617	1.79514e-52	4.47888e-50	195_coeff0.4_mus_night_1_30min	pos
121	mz_0108.0431	4-Aminobutyraldehyde;	C00555	C4H9NO	M+Na-2H	108.043	0	0.646712	9.78256e-79	2.45542e-76	144_coeff0.4_mus_day_1_30min	pos

## Sheet: Liver_30min
	query_mass	compound_name	kegg_id	formula	adduct	adduct_m/z	delta(ppm)	spearman_coeff	spearman_pval	spearman_pval_bh_corrected	group	correlation -/+				176_noDuplicates_kegg_id
2585	mz_0435.3026	Calcidiol;	C01561	C27H44O2	M+Cl	435.304	2	-0.501645	0	0	110_coeff0.4_liv_day_10_30min	neg				C01561
2586	mz_0435.3026	7alpha-Hydroxycholest-4-en-3-one	C05455	C27H44O2	M+Cl	435.304	2	-0.501645	0	0	110_coeff0.4_liv_day_10_30min	neg				C05455
2587	mz_0435.3026	4alpha-Methylzymosterol	C05103	C28H46O	M+K-2H	435.303	2	-0.501645	0	0	110_coeff0.4_liv_day_10_30min	neg				C05103
2588	mz_0435.3026	Episterol	C15777	C28H46O	M+K-2H	435.303	2	-0.501645	0	0	110_coeff0.4_liv_day_10_30min	neg				C15777
2589	mz_0435.3026	24-Methylenecholesterol	C15781	C28H46O	M+K-2H	435.303	2	-0.501645	0	0	110_coeff0.4_liv_day_10_30min	neg				C15781
121	mz_0108.0431	4-Aminobutyraldehyde;	C00555	C4H9NO	M+Na-2H	108.043	0	-0.435829	0	0	110_coeff0.4_liv_day_10_30min	neg				C00555
705	mz_0158.0459	1-Methylnicotinamide;	C02918	C7H9N2O	M+Na-2H	158.046	2	-0.426715	1.18886e-109	1.04742e-108	198_coeff0.4_li_day_1_30min	neg				C02918
592	mz_0152.0023	3-Sulfino-L-alanine;	C00606	C3H7NO4S	M-H	152.002	0	-0.426428	1.71813e-109	1.48807e-108	198_coeff0.4_li_day_1_30min	neg				C00606
714	mz_0158.9254	Diphosphate;	C00013	H4P2O7	M-H2O-H	158.925	3	-0.424265	2.7463e-108	2.30059e-107	198_coeff0.4_li_day_1_30min	neg				C00013
2689	mz_0540.0550	ADP-ribose;	C00301	C15H23N5O14P2	M-H2O-H	540.053	3	-0.414864	3.71094e-103	2.63374e-102	198_coeff0.4_li_day_1_30min	neg				C00301
2564	mz_0426.0232	ADP;	C00008	C10H15N5O10P2	M-H	426.022	2	-0.411084	3.85707e-101	2.62795e-100	198_coeff0.4_li_day_1_30min	neg				C00008
2565	mz_0426.0232	Adenosine 3',5'-bisphosphate;	C00054	C10H15N5O10P2	M-H	426.022	2	-0.411084	3.85707e-101	2.62795e-100	198_coeff0.4_li_day_1_30min	neg				C00054
2566	mz_0426.0232	dGDP;	C00361	C10H15N5O10P2	M-H	426.022	2	-0.411084	3.85707e-101	2.62795e-100	198_coeff0.4_li_day_1_30min	neg				C00361
2568	mz_0426.0232	Acetyl adenylate;	C05993	C12H16N5O8P	M+K-2H	426.022	2	-0.411084	3.85707e-101	2.62795e-100	198_coeff0.4_li_day_1_30min	neg				C05993
629	mz_0152.9960	sn-Glycerol 3-phosphate;	C00093	C3H9O6P	M-H2O-H	152.995	4	-0.410478	8.08426e-101	5.4356e-100	198_coeff0.4_li_day_1_30min	neg				C00093
630	mz_0152.9960	Succinate;	C00042	C4H6O4	M+Cl	152.996	0	-0.410478	8.08426e-101	5.4356e-100	198_coeff0.4_li_day_1_30min	neg				C00042
631	mz_0152.9960	Methylmalonate;	C02170	C4H6O4	M+Cl	152.996	0	-0.410478	8.08426e-101	5.4356e-100	198_coeff0.4_li_day_1_30min	neg				C02170
632	mz_0152.9960	3-Methyl-2-oxobutanoic acid;	C00141	C5H8O3	M+K-2H	152.996	0	-0.410478	8.08426e-101	5.4356e-100	198_coeff0.4_li_day_1_30min	neg				C00141
1873	mz_0269.2275	all-trans-13,14-Dihydroretinol;	C15492	C20H32O	M-H2O-H	269.227	2	-0.400657	1.04035e-95	6.40506e-95	198_coeff0.4_li_day_1_30min	neg				C15492
217	mz_0118.0509	L-Threonine;	C00188	C4H9NO3	M-H	118.051	1	0.400096	5.07235e-117	1.72798e-115	41_coeff0.4_liv_night_1_30min	pos				C00188
1372	mz_0199.0013	D-Erythrose 4-phosphate	C00279	C4H9O7P	M-H	199.001	0	0.400816	0	0	144_coeff0.4_li_night_10_30min	pos				C00279
1373	mz_0199.0013	2-Dehydro-3-deoxy-L-fuconate	C03827	C6H10O5	M+K-2H	199.001	0	0.400816	0	0	144_coeff0.4_li_night_10_30min	pos				C03827
111	mz_0107.0241	Imidazole-4-acetate;	C02835	C5H6N2O2	M-H2O-H	107.025	4	0.401059	1.35411e-294	1.38661e-293	110_coeff0.4_liv_day_10_30min	pos				C02835
112	mz_0107.0241	Thymine;	C00178	C5H6N2O2	M-H2O-H	107.025	4	0.401059	1.35411e-294	1.38661e-293	110_coeff0.4_liv_day_10_30min	pos				C00178
335	mz_0131.0460	L-Asparagine;	C00152	C4H8N2O3	M-H	131.046	1	0.401242	9.62939e-118	3.51473e-116	41_coeff0.4_liv_night_1_30min	pos				C00152
336	mz_0131.0460	3-Ureidopropionate;	C02642	C4H8N2O3	M-H	131.046	1	0.401242	9.62939e-118	3.51473e-116	41_coeff0.4_liv_night_1_30min	pos				C02642
553	mz_0150.0420	Guanine;	C00242	C5H5N5O	M-H	150.042	1	0.401941	2.28534e-96	1.42416e-95	198_coeff0.4_li_day_1_30min	pos				C00242
276	mz_0127.0512	(R)-5,6-Dihydrothymine;	C21028	C5H8N2O2	M-H	127.051	1	0.402208	2.3619e-118	9.2841e-117	41_coeff0.4_liv_night_1_30min	pos				C21028
277	mz_0127.0512	L-Glutamine;	C00064	C5H10N2O3	M-H2O-H	127.051	4	0.402208	2.3619e-118	9.2841e-117	41_coeff0.4_liv_night_1_30min	pos				C00064
278	mz_0127.0512	D-Glutamine;	C00819	C5H10N2O3	M-H2O-H	127.051	4	0.402208	2.3619e-118	9.2841e-117	41_coeff0.4_liv_night_1_30min	pos				C00819
279	mz_0127.0512	(R)-3-Ureidoisobutyrate;	C21029	C5H10N2O3	M-H2O-H	127.051	4	0.402208	2.3619e-118	9.2841e-117	41_coeff0.4_liv_night_1_30min	pos				C21029
497	mz_0145.0982	L-Lysine;	C00047	C6H14N2O2	M-H	145.098	0	0.402283	0	0	144_coeff0.4_li_night_10_30min	pos				C00047
1214	mz_0185.0222	4-Coumarate;	C00811	C9H8O3	M+Na-2H	185.022	1	0.402899	0	0	144_coeff0.4_li_night_10_30min	pos				C00811
1215	mz_0185.0222	Phenylpyruvate;	C00166	C9H8O3	M+Na-2H	185.022	1	0.402899	0	0	144_coeff0.4_li_night_10_30min	pos				C00166
1216	mz_0185.0222	2-Hydroxy-3-phenylpropenoate;	C02763	C9H8O3	M+Na-2H	185.022	1	0.402899	0	0	144_coeff0.4_li_night_10_30min	pos				C02763
1217	mz_0185.0222	D-Ribose	C00121	C5H10O5	M+Cl	185.022	0	0.402899	0	0	144_coeff0.4_li_night_10_30min	pos				C00121
1218	mz_0185.0222	D-Xylose;	C00181	C5H10O5	M+Cl	185.022	0	0.402899	0	0	144_coeff0.4_li_night_10_30min	pos				C00181
1219	mz_0185.0222	L-Arabinose;	C00259	C5H10O5	M+Cl	185.022	0	0.402899	0	0	144_coeff0.4_li_night_10_30min	pos				C00259
1220	mz_0185.0222	D-Xylulose;	C00310	C5H10O5	M+Cl	185.022	0	0.402899	0	0	144_coeff0.4_li_night_10_30min	pos				C00310
1221	mz_0185.0222	L-Xylulose;	C00312	C5H10O5	M+Cl	185.022	0	0.402899	0	0	144_coeff0.4_li_night_10_30min	pos				C00312
1222	mz_0185.0222	(R)-Mevalonate;	C00418	C6H12O4	M+K-2H	185.022	0	0.402899	0	0	144_coeff0.4_li_night_10_30min	pos				C00418
276	mz_0127.0512	(R)-5,6-Dihydrothymine;	C21028	C5H8N2O2	M-H	127.051	1	0.402999	6.52546e-97	4.11668e-96	198_coeff0.4_li_day_1_30min	pos				C05341
277	mz_0127.0512	L-Glutamine;	C00064	C5H10N2O3	M-H2O-H	127.051	4	0.402999	6.52546e-97	4.11668e-96	198_coeff0.4_li_day_1_30min	pos				C00059
278	mz_0127.0512	D-Glutamine;	C00819	C5H10N2O3	M-H2O-H	127.051	4	0.402999	6.52546e-97	4.11668e-96	198_coeff0.4_li_day_1_30min	pos				C00386
279	mz_0127.0512	(R)-3-Ureidoisobutyrate;	C21029	C5H10N2O3	M-H2O-H	127.051	4	0.402999	6.52546e-97	4.11668e-96	198_coeff0.4_li_day_1_30min	pos				C00009
1370	mz_0198.1247	beta-Alanyl-L-lysine	C05341	C9H19N3O3	M-H2O-H	198.124	2	0.404211	0	0	144_coeff0.4_li_night_10_30min	pos				C01353
61	mz_0096.9600	Sulfate;	C00059	H2SO4	M-H	96.9601	1	0.40459	2.94838e-300	3.08076e-299	110_coeff0.4_liv_day_10_30min	pos				C00033
259	mz_0125.0356	Imidazole-4-acetate;	C02835	C5H6N2O2	M-H	125.036	1	0.404725	0	0	144_coeff0.4_li_night_10_30min	pos				C00780
260	mz_0125.0356	Thymine;	C00178	C5H6N2O2	M-H	125.036	1	0.404725	0	0	144_coeff0.4_li_night_10_30min	pos				C04281
1661	mz_0225.0992	Carnosine;	C00386	C9H14N4O3	M-H	225.099	1	0.405209	4.6819e-98	2.99056e-97	198_coeff0.4_li_day_1_30min	pos				C04282
276	mz_0127.0512	(R)-5,6-Dihydrothymine;	C21028	C5H8N2O2	M-H	127.051	1	0.405805	3.19482e-302	3.40781e-301	110_coeff0.4_liv_day_10_30min	pos				C02237
277	mz_0127.0512	L-Glutamine;	C00064	C5H10N2O3	M-H2O-H	127.051	4	0.405805	3.19482e-302	3.40781e-301	110_coeff0.4_liv_day_10_30min	pos				C01879
278	mz_0127.0512	D-Glutamine;	C00819	C5H10N2O3	M-H2O-H	127.051	4	0.405805	3.19482e-302	3.40781e-301	110_coeff0.4_liv_day_10_30min	pos				C00025
279	mz_0127.0512	(R)-3-Ureidoisobutyrate;	C21029	C5H10N2O3	M-H2O-H	127.051	4	0.405805	3.19482e-302	3.40781e-301	110_coeff0.4_liv_day_10_30min	pos				C05938
62	mz_0096.9695	Orthophosphate;	C00009	H3PO4	M-H	96.9696	1	0.40612	0	0	144_coeff0.4_li_night_10_30min	pos				C00217
63	mz_0096.9695	Carbonic acid;	C01353	H2CO3	M+Cl	96.9698	3	0.40612	0	0	144_coeff0.4_li_night_10_30min	pos				C03508
64	mz_0096.9695	Acetate;	C00033	C2H4O2	M+K-2H	96.9697	2	0.40612	0	0	144_coeff0.4_li_night_10_30min	pos				C00148
335	mz_0131.0460	L-Asparagine;	C00152	C4H8N2O3	M-H	131.046	1	0.406818	6.79169e-99	4.39311e-98	198_coeff0.4_li_day_1_30min	pos				C00763
336	mz_0131.0460	3-Ureidopropionate;	C02642	C4H8N2O3	M-H	131.046	1	0.406818	6.79169e-99	4.39311e-98	198_coeff0.4_li_day_1_30min	pos				C00437
1050	mz_0175.0877	Serotonin;	C00780	C10H12N2O	M-H	175.088	0	0.406843	6.58562e-99	4.31443e-98	198_coeff0.4_li_day_1_30min	pos				C00106
553	mz_0150.0420	Guanine;	C00242	C5H5N5O	M-H	150.042	1	0.407601	0	0	144_coeff0.4_li_night_10_30min	pos				C00123
289	mz_0128.0353	L-1-Pyrroline-3-hydroxy-5-carboxylate;	C04281	C5H7NO3	M-H	128.035	1	0.407916	1.18322e-305	1.28895e-304	110_coeff0.4_liv_day_10_30min	pos				C00407
290	mz_0128.0353	1-Pyrroline-4-hydroxy-2-carboxylate	C04282	C5H7NO3	M-H	128.035	1	0.407916	1.18322e-305	1.28895e-304	110_coeff0.4_liv_day_10_30min	pos				C00051
291	mz_0128.0353	5-Oxo-D-proline;	C02237	C5H7NO3	M-H	128.035	1	0.407916	1.18322e-305	1.28895e-304	110_coeff0.4_liv_day_10_30min	pos				C04076
292	mz_0128.0353	5-Oxoproline;	C01879	C5H7NO3	M-H	128.035	1	0.407916	1.18322e-305	1.28895e-304	110_coeff0.4_liv_day_10_30min	pos				C02946
293	mz_0128.0353	L-Glutamate;	C00025	C5H9NO4	M-H2O-H	128.035	4	0.407916	1.18322e-305	1.28895e-304	110_coeff0.4_liv_day_10_30min	pos				C02630
294	mz_0128.0353	L-4-Hydroxyglutamate semialdehyde	C05938	C5H9NO4	M-H2O-H	128.035	4	0.407916	1.18322e-305	1.28895e-304	110_coeff0.4_liv_day_10_30min	pos				C04051
295	mz_0128.0353	D-Glutamate;	C00217	C5H9NO4	M-H2O-H	128.035	4	0.407916	1.18322e-305	1.28895e-304	110_coeff0.4_liv_day_10_30min	pos				C05828
259	mz_0125.0356	Imidazole-4-acetate;	C02835	C5H6N2O2	M-H	125.036	1	0.409397	3.00926e-100	1.99705e-99	198_coeff0.4_li_day_1_30min	pos				C00198
260	mz_0125.0356	Thymine;	C00178	C5H6N2O2	M-H	125.036	1	0.409397	3.00926e-100	1.99705e-99	198_coeff0.4_li_day_1_30min	pos				C01040
597	mz_0152.0115	L-2-Amino-3-oxobutanoic acid;	C03508	C4H7NO3	M+Cl	152.012	3	0.41135	0	0	144_coeff0.4_li_night_10_30min	pos				C00257
598	mz_0152.0115	L-Proline;	C00148	C5H9NO2	M+K-2H	152.012	3	0.41135	0	0	144_coeff0.4_li_night_10_30min	pos				C00800
599	mz_0152.0115	D-Proline	C00763	C5H9NO2	M+K-2H	152.012	3	0.41135	0	0	144_coeff0.4_li_night_10_30min	pos				C00111
678	mz_0155.0825	N-Acetylornithine;	C00437	C7H14N2O3	M-H2O-H	155.082	3	0.411372	2.71453e-101	1.8745e-100	198_coeff0.4_li_day_1_30min	pos				C00118
149	mz_0111.0199	Uracil	C00106	C4H4N2O2	M-H	111.02	1	0.411585	0	0	110_coeff0.4_liv_day_10_30min	pos				C00122
321	mz_0130.0872	L-Leucine;	C00123	C6H13NO2	M-H	130.087	1	0.41179	0	0	110_coeff0.4_liv_day_10_30min	pos				C00884
322	mz_0130.0872	L-Isoleucine;	C00407	C6H13NO2	M-H	130.087	1	0.41179	0	0	110_coeff0.4_liv_day_10_30min	pos				C01262
2286	mz_0344.0331	Glutathione;	C00051	C10H17N3O6S	M+K-2H	344.032	2	0.41311	3.22316e-102	2.25621e-101	198_coeff0.4_li_day_1_30min	pos				C01042
476	mz_0144.0664	L-2-Aminoadipate 6-semialdehyde;	C04076	C6H11NO3	M-H	144.067	1	0.413823	0	0	144_coeff0.4_li_night_10_30min	pos				C00149
477	mz_0144.0664	4-Acetamidobutanoate;	C02946	C6H11NO3	M-H	144.067	1	0.413823	0	0	144_coeff0.4_li_night_10_30min	pos				C00429
516	mz_0147.0294	2-Hydroxyglutarate;	C02630	C5H8O5	M-H	147.03	3	0.41438	0	0	144_coeff0.4_li_night_10_30min	pos				C00077
517	mz_0147.0294	5-Amino-4-imidazolecarboxyamide	C04051	C4H6N4O	M+Na-2H	147.029	4	0.41438	0	0	144_coeff0.4_li_night_10_30min	pos				C00515
516	mz_0147.0294	2-Hydroxyglutarate;	C02630	C5H8O5	M-H	147.03	3	0.415609	1.47527e-103	1.06178e-102	198_coeff0.4_li_day_1_30min	pos				C00041
517	mz_0147.0294	5-Amino-4-imidazolecarboxyamide	C04051	C4H6N4O	M+Na-2H	147.029	4	0.415609	1.47527e-103	1.06178e-102	198_coeff0.4_li_day_1_30min	pos				C00213
426	mz_0139.0511	Methylimidazoleacetic acid;	C05828	C6H8N2O2	M-H	139.051	1	0.415994	9.14842e-104	6.67835e-103	198_coeff0.4_li_day_1_30min	pos				C00099
217	mz_0118.0509	L-Threonine;	C00188	C4H9NO3	M-H	118.051	1	0.416496	0	0	144_coeff0.4_li_night_10_30min	pos				C01019
1061	mz_0177.0404	D-Glucono-1,5-lactone;	C00198	C6H10O6	M-H	177.04	0	0.416813	3.30544e-104	2.44794e-103	198_coeff0.4_li_day_1_30min	pos				C00794
1062	mz_0177.0404	L-Gulono-1,4-lactone;	C01040	C6H10O6	M-H	177.04	0	0.416813	3.30544e-104	2.44794e-103	198_coeff0.4_li_day_1_30min	pos				C01697
1063	mz_0177.0404	D-Gluconic acid;	C00257	C6H12O7	M-H2O-H	177.04	3	0.416813	3.30544e-104	2.44794e-103	198_coeff0.4_li_day_1_30min	pos				C00387
1064	mz_0177.0404	L-Gulonate;	C00800	C6H12O7	M-H2O-H	177.04	3	0.416813	3.30544e-104	2.44794e-103	198_coeff0.4_li_day_1_30min	pos				C00159
560	mz_0150.9801	Glycerone phosphate;	C00111	C3H7O6P	M-H2O-H	150.98	3	0.417347	0	0	110_coeff0.4_liv_day_10_30min	pos				C00031
561	mz_0150.9801	D-Glyceraldehyde 3-phosphate;	C00118	C3H7O6P	M-H2O-H	150.98	3	0.417347	0	0	110_coeff0.4_liv_day_10_30min	pos				C00137
562	mz_0150.9801	Fumarate;	C00122	C4H4O4	M+Cl	150.98	2	0.417347	0	0	110_coeff0.4_liv_day_10_30min	pos				C00221
1725	mz_0239.1149	Homocarnosine;	C00884	C10H16N4O3	M-H	239.115	0	0.417953	7.96912e-105	5.98856e-104	198_coeff0.4_li_day_1_30min	pos				C00267
1726	mz_0239.1149	beta-Alanyl-N(pi)-methyl-L-histidine;	C01262	C10H16N4O3	M-H	239.115	0	0.417953	7.96912e-105	5.98856e-104	198_coeff0.4_li_day_1_30min	pos				C00095
466	mz_0143.0350	2-Dehydro-3-deoxy-L-fuconate	C03827	C6H10O5	M-H2O-H	143.034	4	0.417962	0	0	144_coeff0.4_li_night_10_30min	pos				C00247
1370	mz_0198.1247	beta-Alanyl-L-lysine	C05341	C9H19N3O3	M-H2O-H	198.124	2	0.418517	5.7276e-129	2.439e-127	41_coeff0.4_liv_night_1_30min	pos				C01720
321	mz_0130.0872	L-Leucine;	C00123	C6H13NO2	M-H	130.087	1	0.418518	5.72116e-129	2.439e-127	41_coeff0.4_liv_night_1_30min	pos				C00124
322	mz_0130.0872	L-Isoleucine;	C00407	C6H13NO2	M-H	130.087	1	0.418518	5.72116e-129	2.439e-127	41_coeff0.4_liv_night_1_30min	pos				C00984
111	mz_0107.0241	Imidazole-4-acetate;	C02835	C5H6N2O2	M-H2O-H	107.025	4	0.419184	0	0	144_coeff0.4_li_night_10_30min	pos				C02336
112	mz_0107.0241	Thymine;	C00178	C5H6N2O2	M-H2O-H	107.025	4	0.419184	0	0	144_coeff0.4_li_night_10_30min	pos				C01152
476	mz_0144.0664	L-2-Aminoadipate 6-semialdehyde;	C04076	C6H11NO3	M-H	144.067	1	0.420171	4.93659e-106	3.76507e-105	198_coeff0.4_li_day_1_30min	pos				C00079
477	mz_0144.0664	4-Acetamidobutanoate;	C02946	C6H11NO3	M-H	144.067	1	0.420171	4.93659e-106	3.76507e-105	198_coeff0.4_li_day_1_30min	pos				C00788
1023	mz_0174.0407	N-Acetyl-L-aspartate;	C01042	C6H9NO5	M-H	174.041	0	0.420303	0	0	144_coeff0.4_li_night_10_30min	pos				C05589
942	mz_0168.9907	Glycerone phosphate;	C00111	C3H7O6P	M-H	168.991	0	0.420961	0	0	144_coeff0.4_li_night_10_30min	pos				C00183
943	mz_0168.9907	D-Glyceraldehyde 3-phosphate;	C00118	C3H7O6P	M-H	168.991	0	0.420961	0	0	144_coeff0.4_li_night_10_30min	pos				C00719
945	mz_0168.9907	(S)-Malate;	C00149	C4H6O5	M+Cl	168.991	1	0.420961	0	0	144_coeff0.4_li_night_10_30min	pos				C00534
335	mz_0131.0460	L-Asparagine;	C00152	C4H8N2O3	M-H	131.046	1	0.421512	0	0	144_coeff0.4_li_night_10_30min	pos				C00628
336	mz_0131.0460	3-Ureidopropionate;	C02642	C4H8N2O3	M-H	131.046	1	0.421512	0	0	144_coeff0.4_li_night_10_30min	pos				C03227
173	mz_0113.0356	5,6-Dihydrouracil;	C00429	C4H6N2O2	M-H	113.036	1	0.42186	3.22172e-131	1.6463e-129	41_coeff0.4_liv_night_1_30min	pos				C05651
174	mz_0113.0356	L-Asparagine;	C00152	C4H8N2O3	M-H2O-H	113.035	4	0.42186	3.22172e-131	1.6463e-129	41_coeff0.4_liv_night_1_30min	pos				C00334
175	mz_0113.0356	3-Ureidopropionate;	C02642	C4H8N2O3	M-H2O-H	113.035	4	0.42186	3.22172e-131	1.6463e-129	41_coeff0.4_liv_night_1_30min	pos				C01026
534	mz_0149.0455	D-Ribose	C00121	C5H10O5	M-H	149.046	1	0.422053	4.58071e-107	3.54658e-106	198_coeff0.4_li_day_1_30min	pos				C02356
535	mz_0149.0455	D-Xylose;	C00181	C5H10O5	M-H	149.046	1	0.422053	4.58071e-107	3.54658e-106	198_coeff0.4_li_day_1_30min	pos				C01205
536	mz_0149.0455	L-Arabinose;	C00259	C5H10O5	M-H	149.046	1	0.422053	4.58071e-107	3.54658e-106	198_coeff0.4_li_day_1_30min	pos				C00232
537	mz_0149.0455	D-Xylulose;	C00310	C5H10O5	M-H	149.046	1	0.422053	4.58071e-107	3.54658e-106	198_coeff0.4_li_day_1_30min	pos				C00109
538	mz_0149.0455	L-Xylulose;	C00312	C5H10O5	M-H	149.046	1	0.422053	4.58071e-107	3.54658e-106	198_coeff0.4_li_day_1_30min	pos				C00164
337	mz_0131.0824	L-Ornithine;	C00077	C5H12N2O2	M-H	131.083	1	0.422458	0	0	110_coeff0.4_liv_day_10_30min	pos				C00349
338	mz_0131.0824	D-Ornithine	C00515	C5H12N2O2	M-H	131.083	1	0.422458	0	0	110_coeff0.4_liv_day_10_30min	pos				C06002
942	mz_0168.9907	Glycerone phosphate;	C00111	C3H7O6P	M-H	168.991	0	0.422549	2.44051e-107	1.91862e-106	198_coeff0.4_li_day_1_30min	pos				C00322
943	mz_0168.9907	D-Glyceraldehyde 3-phosphate;	C00118	C3H7O6P	M-H	168.991	0	0.422549	2.44051e-107	1.91862e-106	198_coeff0.4_li_day_1_30min	pos				C00643
945	mz_0168.9907	(S)-Malate;	C00149	C4H6O5	M+Cl	168.991	1	0.422549	2.44051e-107	1.91862e-106	198_coeff0.4_li_day_1_30min	pos				C00135
1634	mz_0221.1046	Homocarnosine;	C00884	C10H16N4O3	M-H2O-H	221.104	3	0.423165	1.11639e-107	8.91369e-107	198_coeff0.4_li_day_1_30min	pos				C00074
1635	mz_0221.1046	beta-Alanyl-N(pi)-methyl-L-histidine;	C01262	C10H16N4O3	M-H2O-H	221.104	3	0.423165	1.11639e-107	8.91369e-107	198_coeff0.4_li_day_1_30min	pos				C00197
1332	mz_0195.0512	D-Gluconic acid;	C00257	C6H12O7	M-H	195.051	1	0.423168	4.18046e-132	2.37357e-130	41_coeff0.4_liv_night_1_30min	pos				C00631
1333	mz_0195.0512	L-Gulonate;	C00800	C6H12O7	M-H	195.051	1	0.423168	4.18046e-132	2.37357e-130	41_coeff0.4_liv_night_1_30min	pos				C00036
27	mz_0088.0403	L-Alanine;	C00041	C3H7NO2	M-H	88.0404	1	0.423463	7.64048e-108	6.19728e-107	198_coeff0.4_li_day_1_30min	pos				C00433
28	mz_0088.0403	Sarcosine;	C00213	C3H7NO2	M-H	88.0404	1	0.423463	7.64048e-108	6.19728e-107	198_coeff0.4_li_day_1_30min	pos				C00065
29	mz_0088.0403	beta-Alanine;	C00099	C3H7NO2	M-H	88.0404	1	0.423463	7.64048e-108	6.19728e-107	198_coeff0.4_li_day_1_30min	pos				C00740
796	mz_0163.0609	6-Deoxy-L-galactose;	C01019	C6H12O5	M-H	163.061	2	0.423734	5.40768e-108	4.45698e-107	198_coeff0.4_li_day_1_30min	pos				C00881
797	mz_0163.0609	D-Sorbitol;	C00794	C6H14O6	M-H2O-H	163.061	1	0.423734	5.40768e-108	4.45698e-107	198_coeff0.4_li_day_1_30min	pos				C02350
798	mz_0163.0609	Galactitol;	C01697	C6H14O6	M-H2O-H	163.061	1	0.423734	5.40768e-108	4.45698e-107	198_coeff0.4_li_day_1_30min	pos				C00499
1946	mz_0282.0845	Guanosine	C00387	C10H13N5O5	M-H	282.084	0	0.424604	1.78117e-108	1.51697e-107	198_coeff0.4_li_day_1_30min	pos				C00147
1526	mz_0215.0323	D-Mannose;	C00159	C6H12O6	M+Cl	215.033	2	0.424641	4.14178e-133	2.64556e-131	41_coeff0.4_liv_night_1_30min	pos				C01181
1527	mz_0215.0323	D-Glucose;	C00031	C6H12O6	M+Cl	215.033	2	0.424641	4.14178e-133	2.64556e-131	41_coeff0.4_liv_night_1_30min	pos				C01996
1528	mz_0215.0323	myo-Inositol;	C00137	C6H12O6	M+Cl	215.033	2	0.424641	4.14178e-133	2.64556e-131	41_coeff0.4_liv_night_1_30min	pos				C05587
1529	mz_0215.0323	beta-D-Glucose;	C00221	C6H12O6	M+Cl	215.033	2	0.424641	4.14178e-133	2.64556e-131	41_coeff0.4_liv_night_1_30min	pos				C00272
1530	mz_0215.0323	alpha-D-Glucose	C00267	C6H12O6	M+Cl	215.033	2	0.424641	4.14178e-133	2.64556e-131	41_coeff0.4_liv_night_1_30min	pos				C05636
1531	mz_0215.0323	D-Fructose;	C00095	C6H12O6	M+Cl	215.033	2	0.424641	4.14178e-133	2.64556e-131	41_coeff0.4_liv_night_1_30min	pos				C05638
1532	mz_0215.0323	L-Sorbose;	C00247	C6H12O6	M+Cl	215.033	2	0.424641	4.14178e-133	2.64556e-131	41_coeff0.4_liv_night_1_30min	pos				C03771
1533	mz_0215.0323	L-Fuconate	C01720	C6H12O6	M+Cl	215.033	2	0.424641	4.14178e-133	2.64556e-131	41_coeff0.4_liv_night_1_30min	pos				C00439
1534	mz_0215.0323	D-Galactose;	C00124	C6H12O6	M+Cl	215.033	2	0.424641	4.14178e-133	2.64556e-131	41_coeff0.4_liv_night_1_30min	pos				C01419
1535	mz_0215.0323	alpha-D-Galactose	C00984	C6H12O6	M+Cl	215.033	2	0.424641	4.14178e-133	2.64556e-131	41_coeff0.4_liv_night_1_30min	pos				C00082
1536	mz_0215.0323	beta-D-Fructose;	C02336	C6H12O6	M+Cl	215.033	2	0.424641	4.14178e-133	2.64556e-131	41_coeff0.4_liv_night_1_30min	pos				C00624
337	mz_0131.0824	L-Ornithine;	C00077	C5H12N2O2	M-H	131.083	1	0.426346	0	0	144_coeff0.4_li_night_10_30min	pos				C00191
338	mz_0131.0824	D-Ornithine	C00515	C5H12N2O2	M-H	131.083	1	0.426346	0	0	144_coeff0.4_li_night_10_30min	pos				C00618
940	mz_0168.0778	N(pi)-Methyl-L-histidine;	C01152	C7H11N3O2	M-H	168.078	0	0.426434	0	0	110_coeff0.4_liv_day_10_30min	pos				C01035
810	mz_0164.0717	L-Phenylalanine;	C00079	C9H11NO2	M-H	164.072	0	0.426472	2.30351e-134	1.68156e-132	41_coeff0.4_liv_night_1_30min	pos				C00049
811	mz_0164.0717	L-Adrenaline;	C00788	C9H13NO3	M-H2O-H	164.071	4	0.426472	2.30351e-134	1.68156e-132	41_coeff0.4_liv_night_1_30min	pos				C00402
812	mz_0164.0717	L-Normetanephrine	C05589	C9H13NO3	M-H2O-H	164.071	4	0.426472	2.30351e-134	1.68156e-132	41_coeff0.4_liv_night_1_30min	pos				C03680
204	mz_0116.0716	L-Valine;	C00183	C5H11NO2	M-H	116.072	1	0.428526	8.82005e-136	7.51174e-134	41_coeff0.4_liv_night_1_30min	pos				C00022
205	mz_0116.0716	Betaine;	C00719	C5H11NO2	M-H	116.072	1	0.428526	8.82005e-136	7.51174e-134	41_coeff0.4_liv_night_1_30min	pos				C00327
905	mz_0167.0826	Pyridoxamine;	C00534	C8H12N2O2	M-H	167.083	0	0.42887	0	0	144_coeff0.4_li_night_10_30min	pos				C01005
149	mz_0111.0199	Uracil	C00106	C4H4N2O2	M-H	111.02	1	0.429677	1.40465e-136	1.43555e-134	41_coeff0.4_liv_night_1_30min	pos				C00186
637	mz_0153.0193	2,5-Dihydroxybenzoate;	C00628	C7H6O4	M-H	153.019	0	0.430713	0	0	144_coeff0.4_li_night_10_30min	pos				C00577
1438	mz_0205.0621	3-Hydroxy-L-kynurenine	C03227	C10H12N2O4	M-H2O-H	205.061	4	0.431081	4.12889e-112	3.70151e-111	198_coeff0.4_li_day_1_30min	pos				C00256
1439	mz_0205.0621	5-Hydroxykynurenine;	C05651	C10H12N2O4	M-H2O-H	205.061	4	0.431081	4.12889e-112	3.70151e-111	198_coeff0.4_li_day_1_30min	pos				C01013
87	mz_0102.0560	4-Aminobutanoate;	C00334	C4H9NO2	M-H	102.056	0	0.433649	1.42054e-113	1.29624e-112	198_coeff0.4_li_day_1_30min	pos				C00255
88	mz_0102.0560	N,N-Dimethylglycine;	C01026	C4H9NO2	M-H	102.056	0	0.433649	1.42054e-113	1.29624e-112	198_coeff0.4_li_day_1_30min	pos				C06001
89	mz_0102.0560	(S)-2-Aminobutanoate;	C02356	C4H9NO2	M-H	102.056	0	0.433649	1.42054e-113	1.29624e-112	198_coeff0.4_li_day_1_30min	pos				C05984
90	mz_0102.0560	(R)-3-Amino-2-methylpropanoate;	C01205	C4H9NO2	M-H	102.056	0	0.433649	1.42054e-113	1.29624e-112	198_coeff0.4_li_day_1_30min	pos				C01089
348	mz_0133.0142	(S)-Malate;	C00149	C4H6O5	M-H	133.014	0	0.435368	0	0	110_coeff0.4_liv_day_10_30min	pos				C01801
81	mz_0101.0244	Succinate semialdehyde;	C00232	C4H6O3	M-H	101.024	0	0.435466	1.28682e-114	1.19557e-113	198_coeff0.4_li_day_1_30min	pos				C00329
82	mz_0101.0244	2-Oxobutanoate;	C00109	C4H6O3	M-H	101.024	0	0.435466	1.28682e-114	1.19557e-113	198_coeff0.4_li_day_1_30min	pos				C05643
83	mz_0101.0244	Acetoacetate;	C00164	C4H6O3	M-H	101.024	0	0.435466	1.28682e-114	1.19557e-113	198_coeff0.4_li_day_1_30min	pos				C00642
84	mz_0101.0244	2-Methyl-3-oxopropanoate;	C00349	C4H6O3	M-H	101.024	0	0.435466	1.28682e-114	1.19557e-113	198_coeff0.4_li_day_1_30min	pos				C04043
85	mz_0101.0244	(S)-Methylmalonate semialdehyde	C06002	C4H6O3	M-H	101.024	0	0.435466	1.28682e-114	1.19557e-113	198_coeff0.4_li_day_1_30min	pos				C05852
719	mz_0159.0299	2-Oxoadipate;	C00322	C6H8O5	M-H	159.03	0	0.43614	0	0	144_coeff0.4_li_night_10_30min	pos				C01233
720	mz_0159.0299	D-Glucono-1,5-lactone;	C00198	C6H10O6	M-H2O-H	159.029	3	0.43614	0	0	144_coeff0.4_li_night_10_30min	pos				C00978
721	mz_0159.0299	L-Gulono-1,4-lactone;	C01040	C6H10O6	M-H2O-H	159.029	3	0.43614	0	0	144_coeff0.4_li_night_10_30min	pos				C00062
500	mz_0146.0458	L-Glutamate;	C00025	C5H9NO4	M-H	146.046	1	0.436162	0	0	144_coeff0.4_li_night_10_30min	pos				C00792
501	mz_0146.0458	L-4-Hydroxyglutamate semialdehyde	C05938	C5H9NO4	M-H	146.046	1	0.436162	0	0	144_coeff0.4_li_night_10_30min	pos				C05660
502	mz_0146.0458	D-Glutamate;	C00217	C5H9NO4	M-H	146.046	1	0.436162	0	0	144_coeff0.4_li_night_10_30min	pos				C02670
1385	mz_0201.0670	5-Hydroxy-L-tryptophan;	C00643	C11H12N2O3	M-H2O-H	201.066	3	0.437897	5.05911e-116	4.78741e-115	198_coeff0.4_li_day_1_30min	pos				C00632
374	mz_0136.0515	L-Histidine;	C00135	C6H9N3O2	M-H2O-H	136.051	3	0.439108	0	0	110_coeff0.4_liv_day_10_30min	pos				C00258
863	mz_0166.9750	Phosphoenolpyruvate;	C00074	C3H5O6P	M-H	166.975	1	0.439262	8.12958e-117	7.83814e-116	198_coeff0.4_li_day_1_30min	pos				C00078
864	mz_0166.9750	3-Phospho-D-glycerate;	C00197	C3H7O7P	M-H2O-H	166.975	3	0.439262	8.12958e-117	7.83814e-116	198_coeff0.4_li_day_1_30min	pos
865	mz_0166.9750	2-Phospho-D-glycerate;	C00631	C3H7O7P	M-H2O-H	166.975	3	0.439262	8.12958e-117	7.83814e-116	198_coeff0.4_li_day_1_30min	pos
866	mz_0166.9750	Oxaloacetate;	C00036	C4H4O5	M+Cl	166.975	2	0.439262	8.12958e-117	7.83814e-116	198_coeff0.4_li_day_1_30min	pos
867	mz_0166.9750	2,5-Dioxopentanoate;	C00433	C5H6O4	M+K-2H	166.975	1	0.439262	8.12958e-117	7.83814e-116	198_coeff0.4_li_day_1_30min	pos
100	mz_0104.0351	L-Serine;	C00065	C3H7NO3	M-H	104.035	2	0.439812	9.61383e-144	1.22817e-141	41_coeff0.4_liv_night_1_30min	pos
101	mz_0104.0351	D-Serine	C00740	C3H7NO3	M-H	104.035	2	0.439812	9.61383e-144	1.22817e-141	41_coeff0.4_liv_night_1_30min	pos
27	mz_0088.0403	L-Alanine;	C00041	C3H7NO2	M-H	88.0404	1	0.440158	5.4195e-144	9.23121e-142	41_coeff0.4_liv_night_1_30min	pos
28	mz_0088.0403	Sarcosine;	C00213	C3H7NO2	M-H	88.0404	1	0.440158	5.4195e-144	9.23121e-142	41_coeff0.4_liv_night_1_30min	pos
29	mz_0088.0403	beta-Alanine;	C00099	C3H7NO2	M-H	88.0404	1	0.440158	5.4195e-144	9.23121e-142	41_coeff0.4_liv_night_1_30min	pos
1094	mz_0179.0560	D-Mannose;	C00159	C6H12O6	M-H	179.056	0	0.442859	0	0	144_coeff0.4_li_night_10_30min	pos
1095	mz_0179.0560	D-Glucose;	C00031	C6H12O6	M-H	179.056	0	0.442859	0	0	144_coeff0.4_li_night_10_30min	pos
1096	mz_0179.0560	myo-Inositol;	C00137	C6H12O6	M-H	179.056	0	0.442859	0	0	144_coeff0.4_li_night_10_30min	pos
1097	mz_0179.0560	beta-D-Glucose;	C00221	C6H12O6	M-H	179.056	0	0.442859	0	0	144_coeff0.4_li_night_10_30min	pos
1098	mz_0179.0560	alpha-D-Glucose	C00267	C6H12O6	M-H	179.056	0	0.442859	0	0	144_coeff0.4_li_night_10_30min	pos
1099	mz_0179.0560	D-Fructose;	C00095	C6H12O6	M-H	179.056	0	0.442859	0	0	144_coeff0.4_li_night_10_30min	pos
1100	mz_0179.0560	L-Sorbose;	C00247	C6H12O6	M-H	179.056	0	0.442859	0	0	144_coeff0.4_li_night_10_30min	pos
1101	mz_0179.0560	L-Fuconate	C01720	C6H12O6	M-H	179.056	0	0.442859	0	0	144_coeff0.4_li_night_10_30min	pos
1102	mz_0179.0560	D-Galactose;	C00124	C6H12O6	M-H	179.056	0	0.442859	0	0	144_coeff0.4_li_night_10_30min	pos
1103	mz_0179.0560	alpha-D-Galactose	C00984	C6H12O6	M-H	179.056	0	0.442859	0	0	144_coeff0.4_li_night_10_30min	pos
1104	mz_0179.0560	beta-D-Fructose;	C02336	C6H12O6	M-H	179.056	0	0.442859	0	0	144_coeff0.4_li_night_10_30min	pos
1667	mz_0226.0828	Deoxycytidine;	C00881	C9H13N3O4	M-H	226.083	2	0.44506	3.13069e-120	3.0765e-119	198_coeff0.4_li_day_1_30min	pos
678	mz_0155.0825	N-Acetylornithine;	C00437	C7H14N2O3	M-H2O-H	155.082	3	0.447359	0	0	144_coeff0.4_li_night_10_30min	pos
321	mz_0130.0872	L-Leucine;	C00123	C6H13NO2	M-H	130.087	1	0.44794	5.94883e-122	5.96049e-121	198_coeff0.4_li_day_1_30min	pos
322	mz_0130.0872	L-Isoleucine;	C00407	C6H13NO2	M-H	130.087	1	0.44794	5.94883e-122	5.96049e-121	198_coeff0.4_li_day_1_30min	pos
559	mz_0150.0669	N(pi)-Methyl-L-histidine;	C01152	C7H11N3O2	M-H2O-H	150.067	1	0.44807	4.97173e-122	5.08111e-121	198_coeff0.4_li_day_1_30min	pos
698	mz_0157.0367	(S)-Allantoin;	C02350	C4H6N4O3	M-H	157.037	0	0.448693	0	0	144_coeff0.4_li_night_10_30min	pos
699	mz_0157.0367	Allantoate;	C00499	C4H8N4O4	M-H2O-H	157.036	3	0.448693	0	0	144_coeff0.4_li_night_10_30min	pos
360	mz_0134.0472	Adenine;	C00147	C5H5N5	M-H	134.047	0	0.449145	0	0	144_coeff0.4_li_night_10_30min	pos
907	mz_0167.0933	4-Trimethylammoniobutanoate;	C01181	C7H16NO2	M+Na-2H	167.093	3	0.451005	8.42011e-124	8.78097e-123	198_coeff0.4_li_day_1_30min	pos
908	mz_0167.0933	Acetylcholine;	C01996	C7H16NO2	M+Na-2H	167.093	3	0.451005	8.42011e-124	8.78097e-123	198_coeff0.4_li_day_1_30min	pos
747	mz_0161.0455	2-Dehydro-3-deoxy-L-fuconate	C03827	C6H10O5	M-H	161.046	0	0.451383	0	0	144_coeff0.4_li_night_10_30min	pos
748	mz_0161.0455	D-Mannose;	C00159	C6H12O6	M-H2O-H	161.045	3	0.451383	0	0	144_coeff0.4_li_night_10_30min	pos
749	mz_0161.0455	D-Glucose;	C00031	C6H12O6	M-H2O-H	161.045	3	0.451383	0	0	144_coeff0.4_li_night_10_30min	pos
750	mz_0161.0455	myo-Inositol;	C00137	C6H12O6	M-H2O-H	161.045	3	0.451383	0	0	144_coeff0.4_li_night_10_30min	pos
751	mz_0161.0455	beta-D-Glucose;	C00221	C6H12O6	M-H2O-H	161.045	3	0.451383	0	0	144_coeff0.4_li_night_10_30min	pos
752	mz_0161.0455	alpha-D-Glucose	C00267	C6H12O6	M-H2O-H	161.045	3	0.451383	0	0	144_coeff0.4_li_night_10_30min	pos
753	mz_0161.0455	D-Fructose;	C00095	C6H12O6	M-H2O-H	161.045	3	0.451383	0	0	144_coeff0.4_li_night_10_30min	pos
754	mz_0161.0455	L-Sorbose;	C00247	C6H12O6	M-H2O-H	161.045	3	0.451383	0	0	144_coeff0.4_li_night_10_30min	pos
755	mz_0161.0455	L-Fuconate	C01720	C6H12O6	M-H2O-H	161.045	3	0.451383	0	0	144_coeff0.4_li_night_10_30min	pos
756	mz_0161.0455	D-Galactose;	C00124	C6H12O6	M-H2O-H	161.045	3	0.451383	0	0	144_coeff0.4_li_night_10_30min	pos
757	mz_0161.0455	alpha-D-Galactose	C00984	C6H12O6	M-H2O-H	161.045	3	0.451383	0	0	144_coeff0.4_li_night_10_30min	pos
758	mz_0161.0455	beta-D-Fructose;	C02336	C6H12O6	M-H2O-H	161.045	3	0.451383	0	0	144_coeff0.4_li_night_10_30min	pos
1332	mz_0195.0512	D-Gluconic acid;	C00257	C6H12O7	M-H	195.051	1	0.452056	0	0	144_coeff0.4_li_night_10_30min	pos
1333	mz_0195.0512	L-Gulonate;	C00800	C6H12O7	M-H	195.051	1	0.452056	0	0	144_coeff0.4_li_night_10_30min	pos
860	mz_0166.0874	3-Methoxytyramine	C05587	C9H13NO2	M-H	166.087	0	0.45254	0	0	110_coeff0.4_liv_day_10_30min	pos
701	mz_0157.0771	Serotonin;	C00780	C10H12N2O	M-H2O-H	157.077	3	0.453756	0	0	110_coeff0.4_liv_day_10_30min	pos
1639	mz_0222.0998	Tetrahydrobiopterin;	C00272	C9H15N5O3	M-H2O-H	222.099	3	0.455662	1.19773e-126	1.27509e-125	198_coeff0.4_li_day_1_30min	pos
553	mz_0150.0420	Guanine;	C00242	C5H5N5O	M-H	150.042	1	0.45667	0	0	110_coeff0.4_liv_day_10_30min	pos
276	mz_0127.0512	(R)-5,6-Dihydrothymine;	C21028	C5H8N2O2	M-H	127.051	1	0.457218	0	0	144_coeff0.4_li_night_10_30min	pos
277	mz_0127.0512	L-Glutamine;	C00064	C5H10N2O3	M-H2O-H	127.051	4	0.457218	0	0	144_coeff0.4_li_night_10_30min	pos
278	mz_0127.0512	D-Glutamine;	C00819	C5H10N2O3	M-H2O-H	127.051	4	0.457218	0	0	144_coeff0.4_li_night_10_30min	pos
279	mz_0127.0512	(R)-3-Ureidoisobutyrate;	C21029	C5H10N2O3	M-H2O-H	127.051	4	0.457218	0	0	144_coeff0.4_li_night_10_30min	pos
1116	mz_0179.0827	3-Hydroxykynurenamine	C05636	C9H12N2O2	M-H	179.083	0	0.457757	6.06612e-128	6.59529e-127	198_coeff0.4_li_day_1_30min	pos
1117	mz_0179.0827	5-Hydroxykynurenamine	C05638	C9H12N2O2	M-H	179.083	0	0.457757	6.06612e-128	6.59529e-127	198_coeff0.4_li_day_1_30min	pos
360	mz_0134.0472	Adenine;	C00147	C5H5N5	M-H	134.047	0	0.457983	0	0	110_coeff0.4_liv_day_10_30min	pos
1526	mz_0215.0323	D-Mannose;	C00159	C6H12O6	M+Cl	215.033	2	0.457999	0	0	110_coeff0.4_liv_day_10_30min	pos
1527	mz_0215.0323	D-Glucose;	C00031	C6H12O6	M+Cl	215.033	2	0.457999	0	0	110_coeff0.4_liv_day_10_30min	pos
1528	mz_0215.0323	myo-Inositol;	C00137	C6H12O6	M+Cl	215.033	2	0.457999	0	0	110_coeff0.4_liv_day_10_30min	pos
1529	mz_0215.0323	beta-D-Glucose;	C00221	C6H12O6	M+Cl	215.033	2	0.457999	0	0	110_coeff0.4_liv_day_10_30min	pos
1530	mz_0215.0323	alpha-D-Glucose	C00267	C6H12O6	M+Cl	215.033	2	0.457999	0	0	110_coeff0.4_liv_day_10_30min	pos
1531	mz_0215.0323	D-Fructose;	C00095	C6H12O6	M+Cl	215.033	2	0.457999	0	0	110_coeff0.4_liv_day_10_30min	pos
1532	mz_0215.0323	L-Sorbose;	C00247	C6H12O6	M+Cl	215.033	2	0.457999	0	0	110_coeff0.4_liv_day_10_30min	pos
1533	mz_0215.0323	L-Fuconate	C01720	C6H12O6	M+Cl	215.033	2	0.457999	0	0	110_coeff0.4_liv_day_10_30min	pos
1534	mz_0215.0323	D-Galactose;	C00124	C6H12O6	M+Cl	215.033	2	0.457999	0	0	110_coeff0.4_liv_day_10_30min	pos
1535	mz_0215.0323	alpha-D-Galactose	C00984	C6H12O6	M+Cl	215.033	2	0.457999	0	0	110_coeff0.4_liv_day_10_30min	pos
1536	mz_0215.0323	beta-D-Fructose;	C02336	C6H12O6	M+Cl	215.033	2	0.457999	0	0	110_coeff0.4_liv_day_10_30min	pos
657	mz_0154.0621	L-Histidine;	C00135	C6H9N3O2	M-H	154.062	0	0.459533	4.76304e-129	5.29111e-128	198_coeff0.4_li_day_1_30min	pos
658	mz_0154.0621	5-Guanidino-2-oxopentanoate;	C03771	C6H11N3O3	M-H2O-H	154.062	3	0.459533	4.76304e-129	5.29111e-128	198_coeff0.4_li_day_1_30min	pos
1004	mz_0173.0569	N-Formimino-L-glutamate;	C00439	C6H10N2O4	M-H	173.057	1	0.459956	0	0	144_coeff0.4_li_night_10_30min	pos
62	mz_0096.9695	Orthophosphate;	C00009	H3PO4	M-H	96.9696	1	0.461045	0	0	110_coeff0.4_liv_day_10_30min	pos
63	mz_0096.9695	Carbonic acid;	C01353	H2CO3	M+Cl	96.9698	3	0.461045	0	0	110_coeff0.4_liv_day_10_30min	pos
64	mz_0096.9695	Acetate;	C00033	C2H4O2	M+K-2H	96.9697	2	0.461045	0	0	110_coeff0.4_liv_day_10_30min	pos
500	mz_0146.0458	L-Glutamate;	C00025	C5H9NO4	M-H	146.046	1	0.461533	2.66286e-130	3.02382e-129	198_coeff0.4_li_day_1_30min	pos
501	mz_0146.0458	L-4-Hydroxyglutamate semialdehyde	C05938	C5H9NO4	M-H	146.046	1	0.461533	2.66286e-130	3.02382e-129	198_coeff0.4_li_day_1_30min	pos
502	mz_0146.0458	D-Glutamate;	C00217	C5H9NO4	M-H	146.046	1	0.461533	2.66286e-130	3.02382e-129	198_coeff0.4_li_day_1_30min	pos
1023	mz_0174.0407	N-Acetyl-L-aspartate;	C01042	C6H9NO5	M-H	174.041	0	0.461967	0	0	110_coeff0.4_liv_day_10_30min	pos
217	mz_0118.0509	L-Threonine;	C00188	C4H9NO3	M-H	118.051	1	0.463092	2.77593e-131	3.22387e-130	198_coeff0.4_li_day_1_30min	pos
1060	mz_0177.0339	Cys-Gly;	C01419	C5H10N2O3S	M-H	177.034	0	0.466066	0	0	110_coeff0.4_liv_day_10_30min	pos
1094	mz_0179.0560	D-Mannose;	C00159	C6H12O6	M-H	179.056	0	0.468616	8.36794e-135	9.94423e-134	198_coeff0.4_li_day_1_30min	pos
1095	mz_0179.0560	D-Glucose;	C00031	C6H12O6	M-H	179.056	0	0.468616	8.36794e-135	9.94423e-134	198_coeff0.4_li_day_1_30min	pos
1096	mz_0179.0560	myo-Inositol;	C00137	C6H12O6	M-H	179.056	0	0.468616	8.36794e-135	9.94423e-134	198_coeff0.4_li_day_1_30min	pos
1097	mz_0179.0560	beta-D-Glucose;	C00221	C6H12O6	M-H	179.056	0	0.468616	8.36794e-135	9.94423e-134	198_coeff0.4_li_day_1_30min	pos
1098	mz_0179.0560	alpha-D-Glucose	C00267	C6H12O6	M-H	179.056	0	0.468616	8.36794e-135	9.94423e-134	198_coeff0.4_li_day_1_30min	pos
1099	mz_0179.0560	D-Fructose;	C00095	C6H12O6	M-H	179.056	0	0.468616	8.36794e-135	9.94423e-134	198_coeff0.4_li_day_1_30min	pos
1100	mz_0179.0560	L-Sorbose;	C00247	C6H12O6	M-H	179.056	0	0.468616	8.36794e-135	9.94423e-134	198_coeff0.4_li_day_1_30min	pos
1101	mz_0179.0560	L-Fuconate	C01720	C6H12O6	M-H	179.056	0	0.468616	8.36794e-135	9.94423e-134	198_coeff0.4_li_day_1_30min	pos
1102	mz_0179.0560	D-Galactose;	C00124	C6H12O6	M-H	179.056	0	0.468616	8.36794e-135	9.94423e-134	198_coeff0.4_li_day_1_30min	pos
1103	mz_0179.0560	alpha-D-Galactose	C00984	C6H12O6	M-H	179.056	0	0.468616	8.36794e-135	9.94423e-134	198_coeff0.4_li_day_1_30min	pos
1104	mz_0179.0560	beta-D-Fructose;	C02336	C6H12O6	M-H	179.056	0	0.468616	8.36794e-135	9.94423e-134	198_coeff0.4_li_day_1_30min	pos
1128	mz_0180.0667	L-Tyrosine;	C00082	C9H11NO3	M-H	180.067	0	0.468786	0	0	110_coeff0.4_liv_day_10_30min	pos
1250	mz_0188.0566	N-Acetyl-L-glutamate;	C00624	C7H11NO5	M-H	188.056	1	0.469032	0	0	144_coeff0.4_li_night_10_30min	pos
87	mz_0102.0560	4-Aminobutanoate;	C00334	C4H9NO2	M-H	102.056	0	0.471613	0	0	144_coeff0.4_li_night_10_30min	pos
88	mz_0102.0560	N,N-Dimethylglycine;	C01026	C4H9NO2	M-H	102.056	0	0.471613	0	0	144_coeff0.4_li_night_10_30min	pos
89	mz_0102.0560	(S)-2-Aminobutanoate;	C02356	C4H9NO2	M-H	102.056	0	0.471613	0	0	144_coeff0.4_li_night_10_30min	pos
90	mz_0102.0560	(R)-3-Amino-2-methylpropanoate;	C01205	C4H9NO2	M-H	102.056	0	0.471613	0	0	144_coeff0.4_li_night_10_30min	pos
100	mz_0104.0351	L-Serine;	C00065	C3H7NO3	M-H	104.035	2	0.473556	5.23611e-138	6.3706e-137	198_coeff0.4_li_day_1_30min	pos
101	mz_0104.0351	D-Serine	C00740	C3H7NO3	M-H	104.035	2	0.473556	5.23611e-138	6.3706e-137	198_coeff0.4_li_day_1_30min	pos
204	mz_0116.0716	L-Valine;	C00183	C5H11NO2	M-H	116.072	1	0.473992	2.71456e-138	3.38327e-137	198_coeff0.4_li_day_1_30min	pos
205	mz_0116.0716	Betaine;	C00719	C5H11NO2	M-H	116.072	1	0.473992	2.71456e-138	3.38327e-137	198_coeff0.4_li_day_1_30min	pos
1445	mz_0206.9469	Glycerone phosphate;	C00111	C3H7O6P	M+K-2H	206.947	1	0.474	2.68037e-138	3.38327e-137	198_coeff0.4_li_day_1_30min	pos
1446	mz_0206.9469	D-Glyceraldehyde 3-phosphate;	C00118	C3H7O6P	M+K-2H	206.947	1	0.474	2.68037e-138	3.38327e-137	198_coeff0.4_li_day_1_30min	pos
1235	mz_0187.0013	D-Ribose	C00121	C5H10O5	M+K-2H	187.001	1	0.474522	1.22021e-138	1.59879e-137	198_coeff0.4_li_day_1_30min	pos
1236	mz_0187.0013	D-Xylose;	C00181	C5H10O5	M+K-2H	187.001	1	0.474522	1.22021e-138	1.59879e-137	198_coeff0.4_li_day_1_30min	pos
1237	mz_0187.0013	L-Arabinose;	C00259	C5H10O5	M+K-2H	187.001	1	0.474522	1.22021e-138	1.59879e-137	198_coeff0.4_li_day_1_30min	pos
1238	mz_0187.0013	D-Xylulose;	C00310	C5H10O5	M+K-2H	187.001	1	0.474522	1.22021e-138	1.59879e-137	198_coeff0.4_li_day_1_30min	pos
1239	mz_0187.0013	L-Xylulose;	C00312	C5H10O5	M+K-2H	187.001	1	0.474522	1.22021e-138	1.59879e-137	198_coeff0.4_li_day_1_30min	pos
173	mz_0113.0356	5,6-Dihydrouracil;	C00429	C4H6N2O2	M-H	113.036	1	0.475834	0	0	144_coeff0.4_li_night_10_30min	pos
174	mz_0113.0356	L-Asparagine;	C00152	C4H8N2O3	M-H2O-H	113.035	4	0.475834	0	0	144_coeff0.4_li_night_10_30min	pos
175	mz_0113.0356	3-Ureidopropionate;	C02642	C4H8N2O3	M-H2O-H	113.035	4	0.475834	0	0	144_coeff0.4_li_night_10_30min	pos
348	mz_0133.0142	(S)-Malate;	C00149	C4H6O5	M-H	133.014	0	0.476809	0	0	144_coeff0.4_li_night_10_30min	pos
1315	mz_0193.0352	D-Glucuronate;	C00191	C6H10O7	M-H	193.035	1	0.476976	0	0	144_coeff0.4_li_night_10_30min	pos
1316	mz_0193.0352	3-Dehydro-L-gulonate	C00618	C6H10O7	M-H	193.035	1	0.476976	0	0	144_coeff0.4_li_night_10_30min	pos
491	mz_0145.0618	L-Glutamine;	C00064	C5H10N2O3	M-H	145.062	0	0.479022	0	0	144_coeff0.4_li_night_10_30min	pos
492	mz_0145.0618	D-Glutamine;	C00819	C5H10N2O3	M-H	145.062	0	0.479022	0	0	144_coeff0.4_li_night_10_30min	pos
493	mz_0145.0618	(R)-3-Ureidoisobutyrate;	C21029	C5H10N2O3	M-H	145.062	0	0.479022	0	0	144_coeff0.4_li_night_10_30min	pos
289	mz_0128.0353	L-1-Pyrroline-3-hydroxy-5-carboxylate;	C04281	C5H7NO3	M-H	128.035	1	0.479061	0	0	144_coeff0.4_li_night_10_30min	pos
290	mz_0128.0353	1-Pyrroline-4-hydroxy-2-carboxylate	C04282	C5H7NO3	M-H	128.035	1	0.479061	0	0	144_coeff0.4_li_night_10_30min	pos
291	mz_0128.0353	5-Oxo-D-proline;	C02237	C5H7NO3	M-H	128.035	1	0.479061	0	0	144_coeff0.4_li_night_10_30min	pos
292	mz_0128.0353	5-Oxoproline;	C01879	C5H7NO3	M-H	128.035	1	0.479061	0	0	144_coeff0.4_li_night_10_30min	pos
293	mz_0128.0353	L-Glutamate;	C00025	C5H9NO4	M-H2O-H	128.035	4	0.479061	0	0	144_coeff0.4_li_night_10_30min	pos
294	mz_0128.0353	L-4-Hydroxyglutamate semialdehyde	C05938	C5H9NO4	M-H2O-H	128.035	4	0.479061	0	0	144_coeff0.4_li_night_10_30min	pos
295	mz_0128.0353	D-Glutamate;	C00217	C5H9NO4	M-H2O-H	128.035	4	0.479061	0	0	144_coeff0.4_li_night_10_30min	pos
480	mz_0144.0777	4-Guanidinobutanoate;	C01035	C5H11N3O2	M-H	144.078	1	0.48389	0	0	110_coeff0.4_liv_day_10_30min	pos
341	mz_0132.0302	L-Aspartate;	C00049	C4H7NO4	M-H	132.03	0	0.484893	0	0	144_coeff0.4_li_night_10_30min	pos
342	mz_0132.0302	D-Aspartate;	C00402	C4H7NO4	M-H	132.03	0	0.484893	0	0	144_coeff0.4_li_night_10_30min	pos
675	mz_0155.0459	4-Imidazolone-5-propanoate;	C03680	C6H8N2O3	M-H	155.046	2	0.485428	0	0	110_coeff0.4_liv_day_10_30min	pos
676	mz_0155.0459	N-Formimino-L-glutamate;	C00439	C6H10N2O4	M-H2O-H	155.046	1	0.485428	0	0	110_coeff0.4_liv_day_10_30min	pos
20	mz_0087.0087	Pyruvate;	C00022	C3H4O3	M-H	87.0088	1	0.485548	0	0	144_coeff0.4_li_night_10_30min	pos
100	mz_0104.0351	L-Serine;	C00065	C3H7NO3	M-H	104.035	2	0.486867	0	0	144_coeff0.4_li_night_10_30min	pos
101	mz_0104.0351	D-Serine	C00740	C3H7NO3	M-H	104.035	2	0.486867	0	0	144_coeff0.4_li_night_10_30min	pos
905	mz_0167.0826	Pyridoxamine;	C00534	C8H12N2O2	M-H	167.083	0	0.487569	0	0	110_coeff0.4_liv_day_10_30min	pos
1060	mz_0177.0339	Cys-Gly;	C01419	C5H10N2O3S	M-H	177.034	0	0.489775	0	0	144_coeff0.4_li_night_10_30min	pos
1031	mz_0174.0884	L-Citrulline;	C00327	C6H13N3O3	M-H	174.088	0	0.49068	1.57399e-149	2.1166e-148	198_coeff0.4_li_day_1_30min	pos
2201	mz_0328.0592	Glutathione;	C00051	C10H17N3O6S	M+Na-2H	328.058	2	0.491849	2.43359e-150	3.36099e-149	198_coeff0.4_li_day_1_30min	pos
497	mz_0145.0982	L-Lysine;	C00047	C6H14N2O2	M-H	145.098	0	0.492331	1.12409e-150	1.59558e-149	198_coeff0.4_li_day_1_30min	pos
81	mz_0101.0244	Succinate semialdehyde;	C00232	C4H6O3	M-H	101.024	0	0.494176	0	0	110_coeff0.4_liv_day_10_30min	pos
82	mz_0101.0244	2-Oxobutanoate;	C00109	C4H6O3	M-H	101.024	0	0.494176	0	0	110_coeff0.4_liv_day_10_30min	pos
83	mz_0101.0244	Acetoacetate;	C00164	C4H6O3	M-H	101.024	0	0.494176	0	0	110_coeff0.4_liv_day_10_30min	pos
84	mz_0101.0244	2-Methyl-3-oxopropanoate;	C00349	C4H6O3	M-H	101.024	0	0.494176	0	0	110_coeff0.4_liv_day_10_30min	pos
85	mz_0101.0244	(S)-Methylmalonate semialdehyde	C06002	C4H6O3	M-H	101.024	0	0.494176	0	0	110_coeff0.4_liv_day_10_30min	pos
1004	mz_0173.0569	N-Formimino-L-glutamate;	C00439	C6H10N2O4	M-H	173.057	1	0.495409	0	0	110_coeff0.4_liv_day_10_30min	pos
1617	mz_0219.9783	O-Phospho-L-serine;	C01005	C3H8NO6P	M+Cl	219.978	0	0.49541	7.89199e-153	1.15223e-151	198_coeff0.4_li_day_1_30min	pos
426	mz_0139.0511	Methylimidazoleacetic acid;	C05828	C6H8N2O2	M-H	139.051	1	0.49782	0	0	110_coeff0.4_liv_day_10_30min	pos
37	mz_0089.0243	(S)-Lactate;	C00186	C3H6O3	M-H	89.0244	1	0.498652	1.72368e-190	4.40401e-188	41_coeff0.4_liv_night_1_30min	pos
38	mz_0089.0243	D-Glyceraldehyde	C00577	C3H6O3	M-H	89.0244	1	0.498652	1.72368e-190	4.40401e-188	41_coeff0.4_liv_night_1_30min	pos
39	mz_0089.0243	(R)-Lactate;	C00256	C3H6O3	M-H	89.0244	1	0.498652	1.72368e-190	4.40401e-188	41_coeff0.4_liv_night_1_30min	pos
40	mz_0089.0243	3-Hydroxypropanoate;	C01013	C3H6O3	M-H	89.0244	1	0.498652	1.72368e-190	4.40401e-188	41_coeff0.4_liv_night_1_30min	pos
923	mz_0168.0279	L-Glutamate;	C00025	C5H9NO4	M+Na-2H	168.028	0	0.498845	2.93664e-155	4.4136e-154	198_coeff0.4_li_day_1_30min	pos
924	mz_0168.0279	L-4-Hydroxyglutamate semialdehyde	C05938	C5H9NO4	M+Na-2H	168.028	0	0.498845	2.93664e-155	4.4136e-154	198_coeff0.4_li_day_1_30min	pos
925	mz_0168.0279	D-Glutamate;	C00217	C5H9NO4	M+Na-2H	168.028	0	0.498845	2.93664e-155	4.4136e-154	198_coeff0.4_li_day_1_30min	pos
747	mz_0161.0455	2-Dehydro-3-deoxy-L-fuconate	C03827	C6H10O5	M-H	161.046	0	0.500364	2.42278e-156	3.75163e-155	198_coeff0.4_li_day_1_30min	pos
748	mz_0161.0455	D-Mannose;	C00159	C6H12O6	M-H2O-H	161.045	3	0.500364	2.42278e-156	3.75163e-155	198_coeff0.4_li_day_1_30min	pos
749	mz_0161.0455	D-Glucose;	C00031	C6H12O6	M-H2O-H	161.045	3	0.500364	2.42278e-156	3.75163e-155	198_coeff0.4_li_day_1_30min	pos
750	mz_0161.0455	myo-Inositol;	C00137	C6H12O6	M-H2O-H	161.045	3	0.500364	2.42278e-156	3.75163e-155	198_coeff0.4_li_day_1_30min	pos
751	mz_0161.0455	beta-D-Glucose;	C00221	C6H12O6	M-H2O-H	161.045	3	0.500364	2.42278e-156	3.75163e-155	198_coeff0.4_li_day_1_30min	pos
752	mz_0161.0455	alpha-D-Glucose	C00267	C6H12O6	M-H2O-H	161.045	3	0.500364	2.42278e-156	3.75163e-155	198_coeff0.4_li_day_1_30min	pos
753	mz_0161.0455	D-Fructose;	C00095	C6H12O6	M-H2O-H	161.045	3	0.500364	2.42278e-156	3.75163e-155	198_coeff0.4_li_day_1_30min	pos
754	mz_0161.0455	L-Sorbose;	C00247	C6H12O6	M-H2O-H	161.045	3	0.500364	2.42278e-156	3.75163e-155	198_coeff0.4_li_day_1_30min	pos
755	mz_0161.0455	L-Fuconate	C01720	C6H12O6	M-H2O-H	161.045	3	0.500364	2.42278e-156	3.75163e-155	198_coeff0.4_li_day_1_30min	pos
756	mz_0161.0455	D-Galactose;	C00124	C6H12O6	M-H2O-H	161.045	3	0.500364	2.42278e-156	3.75163e-155	198_coeff0.4_li_day_1_30min	pos
757	mz_0161.0455	alpha-D-Galactose	C00984	C6H12O6	M-H2O-H	161.045	3	0.500364	2.42278e-156	3.75163e-155	198_coeff0.4_li_day_1_30min	pos
758	mz_0161.0455	beta-D-Fructose;	C02336	C6H12O6	M-H2O-H	161.045	3	0.500364	2.42278e-156	3.75163e-155	198_coeff0.4_li_day_1_30min	pos
657	mz_0154.0621	L-Histidine;	C00135	C6H9N3O2	M-H	154.062	0	0.501462	0	0	144_coeff0.4_li_night_10_30min	pos
658	mz_0154.0621	5-Guanidino-2-oxopentanoate;	C03771	C6H11N3O3	M-H2O-H	154.062	3	0.501462	0	0	144_coeff0.4_li_night_10_30min	pos
931	mz_0168.0431	L-Leucine;	C00123	C6H13NO2	M+K-2H	168.043	1	0.504215	0	0	110_coeff0.4_liv_day_10_30min	pos
932	mz_0168.0431	L-Isoleucine;	C00407	C6H13NO2	M+K-2H	168.043	1	0.504215	0	0	110_coeff0.4_liv_day_10_30min	pos
2331	mz_0357.1209	Riboflavin;	C00255	C17H20N4O6	M-H2O-H	357.12	3	0.506144	1.63222e-160	2.60645e-159	198_coeff0.4_li_day_1_30min	pos
97	mz_0103.0401	(S)-3-Hydroxyisobutyrate	C06001	C4H8O3	M-H	103.04	0	0.50727	2.45742e-161	4.05078e-160	198_coeff0.4_li_day_1_30min	pos
98	mz_0103.0401	2-Hydroxybutanoic acid;	C05984	C4H8O3	M-H	103.04	0	0.50727	2.45742e-161	4.05078e-160	198_coeff0.4_li_day_1_30min	pos
99	mz_0103.0401	(R)-3-Hydroxybutanoate;	C01089	C4H8O3	M-H	103.04	0	0.50727	2.45742e-161	4.05078e-160	198_coeff0.4_li_day_1_30min	pos
1332	mz_0195.0512	D-Gluconic acid;	C00257	C6H12O7	M-H	195.051	1	0.507464	1.77378e-161	3.02134e-160	198_coeff0.4_li_day_1_30min	pos
1333	mz_0195.0512	L-Gulonate;	C00800	C6H12O7	M-H	195.051	1	0.507464	1.77378e-161	3.02134e-160	198_coeff0.4_li_day_1_30min	pos
940	mz_0168.0778	N(pi)-Methyl-L-histidine;	C01152	C7H11N3O2	M-H	168.078	0	0.508143	5.64065e-162	9.93921e-161	198_coeff0.4_li_day_1_30min	pos
341	mz_0132.0302	L-Aspartate;	C00049	C4H7NO4	M-H	132.03	0	0.508237	0	0	110_coeff0.4_liv_day_10_30min	pos
342	mz_0132.0302	D-Aspartate;	C00402	C4H7NO4	M-H	132.03	0	0.508237	0	0	110_coeff0.4_liv_day_10_30min	pos
111	mz_0107.0241	Imidazole-4-acetate;	C02835	C5H6N2O2	M-H2O-H	107.025	4	0.508996	1.33115e-162	2.42934e-161	198_coeff0.4_li_day_1_30min	pos
112	mz_0107.0241	Thymine;	C00178	C5H6N2O2	M-H2O-H	107.025	4	0.508996	1.33115e-162	2.42934e-161	198_coeff0.4_li_day_1_30min	pos
810	mz_0164.0717	L-Phenylalanine;	C00079	C9H11NO2	M-H	164.072	0	0.50901	0	0	110_coeff0.4_liv_day_10_30min	pos
811	mz_0164.0717	L-Adrenaline;	C00788	C9H13NO3	M-H2O-H	164.071	4	0.50901	0	0	110_coeff0.4_liv_day_10_30min	pos
812	mz_0164.0717	L-Normetanephrine	C05589	C9H13NO3	M-H2O-H	164.071	4	0.50901	0	0	110_coeff0.4_liv_day_10_30min	pos
100	mz_0104.0351	L-Serine;	C00065	C3H7NO3	M-H	104.035	2	0.509302	0	0	110_coeff0.4_liv_day_10_30min	pos
101	mz_0104.0351	D-Serine	C00740	C3H7NO3	M-H	104.035	2	0.509302	0	0	110_coeff0.4_liv_day_10_30min	pos
962	mz_0171.0065	sn-Glycerol 3-phosphate;	C00093	C3H9O6P	M-H	171.006	0	0.509974	0	0	144_coeff0.4_li_night_10_30min	pos
964	mz_0171.0065	Deoxyribose;	C01801	C5H10O4	M+K-2H	171.007	0	0.509974	0	0	144_coeff0.4_li_night_10_30min	pos
1526	mz_0215.0323	D-Mannose;	C00159	C6H12O6	M+Cl	215.033	2	0.510782	0	0	144_coeff0.4_li_night_10_30min	pos
1527	mz_0215.0323	D-Glucose;	C00031	C6H12O6	M+Cl	215.033	2	0.510782	0	0	144_coeff0.4_li_night_10_30min	pos
1528	mz_0215.0323	myo-Inositol;	C00137	C6H12O6	M+Cl	215.033	2	0.510782	0	0	144_coeff0.4_li_night_10_30min	pos
1529	mz_0215.0323	beta-D-Glucose;	C00221	C6H12O6	M+Cl	215.033	2	0.510782	0	0	144_coeff0.4_li_night_10_30min	pos
1530	mz_0215.0323	alpha-D-Glucose	C00267	C6H12O6	M+Cl	215.033	2	0.510782	0	0	144_coeff0.4_li_night_10_30min	pos
1531	mz_0215.0323	D-Fructose;	C00095	C6H12O6	M+Cl	215.033	2	0.510782	0	0	144_coeff0.4_li_night_10_30min	pos
1532	mz_0215.0323	L-Sorbose;	C00247	C6H12O6	M+Cl	215.033	2	0.510782	0	0	144_coeff0.4_li_night_10_30min	pos
1533	mz_0215.0323	L-Fuconate	C01720	C6H12O6	M+Cl	215.033	2	0.510782	0	0	144_coeff0.4_li_night_10_30min	pos
1534	mz_0215.0323	D-Galactose;	C00124	C6H12O6	M+Cl	215.033	2	0.510782	0	0	144_coeff0.4_li_night_10_30min	pos
1535	mz_0215.0323	alpha-D-Galactose	C00984	C6H12O6	M+Cl	215.033	2	0.510782	0	0	144_coeff0.4_li_night_10_30min	pos
1536	mz_0215.0323	beta-D-Fructose;	C02336	C6H12O6	M+Cl	215.033	2	0.510782	0	0	144_coeff0.4_li_night_10_30min	pos
374	mz_0136.0515	L-Histidine;	C00135	C6H9N3O2	M-H2O-H	136.051	3	0.511165	3.33286e-164	6.30775e-163	198_coeff0.4_li_day_1_30min	pos
1355	mz_0197.0222	2-Dehydro-3-deoxy-L-fuconate	C03827	C6H10O5	M+Cl	197.022	0	0.511876	0	0	144_coeff0.4_li_night_10_30min	pos
516	mz_0147.0294	2-Hydroxyglutarate;	C02630	C5H8O5	M-H	147.03	3	0.514867	0	0	110_coeff0.4_liv_day_10_30min	pos
517	mz_0147.0294	5-Amino-4-imidazolecarboxyamide	C04051	C4H6N4O	M+Na-2H	147.029	4	0.514867	0	0	110_coeff0.4_liv_day_10_30min	pos
1004	mz_0173.0569	N-Formimino-L-glutamate;	C00439	C6H10N2O4	M-H	173.057	1	0.514884	5.62581e-167	1.10569e-165	198_coeff0.4_li_day_1_30min	pos
732	mz_0160.0615	D-Glucosamine;	C00329	C6H13NO5	M-H2O-H	160.061	3	0.516757	2.1879e-168	4.47206e-167	198_coeff0.4_li_day_1_30min	pos
87	mz_0102.0560	4-Aminobutanoate;	C00334	C4H9NO2	M-H	102.056	0	0.516986	0	0	110_coeff0.4_liv_day_10_30min	pos
88	mz_0102.0560	N,N-Dimethylglycine;	C01026	C4H9NO2	M-H	102.056	0	0.516986	0	0	110_coeff0.4_liv_day_10_30min	pos
89	mz_0102.0560	(S)-2-Aminobutanoate;	C02356	C4H9NO2	M-H	102.056	0	0.516986	0	0	110_coeff0.4_liv_day_10_30min	pos
90	mz_0102.0560	(R)-3-Amino-2-methylpropanoate;	C01205	C4H9NO2	M-H	102.056	0	0.516986	0	0	110_coeff0.4_liv_day_10_30min	pos
1685	mz_0229.0982	6-Hydroxymelatonin	C05643	C13H16N2O3	M-H2O-H	229.098	2	0.517549	5.5142e-169	1.17406e-167	198_coeff0.4_li_day_1_30min	pos
860	mz_0166.0874	3-Methoxytyramine	C05587	C9H13NO2	M-H	166.087	0	0.520216	5.17585e-171	1.14994e-169	198_coeff0.4_li_day_1_30min	pos
905	mz_0167.0826	Pyridoxamine;	C00534	C8H12N2O2	M-H	167.083	0	0.521262	8.19047e-172	1.90242e-170	198_coeff0.4_li_day_1_30min	pos
1254	mz_0188.9952	2,5-Dihydroxybenzoate;	C00628	C7H6O4	M+Cl	188.996	4	0.52318	2.74623e-173	6.68249e-172	198_coeff0.4_li_day_1_30min	pos
1255	mz_0188.9952	4-Hydroxyphenylacetate;	C00642	C8H8O3	M+K-2H	188.996	4	0.52318	2.74623e-173	6.68249e-172	198_coeff0.4_li_day_1_30min	pos
1256	mz_0188.9952	3,4-Dihydroxyphenylacetaldehyde;	C04043	C8H8O3	M+K-2H	188.996	4	0.52318	2.74623e-173	6.68249e-172	198_coeff0.4_li_day_1_30min	pos
1257	mz_0188.9952	2-Hydroxyphenylacetate;	C05852	C8H8O3	M+K-2H	188.996	4	0.52318	2.74623e-173	6.68249e-172	198_coeff0.4_li_day_1_30min	pos
698	mz_0157.0367	(S)-Allantoin;	C02350	C4H6N4O3	M-H	157.037	0	0.523601	1.29996e-173	3.3214e-172	198_coeff0.4_li_day_1_30min	pos
699	mz_0157.0367	Allantoate;	C00499	C4H8N4O4	M-H2O-H	157.036	3	0.523601	1.29996e-173	3.3214e-172	198_coeff0.4_li_day_1_30min	pos
1510	mz_0214.0488	sn-Glycero-3-phosphoethanolamine;	C01233	C5H14NO6P	M-H	214.049	1	0.523845	0	0	110_coeff0.4_liv_day_10_30min	pos
1511	mz_0214.0488	D-Glucosamine;	C00329	C6H13NO5	M+Cl	214.049	0	0.523845	0	0	110_coeff0.4_liv_day_10_30min	pos
188	mz_0115.0036	Fumarate;	C00122	C4H4O4	M-H	115.004	0	0.525116	0	0	144_coeff0.4_li_night_10_30min	pos
189	mz_0115.0036	(S)-Malate;	C00149	C4H6O5	M-H2O-H	115.003	4	0.525116	0	0	144_coeff0.4_li_night_10_30min	pos
1377	mz_0199.0878	N-Acetylserotonin;	C00978	C12H14N2O2	M-H2O-H	199.087	3	0.525166	7.98021e-175	2.14626e-173	198_coeff0.4_li_day_1_30min	pos
1007	mz_0173.1042	L-Arginine;	C00062	C6H14N4O2	M-H	173.104	1	0.525272	6.59583e-175	1.87248e-173	198_coeff0.4_li_day_1_30min	pos
1008	mz_0173.1042	D-Arginine;	C00792	C6H14N4O2	M-H	173.104	1	0.525272	6.59583e-175	1.87248e-173	198_coeff0.4_li_day_1_30min	pos
1232	mz_0186.0561	5-Methoxyindoleacetate;	C05660	C11H11NO3	M-H2O-H	186.055	3	0.527304	1.72122e-176	5.17377e-175	198_coeff0.4_li_day_1_30min	pos
1128	mz_0180.0667	L-Tyrosine;	C00082	C9H11NO3	M-H	180.067	0	0.528346	2.62385e-177	8.37992e-176	198_coeff0.4_li_day_1_30min	pos
1143	mz_0181.0710	D-Sorbitol;	C00794	C6H14O6	M-H	181.072	4	0.52867	1.46247e-177	4.98214e-176	198_coeff0.4_li_day_1_30min	pos
1144	mz_0181.0710	Galactitol;	C01697	C6H14O6	M-H	181.072	4	0.52867	1.46247e-177	4.98214e-176	198_coeff0.4_li_day_1_30min	pos
149	mz_0111.0199	Uracil	C00106	C4H4N2O2	M-H	111.02	1	0.52906	0	0	144_coeff0.4_li_night_10_30min	pos
81	mz_0101.0244	Succinate semialdehyde;	C00232	C4H6O3	M-H	101.024	0	0.530457	0	0	144_coeff0.4_li_night_10_30min	pos
82	mz_0101.0244	2-Oxobutanoate;	C00109	C4H6O3	M-H	101.024	0	0.530457	0	0	144_coeff0.4_li_night_10_30min	pos
83	mz_0101.0244	Acetoacetate;	C00164	C4H6O3	M-H	101.024	0	0.530457	0	0	144_coeff0.4_li_night_10_30min	pos
84	mz_0101.0244	2-Methyl-3-oxopropanoate;	C00349	C4H6O3	M-H	101.024	0	0.530457	0	0	144_coeff0.4_li_night_10_30min	pos
85	mz_0101.0244	(S)-Methylmalonate semialdehyde	C06002	C4H6O3	M-H	101.024	0	0.530457	0	0	144_coeff0.4_li_night_10_30min	pos
719	mz_0159.0299	2-Oxoadipate;	C00322	C6H8O5	M-H	159.03	0	0.533921	0	0	110_coeff0.4_liv_day_10_30min	pos
720	mz_0159.0299	D-Glucono-1,5-lactone;	C00198	C6H10O6	M-H2O-H	159.029	3	0.533921	0	0	110_coeff0.4_liv_day_10_30min	pos
721	mz_0159.0299	L-Gulono-1,4-lactone;	C01040	C6H10O6	M-H2O-H	159.029	3	0.533921	0	0	110_coeff0.4_liv_day_10_30min	pos
1585	mz_0217.0983	N-Acetylserotonin;	C00978	C12H14N2O2	M-H	217.098	0	0.537148	2.55669e-184	9.33191e-183	198_coeff0.4_li_day_1_30min	pos
1555	mz_0217.0121	D-Mannose;	C00159	C6H12O6	M+K-2H	217.012	1	0.537361	1.722e-184	6.76879e-183	198_coeff0.4_li_day_1_30min	pos
1556	mz_0217.0121	D-Glucose;	C00031	C6H12O6	M+K-2H	217.012	1	0.537361	1.722e-184	6.76879e-183	198_coeff0.4_li_day_1_30min	pos
1557	mz_0217.0121	myo-Inositol;	C00137	C6H12O6	M+K-2H	217.012	1	0.537361	1.722e-184	6.76879e-183	198_coeff0.4_li_day_1_30min	pos
1558	mz_0217.0121	beta-D-Glucose;	C00221	C6H12O6	M+K-2H	217.012	1	0.537361	1.722e-184	6.76879e-183	198_coeff0.4_li_day_1_30min	pos
1559	mz_0217.0121	alpha-D-Glucose	C00267	C6H12O6	M+K-2H	217.012	1	0.537361	1.722e-184	6.76879e-183	198_coeff0.4_li_day_1_30min	pos
1560	mz_0217.0121	D-Fructose;	C00095	C6H12O6	M+K-2H	217.012	1	0.537361	1.722e-184	6.76879e-183	198_coeff0.4_li_day_1_30min	pos
1561	mz_0217.0121	L-Sorbose;	C00247	C6H12O6	M+K-2H	217.012	1	0.537361	1.722e-184	6.76879e-183	198_coeff0.4_li_day_1_30min	pos
1562	mz_0217.0121	L-Fuconate	C01720	C6H12O6	M+K-2H	217.012	1	0.537361	1.722e-184	6.76879e-183	198_coeff0.4_li_day_1_30min	pos
1563	mz_0217.0121	D-Galactose;	C00124	C6H12O6	M+K-2H	217.012	1	0.537361	1.722e-184	6.76879e-183	198_coeff0.4_li_day_1_30min	pos
1564	mz_0217.0121	alpha-D-Galactose	C00984	C6H12O6	M+K-2H	217.012	1	0.537361	1.722e-184	6.76879e-183	198_coeff0.4_li_day_1_30min	pos
1565	mz_0217.0121	beta-D-Fructose;	C02336	C6H12O6	M+K-2H	217.012	1	0.537361	1.722e-184	6.76879e-183	198_coeff0.4_li_day_1_30min	pos
1041	mz_0175.0248	D-Glucuronolactone;	C02670	C6H8O6	M-H	175.025	0	0.539719	0	0	144_coeff0.4_li_night_10_30min	pos
1042	mz_0175.0248	D-Glucuronate;	C00191	C6H10O7	M-H2O-H	175.024	3	0.539719	0	0	144_coeff0.4_li_night_10_30min	pos
1043	mz_0175.0248	3-Dehydro-L-gulonate	C00618	C6H10O7	M-H2O-H	175.024	3	0.539719	0	0	144_coeff0.4_li_night_10_30min	pos
1510	mz_0214.0488	sn-Glycero-3-phosphoethanolamine;	C01233	C5H14NO6P	M-H	214.049	1	0.540132	0	0	144_coeff0.4_li_night_10_30min	pos
1511	mz_0214.0488	D-Glucosamine;	C00329	C6H13NO5	M+Cl	214.049	0	0.540132	0	0	144_coeff0.4_li_night_10_30min	pos
962	mz_0171.0065	sn-Glycerol 3-phosphate;	C00093	C3H9O6P	M-H	171.006	0	0.540302	0	0	110_coeff0.4_liv_day_10_30min	pos
964	mz_0171.0065	Deoxyribose;	C01801	C5H10O4	M+K-2H	171.007	0	0.540302	0	0	110_coeff0.4_liv_day_10_30min	pos
1014	mz_0174.0170	3-Hydroxyanthranilate;	C00632	C7H7NO3	M+Na-2H	174.017	2	0.544462	0	0	144_coeff0.4_li_night_10_30min	pos
208	mz_0117.0193	Succinate;	C00042	C4H6O4	M-H	117.019	1	0.545264	5.70742e-191	2.43041e-189	198_coeff0.4_li_day_1_30min	pos
209	mz_0117.0193	Methylmalonate;	C02170	C4H6O4	M-H	117.019	1	0.545264	5.70742e-191	2.43041e-189	198_coeff0.4_li_day_1_30min	pos
678	mz_0155.0825	N-Acetylornithine;	C00437	C7H14N2O3	M-H2O-H	155.082	3	0.547688	0	0	110_coeff0.4_liv_day_10_30min	pos
173	mz_0113.0356	5,6-Dihydrouracil;	C00429	C4H6N2O2	M-H	113.036	1	0.551111	7.09217e-196	3.29464e-194	198_coeff0.4_li_day_1_30min	pos
174	mz_0113.0356	L-Asparagine;	C00152	C4H8N2O3	M-H2O-H	113.035	4	0.551111	7.09217e-196	3.29464e-194	198_coeff0.4_li_day_1_30min	pos
175	mz_0113.0356	3-Ureidopropionate;	C02642	C4H8N2O3	M-H2O-H	113.035	4	0.551111	7.09217e-196	3.29464e-194	198_coeff0.4_li_day_1_30min	pos
732	mz_0160.0615	D-Glucosamine;	C00329	C6H13NO5	M-H2O-H	160.061	3	0.553007	0	0	110_coeff0.4_liv_day_10_30min	pos
107	mz_0105.0193	D-Glycerate;	C00258	C3H6O4	M-H	105.019	0	0.554433	1.04465e-198	5.33814e-197	198_coeff0.4_li_day_1_30min	pos
20	mz_0087.0087	Pyruvate;	C00022	C3H4O3	M-H	87.0088	1	0.556246	0	0	110_coeff0.4_liv_day_10_30min	pos
149	mz_0111.0199	Uracil	C00106	C4H4N2O2	M-H	111.02	1	0.556833	8.98419e-201	5.10102e-199	198_coeff0.4_li_day_1_30min	pos
1415	mz_0203.0825	L-Tryptophan;	C00078	C11H12N2O2	M-H	203.083	0	0.558689	2.21517e-202	1.41494e-200	198_coeff0.4_li_day_1_30min	pos
1510	mz_0214.0488	sn-Glycero-3-phosphoethanolamine;	C01233	C5H14NO6P	M-H	214.049	1	0.560316	8.43969e-204	6.16097e-202	198_coeff0.4_li_day_1_30min	pos
1511	mz_0214.0488	D-Glucosamine;	C00329	C6H13NO5	M+Cl	214.049	0	0.560316	8.43969e-204	6.16097e-202	198_coeff0.4_li_day_1_30min	pos
810	mz_0164.0717	L-Phenylalanine;	C00079	C9H11NO2	M-H	164.072	0	0.562669	7.24953e-206	6.17418e-204	198_coeff0.4_li_day_1_30min	pos
811	mz_0164.0717	L-Adrenaline;	C00788	C9H13NO3	M-H2O-H	164.071	4	0.562669	7.24953e-206	6.17418e-204	198_coeff0.4_li_day_1_30min	pos
812	mz_0164.0717	L-Normetanephrine	C05589	C9H13NO3	M-H2O-H	164.071	4	0.562669	7.24953e-206	6.17418e-204	198_coeff0.4_li_day_1_30min	pos
1370	mz_0198.1247	beta-Alanyl-L-lysine	C05341	C9H19N3O3	M-H2O-H	198.124	2	0.563297	2.02605e-206	2.07062e-204	198_coeff0.4_li_day_1_30min	pos
1286	mz_0190.9727	Glycerone phosphate;	C00111	C3H7O6P	M+Na-2H	190.973	0	0.565533	2.1068e-208	2.69144e-206	198_coeff0.4_li_day_1_30min	pos
1287	mz_0190.9727	D-Glyceraldehyde 3-phosphate;	C00118	C3H7O6P	M+Na-2H	190.973	0	0.565533	2.1068e-208	2.69144e-206	198_coeff0.4_li_day_1_30min	pos
698	mz_0157.0367	(S)-Allantoin;	C02350	C4H6N4O3	M-H	157.037	0	0.57168	0	0	110_coeff0.4_liv_day_10_30min	pos
699	mz_0157.0367	Allantoate;	C00499	C4H8N4O4	M-H2O-H	157.036	3	0.57168	0	0	110_coeff0.4_liv_day_10_30min	pos
497	mz_0145.0982	L-Lysine;	C00047	C6H14N2O2	M-H	145.098	0	0.576736	0	0	110_coeff0.4_liv_day_10_30min	pos
37	mz_0089.0243	(S)-Lactate;	C00186	C3H6O3	M-H	89.0244	1	0.594461	1.75148e-235	2.98335e-233	198_coeff0.4_li_day_1_30min	pos
38	mz_0089.0243	D-Glyceraldehyde	C00577	C3H6O3	M-H	89.0244	1	0.594461	1.75148e-235	2.98335e-233	198_coeff0.4_li_day_1_30min	pos
39	mz_0089.0243	(R)-Lactate;	C00256	C3H6O3	M-H	89.0244	1	0.594461	1.75148e-235	2.98335e-233	198_coeff0.4_li_day_1_30min	pos
40	mz_0089.0243	3-Hydroxypropanoate;	C01013	C3H6O3	M-H	89.0244	1	0.594461	1.75148e-235	2.98335e-233	198_coeff0.4_li_day_1_30min	pos
491	mz_0145.0618	L-Glutamine;	C00064	C5H10N2O3	M-H	145.062	0	0.607299	0	0	110_coeff0.4_liv_day_10_30min	pos
492	mz_0145.0618	D-Glutamine;	C00819	C5H10N2O3	M-H	145.062	0	0.607299	0	0	110_coeff0.4_liv_day_10_30min	pos
493	mz_0145.0618	(R)-3-Ureidoisobutyrate;	C21029	C5H10N2O3	M-H	145.062	0	0.607299	0	0	110_coeff0.4_liv_day_10_30min	pos
27	mz_0088.0403	L-Alanine;	C00041	C3H7NO2	M-H	88.0404	1	0.608925	0	0	144_coeff0.4_li_night_10_30min	pos
28	mz_0088.0403	Sarcosine;	C00213	C3H7NO2	M-H	88.0404	1	0.608925	0	0	144_coeff0.4_li_night_10_30min	pos
29	mz_0088.0403	beta-Alanine;	C00099	C3H7NO2	M-H	88.0404	1	0.608925	0	0	144_coeff0.4_li_night_10_30min	pos
1014	mz_0174.0170	3-Hydroxyanthranilate;	C00632	C7H7NO3	M+Na-2H	174.017	2	0.622271	0	0	110_coeff0.4_liv_day_10_30min	pos
1526	mz_0215.0323	D-Mannose;	C00159	C6H12O6	M+Cl	215.033	2	0.629034	1.08186e-271	2.76415e-269	198_coeff0.4_li_day_1_30min	pos
1527	mz_0215.0323	D-Glucose;	C00031	C6H12O6	M+Cl	215.033	2	0.629034	1.08186e-271	2.76415e-269	198_coeff0.4_li_day_1_30min	pos
1528	mz_0215.0323	myo-Inositol;	C00137	C6H12O6	M+Cl	215.033	2	0.629034	1.08186e-271	2.76415e-269	198_coeff0.4_li_day_1_30min	pos
1529	mz_0215.0323	beta-D-Glucose;	C00221	C6H12O6	M+Cl	215.033	2	0.629034	1.08186e-271	2.76415e-269	198_coeff0.4_li_day_1_30min	pos
1530	mz_0215.0323	alpha-D-Glucose	C00267	C6H12O6	M+Cl	215.033	2	0.629034	1.08186e-271	2.76415e-269	198_coeff0.4_li_day_1_30min	pos
1531	mz_0215.0323	D-Fructose;	C00095	C6H12O6	M+Cl	215.033	2	0.629034	1.08186e-271	2.76415e-269	198_coeff0.4_li_day_1_30min	pos
1532	mz_0215.0323	L-Sorbose;	C00247	C6H12O6	M+Cl	215.033	2	0.629034	1.08186e-271	2.76415e-269	198_coeff0.4_li_day_1_30min	pos
1533	mz_0215.0323	L-Fuconate	C01720	C6H12O6	M+Cl	215.033	2	0.629034	1.08186e-271	2.76415e-269	198_coeff0.4_li_day_1_30min	pos
1534	mz_0215.0323	D-Galactose;	C00124	C6H12O6	M+Cl	215.033	2	0.629034	1.08186e-271	2.76415e-269	198_coeff0.4_li_day_1_30min	pos
1535	mz_0215.0323	alpha-D-Galactose	C00984	C6H12O6	M+Cl	215.033	2	0.629034	1.08186e-271	2.76415e-269	198_coeff0.4_li_day_1_30min	pos
1536	mz_0215.0323	beta-D-Fructose;	C02336	C6H12O6	M+Cl	215.033	2	0.629034	1.08186e-271	2.76415e-269	198_coeff0.4_li_day_1_30min	pos
500	mz_0146.0458	L-Glutamate;	C00025	C5H9NO4	M-H	146.046	1	0.630942	0	0	110_coeff0.4_liv_day_10_30min	pos
501	mz_0146.0458	L-4-Hydroxyglutamate semialdehyde	C05938	C5H9NO4	M-H	146.046	1	0.630942	0	0	110_coeff0.4_liv_day_10_30min	pos
502	mz_0146.0458	D-Glutamate;	C00217	C5H9NO4	M-H	146.046	1	0.630942	0	0	110_coeff0.4_liv_day_10_30min	pos
657	mz_0154.0621	L-Histidine;	C00135	C6H9N3O2	M-H	154.062	0	0.642327	0	0	110_coeff0.4_liv_day_10_30min	pos
658	mz_0154.0621	5-Guanidino-2-oxopentanoate;	C03771	C6H11N3O3	M-H2O-H	154.062	3	0.642327	0	0	110_coeff0.4_liv_day_10_30min	pos
1041	mz_0175.0248	D-Glucuronolactone;	C02670	C6H8O6	M-H	175.025	0	0.65058	0	0	110_coeff0.4_liv_day_10_30min	pos
1042	mz_0175.0248	D-Glucuronate;	C00191	C6H10O7	M-H2O-H	175.024	3	0.65058	0	0	110_coeff0.4_liv_day_10_30min	pos
1043	mz_0175.0248	3-Dehydro-L-gulonate	C00618	C6H10O7	M-H2O-H	175.024	3	0.65058	0	0	110_coeff0.4_liv_day_10_30min	pos
27	mz_0088.0403	L-Alanine;	C00041	C3H7NO2	M-H	88.0404	1	0.710826	0	0	110_coeff0.4_liv_day_10_30min	pos
28	mz_0088.0403	Sarcosine;	C00213	C3H7NO2	M-H	88.0404	1	0.710826	0	0	110_coeff0.4_liv_day_10_30min	pos
29	mz_0088.0403	beta-Alanine;	C00099	C3H7NO2	M-H	88.0404	1	0.710826	0	0	110_coeff0.4_liv_day_10_30min	pos
37	mz_0089.0243	(S)-Lactate;	C00186	C3H6O3	M-H	89.0244	1	0.754465	0	0	144_coeff0.4_li_night_10_30min	pos
38	mz_0089.0243	D-Glyceraldehyde	C00577	C3H6O3	M-H	89.0244	1	0.754465	0	0	144_coeff0.4_li_night_10_30min	pos
39	mz_0089.0243	(R)-Lactate;	C00256	C3H6O3	M-H	89.0244	1	0.754465	0	0	144_coeff0.4_li_night_10_30min	pos
40	mz_0089.0243	3-Hydroxypropanoate;	C01013	C3H6O3	M-H	89.0244	1	0.754465	0	0	144_coeff0.4_li_night_10_30min	pos
37	mz_0089.0243	(S)-Lactate;	C00186	C3H6O3	M-H	89.0244	1	0.790152	0	0	110_coeff0.4_liv_day_10_30min	pos
38	mz_0089.0243	D-Glyceraldehyde	C00577	C3H6O3	M-H	89.0244	1	0.790152	0	0	110_coeff0.4_liv_day_10_30min	pos
39	mz_0089.0243	(R)-Lactate;	C00256	C3H6O3	M-H	89.0244	1	0.790152	0	0	110_coeff0.4_liv_day_10_30min	pos
40	mz_0089.0243	3-Hydroxypropanoate;	C01013	C3H6O3	M-H	89.0244	1	0.790152	0	0	110_coeff0.4_liv_day_10_30min	pos

## Sheet: Liver_COMBINED_30min_2hr
	query_mass	compound_name	kegg_id	formula	adduct	adduct_m/z	delta(ppm)	spearman_coeff	spearman_pval	spearman_pval_bh_corrected	group	correlation -/+					255_noDuplicates_kegg_id							query_mass	compound_name	kegg_id	formula	adduct	adduct_m/z	delta(ppm)	spearman_coeff	spearman_pval	spearman_pval_bh_corrected	group	correlation -/+		compound_name	m/z	adduct	rho	FDR
701	mz_0157.0771	Serotonin;	C00780	C10H12N2O	M-H2O-H	157.077	3	-0.783772	3.02491e-23	7.50178e-21	59_coeff0.4_li_night_1_2hr	neg					C02918						701	mz_0157.0771	Serotonin;	C00780	C10H12N2O	M-H2O-H	157.077	3	-0.783772	3.02491e-23	7.50178e-21	59_coeff0.4_li_night_1_2hr	neg		(S)-Lactate	89.0243	M-H	0.790152	0
701	mz_0157.0771	Serotonin;	C00780	C10H12N2O	M-H2O-H	157.077	3	-0.581764	4.12641e-10	1.00685e-07	18_coeff0.4_li_day_1_2hr	neg					C00606						710	mz_0158.0612	Indole-3-acetaldehyde;	C00637	C10H9NO	M-H	158.061	0	-0.558496	4.94371e-10	2.72454e-08	59_coeff0.4_li_night_1_2hr	neg		L-Alanine	88.0403	M-H	0.710826	0
710	mz_0158.0612	Indole-3-acetaldehyde;	C00637	C10H9NO	M-H	158.061	0	-0.558496	4.94371e-10	2.72454e-08	59_coeff0.4_li_night_1_2hr	neg					C00013						509	mz_0146.0612	L-Phenylalanine;	C00079	C9H11NO2	M-H2O-H	146.061	4	-0.536678	3.02898e-09	1.28677e-07	59_coeff0.4_li_night_1_2hr	neg		4-Aminobutyraldehyde	108.043	M+Na-2H	0.695514	1.82895e-14
509	mz_0146.0612	L-Phenylalanine;	C00079	C9H11NO2	M-H2O-H	146.061	4	-0.536678	3.02898e-09	1.28677e-07	59_coeff0.4_li_night_1_2hr	neg					C00301						726	mz_0159.0926	Tryptamine;	C00398	C10H12N2	M-H	159.093	1	-0.524327	7.99236e-09	2.83158e-07	59_coeff0.4_li_night_1_2hr	neg		Guanidinoacetate	98.0355	M-H2O-H	0.694637	1.82895e-14
726	mz_0159.0926	Tryptamine;	C00398	C10H12N2	M-H	159.093	1	-0.524327	7.99236e-09	2.83158e-07	59_coeff0.4_li_night_1_2hr	neg					C00008						2138	mz_0323.0288	UMP;	C00105	C9H13N2O9P	M-H	323.029	1	-0.507364	1.24606e-88	1.27597e-86	65_coeff0.4_li_night_10_2hr	neg		3,4-Dihydroxy-L-phenylalanine	178.051	M-H2O-H	0.677472	2.03283e-178
2138	mz_0323.0288	UMP;	C00105	C9H13N2O9P	M-H	323.029	1	-0.507364	1.24606e-88	1.27597e-86	65_coeff0.4_li_night_10_2hr	neg					C00054						553	mz_0150.0420	Guanine;	C00242	C5H5N5O	M-H	150.042	1	-0.505621	6.13339e-88	5.23383e-86	65_coeff0.4_li_night_10_2hr	neg		D-Glucuronolactone	175.025	M-H	0.65058	0
553	mz_0150.0420	Guanine;	C00242	C5H5N5O	M-H	150.042	1	-0.505621	6.13339e-88	5.23383e-86	65_coeff0.4_li_night_10_2hr	neg					C00361						2291	mz_0346.0566	AMP;	C00020	C10H14N5O7P	M-H	346.056	2	-0.501895	1.79213e-86	1.31082e-84	65_coeff0.4_li_night_10_2hr	neg		L-Histidine	154.062	M-H	0.642327	0
2291	mz_0346.0566	AMP;	C00020	C10H14N5O7P	M-H	346.056	2	-0.501895	1.79213e-86	1.31082e-84	65_coeff0.4_li_night_10_2hr	neg					C05993						2586	mz_0435.3026	7alpha-Hydroxycholest-4-en-3-one	C05455	C27H44O2	M+Cl	435.304	2	-0.501645	0	0	110_coeff0.4_liv_day_10_30min	neg		L-Glutamate	146.046	M-H	0.630942	0
2292	mz_0346.0566	dGMP;	C00362	C10H14N5O7P	M-H	346.056	2	-0.501895	1.79213e-86	1.31082e-84	65_coeff0.4_li_night_10_2hr	neg					C00093						491	mz_0145.0618	L-Glutamine;	C00064	C5H10N2O3	M-H	145.062	0	-0.491567	8.75636e-08	2.28182e-06	59_coeff0.4_li_night_1_2hr	neg		D-Glucose	215.032	M+Cl	0.62834	1.22682e-69
2585	mz_0435.3026	Calcidiol;	C01561	C27H44O2	M+Cl	435.304	2	-0.501645	0	0	110_coeff0.4_liv_day_10_30min	neg					C00042						360	mz_0134.0472	Adenine;	C00147	C5H5N5	M-H	134.047	0	-0.478595	1.04791e-77	5.96145e-76	65_coeff0.4_li_night_10_2hr	neg		3-Hydroxyanthranilate	174.017	M+Na-2H	0.622271	0
2586	mz_0435.3026	7alpha-Hydroxycholest-4-en-3-one	C05455	C27H44O2	M+Cl	435.304	2	-0.501645	0	0	110_coeff0.4_liv_day_10_30min	neg					C02170						1014	mz_0174.0170	3-Hydroxyanthranilate;	C00632	C7H7NO3	M+Na-2H	174.017	2	0.622271	0	0	110_coeff0.4_liv_day_10_30min	pos		Adenine	134.047	M-H	-0.478595	5.96145e-76
2587	mz_0435.3026	4alpha-Methylzymosterol	C05103	C28H46O	M+K-2H	435.303	2	-0.501645	0	0	110_coeff0.4_liv_day_10_30min	neg					C00141						1527	mz_0215.0323	D-Glucose;	C00031	C6H12O6	M+Cl	215.033	2	0.62834	4.84908e-72	1.22682e-69	138_coeff0.4_li_day_10_2hr	pos		L-Glutamine	145.062	M-H	-0.491567	2.28182e-06
2588	mz_0435.3026	Episterol	C15777	C28H46O	M+K-2H	435.303	2	-0.501645	0	0	110_coeff0.4_liv_day_10_30min	neg					C15492						500	mz_0146.0458	L-Glutamate;	C00025	C5H9NO4	M-H	146.046	1	0.630942	0	0	110_coeff0.4_liv_day_10_30min	pos		7alpha-Hydroxycholest-4-en-3-one	435.303	M+Cl	-0.501645	0
2589	mz_0435.3026	24-Methylenecholesterol	C15781	C28H46O	M+K-2H	435.303	2	-0.501645	0	0	110_coeff0.4_liv_day_10_30min	neg					C00242						657	mz_0154.0621	L-Histidine;	C00135	C6H9N3O2	M-H	154.062	0	0.642327	0	0	110_coeff0.4_liv_day_10_30min	pos		AMP	346.057	M-H	-0.501895	1.31082e-84
491	mz_0145.0618	L-Glutamine;	C00064	C5H10N2O3	M-H	145.062	0	-0.491567	8.75636e-08	2.28182e-06	59_coeff0.4_li_night_1_2hr	neg					C21028						1041	mz_0175.0248	D-Glucuronolactone;	C02670	C6H8O6	M-H	175.025	0	0.65058	0	0	110_coeff0.4_liv_day_10_30min	pos		Guanine	150.042	M-H	-0.505621	5.23383e-86
492	mz_0145.0618	D-Glutamine;	C00819	C5H10N2O3	M-H	145.062	0	-0.491567	8.75636e-08	2.28182e-06	59_coeff0.4_li_night_1_2hr	neg					C00064						1071	mz_0178.0510	3,4-Dihydroxy-L-phenylalanine;	C00355	C9H11NO4	M-H2O-H	178.05	3	0.677472	7.94076e-181	2.03283e-178	65_coeff0.4_li_night_10_2hr	pos		UMP	323.029	M-H	-0.507364	1.27597e-86
493	mz_0145.0618	(R)-3-Ureidoisobutyrate;	C21029	C5H10N2O3	M-H	145.062	0	-0.491567	8.75636e-08	2.28182e-06	59_coeff0.4_li_night_1_2hr	neg					C00819						73	mz_0098.0355	Guanidinoacetate;	C00581	C3H7N3O2	M-H2O-H	98.0354	1	0.694637	1.47496e-16	1.82895e-14	59_coeff0.4_li_night_1_2hr	pos		Tryptamine	159.093	M-H	-0.524327	2.83158e-07
2352	mz_0362.0512	GMP;	C00144	C10H14N5O8P	M-H	362.051	1	-0.480556	2.0339e-78	1.30169e-76	65_coeff0.4_li_night_10_2hr	neg					C21029						121	mz_0108.0431	4-Aminobutyraldehyde;	C00555	C4H9NO	M+Na-2H	108.043	0	0.695514	1.30319e-16	1.82895e-14	59_coeff0.4_li_night_1_2hr	pos		L-Phenylalanine	146.061	M-H2O-H	-0.536678	1.28677e-07
2353	mz_0362.0512	Precursor Z;	C18239	C10H14N5O8P	M-H	362.051	1	-0.480556	2.0339e-78	1.30169e-76	65_coeff0.4_li_night_10_2hr	neg					C00386						27	mz_0088.0403	L-Alanine;	C00041	C3H7NO2	M-H	88.0404	1	0.710826	0	0	110_coeff0.4_liv_day_10_30min	pos		Indole-3-acetaldehyde	158.061	M-H	-0.558496	2.72454e-08
360	mz_0134.0472	Adenine;	C00147	C5H5N5	M-H	134.047	0	-0.478595	1.04791e-77	5.96145e-76	65_coeff0.4_li_night_10_2hr	neg					C00152						37	mz_0089.0243	(S)-Lactate;	C00186	C3H6O3	M-H	89.0244	1	0.790152	0	0	110_coeff0.4_liv_day_10_30min	pos		Serotonin	157.077	M-H2O-H	-0.783772	7.50178e-21
497	mz_0145.0982	L-Lysine;	C00047	C6H14N2O2	M-H	145.098	0	-0.475453	2.60094e-07	6.14318e-06	59_coeff0.4_li_night_1_2hr	neg					C02642
1056	mz_0176.9359	Diphosphate;	C00013	H4P2O7	M-H	176.936	0	-0.475044	1.98517e-76	1.01641e-74	65_coeff0.4_li_night_10_2hr	neg					C00780
1057	mz_0176.9359	Acetyl phosphate	C00227	C2H5O5P	M+K-2H	176.936	1	-0.475044	1.98517e-76	1.01641e-74	65_coeff0.4_li_night_10_2hr	neg					C02835
449	mz_0140.9958	D-Glycerate;	C00258	C3H6O4	M+Cl	140.996	2	-0.467004	1.36628e-73	6.35942e-72	65_coeff0.4_li_night_10_2hr	neg					C00178
450	mz_0140.9958	(S)-3-Hydroxyisobutyrate	C06001	C4H8O3	M+K-2H	140.996	1	-0.467004	1.36628e-73	6.35942e-72	65_coeff0.4_li_night_10_2hr	neg					C00437
451	mz_0140.9958	2-Hydroxybutanoic acid;	C05984	C4H8O3	M+K-2H	140.996	1	-0.467004	1.36628e-73	6.35942e-72	65_coeff0.4_li_night_10_2hr	neg					C00051
452	mz_0140.9958	(R)-3-Hydroxybutanoate;	C01089	C4H8O3	M+K-2H	140.996	1	-0.467004	1.36628e-73	6.35942e-72	65_coeff0.4_li_night_10_2hr	neg					C02630
726	mz_0159.0926	Tryptamine;	C00398	C10H12N2	M-H	159.093	1	-0.454752	2.87797e-06	0.000280889	18_coeff0.4_li_day_1_2hr	neg					C04051
2103	mz_0319.2281	(15S)-15-Hydroxy-5,8,11-cis-13-trans-eicosatetraenoate;	C04742	C20H32O3	M-H	319.228	1	-0.453972	3.77375e-69	1.61013e-67	65_coeff0.4_li_night_10_2hr	neg					C05828
2104	mz_0319.2281	5(S)-HETE;	C04805	C20H32O3	M-H	319.228	1	-0.453972	3.77375e-69	1.61013e-67	65_coeff0.4_li_night_10_2hr	neg					C00198
2105	mz_0319.2281	20-HETE;	C14748	C20H32O3	M-H	319.228	1	-0.453972	3.77375e-69	1.61013e-67	65_coeff0.4_li_night_10_2hr	neg					C01040
2106	mz_0319.2281	19(S)-HETE;	C14749	C20H32O3	M-H	319.228	1	-0.453972	3.77375e-69	1.61013e-67	65_coeff0.4_li_night_10_2hr	neg					C00257
2107	mz_0319.2281	5,6-EET;	C14768	C20H32O3	M-H	319.228	1	-0.453972	3.77375e-69	1.61013e-67	65_coeff0.4_li_night_10_2hr	neg					C00800
2108	mz_0319.2281	8,9-EET;	C14769	C20H32O3	M-H	319.228	1	-0.453972	3.77375e-69	1.61013e-67	65_coeff0.4_li_night_10_2hr	neg					C00884
2109	mz_0319.2281	11,12-EET;	C14770	C20H32O3	M-H	319.228	1	-0.453972	3.77375e-69	1.61013e-67	65_coeff0.4_li_night_10_2hr	neg					C01262
2110	mz_0319.2281	14,15-EET;	C14771	C20H32O3	M-H	319.228	1	-0.453972	3.77375e-69	1.61013e-67	65_coeff0.4_li_night_10_2hr	neg					C04076
2111	mz_0319.2281	16(R)-HETE;	C14778	C20H32O3	M-H	319.228	1	-0.453972	3.77375e-69	1.61013e-67	65_coeff0.4_li_night_10_2hr	neg					C02946
2061	mz_0306.0769	Glutathione;	C00051	C10H17N3O6S	M-H	306.077	1	-0.453465	5.56703e-69	2.19255e-67	65_coeff0.4_li_night_10_2hr	neg					C00121
678	mz_0155.0825	N-Acetylornithine;	C00437	C7H14N2O3	M-H2O-H	155.082	3	-0.449126	3.9434e-06	0.00032073	18_coeff0.4_li_day_1_2hr	neg					C00181
366	mz_0135.0311	Hypoxanthine;	C00262	C5H4N4O	M-H	135.031	1	-0.446657	9.69744e-67	3.54649e-65	65_coeff0.4_li_night_10_2hr	neg					C00259
500	mz_0146.0458	L-Glutamate;	C00025	C5H9NO4	M-H	146.046	1	-0.444984	3.38459e-66	1.15527e-64	65_coeff0.4_li_night_10_2hr	neg					C00310
501	mz_0146.0458	L-4-Hydroxyglutamate semialdehyde	C05938	C5H9NO4	M-H	146.046	1	-0.444984	3.38459e-66	1.15527e-64	65_coeff0.4_li_night_10_2hr	neg					C00312
502	mz_0146.0458	D-Glutamate;	C00217	C5H9NO4	M-H	146.046	1	-0.444984	3.38459e-66	1.15527e-64	65_coeff0.4_li_night_10_2hr	neg					C00111
1490	mz_0211.0013	D-Ribose 5-phosphate;	C00117	C5H11O8P	M-H2O-H	211.001	3	-0.440519	9.20593e-65	2.9459e-63	65_coeff0.4_li_night_10_2hr	neg					C00118
1491	mz_0211.0013	D-Ribulose 5-phosphate	C00199	C5H11O8P	M-H2O-H	211.001	3	-0.440519	9.20593e-65	2.9459e-63	65_coeff0.4_li_night_10_2hr	neg					C00149
1492	mz_0211.0013	D-Xylulose 5-phosphate	C00231	C5H11O8P	M-H2O-H	211.001	3	-0.440519	9.20593e-65	2.9459e-63	65_coeff0.4_li_night_10_2hr	neg					C00041
1493	mz_0211.0013	alpha-D-Ribose 1-phosphate;	C00620	C5H11O8P	M-H2O-H	211.001	3	-0.440519	9.20593e-65	2.9459e-63	65_coeff0.4_li_night_10_2hr	neg					C00213
1494	mz_0211.0013	D-Glucuronolactone;	C02670	C6H8O6	M+Cl	211.001	1	-0.440519	9.20593e-65	2.9459e-63	65_coeff0.4_li_night_10_2hr	neg					C00099
1031	mz_0174.0884	L-Citrulline;	C00327	C6H13N3O3	M-H	174.088	0	-0.439439	2.4446e-06	4.49081e-05	59_coeff0.4_li_night_1_2hr	neg					C01019
2549	mz_0419.3072	7-Dehydrocholesterol;	C01164	C27H44O	M+Cl	419.309	3	-0.438579	3.80626e-64	1.14636e-62	65_coeff0.4_li_night_10_2hr	neg					C00794
2550	mz_0419.3072	Zymosterol;	C05437	C27H44O	M+Cl	419.309	3	-0.438579	3.80626e-64	1.14636e-62	65_coeff0.4_li_night_10_2hr	neg					C01697
2551	mz_0419.3072	5alpha-Cholesta-7,24-dien-3beta-ol	C05439	C27H44O	M+Cl	419.309	3	-0.438579	3.80626e-64	1.14636e-62	65_coeff0.4_li_night_10_2hr	neg					C00387
2552	mz_0419.3072	Vitamin D3;	C05443	C27H44O	M+Cl	419.309	3	-0.438579	3.80626e-64	1.14636e-62	65_coeff0.4_li_night_10_2hr	neg					C03227
121	mz_0108.0431	4-Aminobutyraldehyde;	C00555	C4H9NO	M+Na-2H	108.043	0	-0.435829	0	0	110_coeff0.4_liv_day_10_30min	neg					C05651
1966	mz_0288.1201	Ophthalmate;	C21016	C11H19N3O6	M-H	288.12	0	-0.427505	1.05671e-60	2.90087e-59	65_coeff0.4_li_night_10_2hr	neg					C00334
341	mz_0132.0302	L-Aspartate;	C00049	C4H7NO4	M-H	132.03	0	-0.427479	1.07649e-60	2.90087e-59	65_coeff0.4_li_night_10_2hr	neg					C01026
342	mz_0132.0302	D-Aspartate;	C00402	C4H7NO4	M-H	132.03	0	-0.427479	1.07649e-60	2.90087e-59	65_coeff0.4_li_night_10_2hr	neg					C02356
705	mz_0158.0459	1-Methylnicotinamide;	C02918	C7H9N2O	M+Na-2H	158.046	2	-0.426715	1.18886e-109	1.04742e-108	198_coeff0.4_li_day_1_30min	neg					C01205
592	mz_0152.0023	3-Sulfino-L-alanine;	C00606	C3H7NO4S	M-H	152.002	0	-0.426428	1.71813e-109	1.48807e-108	198_coeff0.4_li_day_1_30min	neg					C00232
491	mz_0145.0618	L-Glutamine;	C00064	C5H10N2O3	M-H	145.062	0	-0.426045	2.94061e-60	7.52796e-59	65_coeff0.4_li_night_10_2hr	neg					C00109
492	mz_0145.0618	D-Glutamine;	C00819	C5H10N2O3	M-H	145.062	0	-0.426045	2.94061e-60	7.52796e-59	65_coeff0.4_li_night_10_2hr	neg					C00164
493	mz_0145.0618	(R)-3-Ureidoisobutyrate;	C21029	C5H10N2O3	M-H	145.062	0	-0.426045	2.94061e-60	7.52796e-59	65_coeff0.4_li_night_10_2hr	neg					C00349
714	mz_0158.9254	Diphosphate;	C00013	H4P2O7	M-H2O-H	158.925	3	-0.424265	2.7463e-108	2.30059e-107	198_coeff0.4_li_day_1_30min	neg					C06002
2213	mz_0335.1999	Progesterone;	C00410	C21H30O2	M+Na-2H	335.199	2	-0.421325	7.7728e-59	1.89508e-57	65_coeff0.4_li_night_10_2hr	neg					C00643
2329	mz_0357.0897	Pantetheine 4'-phosphate;	C01134	C11H23N2O7PS	M-H	357.089	2	-0.419371	2.97114e-58	6.91464e-57	65_coeff0.4_li_night_10_2hr	neg					C00074
2330	mz_0357.0897	N-((R)-Pantothenoyl)-L-cysteine;	C04079	C12H22N2O6S	M+Cl	357.089	1	-0.419371	2.97114e-58	6.91464e-57	65_coeff0.4_li_night_10_2hr	neg					C00197
732	mz_0160.0615	D-Glucosamine;	C00329	C6H13NO5	M-H2O-H	160.061	3	-0.415993	2.95162e-57	6.57056e-56	65_coeff0.4_li_night_10_2hr	neg					C00631
657	mz_0154.0621	L-Histidine;	C00135	C6H9N3O2	M-H	154.062	0	-0.414876	9.79095e-06	0.000147161	59_coeff0.4_li_night_1_2hr	neg					C00036
658	mz_0154.0621	5-Guanidino-2-oxopentanoate;	C03771	C6H11N3O3	M-H2O-H	154.062	3	-0.414876	9.79095e-06	0.000147161	59_coeff0.4_li_night_1_2hr	neg					C00433
2689	mz_0540.0550	ADP-ribose;	C00301	C15H23N5O14P2	M-H2O-H	540.053	3	-0.414864	3.71094e-103	2.63374e-102	198_coeff0.4_li_day_1_30min	neg					C00881
629	mz_0152.9960	sn-Glycerol 3-phosphate;	C00093	C3H9O6P	M-H2O-H	152.995	4	-0.414665	2.41318e-05	0.00147204	18_coeff0.4_li_day_1_2hr	neg					C00123
630	mz_0152.9960	Succinate;	C00042	C4H6O4	M+Cl	152.996	0	-0.414665	2.41318e-05	0.00147204	18_coeff0.4_li_day_1_2hr	neg					C00407
631	mz_0152.9960	Methylmalonate;	C02170	C4H6O4	M+Cl	152.996	0	-0.414665	2.41318e-05	0.00147204	18_coeff0.4_li_day_1_2hr	neg					C01152
632	mz_0152.9960	3-Methyl-2-oxobutanoic acid;	C00141	C5H8O3	M+K-2H	152.996	0	-0.414665	2.41318e-05	0.00147204	18_coeff0.4_li_day_1_2hr	neg					C01181
466	mz_0143.0350	2-Dehydro-3-deoxy-L-fuconate	C03827	C6H10O5	M-H2O-H	143.034	4	-0.413911	1.20044e-56	2.4585e-55	65_coeff0.4_li_night_10_2hr	neg					C01996
629	mz_0152.9960	sn-Glycerol 3-phosphate;	C00093	C3H9O6P	M-H2O-H	152.995	4	-0.412829	6.77993e-28	6.23754e-27	138_coeff0.4_li_day_10_2hr	neg					C00272
630	mz_0152.9960	Succinate;	C00042	C4H6O4	M+Cl	152.996	0	-0.412829	6.77993e-28	6.23754e-27	138_coeff0.4_li_day_10_2hr	neg					C05636
631	mz_0152.9960	Methylmalonate;	C02170	C4H6O4	M+Cl	152.996	0	-0.412829	6.77993e-28	6.23754e-27	138_coeff0.4_li_day_10_2hr	neg					C05638
632	mz_0152.9960	3-Methyl-2-oxobutanoic acid;	C00141	C5H8O3	M+K-2H	152.996	0	-0.412829	6.77993e-28	6.23754e-27	138_coeff0.4_li_day_10_2hr	neg					C00135
2564	mz_0426.0232	ADP;	C00008	C10H15N5O10P2	M-H	426.022	2	-0.411084	3.85707e-101	2.62795e-100	198_coeff0.4_li_day_1_30min	neg					C03771
2565	mz_0426.0232	Adenosine 3',5'-bisphosphate;	C00054	C10H15N5O10P2	M-H	426.022	2	-0.411084	3.85707e-101	2.62795e-100	198_coeff0.4_li_day_1_30min	neg					C00025
2566	mz_0426.0232	dGDP;	C00361	C10H15N5O10P2	M-H	426.022	2	-0.411084	3.85707e-101	2.62795e-100	198_coeff0.4_li_day_1_30min	neg					C05938
2568	mz_0426.0232	Acetyl adenylate;	C05993	C12H16N5O8P	M+K-2H	426.022	2	-0.411084	3.85707e-101	2.62795e-100	198_coeff0.4_li_day_1_30min	neg					C00217
629	mz_0152.9960	sn-Glycerol 3-phosphate;	C00093	C3H9O6P	M-H2O-H	152.995	4	-0.410478	8.08426e-101	5.4356e-100	198_coeff0.4_li_day_1_30min	neg					C00188
630	mz_0152.9960	Succinate;	C00042	C4H6O4	M+Cl	152.996	0	-0.410478	8.08426e-101	5.4356e-100	198_coeff0.4_li_day_1_30min	neg					C00159
631	mz_0152.9960	Methylmalonate;	C02170	C4H6O4	M+Cl	152.996	0	-0.410478	8.08426e-101	5.4356e-100	198_coeff0.4_li_day_1_30min	neg					C00031
632	mz_0152.9960	3-Methyl-2-oxobutanoic acid;	C00141	C5H8O3	M+K-2H	152.996	0	-0.410478	8.08426e-101	5.4356e-100	198_coeff0.4_li_day_1_30min	neg					C00137
2555	mz_0421.3233	Cholesterol;	C00187	C27H46O	M+Cl	421.324	2	-0.407748	7.19647e-55	1.41715e-53	65_coeff0.4_li_night_10_2hr	neg					C00221
2556	mz_0421.3233	Lathosterol;	C01189	C27H46O	M+Cl	421.324	2	-0.407748	7.19647e-55	1.41715e-53	65_coeff0.4_li_night_10_2hr	neg					C00267
2557	mz_0421.3233	5alpha-Cholest-8-en-3beta-ol;	C03845	C27H46O	M+Cl	421.324	2	-0.407748	7.19647e-55	1.41715e-53	65_coeff0.4_li_night_10_2hr	neg					C00095
480	mz_0144.0777	4-Guanidinobutanoate;	C01035	C5H11N3O2	M-H	144.078	1	-0.406849	1.5057e-05	0.000208699	59_coeff0.4_li_night_1_2hr	neg					C00247
698	mz_0157.0367	(S)-Allantoin;	C02350	C4H6N4O3	M-H	157.037	0	-0.406736	1.51475e-05	0.000208699	59_coeff0.4_li_night_1_2hr	neg					C01720
699	mz_0157.0367	Allantoate;	C00499	C4H8N4O4	M-H2O-H	157.036	3	-0.406736	1.51475e-05	0.000208699	59_coeff0.4_li_night_1_2hr	neg					C00124
2294	mz_0347.0405	IMP;	C00130	C10H13N4O8P	M-H	347.04	2	-0.405982	2.28823e-54	4.33917e-53	65_coeff0.4_li_night_10_2hr	neg					C00984
27	mz_0088.0403	L-Alanine;	C00041	C3H7NO2	M-H	88.0404	1	-0.405388	3.80275e-05	0.00206194	18_coeff0.4_li_day_1_2hr	neg					C02336
28	mz_0088.0403	Sarcosine;	C00213	C3H7NO2	M-H	88.0404	1	-0.405388	3.80275e-05	0.00206194	18_coeff0.4_li_day_1_2hr	neg					C00065
29	mz_0088.0403	beta-Alanine;	C00099	C3H7NO2	M-H	88.0404	1	-0.405388	3.80275e-05	0.00206194	18_coeff0.4_li_day_1_2hr	neg					C00740
637	mz_0153.0193	2,5-Dihydroxybenzoate;	C00628	C7H6O4	M-H	153.019	0	-0.405063	1.65452e-05	0.000215958	59_coeff0.4_li_night_1_2hr	neg					C00183
2002	mz_0295.2282	9(10)-EpOME;	C14825	C18H32O3	M-H	295.228	1	-0.404551	5.81543e-54	1.06339e-52	65_coeff0.4_li_night_10_2hr	neg					C00719
2003	mz_0295.2282	12(13)-EpOME;	C14826	C18H32O3	M-H	295.228	1	-0.404551	5.81543e-54	1.06339e-52	65_coeff0.4_li_night_10_2hr	neg					C00327
1967	mz_0289.0331	Sedoheptulose 7-phosphate;	C05382	C7H15O10P	M-H	289.033	0	-0.402783	1.8292e-53	3.22949e-52	65_coeff0.4_li_night_10_2hr	neg					C00047
942	mz_0168.9907	Glycerone phosphate;	C00111	C3H7O6P	M-H	168.991	0	-0.400845	6.37661e-53	1.08827e-51	65_coeff0.4_li_night_10_2hr	neg					C01005
943	mz_0168.9907	D-Glyceraldehyde 3-phosphate;	C00118	C3H7O6P	M-H	168.991	0	-0.400845	6.37661e-53	1.08827e-51	65_coeff0.4_li_night_10_2hr	neg					C03827
945	mz_0168.9907	(S)-Malate;	C00149	C4H6O5	M+Cl	168.991	1	-0.400845	6.37661e-53	1.08827e-51	65_coeff0.4_li_night_10_2hr	neg					C00255
1873	mz_0269.2275	all-trans-13,14-Dihydroretinol;	C15492	C20H32O	M-H2O-H	269.227	2	-0.400657	1.04035e-95	6.40506e-95	198_coeff0.4_li_day_1_30min	neg					C06001
217	mz_0118.0509	L-Threonine;	C00188	C4H9NO3	M-H	118.051	1	0.400096	5.07235e-117	1.72798e-115	41_coeff0.4_liv_night_1_30min	pos					C05984
54	mz_0094.0294	(S)-1-Pyrroline-5-carboxylate;	C03912	C5H7NO2	M-H2O-H	94.0293	1	0.400428	2.10782e-05	0.00026137	59_coeff0.4_li_night_1_2hr	pos					C01089
55	mz_0094.0294	1-Pyrroline-2-carboxylate;	C03564	C5H7NO2	M-H2O-H	94.0293	1	0.400428	2.10782e-05	0.00026137	59_coeff0.4_li_night_1_2hr	pos					C00439
1372	mz_0199.0013	D-Erythrose 4-phosphate	C00279	C4H9O7P	M-H	199.001	0	0.400816	0	0	144_coeff0.4_li_night_10_30min	pos					C00329
1373	mz_0199.0013	2-Dehydro-3-deoxy-L-fuconate	C03827	C6H10O5	M+K-2H	199.001	0	0.400816	0	0	144_coeff0.4_li_night_10_30min	pos					C05643
111	mz_0107.0241	Imidazole-4-acetate;	C02835	C5H6N2O2	M-H2O-H	107.025	4	0.401059	1.35411e-294	1.38661e-293	110_coeff0.4_liv_day_10_30min	pos					C05587
112	mz_0107.0241	Thymine;	C00178	C5H6N2O2	M-H2O-H	107.025	4	0.401059	1.35411e-294	1.38661e-293	110_coeff0.4_liv_day_10_30min	pos					C00534
335	mz_0131.0460	L-Asparagine;	C00152	C4H8N2O3	M-H	131.046	1	0.401242	9.62939e-118	3.51473e-116	41_coeff0.4_liv_night_1_30min	pos					C00628
336	mz_0131.0460	3-Ureidopropionate;	C02642	C4H8N2O3	M-H	131.046	1	0.401242	9.62939e-118	3.51473e-116	41_coeff0.4_liv_night_1_30min	pos					C00642
73	mz_0098.0355	Guanidinoacetate;	C00581	C3H7N3O2	M-H2O-H	98.0354	1	0.401681	4.54363e-05	0.00221729	18_coeff0.4_li_day_1_2hr	pos					C04043
553	mz_0150.0420	Guanine;	C00242	C5H5N5O	M-H	150.042	1	0.401941	2.28534e-96	1.42416e-95	198_coeff0.4_li_day_1_30min	pos					C05852
2026	mz_0299.0801	Formyl-N-acetyl-5-methoxykynurenamine	C05642	C13H16N2O4	M+Cl	299.08	1	0.402165	1.92582e-05	0.000244925	59_coeff0.4_li_night_1_2hr	pos					C02350
276	mz_0127.0512	(R)-5,6-Dihydrothymine;	C21028	C5H8N2O2	M-H	127.051	1	0.402208	2.3619e-118	9.2841e-117	41_coeff0.4_liv_night_1_30min	pos					C00499
277	mz_0127.0512	L-Glutamine;	C00064	C5H10N2O3	M-H2O-H	127.051	4	0.402208	2.3619e-118	9.2841e-117	41_coeff0.4_liv_night_1_30min	pos					C00978
278	mz_0127.0512	D-Glutamine;	C00819	C5H10N2O3	M-H2O-H	127.051	4	0.402208	2.3619e-118	9.2841e-117	41_coeff0.4_liv_night_1_30min	pos					C00062
279	mz_0127.0512	(R)-3-Ureidoisobutyrate;	C21029	C5H10N2O3	M-H2O-H	127.051	4	0.402208	2.3619e-118	9.2841e-117	41_coeff0.4_liv_night_1_30min	pos					C00792
497	mz_0145.0982	L-Lysine;	C00047	C6H14N2O2	M-H	145.098	0	0.402283	0	0	144_coeff0.4_li_night_10_30min	pos					C05660
1925	mz_0280.2647	Sphingosine;	C00319	C18H37NO2	M-H2O-H	280.264	2	0.402481	1.78915e-26	1.48411e-25	138_coeff0.4_li_day_10_2hr	pos					C00082
1926	mz_0280.2647	3-Dehydrosphinganine;	C02934	C18H37NO2	M-H2O-H	280.264	2	0.402481	1.78915e-26	1.48411e-25	138_coeff0.4_li_day_10_2hr	pos					C00429
1214	mz_0185.0222	4-Coumarate;	C00811	C9H8O3	M+Na-2H	185.022	1	0.402899	0	0	144_coeff0.4_li_night_10_30min	pos					C00258
1215	mz_0185.0222	Phenylpyruvate;	C00166	C9H8O3	M+Na-2H	185.022	1	0.402899	0	0	144_coeff0.4_li_night_10_30min	pos					C00106
1216	mz_0185.0222	2-Hydroxy-3-phenylpropenoate;	C02763	C9H8O3	M+Na-2H	185.022	1	0.402899	0	0	144_coeff0.4_li_night_10_30min	pos					C00078
1217	mz_0185.0222	D-Ribose	C00121	C5H10O5	M+Cl	185.022	0	0.402899	0	0	144_coeff0.4_li_night_10_30min	pos					C01233
1218	mz_0185.0222	D-Xylose;	C00181	C5H10O5	M+Cl	185.022	0	0.402899	0	0	144_coeff0.4_li_night_10_30min	pos					C00079
1219	mz_0185.0222	L-Arabinose;	C00259	C5H10O5	M+Cl	185.022	0	0.402899	0	0	144_coeff0.4_li_night_10_30min	pos					C00788
1220	mz_0185.0222	D-Xylulose;	C00310	C5H10O5	M+Cl	185.022	0	0.402899	0	0	144_coeff0.4_li_night_10_30min	pos					C05589
1221	mz_0185.0222	L-Xylulose;	C00312	C5H10O5	M+Cl	185.022	0	0.402899	0	0	144_coeff0.4_li_night_10_30min	pos					C05341
1222	mz_0185.0222	(R)-Mevalonate;	C00418	C6H12O4	M+K-2H	185.022	0	0.402899	0	0	144_coeff0.4_li_night_10_30min	pos					C00186
276	mz_0127.0512	(R)-5,6-Dihydrothymine;	C21028	C5H8N2O2	M-H	127.051	1	0.402999	6.52546e-97	4.11668e-96	198_coeff0.4_li_day_1_30min	pos					C00577
277	mz_0127.0512	L-Glutamine;	C00064	C5H10N2O3	M-H2O-H	127.051	4	0.402999	6.52546e-97	4.11668e-96	198_coeff0.4_li_day_1_30min	pos					C00256
278	mz_0127.0512	D-Glutamine;	C00819	C5H10N2O3	M-H2O-H	127.051	4	0.402999	6.52546e-97	4.11668e-96	198_coeff0.4_li_day_1_30min	pos					C01013
279	mz_0127.0512	(R)-3-Ureidoisobutyrate;	C21029	C5H10N2O3	M-H2O-H	127.051	4	0.402999	6.52546e-97	4.11668e-96	198_coeff0.4_li_day_1_30min	pos					C01561
73	mz_0098.0355	Guanidinoacetate;	C00581	C3H7N3O2	M-H2O-H	98.0354	1	0.404056	1.09539e-26	9.23776e-26	138_coeff0.4_li_day_10_2hr	pos					C05455
1370	mz_0198.1247	beta-Alanyl-L-lysine	C05341	C9H19N3O3	M-H2O-H	198.124	2	0.404211	0	0	144_coeff0.4_li_night_10_30min	pos					C05103
61	mz_0096.9600	Sulfate;	C00059	H2SO4	M-H	96.9601	1	0.40459	2.94838e-300	3.08076e-299	110_coeff0.4_liv_day_10_30min	pos					C15777
259	mz_0125.0356	Imidazole-4-acetate;	C02835	C5H6N2O2	M-H	125.036	1	0.404725	0	0	144_coeff0.4_li_night_10_30min	pos					C15781
260	mz_0125.0356	Thymine;	C00178	C5H6N2O2	M-H	125.036	1	0.404725	0	0	144_coeff0.4_li_night_10_30min	pos					C00555
1661	mz_0225.0992	Carnosine;	C00386	C9H14N4O3	M-H	225.099	1	0.405209	4.6819e-98	2.99056e-97	198_coeff0.4_li_day_1_30min	pos					C00059
1226	mz_0185.0720	L-Tryptophan;	C00078	C11H12N2O2	M-H2O-H	185.071	3	0.405769	1.59416e-05	0.000213703	59_coeff0.4_li_night_1_2hr	pos					C04281
276	mz_0127.0512	(R)-5,6-Dihydrothymine;	C21028	C5H8N2O2	M-H	127.051	1	0.405805	3.19482e-302	3.40781e-301	110_coeff0.4_liv_day_10_30min	pos					C04282
277	mz_0127.0512	L-Glutamine;	C00064	C5H10N2O3	M-H2O-H	127.051	4	0.405805	3.19482e-302	3.40781e-301	110_coeff0.4_liv_day_10_30min	pos					C02237
278	mz_0127.0512	D-Glutamine;	C00819	C5H10N2O3	M-H2O-H	127.051	4	0.405805	3.19482e-302	3.40781e-301	110_coeff0.4_liv_day_10_30min	pos					C01879
279	mz_0127.0512	(R)-3-Ureidoisobutyrate;	C21029	C5H10N2O3	M-H2O-H	127.051	4	0.405805	3.19482e-302	3.40781e-301	110_coeff0.4_liv_day_10_30min	pos					C00122
62	mz_0096.9695	Orthophosphate;	C00009	H3PO4	M-H	96.9696	1	0.40612	0	0	144_coeff0.4_li_night_10_30min	pos					C00077
63	mz_0096.9695	Carbonic acid;	C01353	H2CO3	M+Cl	96.9698	3	0.40612	0	0	144_coeff0.4_li_night_10_30min	pos					C00515
64	mz_0096.9695	Acetate;	C00033	C2H4O2	M+K-2H	96.9697	2	0.40612	0	0	144_coeff0.4_li_night_10_30min	pos					C00147
972	mz_0172.0405	5-Hydroxyindoleacetate	C05635	C10H9NO3	M-H2O-H	172.04	4	0.406746	1.51393e-05	0.000208699	59_coeff0.4_li_night_1_2hr	pos					C00009
973	mz_0172.0405	1-Methylnicotinamide;	C02918	C7H9N2O	M+Cl	172.041	3	0.406746	1.51393e-05	0.000208699	59_coeff0.4_li_night_1_2hr	pos					C01353
335	mz_0131.0460	L-Asparagine;	C00152	C4H8N2O3	M-H	131.046	1	0.406818	6.79169e-99	4.39311e-98	198_coeff0.4_li_day_1_30min	pos					C00033
336	mz_0131.0460	3-Ureidopropionate;	C02642	C4H8N2O3	M-H	131.046	1	0.406818	6.79169e-99	4.39311e-98	198_coeff0.4_li_day_1_30min	pos					C01042
1050	mz_0175.0877	Serotonin;	C00780	C10H12N2O	M-H	175.088	0	0.406843	6.58562e-99	4.31443e-98	198_coeff0.4_li_day_1_30min	pos					C01419
553	mz_0150.0420	Guanine;	C00242	C5H5N5O	M-H	150.042	1	0.407601	0	0	144_coeff0.4_li_night_10_30min	pos					C01035
1661	mz_0225.0992	Carnosine;	C00386	C9H14N4O3	M-H	225.099	1	0.40763	3.56076e-27	3.05381e-26	138_coeff0.4_li_day_10_2hr	pos					C03680
289	mz_0128.0353	L-1-Pyrroline-3-hydroxy-5-carboxylate;	C04281	C5H7NO3	M-H	128.035	1	0.407916	1.18322e-305	1.28895e-304	110_coeff0.4_liv_day_10_30min	pos					C00049
290	mz_0128.0353	1-Pyrroline-4-hydroxy-2-carboxylate	C04282	C5H7NO3	M-H	128.035	1	0.407916	1.18322e-305	1.28895e-304	110_coeff0.4_liv_day_10_30min	pos					C00402
291	mz_0128.0353	5-Oxo-D-proline;	C02237	C5H7NO3	M-H	128.035	1	0.407916	1.18322e-305	1.28895e-304	110_coeff0.4_liv_day_10_30min	pos					C00322
292	mz_0128.0353	5-Oxoproline;	C01879	C5H7NO3	M-H	128.035	1	0.407916	1.18322e-305	1.28895e-304	110_coeff0.4_liv_day_10_30min	pos					C01801
293	mz_0128.0353	L-Glutamate;	C00025	C5H9NO4	M-H2O-H	128.035	4	0.407916	1.18322e-305	1.28895e-304	110_coeff0.4_liv_day_10_30min	pos					C00022
294	mz_0128.0353	L-4-Hydroxyglutamate semialdehyde	C05938	C5H9NO4	M-H2O-H	128.035	4	0.407916	1.18322e-305	1.28895e-304	110_coeff0.4_liv_day_10_30min	pos					C00632
295	mz_0128.0353	D-Glutamate;	C00217	C5H9NO4	M-H2O-H	128.035	4	0.407916	1.18322e-305	1.28895e-304	110_coeff0.4_liv_day_10_30min	pos					C02670
259	mz_0125.0356	Imidazole-4-acetate;	C02835	C5H6N2O2	M-H	125.036	1	0.409397	3.00926e-100	1.99705e-99	198_coeff0.4_li_day_1_30min	pos					C00191
260	mz_0125.0356	Thymine;	C00178	C5H6N2O2	M-H	125.036	1	0.409397	3.00926e-100	1.99705e-99	198_coeff0.4_li_day_1_30min	pos					C00618
1771	mz_0245.0934	Formyl-N-acetyl-5-methoxykynurenamine	C05642	C13H16N2O4	M-H2O-H	245.093	3	0.409792	1.793e-27	1.56424e-26	138_coeff0.4_li_day_10_2hr	pos					C00279
335	mz_0131.0460	L-Asparagine;	C00152	C4H8N2O3	M-H	131.046	1	0.409952	1.70383e-27	1.51252e-26	138_coeff0.4_li_day_10_2hr	pos					C00811
336	mz_0131.0460	3-Ureidopropionate;	C02642	C4H8N2O3	M-H	131.046	1	0.409952	1.70383e-27	1.51252e-26	138_coeff0.4_li_day_10_2hr	pos					C00166
597	mz_0152.0115	L-2-Amino-3-oxobutanoic acid;	C03508	C4H7NO3	M+Cl	152.012	3	0.41135	0	0	144_coeff0.4_li_night_10_30min	pos					C02763
598	mz_0152.0115	L-Proline;	C00148	C5H9NO2	M+K-2H	152.012	3	0.41135	0	0	144_coeff0.4_li_night_10_30min	pos					C00418
599	mz_0152.0115	D-Proline	C00763	C5H9NO2	M+K-2H	152.012	3	0.41135	0	0	144_coeff0.4_li_night_10_30min	pos					C03508
678	mz_0155.0825	N-Acetylornithine;	C00437	C7H14N2O3	M-H2O-H	155.082	3	0.411372	2.71453e-101	1.8745e-100	198_coeff0.4_li_day_1_30min	pos					C00148
149	mz_0111.0199	Uracil	C00106	C4H4N2O2	M-H	111.02	1	0.411585	0	0	110_coeff0.4_liv_day_10_30min	pos					C00763
337	mz_0131.0824	L-Ornithine;	C00077	C5H12N2O2	M-H	131.083	1	0.411633	9.95676e-28	8.99664e-27	138_coeff0.4_li_day_10_2hr	pos					C00624
338	mz_0131.0824	D-Ornithine	C00515	C5H12N2O2	M-H	131.083	1	0.411633	9.95676e-28	8.99664e-27	138_coeff0.4_li_day_10_2hr	pos					C00398
321	mz_0130.0872	L-Leucine;	C00123	C6H13NO2	M-H	130.087	1	0.41179	0	0	110_coeff0.4_liv_day_10_30min	pos					C00581
322	mz_0130.0872	L-Isoleucine;	C00407	C6H13NO2	M-H	130.087	1	0.41179	0	0	110_coeff0.4_liv_day_10_30min	pos					C18044
2286	mz_0344.0331	Glutathione;	C00051	C10H17N3O6S	M+K-2H	344.032	2	0.41311	3.22316e-102	2.25621e-101	198_coeff0.4_li_day_1_30min	pos					C00319
972	mz_0172.0405	5-Hydroxyindoleacetate	C05635	C10H9NO3	M-H2O-H	172.04	4	0.41329	5.84439e-28	5.47641e-27	138_coeff0.4_li_day_10_2hr	pos					C02934
973	mz_0172.0405	1-Methylnicotinamide;	C02918	C7H9N2O	M+Cl	172.041	3	0.41329	5.84439e-28	5.47641e-27	138_coeff0.4_li_day_10_2hr	pos					C05642
476	mz_0144.0664	L-2-Aminoadipate 6-semialdehyde;	C04076	C6H11NO3	M-H	144.067	1	0.413823	0	0	144_coeff0.4_li_night_10_30min	pos					C05635
477	mz_0144.0664	4-Acetamidobutanoate;	C02946	C6H11NO3	M-H	144.067	1	0.413823	0	0	144_coeff0.4_li_night_10_30min	pos					C03912
516	mz_0147.0294	2-Hydroxyglutarate;	C02630	C5H8O5	M-H	147.03	3	0.41438	0	0	144_coeff0.4_li_night_10_30min	pos					C03564
517	mz_0147.0294	5-Amino-4-imidazolecarboxyamide	C04051	C4H6N4O	M+Na-2H	147.029	4	0.41438	0	0	144_coeff0.4_li_night_10_30min	pos					C01598
1031	mz_0174.0884	L-Citrulline;	C00327	C6H13N3O3	M-H	174.088	0	0.41492	3.45001e-28	3.29378e-27	138_coeff0.4_li_day_10_2hr	pos					C00954
821	mz_0165.0556	3-Methoxy-4-hydroxyphenylacetaldehyde;	C05581	C9H10O3	M-H	165.056	1	0.415267	4.82039e-57	1.02835e-55	65_coeff0.4_li_night_10_2hr	pos					C05634
822	mz_0165.0556	Choline phosphate;	C00588	C5H15NO4P	M-H2O-H	165.055	0	0.415267	4.82039e-57	1.02835e-55	65_coeff0.4_li_night_10_2hr	pos					C00637
823	mz_0165.0556	3-Methoxy-4-hydroxyphenylethyleneglycol	C05594	C9H12O4	M-H2O-H	165.055	2	0.415267	4.82039e-57	1.02835e-55	65_coeff0.4_li_night_10_2hr	pos					C00144
516	mz_0147.0294	2-Hydroxyglutarate;	C02630	C5H8O5	M-H	147.03	3	0.415609	1.47527e-103	1.06178e-102	198_coeff0.4_li_day_1_30min	pos					C18239
517	mz_0147.0294	5-Amino-4-imidazolecarboxyamide	C04051	C4H6N4O	M+Na-2H	147.029	4	0.415609	1.47527e-103	1.06178e-102	198_coeff0.4_li_day_1_30min	pos					C00026
426	mz_0139.0511	Methylimidazoleacetic acid;	C05828	C6H8N2O2	M-H	139.051	1	0.415994	9.14842e-104	6.67835e-103	198_coeff0.4_li_day_1_30min	pos					C04352
217	mz_0118.0509	L-Threonine;	C00188	C4H9NO3	M-H	118.051	1	0.416496	0	0	144_coeff0.4_li_night_10_30min	pos					C05827
2481	mz_0384.0325	GMP;	C00144	C10H14N5O8P	M+Na-2H	384.033	1	0.416622	8.90288e-06	0.000137995	59_coeff0.4_li_night_1_2hr	pos					C00575
2482	mz_0384.0325	Precursor Z;	C18239	C10H14N5O8P	M+Na-2H	384.033	1	0.416622	8.90288e-06	0.000137995	59_coeff0.4_li_night_1_2hr	pos					C00328
1061	mz_0177.0404	D-Glucono-1,5-lactone;	C00198	C6H10O6	M-H	177.04	0	0.416813	3.30544e-104	2.44794e-103	198_coeff0.4_li_day_1_30min	pos					C05647
1062	mz_0177.0404	L-Gulono-1,4-lactone;	C01040	C6H10O6	M-H	177.04	0	0.416813	3.30544e-104	2.44794e-103	198_coeff0.4_li_day_1_30min	pos					C01137
1063	mz_0177.0404	D-Gluconic acid;	C00257	C6H12O7	M-H2O-H	177.04	3	0.416813	3.30544e-104	2.44794e-103	198_coeff0.4_li_day_1_30min	pos					C00492
1064	mz_0177.0404	L-Gulonate;	C00800	C6H12O7	M-H2O-H	177.04	3	0.416813	3.30544e-104	2.44794e-103	198_coeff0.4_li_day_1_30min	pos					C05404
560	mz_0150.9801	Glycerone phosphate;	C00111	C3H7O6P	M-H2O-H	150.98	3	0.417347	0	0	110_coeff0.4_liv_day_10_30min	pos					C00021
561	mz_0150.9801	D-Glyceraldehyde 3-phosphate;	C00118	C3H7O6P	M-H2O-H	150.98	3	0.417347	0	0	110_coeff0.4_liv_day_10_30min	pos					C00864
562	mz_0150.9801	Fumarate;	C00122	C4H4O4	M+Cl	150.98	2	0.417347	0	0	110_coeff0.4_liv_day_10_30min	pos					C02291
1725	mz_0239.1149	Homocarnosine;	C00884	C10H16N4O3	M-H	239.115	0	0.417953	7.96912e-105	5.98856e-104	198_coeff0.4_li_day_1_30min	pos					C04555
1726	mz_0239.1149	beta-Alanyl-N(pi)-methyl-L-histidine;	C01262	C10H16N4O3	M-H	239.115	0	0.417953	7.96912e-105	5.98856e-104	198_coeff0.4_li_day_1_30min	pos					C06428
466	mz_0143.0350	2-Dehydro-3-deoxy-L-fuconate	C03827	C6H10O5	M-H2O-H	143.034	4	0.417962	0	0	144_coeff0.4_li_night_10_30min	pos					C03640
1370	mz_0198.1247	beta-Alanyl-L-lysine	C05341	C9H19N3O3	M-H2O-H	198.124	2	0.418517	5.7276e-129	2.439e-127	41_coeff0.4_liv_night_1_30min	pos					C06427
321	mz_0130.0872	L-Leucine;	C00123	C6H13NO2	M-H	130.087	1	0.418518	5.72116e-129	2.439e-127	41_coeff0.4_liv_night_1_30min	pos					C06426
322	mz_0130.0872	L-Isoleucine;	C00407	C6H13NO2	M-H	130.087	1	0.418518	5.72116e-129	2.439e-127	41_coeff0.4_liv_night_1_30min	pos					C21016
111	mz_0107.0241	Imidazole-4-acetate;	C02835	C5H6N2O2	M-H2O-H	107.025	4	0.419184	0	0	144_coeff0.4_li_night_10_30min	pos					C00219
112	mz_0107.0241	Thymine;	C00178	C5H6N2O2	M-H2O-H	107.025	4	0.419184	0	0	144_coeff0.4_li_night_10_30min	pos					C03594
1667	mz_0226.0828	Deoxycytidine;	C00881	C9H13N3O4	M-H	226.083	2	0.419348	8.12642e-29	7.90763e-28	138_coeff0.4_li_day_10_2hr	pos					C05451
1223	mz_0185.0432	6-Deoxy-L-galactose;	C01019	C6H12O5	M+Na-2H	185.043	0	0.419969	7.40834e-06	0.000118533	59_coeff0.4_li_night_1_2hr	pos					C13550
476	mz_0144.0664	L-2-Aminoadipate 6-semialdehyde;	C04076	C6H11NO3	M-H	144.067	1	0.420171	4.93659e-106	3.76507e-105	198_coeff0.4_li_day_1_30min	pos					C15519
477	mz_0144.0664	4-Acetamidobutanoate;	C02946	C6H11NO3	M-H	144.067	1	0.420171	4.93659e-106	3.76507e-105	198_coeff0.4_li_day_1_30min	pos					C15610
1023	mz_0174.0407	N-Acetyl-L-aspartate;	C01042	C6H9NO5	M-H	174.041	0	0.420303	0	0	144_coeff0.4_li_night_10_30min	pos					C05500
2585	mz_0435.3026	Calcidiol;	C01561	C27H44O2	M+Cl	435.304	2	0.4208	1.7731e-05	0.0012361	18_coeff0.4_li_day_1_2hr	pos					C05502
2586	mz_0435.3026	7alpha-Hydroxycholest-4-en-3-one	C05455	C27H44O2	M+Cl	435.304	2	0.4208	1.7731e-05	0.0012361	18_coeff0.4_li_day_1_2hr	pos					C00105
2587	mz_0435.3026	4alpha-Methylzymosterol	C05103	C28H46O	M+K-2H	435.303	2	0.4208	1.7731e-05	0.0012361	18_coeff0.4_li_day_1_2hr	pos					C00020
2588	mz_0435.3026	Episterol	C15777	C28H46O	M+K-2H	435.303	2	0.4208	1.7731e-05	0.0012361	18_coeff0.4_li_day_1_2hr	pos					C00362
2589	mz_0435.3026	24-Methylenecholesterol	C15781	C28H46O	M+K-2H	435.303	2	0.4208	1.7731e-05	0.0012361	18_coeff0.4_li_day_1_2hr	pos					C00227
942	mz_0168.9907	Glycerone phosphate;	C00111	C3H7O6P	M-H	168.991	0	0.420961	0	0	144_coeff0.4_li_night_10_30min	pos					C04742
943	mz_0168.9907	D-Glyceraldehyde 3-phosphate;	C00118	C3H7O6P	M-H	168.991	0	0.420961	0	0	144_coeff0.4_li_night_10_30min	pos					C04805
945	mz_0168.9907	(S)-Malate;	C00149	C4H6O5	M+Cl	168.991	1	0.420961	0	0	144_coeff0.4_li_night_10_30min	pos					C14748
335	mz_0131.0460	L-Asparagine;	C00152	C4H8N2O3	M-H	131.046	1	0.421512	0	0	144_coeff0.4_li_night_10_30min	pos					C14749
336	mz_0131.0460	3-Ureidopropionate;	C02642	C4H8N2O3	M-H	131.046	1	0.421512	0	0	144_coeff0.4_li_night_10_30min	pos					C14768
173	mz_0113.0356	5,6-Dihydrouracil;	C00429	C4H6N2O2	M-H	113.036	1	0.42186	3.22172e-131	1.6463e-129	41_coeff0.4_liv_night_1_30min	pos					C14769
174	mz_0113.0356	L-Asparagine;	C00152	C4H8N2O3	M-H2O-H	113.035	4	0.42186	3.22172e-131	1.6463e-129	41_coeff0.4_liv_night_1_30min	pos					C14770
175	mz_0113.0356	3-Ureidopropionate;	C02642	C4H8N2O3	M-H2O-H	113.035	4	0.42186	3.22172e-131	1.6463e-129	41_coeff0.4_liv_night_1_30min	pos					C14771
271	mz_0127.0032	2-Oxoglutarate;	C00026	C5H6O5	M-H2O-H	127.003	0	0.421872	6.66759e-06	0.000110237	59_coeff0.4_li_night_1_2hr	pos					C14778
534	mz_0149.0455	D-Ribose	C00121	C5H10O5	M-H	149.046	1	0.422053	4.58071e-107	3.54658e-106	198_coeff0.4_li_day_1_30min	pos					C00262
535	mz_0149.0455	D-Xylose;	C00181	C5H10O5	M-H	149.046	1	0.422053	4.58071e-107	3.54658e-106	198_coeff0.4_li_day_1_30min	pos					C00117
536	mz_0149.0455	L-Arabinose;	C00259	C5H10O5	M-H	149.046	1	0.422053	4.58071e-107	3.54658e-106	198_coeff0.4_li_day_1_30min	pos					C00199
537	mz_0149.0455	D-Xylulose;	C00310	C5H10O5	M-H	149.046	1	0.422053	4.58071e-107	3.54658e-106	198_coeff0.4_li_day_1_30min	pos					C00231
538	mz_0149.0455	L-Xylulose;	C00312	C5H10O5	M-H	149.046	1	0.422053	4.58071e-107	3.54658e-106	198_coeff0.4_li_day_1_30min	pos					C00620
907	mz_0167.0933	4-Trimethylammoniobutanoate;	C01181	C7H16NO2	M+Na-2H	167.093	3	0.422432	2.93069e-29	2.90771e-28	138_coeff0.4_li_day_10_2hr	pos					C01164
908	mz_0167.0933	Acetylcholine;	C01996	C7H16NO2	M+Na-2H	167.093	3	0.422432	2.93069e-29	2.90771e-28	138_coeff0.4_li_day_10_2hr	pos					C05437
337	mz_0131.0824	L-Ornithine;	C00077	C5H12N2O2	M-H	131.083	1	0.422458	0	0	110_coeff0.4_liv_day_10_30min	pos					C05439
338	mz_0131.0824	D-Ornithine	C00515	C5H12N2O2	M-H	131.083	1	0.422458	0	0	110_coeff0.4_liv_day_10_30min	pos					C05443
2465	mz_0383.0689	(R)-4'-Phosphopantothenoyl-L-cysteine;	C04352	C12H23N2O9PS	M-H2O-H	383.068	3	0.422484	6.44444e-06	0.000110222	59_coeff0.4_li_night_1_2hr	pos					C00410
942	mz_0168.9907	Glycerone phosphate;	C00111	C3H7O6P	M-H	168.991	0	0.422549	2.44051e-107	1.91862e-106	198_coeff0.4_li_day_1_30min	pos					C01134
943	mz_0168.9907	D-Glyceraldehyde 3-phosphate;	C00118	C3H7O6P	M-H	168.991	0	0.422549	2.44051e-107	1.91862e-106	198_coeff0.4_li_day_1_30min	pos					C04079
945	mz_0168.9907	(S)-Malate;	C00149	C4H6O5	M+Cl	168.991	1	0.422549	2.44051e-107	1.91862e-106	198_coeff0.4_li_day_1_30min	pos					C00187
1634	mz_0221.1046	Homocarnosine;	C00884	C10H16N4O3	M-H2O-H	221.104	3	0.423165	1.11639e-107	8.91369e-107	198_coeff0.4_li_day_1_30min	pos					C01189
1635	mz_0221.1046	beta-Alanyl-N(pi)-methyl-L-histidine;	C01262	C10H16N4O3	M-H2O-H	221.104	3	0.423165	1.11639e-107	8.91369e-107	198_coeff0.4_li_day_1_30min	pos					C03845
1332	mz_0195.0512	D-Gluconic acid;	C00257	C6H12O7	M-H	195.051	1	0.423168	4.18046e-132	2.37357e-130	41_coeff0.4_liv_night_1_30min	pos					C00130
1333	mz_0195.0512	L-Gulonate;	C00800	C6H12O7	M-H	195.051	1	0.423168	4.18046e-132	2.37357e-130	41_coeff0.4_liv_night_1_30min	pos					C14825
1725	mz_0239.1149	Homocarnosine;	C00884	C10H16N4O3	M-H	239.115	0	0.423375	2.14084e-29	2.16653e-28	138_coeff0.4_li_day_10_2hr	pos					C14826
1726	mz_0239.1149	beta-Alanyl-N(pi)-methyl-L-histidine;	C01262	C10H16N4O3	M-H	239.115	0	0.423375	2.14084e-29	2.16653e-28	138_coeff0.4_li_day_10_2hr	pos					C05382
27	mz_0088.0403	L-Alanine;	C00041	C3H7NO2	M-H	88.0404	1	0.423463	7.64048e-108	6.19728e-107	198_coeff0.4_li_day_1_30min	pos					C05581
28	mz_0088.0403	Sarcosine;	C00213	C3H7NO2	M-H	88.0404	1	0.423463	7.64048e-108	6.19728e-107	198_coeff0.4_li_day_1_30min	pos					C00588
29	mz_0088.0403	beta-Alanine;	C00099	C3H7NO2	M-H	88.0404	1	0.423463	7.64048e-108	6.19728e-107	198_coeff0.4_li_day_1_30min	pos					C05594
796	mz_0163.0609	6-Deoxy-L-galactose;	C01019	C6H12O5	M-H	163.061	2	0.423734	5.40768e-108	4.45698e-107	198_coeff0.4_li_day_1_30min	pos					C00417
797	mz_0163.0609	D-Sorbitol;	C00794	C6H14O6	M-H2O-H	163.061	1	0.423734	5.40768e-108	4.45698e-107	198_coeff0.4_li_day_1_30min	pos					C05422
798	mz_0163.0609	Galactitol;	C01697	C6H14O6	M-H2O-H	163.061	1	0.423734	5.40768e-108	4.45698e-107	198_coeff0.4_li_day_1_30min	pos					C00355
1946	mz_0282.0845	Guanosine	C00387	C10H13N5O5	M-H	282.084	0	0.424604	1.78117e-108	1.51697e-107	198_coeff0.4_li_day_1_30min	pos
1526	mz_0215.0323	D-Mannose;	C00159	C6H12O6	M+Cl	215.033	2	0.424641	4.14178e-133	2.64556e-131	41_coeff0.4_liv_night_1_30min	pos
1527	mz_0215.0323	D-Glucose;	C00031	C6H12O6	M+Cl	215.033	2	0.424641	4.14178e-133	2.64556e-131	41_coeff0.4_liv_night_1_30min	pos
1528	mz_0215.0323	myo-Inositol;	C00137	C6H12O6	M+Cl	215.033	2	0.424641	4.14178e-133	2.64556e-131	41_coeff0.4_liv_night_1_30min	pos
1529	mz_0215.0323	beta-D-Glucose;	C00221	C6H12O6	M+Cl	215.033	2	0.424641	4.14178e-133	2.64556e-131	41_coeff0.4_liv_night_1_30min	pos
1530	mz_0215.0323	alpha-D-Glucose	C00267	C6H12O6	M+Cl	215.033	2	0.424641	4.14178e-133	2.64556e-131	41_coeff0.4_liv_night_1_30min	pos
1531	mz_0215.0323	D-Fructose;	C00095	C6H12O6	M+Cl	215.033	2	0.424641	4.14178e-133	2.64556e-131	41_coeff0.4_liv_night_1_30min	pos
1532	mz_0215.0323	L-Sorbose;	C00247	C6H12O6	M+Cl	215.033	2	0.424641	4.14178e-133	2.64556e-131	41_coeff0.4_liv_night_1_30min	pos
1533	mz_0215.0323	L-Fuconate	C01720	C6H12O6	M+Cl	215.033	2	0.424641	4.14178e-133	2.64556e-131	41_coeff0.4_liv_night_1_30min	pos
1534	mz_0215.0323	D-Galactose;	C00124	C6H12O6	M+Cl	215.033	2	0.424641	4.14178e-133	2.64556e-131	41_coeff0.4_liv_night_1_30min	pos
1535	mz_0215.0323	alpha-D-Galactose	C00984	C6H12O6	M+Cl	215.033	2	0.424641	4.14178e-133	2.64556e-131	41_coeff0.4_liv_night_1_30min	pos
1536	mz_0215.0323	beta-D-Fructose;	C02336	C6H12O6	M+Cl	215.033	2	0.424641	4.14178e-133	2.64556e-131	41_coeff0.4_liv_night_1_30min	pos
337	mz_0131.0824	L-Ornithine;	C00077	C5H12N2O2	M-H	131.083	1	0.426346	0	0	144_coeff0.4_li_night_10_30min	pos
338	mz_0131.0824	D-Ornithine	C00515	C5H12N2O2	M-H	131.083	1	0.426346	0	0	144_coeff0.4_li_night_10_30min	pos
940	mz_0168.0778	N(pi)-Methyl-L-histidine;	C01152	C7H11N3O2	M-H	168.078	0	0.426434	0	0	110_coeff0.4_liv_day_10_30min	pos
810	mz_0164.0717	L-Phenylalanine;	C00079	C9H11NO2	M-H	164.072	0	0.426472	2.30351e-134	1.68156e-132	41_coeff0.4_liv_night_1_30min	pos
811	mz_0164.0717	L-Adrenaline;	C00788	C9H13NO3	M-H2O-H	164.071	4	0.426472	2.30351e-134	1.68156e-132	41_coeff0.4_liv_night_1_30min	pos
812	mz_0164.0717	L-Normetanephrine	C05589	C9H13NO3	M-H2O-H	164.071	4	0.426472	2.30351e-134	1.68156e-132	41_coeff0.4_liv_night_1_30min	pos
976	mz_0172.0729	5-Guanidino-2-oxopentanoate;	C03771	C6H11N3O3	M-H	172.073	1	0.42668	7.0677e-30	7.29848e-29	138_coeff0.4_li_day_10_2hr	pos
54	mz_0094.0294	(S)-1-Pyrroline-5-carboxylate;	C03912	C5H7NO2	M-H2O-H	94.0293	1	0.427053	6.231e-30	6.56851e-29	138_coeff0.4_li_day_10_2hr	pos
55	mz_0094.0294	1-Pyrroline-2-carboxylate;	C03564	C5H7NO2	M-H2O-H	94.0293	1	0.427053	6.231e-30	6.56851e-29	138_coeff0.4_li_day_10_2hr	pos
204	mz_0116.0716	L-Valine;	C00183	C5H11NO2	M-H	116.072	1	0.428526	8.82005e-136	7.51174e-134	41_coeff0.4_liv_night_1_30min	pos
205	mz_0116.0716	Betaine;	C00719	C5H11NO2	M-H	116.072	1	0.428526	8.82005e-136	7.51174e-134	41_coeff0.4_liv_night_1_30min	pos
905	mz_0167.0826	Pyridoxamine;	C00534	C8H12N2O2	M-H	167.083	0	0.42887	0	0	144_coeff0.4_li_night_10_30min	pos
149	mz_0111.0199	Uracil	C00106	C4H4N2O2	M-H	111.02	1	0.429677	1.40465e-136	1.43555e-134	41_coeff0.4_liv_night_1_30min	pos
109	mz_0105.0456	Methylimidazole acetaldehyde;	C05827	C6H8N2O	M-H2O-H	105.045	3	0.429767	4.27699e-06	7.57638e-05	59_coeff0.4_li_night_1_2hr	pos
637	mz_0153.0193	2,5-Dihydroxybenzoate;	C00628	C7H6O4	M-H	153.019	0	0.430713	0	0	144_coeff0.4_li_night_10_30min	pos
1438	mz_0205.0621	3-Hydroxy-L-kynurenine	C03227	C10H12N2O4	M-H2O-H	205.061	4	0.431081	4.12889e-112	3.70151e-111	198_coeff0.4_li_day_1_30min	pos
1439	mz_0205.0621	5-Hydroxykynurenine;	C05651	C10H12N2O4	M-H2O-H	205.061	4	0.431081	4.12889e-112	3.70151e-111	198_coeff0.4_li_day_1_30min	pos
923	mz_0168.0279	L-Glutamate;	C00025	C5H9NO4	M+Na-2H	168.028	0	0.431358	1.44126e-30	1.55165e-29	138_coeff0.4_li_day_10_2hr	pos
924	mz_0168.0279	L-4-Hydroxyglutamate semialdehyde	C05938	C5H9NO4	M+Na-2H	168.028	0	0.431358	1.44126e-30	1.55165e-29	138_coeff0.4_li_day_10_2hr	pos
925	mz_0168.0279	D-Glutamate;	C00217	C5H9NO4	M+Na-2H	168.028	0	0.431358	1.44126e-30	1.55165e-29	138_coeff0.4_li_day_10_2hr	pos
2576	mz_0433.1459	3beta-Hydroxypregn-5-en-20-one sulfate;	C18044	C21H32O5S	M+K-2H	433.146	0	0.432072	1.12834e-30	1.24117e-29	138_coeff0.4_li_day_10_2hr	pos
87	mz_0102.0560	4-Aminobutanoate;	C00334	C4H9NO2	M-H	102.056	0	0.433649	1.42054e-113	1.29624e-112	198_coeff0.4_li_day_1_30min	pos
88	mz_0102.0560	N,N-Dimethylglycine;	C01026	C4H9NO2	M-H	102.056	0	0.433649	1.42054e-113	1.29624e-112	198_coeff0.4_li_day_1_30min	pos
89	mz_0102.0560	(S)-2-Aminobutanoate;	C02356	C4H9NO2	M-H	102.056	0	0.433649	1.42054e-113	1.29624e-112	198_coeff0.4_li_day_1_30min	pos
90	mz_0102.0560	(R)-3-Amino-2-methylpropanoate;	C01205	C4H9NO2	M-H	102.056	0	0.433649	1.42054e-113	1.29624e-112	198_coeff0.4_li_day_1_30min	pos
1226	mz_0185.0720	L-Tryptophan;	C00078	C11H12N2O2	M-H2O-H	185.071	3	0.433835	6.14779e-31	6.91285e-30	138_coeff0.4_li_day_10_2hr	pos
348	mz_0133.0142	(S)-Malate;	C00149	C4H6O5	M-H	133.014	0	0.435368	0	0	110_coeff0.4_liv_day_10_30min	pos
81	mz_0101.0244	Succinate semialdehyde;	C00232	C4H6O3	M-H	101.024	0	0.435466	1.28682e-114	1.19557e-113	198_coeff0.4_li_day_1_30min	pos
82	mz_0101.0244	2-Oxobutanoate;	C00109	C4H6O3	M-H	101.024	0	0.435466	1.28682e-114	1.19557e-113	198_coeff0.4_li_day_1_30min	pos
83	mz_0101.0244	Acetoacetate;	C00164	C4H6O3	M-H	101.024	0	0.435466	1.28682e-114	1.19557e-113	198_coeff0.4_li_day_1_30min	pos
84	mz_0101.0244	2-Methyl-3-oxopropanoate;	C00349	C4H6O3	M-H	101.024	0	0.435466	1.28682e-114	1.19557e-113	198_coeff0.4_li_day_1_30min	pos
85	mz_0101.0244	(S)-Methylmalonate semialdehyde	C06002	C4H6O3	M-H	101.024	0	0.435466	1.28682e-114	1.19557e-113	198_coeff0.4_li_day_1_30min	pos
719	mz_0159.0299	2-Oxoadipate;	C00322	C6H8O5	M-H	159.03	0	0.43614	0	0	144_coeff0.4_li_night_10_30min	pos
720	mz_0159.0299	D-Glucono-1,5-lactone;	C00198	C6H10O6	M-H2O-H	159.029	3	0.43614	0	0	144_coeff0.4_li_night_10_30min	pos
721	mz_0159.0299	L-Gulono-1,4-lactone;	C01040	C6H10O6	M-H2O-H	159.029	3	0.43614	0	0	144_coeff0.4_li_night_10_30min	pos
500	mz_0146.0458	L-Glutamate;	C00025	C5H9NO4	M-H	146.046	1	0.436162	0	0	144_coeff0.4_li_night_10_30min	pos
501	mz_0146.0458	L-4-Hydroxyglutamate semialdehyde	C05938	C5H9NO4	M-H	146.046	1	0.436162	0	0	144_coeff0.4_li_night_10_30min	pos
502	mz_0146.0458	D-Glutamate;	C00217	C5H9NO4	M-H	146.046	1	0.436162	0	0	144_coeff0.4_li_night_10_30min	pos
374	mz_0136.0515	L-Histidine;	C00135	C6H9N3O2	M-H2O-H	136.051	3	0.436434	2.49614e-31	2.87056e-30	138_coeff0.4_li_day_10_2hr	pos
37	mz_0089.0243	(S)-Lactate;	C00186	C3H6O3	M-H	89.0244	1	0.436717	2.26153e-31	2.66124e-30	138_coeff0.4_li_day_10_2hr	pos
38	mz_0089.0243	D-Glyceraldehyde	C00577	C3H6O3	M-H	89.0244	1	0.436717	2.26153e-31	2.66124e-30	138_coeff0.4_li_day_10_2hr	pos
39	mz_0089.0243	(R)-Lactate;	C00256	C3H6O3	M-H	89.0244	1	0.436717	2.26153e-31	2.66124e-30	138_coeff0.4_li_day_10_2hr	pos
40	mz_0089.0243	3-Hydroxypropanoate;	C01013	C3H6O3	M-H	89.0244	1	0.436717	2.26153e-31	2.66124e-30	138_coeff0.4_li_day_10_2hr	pos
208	mz_0117.0193	Succinate;	C00042	C4H6O4	M-H	117.019	1	0.437589	1.6678e-31	2.00931e-30	138_coeff0.4_li_day_10_2hr	pos
209	mz_0117.0193	Methylmalonate;	C02170	C4H6O4	M-H	117.019	1	0.437589	1.6678e-31	2.00931e-30	138_coeff0.4_li_day_10_2hr	pos
1385	mz_0201.0670	5-Hydroxy-L-tryptophan;	C00643	C11H12N2O3	M-H2O-H	201.066	3	0.437897	5.05911e-116	4.78741e-115	198_coeff0.4_li_day_1_30min	pos
1254	mz_0188.9952	2,5-Dihydroxybenzoate;	C00628	C7H6O4	M+Cl	188.996	4	0.438928	1.04295e-31	1.28715e-30	138_coeff0.4_li_day_10_2hr	pos
1255	mz_0188.9952	4-Hydroxyphenylacetate;	C00642	C8H8O3	M+K-2H	188.996	4	0.438928	1.04295e-31	1.28715e-30	138_coeff0.4_li_day_10_2hr	pos
1256	mz_0188.9952	3,4-Dihydroxyphenylacetaldehyde;	C04043	C8H8O3	M+K-2H	188.996	4	0.438928	1.04295e-31	1.28715e-30	138_coeff0.4_li_day_10_2hr	pos
1257	mz_0188.9952	2-Hydroxyphenylacetate;	C05852	C8H8O3	M+K-2H	188.996	4	0.438928	1.04295e-31	1.28715e-30	138_coeff0.4_li_day_10_2hr	pos
374	mz_0136.0515	L-Histidine;	C00135	C6H9N3O2	M-H2O-H	136.051	3	0.439108	0	0	110_coeff0.4_liv_day_10_30min	pos
863	mz_0166.9750	Phosphoenolpyruvate;	C00074	C3H5O6P	M-H	166.975	1	0.439262	8.12958e-117	7.83814e-116	198_coeff0.4_li_day_1_30min	pos
864	mz_0166.9750	3-Phospho-D-glycerate;	C00197	C3H7O7P	M-H2O-H	166.975	3	0.439262	8.12958e-117	7.83814e-116	198_coeff0.4_li_day_1_30min	pos
865	mz_0166.9750	2-Phospho-D-glycerate;	C00631	C3H7O7P	M-H2O-H	166.975	3	0.439262	8.12958e-117	7.83814e-116	198_coeff0.4_li_day_1_30min	pos
866	mz_0166.9750	Oxaloacetate;	C00036	C4H4O5	M+Cl	166.975	2	0.439262	8.12958e-117	7.83814e-116	198_coeff0.4_li_day_1_30min	pos
867	mz_0166.9750	2,5-Dioxopentanoate;	C00433	C5H6O4	M+K-2H	166.975	1	0.439262	8.12958e-117	7.83814e-116	198_coeff0.4_li_day_1_30min	pos
100	mz_0104.0351	L-Serine;	C00065	C3H7NO3	M-H	104.035	2	0.439812	9.61383e-144	1.22817e-141	41_coeff0.4_liv_night_1_30min	pos
101	mz_0104.0351	D-Serine	C00740	C3H7NO3	M-H	104.035	2	0.439812	9.61383e-144	1.22817e-141	41_coeff0.4_liv_night_1_30min	pos
2370	mz_0366.0013	3',5'-Cyclic AMP;	C00575	C10H12N5O6P	M+K-2H	366.001	0	0.440024	2.36195e-06	4.49081e-05	59_coeff0.4_li_night_1_2hr	pos
1509	mz_0213.1035	Melatonin;	C01598	C13H16N2O2	M-H2O-H	213.103	4	0.440128	6.83728e-32	8.64916e-31	138_coeff0.4_li_day_10_2hr	pos
27	mz_0088.0403	L-Alanine;	C00041	C3H7NO2	M-H	88.0404	1	0.440158	5.4195e-144	9.23121e-142	41_coeff0.4_liv_night_1_30min	pos
28	mz_0088.0403	Sarcosine;	C00213	C3H7NO2	M-H	88.0404	1	0.440158	5.4195e-144	9.23121e-142	41_coeff0.4_liv_night_1_30min	pos
29	mz_0088.0403	beta-Alanine;	C00099	C3H7NO2	M-H	88.0404	1	0.440158	5.4195e-144	9.23121e-142	41_coeff0.4_liv_night_1_30min	pos
1270	mz_0189.0669	L-Kynurenine;	C00328	C10H12N2O3	M-H2O-H	189.066	3	0.441399	2.17806e-06	4.32127e-05	59_coeff0.4_li_night_1_2hr	pos
1271	mz_0189.0669	Formyl-5-hydroxykynurenamine	C05647	C10H12N2O3	M-H2O-H	189.066	3	0.441399	2.17806e-06	4.32127e-05	59_coeff0.4_li_night_1_2hr	pos
1094	mz_0179.0560	D-Mannose;	C00159	C6H12O6	M-H	179.056	0	0.442859	0	0	144_coeff0.4_li_night_10_30min	pos
1095	mz_0179.0560	D-Glucose;	C00031	C6H12O6	M-H	179.056	0	0.442859	0	0	144_coeff0.4_li_night_10_30min	pos
1096	mz_0179.0560	myo-Inositol;	C00137	C6H12O6	M-H	179.056	0	0.442859	0	0	144_coeff0.4_li_night_10_30min	pos
1097	mz_0179.0560	beta-D-Glucose;	C00221	C6H12O6	M-H	179.056	0	0.442859	0	0	144_coeff0.4_li_night_10_30min	pos
1098	mz_0179.0560	alpha-D-Glucose	C00267	C6H12O6	M-H	179.056	0	0.442859	0	0	144_coeff0.4_li_night_10_30min	pos
1099	mz_0179.0560	D-Fructose;	C00095	C6H12O6	M-H	179.056	0	0.442859	0	0	144_coeff0.4_li_night_10_30min	pos
1100	mz_0179.0560	L-Sorbose;	C00247	C6H12O6	M-H	179.056	0	0.442859	0	0	144_coeff0.4_li_night_10_30min	pos
1101	mz_0179.0560	L-Fuconate	C01720	C6H12O6	M-H	179.056	0	0.442859	0	0	144_coeff0.4_li_night_10_30min	pos
1102	mz_0179.0560	D-Galactose;	C00124	C6H12O6	M-H	179.056	0	0.442859	0	0	144_coeff0.4_li_night_10_30min	pos
1103	mz_0179.0560	alpha-D-Galactose	C00984	C6H12O6	M-H	179.056	0	0.442859	0	0	144_coeff0.4_li_night_10_30min	pos
1104	mz_0179.0560	beta-D-Fructose;	C02336	C6H12O6	M-H	179.056	0	0.442859	0	0	144_coeff0.4_li_night_10_30min	pos
1445	mz_0206.9469	Glycerone phosphate;	C00111	C3H7O6P	M+K-2H	206.947	1	0.444733	1.33089e-32	1.72674e-31	138_coeff0.4_li_day_10_2hr	pos
1446	mz_0206.9469	D-Glyceraldehyde 3-phosphate;	C00118	C3H7O6P	M+K-2H	206.947	1	0.444733	1.33089e-32	1.72674e-31	138_coeff0.4_li_day_10_2hr	pos
1667	mz_0226.0828	Deoxycytidine;	C00881	C9H13N3O4	M-H	226.083	2	0.44506	3.13069e-120	3.0765e-119	198_coeff0.4_li_day_1_30min	pos
1004	mz_0173.0569	N-Formimino-L-glutamate;	C00439	C6H10N2O4	M-H	173.057	1	0.447055	5.77488e-33	7.68971e-32	138_coeff0.4_li_day_10_2hr	pos
678	mz_0155.0825	N-Acetylornithine;	C00437	C7H14N2O3	M-H2O-H	155.082	3	0.447359	0	0	144_coeff0.4_li_night_10_30min	pos
321	mz_0130.0872	L-Leucine;	C00123	C6H13NO2	M-H	130.087	1	0.44794	5.94883e-122	5.96049e-121	198_coeff0.4_li_day_1_30min	pos
322	mz_0130.0872	L-Isoleucine;	C00407	C6H13NO2	M-H	130.087	1	0.44794	5.94883e-122	5.96049e-121	198_coeff0.4_li_day_1_30min	pos
559	mz_0150.0669	N(pi)-Methyl-L-histidine;	C01152	C7H11N3O2	M-H2O-H	150.067	1	0.44807	4.97173e-122	5.08111e-121	198_coeff0.4_li_day_1_30min	pos
698	mz_0157.0367	(S)-Allantoin;	C02350	C4H6N4O3	M-H	157.037	0	0.448693	0	0	144_coeff0.4_li_night_10_30min	pos
699	mz_0157.0367	Allantoate;	C00499	C4H8N4O4	M-H2O-H	157.036	3	0.448693	0	0	144_coeff0.4_li_night_10_30min	pos
360	mz_0134.0472	Adenine;	C00147	C5H5N5	M-H	134.047	0	0.449145	0	0	144_coeff0.4_li_night_10_30min	pos
907	mz_0167.0933	4-Trimethylammoniobutanoate;	C01181	C7H16NO2	M+Na-2H	167.093	3	0.451005	8.42011e-124	8.78097e-123	198_coeff0.4_li_day_1_30min	pos
908	mz_0167.0933	Acetylcholine;	C01996	C7H16NO2	M+Na-2H	167.093	3	0.451005	8.42011e-124	8.78097e-123	198_coeff0.4_li_day_1_30min	pos
747	mz_0161.0455	2-Dehydro-3-deoxy-L-fuconate	C03827	C6H10O5	M-H	161.046	0	0.451383	0	0	144_coeff0.4_li_night_10_30min	pos
748	mz_0161.0455	D-Mannose;	C00159	C6H12O6	M-H2O-H	161.045	3	0.451383	0	0	144_coeff0.4_li_night_10_30min	pos
749	mz_0161.0455	D-Glucose;	C00031	C6H12O6	M-H2O-H	161.045	3	0.451383	0	0	144_coeff0.4_li_night_10_30min	pos
750	mz_0161.0455	myo-Inositol;	C00137	C6H12O6	M-H2O-H	161.045	3	0.451383	0	0	144_coeff0.4_li_night_10_30min	pos
751	mz_0161.0455	beta-D-Glucose;	C00221	C6H12O6	M-H2O-H	161.045	3	0.451383	0	0	144_coeff0.4_li_night_10_30min	pos
752	mz_0161.0455	alpha-D-Glucose	C00267	C6H12O6	M-H2O-H	161.045	3	0.451383	0	0	144_coeff0.4_li_night_10_30min	pos
753	mz_0161.0455	D-Fructose;	C00095	C6H12O6	M-H2O-H	161.045	3	0.451383	0	0	144_coeff0.4_li_night_10_30min	pos
754	mz_0161.0455	L-Sorbose;	C00247	C6H12O6	M-H2O-H	161.045	3	0.451383	0	0	144_coeff0.4_li_night_10_30min	pos
755	mz_0161.0455	L-Fuconate	C01720	C6H12O6	M-H2O-H	161.045	3	0.451383	0	0	144_coeff0.4_li_night_10_30min	pos
756	mz_0161.0455	D-Galactose;	C00124	C6H12O6	M-H2O-H	161.045	3	0.451383	0	0	144_coeff0.4_li_night_10_30min	pos
757	mz_0161.0455	alpha-D-Galactose	C00984	C6H12O6	M-H2O-H	161.045	3	0.451383	0	0	144_coeff0.4_li_night_10_30min	pos
758	mz_0161.0455	beta-D-Fructose;	C02336	C6H12O6	M-H2O-H	161.045	3	0.451383	0	0	144_coeff0.4_li_night_10_30min	pos
1332	mz_0195.0512	D-Gluconic acid;	C00257	C6H12O7	M-H	195.051	1	0.452056	0	0	144_coeff0.4_li_night_10_30min	pos
1333	mz_0195.0512	L-Gulonate;	C00800	C6H12O7	M-H	195.051	1	0.452056	0	0	144_coeff0.4_li_night_10_30min	pos
860	mz_0166.0874	3-Methoxytyramine	C05587	C9H13NO2	M-H	166.087	0	0.45254	0	0	110_coeff0.4_liv_day_10_30min	pos
701	mz_0157.0771	Serotonin;	C00780	C10H12N2O	M-H2O-H	157.077	3	0.453756	0	0	110_coeff0.4_liv_day_10_30min	pos
1438	mz_0205.0621	3-Hydroxy-L-kynurenine	C03227	C10H12N2O4	M-H2O-H	205.061	4	0.453786	4.95085e-34	6.77062e-33	138_coeff0.4_li_day_10_2hr	pos
1439	mz_0205.0621	5-Hydroxykynurenine;	C05651	C10H12N2O4	M-H2O-H	205.061	4	0.453786	4.95085e-34	6.77062e-33	138_coeff0.4_li_day_10_2hr	pos
1639	mz_0222.0998	Tetrahydrobiopterin;	C00272	C9H15N5O3	M-H2O-H	222.099	3	0.455662	1.19773e-126	1.27509e-125	198_coeff0.4_li_day_1_30min	pos
553	mz_0150.0420	Guanine;	C00242	C5H5N5O	M-H	150.042	1	0.45667	0	0	110_coeff0.4_liv_day_10_30min	pos
698	mz_0157.0367	(S)-Allantoin;	C02350	C4H6N4O3	M-H	157.037	0	0.457009	1.49735e-34	2.10462e-33	138_coeff0.4_li_day_10_2hr	pos
699	mz_0157.0367	Allantoate;	C00499	C4H8N4O4	M-H2O-H	157.036	3	0.457009	1.49735e-34	2.10462e-33	138_coeff0.4_li_day_10_2hr	pos
276	mz_0127.0512	(R)-5,6-Dihydrothymine;	C21028	C5H8N2O2	M-H	127.051	1	0.457218	0	0	144_coeff0.4_li_night_10_30min	pos
277	mz_0127.0512	L-Glutamine;	C00064	C5H10N2O3	M-H2O-H	127.051	4	0.457218	0	0	144_coeff0.4_li_night_10_30min	pos
278	mz_0127.0512	D-Glutamine;	C00819	C5H10N2O3	M-H2O-H	127.051	4	0.457218	0	0	144_coeff0.4_li_night_10_30min	pos
279	mz_0127.0512	(R)-3-Ureidoisobutyrate;	C21029	C5H10N2O3	M-H2O-H	127.051	4	0.457218	0	0	144_coeff0.4_li_night_10_30min	pos
1116	mz_0179.0827	3-Hydroxykynurenamine	C05636	C9H12N2O2	M-H	179.083	0	0.457757	6.06612e-128	6.59529e-127	198_coeff0.4_li_day_1_30min	pos
1117	mz_0179.0827	5-Hydroxykynurenamine	C05638	C9H12N2O2	M-H	179.083	0	0.457757	6.06612e-128	6.59529e-127	198_coeff0.4_li_day_1_30min	pos
360	mz_0134.0472	Adenine;	C00147	C5H5N5	M-H	134.047	0	0.457983	0	0	110_coeff0.4_liv_day_10_30min	pos
1526	mz_0215.0323	D-Mannose;	C00159	C6H12O6	M+Cl	215.033	2	0.457999	0	0	110_coeff0.4_liv_day_10_30min	pos
1527	mz_0215.0323	D-Glucose;	C00031	C6H12O6	M+Cl	215.033	2	0.457999	0	0	110_coeff0.4_liv_day_10_30min	pos
1528	mz_0215.0323	myo-Inositol;	C00137	C6H12O6	M+Cl	215.033	2	0.457999	0	0	110_coeff0.4_liv_day_10_30min	pos
1529	mz_0215.0323	beta-D-Glucose;	C00221	C6H12O6	M+Cl	215.033	2	0.457999	0	0	110_coeff0.4_liv_day_10_30min	pos
1530	mz_0215.0323	alpha-D-Glucose	C00267	C6H12O6	M+Cl	215.033	2	0.457999	0	0	110_coeff0.4_liv_day_10_30min	pos
1531	mz_0215.0323	D-Fructose;	C00095	C6H12O6	M+Cl	215.033	2	0.457999	0	0	110_coeff0.4_liv_day_10_30min	pos
1532	mz_0215.0323	L-Sorbose;	C00247	C6H12O6	M+Cl	215.033	2	0.457999	0	0	110_coeff0.4_liv_day_10_30min	pos
1533	mz_0215.0323	L-Fuconate	C01720	C6H12O6	M+Cl	215.033	2	0.457999	0	0	110_coeff0.4_liv_day_10_30min	pos
1534	mz_0215.0323	D-Galactose;	C00124	C6H12O6	M+Cl	215.033	2	0.457999	0	0	110_coeff0.4_liv_day_10_30min	pos
1535	mz_0215.0323	alpha-D-Galactose	C00984	C6H12O6	M+Cl	215.033	2	0.457999	0	0	110_coeff0.4_liv_day_10_30min	pos
1536	mz_0215.0323	beta-D-Fructose;	C02336	C6H12O6	M+Cl	215.033	2	0.457999	0	0	110_coeff0.4_liv_day_10_30min	pos
321	mz_0130.0872	L-Leucine;	C00123	C6H13NO2	M-H	130.087	1	0.45836	9.03791e-35	1.30662e-33	138_coeff0.4_li_day_10_2hr	pos
322	mz_0130.0872	L-Isoleucine;	C00407	C6H13NO2	M-H	130.087	1	0.45836	9.03791e-35	1.30662e-33	138_coeff0.4_li_day_10_2hr	pos
657	mz_0154.0621	L-Histidine;	C00135	C6H9N3O2	M-H	154.062	0	0.459533	4.76304e-129	5.29111e-128	198_coeff0.4_li_day_1_30min	pos
658	mz_0154.0621	5-Guanidino-2-oxopentanoate;	C03771	C6H11N3O3	M-H2O-H	154.062	3	0.459533	4.76304e-129	5.29111e-128	198_coeff0.4_li_day_1_30min	pos
1004	mz_0173.0569	N-Formimino-L-glutamate;	C00439	C6H10N2O4	M-H	173.057	1	0.459956	0	0	144_coeff0.4_li_night_10_30min	pos
62	mz_0096.9695	Orthophosphate;	C00009	H3PO4	M-H	96.9696	1	0.461045	0	0	110_coeff0.4_liv_day_10_30min	pos
63	mz_0096.9695	Carbonic acid;	C01353	H2CO3	M+Cl	96.9698	3	0.461045	0	0	110_coeff0.4_liv_day_10_30min	pos
64	mz_0096.9695	Acetate;	C00033	C2H4O2	M+K-2H	96.9697	2	0.461045	0	0	110_coeff0.4_liv_day_10_30min	pos
500	mz_0146.0458	L-Glutamate;	C00025	C5H9NO4	M-H	146.046	1	0.461533	2.66286e-130	3.02382e-129	198_coeff0.4_li_day_1_30min	pos
501	mz_0146.0458	L-4-Hydroxyglutamate semialdehyde	C05938	C5H9NO4	M-H	146.046	1	0.461533	2.66286e-130	3.02382e-129	198_coeff0.4_li_day_1_30min	pos
502	mz_0146.0458	D-Glutamate;	C00217	C5H9NO4	M-H	146.046	1	0.461533	2.66286e-130	3.02382e-129	198_coeff0.4_li_day_1_30min	pos
1023	mz_0174.0407	N-Acetyl-L-aspartate;	C01042	C6H9NO5	M-H	174.041	0	0.461967	0	0	110_coeff0.4_liv_day_10_30min	pos
217	mz_0118.0509	L-Threonine;	C00188	C4H9NO3	M-H	118.051	1	0.463092	2.77593e-131	3.22387e-130	198_coeff0.4_li_day_1_30min	pos
2227	mz_0336.1363	S-Adenosylmethioninamine;	C01137	C14H23N6O3S	M-H2O-H	336.137	2	0.463807	5.52133e-07	1.14107e-05	59_coeff0.4_li_night_1_2hr	pos
1634	mz_0221.1046	Homocarnosine;	C00884	C10H16N4O3	M-H2O-H	221.104	3	0.465726	5.53037e-36	8.23049e-35	138_coeff0.4_li_day_10_2hr	pos
1635	mz_0221.1046	beta-Alanyl-N(pi)-methyl-L-histidine;	C01262	C10H16N4O3	M-H2O-H	221.104	3	0.465726	5.53037e-36	8.23049e-35	138_coeff0.4_li_day_10_2hr	pos
1060	mz_0177.0339	Cys-Gly;	C01419	C5H10N2O3S	M-H	177.034	0	0.466066	0	0	110_coeff0.4_liv_day_10_30min	pos
2684	mz_0503.1630	Raffinose;	C00492	C18H32O16	M-H	503.162	2	0.467215	4.44238e-07	9.58008e-06	59_coeff0.4_li_night_1_2hr	pos
2685	mz_0503.1630	D-Gal alpha 1->6D-Gal alpha 1->6D-Glucose;	C05404	C18H32O16	M-H	503.162	2	0.467215	4.44238e-07	9.58008e-06	59_coeff0.4_li_night_1_2hr	pos
259	mz_0125.0356	Imidazole-4-acetate;	C02835	C5H6N2O2	M-H	125.036	1	0.468395	1.97548e-36	3.02906e-35	138_coeff0.4_li_day_10_2hr	pos
260	mz_0125.0356	Thymine;	C00178	C5H6N2O2	M-H	125.036	1	0.468395	1.97548e-36	3.02906e-35	138_coeff0.4_li_day_10_2hr	pos
1094	mz_0179.0560	D-Mannose;	C00159	C6H12O6	M-H	179.056	0	0.468616	8.36794e-135	9.94423e-134	198_coeff0.4_li_day_1_30min	pos
1095	mz_0179.0560	D-Glucose;	C00031	C6H12O6	M-H	179.056	0	0.468616	8.36794e-135	9.94423e-134	198_coeff0.4_li_day_1_30min	pos
1096	mz_0179.0560	myo-Inositol;	C00137	C6H12O6	M-H	179.056	0	0.468616	8.36794e-135	9.94423e-134	198_coeff0.4_li_day_1_30min	pos
1097	mz_0179.0560	beta-D-Glucose;	C00221	C6H12O6	M-H	179.056	0	0.468616	8.36794e-135	9.94423e-134	198_coeff0.4_li_day_1_30min	pos
1098	mz_0179.0560	alpha-D-Glucose	C00267	C6H12O6	M-H	179.056	0	0.468616	8.36794e-135	9.94423e-134	198_coeff0.4_li_day_1_30min	pos
1099	mz_0179.0560	D-Fructose;	C00095	C6H12O6	M-H	179.056	0	0.468616	8.36794e-135	9.94423e-134	198_coeff0.4_li_day_1_30min	pos
1100	mz_0179.0560	L-Sorbose;	C00247	C6H12O6	M-H	179.056	0	0.468616	8.36794e-135	9.94423e-134	198_coeff0.4_li_day_1_30min	pos
1101	mz_0179.0560	L-Fuconate	C01720	C6H12O6	M-H	179.056	0	0.468616	8.36794e-135	9.94423e-134	198_coeff0.4_li_day_1_30min	pos
1102	mz_0179.0560	D-Galactose;	C00124	C6H12O6	M-H	179.056	0	0.468616	8.36794e-135	9.94423e-134	198_coeff0.4_li_day_1_30min	pos
1103	mz_0179.0560	alpha-D-Galactose	C00984	C6H12O6	M-H	179.056	0	0.468616	8.36794e-135	9.94423e-134	198_coeff0.4_li_day_1_30min	pos
1104	mz_0179.0560	beta-D-Fructose;	C02336	C6H12O6	M-H	179.056	0	0.468616	8.36794e-135	9.94423e-134	198_coeff0.4_li_day_1_30min	pos
1128	mz_0180.0667	L-Tyrosine;	C00082	C9H11NO3	M-H	180.067	0	0.468786	0	0	110_coeff0.4_liv_day_10_30min	pos
1250	mz_0188.0566	N-Acetyl-L-glutamate;	C00624	C7H11NO5	M-H	188.056	1	0.469032	0	0	144_coeff0.4_li_night_10_30min	pos
1639	mz_0222.0998	Tetrahydrobiopterin;	C00272	C9H15N5O3	M-H2O-H	222.099	3	0.469399	1.3384e-36	2.11634e-35	138_coeff0.4_li_day_10_2hr	pos
2466	mz_0383.1133	S-Adenosyl-L-homocysteine;	C00021	C14H20N6O5S	M-H	383.114	3	0.470784	3.52883e-07	7.95591e-06	59_coeff0.4_li_night_1_2hr	pos
87	mz_0102.0560	4-Aminobutanoate;	C00334	C4H9NO2	M-H	102.056	0	0.471613	0	0	144_coeff0.4_li_night_10_30min	pos
88	mz_0102.0560	N,N-Dimethylglycine;	C01026	C4H9NO2	M-H	102.056	0	0.471613	0	0	144_coeff0.4_li_night_10_30min	pos
89	mz_0102.0560	(S)-2-Aminobutanoate;	C02356	C4H9NO2	M-H	102.056	0	0.471613	0	0	144_coeff0.4_li_night_10_30min	pos
90	mz_0102.0560	(R)-3-Amino-2-methylpropanoate;	C01205	C4H9NO2	M-H	102.056	0	0.471613	0	0	144_coeff0.4_li_night_10_30min	pos
1050	mz_0175.0877	Serotonin;	C00780	C10H12N2O	M-H	175.088	0	0.472097	4.66703e-37	7.6178e-36	138_coeff0.4_li_day_10_2hr	pos
100	mz_0104.0351	L-Serine;	C00065	C3H7NO3	M-H	104.035	2	0.473556	5.23611e-138	6.3706e-137	198_coeff0.4_li_day_1_30min	pos
101	mz_0104.0351	D-Serine	C00740	C3H7NO3	M-H	104.035	2	0.473556	5.23611e-138	6.3706e-137	198_coeff0.4_li_day_1_30min	pos
204	mz_0116.0716	L-Valine;	C00183	C5H11NO2	M-H	116.072	1	0.473992	2.71456e-138	3.38327e-137	198_coeff0.4_li_day_1_30min	pos
205	mz_0116.0716	Betaine;	C00719	C5H11NO2	M-H	116.072	1	0.473992	2.71456e-138	3.38327e-137	198_coeff0.4_li_day_1_30min	pos
1445	mz_0206.9469	Glycerone phosphate;	C00111	C3H7O6P	M+K-2H	206.947	1	0.474	2.68037e-138	3.38327e-137	198_coeff0.4_li_day_1_30min	pos
1446	mz_0206.9469	D-Glyceraldehyde 3-phosphate;	C00118	C3H7O6P	M+K-2H	206.947	1	0.474	2.68037e-138	3.38327e-137	198_coeff0.4_li_day_1_30min	pos
1235	mz_0187.0013	D-Ribose	C00121	C5H10O5	M+K-2H	187.001	1	0.474522	1.22021e-138	1.59879e-137	198_coeff0.4_li_day_1_30min	pos
1236	mz_0187.0013	D-Xylose;	C00181	C5H10O5	M+K-2H	187.001	1	0.474522	1.22021e-138	1.59879e-137	198_coeff0.4_li_day_1_30min	pos
1237	mz_0187.0013	L-Arabinose;	C00259	C5H10O5	M+K-2H	187.001	1	0.474522	1.22021e-138	1.59879e-137	198_coeff0.4_li_day_1_30min	pos
1238	mz_0187.0013	D-Xylulose;	C00310	C5H10O5	M+K-2H	187.001	1	0.474522	1.22021e-138	1.59879e-137	198_coeff0.4_li_day_1_30min	pos
1239	mz_0187.0013	L-Xylulose;	C00312	C5H10O5	M+K-2H	187.001	1	0.474522	1.22021e-138	1.59879e-137	198_coeff0.4_li_day_1_30min	pos
173	mz_0113.0356	5,6-Dihydrouracil;	C00429	C4H6N2O2	M-H	113.036	1	0.475834	0	0	144_coeff0.4_li_night_10_30min	pos
174	mz_0113.0356	L-Asparagine;	C00152	C4H8N2O3	M-H2O-H	113.035	4	0.475834	0	0	144_coeff0.4_li_night_10_30min	pos
175	mz_0113.0356	3-Ureidopropionate;	C02642	C4H8N2O3	M-H2O-H	113.035	4	0.475834	0	0	144_coeff0.4_li_night_10_30min	pos
348	mz_0133.0142	(S)-Malate;	C00149	C4H6O5	M-H	133.014	0	0.476809	0	0	144_coeff0.4_li_night_10_30min	pos
1315	mz_0193.0352	D-Glucuronate;	C00191	C6H10O7	M-H	193.035	1	0.476976	0	0	144_coeff0.4_li_night_10_30min	pos
1316	mz_0193.0352	3-Dehydro-L-gulonate	C00618	C6H10O7	M-H	193.035	1	0.476976	0	0	144_coeff0.4_li_night_10_30min	pos
491	mz_0145.0618	L-Glutamine;	C00064	C5H10N2O3	M-H	145.062	0	0.479022	0	0	144_coeff0.4_li_night_10_30min	pos
492	mz_0145.0618	D-Glutamine;	C00819	C5H10N2O3	M-H	145.062	0	0.479022	0	0	144_coeff0.4_li_night_10_30min	pos
493	mz_0145.0618	(R)-3-Ureidoisobutyrate;	C21029	C5H10N2O3	M-H	145.062	0	0.479022	0	0	144_coeff0.4_li_night_10_30min	pos
289	mz_0128.0353	L-1-Pyrroline-3-hydroxy-5-carboxylate;	C04281	C5H7NO3	M-H	128.035	1	0.479061	0	0	144_coeff0.4_li_night_10_30min	pos
290	mz_0128.0353	1-Pyrroline-4-hydroxy-2-carboxylate	C04282	C5H7NO3	M-H	128.035	1	0.479061	0	0	144_coeff0.4_li_night_10_30min	pos
291	mz_0128.0353	5-Oxo-D-proline;	C02237	C5H7NO3	M-H	128.035	1	0.479061	0	0	144_coeff0.4_li_night_10_30min	pos
292	mz_0128.0353	5-Oxoproline;	C01879	C5H7NO3	M-H	128.035	1	0.479061	0	0	144_coeff0.4_li_night_10_30min	pos
293	mz_0128.0353	L-Glutamate;	C00025	C5H9NO4	M-H2O-H	128.035	4	0.479061	0	0	144_coeff0.4_li_night_10_30min	pos
294	mz_0128.0353	L-4-Hydroxyglutamate semialdehyde	C05938	C5H9NO4	M-H2O-H	128.035	4	0.479061	0	0	144_coeff0.4_li_night_10_30min	pos
295	mz_0128.0353	D-Glutamate;	C00217	C5H9NO4	M-H2O-H	128.035	4	0.479061	0	0	144_coeff0.4_li_night_10_30min	pos
1585	mz_0217.0983	N-Acetylserotonin;	C00978	C12H14N2O2	M-H	217.098	0	0.481052	1.32282e-38	2.23115e-37	138_coeff0.4_li_day_10_2hr	pos
1385	mz_0201.0670	5-Hydroxy-L-tryptophan;	C00643	C11H12N2O3	M-H2O-H	201.066	3	0.481336	1.1793e-38	2.05767e-37	138_coeff0.4_li_day_10_2hr	pos
480	mz_0144.0777	4-Guanidinobutanoate;	C01035	C5H11N3O2	M-H	144.078	1	0.48389	0	0	110_coeff0.4_liv_day_10_30min	pos
341	mz_0132.0302	L-Aspartate;	C00049	C4H7NO4	M-H	132.03	0	0.484893	0	0	144_coeff0.4_li_night_10_30min	pos
342	mz_0132.0302	D-Aspartate;	C00402	C4H7NO4	M-H	132.03	0	0.484893	0	0	144_coeff0.4_li_night_10_30min	pos
1685	mz_0229.0982	6-Hydroxymelatonin	C05643	C13H16N2O3	M-H2O-H	229.098	2	0.485082	2.56903e-39	4.6426e-38	138_coeff0.4_li_day_10_2hr	pos
675	mz_0155.0459	4-Imidazolone-5-propanoate;	C03680	C6H8N2O3	M-H	155.046	2	0.485428	0	0	110_coeff0.4_liv_day_10_30min	pos
676	mz_0155.0459	N-Formimino-L-glutamate;	C00439	C6H10N2O4	M-H2O-H	155.046	1	0.485428	0	0	110_coeff0.4_liv_day_10_30min	pos
20	mz_0087.0087	Pyruvate;	C00022	C3H4O3	M-H	87.0088	1	0.485548	0	0	144_coeff0.4_li_night_10_30min	pos
1007	mz_0173.1042	L-Arginine;	C00062	C6H14N4O2	M-H	173.104	1	0.486441	1.47149e-39	2.75769e-38	138_coeff0.4_li_day_10_2hr	pos
1008	mz_0173.1042	D-Arginine;	C00792	C6H14N4O2	M-H	173.104	1	0.486441	1.47149e-39	2.75769e-38	138_coeff0.4_li_day_10_2hr	pos
217	mz_0118.0509	L-Threonine;	C00188	C4H9NO3	M-H	118.051	1	0.486492	1.44105e-39	2.75769e-38	138_coeff0.4_li_day_10_2hr	pos
100	mz_0104.0351	L-Serine;	C00065	C3H7NO3	M-H	104.035	2	0.486867	0	0	144_coeff0.4_li_night_10_30min	pos
101	mz_0104.0351	D-Serine	C00740	C3H7NO3	M-H	104.035	2	0.486867	0	0	144_coeff0.4_li_night_10_30min	pos
905	mz_0167.0826	Pyridoxamine;	C00534	C8H12N2O2	M-H	167.083	0	0.487569	0	0	110_coeff0.4_liv_day_10_30min	pos
1415	mz_0203.0825	L-Tryptophan;	C00078	C11H12N2O2	M-H	203.083	0	0.489198	4.71211e-40	9.53732e-39	138_coeff0.4_li_day_10_2hr	pos
1060	mz_0177.0339	Cys-Gly;	C01419	C5H10N2O3S	M-H	177.034	0	0.489775	0	0	144_coeff0.4_li_night_10_30min	pos
1031	mz_0174.0884	L-Citrulline;	C00327	C6H13N3O3	M-H	174.088	0	0.49068	1.57399e-149	2.1166e-148	198_coeff0.4_li_day_1_30min	pos
2363	mz_0365.1030	S-Adenosyl-L-homocysteine;	C00021	C14H20N6O5S	M-H2O-H	365.103	0	0.490852	9.20089e-08	2.28182e-06	59_coeff0.4_li_night_1_2hr	pos
2201	mz_0328.0592	Glutathione;	C00051	C10H17N3O6S	M+Na-2H	328.058	2	0.491849	2.43359e-150	3.36099e-149	198_coeff0.4_li_day_1_30min	pos
860	mz_0166.0874	3-Methoxytyramine	C05587	C9H13NO2	M-H	166.087	0	0.492078	1.41861e-40	2.9909e-39	138_coeff0.4_li_day_10_2hr	pos
497	mz_0145.0982	L-Lysine;	C00047	C6H14N2O2	M-H	145.098	0	0.492331	1.12409e-150	1.59558e-149	198_coeff0.4_li_day_1_30min	pos
81	mz_0101.0244	Succinate semialdehyde;	C00232	C4H6O3	M-H	101.024	0	0.494176	0	0	110_coeff0.4_liv_day_10_30min	pos
82	mz_0101.0244	2-Oxobutanoate;	C00109	C4H6O3	M-H	101.024	0	0.494176	0	0	110_coeff0.4_liv_day_10_30min	pos
83	mz_0101.0244	Acetoacetate;	C00164	C4H6O3	M-H	101.024	0	0.494176	0	0	110_coeff0.4_liv_day_10_30min	pos
84	mz_0101.0244	2-Methyl-3-oxopropanoate;	C00349	C4H6O3	M-H	101.024	0	0.494176	0	0	110_coeff0.4_liv_day_10_30min	pos
85	mz_0101.0244	(S)-Methylmalonate semialdehyde	C06002	C4H6O3	M-H	101.024	0	0.494176	0	0	110_coeff0.4_liv_day_10_30min	pos
1728	mz_0240.0854	Pantothenate;	C00864	C9H17NO5	M+Na-2H	240.085	0	0.494686	7.04659e-08	1.94173e-06	59_coeff0.4_li_night_1_2hr	pos
1004	mz_0173.0569	N-Formimino-L-glutamate;	C00439	C6H10N2O4	M-H	173.057	1	0.495409	0	0	110_coeff0.4_liv_day_10_30min	pos
1617	mz_0219.9783	O-Phospho-L-serine;	C01005	C3H8NO6P	M+Cl	219.978	0	0.49541	7.89199e-153	1.15223e-151	198_coeff0.4_li_day_1_30min	pos
747	mz_0161.0455	2-Dehydro-3-deoxy-L-fuconate	C03827	C6H10O5	M-H	161.046	0	0.49654	2.15809e-41	4.7478e-40	138_coeff0.4_li_day_10_2hr	pos
748	mz_0161.0455	D-Mannose;	C00159	C6H12O6	M-H2O-H	161.045	3	0.49654	2.15809e-41	4.7478e-40	138_coeff0.4_li_day_10_2hr	pos
749	mz_0161.0455	D-Glucose;	C00031	C6H12O6	M-H2O-H	161.045	3	0.49654	2.15809e-41	4.7478e-40	138_coeff0.4_li_day_10_2hr	pos
750	mz_0161.0455	myo-Inositol;	C00137	C6H12O6	M-H2O-H	161.045	3	0.49654	2.15809e-41	4.7478e-40	138_coeff0.4_li_day_10_2hr	pos
751	mz_0161.0455	beta-D-Glucose;	C00221	C6H12O6	M-H2O-H	161.045	3	0.49654	2.15809e-41	4.7478e-40	138_coeff0.4_li_day_10_2hr	pos
752	mz_0161.0455	alpha-D-Glucose	C00267	C6H12O6	M-H2O-H	161.045	3	0.49654	2.15809e-41	4.7478e-40	138_coeff0.4_li_day_10_2hr	pos
753	mz_0161.0455	D-Fructose;	C00095	C6H12O6	M-H2O-H	161.045	3	0.49654	2.15809e-41	4.7478e-40	138_coeff0.4_li_day_10_2hr	pos
754	mz_0161.0455	L-Sorbose;	C00247	C6H12O6	M-H2O-H	161.045	3	0.49654	2.15809e-41	4.7478e-40	138_coeff0.4_li_day_10_2hr	pos
755	mz_0161.0455	L-Fuconate	C01720	C6H12O6	M-H2O-H	161.045	3	0.49654	2.15809e-41	4.7478e-40	138_coeff0.4_li_day_10_2hr	pos
756	mz_0161.0455	D-Galactose;	C00124	C6H12O6	M-H2O-H	161.045	3	0.49654	2.15809e-41	4.7478e-40	138_coeff0.4_li_day_10_2hr	pos
757	mz_0161.0455	alpha-D-Galactose	C00984	C6H12O6	M-H2O-H	161.045	3	0.49654	2.15809e-41	4.7478e-40	138_coeff0.4_li_day_10_2hr	pos
758	mz_0161.0455	beta-D-Fructose;	C02336	C6H12O6	M-H2O-H	161.045	3	0.49654	2.15809e-41	4.7478e-40	138_coeff0.4_li_day_10_2hr	pos
426	mz_0139.0511	Methylimidazoleacetic acid;	C05828	C6H8N2O2	M-H	139.051	1	0.49782	0	0	110_coeff0.4_liv_day_10_30min	pos
2331	mz_0357.1209	Riboflavin;	C00255	C17H20N4O6	M-H2O-H	357.12	3	0.497875	1.2224e-41	2.81152e-40	138_coeff0.4_li_day_10_2hr	pos
37	mz_0089.0243	(S)-Lactate;	C00186	C3H6O3	M-H	89.0244	1	0.498652	1.72368e-190	4.40401e-188	41_coeff0.4_liv_night_1_30min	pos
38	mz_0089.0243	D-Glyceraldehyde	C00577	C3H6O3	M-H	89.0244	1	0.498652	1.72368e-190	4.40401e-188	41_coeff0.4_liv_night_1_30min	pos
39	mz_0089.0243	(R)-Lactate;	C00256	C3H6O3	M-H	89.0244	1	0.498652	1.72368e-190	4.40401e-188	41_coeff0.4_liv_night_1_30min	pos
40	mz_0089.0243	3-Hydroxypropanoate;	C01013	C3H6O3	M-H	89.0244	1	0.498652	1.72368e-190	4.40401e-188	41_coeff0.4_liv_night_1_30min	pos
923	mz_0168.0279	L-Glutamate;	C00025	C5H9NO4	M+Na-2H	168.028	0	0.498845	2.93664e-155	4.4136e-154	198_coeff0.4_li_day_1_30min	pos
924	mz_0168.0279	L-4-Hydroxyglutamate semialdehyde	C05938	C5H9NO4	M+Na-2H	168.028	0	0.498845	2.93664e-155	4.4136e-154	198_coeff0.4_li_day_1_30min	pos
925	mz_0168.0279	D-Glutamate;	C00217	C5H9NO4	M+Na-2H	168.028	0	0.498845	2.93664e-155	4.4136e-154	198_coeff0.4_li_day_1_30min	pos
747	mz_0161.0455	2-Dehydro-3-deoxy-L-fuconate	C03827	C6H10O5	M-H	161.046	0	0.500364	2.42278e-156	3.75163e-155	198_coeff0.4_li_day_1_30min	pos
748	mz_0161.0455	D-Mannose;	C00159	C6H12O6	M-H2O-H	161.045	3	0.500364	2.42278e-156	3.75163e-155	198_coeff0.4_li_day_1_30min	pos
749	mz_0161.0455	D-Glucose;	C00031	C6H12O6	M-H2O-H	161.045	3	0.500364	2.42278e-156	3.75163e-155	198_coeff0.4_li_day_1_30min	pos
750	mz_0161.0455	myo-Inositol;	C00137	C6H12O6	M-H2O-H	161.045	3	0.500364	2.42278e-156	3.75163e-155	198_coeff0.4_li_day_1_30min	pos
751	mz_0161.0455	beta-D-Glucose;	C00221	C6H12O6	M-H2O-H	161.045	3	0.500364	2.42278e-156	3.75163e-155	198_coeff0.4_li_day_1_30min	pos
752	mz_0161.0455	alpha-D-Glucose	C00267	C6H12O6	M-H2O-H	161.045	3	0.500364	2.42278e-156	3.75163e-155	198_coeff0.4_li_day_1_30min	pos
753	mz_0161.0455	D-Fructose;	C00095	C6H12O6	M-H2O-H	161.045	3	0.500364	2.42278e-156	3.75163e-155	198_coeff0.4_li_day_1_30min	pos
754	mz_0161.0455	L-Sorbose;	C00247	C6H12O6	M-H2O-H	161.045	3	0.500364	2.42278e-156	3.75163e-155	198_coeff0.4_li_day_1_30min	pos
755	mz_0161.0455	L-Fuconate	C01720	C6H12O6	M-H2O-H	161.045	3	0.500364	2.42278e-156	3.75163e-155	198_coeff0.4_li_day_1_30min	pos
756	mz_0161.0455	D-Galactose;	C00124	C6H12O6	M-H2O-H	161.045	3	0.500364	2.42278e-156	3.75163e-155	198_coeff0.4_li_day_1_30min	pos
757	mz_0161.0455	alpha-D-Galactose	C00984	C6H12O6	M-H2O-H	161.045	3	0.500364	2.42278e-156	3.75163e-155	198_coeff0.4_li_day_1_30min	pos
758	mz_0161.0455	beta-D-Fructose;	C02336	C6H12O6	M-H2O-H	161.045	3	0.500364	2.42278e-156	3.75163e-155	198_coeff0.4_li_day_1_30min	pos
107	mz_0105.0193	D-Glycerate;	C00258	C3H6O4	M-H	105.019	0	0.50081	3.4698e-42	8.36056e-41	138_coeff0.4_li_day_10_2hr	pos
657	mz_0154.0621	L-Histidine;	C00135	C6H9N3O2	M-H	154.062	0	0.501462	0	0	144_coeff0.4_li_night_10_30min	pos
658	mz_0154.0621	5-Guanidino-2-oxopentanoate;	C03771	C6H11N3O3	M-H2O-H	154.062	3	0.501462	0	0	144_coeff0.4_li_night_10_30min	pos
940	mz_0168.0778	N(pi)-Methyl-L-histidine;	C01152	C7H11N3O2	M-H	168.078	0	0.502001	2.07397e-42	5.24715e-41	138_coeff0.4_li_day_10_2hr	pos
931	mz_0168.0431	L-Leucine;	C00123	C6H13NO2	M+K-2H	168.043	1	0.504215	0	0	110_coeff0.4_liv_day_10_30min	pos
932	mz_0168.0431	L-Isoleucine;	C00407	C6H13NO2	M+K-2H	168.043	1	0.504215	0	0	110_coeff0.4_liv_day_10_30min	pos
204	mz_0116.0716	L-Valine;	C00183	C5H11NO2	M-H	116.072	1	0.504667	6.50879e-43	1.73339e-41	138_coeff0.4_li_day_10_2hr	pos
205	mz_0116.0716	Betaine;	C00719	C5H11NO2	M-H	116.072	1	0.504667	6.50879e-43	1.73339e-41	138_coeff0.4_li_day_10_2hr	pos
1806	mz_0259.0156	L-Cystathionine	C02291	C7H14N2O4S	M+K-2H	259.016	2	0.505274	3.31581e-08	9.67437e-07	59_coeff0.4_li_night_1_2hr	pos
2331	mz_0357.1209	Riboflavin;	C00255	C17H20N4O6	M-H2O-H	357.12	3	0.506144	1.63222e-160	2.60645e-159	198_coeff0.4_li_day_1_30min	pos
905	mz_0167.0826	Pyridoxamine;	C00534	C8H12N2O2	M-H	167.083	0	0.506504	2.91042e-43	8.18151e-42	138_coeff0.4_li_day_10_2hr	pos
97	mz_0103.0401	(S)-3-Hydroxyisobutyrate	C06001	C4H8O3	M-H	103.04	0	0.50727	2.45742e-161	4.05078e-160	198_coeff0.4_li_day_1_30min	pos
98	mz_0103.0401	2-Hydroxybutanoic acid;	C05984	C4H8O3	M-H	103.04	0	0.50727	2.45742e-161	4.05078e-160	198_coeff0.4_li_day_1_30min	pos
99	mz_0103.0401	(R)-3-Hydroxybutanoate;	C01089	C4H8O3	M-H	103.04	0	0.50727	2.45742e-161	4.05078e-160	198_coeff0.4_li_day_1_30min	pos
1332	mz_0195.0512	D-Gluconic acid;	C00257	C6H12O7	M-H	195.051	1	0.507464	1.77378e-161	3.02134e-160	198_coeff0.4_li_day_1_30min	pos
1333	mz_0195.0512	L-Gulonate;	C00800	C6H12O7	M-H	195.051	1	0.507464	1.77378e-161	3.02134e-160	198_coeff0.4_li_day_1_30min	pos
2585	mz_0435.3026	Calcidiol;	C01561	C27H44O2	M+Cl	435.304	2	0.507631	2.79374e-08	8.6606e-07	59_coeff0.4_li_night_1_2hr	pos
2586	mz_0435.3026	7alpha-Hydroxycholest-4-en-3-one	C05455	C27H44O2	M+Cl	435.304	2	0.507631	2.79374e-08	8.6606e-07	59_coeff0.4_li_night_1_2hr	pos
2587	mz_0435.3026	4alpha-Methylzymosterol	C05103	C28H46O	M+K-2H	435.303	2	0.507631	2.79374e-08	8.6606e-07	59_coeff0.4_li_night_1_2hr	pos
2588	mz_0435.3026	Episterol	C15777	C28H46O	M+K-2H	435.303	2	0.507631	2.79374e-08	8.6606e-07	59_coeff0.4_li_night_1_2hr	pos
2589	mz_0435.3026	24-Methylenecholesterol	C15781	C28H46O	M+K-2H	435.303	2	0.507631	2.79374e-08	8.6606e-07	59_coeff0.4_li_night_1_2hr	pos
940	mz_0168.0778	N(pi)-Methyl-L-histidine;	C01152	C7H11N3O2	M-H	168.078	0	0.508143	5.64065e-162	9.93921e-161	198_coeff0.4_li_day_1_30min	pos
341	mz_0132.0302	L-Aspartate;	C00049	C4H7NO4	M-H	132.03	0	0.508237	0	0	110_coeff0.4_liv_day_10_30min	pos
342	mz_0132.0302	D-Aspartate;	C00402	C4H7NO4	M-H	132.03	0	0.508237	0	0	110_coeff0.4_liv_day_10_30min	pos
111	mz_0107.0241	Imidazole-4-acetate;	C02835	C5H6N2O2	M-H2O-H	107.025	4	0.508996	1.33115e-162	2.42934e-161	198_coeff0.4_li_day_1_30min	pos
112	mz_0107.0241	Thymine;	C00178	C5H6N2O2	M-H2O-H	107.025	4	0.508996	1.33115e-162	2.42934e-161	198_coeff0.4_li_day_1_30min	pos
810	mz_0164.0717	L-Phenylalanine;	C00079	C9H11NO2	M-H	164.072	0	0.50901	0	0	110_coeff0.4_liv_day_10_30min	pos
811	mz_0164.0717	L-Adrenaline;	C00788	C9H13NO3	M-H2O-H	164.071	4	0.50901	0	0	110_coeff0.4_liv_day_10_30min	pos
812	mz_0164.0717	L-Normetanephrine	C05589	C9H13NO3	M-H2O-H	164.071	4	0.50901	0	0	110_coeff0.4_liv_day_10_30min	pos
97	mz_0103.0401	(S)-3-Hydroxyisobutyrate	C06001	C4H8O3	M-H	103.04	0	0.509063	9.41174e-44	2.80138e-42	138_coeff0.4_li_day_10_2hr	pos
98	mz_0103.0401	2-Hydroxybutanoic acid;	C05984	C4H8O3	M-H	103.04	0	0.509063	9.41174e-44	2.80138e-42	138_coeff0.4_li_day_10_2hr	pos
99	mz_0103.0401	(R)-3-Hydroxybutanoate;	C01089	C4H8O3	M-H	103.04	0	0.509063	9.41174e-44	2.80138e-42	138_coeff0.4_li_day_10_2hr	pos
100	mz_0104.0351	L-Serine;	C00065	C3H7NO3	M-H	104.035	2	0.509302	0	0	110_coeff0.4_liv_day_10_30min	pos
101	mz_0104.0351	D-Serine	C00740	C3H7NO3	M-H	104.035	2	0.509302	0	0	110_coeff0.4_liv_day_10_30min	pos
962	mz_0171.0065	sn-Glycerol 3-phosphate;	C00093	C3H9O6P	M-H	171.006	0	0.509974	0	0	144_coeff0.4_li_night_10_30min	pos
964	mz_0171.0065	Deoxyribose;	C01801	C5H10O4	M+K-2H	171.007	0	0.509974	0	0	144_coeff0.4_li_night_10_30min	pos
1526	mz_0215.0323	D-Mannose;	C00159	C6H12O6	M+Cl	215.033	2	0.510782	0	0	144_coeff0.4_li_night_10_30min	pos
1527	mz_0215.0323	D-Glucose;	C00031	C6H12O6	M+Cl	215.033	2	0.510782	0	0	144_coeff0.4_li_night_10_30min	pos
1528	mz_0215.0323	myo-Inositol;	C00137	C6H12O6	M+Cl	215.033	2	0.510782	0	0	144_coeff0.4_li_night_10_30min	pos
1529	mz_0215.0323	beta-D-Glucose;	C00221	C6H12O6	M+Cl	215.033	2	0.510782	0	0	144_coeff0.4_li_night_10_30min	pos
1530	mz_0215.0323	alpha-D-Glucose	C00267	C6H12O6	M+Cl	215.033	2	0.510782	0	0	144_coeff0.4_li_night_10_30min	pos
1531	mz_0215.0323	D-Fructose;	C00095	C6H12O6	M+Cl	215.033	2	0.510782	0	0	144_coeff0.4_li_night_10_30min	pos
1532	mz_0215.0323	L-Sorbose;	C00247	C6H12O6	M+Cl	215.033	2	0.510782	0	0	144_coeff0.4_li_night_10_30min	pos
1533	mz_0215.0323	L-Fuconate	C01720	C6H12O6	M+Cl	215.033	2	0.510782	0	0	144_coeff0.4_li_night_10_30min	pos
1534	mz_0215.0323	D-Galactose;	C00124	C6H12O6	M+Cl	215.033	2	0.510782	0	0	144_coeff0.4_li_night_10_30min	pos
1535	mz_0215.0323	alpha-D-Galactose	C00984	C6H12O6	M+Cl	215.033	2	0.510782	0	0	144_coeff0.4_li_night_10_30min	pos
1536	mz_0215.0323	beta-D-Fructose;	C02336	C6H12O6	M+Cl	215.033	2	0.510782	0	0	144_coeff0.4_li_night_10_30min	pos
2298	mz_0349.1468	Dehydroepiandrosterone sulfate;	C04555	C19H28O5S	M-H2O-H	349.147	2	0.510873	2.20253e-08	7.28303e-07	59_coeff0.4_li_night_1_2hr	pos
810	mz_0164.0717	L-Phenylalanine;	C00079	C9H11NO2	M-H	164.072	0	0.511025	3.93464e-44	1.24433e-42	138_coeff0.4_li_day_10_2hr	pos
811	mz_0164.0717	L-Adrenaline;	C00788	C9H13NO3	M-H2O-H	164.071	4	0.511025	3.93464e-44	1.24433e-42	138_coeff0.4_li_day_10_2hr	pos
812	mz_0164.0717	L-Normetanephrine	C05589	C9H13NO3	M-H2O-H	164.071	4	0.511025	3.93464e-44	1.24433e-42	138_coeff0.4_li_day_10_2hr	pos
374	mz_0136.0515	L-Histidine;	C00135	C6H9N3O2	M-H2O-H	136.051	3	0.511165	3.33286e-164	6.30775e-163	198_coeff0.4_li_day_1_30min	pos
1355	mz_0197.0222	2-Dehydro-3-deoxy-L-fuconate	C03827	C6H10O5	M+Cl	197.022	0	0.511876	0	0	144_coeff0.4_li_night_10_30min	pos
516	mz_0147.0294	2-Hydroxyglutarate;	C02630	C5H8O5	M-H	147.03	3	0.514867	0	0	110_coeff0.4_liv_day_10_30min	pos
517	mz_0147.0294	5-Amino-4-imidazolecarboxyamide	C04051	C4H6N4O	M+Na-2H	147.029	4	0.514867	0	0	110_coeff0.4_liv_day_10_30min	pos
1004	mz_0173.0569	N-Formimino-L-glutamate;	C00439	C6H10N2O4	M-H	173.057	1	0.514884	5.62581e-167	1.10569e-165	198_coeff0.4_li_day_1_30min	pos
698	mz_0157.0367	(S)-Allantoin;	C02350	C4H6N4O3	M-H	157.037	0	0.515802	4.87878e-92	6.24484e-90	65_coeff0.4_li_night_10_2hr	pos
699	mz_0157.0367	Allantoate;	C00499	C4H8N4O4	M-H2O-H	157.036	3	0.515802	4.87878e-92	6.24484e-90	65_coeff0.4_li_night_10_2hr	pos
732	mz_0160.0615	D-Glucosamine;	C00329	C6H13NO5	M-H2O-H	160.061	3	0.516757	2.1879e-168	4.47206e-167	198_coeff0.4_li_day_1_30min	pos
87	mz_0102.0560	4-Aminobutanoate;	C00334	C4H9NO2	M-H	102.056	0	0.516986	0	0	110_coeff0.4_liv_day_10_30min	pos
88	mz_0102.0560	N,N-Dimethylglycine;	C01026	C4H9NO2	M-H	102.056	0	0.516986	0	0	110_coeff0.4_liv_day_10_30min	pos
89	mz_0102.0560	(S)-2-Aminobutanoate;	C02356	C4H9NO2	M-H	102.056	0	0.516986	0	0	110_coeff0.4_liv_day_10_30min	pos
90	mz_0102.0560	(R)-3-Amino-2-methylpropanoate;	C01205	C4H9NO2	M-H	102.056	0	0.516986	0	0	110_coeff0.4_liv_day_10_30min	pos
1685	mz_0229.0982	6-Hydroxymelatonin	C05643	C13H16N2O3	M-H2O-H	229.098	2	0.517549	5.5142e-169	1.17406e-167	198_coeff0.4_li_day_1_30min	pos
860	mz_0166.0874	3-Methoxytyramine	C05587	C9H13NO2	M-H	166.087	0	0.520216	5.17585e-171	1.14994e-169	198_coeff0.4_li_day_1_30min	pos
905	mz_0167.0826	Pyridoxamine;	C00534	C8H12N2O2	M-H	167.083	0	0.521262	8.19047e-172	1.90242e-170	198_coeff0.4_li_day_1_30min	pos
1254	mz_0188.9952	2,5-Dihydroxybenzoate;	C00628	C7H6O4	M+Cl	188.996	4	0.52318	2.74623e-173	6.68249e-172	198_coeff0.4_li_day_1_30min	pos
1255	mz_0188.9952	4-Hydroxyphenylacetate;	C00642	C8H8O3	M+K-2H	188.996	4	0.52318	2.74623e-173	6.68249e-172	198_coeff0.4_li_day_1_30min	pos
1256	mz_0188.9952	3,4-Dihydroxyphenylacetaldehyde;	C04043	C8H8O3	M+K-2H	188.996	4	0.52318	2.74623e-173	6.68249e-172	198_coeff0.4_li_day_1_30min	pos
1257	mz_0188.9952	2-Hydroxyphenylacetate;	C05852	C8H8O3	M+K-2H	188.996	4	0.52318	2.74623e-173	6.68249e-172	198_coeff0.4_li_day_1_30min	pos
698	mz_0157.0367	(S)-Allantoin;	C02350	C4H6N4O3	M-H	157.037	0	0.523601	1.29996e-173	3.3214e-172	198_coeff0.4_li_day_1_30min	pos
699	mz_0157.0367	Allantoate;	C00499	C4H8N4O4	M-H2O-H	157.036	3	0.523601	1.29996e-173	3.3214e-172	198_coeff0.4_li_day_1_30min	pos
1510	mz_0214.0488	sn-Glycero-3-phosphoethanolamine;	C01233	C5H14NO6P	M-H	214.049	1	0.523845	0	0	110_coeff0.4_liv_day_10_30min	pos
1511	mz_0214.0488	D-Glucosamine;	C00329	C6H13NO5	M+Cl	214.049	0	0.523845	0	0	110_coeff0.4_liv_day_10_30min	pos
188	mz_0115.0036	Fumarate;	C00122	C4H4O4	M-H	115.004	0	0.525116	0	0	144_coeff0.4_li_night_10_30min	pos
189	mz_0115.0036	(S)-Malate;	C00149	C4H6O5	M-H2O-H	115.003	4	0.525116	0	0	144_coeff0.4_li_night_10_30min	pos
1377	mz_0199.0878	N-Acetylserotonin;	C00978	C12H14N2O2	M-H2O-H	199.087	3	0.525166	7.98021e-175	2.14626e-173	198_coeff0.4_li_day_1_30min	pos
1007	mz_0173.1042	L-Arginine;	C00062	C6H14N4O2	M-H	173.104	1	0.525272	6.59583e-175	1.87248e-173	198_coeff0.4_li_day_1_30min	pos
1008	mz_0173.1042	D-Arginine;	C00792	C6H14N4O2	M-H	173.104	1	0.525272	6.59583e-175	1.87248e-173	198_coeff0.4_li_day_1_30min	pos
1232	mz_0186.0561	5-Methoxyindoleacetate;	C05660	C11H11NO3	M-H2O-H	186.055	3	0.527304	1.72122e-176	5.17377e-175	198_coeff0.4_li_day_1_30min	pos
1128	mz_0180.0667	L-Tyrosine;	C00082	C9H11NO3	M-H	180.067	0	0.528346	2.62385e-177	8.37992e-176	198_coeff0.4_li_day_1_30min	pos
1143	mz_0181.0710	D-Sorbitol;	C00794	C6H14O6	M-H	181.072	4	0.52867	1.46247e-177	4.98214e-176	198_coeff0.4_li_day_1_30min	pos
1144	mz_0181.0710	Galactitol;	C01697	C6H14O6	M-H	181.072	4	0.52867	1.46247e-177	4.98214e-176	198_coeff0.4_li_day_1_30min	pos
149	mz_0111.0199	Uracil	C00106	C4H4N2O2	M-H	111.02	1	0.52906	0	0	144_coeff0.4_li_night_10_30min	pos
1094	mz_0179.0560	D-Mannose;	C00159	C6H12O6	M-H	179.056	0	0.529467	8.15164e-48	2.74982e-46	138_coeff0.4_li_day_10_2hr	pos
1095	mz_0179.0560	D-Glucose;	C00031	C6H12O6	M-H	179.056	0	0.529467	8.15164e-48	2.74982e-46	138_coeff0.4_li_day_10_2hr	pos
1096	mz_0179.0560	myo-Inositol;	C00137	C6H12O6	M-H	179.056	0	0.529467	8.15164e-48	2.74982e-46	138_coeff0.4_li_day_10_2hr	pos
1097	mz_0179.0560	beta-D-Glucose;	C00221	C6H12O6	M-H	179.056	0	0.529467	8.15164e-48	2.74982e-46	138_coeff0.4_li_day_10_2hr	pos
1098	mz_0179.0560	alpha-D-Glucose	C00267	C6H12O6	M-H	179.056	0	0.529467	8.15164e-48	2.74982e-46	138_coeff0.4_li_day_10_2hr	pos
1099	mz_0179.0560	D-Fructose;	C00095	C6H12O6	M-H	179.056	0	0.529467	8.15164e-48	2.74982e-46	138_coeff0.4_li_day_10_2hr	pos
1100	mz_0179.0560	L-Sorbose;	C00247	C6H12O6	M-H	179.056	0	0.529467	8.15164e-48	2.74982e-46	138_coeff0.4_li_day_10_2hr	pos
1101	mz_0179.0560	L-Fuconate	C01720	C6H12O6	M-H	179.056	0	0.529467	8.15164e-48	2.74982e-46	138_coeff0.4_li_day_10_2hr	pos
1102	mz_0179.0560	D-Galactose;	C00124	C6H12O6	M-H	179.056	0	0.529467	8.15164e-48	2.74982e-46	138_coeff0.4_li_day_10_2hr	pos
1103	mz_0179.0560	alpha-D-Galactose	C00984	C6H12O6	M-H	179.056	0	0.529467	8.15164e-48	2.74982e-46	138_coeff0.4_li_day_10_2hr	pos
1104	mz_0179.0560	beta-D-Fructose;	C02336	C6H12O6	M-H	179.056	0	0.529467	8.15164e-48	2.74982e-46	138_coeff0.4_li_day_10_2hr	pos
1286	mz_0190.9727	Glycerone phosphate;	C00111	C3H7O6P	M+Na-2H	190.973	0	0.530134	5.94057e-48	2.14709e-46	138_coeff0.4_li_day_10_2hr	pos
1287	mz_0190.9727	D-Glyceraldehyde 3-phosphate;	C00118	C3H7O6P	M+Na-2H	190.973	0	0.530134	5.94057e-48	2.14709e-46	138_coeff0.4_li_day_10_2hr	pos
81	mz_0101.0244	Succinate semialdehyde;	C00232	C4H6O3	M-H	101.024	0	0.530457	0	0	144_coeff0.4_li_night_10_30min	pos
82	mz_0101.0244	2-Oxobutanoate;	C00109	C4H6O3	M-H	101.024	0	0.530457	0	0	144_coeff0.4_li_night_10_30min	pos
83	mz_0101.0244	Acetoacetate;	C00164	C4H6O3	M-H	101.024	0	0.530457	0	0	144_coeff0.4_li_night_10_30min	pos
84	mz_0101.0244	2-Methyl-3-oxopropanoate;	C00349	C4H6O3	M-H	101.024	0	0.530457	0	0	144_coeff0.4_li_night_10_30min	pos
85	mz_0101.0244	(S)-Methylmalonate semialdehyde	C06002	C4H6O3	M-H	101.024	0	0.530457	0	0	144_coeff0.4_li_night_10_30min	pos
1116	mz_0179.0827	3-Hydroxykynurenamine	C05636	C9H12N2O2	M-H	179.083	0	0.531083	3.78071e-48	1.47157e-46	138_coeff0.4_li_day_10_2hr	pos
1117	mz_0179.0827	5-Hydroxykynurenamine	C05638	C9H12N2O2	M-H	179.083	0	0.531083	3.78071e-48	1.47157e-46	138_coeff0.4_li_day_10_2hr	pos
1232	mz_0186.0561	5-Methoxyindoleacetate;	C05660	C11H11NO3	M-H2O-H	186.055	3	0.532419	1.99633e-48	8.41786e-47	138_coeff0.4_li_day_10_2hr	pos
2230	mz_0337.1937	(5Z,8Z,11Z,14Z,17Z)-Icosapentaenoic acid;	C06428	C20H30O2	M+Cl	337.194	1	0.53366	3.85311e-09	1.47011e-07	59_coeff0.4_li_night_1_2hr	pos
719	mz_0159.0299	2-Oxoadipate;	C00322	C6H8O5	M-H	159.03	0	0.533921	0	0	110_coeff0.4_liv_day_10_30min	pos
720	mz_0159.0299	D-Glucono-1,5-lactone;	C00198	C6H10O6	M-H2O-H	159.029	3	0.533921	0	0	110_coeff0.4_liv_day_10_30min	pos
721	mz_0159.0299	L-Gulono-1,4-lactone;	C01040	C6H10O6	M-H2O-H	159.029	3	0.533921	0	0	110_coeff0.4_liv_day_10_30min	pos
2576	mz_0433.1459	3beta-Hydroxypregn-5-en-20-one sulfate;	C18044	C21H32O5S	M+K-2H	433.146	0	0.535307	1.61235e-08	1.96707e-06	18_coeff0.4_li_day_1_2hr	pos
2683	mz_0502.2952	Sphingosyl-phosphocholine	C03640	C23H50N2O5P	M+K-2H	502.294	2	0.536335	3.11315e-09	1.28677e-07	59_coeff0.4_li_night_1_2hr	pos
1026	mz_0174.0561	Indole-3-acetate;	C00954	C10H9NO2	M-H	174.056	1	0.536746	2.47686e-49	1.13936e-47	138_coeff0.4_li_day_10_2hr	pos
1027	mz_0174.0561	5-Hydroxyindoleacetaldehyde	C05634	C10H9NO2	M-H	174.056	1	0.536746	2.47686e-49	1.13936e-47	138_coeff0.4_li_day_10_2hr	pos
1585	mz_0217.0983	N-Acetylserotonin;	C00978	C12H14N2O2	M-H	217.098	0	0.537148	2.55669e-184	9.33191e-183	198_coeff0.4_li_day_1_30min	pos
1555	mz_0217.0121	D-Mannose;	C00159	C6H12O6	M+K-2H	217.012	1	0.537361	1.722e-184	6.76879e-183	198_coeff0.4_li_day_1_30min	pos
1556	mz_0217.0121	D-Glucose;	C00031	C6H12O6	M+K-2H	217.012	1	0.537361	1.722e-184	6.76879e-183	198_coeff0.4_li_day_1_30min	pos
1557	mz_0217.0121	myo-Inositol;	C00137	C6H12O6	M+K-2H	217.012	1	0.537361	1.722e-184	6.76879e-183	198_coeff0.4_li_day_1_30min	pos
1558	mz_0217.0121	beta-D-Glucose;	C00221	C6H12O6	M+K-2H	217.012	1	0.537361	1.722e-184	6.76879e-183	198_coeff0.4_li_day_1_30min	pos
1559	mz_0217.0121	alpha-D-Glucose	C00267	C6H12O6	M+K-2H	217.012	1	0.537361	1.722e-184	6.76879e-183	198_coeff0.4_li_day_1_30min	pos
1560	mz_0217.0121	D-Fructose;	C00095	C6H12O6	M+K-2H	217.012	1	0.537361	1.722e-184	6.76879e-183	198_coeff0.4_li_day_1_30min	pos
1561	mz_0217.0121	L-Sorbose;	C00247	C6H12O6	M+K-2H	217.012	1	0.537361	1.722e-184	6.76879e-183	198_coeff0.4_li_day_1_30min	pos
1562	mz_0217.0121	L-Fuconate	C01720	C6H12O6	M+K-2H	217.012	1	0.537361	1.722e-184	6.76879e-183	198_coeff0.4_li_day_1_30min	pos
1563	mz_0217.0121	D-Galactose;	C00124	C6H12O6	M+K-2H	217.012	1	0.537361	1.722e-184	6.76879e-183	198_coeff0.4_li_day_1_30min	pos
1564	mz_0217.0121	alpha-D-Galactose	C00984	C6H12O6	M+K-2H	217.012	1	0.537361	1.722e-184	6.76879e-183	198_coeff0.4_li_day_1_30min	pos
1565	mz_0217.0121	beta-D-Fructose;	C02336	C6H12O6	M+K-2H	217.012	1	0.537361	1.722e-184	6.76879e-183	198_coeff0.4_li_day_1_30min	pos
1555	mz_0217.0121	D-Mannose;	C00159	C6H12O6	M+K-2H	217.012	1	0.537846	1.44964e-49	7.33517e-48	138_coeff0.4_li_day_10_2hr	pos
1556	mz_0217.0121	D-Glucose;	C00031	C6H12O6	M+K-2H	217.012	1	0.537846	1.44964e-49	7.33517e-48	138_coeff0.4_li_day_10_2hr	pos
1557	mz_0217.0121	myo-Inositol;	C00137	C6H12O6	M+K-2H	217.012	1	0.537846	1.44964e-49	7.33517e-48	138_coeff0.4_li_day_10_2hr	pos
1558	mz_0217.0121	beta-D-Glucose;	C00221	C6H12O6	M+K-2H	217.012	1	0.537846	1.44964e-49	7.33517e-48	138_coeff0.4_li_day_10_2hr	pos
1559	mz_0217.0121	alpha-D-Glucose	C00267	C6H12O6	M+K-2H	217.012	1	0.537846	1.44964e-49	7.33517e-48	138_coeff0.4_li_day_10_2hr	pos
1560	mz_0217.0121	D-Fructose;	C00095	C6H12O6	M+K-2H	217.012	1	0.537846	1.44964e-49	7.33517e-48	138_coeff0.4_li_day_10_2hr	pos
1561	mz_0217.0121	L-Sorbose;	C00247	C6H12O6	M+K-2H	217.012	1	0.537846	1.44964e-49	7.33517e-48	138_coeff0.4_li_day_10_2hr	pos
1562	mz_0217.0121	L-Fuconate	C01720	C6H12O6	M+K-2H	217.012	1	0.537846	1.44964e-49	7.33517e-48	138_coeff0.4_li_day_10_2hr	pos
1563	mz_0217.0121	D-Galactose;	C00124	C6H12O6	M+K-2H	217.012	1	0.537846	1.44964e-49	7.33517e-48	138_coeff0.4_li_day_10_2hr	pos
1564	mz_0217.0121	alpha-D-Galactose	C00984	C6H12O6	M+K-2H	217.012	1	0.537846	1.44964e-49	7.33517e-48	138_coeff0.4_li_day_10_2hr	pos
1565	mz_0217.0121	beta-D-Fructose;	C02336	C6H12O6	M+K-2H	217.012	1	0.537846	1.44964e-49	7.33517e-48	138_coeff0.4_li_day_10_2hr	pos
1041	mz_0175.0248	D-Glucuronolactone;	C02670	C6H8O6	M-H	175.025	0	0.539719	0	0	144_coeff0.4_li_night_10_30min	pos
1042	mz_0175.0248	D-Glucuronate;	C00191	C6H10O7	M-H2O-H	175.024	3	0.539719	0	0	144_coeff0.4_li_night_10_30min	pos
1043	mz_0175.0248	3-Dehydro-L-gulonate	C00618	C6H10O7	M-H2O-H	175.024	3	0.539719	0	0	144_coeff0.4_li_night_10_30min	pos
1510	mz_0214.0488	sn-Glycero-3-phosphoethanolamine;	C01233	C5H14NO6P	M-H	214.049	1	0.540132	0	0	144_coeff0.4_li_night_10_30min	pos
1511	mz_0214.0488	D-Glucosamine;	C00329	C6H13NO5	M+Cl	214.049	0	0.540132	0	0	144_coeff0.4_li_night_10_30min	pos
962	mz_0171.0065	sn-Glycerol 3-phosphate;	C00093	C3H9O6P	M-H	171.006	0	0.540302	0	0	110_coeff0.4_liv_day_10_30min	pos
964	mz_0171.0065	Deoxyribose;	C01801	C5H10O4	M+K-2H	171.007	0	0.540302	0	0	110_coeff0.4_liv_day_10_30min	pos
2079	mz_0313.1927	(9Z,12Z,15Z)-Octadecatrienoic acid;	C06427	C18H30O2	M+Cl	313.194	4	0.54065	2.19842e-09	1.09042e-07	59_coeff0.4_li_night_1_2hr	pos
2080	mz_0313.1927	(6Z,9Z,12Z)-Octadecatrienoic acid;	C06426	C18H30O2	M+Cl	313.194	4	0.54065	2.19842e-09	1.09042e-07	59_coeff0.4_li_night_1_2hr	pos
1377	mz_0199.0878	N-Acetylserotonin;	C00978	C12H14N2O2	M-H2O-H	199.087	3	0.541201	2.79752e-50	1.57283e-48	138_coeff0.4_li_day_10_2hr	pos
1370	mz_0198.1247	beta-Alanyl-L-lysine	C05341	C9H19N3O3	M-H2O-H	198.124	2	0.541632	2.26097e-50	1.43007e-48	138_coeff0.4_li_day_10_2hr	pos
1014	mz_0174.0170	3-Hydroxyanthranilate;	C00632	C7H7NO3	M+Na-2H	174.017	2	0.544462	0	0	144_coeff0.4_li_night_10_30min	pos
208	mz_0117.0193	Succinate;	C00042	C4H6O4	M-H	117.019	1	0.545264	5.70742e-191	2.43041e-189	198_coeff0.4_li_day_1_30min	pos
209	mz_0117.0193	Methylmalonate;	C02170	C4H6O4	M-H	117.019	1	0.545264	5.70742e-191	2.43041e-189	198_coeff0.4_li_day_1_30min	pos
678	mz_0155.0825	N-Acetylornithine;	C00437	C7H14N2O3	M-H2O-H	155.082	3	0.547688	0	0	110_coeff0.4_liv_day_10_30min	pos
121	mz_0108.0431	4-Aminobutyraldehyde;	C00555	C4H9NO	M+Na-2H	108.043	0	0.549469	5.59501e-09	9.10122e-07	18_coeff0.4_li_day_1_2hr	pos
149	mz_0111.0199	Uracil	C00106	C4H4N2O2	M-H	111.02	1	0.549759	3.86242e-52	2.79198e-50	138_coeff0.4_li_day_10_2hr	pos
173	mz_0113.0356	5,6-Dihydrouracil;	C00429	C4H6N2O2	M-H	113.036	1	0.551111	7.09217e-196	3.29464e-194	198_coeff0.4_li_day_1_30min	pos
174	mz_0113.0356	L-Asparagine;	C00152	C4H8N2O3	M-H2O-H	113.035	4	0.551111	7.09217e-196	3.29464e-194	198_coeff0.4_li_day_1_30min	pos
175	mz_0113.0356	3-Ureidopropionate;	C02642	C4H8N2O3	M-H2O-H	113.035	4	0.551111	7.09217e-196	3.29464e-194	198_coeff0.4_li_day_1_30min	pos
732	mz_0160.0615	D-Glucosamine;	C00329	C6H13NO5	M-H2O-H	160.061	3	0.553007	0	0	110_coeff0.4_liv_day_10_30min	pos
107	mz_0105.0193	D-Glycerate;	C00258	C3H6O4	M-H	105.019	0	0.554433	1.04465e-198	5.33814e-197	198_coeff0.4_li_day_1_30min	pos
20	mz_0087.0087	Pyruvate;	C00022	C3H4O3	M-H	87.0088	1	0.556246	0	0	110_coeff0.4_liv_day_10_30min	pos
149	mz_0111.0199	Uracil	C00106	C4H4N2O2	M-H	111.02	1	0.556833	8.98419e-201	5.10102e-199	198_coeff0.4_li_day_1_30min	pos
1415	mz_0203.0825	L-Tryptophan;	C00078	C11H12N2O2	M-H	203.083	0	0.558689	2.21517e-202	1.41494e-200	198_coeff0.4_li_day_1_30min	pos
1510	mz_0214.0488	sn-Glycero-3-phosphoethanolamine;	C01233	C5H14NO6P	M-H	214.049	1	0.560316	8.43969e-204	6.16097e-202	198_coeff0.4_li_day_1_30min	pos
1511	mz_0214.0488	D-Glucosamine;	C00329	C6H13NO5	M+Cl	214.049	0	0.560316	8.43969e-204	6.16097e-202	198_coeff0.4_li_day_1_30min	pos
810	mz_0164.0717	L-Phenylalanine;	C00079	C9H11NO2	M-H	164.072	0	0.562669	7.24953e-206	6.17418e-204	198_coeff0.4_li_day_1_30min	pos
811	mz_0164.0717	L-Adrenaline;	C00788	C9H13NO3	M-H2O-H	164.071	4	0.562669	7.24953e-206	6.17418e-204	198_coeff0.4_li_day_1_30min	pos
812	mz_0164.0717	L-Normetanephrine	C05589	C9H13NO3	M-H2O-H	164.071	4	0.562669	7.24953e-206	6.17418e-204	198_coeff0.4_li_day_1_30min	pos
2190	mz_0326.0759	Ophthalmate;	C21016	C11H19N3O6	M+K-2H	326.076	0	0.56314	3.30403e-10	2.0485e-08	59_coeff0.4_li_night_1_2hr	pos
1370	mz_0198.1247	beta-Alanyl-L-lysine	C05341	C9H19N3O3	M-H2O-H	198.124	2	0.563297	2.02605e-206	2.07062e-204	198_coeff0.4_li_day_1_30min	pos
1286	mz_0190.9727	Glycerone phosphate;	C00111	C3H7O6P	M+Na-2H	190.973	0	0.565533	2.1068e-208	2.69144e-206	198_coeff0.4_li_day_1_30min	pos
1287	mz_0190.9727	D-Glyceraldehyde 3-phosphate;	C00118	C3H7O6P	M+Na-2H	190.973	0	0.565533	2.1068e-208	2.69144e-206	198_coeff0.4_li_day_1_30min	pos
173	mz_0113.0356	5,6-Dihydrouracil;	C00429	C4H6N2O2	M-H	113.036	1	0.567588	3.42958e-56	2.89228e-54	138_coeff0.4_li_day_10_2hr	pos
174	mz_0113.0356	L-Asparagine;	C00152	C4H8N2O3	M-H2O-H	113.035	4	0.567588	3.42958e-56	2.89228e-54	138_coeff0.4_li_day_10_2hr	pos
175	mz_0113.0356	3-Ureidopropionate;	C02642	C4H8N2O3	M-H2O-H	113.035	4	0.567588	3.42958e-56	2.89228e-54	138_coeff0.4_li_day_10_2hr	pos
698	mz_0157.0367	(S)-Allantoin;	C02350	C4H6N4O3	M-H	157.037	0	0.57168	0	0	110_coeff0.4_liv_day_10_30min	pos
699	mz_0157.0367	Allantoate;	C00499	C4H8N4O4	M-H2O-H	157.036	3	0.57168	0	0	110_coeff0.4_liv_day_10_30min	pos
1617	mz_0219.9783	O-Phospho-L-serine;	C01005	C3H8NO6P	M+Cl	219.978	0	0.575807	3.82681e-58	3.87273e-56	138_coeff0.4_li_day_10_2hr	pos
497	mz_0145.0982	L-Lysine;	C00047	C6H14N2O2	M-H	145.098	0	0.576736	0	0	110_coeff0.4_liv_day_10_30min	pos
1143	mz_0181.0710	D-Sorbitol;	C00794	C6H14O6	M-H	181.072	4	0.578776	7.30594e-59	9.24201e-57	138_coeff0.4_li_day_10_2hr	pos
1144	mz_0181.0710	Galactitol;	C01697	C6H14O6	M-H	181.072	4	0.578776	7.30594e-59	9.24201e-57	138_coeff0.4_li_day_10_2hr	pos
1128	mz_0180.0667	L-Tyrosine;	C00082	C9H11NO3	M-H	180.067	0	0.579801	4.11068e-59	6.93335e-57	138_coeff0.4_li_day_10_2hr	pos
2251	mz_0339.2096	Arachidonate;	C00219	C20H32O2	M+Cl	339.21	0	0.580086	7.19257e-11	5.09645e-09	59_coeff0.4_li_night_1_2hr	pos
664	mz_0154.9974	cis-Aconitate;	C00417	C6H6O6	M-H2O-H	154.998	4	0.589337	3.23593e-126	5.52265e-124	65_coeff0.4_li_night_10_2hr	pos
665	mz_0154.9974	Dehydroascorbate;	C05422	C6H6O6	M-H2O-H	154.998	4	0.589337	3.23593e-126	5.52265e-124	65_coeff0.4_li_night_10_2hr	pos
37	mz_0089.0243	(S)-Lactate;	C00186	C3H6O3	M-H	89.0244	1	0.594461	1.75148e-235	2.98335e-233	198_coeff0.4_li_day_1_30min	pos
38	mz_0089.0243	D-Glyceraldehyde	C00577	C3H6O3	M-H	89.0244	1	0.594461	1.75148e-235	2.98335e-233	198_coeff0.4_li_day_1_30min	pos
39	mz_0089.0243	(R)-Lactate;	C00256	C3H6O3	M-H	89.0244	1	0.594461	1.75148e-235	2.98335e-233	198_coeff0.4_li_day_1_30min	pos
40	mz_0089.0243	3-Hydroxypropanoate;	C01013	C3H6O3	M-H	89.0244	1	0.594461	1.75148e-235	2.98335e-233	198_coeff0.4_li_day_1_30min	pos
2594	mz_0437.3190	7alpha-Hydroxycholesterol;	C03594	C27H46O2	M+Cl	437.319	0	0.607164	5.20498e-12	4.30279e-10	59_coeff0.4_li_night_1_2hr	pos
2595	mz_0437.3190	7alpha-Hydroxy-5beta-cholestan-3-one;	C05451	C27H46O2	M+Cl	437.319	0	0.607164	5.20498e-12	4.30279e-10	59_coeff0.4_li_night_1_2hr	pos
2596	mz_0437.3190	Cerebrosterol;	C13550	C27H46O2	M+Cl	437.319	0	0.607164	5.20498e-12	4.30279e-10	59_coeff0.4_li_night_1_2hr	pos
2597	mz_0437.3190	25-Hydroxycholesterol;	C15519	C27H46O2	M+Cl	437.319	0	0.607164	5.20498e-12	4.30279e-10	59_coeff0.4_li_night_1_2hr	pos
2598	mz_0437.3190	Cholest-5-ene-3beta,26-diol;	C15610	C27H46O2	M+Cl	437.319	0	0.607164	5.20498e-12	4.30279e-10	59_coeff0.4_li_night_1_2hr	pos
2599	mz_0437.3190	20alpha-Hydroxycholesterol;	C05500	C27H46O2	M+Cl	437.319	0	0.607164	5.20498e-12	4.30279e-10	59_coeff0.4_li_night_1_2hr	pos
2600	mz_0437.3190	22(R)-Hydroxycholesterol;	C05502	C27H46O2	M+Cl	437.319	0	0.607164	5.20498e-12	4.30279e-10	59_coeff0.4_li_night_1_2hr	pos
491	mz_0145.0618	L-Glutamine;	C00064	C5H10N2O3	M-H	145.062	0	0.607299	0	0	110_coeff0.4_liv_day_10_30min	pos
492	mz_0145.0618	D-Glutamine;	C00819	C5H10N2O3	M-H	145.062	0	0.607299	0	0	110_coeff0.4_liv_day_10_30min	pos
493	mz_0145.0618	(R)-3-Ureidoisobutyrate;	C21029	C5H10N2O3	M-H	145.062	0	0.607299	0	0	110_coeff0.4_liv_day_10_30min	pos
27	mz_0088.0403	L-Alanine;	C00041	C3H7NO2	M-H	88.0404	1	0.608925	0	0	144_coeff0.4_li_night_10_30min	pos
28	mz_0088.0403	Sarcosine;	C00213	C3H7NO2	M-H	88.0404	1	0.608925	0	0	144_coeff0.4_li_night_10_30min	pos
29	mz_0088.0403	beta-Alanine;	C00099	C3H7NO2	M-H	88.0404	1	0.608925	0	0	144_coeff0.4_li_night_10_30min	pos
2576	mz_0433.1459	3beta-Hydroxypregn-5-en-20-one sulfate;	C18044	C21H32O5S	M+K-2H	433.146	0	0.613481	2.72052e-12	2.69876e-10	59_coeff0.4_li_night_1_2hr	pos
1014	mz_0174.0170	3-Hydroxyanthranilate;	C00632	C7H7NO3	M+Na-2H	174.017	2	0.622271	0	0	110_coeff0.4_liv_day_10_30min	pos
1526	mz_0215.0323	D-Mannose;	C00159	C6H12O6	M+Cl	215.033	2	0.62834	4.84908e-72	1.22682e-69	138_coeff0.4_li_day_10_2hr	pos
1527	mz_0215.0323	D-Glucose;	C00031	C6H12O6	M+Cl	215.033	2	0.62834	4.84908e-72	1.22682e-69	138_coeff0.4_li_day_10_2hr	pos
1528	mz_0215.0323	myo-Inositol;	C00137	C6H12O6	M+Cl	215.033	2	0.62834	4.84908e-72	1.22682e-69	138_coeff0.4_li_day_10_2hr	pos
1529	mz_0215.0323	beta-D-Glucose;	C00221	C6H12O6	M+Cl	215.033	2	0.62834	4.84908e-72	1.22682e-69	138_coeff0.4_li_day_10_2hr	pos
1530	mz_0215.0323	alpha-D-Glucose	C00267	C6H12O6	M+Cl	215.033	2	0.62834	4.84908e-72	1.22682e-69	138_coeff0.4_li_day_10_2hr	pos
1531	mz_0215.0323	D-Fructose;	C00095	C6H12O6	M+Cl	215.033	2	0.62834	4.84908e-72	1.22682e-69	138_coeff0.4_li_day_10_2hr	pos
1532	mz_0215.0323	L-Sorbose;	C00247	C6H12O6	M+Cl	215.033	2	0.62834	4.84908e-72	1.22682e-69	138_coeff0.4_li_day_10_2hr	pos
1533	mz_0215.0323	L-Fuconate	C01720	C6H12O6	M+Cl	215.033	2	0.62834	4.84908e-72	1.22682e-69	138_coeff0.4_li_day_10_2hr	pos
1534	mz_0215.0323	D-Galactose;	C00124	C6H12O6	M+Cl	215.033	2	0.62834	4.84908e-72	1.22682e-69	138_coeff0.4_li_day_10_2hr	pos
1535	mz_0215.0323	alpha-D-Galactose	C00984	C6H12O6	M+Cl	215.033	2	0.62834	4.84908e-72	1.22682e-69	138_coeff0.4_li_day_10_2hr	pos
1536	mz_0215.0323	beta-D-Fructose;	C02336	C6H12O6	M+Cl	215.033	2	0.62834	4.84908e-72	1.22682e-69	138_coeff0.4_li_day_10_2hr	pos
1526	mz_0215.0323	D-Mannose;	C00159	C6H12O6	M+Cl	215.033	2	0.629034	1.08186e-271	2.76415e-269	198_coeff0.4_li_day_1_30min	pos
1527	mz_0215.0323	D-Glucose;	C00031	C6H12O6	M+Cl	215.033	2	0.629034	1.08186e-271	2.76415e-269	198_coeff0.4_li_day_1_30min	pos
1528	mz_0215.0323	myo-Inositol;	C00137	C6H12O6	M+Cl	215.033	2	0.629034	1.08186e-271	2.76415e-269	198_coeff0.4_li_day_1_30min	pos
1529	mz_0215.0323	beta-D-Glucose;	C00221	C6H12O6	M+Cl	215.033	2	0.629034	1.08186e-271	2.76415e-269	198_coeff0.4_li_day_1_30min	pos
1530	mz_0215.0323	alpha-D-Glucose	C00267	C6H12O6	M+Cl	215.033	2	0.629034	1.08186e-271	2.76415e-269	198_coeff0.4_li_day_1_30min	pos
1531	mz_0215.0323	D-Fructose;	C00095	C6H12O6	M+Cl	215.033	2	0.629034	1.08186e-271	2.76415e-269	198_coeff0.4_li_day_1_30min	pos
1532	mz_0215.0323	L-Sorbose;	C00247	C6H12O6	M+Cl	215.033	2	0.629034	1.08186e-271	2.76415e-269	198_coeff0.4_li_day_1_30min	pos
1533	mz_0215.0323	L-Fuconate	C01720	C6H12O6	M+Cl	215.033	2	0.629034	1.08186e-271	2.76415e-269	198_coeff0.4_li_day_1_30min	pos
1534	mz_0215.0323	D-Galactose;	C00124	C6H12O6	M+Cl	215.033	2	0.629034	1.08186e-271	2.76415e-269	198_coeff0.4_li_day_1_30min	pos
1535	mz_0215.0323	alpha-D-Galactose	C00984	C6H12O6	M+Cl	215.033	2	0.629034	1.08186e-271	2.76415e-269	198_coeff0.4_li_day_1_30min	pos
1536	mz_0215.0323	beta-D-Fructose;	C02336	C6H12O6	M+Cl	215.033	2	0.629034	1.08186e-271	2.76415e-269	198_coeff0.4_li_day_1_30min	pos
500	mz_0146.0458	L-Glutamate;	C00025	C5H9NO4	M-H	146.046	1	0.630942	0	0	110_coeff0.4_liv_day_10_30min	pos
501	mz_0146.0458	L-4-Hydroxyglutamate semialdehyde	C05938	C5H9NO4	M-H	146.046	1	0.630942	0	0	110_coeff0.4_liv_day_10_30min	pos
502	mz_0146.0458	D-Glutamate;	C00217	C5H9NO4	M-H	146.046	1	0.630942	0	0	110_coeff0.4_liv_day_10_30min	pos
657	mz_0154.0621	L-Histidine;	C00135	C6H9N3O2	M-H	154.062	0	0.642327	0	0	110_coeff0.4_liv_day_10_30min	pos
658	mz_0154.0621	5-Guanidino-2-oxopentanoate;	C03771	C6H11N3O3	M-H2O-H	154.062	3	0.642327	0	0	110_coeff0.4_liv_day_10_30min	pos
1041	mz_0175.0248	D-Glucuronolactone;	C02670	C6H8O6	M-H	175.025	0	0.65058	0	0	110_coeff0.4_liv_day_10_30min	pos
1042	mz_0175.0248	D-Glucuronate;	C00191	C6H10O7	M-H2O-H	175.024	3	0.65058	0	0	110_coeff0.4_liv_day_10_30min	pos
1043	mz_0175.0248	3-Dehydro-L-gulonate	C00618	C6H10O7	M-H2O-H	175.024	3	0.65058	0	0	110_coeff0.4_liv_day_10_30min	pos
1071	mz_0178.0510	3,4-Dihydroxy-L-phenylalanine;	C00355	C9H11NO4	M-H2O-H	178.05	3	0.677472	7.94076e-181	2.03283e-178	65_coeff0.4_li_night_10_2hr	pos
73	mz_0098.0355	Guanidinoacetate;	C00581	C3H7N3O2	M-H2O-H	98.0354	1	0.694637	1.47496e-16	1.82895e-14	59_coeff0.4_li_night_1_2hr	pos
121	mz_0108.0431	4-Aminobutyraldehyde;	C00555	C4H9NO	M+Na-2H	108.043	0	0.695514	1.30319e-16	1.82895e-14	59_coeff0.4_li_night_1_2hr	pos
27	mz_0088.0403	L-Alanine;	C00041	C3H7NO2	M-H	88.0404	1	0.710826	0	0	110_coeff0.4_liv_day_10_30min	pos
28	mz_0088.0403	Sarcosine;	C00213	C3H7NO2	M-H	88.0404	1	0.710826	0	0	110_coeff0.4_liv_day_10_30min	pos
29	mz_0088.0403	beta-Alanine;	C00099	C3H7NO2	M-H	88.0404	1	0.710826	0	0	110_coeff0.4_liv_day_10_30min	pos
37	mz_0089.0243	(S)-Lactate;	C00186	C3H6O3	M-H	89.0244	1	0.754465	0	0	144_coeff0.4_li_night_10_30min	pos
38	mz_0089.0243	D-Glyceraldehyde	C00577	C3H6O3	M-H	89.0244	1	0.754465	0	0	144_coeff0.4_li_night_10_30min	pos
39	mz_0089.0243	(R)-Lactate;	C00256	C3H6O3	M-H	89.0244	1	0.754465	0	0	144_coeff0.4_li_night_10_30min	pos
40	mz_0089.0243	3-Hydroxypropanoate;	C01013	C3H6O3	M-H	89.0244	1	0.754465	0	0	144_coeff0.4_li_night_10_30min	pos
37	mz_0089.0243	(S)-Lactate;	C00186	C3H6O3	M-H	89.0244	1	0.790152	0	0	110_coeff0.4_liv_day_10_30min	pos
38	mz_0089.0243	D-Glyceraldehyde	C00577	C3H6O3	M-H	89.0244	1	0.790152	0	0	110_coeff0.4_liv_day_10_30min	pos
39	mz_0089.0243	(R)-Lactate;	C00256	C3H6O3	M-H	89.0244	1	0.790152	0	0	110_coeff0.4_liv_day_10_30min	pos
40	mz_0089.0243	3-Hydroxypropanoate;	C01013	C3H6O3	M-H	89.0244	1	0.790152	0	0	110_coeff0.4_liv_day_10_30min	pos
