# Supplementary material for: Atlas of exercise metabolism reveals time-dependent signatures of metabolic homeostasis
Source: Cell Metab. Author manuscript; Available in PMC 2026 May 20. (PMC13189211; doi:10.1016/j.cmet.2021.12.016)
Supplement: Data_S4 [file NIHMS2168542-supplement-Data_S4.xlsx]

## Sheet: Data S3
Metabolites	Significant	Ave_Muscle_ZT3_Sed	Ave_Muscle_ZT3_Exe	Ave_Muscle_ZT15_Sed	Ave_Muscle_ZT15_Exe	Ave_Serum_ZT3_Sed	Ave_Serum_ZT3_Exe	Ave_Serum_ZT15_Sed	Ave_Serum_ZT15_Exe	Ave_Liver_ZT3_Sed	Ave_Liver_ZT3_Exe	Ave_Liver_ZT15_Sed	Ave_Liver_ZT15_Exe	Ave_Heart_ZT3_Sed	Ave_Heart_ZT3_Exe	Ave_Heart_ZT15_Sed	Ave_Heart_ZT15_Exe	Ave_HT_ZT3_Sed	Ave_HT_ZT3_Exe	Ave_HT_ZT15_Sed	Ave_HT_ZT15_Exe	Ave_eWAT_ZT3_Sed	Ave_eWAT_ZT3_Exe	Ave_eWAT_ZT15_Sed	Ave_eWAT_ZT15_Exe	Ave_iWAT_ZT3_Sed	Ave_iWAT_ZT3_Exe	Ave_iWAT_ZT15_Sed	Ave_iWAT_ZT15_Exe	Ave_BAT_ZT3_Sed	Ave_BAT_ZT3_Exe	Ave_BAT_ZT15_Sed	Ave_BAT_ZT15_Exe
2'-deoxyuridine	Muscle_ZT3	1.28647	1.64943	0.794467	0.794067	1.19075	1.3241	0.78225	0.87755	0.872983	0.82705	1.63237	1.81368	1.15367	1.27475	1.05322	0.8095	1.13367	1.21457	0.806533	0.913083	0.6641	0.91225	0.517483	0.56815	1.33185	1.42072	1.26735	1.12317	1.17238	1.33425	0.894083	0.946783
4-guanidinobutanoate	Muscle_ZT15	1.03672	1.02085	1.11955	0.888533	0.806083	0.6581	1.22908	1.17518	0.63945	0.7152	1.27372	1.63498	0.91845	0.8615	1.21897	0.950217	1.03875	1.02707	0.99265	1.0096	0.91225	0.876867	1.48583	1.29858	0.4983	1.01316	1.17597	1.17415	0.924383	0.722417	1.73358	1.83203
5-(galactosylhydroxy)-L-lysine	Muscle_ZT15	1.00708	0.924633	1.04412	0.7307	1.46407	1.95638	0.666417	0.590683	1.02272	1.06	1.1212	1.16668	0.98685	0.986567	1.08552	0.973917	0.983467	1.05763	0.980367	1.11505	1.24908	0.910983	0.64385	0.753467	1.43508	1.3795	1.20985	1.40255	1.05173	0.967017	1.06558	0.981183
dimethylarginine (SDMA + ADMA)	Muscle_ZT15	1.63065	1.86752	0.683417	0.998933	1.04017	1.04807	0.94435	0.995317	0.990783	0.976133	1.09232	1.25193	1.02597	1.08273	0.96275	0.903767	1.00895	1.09463	0.961567	0.941083	0.864117	0.91765	0.57615	0.749233	1.68908	1.87456	2.02608	1.9154	1.21243	1.10908	0.951367	0.878217
N-formylmethionine	Muscle_ZT15	1.12765	1.21745	0.8813	1.16858	1.16833	1.24205	0.917517	1.0877	0.91265	0.83825	1	0.90935	0.978633	0.992033	1.05415	1.0714	0.964717	1.04402	0.924233	1.01347	0.691667	0.66585	0.639583	0.8426	0.9287	1.15152	1.29913	1.95155	0.998167	0.9818	1.22457	1.01793
N-acetylglucosamine 1-phosphate	Muscle_ZT15	0.7084	1.00647	0.582183	1.17025	0.924017	0.924533	0.3771	0.3771	0.957417	1.04188	0.724883	0.8155	1.15402	0.9216	0.865417	0.971783	0.9892	0.89945	1.1036	1.03957	1.24612	1.55823	0.409483	0.788133	1.00642	0.60396	1.0828	0.754683	0.929	0.90995	1.08813	0.983283
N-acetylglucosamine 6-phosphate	Muscle_ZT15	1.93152	2.20883	0.637467	3.44182	1.19822	1.12932	0.5651	0.5651	1.1227	1.3964	1.09343	1.38452	0.94195	1.10885	1.06105	1.17063	0.774733	0.92435	1.08697	0.994967	0.3099	0.2154	0.1878	0.1878	0.417333	0.69448	1.01577	0.738717	0.94425	0.906583	0.994117	1.02482
1-oleoyl-2-docosahexaenoyl-GPE (18:1/22:6)*	Muscle_ZT15	1.14297	1.11532	0.98535	1.27417	0.95865	0.858783	1.01125	0.9469	0.986483	0.935417	1.04718	1.1129	1.00153	1.01852	1.12668	1.04332	1.25887	1.09178	0.796683	0.941467	1.11177	1.0051	1.23655	1.09805	0.820333	0.83802	1.18088	1.0051	0.986633	0.973767	1.09148	0.975967
1-palmitoyl-2-docosahexaenoyl-GPE (16:0/22:6)*	Muscle_ZT15	1.15203	1.06642	0.925417	1.27435	1.00963	0.861917	1.03683	1.0058	1.00987	0.947717	1.01737	1.10437	1.03912	1.01553	1.06125	1.0234	1.23342	1.09718	0.787967	0.9166	1.05802	0.983533	1.31597	1.12435	0.762633	0.85012	1.13453	1.00812	1.04357	1.04062	1.02307	1.00355
1-stearoyl-2-docosahexaenoyl-GPC (18:0/22:6)	Muscle_ZT15	1.13393	1.05057	0.848933	1.09618	1.0653	1.01162	0.983133	0.942667	1.00968	0.9874	1.02027	0.996283	1.05108	0.958833	1.0807	0.945633	1.18745	1.048	0.722933	0.839733	1.75773	0.9213	1.0648	1.06297	0.86725	0.9012	1.20967	1.13807	1.04895	0.99645	1.10963	1.27587
1-stearoyl-2-docosahexaenoyl-GPE (18:0/22:6)*	Muscle_ZT15	1.1957	1.18273	0.9129	1.36828	0.9819	0.921733	0.988567	1.09058	1.01902	0.982333	1.00745	1.09475	1.03655	0.970783	1.07158	0.936167	1.29368	1.089	0.9091	0.945483	1.0107	0.94765	1.17247	1.0927	0.836433	0.98744	1.38772	1.27513	1.04652	1.0465	1.02415	1.05785
4-cholesten-3-one	Muscle_ZT15	1.07418	1.01283	1.13478	0.748217	1.03173	1.1061	1.04302	1.00987	0.902533	0.73185	1.0296	0.883233	0.967533	0.976117	1.01165	1.05	0.877083	0.842667	1.26672	1.2716	0.637417	0.624967	0.690383	0.6112	1.38002	1.40632	1.45897	1.40047	1.11127	1.1001	1.1719	0.942133
sphingomyelin (d18:1/18:1, d18:2/18:0)	Muscle_ZT15	0.974367	0.94075	1.01647	0.88495	1.0778	1.02663	1.01768	0.98615	1.0967	1.02562	0.9287	0.992083	0.970517	0.991217	0.977917	0.9955	1.22337	1.12083	0.686483	0.8473	1.2847	1.18597	1.131	1.11837	0.898983	0.89664	0.864767	0.969033	0.952267	1.00292	1.0416	1.01782
sphingomyelin (d18:1/19:0, d19:1/18:0)*	Muscle_ZT15	1.20708	1.19927	0.833017	1.23438	1.0359	0.999233	1.0122	0.98945	0.938233	1.03432	0.94295	0.970517	1.05033	1.00715	1.08637	0.995783	0.990883	1.24812	0.6375	0.75925	1.73352	1.4603	1.71588	1.36432	0.7173	0.74668	0.795367	0.730433	1.06288	1.12145	1.2324	1.46107
adenosine	Muscle_ZT15	1.04593	0.74655	1.2345	0.631267	2.75787	1.95447	1.20295	0.497767	0.878917	0.913983	1.0099	0.958183	0.947067	0.98135	1.03915	1.08737	0.965167	1.00868	1.05842	1.08373	2.40235	1.38432	0.6102	0.911517	1.04838	0.93668	1.03307	1.14193	1.22207	0.96955	0.988633	0.9211
AMP	Muscle_ZT15	1.382	1.73958	0.844367	5.71745	8.80192	7.31768	0.4093	0.21605	0.949367	1.0964	1.12957	1.08568	0.9753	0.934683	1.06052	0.918717	1.0493	1.04957	0.931617	0.943583	1.11178	1.03167	0.72555	0.782033	1.22437	1.1759	1.50837	1.37285	1.14652	0.894517	1.10608	0.91985
uracil	Muscle_ZT15	1.62183	1.7989	0.900733	1.76968	1.25688	1.60737	0.814833	1.09628	0.7028	0.71605	1.74435	1.7603	0.9505	1.04603	1.0373	1.0085	0.96265	0.931433	1.22502	1.362	0.8929	0.75055	0.968617	1.11792	1.13573	1.13026	1.76898	0.927433	1.16088	0.969733	0.870833	0.96045
xanthine	Muscle_ZT15	1.41737	1.35223	0.953233	1.26032	1.43095	1.65195	1.2437	0.29885	0.956183	1.04122	1.05527	1.14757	0.938267	1.06408	1.00233	0.9877	0.901483	0.96275	1.15628	1.17332	0.930117	0.684467	0.677817	0.850683	1.297	1.3356	1.58623	1.38682	1.08655	0.956617	1.01672	0.9362
threonate	Muscle_ZT3; Muscle_ZT15	0.968717	1.27785	1.02527	1.56998	1.04042	1.14018	0.948833	0.856633	0.7585	0.90325	0.910717	0.92065	1.09535	0.9908	1.10612	0.929083	0.999283	1.01532	0.913117	0.9377	1.48813	0.861583	0.90055	0.789767	1.2545	1.09916	2.54412	1.25262	1.1253	1.11722	0.8804	0.914917
trans-4-hydroxyproline	Serum_ZT3	1.03915	0.94105	1.01297	0.94105	1.21695	0.989	0.902583	0.821917	1.21568	1.26038	1.12838	1.13572	1.05635	1.02482	1.0117	0.981783	1.08847	1.05752	0.996	1.0796	0.788467	0.738367	0.669417	0.734883	1.5963	1.89614	2.36478	2.61425	1.23652	1.0118	1.06042	1.02403
citrate	Serum_ZT3	1.50172	1.3849	1.0799	0.869933	1.0573	1.28187	0.8759	0.9561	0.9294	0.78155	0.278767	0.201967	1.24028	0.9661	1.03418	1.01653	1.07603	1.13393	0.88975	0.956783	0.7104	0.855833	0.757667	0.8512	1.37303	1.47688	1.49577	1.6314	0.92695	0.882083	1.6198	1.13055
fumarate	Serum_ZT3	1.0745	1.16723	0.787133	1.03317	1.03678	1.32835	0.870683	0.848567	0.954	1.118	0.905317	0.9892	0.946967	1.03268	0.960883	1.0199	1.02983	1.07265	0.98135	1.0283	0.986883	0.774067	0.764867	0.905533	1.24222	1.46252	2.07888	1.82845	0.98745	0.864017	1.7389	1.20383
1,2-dilinoleoyl-GPC (18:2/18:2)	Serum_ZT3	0.977783	1.02122	0.921733	0.9185	1.09187	0.907067	0.981867	0.975317	1.02268	1.07232	0.920383	1.01027	0.9948	1.06803	1.03177	0.925583	1.10383	1.1397	1.02422	1.10028	0.872683	0.85425	0.626833	0.790867	1.52538	1.60326	1.69362	1.82103	1.08823	1.03152	1.02995	1.03175
dihomolinolenate (20:3n3 or 3n6)	Serum_ZT3	1.50372	1.24158	0.843483	0.86515	1.01277	1.30973	0.73085	0.939033	1.14598	1.57235	1.51545	1.56962	1.0644	1.43422	1.18295	0.801333	0.973033	1.19137	1.45753	1.12087	1.01223	1.39412	0.589217	1.06	1.15538	1.29088	1.03137	2.00553	1.15665	1.19113	0.762817	0.885533
sphingomyelin (d18:2/16:0, d18:1/16:1)*	Serum_ZT3	1.10547	1.0087	0.896833	0.834217	1.01863	0.9314	1.02045	0.96745	0.942183	1.05785	1.00982	1.01368	1.01855	0.97685	1.02278	0.953583	1.20012	1.16162	0.865183	1.10173	2.11328	1.43767	1.001	1.12423	0.935817	0.91022	0.862183	0.91965	1.01673	0.95715	1.00075	0.954983
allantoin	Serum_ZT3	1.05933	1.13295	0.88765	1.02022	1.06192	1.31615	0.917467	1.0295	1.03188	1.1097	1.12408	1.20447	1.0045	1.10623	0.98065	0.927533	1.01228	1.11287	0.987217	1.09768	0.809233	1.0822	0.644833	0.888967	1.52985	1.61438	1.60682	1.96602	1.09308	1.26007	0.85875	0.981983
gulonate*	Serum_ZT3	1.17273	1.42492	0.84575	1.45037	0.797317	1.2884	0.9772	1.22898	0.781683	0.914733	1.25473	1.36445	0.987567	1.70727	1.01397	0.95485	0.89015	0.988633	0.93065	1.04497	0.64875	0.7673	0.6884	1.08818	1.33143	1.634	2.13222	2.52073	1.22657	1.28187	0.932833	0.904917
glutathione, oxidized (GSSG)	Serum_ZT15	1.13795	1.1028	1.02208	1.10443	1.5933	1.86183	0.7373	0.374383	1.02937	0.979967	0.988833	0.8627	0.9394	0.955883	1.02787	0.99385	0.991733	1.0492	0.9547	1.04387	1.64198	0.789883	0.802667	0.744583	1.2061	1.29878	1.82762	1.20323	1.26115	1.15845	0.909033	0.86435
1-arachidonoyl-GPE (20:4n6)*	Serum_ZT15	1.33642	1.13055	0.859867	0.787617	0.997617	1.01055	1.16992	0.943717	1.31345	1.28315	1.73907	1.79937	0.972383	0.97675	1.10175	1.01222	1.03468	0.951933	1.31905	1.15268	0.949017	0.778483	0.67745	0.794833	1.1948	1.14696	1.36322	1.38665	1.01955	0.946067	1.00842	0.911867
1-myristoyl-2-palmitoyl-GPC (14:0/16:0)	Serum_ZT15	1.09307	0.9696	0.9845	1.02332	0.920117	1.30785	1.75772	0.9448	0.95325	1.04465	1.1205	1.20993	0.961133	0.9702	1.06088	1.03058	1.23128	1.16955	0.739167	0.923233	1.00528	0.586433	0.507683	0.554683	1.37357	1.36072	1.89387	1.71833	0.893717	0.900667	1.17767	1.10173
2-stearoyl-GPE (18:0)*	Serum_ZT15	1.26667	1.15022	1.02613	0.92265	1.19717	0.9186	1.1821	0.8026	1.09363	0.997267	1.51317	1.79968	1.13798	1.31075	1.1177	0.8306	1.09918	0.97295	1.09638	1.18025	1.35392	0.552717	0.648733	0.875883	1.10893	1.00388	1.16443	1.23473	1.19748	0.984733	1.22383	0.902567
sphingomyelin (d18:2/24:1, d18:1/24:2)*	Serum_ZT15	1.2467	1.07473	0.755517	0.811817	0.979633	0.983833	1.08618	0.964383	0.92525	1.0554	1.02348	0.976567	0.984333	0.938983	1.0256	0.985717	1.0657	1.31557	1.04883	1.75625	1.16717	0.929883	0.949083	0.811267	1.14975	1.06124	0.96735	1.04855	0.8862	0.963817	1.24718	1.06872
stearate (18:0)	Serum_ZT15	1.1039	0.973617	0.91445	0.979283	0.98755	1.12172	0.8369	1.11708	1.08198	1.38542	1.09875	1.1691	0.997383	1.13275	1.05353	1.01312	1.11332	1.0155	1.19912	0.96885	0.978367	1.00225	0.803467	0.953117	1.23023	1.31488	1.11345	1.50767	1.13708	0.949383	0.96855	1.04598
betaine	Serum_ZT3; Serum_ZT15	1.0344	0.902383	0.870783	0.785933	1.16532	0.799217	1.14288	0.878	0.614967	0.5024	0.9288	0.954483	1.04498	0.98765	1.04377	0.9471	1.08402	1.02933	0.9472	0.972383	4.92917	2.60058	0.8248	1.90793	1.24573	0.9844	2.12465	1.08547	0.896817	1.06898	0.826533	1.11913
1-arachidonoyl-GPC* (20:4)*	Serum_ZT3; Serum_ZT15	1.58627	1.26468	0.93065	0.7737	1.1526	1.01033	1.02863	0.833117	1.38215	1.48555	1.72863	1.74813	0.916217	0.94995	1.09333	1.05543	0.886917	0.8947	1.4502	1.18693	0.900783	0.954517	0.7152	1.15342	1.1384	1.12274	1.00332	1.28523	1.11588	0.855183	1.0709	0.972283
1-linoleoyl-2-arachidonoyl-GPC (18:2/20:4n6)*	Serum_ZT3; Serum_ZT15	1.09512	1.0405	0.92345	1.00908	1.09057	0.923033	1.05193	0.923467	0.990833	0.9542	1.13197	1.04563	0.984867	0.984183	1.08343	1.0205	1.13547	1.14867	0.857917	0.99595	1.11467	0.907283	0.671017	0.788567	1.49982	1.56232	1.92337	1.95193	0.98965	0.93265	1.2739	1.20303
arginine	Liver_ZT3	1.27045	1.26922	0.701267	0.835917	1.0936	0.9924	0.9137	0.929983	1.01738	1.50207	1.1207	1.06872	1.15413	1.04975	0.903983	0.856667	1.11878	1.10142	0.939833	0.926033	0.798	0.769283	0.715317	0.8244	1.60033	1.95816	1.82477	2.09293	1.1002	1.00603	1.02352	0.903017
C-glycosyltryptophan	Liver_ZT3	1.14557	1.075	0.96175	0.936	1.3071	1.35737	0.671517	0.7277	0.96275	0.836	1.06932	1.16917	1.00112	1.00748	1.02742	1.06545	0.9628	1.00693	1.00603	1.02015	1.28753	0.883067	0.771967	0.82295	1.76722	1.38404	1.75652	1.498	1.00398	0.953933	1.02208	1.03832
creatine	Liver_ZT3	1.01628	1.01565	0.9722	0.96035	1.21275	1.29757	0.703717	0.716717	1.00685	1.33123	0.694317	0.813867	0.9777	0.986883	1.00318	1.00757	1.08928	1.04048	0.964483	1.02132	1.05772	0.7884	0.6422	0.70345	1.42823	2.59718	3.09482	3.54027	1.07578	1.07482	1.03248	1.05342
cysteine	Liver_ZT3	1.25945	1.14928	0.969583	0.909567	1.12793	1.26292	0.90545	1.08715	1.24932	2.09955	1.31628	1.55653	0.969367	1.00497	1.00693	1.08368	0.99195	0.982917	1.15388	1.15942	1.24033	1.41147	0.602	1.00475	1.46917	1.33698	1.96997	1.8312	1.03402	1.09678	1.1146	0.960667
FAD	Liver_ZT3	1.33977	1.39882	1.20707	1.26795	1.12872	1.00555	0.93765	0.972733	0.935283	1.37193	1.94758	2.07073	0.949133	0.944217	1.07505	1.0117	1.04193	1.01	0.952217	1.02912	0.853683	0.677183	0.626417	0.67445	1.37347	1.5097	2.57273	1.7732	1.07253	1.00368	1.02173	0.995833
N6,N6,N6-trimethyllysine	Liver_ZT15	1.28422	1.39782	0.673433	0.867	1.05922	1.1648	0.920283	0.91975	1.0051	1.1397	1.22118	1.5449	1.05987	1.1759	0.9309	0.9923	0.979067	1.0371	0.917483	0.97335	1.24883	0.7969	0.679483	0.852833	1.59137	3.43484	3.71443	6.22398	1.16577	1.17177	0.97895	1.0791
arabitol/xylitol	Liver_ZT15	1.16862	1.44423	0.715133	0.854433	0.941517	1.10823	1.05472	1.144	0.876617	1.01485	1.14198	1.53323	1.3019	1.88783	0.81645	0.747033	1.03812	1.21885	0.9821	0.93245	1.22515	0.983067	0.7321	1.01485	1.27537	1.64652	1.80328	1.80232	1.05628	1.25033	1.26762	1.0733
N6-carboxymethyllysine	Liver_ZT15	1.11825	1.20775	0.7709	0.988633	0.921233	1.02583	1.11708	1.10103	0.86555	1.02585	1.09752	1.44793	1.00192	0.98725	1.09265	1.0213	0.99335	1.00413	0.998667	1.04205	1.48295	0.793733	0.547367	0.82685	1.16175	2.06818	2.85507	4.11363	1.37008	1.34112	1.07722	1.61742
ribose	Liver_ZT15	0.983867	1.02742	0.920817	0.77735	1.02373	1.47298	0.838233	0.86285	1.07903	1.01092	0.941167	0.750583	1.18758	1.07787	0.785	0.806967	0.97425	0.950483	1.09338	1.02832	1.33035	1.03208	0.44595	0.61305	1.87155	1.3876	1.32695	1.33528	1.15293	0.991317	1.13847	0.848967
ribonate	Liver_ZT15	1.02063	1.0881	0.783383	1.06217	1.03187	0.955083	0.91355	0.882967	0.840983	1.17433	0.6551	2.43852	1.27358	1.14482	0.983	1.28857	0.994133	0.942717	1.06507	0.964317	2.02855	0.95565	0.787367	1.04478	1.14978	1.06144	2.45327	1.58473	1.18638	1.30765	1.15715	0.92945
1-linoleoyl-GPE (18:2)*	Liver_ZT15	1.22678	1.10025	0.977117	0.9861	1.0241	0.943883	1.10248	0.991967	1.15992	1.45822	1.3123	1.88658	0.925533	0.989783	1.0579	0.96835	0.584167	0.545317	0.95225	0.650283	0.85455	0.79505	0.80135	0.9984	0.995033	1.1221	1.33423	1.7369	1.00297	1.02907	0.9735	0.92555
deoxycarnitine	Liver_ZT15	1.06008	1.02835	1.12622	0.98925	1.44287	1.19458	0.879383	0.8228	1.10623	1.17848	0.795917	1.00593	1.04772	1.0754	1.009	1.01745	0.967467	0.996817	0.981167	1.05278	2.10545	1.08057	0.762917	0.937967	1.03095	1.33292	1.34167	1.24298	1.20972	1.20455	0.786617	0.859367
beta-alanine	Liver_ZT15	0.996	0.817283	0.890117	0.922317	1.31273	1.19625	0.777083	0.73215	0.78925	0.9162	1.15295	1.77227	0.941733	1.00103	1.03557	1.03392	0.985817	0.9701	0.947467	0.99935	1.93293	1.01365	0.746767	0.933083	1.13122	1.32564	1.61452	1.52783	1.14057	1.05298	0.956633	1.0527
methylphosphate	Liver_ZT15	1.00417	0.789283	0.686983	0.343333	0.977967	1.2455	0.890667	0.933983	0.942583	0.983183	1.36033	1.0106	1.25443	1.17783	1.09273	1.02625	0.997833	1.00958	1.03223	1.02888	0.891817	0.740933	0.44765	0.534017	1.46992	1.48878	1.34445	1.41395	1.1969	1.02292	1.02288	0.90425
N-delta-acetylornithine	Liver_ZT3; Liver_ZT15	0.970317	0.948283	1.10142	0.916267	0.792567	0.776867	1.1836	1.22383	0.877817	1.18942	1.38722	1.96232	0.8525	0.93855	1.0841	1.08412	0.96945	0.96905	1.09432	1.01765	0.700633	0.684767	0.719933	0.974133	1.2637	1.4145	2.68632	2.59232	0.967067	0.905883	1.08252	1.07797
ornithine	Liver_ZT3; Liver_ZT15	0.845867	0.67005	0.65985	0.699567	0.9079	0.8198	1.21378	1.29625	0.871233	0.9819	1.1856	1.46027	0.926833	1.02325	1.23995	1.12275	0.902567	1.31902	1.16163	1.03693	0.78505	0.74745	0.728217	0.95915	1.39718	1.2298	1.78423	1.70758	1.17403	0.828133	1.2664	1.15103
pipecolate	Liver_ZT3; Liver_ZT15	1.01775	1.10708	1.00043	0.994783	0.997033	0.9455	1.07262	0.967717	0.89875	1.42945	1.34857	1.81452	0.975417	1.0385	1.1403	1.03207	0.955683	1.00515	1.03722	1.06435	1.52647	0.964017	0.825	1.0484	1.17895	1.25986	2.0769	1.77098	0.9256	0.920883	1.00622	0.968
fructose	Liver_ZT3; Liver_ZT15	0.753717	0.62805	0.6097	0.480567	1.08198	1.00967	1.08707	0.919067	1.20288	0.647583	0.397067	0.169017	0.931883	1.90995	0.611717	0.864533	1.46428	1.26025	0.928117	0.6761	1.10372	0.723133	8.9347	2.12073	1.23418	1.5772	1.9025	1.01732	0.986767	0.71725	2.20082	1.29728
1-(1-enyl-stearoyl)-GPE (P-18:0)*	Liver_ZT3; Liver_ZT15	1.31535	1.16572	0.883583	0.840633	0.95575	0.8572	1.08842	1.1055	0.934317	1.57547	1.1579	1.6269	1.1212	0.932733	1.1174	0.967133	1.11603	1.04317	0.798067	0.9629	1.71322	0.70075	0.465067	0.894467	1.6455	1.5359	1.51942	2.18092	1.05472	0.974417	1.15895	1.03152
ribitol	Heart_ZT3	0.977767	0.9883	0.880167	1.04788	1.05513	1.14548	1.04002	0.99985	0.998983	1.0665	1.80693	1.77112	1.00577	1.21852	0.961967	0.976567	0.937717	0.923867	1.00878	1.0792	1.59773	1.26292	0.583783	0.86865	1.0022	1.2579	1.66575	1.51977	1.04777	1.05473	0.97955	1.15308
1,2-dipalmitoyl-GPC (16:0/16:0)	Heart_ZT15	1.14168	1.02153	1.05125	1.11498	0.848933	0.94695	1.23793	1.0071	1.0555	1.0244	1.10467	1.14568	1.03013	0.942733	1.09228	0.941533	1.29128	1.14788	0.915967	0.9662	1.06427	0.785867	0.860983	0.7314	1.16482	1.06694	1.24972	1.10523	0.927217	0.958867	1.09885	1.10968
1-oleoyl-2-linoleoyl-GPE (18:1/18:2)*	Heart_ZT15	1.09455	1.14517	0.9565	1.10037	0.913767	0.937667	1.02553	1.14423	0.949233	0.957017	0.9833	1.07485	0.926333	1.03048	1.10982	0.944383	1.19635	1.23808	0.770417	0.908733	0.995833	0.974833	1.0317	0.960967	1.0307	1.01266	1.07025	1.01467	0.978433	0.9724	1.08405	0.926017
1-palmitoyl-2-arachidonoyl-GPC (16:0/20:4n6)	Heart_ZT15	1.08175	1.0289	0.964783	1.01578	0.990817	0.972	1.06368	0.993133	0.999067	0.9942	1.08257	1.05678	1.06633	1.01552	1.0615	0.935283	1.18245	1.11112	0.767117	0.945533	1.38905	1.029	0.785017	0.848017	1.0914	1.19368	1.39715	1.49537	1.02862	0.991033	1.139	1.14053
1-palmitoyl-2-linoleoyl-GPC (16:0/18:2)	Heart_ZT15	1.02645	1.0478	0.948717	1.00693	0.9733	0.974967	1.04437	1.03363	1.04403	1.04038	0.9811	1.0377	1.02332	1.03487	1.07467	0.906183	1.1585	1.09962	0.777633	0.96225	0.919	0.931117	0.858617	0.87785	1.1302	1.17688	1.1771	1.26392	1.01147	0.992667	1.0494	0.99515
1-palmitoyl-2-oleoyl-GPC (16:0/18:1)	Heart_ZT15	1.07153	1.01983	0.9726	0.99215	0.954033	0.98375	1.10173	0.984883	0.964217	1.01535	1.15357	1.10913	0.990517	0.997133	1.12242	0.9623	1.2769	1.12315	0.879683	0.9878	0.995917	0.793917	0.728383	0.716367	1.25603	1.22504	1.3841	1.4033	0.967417	1.0031	1.1509	1.02222
carnosine	HT_ZT3	1.0016	0.948317	1.03837	1.00195	1.57308	1.47552	0.53555	0.496367	0.872267	0.96705	0.8232	0.971717	0.950217	0.917467	1.08038	1.0815	0.90425	0.990433	1.04795	1.07953	1.09592	0.577217	0.391467	0.587733	1.62012	9.50316	22.124	31.3714	1.80447	2.18822	1.166	3.56005
arabonate/xylonate	eWAT_ZT3	1.05533	1.22077	0.817383	1.02858	1.2744	1.86505	0.89985	0.88095	0.92865	0.803517	1.06217	1.03443	1.20355	1.1131	1.01757	0.852817	1.13912	1.0064	1.01085	0.948783	4.62735	1.16332	0.695283	1.06315	1.1437	1.4363	1.7329	1.4714	1.05067	1.2788	0.855933	0.9014
1-(1-enyl-palmitoyl)-2-arachidonoyl-GPE (P-16:0/20:4)*	eWAT_ZT3	1.17232	1.12443	0.982633	1.05492	0.87275	0.812267	1.15725	1.12562	1.00843	0.941933	1.03142	1.08607	1.05792	1.0214	1.01963	0.9582	1.0862	1.04333	0.944667	1.27017	1.47612	1.10685	1.1504	1.00688	0.981617	0.90482	0.937	0.93545	0.970867	0.908567	1.18967	1.08448
1-(1-enyl-palmitoyl)-2-oleoyl-GPE (P-16:0/18:1)*	eWAT_ZT3	1.20713	1.06385	0.856033	0.944433	1.1548	0.964317	1.00245	1.07032	1.07808	1.02992	1.00307	1.09632	0.966283	0.9816	1.10343	0.9888	1.19493	1.03107	0.95095	1.13282	1.20718	0.752667	0.873867	0.728733	1.15148	1.01456	1.0314	1.21667	0.87055	0.94695	1.18902	0.953917
1-palmitoyl-2-stearoyl-GPC (16:0/18:0)	eWAT_ZT3	1.22288	1.04537	0.879867	1.06413	0.9457	0.872067	1.10925	1.03738	1.00793	0.969817	1.19943	1.2196	0.96805	0.903233	1.18187	1.03638	1.29917	1.20735	0.829133	0.887817	1.3417	0.85465	1.11438	0.885633	1.00017	0.9795	1.16575	1.04	0.873683	0.957467	1.21427	1.08875
1-stearoyl-2-oleoyl-GPE (18:0/18:1)	eWAT_ZT3	1.19363	1.03093	0.805617	0.787433	0.946	0.846933	1.48545	1.46483	0.995733	1.08918	1.35822	1.42622	0.9543	0.97655	1.09132	1.01892	1.20267	1.0468	0.878767	1.01377	1.34238	1.06192	1.33192	1.11568	0.861783	0.80912	0.87875	0.914267	0.86725	0.939483	1.3618	0.997583
palmitoyl dihydrosphingomyelin (d18:0/16:0)*	eWAT_ZT3	1.14058	1.06828	0.84	0.911533	0.976683	0.893217	1.05512	1.032	0.981867	1.09238	1.04545	1.08198	1.13073	1.0521	1.0643	1.01243	1.04623	1.40838	1.01453	1.5492	1.58842	1.02427	1.11345	0.952783	1.01423	0.99456	0.927667	0.926817	0.876567	0.923967	1.03978	0.966933
sphingomyelin (d18:0/18:0, d19:0/17:0)*	eWAT_ZT3	1.439	1.22438	0.77865	1.06552	1.02155	0.96485	1.0973	1.04267	0.924383	1.20262	1.11538	1.16085	0.96585	0.975467	1.04005	0.981667	1.36733	1.25228	0.70495	0.861617	1.49818	0.949883	1.2794	0.8775	1.02567	1.03508	1.09408	1.00392	0.967217	0.9776	1.04735	0.974767
stearoyl sphingomyelin (d18:1/18:0)	eWAT_ZT3	1.00265	0.980633	0.976083	1.02255	0.945983	1.04647	0.9817	1.05387	1.09542	1.14825	0.968783	1.01528	1.0578	1.02342	1.0409	0.9591	1.40713	1.25257	0.8493	0.9531	1.47552	1.05165	1.21255	1.00855	0.772517	0.83854	1.00865	0.967217	0.974967	0.98915	0.99465	1.08207
arachidonate (20:4n6)	eWAT_ZT15	1.6478	1.55188	0.805283	0.906683	1.05017	1.25038	0.871567	1.02465	1.03122	1.25675	1.45945	1.74095	1.11563	1.47655	1.37737	0.913233	1.05265	1.08363	1.64908	1.25012	1.06428	1.10188	0.616633	1.07128	1.14705	1.16528	1.13868	1.63642	1.15587	1.1985	0.81605	0.934633
behenoyl sphingomyelin (d18:1/22:0)*	eWAT_ZT15	1.27553	1.09577	0.83295	0.917817	1.08258	0.993517	0.974533	0.966467	0.944583	0.967317	1.10505	1.04002	1.01293	0.999583	1.14013	1.10918	1.02518	1.2661	1.14797	1.65657	1.3855	1.23383	1.66075	1.14515	0.818033	0.8785	0.94895	0.76765	0.920617	0.910333	1.05987	1.00117
docosahexaenoate (DHA; 22:6n3)	eWAT_ZT15	1.69533	1.5453	0.79575	1.08315	1.09853	1.25388	0.67545	0.871767	1.13195	1.53263	1.40762	1.85802	1.18503	1.45043	1.2012	0.879967	0.9822	1.01695	1.34993	0.9865	1.26662	1.15348	0.6964	1.29173	1.0618	1.26906	1.1841	1.98483	1.25432	1.2904	0.670567	0.9502
lignoceroyl sphingomyelin (d18:1/24:0)	eWAT_ZT15	1.22157	1.04918	0.850633	0.909083	0.99405	1.00875	0.9542	1.02092	0.857433	1.08665	1.099	0.998433	0.941	0.96805	1.17092	1.28608	1.12762	1.5964	1.751	3.04247	1.4559	1.27483	1.73948	1.22322	0.799483	0.8618	0.9097	0.7871	0.8918	0.943767	1.1598	1.04077
phosphoenolpyruvate (PEP)	iWAT_ZT15	0.448783	0.3597	0.525117	0.3069	1.4722	1.58897	0.257217	0.174133	0.92295	0.912767	1.06443	1.19385	1.43077	1.84453	1.03407	1.65103	1.75525	0.856017	1.02235	1.11797	0.7327	0.6283	0.645517	0.634283	0.85205	1.96102	3.3721	0.852967	1.13267	1.14217	1.02507	0.962983
1,2-dipalmitoyl-GPE (16:0/16:0)*	iWAT_ZT15	1.63333	1.47343	1.18648	1.59883	0.820067	0.733033	1.26358	1.19612	1.05418	1.05048	1.50113	1.86657	0.89535	0.96565	1.27807	1.2401	0.628017	0.993617	0.964567	0.869967	0.963617	0.777383	1.19445	0.90145	0.936733	1.08146	1.58942	1.06583	0.743633	0.876267	1.3408	1.17472
1-arachidonoyl-GPI* (20:4)*	iWAT_ZT15	1.53267	1.18177	0.874767	0.645867	1.07928	1.1726	0.918783	0.901117	1.3504	1.61025	1.8498	2.1043	0.975633	1.0556	1.37367	1.10733	0.942817	0.912883	1.07772	1.10483	1.0155	0.986267	0.7602	1.23465	1.05483	1.18708	0.83065	1.62725	1.06823	1.00737	0.9731	1.05073
1-stearoyl-GPI (18:0)	BAT_ZT3	1.21752	1.05538	0.913333	0.866683	0.88015	1.05133	1.06807	0.9032	1.09422	0.93815	1.33243	1.34152	1.04155	1.15208	1.168	1.07385	1.13343	0.97155	1.11642	1.1459	0.631967	0.582367	0.804033	0.952117	1.3536	1.44284	1.63482	1.7817	1.0843	0.872017	1.17107	0.993967
1-palmitoyl-GPI* (16:0)	BAT_ZT15	1.31688	1.04842	0.970317	0.8184	0.9282	1.10403	1.1124	0.92405	1.05452	1.1576	1.75463	1.90783	0.999217	1.44963	1.15948	1.04315	1.14448	0.960433	1.25988	1.2072	0.77585	0.72635	1.15258	1.3625	1.1036	1.32126	1.67353	1.63363	0.976767	0.943783	1.16927	0.845767
5'- GMP	BAT_ZT15	1.03063	1.00308	1.09777	0.94905	1.83373	1.76395	0.441233	0.3199	1.12598	1.36568	1.27762	1.04938	1.00005	0.958967	1.02218	0.897367	1.06972	1.08363	0.890733	0.94575	1.04323	0.962217	0.803717	0.840333	1.15073	1.2233	1.70948	1.31872	1.00925	0.952567	1.22257	0.98505
nicotinamide	BAT_ZT15	0.983133	1.01643	0.9591	0.912583	0.8278	0.939517	1.12065	1.41465	0.963583	0.931217	1.07357	1.01847	1.07757	1.00402	0.9803	0.938633	1.01657	1.01037	0.961517	0.962083	1.14943	0.940767	0.706183	0.810583	1.16545	1.10986	2.02523	1.42848	1.07273	1.01012	1.01903	0.886733
