# Supplementary material for: Atlas of exercise metabolism reveals time-dependent signatures of metabolic homeostasis
Source: Cell Metab. Author manuscript; Available in PMC 2026 May 20. (PMC13189211; doi:10.1016/j.cmet.2021.12.016)
Supplement: Data_S5 [file NIHMS2168542-supplement-Data_S5.xlsx]

## Sheet: GraphAll_Nodes_sed
Name	Tissue	COMPID	BIOCHEMICAL	SUPERPATHWAY	KEGG	GroupHMDB	Clsnss	degree	xTiss	BAT	HPT	Heart	Liver	Muscle	Serum	eWAT	iWAT
BAT_1125	BAT	1125	isoleucine	Amino Acid	C00407	HMDB00172	2.29286e-05	3	1	1	0	0	0	0	0	0	0
BAT_60	BAT	60	leucine	Amino Acid	C00123	HMDB00687	2.51995e-05	4	1	1	0	0	0	0	0	0	0
BAT_1649	BAT	1649	valine	Amino Acid	C00183	HMDB00883	2.27119e-05	3	1	1	0	0	0	0	0	0	0
BAT_34409	BAT	34409	stearoylcarnitine (C18)	Lipid		HMDB00848	2.35502e-05	4	0.75	0.75	0	0	0	0	0	0.25	0
BAT_64	BAT	64	phenylalanine	Amino Acid	C00079	HMDB00159	2.81778e-05	2	0.5	0.5	0	0.5	0	0	0	0	0
BAT_38125	BAT	38125	4-cholesten-3-one	Lipid	C00599	HMDB00921	2.7236e-05	4	1	1	0	0	0	0	0	0	0
BAT_63	BAT	63	cholesterol	Lipid	C00187	HMDB00067	2.77514e-05	4	0.75	0.75	0	0	0.25	0	0	0	0
BAT_53189	BAT	53189	1-linoleoyl-2-arachidonoyl-GPE (18:2/20:4)*	Lipid		HMDB09102	2.88179e-05	24	1	1	0	0	0	0	0	0	0
BAT_52449	BAT	52449	1-stearoyl-2-arachidonoyl-GPI (18:0/20:4)	Lipid		HMDB09815	2.83645e-05	14	0.928571	0.928571	0	0	0.0714286	0	0	0	0
BAT_53009	BAT	53009	1-stearoyl-2-linoleoyl-GPS (18:0/18:2)	Lipid			2.81131e-05	7	0.571429	0.571429	0	0	0	0.428571	0	0	0
BAT_52603	BAT	52603	1,2-dilinoleoyl-GPC (18:2/18:2)	Lipid		HMDB08138	2.90485e-05	4	0.75	0.75	0	0	0	0.25	0	0	0
BAT_1561	BAT	1561	alpha-tocopherol	Cofactors and Vitamins	C02477	HMDB01893	2.81552e-05	10	1	1	0	0	0	0	0	0	0
BAT_52452	BAT	52452	1-stearoyl-2-linoleoyl-GPC (18:0/18:2)*	Lipid		HMDB08039	2.83875e-05	7	0.857143	0.857143	0	0	0	0	0	0.142857	0
BAT_42398	BAT	42398	1-stearoyl-GPE (18:0)	Lipid		HMDB11130	2.95044e-05	20	0.85	0.85	0	0.1	0	0.05	0	0	0
BAT_52446	BAT	52446	1-stearoyl-2-linoleoyl-GPE (18:0/18:2)*	Lipid		HMDB08994	2.76103e-05	16	1	1	0	0	0	0	0	0	0
BAT_52673	BAT	52673	1-(1-enyl-palmitoyl)-2-arachidonoyl-GPE (P-16:0/20:4)*	Lipid		HMDB11352	2.89415e-05	23	0.956522	0.956522	0	0	0	0	0	0.0434783	0
BAT_53209	BAT	53209	1-oleoyl-2-docosahexaenoyl-GPE (18:1/22:6)*	Lipid			2.88274e-05	17	1	1	0	0	0	0	0	0	0
BAT_52683	BAT	52683	1-palmitoleoyl-2-linoleoyl-GPC (16:1/18:2)*	Lipid		HMDB08006	2.81416e-05	12	1	1	0	0	0	0	0	0	0
BAT_42450	BAT	42450	1-stearoyl-2-arachidonoyl-GPC (18:0/20:4)	Lipid		HMDB08048	2.85522e-05	15	1	1	0	0	0	0	0	0	0
BAT_52616	BAT	52616	1-palmitoyl-2-stearoyl-GPC (16:0/18:0)	Lipid		HMDB07970	3.14937e-05	29	0.965517	0.965517	0	0	0	0	0	0.0344828	0
BAT_52464	BAT	52464	1-palmitoyl-2-arachidonoyl-GPE (16:0/20:4)*	Lipid		HMDB05323	2.6134e-05	13	1	1	0	0	0	0	0	0	0
BAT_52687	BAT	52687	1-oleoyl-2-linoleoyl-GPE (18:1/18:2)*	Lipid		HMDB05349	2.6028e-05	10	1	1	0	0	0	0	0	0	0
BAT_52438	BAT	52438	1-stearoyl-2-oleoyl-GPC (18:0/18:1)	Lipid		HMDB08038	2.85383e-05	22	0.954545	0.954545	0	0.0454545	0	0	0	0	0
BAT_57473	BAT	57473	sphingomyelin (d18:0/18:0, d19:0/17:0)*	Lipid		HMDB12087	2.8415e-05	19	0.947368	0.947368	0	0.0526316	0	0	0	0	0
BAT_48492	BAT	48492	behenoyl sphingomyelin (d18:1/22:0)*	Lipid		HMDB12103	2.89479e-05	27	1	1	0	0	0	0	0	0	0
BAT_47153	BAT	47153	sphingomyelin (d18:1/24:1, d18:2/24:0)*	Lipid		HMDB12107	3.12136e-05	24	1	1	0	0	0	0	0	0	0
BAT_48490	BAT	48490	sphingomyelin (d18:1/20:0, d16:1/22:0)*	Lipid		HMDB12102	2.8766e-05	26	0.961538	0.961538	0	0.0384615	0	0	0	0	0
BAT_52434	BAT	52434	palmitoyl dihydrosphingomyelin (d18:0/16:0)*	Lipid			2.90277e-05	25	0.96	0.96	0	0.04	0	0	0	0	0
BAT_52495	BAT	52495	sphingomyelin (d18:1/21:0, d17:1/22:0, d16:1/23:0)*	Lipid			2.87707e-05	25	1	1	0	0	0	0	0	0	0
BAT_62851	BAT	62851	hydroxypalmitoyl sphingomyelin (d18:1/16:0(OH))	Lipid			2.83096e-05	22	1	1	0	0	0	0	0	0	0
BAT_52433	BAT	52433	sphingomyelin (d17:1/16:0, d18:1/15:0, d16:1/17:0)*	Lipid			2.79756e-05	13	0.769231	0.769231	0	0.0769231	0	0.153846	0	0	0
BAT_52436	BAT	52436	tricosanoyl sphingomyelin (d18:1/23:0)*	Lipid		HMDB12105	2.96356e-05	29	0.965517	0.965517	0	0	0	0	0	0.0344828	0
BAT_52447	BAT	52447	1-stearoyl-2-arachidonoyl-GPE (18:0/20:4)	Lipid		HMDB09003	2.66892e-05	8	1	1	0	0	0	0	0	0	0
BAT_52462	BAT	52462	1-palmitoyl-2-arachidonoyl-GPC (16:0/20:4n6)	Lipid		HMDB07982	2.58555e-05	2	1	1	0	0	0	0	0	0	0
BAT_15497	BAT	15497	argininosuccinate	Amino Acid	C03406	HMDB00052	2.9849e-05	3	0.666667	0.666667	0	0	0	0.333333	0	0	0
BAT_512	BAT	512	asparagine	Amino Acid	C00152	HMDB00168	2.64173e-05	1	1	1	0	0	0	0	0	0	0
BAT_27738	BAT	27738	threonate	Cofactors and Vitamins	C01620	HMDB00943	2.98473e-05	2	0.5	0.5	0	0	0	0.5	0	0	0
BAT_48152	BAT	48152	glucose	Carbohydrate	C00031	HMDB00122	2.50998e-05	3	1	1	0	0	0	0	0	0	0
BAT_584	BAT	584	mannose	Carbohydrate	C00159	HMDB00169	2.2628e-05	1	1	1	0	0	0	0	0	0	0
BAT_55015	BAT	55015	gamma-glutamyl-alpha-lysine	Peptide			2.81717e-05	4	0.5	0.5	0	0	0	0	0.25	0.25	0
BAT_63195	BAT	63195	1-palmitoyl-2-arachidonoyl-glycosyl-GPE (16:0/20:4)	Lipid			2.2628e-05	1	1	1	0	0	0	0	0	0	0
BAT_37455	BAT	37455	glycerophosphoethanolamine	Lipid	C01233	HMDB00114	1.92869e-05	2	0.5	0.5	0	0.5	0	0	0	0	0
BAT_606	BAT	606	uridine	Nucleotide	C00299	HMDB00296	1.77934e-05	1	1	1	0	0	0	0	0	0	0
BAT_33951	BAT	33951	creatine phosphate	Amino Acid	C02305	HMDB01511	2.67298e-05	11	0.818182	0.818182	0	0	0	0	0	0.181818	0
BAT_1117	BAT	1117	galactitol (dulcitol)	Carbohydrate	C01697	HMDB00107	2.71797e-05	8	0.5	0.5	0	0	0	0	0.125	0.375	0
BAT_57519	BAT	57519	eicosenoylcarnitine (C20:1)*	Lipid			2.54714e-05	10	0.8	0.8	0	0	0	0	0.2	0	0
BAT_57521	BAT	57521	dihomo-linolenoylcarnitine (C20:3n3 or 6)*	Lipid			2.74863e-05	11	0.818182	0.818182	0	0	0	0	0.0909091	0.0909091	0
BAT_27718	BAT	27718	creatine	Amino Acid	C00300	HMDB00064	2.41443e-05	5	0.8	0.8	0	0	0.2	0	0	0	0
BAT_3155	BAT	3155	3-ureidopropionate	Nucleotide	C02642	HMDB00026	2.3952e-05	5	0.6	0.6	0	0.2	0	0	0.2	0	0
BAT_57528	BAT	57528	adrenoylcarnitine (C22:4)*	Lipid			2.65572e-05	9	0.666667	0.666667	0	0.111111	0	0	0.111111	0.111111	0
BAT_36713	BAT	36713	N6-carboxymethyllysine	Carbohydrate			2.66959e-05	9	0.777778	0.777778	0	0	0	0	0	0.222222	0
BAT_57520	BAT	57520	dihomo-linoleoylcarnitine (C20:2)*	Lipid			2.64638e-05	7	0.714286	0.714286	0	0	0	0	0.142857	0.142857	0
BAT_62947	BAT	62947	N,N,N-trimethyl-alanylproline betaine (TMAP)	Amino Acid			2.66959e-05	10	0.7	0.7	0	0	0	0	0.1	0.2	0
BAT_1643	BAT	1643	fumarate	Energy	C00122	HMDB00134	2.21137e-05	2	1	1	0	0	0	0	0	0	0
BAT_1303	BAT	1303	malate	Energy	C00149	HMDB00156	2.21156e-05	4	0.5	0.5	0.25	0.25	0	0	0	0	0
BAT_37058	BAT	37058	succinylcarnitine (C4-DC)	Energy		HMDB61717	2.44652e-05	7	1	1	0	0	0	0	0	0	0
BAT_527	BAT	527	lactate	Carbohydrate	C00186	HMDB00190	2.34651e-05	2	1	1	0	0	0	0	0	0	0
BAT_1356	BAT	1356	nonadecanoate (19:0)	Lipid	C16535	HMDB00772	2.61275e-05	5	1	1	0	0	0	0	0	0	0
BAT_1358	BAT	1358	stearate (18:0)	Lipid	C01530	HMDB00827	2.36794e-05	5	1	1	0	0	0	0	0	0	0
BAT_1118	BAT	1118	arachidate (20:0)	Lipid	C06425	HMDB02212	2.34651e-05	2	1	1	0	0	0	0	0	0	0
BAT_1121	BAT	1121	margarate (17:0)	Lipid		HMDB02259	2.944e-05	3	0.666667	0.666667	0	0	0	0	0	0.333333	0
BAT_38296	BAT	38296	(16 or 17)-methylstearate (a19:0 or i19:0)	Lipid		HMDB37397	2.44277e-05	3	1	1	0	0	0	0	0	0	0
BAT_1361	BAT	1361	pentadecanoate (15:0)	Lipid	C16537	HMDB00826	3.37101e-05	6	1	1	0	0	0	0	0	0	0
BAT_1552	BAT	1552	erucate (22:1n9)	Lipid	C08316	HMDB02068	2.72967e-05	5	1	1	0	0	0	0	0	0	0
BAT_34214	BAT	34214	1-arachidonoyl-GPI* (20:4)*	Lipid		HMDB61690	2.14724e-05	3	1	1	0	0	0	0	0	0	0
BAT_35186	BAT	35186	1-arachidonoyl-GPE (20:4n6)*	Lipid		HMDB11517	1.96388e-05	2	1	1	0	0	0	0	0	0	0
BAT_43761	BAT	43761	2-aminoheptanoate	Lipid			1.96373e-05	1	1	1	0	0	0	0	0	0	0
BAT_17805	BAT	17805	dihomo-linoleate (20:2n6)	Lipid	C16525	HMDB05060	3.0933e-05	9	0.777778	0.777778	0	0.111111	0	0	0.111111	0	0
BAT_35718	BAT	35718	dihomolinolenate (20:3n3 or 3n6)	Lipid	C03242	HMDB02925	3.43726e-05	10	0.7	0.7	0	0.2	0	0	0.1	0	0
BAT_37478	BAT	37478	docosapentaenoate (n6 DPA; 22:5n6)	Lipid	C16513	HMDB01976	3.62971e-05	10	0.8	0.8	0	0	0	0	0.1	0	0.1
BAT_38768	BAT	38768	15-methylpalmitate	Lipid			2.97276e-05	3	1	1	0	0	0	0	0	0	0
BAT_52307	BAT	52307	glycerophosphoinositol*	Lipid			3.84864e-05	13	0.384615	0.384615	0	0.153846	0	0	0.384615	0	0.0769231
BAT_32415	BAT	32415	docosadienoate (22:2n6)	Lipid	C16533	HMDB61714	2.99816e-05	3	0.666667	0.666667	0	0.333333	0	0	0	0	0
BAT_33587	BAT	33587	eicosenoate (20:1n9 or 1n11)	Lipid	C16526	HMDB02231	2.72868e-05	5	0.6	0.6	0	0.2	0	0	0.2	0	0
BAT_33972	BAT	33972	10-nonadecenoate (19:1n9)	Lipid		HMDB13622	2.7284e-05	4	1	1	0	0	0	0	0	0	0
BAT_32504	BAT	32504	docosapentaenoate (n3 DPA; 22:5n3)	Lipid	C16513	HMDB06528	3.61153e-05	10	0.5	0.5	0	0.2	0	0.1	0.2	0	0
BAT_44675	BAT	44675	docosahexaenoate (DHA; 22:6n3)	Lipid	C06429	HMDB02183	3.63171e-05	10	0.7	0.7	0	0	0	0	0.2	0	0.1
BAT_45968	BAT	45968	1-oleoyl-GPG (18:1)*	Lipid			2.98999e-05	1	1	1	0	0	0	0	0	0	0
BAT_32417	BAT	32417	docosatrienoate (22:3n3)	Lipid	C16534	HMDB02823	3.97056e-05	22	0.181818	0.181818	0	0	0.227273	0.0909091	0.409091	0	0.0909091
BAT_39730	BAT	39730	N-stearoyltaurine	Lipid			3.24009e-05	5	1	1	0	0	0	0	0	0	0
BAT_57810	BAT	57810	nisinate (24:6n3)	Lipid		HMDB02007	3.90199e-05	18	0.333333	0.333333	0	0.166667	0.111111	0	0.277778	0	0.111111
BAT_15949	BAT	15949	2'-deoxycytidine	Nucleotide	C00881	HMDB00014	3.03393e-05	4	0.5	0.5	0	0	0	0.25	0.25	0	0
BAT_1411	BAT	1411	2'-deoxyguanosine	Nucleotide	C00330	HMDB00085	2.75669e-05	3	0.666667	0.666667	0	0	0	0	0.333333	0	0
BAT_38625	BAT	38625	stearoyl ethanolamide	Lipid		HMDB13078	3.27986e-05	4	0.5	0.5	0	0	0	0.25	0.25	0	0
BAT_32352	BAT	32352	guanine	Nucleotide	C00242	HMDB00132	2.89511e-05	2	1	1	0	0	0	0	0	0	0
BAT_44621	BAT	44621	1-(1-enyl-oleoyl)-GPE (P-18:1)*	Lipid			1.00208e-07	1	1	1	0	0	0	0	0	0	0
BAT_1437	BAT	1437	succinate	Energy	C00042	HMDB00254	1.00208e-07	1	1	1	0	0	0	0	0	0	0
BAT_35652	BAT	35652	adenosine-5'-diphosphoglucose	Carbohydrate	C00498	HMDB06557	2.59818e-05	2	0.5	0.5	0	0	0	0	0.5	0	0
BAT_1471	BAT	1471	ribose	Carbohydrate	C00121	HMDB00283	2.33465e-05	2	0.5	0.5	0	0	0	0	0.5	0	0
BAT_15765	BAT	15765	ethylmalonate	Amino Acid		HMDB00622	2.6309e-05	4	0.75	0.75	0	0	0	0.25	0	0	0
BAT_1496	BAT	1496	methylmalonate (MMA)	Lipid	C02170	HMDB00202	2.38749e-05	5	1	1	0	0	0	0	0	0	0
BAT_53260	BAT	53260	oleoylcholine	Lipid			2.44629e-05	8	1	1	0	0	0	0	0	0	0
BAT_57463	BAT	57463	linoleoylcholine*	Lipid			2.44549e-05	7	1	1	0	0	0	0	0	0	0
BAT_22152	BAT	22152	nicotinamide ribonucleotide (NMN)	Cofactors and Vitamins	C00455	HMDB00229	2.44902e-05	9	1	1	0	0	0	0	0	0	0
BAT_15506	BAT	15506	choline	Lipid	C00114	HMDB00097	2.448e-05	7	1	1	0	0	0	0	0	0	0
BAT_20694	BAT	20694	oxalate (ethanedioate)	Cofactors and Vitamins	C00209	HMDB02329	2.21444e-05	5	1	1	0	0	0	0	0	0	0
BAT_33013	BAT	33013	nicotinamide riboside	Cofactors and Vitamins	C03150	HMDB00855	2.44595e-05	7	1	1	0	0	0	0	0	0	0
BAT_57464	BAT	57464	stearoylcholine*	Lipid			2.72628e-05	3	1	1	0	0	0	0	0	0	0
BAT_52475	BAT	52475	1-(1-enyl-stearoyl)-2-arachidonoyl-GPE (P-18:0/20:4)*	Lipid		HMDB05779	3.09548e-05	19	0.947368	0.947368	0	0	0	0	0	0.0526316	0
BAT_52615	BAT	52615	sphingomyelin (d18:1/17:0, d17:1/18:0, d19:1/16:0)	Lipid			2.86376e-05	22	0.954545	0.954545	0	0	0	0	0	0.0454545	0
BAT_52716	BAT	52716	1-(1-enyl-palmitoyl)-2-palmitoyl-GPC (P-16:0/16:0)*	Lipid		HMDB11206	2.90597e-05	12	0.916667	0.916667	0	0	0	0.0833333	0	0	0
BAT_46799	BAT	46799	oleoyl-linoleoyl-glycerol (18:1/18:2) [2]	Lipid		HMDB07219	2.50866e-05	3	1	1	0	0	0	0	0	0	0
BAT_46142	BAT	46142	mannitol/sorbitol	Carbohydrate	C00794	HMDB00247	2.5719e-05	3	0.666667	0.666667	0	0	0	0	0	0.333333	0
BAT_52473	BAT	52473	gamma-tocopherol/beta-tocopherol	Cofactors and Vitamins			2.81086e-05	5	0.8	0.8	0	0	0	0	0	0.2	0
BAT_17747	BAT	17747	sphingosine	Lipid	C00319	HMDB00252	2.46531e-05	2	1	1	0	0	0	0	0	0	0
BAT_42446	BAT	42446	1-palmitoyl-2-linoleoyl-GPC (16:0/18:2)	Lipid		HMDB07973	2.6404e-05	6	1	1	0	0	0	0	0	0	0
BAT_44877	BAT	44877	N-palmitoyl-sphingosine (d18:1/16:0)	Lipid		HMDB04949	2.78233e-05	13	0.923077	0.923077	0	0	0	0.0769231	0	0	0
BAT_19130	BAT	19130	1,2-dipalmitoyl-GPC (16:0/16:0)	Lipid	D03585	HMDB00564	3.06377e-05	13	0.923077	0.923077	0	0	0	0	0	0.0769231	0
BAT_57330	BAT	57330	lignoceroyl sphingomyelin (d18:1/24:0)	Lipid			3.10864e-05	20	1	1	0	0	0	0	0	0	0
BAT_52235	BAT	52235	1-stearoyl-2-arachidonoyl-GPS (18:0/20:4)	Lipid		HMDB12383	3.00449e-05	9	0.888889	0.888889	0	0	0	0.111111	0	0	0
BAT_52682	BAT	52682	1-(1-enyl-palmitoyl)-2-linoleoyl-GPC (P-16:0/18:2)*	Lipid		HMDB11211	2.83157e-05	7	1	1	0	0	0	0	0	0	0
BAT_52697	BAT	52697	1-oleoyl-2-docosahexaenoyl-GPC (18:1/22:6)*	Lipid		HMDB08123	2.66123e-05	7	1	1	0	0	0	0	0	0	0
BAT_46173	BAT	46173	aconitate [cis or trans]	Energy			3.06645e-05	2	0.5	0.5	0	0	0	0	0	0	0.5
BAT_1564	BAT	1564	citrate	Energy	C00158	HMDB00094	3.38423e-05	4	0.25	0.25	0	0	0	0.25	0	0.5	0
BAT_15798	BAT	15798	thiamin monophosphate	Cofactors and Vitamins	C01081	HMDB02666	2.07873e-05	2	0.5	0.5	0	0	0	0	0	0.5	0
BAT_1604	BAT	1604	urate	Nucleotide	C00366	HMDB00289	1.90627e-05	1	1	1	0	0	0	0	0	0	0
BAT_52604	BAT	52604	N-palmitoyl-sphinganine (d18:0/16:0)	Lipid		HMDB11760	2.13626e-05	2	1	1	0	0	0	0	0	0	0
BAT_15747	BAT	15747	anserine	Amino Acid	C01262	HMDB00194	2.78355e-07	2	0.5	0.5	0	0	0	0.5	0	0	0
BAT_1768	BAT	1768	carnosine	Amino Acid	C00386	HMDB00033	2.78355e-07	2	0.5	0.5	0	0	0	0.5	0	0	0
BAT_531	BAT	531	3-hydroxy-3-methylglutarate	Lipid	C03761	HMDB00355	3.61352e-05	7	0.571429	0.571429	0	0	0.142857	0.142857	0.142857	0	0
BAT_1827	BAT	1827	riboflavin (Vitamin B2)	Cofactors and Vitamins	C00255	HMDB00244	3.31664e-05	4	0.75	0.75	0	0	0.25	0	0	0	0
BAT_34396	BAT	34396	choline phosphate	Lipid	C00588	HMDB01565	3.23173e-05	7	0.714286	0.714286	0	0	0	0.285714	0	0	0
BAT_39835	BAT	39835	N-palmitoyltaurine	Lipid			3.29196e-05	5	0.8	0.8	0	0	0	0.2	0	0	0
BAT_52608	BAT	52608	linoleoyl ethanolamide	Lipid		HMDB12252	3.1299e-05	3	0.666667	0.666667	0	0.333333	0	0	0	0	0
BAT_62566	BAT	62566	1-carboxyethylphenylalanine	Amino Acid			3.2521e-05	6	0.666667	0.666667	0	0.166667	0.166667	0	0	0	0
BAT_39732	BAT	39732	N-oleoyltaurine	Lipid			2.90806e-05	3	1	1	0	0	0	0	0	0	0
BAT_62558	BAT	62558	1-carboxyethylisoleucine	Amino Acid			2.84919e-05	3	1	1	0	0	0	0	0	0	0
BAT_62559	BAT	62559	1-carboxyethylleucine	Amino Acid			2.84919e-05	3	1	1	0	0	0	0	0	0	0
BAT_62562	BAT	62562	1-carboxyethylvaline	Amino Acid			3.24889e-05	4	0.75	0.75	0	0	0.25	0	0	0	0
BAT_38165	BAT	38165	palmitoyl ethanolamide	Lipid	C16512	HMDB02100	3.31873e-05	1	1	1	0	0	0	0	0	0	0
BAT_2183	BAT	2183	thymidine	Nucleotide	C00214	HMDB00273	3.87899e-05	16	0.0625	0.0625	0	0	0.1875	0.25	0.5	0	0
BAT_32328	BAT	32328	hexanoylcarnitine (C6)	Lipid		HMDB00705	3.13474e-05	3	0.666667	0.666667	0	0	0	0	0.333333	0	0
BAT_2763	BAT	2763	UDP-glucuronate	Carbohydrate	C00167	HMDB00935	3.35404e-05	8	0.625	0.625	0	0.125	0	0	0.125	0.125	0
BAT_33936	BAT	33936	octanoylcarnitine (C8)	Lipid	C02838	HMDB00791	2.96807e-05	2	1	1	0	0	0	0	0	0	0
BAT_34534	BAT	34534	laurylcarnitine (C12)	Lipid		HMDB02250	2.99662e-05	8	0.875	0.875	0	0	0	0	0	0.125	0
BAT_37059	BAT	37059	malonylcarnitine	Lipid		HMDB02095	3.70821e-05	11	0.0909091	0.0909091	0	0.0909091	0.272727	0.0909091	0.0909091	0.0909091	0.272727
BAT_38178	BAT	38178	cis-4-decenoylcarnitine (C10:1)	Lipid			2.96924e-05	3	1	1	0	0	0	0	0	0	0
BAT_33952	BAT	33952	myristoylcarnitine (C14)	Lipid		HMDB05066	2.80831e-05	8	0.875	0.875	0	0	0	0	0	0.125	0
BAT_46223	BAT	46223	linoleoylcarnitine (C18:2)*	Lipid		HMDB06469	2.91741e-05	7	0.857143	0.857143	0	0.142857	0	0	0	0	0
BAT_48182	BAT	48182	myristoleoylcarnitine (C14:1)*	Lipid			2.70068e-05	5	0.6	0.6	0	0	0	0	0	0.4	0
BAT_61769	BAT	61769	5-dodecenoylcarnitine (C12:1)	Lipid		HMDB13326	2.80786e-05	8	0.875	0.875	0	0	0	0	0	0.125	0
BAT_35160	BAT	35160	oleoylcarnitine (C18:1)	Lipid		HMDB05065	2.86626e-05	7	1	1	0	0	0	0	0	0	0
BAT_21158	BAT	21158	3-hydroxymyristate	Lipid			3.57884e-07	3	1	1	0	0	0	0	0	0	0
BAT_2829	BAT	2829	N-formylmethionine	Amino Acid	C03145	HMDB01015	2.27745e-07	1	1	1	0	0	0	0	0	0	0
BAT_22053	BAT	22053	3-hydroxydecanoate	Lipid		HMDB02203	3.57884e-07	3	1	1	0	0	0	0	0	0	0
BAT_27503	BAT	27503	3-hydroxypalmitate	Lipid		HMDB10734	2.27745e-07	1	1	1	0	0	0	0	0	0	0
BAT_62804	BAT	62804	CoA-glutathione*	Amino Acid	C00920		1.00208e-07	1	1	1	0	0	0	0	0	0	0
BAT_2849	BAT	2849	guanosine 5'- monophosphate (5'-GMP)	Nucleotide	C00144	HMDB01397	1.00208e-07	1	1	1	0	0	0	0	0	0	0
BAT_15681	BAT	15681	4-guanidinobutanoate	Amino Acid	C01035	HMDB03464	3.12358e-05	6	0.5	0.5	0	0.333333	0	0	0	0	0.166667
BAT_5086	BAT	5086	dimethylglycine	Amino Acid	C01026	HMDB00092	2.82382e-05	2	0.5	0.5	0	0.5	0	0	0	0	0
BAT_62860	BAT	62860	N6-methyllysine	Amino Acid	C02728	HMDB02038	2.75006e-05	2	1	1	0	0	0	0	0	0	0
BAT_63151	BAT	63151	N,N-dimethylalanine	Amino Acid			3.31267e-05	11	0.0909091	0.0909091	0	0	0.363636	0.272727	0.181818	0.0909091	0
BAT_2150	BAT	2150	pyridoxamine	Cofactors and Vitamins	C00534	HMDB01431	2.22464e-05	4	0.25	0.25	0	0.25	0.25	0	0.25	0	0
BAT_5341	BAT	5341	thiamin (Vitamin B1)	Cofactors and Vitamins	C00378	HMDB00235	2.02858e-05	2	0.5	0.5	0	0	0.5	0	0	0	0
BAT_62950	BAT	62950	2S,3R-dihydroxybutyrate	Lipid		HMDB02453	1.00208e-07	1	1	1	0	0	0	0	0	0	0
BAT_15705	BAT	15705	cystathionine	Amino Acid	C02291	HMDB00099	1.00208e-07	1	1	1	0	0	0	0	0	0	0
BAT_52611	BAT	52611	1-stearoyl-2-docosahexaenoyl-GPC (18:0/22:6)	Lipid		HMDB08057	2.38522e-05	2	1	1	0	0	0	0	0	0	0
BAT_15745	BAT	15745	methylsuccinate	Amino Acid		HMDB01844	2.1609e-05	1	1	1	0	0	0	0	0	0	0
BAT_54956	BAT	54956	linoleoyl-arachidonoyl-glycerol (18:2/20:4) [2]*	Lipid		HMDB07257	2.26173e-05	1	1	1	0	0	0	0	0	0	0
BAT_33968	BAT	33968	5-dodecenoate (12:1n7)	Lipid		HMDB00529	2.17303e-05	1	1	1	0	0	0	0	0	0	0
BAT_18349	BAT	18349	indolelactate	Amino Acid	C02043	HMDB00671	2.4e-05	2	0.5	0.5	0	0.5	0	0	0	0	0
BAT_33983	BAT	33983	tauro-beta-muricholate	Lipid		HMDB00932	2.82034e-05	1	1	1	0	0	0	0	0	0	0
BAT_18497	BAT	18497	taurocholate	Lipid	C05122	HMDB00036	3.21496e-05	3	0.333333	0.333333	0	0	0	0	0.666667	0	0
BAT_19258	BAT	19258	1-myristoyl-2-palmitoyl-GPC (14:0/16:0)	Lipid		HMDB07869	3.29361e-05	9	0.777778	0.777778	0	0	0	0.222222	0	0	0
BAT_57341	BAT	57341	1,2-dipalmitoyl-GPE (16:0/16:0)*	Lipid		HMDB08923	3.34276e-05	9	0.666667	0.666667	0	0	0	0.333333	0	0	0
BAT_37070	BAT	37070	methylphosphate	Nucleotide		HMDB61711	2.70387e-05	2	1	1	0	0	0	0	0	0	0
BAT_57522	BAT	57522	pentadecanoylcarnitine (C15)*	Lipid			2.70387e-05	2	1	1	0	0	0	0	0	0	0
BAT_53195	BAT	53195	1-myristoyl-2-arachidonoyl-GPC (14:0/20:4)*	Lipid		HMDB07883	2.95823e-05	5	1	1	0	0	0	0	0	0	0
BAT_39271	BAT	39271	1-(1-enyl-stearoyl)-GPE (P-18:0)*	Lipid			2.9589e-05	5	0.6	0.6	0	0	0	0.4	0	0	0
BAT_52710	BAT	52710	1-linoleoyl-2-arachidonoyl-GPC (18:2/20:4n6)*	Lipid		HMDB08147	2.67869e-05	3	1	1	0	0	0	0	0	0	0
BAT_42463	BAT	42463	sphingomyelin (d18:1/14:0, d16:1/16:0)*	Lipid		HMDB12097	2.67325e-05	4	1	1	0	0	0	0	0	0	0
BAT_19263	BAT	19263	1-palmitoyl-2-oleoyl-GPE (16:0/18:1)	Lipid		HMDB05320	3.06448e-05	13	1	1	0	0	0	0	0	0	0
BAT_42449	BAT	42449	1-palmitoyl-2-linoleoyl-GPE (16:0/18:2)	Lipid		HMDB05322	2.78424e-05	8	1	1	0	0	0	0	0	0	0
BAT_52461	BAT	52461	1-palmitoyl-2-oleoyl-GPC (16:0/18:1)	Lipid		HMDB07972	2.74963e-05	5	1	1	0	0	0	0	0	0	0
BAT_42448	BAT	42448	1-stearoyl-2-oleoyl-GPE (18:0/18:1)	Lipid		HMDB08993	2.91903e-05	12	1	1	0	0	0	0	0	0	0
BAT_48493	BAT	48493	sphingomyelin (d18:1/22:1, d18:2/22:0, d16:1/24:1)*	Lipid		HMDB12104	2.95325e-05	19	1	1	0	0	0	0	0	0	0
BAT_52437	BAT	52437	sphingomyelin (d18:2/24:1, d18:1/24:2)*	Lipid			2.94516e-05	17	1	1	0	0	0	0	0	0	0
BAT_52468	BAT	52468	1-stearoyl-2-linoleoyl-GPI (18:0/18:2)	Lipid		HMDB09809	2.85213e-05	3	0.666667	0.666667	0	0	0	0	0.333333	0	0
BAT_52470	BAT	52470	1-palmitoyl-2-palmitoleoyl-GPC (16:0/16:1)*	Lipid		HMDB07969	2.7551e-05	4	1	1	0	0	0	0	0	0	0
BAT_52448	BAT	52448	1-palmitoyl-2-oleoyl-GPG (16:0/18:1)	Lipid			2.5266e-05	3	1	1	0	0	0	0	0	0	0
BAT_54994	BAT	54994	1-oleoyl-2-arachidonoyl-GPI (18:1/20:4) *	Lipid		HMDB09844	2.54075e-05	3	1	1	0	0	0	0	0	0	0
BAT_57331	BAT	57331	behenoyl dihydrosphingomyelin (d18:0/22:0)*	Lipid		HMDB12091	2.57253e-05	3	1	1	0	0	0	0	0	0	0
BAT_54966	BAT	54966	diacylglycerol (16:1/18:2 [2], 16:0/18:3 [1])*	Lipid			2.50711e-05	1	1	1	0	0	0	0	0	0	0
BAT_52748	BAT	52748	1-(1-enyl-stearoyl)-2-linoleoyl-GPE (P-18:0/18:2)*	Lipid		HMDB11376	2.27012e-05	3	0.333333	0.333333	0.333333	0	0	0	0.333333	0	0
BAT_19265	BAT	19265	1-stearoyl-2-oleoyl-GPS (18:0/18:1)	Lipid		HMDB10163	2.47598e-05	6	0.166667	0.166667	0.166667	0.166667	0.166667	0	0.333333	0	0
BAT_36659	BAT	36659	glycylisoleucine	Peptide		HMDB28844	2.47318e-05	12	0.916667	0.916667	0	0	0.0833333	0	0	0	0
BAT_48187	BAT	48187	N-acetyltaurine	Amino Acid			2.73463e-05	8	1	1	0	0	0	0	0	0	0
BAT_46322	BAT	46322	CoA	Cofactors and Vitamins	C00010	HMDB01423	2.2123e-05	1	1	1	0	0	0	0	0	0	0
BAT_514	BAT	514	cytidine	Nucleotide	C00475	HMDB00089	2.21314e-05	1	1	1	0	0	0	0	0	0	0
BAT_53257	BAT	53257	palmitoloelycholine	Lipid			2.73364e-05	5	1	1	0	0	0	0	0	0	0
BAT_22001	BAT	22001	3-hydroxyoctanoate	Lipid		HMDB01954	2.50519e-07	2	1	1	0	0	0	0	0	0	0
BAT_32457	BAT	32457	3-hydroxylaurate	Lipid		HMDB00387	2.50519e-07	2	1	1	0	0	0	0	0	0	0
BAT_27447	BAT	27447	1-linoleoylglycerol (18:2)	Lipid			6.24371e-07	5	1	1	0	0	0	0	0	0	0
BAT_21184	BAT	21184	1-oleoylglycerol (18:1)	Lipid		HMDB11567	6.76401e-07	6	1	1	0	0	0	0	0	0	0
BAT_34393	BAT	34393	1-linolenoylglycerol (18:3)	Lipid		HMDB11569	4.7746e-07	3	1	1	0	0	0	0	0	0	0
BAT_34397	BAT	34397	1-arachidonylglycerol (20:4)	Lipid	C13857	HMDB11549	3.86515e-07	1	1	1	0	0	0	0	0	0	0
BAT_32506	BAT	32506	2-linoleoylglycerol (18:2)	Lipid		HMDB11538	5.79773e-07	4	1	1	0	0	0	0	0	0	0
BAT_34383	BAT	34383	2-myristoylglycerol (14:0)	Lipid		HMDB11530	6.76401e-07	6	0.666667	0.666667	0	0.166667	0	0	0	0	0.166667
BAT_35625	BAT	35625	1-myristoylglycerol (14:0)	Lipid	C01885	HMDB11561	4.7746e-07	2	1	1	0	0	0	0	0	0	0
BAT_21232	BAT	21232	2-oleoylglycerol (18:1)	Lipid		HMDB11537	4.05841e-07	1	1	1	0	0	0	0	0	0	0
BAT_1414	BAT	1414	3-phosphoglycerate	Carbohydrate	C00597	HMDB00807	2.39389e-05	9	0.888889	0.888889	0	0	0	0	0	0.111111	0
BAT_37093	BAT	37093	alanylleucine	Peptide		HMDB28691	2.28668e-05	6	0.833333	0.833333	0	0	0.166667	0	0	0	0
BAT_39994	BAT	39994	valylleucine	Peptide		HMDB29131	2.44663e-05	5	1	1	0	0	0	0	0	0	0
BAT_40045	BAT	40045	leucylglycine	Peptide		HMDB28929	2.28797e-05	11	0.909091	0.909091	0	0	0	0.0909091	0	0	0
BAT_48189	BAT	48189	leucylglutamine*	Peptide		HMDB28927	2.28787e-05	10	0.9	0.9	0	0	0	0.1	0	0	0
BAT_40475	BAT	40475	valylglycine	Peptide		HMDB29127	2.28748e-05	9	0.777778	0.777778	0	0	0.111111	0.111111	0	0	0
BAT_42079	BAT	42079	valylglutamine	Peptide		HMDB29125	2.28758e-05	10	0.8	0.8	0	0	0.1	0.1	0	0	0
BAT_52944	BAT	52944	palmitoylcholine	Lipid			3.09039e-05	5	0.6	0.6	0	0	0	0.2	0.2	0	0
BAT_1110	BAT	1110	arachidonate (20:4n6)	Lipid	C00219	HMDB01043	3.21456e-05	4	0.25	0.25	0	0	0	0	0.5	0	0.25
BAT_27710	BAT	27710	N-acetylglycine	Amino Acid		HMDB00532	3.45486e-05	15	0.2	0.2	0	0.133333	0.0666667	0.2	0.266667	0.0666667	0.0666667
BAT_35436	BAT	35436	hexanoylglycine (C6)	Lipid		HMDB00701	3.81351e-05	23	0.173913	0.173913	0	0.0869565	0.0434783	0.0869565	0.478261	0	0.130435
BAT_61789	BAT	61789	isocaproylglycine	Lipid			3.55351e-05	11	0.181818	0.181818	0	0.181818	0	0.181818	0.363636	0	0.0909091
BAT_39592	BAT	39592	S-methylcysteine	Amino Acid		HMDB02108	3.46852e-05	11	0.0909091	0.0909091	0	0.0909091	0.181818	0.454545	0.181818	0	0
BAT_62850	BAT	62850	tetradecadienoate (14:2)*	Lipid		HMDB00560	3.68975e-05	10	0.1	0.1	0	0.3	0.1	0.1	0.4	0	0
BAT_41220	BAT	41220	2-stearoyl-GPE (18:0)*	Lipid		HMDB11129	2.18485e-05	1	1	1	0	0	0	0	0	0	0
BAT_57526	BAT	57526	docosadienoylcarnitine (C22:2)*	Lipid			2.18485e-05	1	1	1	0	0	0	0	0	0	0
BAT_36831	BAT	36831	cytidine 5'-monophospho-N-acetylneuraminic acid	Carbohydrate	C00128	HMDB01176	2.00415e-07	2	1	1	0	0	0	0	0	0	0
BAT_32377	BAT	32377	N-acetylneuraminate	Carbohydrate	C00270	HMDB00230	2.00415e-07	2	1	1	0	0	0	0	0	0	0
BAT_54969	BAT	54969	linoleoyl-linoleoyl-glycerol (18:2/18:2) [2]*	Lipid		HMDB07248	2.00415e-07	2	1	1	0	0	0	0	0	0	0
BAT_34437	BAT	34437	1-stearoyl-GPG (18:0)	Lipid			3.24768e-05	3	0.333333	0.333333	0	0	0	0	0.666667	0	0
BAT_32980	BAT	32980	adrenate (22:4n6)	Lipid	C16527	HMDB02226	3.33873e-05	2	1	1	0	0	0	0	0	0	0
BAT_32418	BAT	32418	myristoleate (14:1n5)	Lipid	C08322	HMDB02000	1.00208e-07	1	1	1	0	0	0	0	0	0	0
BAT_33447	BAT	33447	palmitoleate (16:1n7)	Lipid	C08362	HMDB03229	1.00208e-07	1	1	1	0	0	0	0	0	0	0
BAT_33949	BAT	33949	gamma-glutamylglycine	Peptide		HMDB11667	2.00415e-07	2	1	1	0	0	0	0	0	0	0
BAT_33945	BAT	33945	phenylacetylglycine	Peptide	C05598	HMDB00821	2.00415e-07	2	1	1	0	0	0	0	0	0	0
BAT_54914	BAT	54914	gamma-glutamylserine	Peptide			2.00415e-07	2	1	1	0	0	0	0	0	0	0
BAT_1494	BAT	1494	5-oxoproline	Amino Acid	C01879	HMDB00267	2.21761e-05	4	0.25	0.25	0	0	0.25	0	0.5	0	0
BAT_33946	BAT	33946	N-acetylhistidine	Amino Acid	C02997	HMDB32055	2.18793e-05	8	0.25	0.25	0.125	0	0.125	0.125	0.25	0.125	0
BAT_18245	BAT	18245	gamma-glutamylhistidine	Peptide			1.99786e-05	2	0.5	0.5	0.5	0	0	0	0	0	0
BAT_57511	BAT	57511	linolenoylcarnitine (C18:3)*	Lipid			2.98051e-05	7	0.857143	0.857143	0	0	0	0	0.142857	0	0
BAT_44681	BAT	44681	palmitoylcarnitine (C16)	Lipid	C02990	HMDB00222	2.9827e-05	8	0.75	0.75	0	0.125	0	0	0.125	0	0
BAT_53223	BAT	53223	palmitoleoylcarnitine (C16:1)*	Lipid			2.70193e-05	5	0.8	0.8	0	0	0.2	0	0	0	0
BAT_34061	BAT	34061	1-arachidonoyl-GPC (20:4n6)*	Lipid	C05208	HMDB10395	1.80924e-05	1	1	1	0	0	0	0	0	0	0
BAT_33441	BAT	33441	isobutyrylcarnitine (C4)	Amino Acid		HMDB00736	1.00208e-07	1	1	1	0	0	0	0	0	0	0
BAT_34407	BAT	34407	isovalerylcarnitine (C5)	Amino Acid		HMDB00688	1.00208e-07	1	1	1	0	0	0	0	0	0	0
BAT_32197	BAT	32197	3-(4-hydroxyphenyl)lactate (HPLA)	Amino Acid	C03672	HMDB00755	2.97714e-05	6	0.166667	0.166667	0	0.166667	0.333333	0	0.333333	0	0
BAT_62807	BAT	62807	3'-dephospho-CoA-glutathione*	Amino Acid			2.41942e-05	2	1	1	0	0	0	0	0	0	0
BAT_35433	BAT	35433	beta-hydroxyisovaleroylcarnitine	Amino Acid			2.18894e-05	1	1	1	0	0	0	0	0	0	0
BAT_33955	BAT	33955	1-palmitoyl-GPC (16:0)	Lipid		HMDB10382	2.01723e-05	2	0.5	0.5	0	0	0	0	0.5	0	0
BAT_35631	BAT	35631	1-palmitoyl-GPE (16:0)	Lipid		HMDB11503	1.85443e-05	1	1	1	0	0	0	0	0	0	0
BAT_40008	BAT	40008	isoleucylglycine	Peptide		HMDB28907	2.2846e-05	2	1	1	0	0	0	0	0	0	0
BAT_41374	BAT	41374	phenylalanylalanine	Peptide			2.16972e-05	8	1	1	0	0	0	0	0	0	0
BAT_35253	BAT	35253	2-palmitoyl-GPC* (16:0)*	Lipid		HMDB61702	1.00208e-07	1	1	1	0	0	0	0	0	0	0
BAT_36768	BAT	36768	valerylglycine (C5)	Lipid		HMDB00927	1.00208e-07	1	1	1	0	0	0	0	0	0	0
BAT_18357	BAT	18357	glycylvaline	Peptide		HMDB28854	2.08136e-05	5	1	1	0	0	0	0	0	0	0
BAT_37451	BAT	37451	O-methyltyrosine	Amino Acid			1.90862e-05	2	0.5	0.5	0	0.5	0	0	0	0	0
BAT_40010	BAT	40010	leucylalanine	Peptide		HMDB28922	2.0816e-05	6	1	1	0	0	0	0	0	0	0
BAT_38309	BAT	38309	4-hydroxynonenal	Lipid		HMDB04362	2.2763e-05	1	1	1	0	0	0	0	0	0	0
BAT_38395	BAT	38395	12,13-DiHOME	Lipid	C14829	HMDB04705	1.00208e-07	1	1	1	0	0	0	0	0	0	0
BAT_38399	BAT	38399	9,10-DiHOME	Lipid	C14828	HMDB04704	1.00208e-07	1	1	1	0	0	0	0	0	0	0
BAT_39270	BAT	39270	1-(1-enyl-palmitoyl)-GPE (P-16:0)*	Lipid			2.62134e-05	1	1	1	0	0	0	0	0	0	0
BAT_52435	BAT	52435	sphingomyelin (d18:2/23:0, d18:1/23:1, d17:1/24:1)*	Lipid			3.07738e-05	9	1	1	0	0	0	0	0	0	0
BAT_2134	BAT	2134	flavin adenine dinucleotide (FAD)	Cofactors and Vitamins	C00016	HMDB01248	2.21119e-05	1	1	1	0	0	0	0	0	0	0
BAT_41370	BAT	41370	phenylalanylglycine	Peptide		HMDB28995	2.08128e-05	6	1	1	0	0	0	0	0	0	0
BAT_42382	BAT	42382	S-adenosylhomocysteine (SAH)	Amino Acid	C00021	HMDB00939	2.08095e-05	2	1	1	0	0	0	0	0	0	0
BAT_34398	BAT	34398	glycylleucine	Peptide	C02155	HMDB00759	1.90841e-05	1	1	1	0	0	0	0	0	0	0
BAT_57480	BAT	57480	sphingomyelin (d18:2/21:0, d16:2/23:0)*	Lipid			2.88448e-05	8	1	1	0	0	0	0	0	0	0
BAT_52465	BAT	52465	1-palmitoyl-2-docosahexaenoyl-GPE (16:0/22:6)*	Lipid		HMDB05324	2.42009e-05	2	1	1	0	0	0	0	0	0	0
BAT_53174	BAT	53174	1,2-dilinoleoyl-GPE (18:2/18:2)*	Lipid		HMDB09093	2.33797e-05	1	1	1	0	0	0	0	0	0	0
BAT_54958	BAT	54958	palmitoyl-arachidonoyl-glycerol (16:0/20:4) [2]*	Lipid		HMDB07112	2.50567e-05	2	1	1	0	0	0	0	0	0	0
BAT_42459	BAT	42459	sphingomyelin (d18:2/16:0, d18:1/16:1)*	Lipid			2.52891e-05	2	0.5	0.5	0	0.5	0	0	0	0	0
BAT_57476	BAT	57476	sphingomyelin (d18:0/20:0, d16:0/22:0)*	Lipid			2.80681e-05	12	1	1	0	0	0	0	0	0	0
BAT_57416	BAT	57416	N-palmitoyl-sphingadienine (d18:2/16:0)*	Lipid			2.66729e-05	6	1	1	0	0	0	0	0	0	0
BAT_57482	BAT	57482	sphingomyelin (d18:2/23:1)*	Lipid			2.75828e-05	6	1	1	0	0	0	0	0	0	0
BAT_54675	BAT	54675	3'-dephospho-acetyl-CoA	Cofactors and Vitamins			3.09931e-05	2	0.5	0.5	0	0.5	0	0	0	0	0
BAT_43840	BAT	43840	acetyl-CoA	Lipid	C00024	HMDB01206	2.73123e-05	2	0.5	0.5	0.5	0	0	0	0	0	0
BAT_62946	BAT	62946	1-methyl-5-imidazoleacetate	Amino Acid		HMDB04988	2.99645e-05	5	0.2	0.2	0	0.4	0	0	0.2	0.2	0
BAT_32350	BAT	32350	1-methyl-4-imidazoleacetate	Amino Acid	C05828	HMDB02820	1.00208e-07	1	1	1	0	0	0	0	0	0	0
BAT_45095	BAT	45095	2-methylbutyrylcarnitine (C5)	Amino Acid		HMDB00378	1.00208e-07	1	1	1	0	0	0	0	0	0	0
BAT_555	BAT	555	adenosine	Nucleotide	C00212	HMDB00050	1.78145e-05	1	1	1	0	0	0	0	0	0	0
BAT_45428	BAT	45428	N-acetylmethionine sulfoxide	Amino Acid			1.93117e-05	2	0.5	0.5	0	0	0	0	0	0	0.5
BAT_62862	BAT	62862	N6,N6-dimethyllysine	Amino Acid	C05545	HMDB13287	2.5266e-05	1	1	1	0	0	0	0	0	0	0
BAT_54968	BAT	54968	linoleoyl-linoleoyl-glycerol (18:2/18:2) [1]*	Lipid		HMDB07248	1.50311e-07	1	1	1	0	0	0	0	0	0	0
BAT_46798	BAT	46798	oleoyl-linoleoyl-glycerol (18:1/18:2) [1]	Lipid		HMDB07219	2.25467e-07	2	0.5	0.5	0	0	0	0	0	0	0.5
BAT_57477	BAT	57477	sphingomyelin (d18:1/22:2, d18:2/22:1, d16:1/24:2)*	Lipid			2.75698e-05	2	1	1	0	0	0	0	0	0	0
BAT_57475	BAT	57475	sphingomyelin (d18:1/19:0, d19:1/18:0)*	Lipid			2.77646e-05	4	0.75	0.75	0	0	0	0.25	0	0	0
BAT_57518	BAT	57518	arachidonoylcarnitine (C20:4)	Lipid			3.04182e-05	3	0.333333	0.333333	0	0	0	0	0.333333	0.333333	0
BAT_48149	BAT	48149	N-acetylglucosaminylasparagine	Carbohydrate	C04540	HMDB00489	2.7362e-05	2	0.5	0.5	0	0	0	0	0	0.5	0
BAT_52431	BAT	52431	1-palmitoleoylglycerol (16:1)*	Lipid		HMDB11565	2.5095e-05	1	1	1	0	0	0	0	0	0	0
BAT_52467	BAT	52467	1-palmitoyl-2-arachidonoyl-GPI (16:0/20:4)*	Lipid		HMDB09789	2.34046e-05	2	1	1	0	0	0	0	0	0	0
BAT_57512	BAT	57512	margaroylcarnitine (C17)*	Lipid		HMDB06210	2.41942e-05	2	0.5	0.5	0	0	0	0.5	0	0	0
BAT_61868	BAT	61868	1-ribosyl-imidazoleacetate*	Amino Acid	C05131	HMDB02331	1.00208e-07	1	1	1	0	0	0	0	0	0	0
BAT_57547	BAT	57547	2,3-dihydroxy-2-methylbutyrate	Amino Acid		HMDB29576	1.00208e-07	1	1	1	0	0	0	0	0	0	0
BAT_57461	BAT	57461	argininate*	Amino Acid		HMDB03148	2.74762e-05	1	1	1	0	0	0	0	0	0	0
BAT_61506	BAT	61506	myristoylcholine*	Lipid			3.1208e-05	5	0.2	0.2	0	0	0	0.6	0.2	0	0
BAT_52984	BAT	52984	3-hydroxybutyrylcarnitine (2)	Lipid		HMDB13127	1.3361e-07	1	1	1	0	0	0	0	0	0	0
BAT_62781	BAT	62781	18-methylnonadecanoate (i20:0)	Lipid			2.00415e-07	2	0.5	0.5	0.5	0	0	0	0	0	0
BAT_39577	BAT	39577	N-methyl-GABA	Amino Acid	C15987		2.45611e-05	1	1	1	0	0	0	0	0	0	0
BAT_63990	BAT	63990	2-O-methylascorbic acid	Cofactors and Vitamins			2.90838e-05	4	0	0	0	0	0	0	0.25	0.75	0
eWAT_601	eWAT	601	dihydroorotate	Nucleotide	C00337	HMDB03349	2.92162e-05	11	0.454545	0.0909091	0	0.0909091	0.363636	0	0	0.454545	0
eWAT_2125	eWAT	2125	taurine	Amino Acid	C00245	HMDB00251	3.02539e-05	7	0.142857	0.285714	0	0	0.142857	0	0.428571	0.142857	0
eWAT_53195	eWAT	53195	1-myristoyl-2-arachidonoyl-GPC (14:0/20:4)*	Lipid		HMDB07883	3.29732e-05	13	0.692308	0.0769231	0	0	0.153846	0	0.0769231	0.692308	0
BAT_48255	BAT	48255	arabonate/xylonate	Carbohydrate			2.71377e-05	4	0	0	0	0	0.25	0	0	0.75	0
eWAT_1121	eWAT	1121	margarate (17:0)	Lipid		HMDB02259	2.72769e-05	9	0.777778	0.111111	0	0	0.111111	0	0	0.777778	0
eWAT_48255	eWAT	48255	arabonate/xylonate	Carbohydrate			2.90581e-05	5	0.6	0.2	0	0	0	0.2	0	0.6	0
eWAT_53180	eWAT	53180	1-palmitoleoyl-2-linolenoyl-GPC (16:1/18:3)*	Lipid		HMDB08008	2.70193e-05	4	0.75	0.25	0	0	0	0	0	0.75	0
eWAT_1125	eWAT	1125	isoleucine	Amino Acid	C00407	HMDB00172	3.35939e-05	3	0	0.333333	0	0	0	0.333333	0.333333	0	0
eWAT_1649	eWAT	1649	valine	Amino Acid	C00183	HMDB00883	3.75208e-05	5	0	0.2	0	0	0.4	0	0.4	0	0
BAT_1493	BAT	1493	ornithine	Amino Acid	C00077	HMDB03374	1.50311e-07	1	0	0	0	0	0	0	0	1	0
eWAT_1493	eWAT	1493	ornithine	Amino Acid	C00077	HMDB03374	2.25467e-07	2	0	0.5	0	0.5	0	0	0	0	0
eWAT_1494	eWAT	1494	5-oxoproline	Amino Acid	C01879	HMDB00267	2.14269e-05	3	0	0.333333	0	0	0.333333	0	0.333333	0	0
BAT_36747	BAT	36747	deoxycarnitine	Lipid	C01181	HMDB01161	3.82071e-05	14	0	0	0	0	0.214286	0.285714	0.428571	0.0714286	0
eWAT_2133	eWAT	2133	inosine 5'-monophosphate (IMP)	Nucleotide	C00130	HMDB00175	3.71134e-05	9	0.111111	0.111111	0	0.222222	0.111111	0.444444	0	0.111111	0
eWAT_3155	eWAT	3155	3-ureidopropionate	Nucleotide	C02642	HMDB00026	2.43048e-05	2	0	1	0	0	0	0	0	0	0
eWAT_46225	eWAT	46225	pyroglutamine*	Amino Acid			2.74061e-05	6	0	0.833333	0	0	0	0	0.166667	0	0
eWAT_5086	eWAT	5086	dimethylglycine	Amino Acid	C01026	HMDB00092	3.62023e-05	10	0.3	0.3	0	0	0.2	0.1	0.1	0.3	0
BAT_27727	BAT	27727	glutathione, oxidized (GSSG)	Amino Acid	C00127	HMDB03337	3.60091e-05	9	0	0	0	0.222222	0.333333	0.111111	0.222222	0.111111	0
BAT_63264	BAT	63264	pentose acid*	Partially Characterized Molecules			1.49414e-05	1	0	0	0	0	0	0	0	1	0
eWAT_6146	eWAT	6146	2-aminoadipate	Amino Acid	C00956	HMDB00510	1.59806e-05	2	0.5	0.5	0	0	0	0	0	0.5	0
eWAT_15681	eWAT	15681	4-guanidinobutanoate	Amino Acid	C01035	HMDB03464	3.4839e-05	6	0.166667	0.166667	0	0.166667	0	0.166667	0.333333	0.166667	0
eWAT_15772	eWAT	15772	ribitol	Carbohydrate	C00474	HMDB00508	2.71699e-05	6	0.166667	0.833333	0	0	0	0	0	0.166667	0
eWAT_52446	eWAT	52446	1-stearoyl-2-linoleoyl-GPE (18:0/18:2)*	Lipid		HMDB08994	2.82307e-05	9	0.777778	0.111111	0	0	0	0	0.111111	0.777778	0
eWAT_52452	eWAT	52452	1-stearoyl-2-linoleoyl-GPC (18:0/18:2)*	Lipid		HMDB08039	2.8495e-05	16	0.8125	0.125	0	0	0	0	0.0625	0.8125	0
eWAT_57528	eWAT	57528	adrenoylcarnitine (C22:4)*	Lipid			2.82246e-05	11	0.636364	0.363636	0	0	0	0	0	0.636364	0
BAT_1512	BAT	1512	picolinate	Amino Acid	C10164	HMDB02243	3.18693e-05	5	0	0	0	0.4	0	0.2	0	0.2	0.2
eWAT_15860	eWAT	15860	UDP-galactose	Carbohydrate	C00052	HMDB00302	3.48482e-05	12	0.5	0.0833333	0	0	0	0.0833333	0.0833333	0.5	0.25
BAT_48857	BAT	48857	glycerophosphoglycerol	Lipid	C03274		1.00208e-07	1	0	0	0	0	0	0	0	1	0
eWAT_31885	eWAT	31885	beta-muricholate	Lipid	C17726	HMDB00415	1.00208e-07	1	0	1	0	0	0	0	0	0	0
eWAT_32197	eWAT	32197	3-(4-hydroxyphenyl)lactate (HPLA)	Amino Acid	C03672	HMDB00755	2.65211e-05	2	0	0.5	0	0	0	0.5	0	0	0
eWAT_32553	eWAT	32553	phenol sulfate	Amino Acid	C02180	HMDB60015	3.20517e-05	4	0.25	0.25	0	0	0.25	0	0.25	0.25	0
eWAT_33949	eWAT	33949	gamma-glutamylglycine	Peptide		HMDB11667	2.87628e-05	8	0	1	0	0	0	0	0	0	0
eWAT_37253	eWAT	37253	2-hydroxyglutarate	Lipid	C02630	HMDB00606	2.31301e-05	1	0	1	0	0	0	0	0	0	0
eWAT_38768	eWAT	38768	15-methylpalmitate	Lipid			2.28529e-05	3	0.333333	0.333333	0	0.333333	0	0	0	0.333333	0
BAT_40730	BAT	40730	imidazole propionate	Amino Acid		HMDB02271	6.41329e-07	6	0	0	0	0.166667	0.166667	0.166667	0.166667	0.166667	0.166667
eWAT_40730	eWAT	40730	imidazole propionate	Amino Acid		HMDB02271	4.58092e-07	3	0	0.333333	0	0	0	0	0.333333	0	0.333333
eWAT_42420	eWAT	42420	erythronate*	Carbohydrate		HMDB00613	2.88258e-05	6	0	0.166667	0	0.166667	0.166667	0.5	0	0	0
BAT_62853	BAT	62853	3-amino-2-piperidone	Amino Acid		HMDB00323	2.45256e-05	4	0	0	0	0	0.75	0	0	0.25	0
eWAT_43549	eWAT	43549	N-formylanthranilic acid	Amino Acid	C05653	HMDB04089	2.23598e-05	2	0	0.5	0	0	0.5	0	0	0	0
BAT_35649	BAT	35649	sedoheptulose-7-phosphate	Carbohydrate	C05382	HMDB01068	1.00208e-07	1	0	0	0	0	0	0	0	1	0
eWAT_48130	eWAT	48130	N6-succinyladenosine	Nucleotide		HMDB00912	1.00208e-07	1	0	1	0	0	0	0	0	0	0
BAT_52282	BAT	52282	2-methylcitrate/homocitrate	Energy			2.79771e-05	1	0	0	0	0	0	0	0	1	0
eWAT_48187	eWAT	48187	N-acetyltaurine	Amino Acid			3.18558e-05	2	0	0.5	0	0.5	0	0	0	0	0
eWAT_52431	eWAT	52431	1-palmitoleoylglycerol (16:1)*	Lipid		HMDB11565	2.61042e-05	3	0.333333	0.333333	0	0	0	0	0	0.333333	0.333333
BAT_32306	BAT	32306	trans-4-hydroxyproline	Amino Acid	C01157	HMDB00725	2.66973e-05	3	0	0	0	0.333333	0	0	0	0.333333	0.333333
eWAT_52447	eWAT	52447	1-stearoyl-2-arachidonoyl-GPE (18:0/20:4)	Lipid		HMDB09003	2.59051e-05	2	0.5	0.5	0	0	0	0	0	0.5	0
BAT_1572	BAT	1572	glycerate	Carbohydrate	C00258	HMDB00139	2.71349e-05	4	0	0	0	0	0	0.25	0.25	0.5	0
eWAT_52687	eWAT	52687	1-oleoyl-2-linoleoyl-GPE (18:1/18:2)*	Lipid		HMDB05349	3.03113e-05	15	0.733333	0.0666667	0	0	0.133333	0	0.0666667	0.733333	0
BAT_57513	BAT	57513	arachidoylcarnitine (C20)*	Lipid		HMDB06460	1.00208e-07	1	0	0	0	0	0	0	0	1	0
eWAT_52614	eWAT	52614	1-(1-enyl-stearoyl)-2-oleoyl-GPE (P-18:0/18:1)	Lipid		HMDB11375	1.00208e-07	1	0	1	0	0	0	0	0	0	0
BAT_15677	BAT	15677	3-methylhistidine	Amino Acid	C01152	HMDB00479	2.6722e-07	2	0	0	0	0	0	0	0	1	0
eWAT_52616	eWAT	52616	1-palmitoyl-2-stearoyl-GPC (16:0/18:0)	Lipid		HMDB07970	3.05395e-07	2	0	0.5	0	0	0	0	0	0	0.5
eWAT_57473	eWAT	57473	sphingomyelin (d18:0/18:0, d19:0/17:0)*	Lipid		HMDB12087	2.21148e-07	2	0	0.5	0	0	0	0	0	0	0.5
BAT_1549	BAT	1549	3-hydroxyisobutyrate	Amino Acid	C06001	HMDB00336	2.63578e-05	1	0	0	0	0	0	0	0	1	0
eWAT_52716	eWAT	52716	1-(1-enyl-palmitoyl)-2-palmitoyl-GPC (P-16:0/16:0)*	Lipid		HMDB11206	2.9773e-05	7	0.285714	0.142857	0	0.571429	0	0	0	0.285714	0
eWAT_63151	eWAT	63151	N,N-dimethylalanine	Amino Acid			3.28088e-05	11	0	0.181818	0	0.181818	0.363636	0.181818	0.0909091	0	0
Heart_64	Heart	64	phenylalanine	Amino Acid	C00079	HMDB00159	3.71082e-05	13	0.230769	0.0769231	0	0.230769	0.230769	0.153846	0.230769	0.0769231	0
Heart_22001	Heart	22001	3-hydroxyoctanoate	Lipid		HMDB01954	3.94645e-05	24	0.333333	0.0416667	0	0.333333	0.0416667	0	0.583333	0	0
Heart_1105	Heart	1105	linoleate (18:2n6)	Lipid	C01595	HMDB00673	3.06092e-05	6	0.833333	0.166667	0	0.833333	0	0	0	0	0
Heart_33972	Heart	33972	10-nonadecenoate (19:1n9)	Lipid		HMDB13622	2.98507e-05	6	0.666667	0.166667	0	0.666667	0	0.166667	0	0	0
BAT_35107	BAT	35107	isovalerylglycine	Amino Acid		HMDB00678	2.86954e-05	5	0	0	0	0.4	0	0	0.6	0	0
Heart_1110	Heart	1110	arachidonate (20:4n6)	Lipid	C00219	HMDB01043	2.89718e-05	8	0.625	0.125	0	0.625	0	0	0.25	0	0
Heart_32504	Heart	32504	docosapentaenoate (n3 DPA; 22:5n3)	Lipid	C16513	HMDB06528	2.71839e-05	8	0.875	0.125	0	0.875	0	0	0	0	0
BAT_43768	BAT	43768	docosahexaenoyl ethanolamide	Lipid			1.00208e-07	1	0	0	0	1	0	0	0	0	0
Heart_1117	Heart	1117	galactitol (dulcitol)	Carbohydrate	C01697	HMDB00107	1.00208e-07	1	0	1	0	0	0	0	0	0	0
BAT_57838	BAT	57838	adenylosuccinate	Nucleotide	C03794	HMDB00536	3.16337e-05	4	0	0	0	0.25	0	0.25	0.5	0	0
Heart_1125	Heart	1125	isoleucine	Amino Acid	C00407	HMDB00172	3.52378e-05	9	0.111111	0.111111	0	0.111111	0.111111	0.666667	0	0	0
BAT_35172	BAT	35172	orotidine	Nucleotide		HMDB00788	1.00208e-07	1	0	0	0	1	0	0	0	0	0
Heart_1356	Heart	1356	nonadecanoate (19:0)	Lipid	C16535	HMDB00772	1.00208e-07	1	0	1	0	0	0	0	0	0	0
BAT_513	BAT	513	creatinine	Amino Acid	C00791	HMDB00562	2.50519e-07	1	0	0	0	1	0	0	0	0	0
Heart_1408	Heart	1408	putrescine	Amino Acid	C00134	HMDB01414	4.17532e-07	4	0.5	0.25	0.25	0.5	0	0	0	0	0
Heart_1493	Heart	1493	ornithine	Amino Acid	C00077	HMDB03374	3.43996e-05	11	0	0.454545	0	0	0	0	0.545455	0	0
Heart_46142	Heart	46142	mannitol/sorbitol	Carbohydrate	C00794	HMDB00247	3.14673e-05	3	0	0.666667	0	0	0	0.333333	0	0	0
BAT_1587	BAT	1587	N-acetylleucine	Amino Acid	C02710	HMDB11756	3.68794e-05	7	0	0	0	0.142857	0.285714	0	0.571429	0	0
Heart_1587	Heart	1587	N-acetylleucine	Amino Acid	C02710	HMDB11756	3.91796e-05	33	0.181818	0.030303	0	0.181818	0.030303	0.030303	0.69697	0	0.030303
Heart_1600	Heart	1600	phosphoethanolamine (PE)	Lipid	C00346	HMDB00224	2.67965e-05	2	0	0.5	0	0	0.5	0	0	0	0
Heart_1604	Heart	1604	urate	Nucleotide	C00366	HMDB00289	2.6147e-05	1	0	1	0	0	0	0	0	0	0
Heart_49617	Heart	49617	1-lignoceroyl-GPC (24:0)	Lipid		HMDB10405	2.65961e-05	7	0	1	0	0	0	0	0	0	0
BAT_54961	BAT	54961	oleoyl-arachidonoyl-glycerol (18:1/20:4) [2]*	Lipid		HMDB07228	2.27188e-05	4	0	0	0	0.25	0	0.75	0	0	0
Heart_1642	Heart	1642	caprate (10:0)	Lipid	C01571	HMDB00511	2.06746e-05	1	0	1	0	0	0	0	0	0	0
BAT_1898	BAT	1898	proline	Amino Acid	C00148	HMDB00162	2.82913e-05	1	0	0	0	1	0	0	0	0	0
Heart_1898	Heart	1898	proline	Amino Acid	C00148	HMDB00162	3.22639e-05	3	0	0.333333	0	0	0	0.333333	0.333333	0	0
BAT_15872	BAT	15872	malonate	Lipid	C00383	HMDB00691	2.97747e-05	3	0	0	0	0.333333	0	0	0.666667	0	0
Heart_2730	Heart	2730	gamma-glutamylglutamine	Peptide	C05283	HMDB11738	2.77135e-05	3	0	0.333333	0	0	0	0	0.333333	0	0.333333
Heart_3155	Heart	3155	3-ureidopropionate	Nucleotide	C02642	HMDB00026	2.38079e-05	3	0	0.666667	0	0	0	0	0.333333	0	0
Heart_15677	Heart	15677	3-methylhistidine	Amino Acid	C01152	HMDB00479	2.23513e-05	1	0	1	0	0	0	0	0	0	0
Heart_15872	Heart	15872	malonate	Lipid	C00383	HMDB00691	4.04687e-05	31	0.258065	0.0322581	0	0.258065	0.129032	0.0645161	0.483871	0	0.0322581
Heart_38325	Heart	38325	AICA ribonucleotide	Nucleotide	C04677	HMDB01517	3.998e-05	21	0.142857	0.047619	0	0.142857	0.333333	0.142857	0.238095	0	0.0952381
Heart_39582	Heart	39582	nicotinamide N-oxide	Cofactors and Vitamins		HMDB02730	3.92907e-05	25	0.24	0.04	0.04	0.24	0	0.04	0.56	0	0.08
Heart_20675	Heart	20675	1,5-anhydroglucitol (1,5-AG)	Carbohydrate	C07326	HMDB02712	2.10525e-05	2	0	0.5	0	0	0	0.5	0	0	0
Heart_21158	Heart	21158	3-hydroxymyristate	Lipid			3.88299e-05	22	0.227273	0.0454545	0	0.227273	0.0454545	0.136364	0.454545	0	0.0909091
Heart_32457	Heart	32457	3-hydroxylaurate	Lipid		HMDB00387	4.00348e-05	32	0.25	0.03125	0	0.25	0.0625	0.09375	0.5625	0	0
Heart_35436	Heart	35436	hexanoylglycine (C6)	Lipid		HMDB00701	3.89391e-05	32	0.125	0.09375	0	0.125	0.03125	0.0625	0.59375	0	0.09375
BAT_27672	BAT	27672	3-indoxyl sulfate	Amino Acid		HMDB00682	5.05213e-07	3	0	0	0	0.333333	0.333333	0	0.333333	0	0
Heart_27672	Heart	27672	3-indoxyl sulfate	Amino Acid		HMDB00682	6.38164e-07	5	0	0.2	0	0	0.4	0	0.4	0	0
Heart_27718	Heart	27718	creatine	Amino Acid	C00300	HMDB00064	2.21976e-05	2	0	0.5	0	0	0	0	0.5	0	0
Heart_32401	Heart	32401	trigonelline (N'-methylnicotinate)	Cofactors and Vitamins	C01004	HMDB00875	3.04622e-05	5	0	0.6	0	0	0.2	0.2	0	0	0
Heart_62853	Heart	62853	3-amino-2-piperidone	Amino Acid		HMDB00323	2.97528e-05	4	0	0.25	0	0	0.25	0.25	0.25	0	0
Heart_61789	Heart	61789	isocaproylglycine	Lipid			3.60239e-05	13	0.0769231	0.230769	0	0.0769231	0	0.0769231	0.461538	0	0.153846
BAT_1123	BAT	1123	inosine	Nucleotide	C00294	HMDB00195	1.00208e-07	1	0	0	0	1	0	0	0	0	0
Heart_32492	Heart	32492	caprylate (8:0)	Lipid	C06423	HMDB00482	1.00208e-07	1	0	1	0	0	0	0	0	0	0
BAT_6146	BAT	6146	2-aminoadipate	Amino Acid	C00956	HMDB00510	3.54299e-05	4	0	0	0	0.25	0	0.5	0.25	0	0
Heart_32553	Heart	32553	phenol sulfate	Amino Acid	C02180	HMDB60015	3.11655e-05	5	0	0.4	0	0	0	0.2	0.4	0	0
BAT_32553	BAT	32553	phenol sulfate	Amino Acid	C02180	HMDB60015	2.76756e-05	3	0	0	0	0.333333	0	0	0.666667	0	0
BAT_43023	BAT	43023	pterin	Cofactors and Vitamins	C00715	HMDB00802	2.00415e-07	2	0	0	0.5	0.5	0	0	0	0	0
Heart_33953	Heart	33953	N-acetylarginine	Amino Acid	C02562	HMDB04620	1.3361e-07	1	0	1	0	0	0	0	0	0	0
Heart_33971	Heart	33971	10-heptadecenoate (17:1n7)	Lipid		HMDB60038	3.31017e-05	8	0.5	0.125	0	0.5	0.25	0	0.125	0	0
Heart_35174	Heart	35174	mead acid (20:3n9)	Lipid		HMDB10378	2.95607e-05	6	0	0.166667	0	0	0	0	0.166667	0.666667	0
Heart_35186	Heart	35186	1-arachidonoyl-GPE (20:4n6)*	Lipid		HMDB11517	2.84889e-05	1	0	1	0	0	0	0	0	0	0
Heart_35428	Heart	35428	tiglyl carnitine (C5)	Amino Acid		HMDB02366	3.2181e-05	4	0	0.75	0	0	0	0	0	0.25	0
Heart_57747	Heart	57747	3-methylglutaconate	Amino Acid		HMDB00522	3.69779e-05	9	0.111111	0.111111	0	0.111111	0.111111	0.111111	0.444444	0.111111	0
BAT_2372	BAT	2372	cytidine 5'-monophosphate (5'-CMP)	Nucleotide	C00055	HMDB00095	1.70152e-05	2	0	0	0	1	0	0	0	0	0
Heart_35628	Heart	35628	1-oleoyl-GPE (18:1)	Lipid		HMDB11506	1.70207e-05	4	0.75	0.25	0	0.75	0	0	0	0	0
Heart_35631	Heart	35631	1-palmitoyl-GPE (16:0)	Lipid		HMDB11503	1.83754e-05	5	0.8	0.2	0	0.8	0	0	0	0	0
Heart_36594	Heart	36594	1-linoleoyl-GPI* (18:2)*	Lipid			3.20517e-05	4	0.25	0.25	0	0.25	0	0	0.5	0	0
Heart_36600	Heart	36600	1-linoleoyl-GPE (18:2)*	Lipid		HMDB11507	2.75496e-05	2	0.5	0.5	0	0.5	0	0	0	0	0
Heart_36738	Heart	36738	gamma-glutamylglutamate	Peptide	C05282	HMDB11737	4.27201e-07	2	0	0.5	0	0	0	0	0	0	0.5
Heart_36815	Heart	36815	adenosine 2'-monophosphate (2'-AMP)	Nucleotide	C00946	HMDB11617	4.9333e-07	3	0	0.333333	0	0	0	0.333333	0.333333	0	0
Heart_39835	Heart	39835	N-palmitoyltaurine	Lipid			2.43904e-05	1	0	1	0	0	0	0	0	0	0
BAT_22138	BAT	22138	homocitrulline	Amino Acid	C02427	HMDB00679	2.83279e-05	1	0	0	0	1	0	0	0	0	0
Heart_43249	Heart	43249	N-delta-acetylornithine	Amino Acid			3.23114e-05	8	0	0.125	0	0	0	0.375	0.375	0.125	0
BAT_1651	BAT	1651	pyridoxal	Cofactors and Vitamins	C00250	HMDB01545	2.63353e-05	1	0	0	0	1	0	0	0	0	0
Heart_43761	Heart	43761	2-aminoheptanoate	Lipid			2.97444e-05	3	0.333333	0.333333	0	0.333333	0.333333	0	0	0	0
BAT_1114	BAT	1114	deoxycholate	Lipid	C04483	HMDB00626	2.94516e-05	5	0	0	0	0.2	0	0	0.8	0	0
Heart_45428	Heart	45428	N-acetylmethionine sulfoxide	Amino Acid			2.68813e-05	4	0	0.25	0	0	0.5	0	0.25	0	0
BAT_57554	BAT	57554	2'-O-methylcytidine	Nucleotide			2.33041e-05	2	0	0	0	0.5	0	0	0.5	0	0
Heart_45968	Heart	45968	1-oleoyl-GPG (18:1)*	Lipid			2.59319e-05	3	0.333333	0.333333	0	0.333333	0	0	0	0.333333	0
BAT_1505	BAT	1505	orotate	Nucleotide	C00295	HMDB00226	1.00208e-07	1	0	0	0	1	0	0	0	0	0
Heart_48258	Heart	48258	1-oleoyl-GPC (18:1)	Lipid		HMDB02815	1.00208e-07	1	0	1	0	0	0	0	0	0	0
Heart_48434	Heart	48434	N-acetylcitrulline	Amino Acid	C15532	HMDB00856	3.46008e-05	7	0	0.285714	0	0	0.142857	0.142857	0	0	0.428571
Heart_57379	Heart	57379	maltitol/lactitol/cellobiotol/palatinol	Carbohydrate			1.76224e-05	1	0	1	0	0	0	0	0	0	0
Heart_57526	Heart	57526	docosadienoylcarnitine (C22:2)*	Lipid			3.07648e-05	9	0.777778	0.111111	0	0.777778	0	0	0	0.111111	0
Heart_62436	Heart	62436	meadoylcarnitine (C20:3n9)*	Lipid			3.36885e-05	12	0.666667	0.0833333	0.0833333	0.666667	0	0.0833333	0	0.0833333	0
BAT_33969	BAT	33969	stearidonate (18:4n3)	Lipid	C16300	HMDB06547	3.00623e-07	3	0	0	0	0.333333	0.333333	0	0.333333	0	0
Heart_57652	Heart	57652	hexadecadienoate (16:2n6)	Lipid		HMDB00477	2.25467e-07	2	0	0.5	0	0	0.5	0	0	0	0
BAT_1594	BAT	1594	N-carbamoylaspartate	Nucleotide	C00438	HMDB00828	1.00208e-07	1	0	0	0	1	0	0	0	0	0
Heart_57752	Heart	57752	arachidonoyl CoA	Lipid	C02249	HMDB03951	1.00208e-07	1	0	1	0	0	0	0	0	0	0
BAT_62736	BAT	62736	4-methylhexanoylglycine	Lipid			3.3801e-05	6	0	0	0	0.5	0	0	0.5	0	0
Heart_61775	Heart	61775	nonanoylcarnitine (C9)	Lipid		HMDB13288	2.94664e-05	1	0	1	0	0	0	0	0	0	0
Heart_62556	Heart	62556	3-hydroxyhexanoylcarnitine (2)	Lipid			3.40547e-05	7	0.142857	0.142857	0	0.142857	0	0	0.714286	0	0
Heart_62736	Heart	62736	4-methylhexanoylglycine	Lipid			3.54394e-05	9	0	0.222222	0	0	0.111111	0.222222	0.444444	0	0
BAT_485	BAT	485	spermidine	Amino Acid	C00315	HMDB01257	3.30934e-05	9	0	0	0	0.111111	0.111111	0.777778	0	0	0
Heart_62068	Heart	62068	N-methylhydroxyproline	Amino Acid			2.90245e-05	2	0	0.5	0	0	0	0.5	0	0	0
BAT_36808	BAT	36808	dimethylarginine (SDMA + ADMA)	Amino Acid	C03626	HMDB01539	3.11822e-05	2	0	0	0	0.5	0	0	0.5	0	0
Heart_62781	Heart	62781	18-methylnonadecanoate (i20:0)	Lipid			2.01746e-05	2	0	0.5	0.5	0	0	0	0	0	0
BAT_48491	BAT	48491	sphingomyelin (d18:1/20:1, d18:2/20:0)*	Lipid			1.00208e-07	1	0	0	0	1	0	0	0	0	0
Heart_62860	Heart	62860	N6-methyllysine	Amino Acid	C02728	HMDB02038	1.00208e-07	1	0	1	0	0	0	0	0	0	0
BAT_52713	BAT	52713	1-(1-enyl-palmitoyl)-2-palmitoleoyl-GPC (P-16:0/16:1)*	Lipid		HMDB11207	2.62709e-05	2	0	0	0	0.5	0	0.5	0	0	0
Heart_62947	Heart	62947	N,N,N-trimethyl-alanylproline betaine (TMAP)	Amino Acid			2.40527e-05	3	0	0.333333	0	0	0.666667	0	0	0	0
Heart_63361	Heart	63361	3-decenoylcarnitine	Lipid			3.58156e-05	6	0.166667	0.166667	0	0.166667	0	0	0.5	0	0.166667
HPT_542	HPT	542	3-hydroxybutyrate (BHBA)	Lipid	C01089	HMDB00357	1.99794e-05	3	0	0.666667	0	0	0	0.333333	0	0	0
HPT_1566	HPT	1566	3-aminoisobutyrate	Nucleotide	C05145	HMDB03911	2.44107e-05	1	0	1	0	0	0	0	0	0	0
BAT_53176	BAT	53176	1-linoleoyl-2-linolenoyl-GPC (18:2/18:3)*	Lipid		HMDB08141	3.44965e-05	7	0	0	0.285714	0	0.285714	0	0.428571	0	0
HPT_1806	HPT	1806	retinol (Vitamin A)	Cofactors and Vitamins	C00473	HMDB00305	3.1004e-05	4	0	0.25	0	0	0.75	0	0	0	0
HPT_22137	HPT	22137	homoarginine	Amino Acid	C01924	HMDB00670	3.39143e-05	7	0	0.142857	0	0.428571	0.142857	0	0.285714	0	0
BAT_33230	BAT	33230	1-palmitoleoyl-GPC* (16:1)*	Lipid		HMDB10383	3.2038e-05	7	0	0	0.142857	0	0.142857	0.571429	0.142857	0	0
HPT_3141	HPT	3141	betaine	Amino Acid	C00719	HMDB00043	2.81176e-05	1	0	1	0	0	0	0	0	0	0
HPT_6065	HPT	6065	desmosterol	Lipid	C01802	HMDB02719	1.3361e-07	1	0	1	0	0	0	0	0	0	0
BAT_57687	BAT	57687	N-trimethyl 5-aminovalerate	Amino Acid			1.59202e-05	1	0	0	1	0	0	0	0	0	0
HPT_32980	HPT	32980	adrenate (22:4n6)	Lipid	C16527	HMDB02226	1.71053e-05	5	0.6	0.2	0.6	0	0	0	0	0.2	0
HPT_33950	HPT	33950	N-acetylphenylalanine	Amino Acid	C03519	HMDB00512	2.01746e-05	2	0	0.5	0	0.5	0	0	0	0	0
BAT_2132	BAT	2132	citrulline	Amino Acid	C00327	HMDB00904	1.00208e-07	1	0	0	1	0	0	0	0	0	0
HPT_33953	HPT	33953	N-acetylarginine	Amino Acid	C02562	HMDB04620	1.00208e-07	1	0	1	0	0	0	0	0	0	0
BAT_62959	BAT	62959	hydroxy-N6,N6,N6-trimethyllysine*	Amino Acid			2.00415e-07	2	0	0	1	0	0	0	0	0	0
HPT_35172	HPT	35172	orotidine	Nucleotide		HMDB00788	2.00415e-07	2	0.5	0.5	0.5	0	0	0	0	0	0
HPT_37455	HPT	37455	glycerophosphoethanolamine	Lipid	C01233	HMDB00114	2.00415e-07	2	0.5	0.5	0.5	0	0	0	0	0	0
BAT_57652	BAT	57652	hexadecadienoate (16:2n6)	Lipid		HMDB00477	1.94128e-05	1	0	0	1	0	0	0	0	0	0
HPT_35649	HPT	35649	sedoheptulose-7-phosphate	Carbohydrate	C05382	HMDB01068	2.12043e-05	6	0.833333	0.166667	0.833333	0	0	0	0	0	0
BAT_46225	BAT	46225	pyroglutamine*	Amino Acid			2.84074e-05	2	0	0	0.5	0	0	0	0	0	0.5
HPT_41754	HPT	41754	heme	Cofactors and Vitamins	C00032	HMDB03178	3.24029e-05	3	0.333333	0.333333	0.333333	0	0.333333	0	0	0	0
BAT_1301	BAT	1301	lysine	Amino Acid	C00047	HMDB00182	2.23703e-05	1	0	0	1	0	0	0	0	0	0
HPT_43829	HPT	43829	gamma-glutamylvaline	Peptide		HMDB11172	2.47831e-05	2	0.5	0.5	0.5	0	0	0	0	0	0
HPT_44681	HPT	44681	palmitoylcarnitine (C16)	Lipid	C02990	HMDB00222	1.3361e-07	1	0	1	0	0	0	0	0	0	0
BAT_61826	BAT	61826	N-linoleoyltaurine*	Lipid			3.06003e-05	1	0	0	1	0	0	0	0	0	0
HPT_52687	HPT	52687	1-oleoyl-2-linoleoyl-GPE (18:1/18:2)*	Lipid		HMDB05349	3.53016e-05	6	0	0.166667	0	0	0	0.5	0.333333	0	0
BAT_31932	BAT	31932	propionylglycine (C3)	Lipid		HMDB00783	1.3361e-07	1	0	0	1	0	0	0	0	0	0
HPT_52944	HPT	52944	palmitoylcholine	Lipid			2.00415e-07	2	0.5	0.5	0.5	0	0	0	0	0	0
BAT_57515	BAT	57515	lignoceroylcarnitine (C24)*	Lipid			2.25467e-07	2	0	0	0.5	0	0	0	0.5	0	0
HPT_52984	HPT	52984	3-hydroxybutyrylcarnitine (2)	Lipid		HMDB13127	2.25467e-07	2	0	0.5	0	0	0	0	0.5	0	0
HPT_62562	HPT	62562	1-carboxyethylvaline	Amino Acid			2.31392e-05	4	0	0.5	0	0	0.5	0	0	0	0
BAT_57514	BAT	57514	behenoylcarnitine (C22)*	Lipid			1.00208e-07	1	0	0	1	0	0	0	0	0	0
HPT_62850	HPT	62850	tetradecadienoate (14:2)*	Lipid		HMDB00560	1.00208e-07	1	0	1	0	0	0	0	0	0	0
BAT_35628	BAT	35628	1-oleoyl-GPE (18:1)	Lipid		HMDB11506	2.66405e-05	2	0	0	0.5	0	0	0	0.5	0	0
HPT_62851	HPT	62851	hydroxypalmitoyl sphingomyelin (d18:1/16:0(OH))	Lipid			2.43407e-05	4	0.25	0.25	0.25	0	0	0	0	0	0.5
BAT_43264	BAT	43264	3-hydroxybutyrylcarnitine (1)	Lipid		HMDB13127	1.00208e-07	1	0	0	1	0	0	0	0	0	0
HPT_63358	HPT	63358	3-hydroxydecanoylcarnitine	Lipid		HMDB61636	1.00208e-07	1	0	1	0	0	0	0	0	0	0
BAT_48990	BAT	48990	pyruvate	Carbohydrate	C00022	HMDB00243	1.3361e-07	1	0	0	0	0	0	0	0	0	1
iWAT_64	iWAT	64	phenylalanine	Amino Acid	C00079	HMDB00159	2.00415e-07	2	0	0.5	0	0.5	0	0	0	0	0
iWAT_1125	iWAT	1125	isoleucine	Amino Acid	C00407	HMDB00172	3.22046e-05	4	0	0.5	0	0.25	0	0.25	0	0	0
BAT_57814	BAT	57814	(N(1) + N(8))-acetylspermidine	Amino Acid			2.378e-05	1	0	0	0	0	0	0	0	0	1
iWAT_1301	iWAT	1301	lysine	Amino Acid	C00047	HMDB00182	2.65251e-05	2	0.5	0.5	0	0	0	0	0	0	0.5
iWAT_1868	iWAT	1868	cysteine	Amino Acid	C00097	HMDB00574	2.1082e-05	3	0.333333	0.333333	0	0	0	0	0.333333	0	0.333333
BAT_27665	BAT	27665	1-methylnicotinamide	Cofactors and Vitamins	C02918	HMDB00699	2.97528e-05	4	0	0	0	0	0.75	0	0	0	0.25
iWAT_1898	iWAT	1898	proline	Amino Acid	C00148	HMDB00162	3.3436e-05	3	0	0.333333	0	0.333333	0.333333	0	0	0	0
BAT_396	BAT	396	glutarate (pentanedioate)	Lipid	C00489	HMDB00661	2.42947e-05	2	0	0	0	0	0	0	0.5	0	0.5
iWAT_2372	iWAT	2372	cytidine 5'-monophosphate (5'-CMP)	Nucleotide	C00055	HMDB00095	2.42947e-05	2	0	0.5	0	0	0	0	0.5	0	0
iWAT_5086	iWAT	5086	dimethylglycine	Amino Acid	C01026	HMDB00092	3.44898e-05	5	0.4	0.4	0	0.2	0	0	0	0	0.4
iWAT_39582	iWAT	39582	nicotinamide N-oxide	Cofactors and Vitamins		HMDB02730	3.64934e-05	17	0.176471	0.0588235	0	0.117647	0	0.0588235	0.588235	0	0.176471
iWAT_61826	iWAT	61826	N-linoleoyltaurine*	Lipid			3.762e-05	8	0.125	0.125	0.25	0.125	0.125	0	0.25	0	0.125
iWAT_15506	iWAT	15506	choline	Lipid	C00114	HMDB00097	2.79905e-05	2	0.5	0.5	0	0	0	0	0	0	0.5
BAT_52285	BAT	52285	oleate/vaccenate (18:1)	Lipid			2.43779e-05	2	0	0	0	0	0	0	0.5	0	0.5
iWAT_17769	iWAT	17769	sphinganine	Lipid	C00836	HMDB00269	2.20397e-05	1	0	1	0	0	0	0	0	0	0
BAT_35174	BAT	35174	mead acid (20:3n9)	Lipid		HMDB10378	2.57677e-07	1	0	0	0	0	0	0	0	0	1
iWAT_18245	iWAT	18245	gamma-glutamylhistidine	Peptide			4.0083e-07	3	0.666667	0.333333	0	0	0	0	0	0	0.666667
iWAT_18319	iWAT	18319	5-aminovalerate	Amino Acid	C00431	HMDB03355	3.97897e-05	24	0.0416667	0.208333	0	0.166667	0.166667	0.0416667	0.375	0	0.0416667
iWAT_31885	iWAT	31885	beta-muricholate	Lipid	C17726	HMDB00415	3.88815e-05	21	0.142857	0.0952381	0	0.142857	0.142857	0	0.428571	0.047619	0.142857
iWAT_22137	iWAT	22137	homoarginine	Amino Acid	C01924	HMDB00670	4.27201e-07	2	0	0.5	0	0.5	0	0	0	0	0
BAT_33487	BAT	33487	glutamate, gamma-methyl ester	Amino Acid		HMDB61715	8.22158e-07	4	0	0	0	0	0.5	0	0	0	0.5
iWAT_33936	iWAT	33936	octanoylcarnitine (C8)	Lipid	C02838	HMDB00791	1.16693e-06	9	0.888889	0.111111	0	0	0	0	0	0	0.888889
iWAT_48182	iWAT	48182	myristoleoylcarnitine (C14:1)*	Lipid			1.13047e-06	8	0.875	0.125	0	0	0	0	0	0	0.875
iWAT_33949	iWAT	33949	gamma-glutamylglycine	Peptide		HMDB11667	2.44618e-05	8	0.75	0.125	0	0	0	0	0.125	0	0.75
iWAT_33955	iWAT	33955	1-palmitoyl-GPC (16:0)	Lipid		HMDB10382	3.35533e-05	3	0.333333	0.333333	0	0.333333	0	0	0	0	0.333333
iWAT_37752	iWAT	37752	13-HODE + 9-HODE	Lipid			3.36584e-05	5	0	0.4	0	0.2	0.4	0	0	0	0
iWAT_39732	iWAT	39732	N-oleoyltaurine	Lipid			3.61898e-05	13	0.615385	0.0769231	0.0769231	0.0769231	0	0.0769231	0.0769231	0	0.615385
iWAT_39378	iWAT	39378	tauroursodeoxycholate	Lipid		HMDB00874	2.52866e-05	2	0.5	0.5	0	0	0	0	0	0	0.5
iWAT_40730	iWAT	40730	imidazole propionate	Amino Acid		HMDB02271	4.58092e-07	3	0	0.333333	0	0	0	0	0.333333	0.333333	0
BAT_2730	BAT	2730	gamma-glutamylglutamine	Peptide	C05283	HMDB11738	1.86323e-05	1	0	0	0	0	0	0	0	0	1
iWAT_42459	iWAT	42459	sphingomyelin (d18:2/16:0, d18:1/16:1)*	Lipid			2.02764e-05	2	0	0.5	0.5	0	0	0	0	0	0
BAT_43802	BAT	43802	guanidinoacetate	Amino Acid	C00581	HMDB00128	1.00208e-07	1	0	0	0	0	0	0	0	0	1
iWAT_42489	iWAT	42489	2-hydroxydecanoate	Lipid			1.00208e-07	1	0	1	0	0	0	0	0	0	0
iWAT_47155	iWAT	47155	glycerophosphoinositol*	Lipid			3.02904e-05	2	0	0.5	0	0	0	0	0	0.5	0
iWAT_48130	iWAT	48130	N6-succinyladenosine	Nucleotide		HMDB00912	2.25467e-07	2	0	0.5	0.5	0	0	0	0	0	0
BAT_15488	BAT	15488	acetylphosphate	Energy	C00227	HMDB01494	1.00208e-07	1	0	0	0	0	0	0	0	0	1
iWAT_48152	iWAT	48152	glucose	Carbohydrate	C00031	HMDB00122	1.00208e-07	1	0	1	0	0	0	0	0	0	0
Liver_59	Liver	59	histidine	Amino Acid	C00135	HMDB00177	4.03385e-05	28	0.392857	0.0714286	0	0.0357143	0.392857	0.107143	0.321429	0.0357143	0.0357143
Liver_15910	Liver	15910	maltotetraose	Carbohydrate	C02052	HMDB01296	4.2026e-05	44	0.318182	0.0454545	0	0.0681818	0.318182	0.0681818	0.363636	0.0909091	0.0454545
Liver_35163	Liver	35163	maltopentaose	Carbohydrate	C06218	HMDB12254	3.97386e-05	30	0.466667	0.0333333	0	0	0.466667	0.1	0.366667	0.0333333	0
Liver_35170	Liver	35170	maltohexaose	Carbohydrate	C01936	HMDB12253	4.07444e-05	37	0.432432	0.0540541	0	0.0810811	0.432432	0.0540541	0.27027	0.0810811	0.027027
Liver_62102	Liver	62102	uric acid ribonucleoside*	Nucleotide			4.11135e-05	46	0.282609	0.0434783	0	0.0434783	0.282609	0.0869565	0.478261	0.0217391	0.0434783
BAT_33967	BAT	33967	N-acetylisoleucine	Amino Acid		HMDB61684	3.47447e-05	4	0	0	0	0	0.5	0.25	0.25	0	0
Liver_1649	Liver	1649	valine	Amino Acid	C00183	HMDB00883	3.46464e-05	4	0.25	0.25	0	0	0.25	0.5	0	0	0
Liver_531	Liver	531	3-hydroxy-3-methylglutarate	Lipid	C03761	HMDB00355	3.83966e-05	13	0.230769	0.0769231	0	0	0.230769	0.0769231	0.538462	0.0769231	0
BAT_15122	BAT	15122	glycerol	Lipid	C00116	HMDB00131	4.18108e-07	2	0	0	0	0	1	0	0	0	0
Liver_558	Liver	558	adenosine 5'-diphosphoribose (ADP-ribose)	Cofactors and Vitamins	C00301	HMDB01178	5.77387e-07	3	0	0.333333	0	0.333333	0	0	0.333333	0	0
Liver_597	Liver	597	phosphoenolpyruvate (PEP)	Carbohydrate	C00074	HMDB00263	3.10901e-07	1	0	1	0	0	0	0	0	0	0
Liver_577	Liver	577	fructose	Carbohydrate	C00095	HMDB00660	4.11681e-05	36	0.277778	0.0277778	0	0.0833333	0.277778	0.222222	0.305556	0.0277778	0.0555556
Liver_605	Liver	605	uracil	Nucleotide	C00106	HMDB00300	3.83658e-05	16	0.375	0.0625	0	0	0.375	0	0.5625	0	0
Liver_15915	Liver	15915	S-adenosylmethionine (SAM)	Amino Acid	C00019	HMDB01185	3.26561e-05	5	0.8	0.2	0	0	0.8	0	0	0	0
Liver_55072	Liver	55072	2-oxoarginine*	Amino Acid	C03771	HMDB04225	3.53134e-05	5	0.4	0.2	0	0.2	0.4	0	0.2	0	0
Liver_1505	Liver	1505	orotate	Nucleotide	C00295	HMDB00226	2.63564e-05	1	0	1	0	0	0	0	0	0	0
Liver_15720	Liver	15720	N-acetylglutamate	Amino Acid	C00624	HMDB01138	3.37015e-05	8	0.125	0.125	0.125	0.375	0.125	0.125	0.125	0	0
BAT_601	BAT	601	dihydroorotate	Nucleotide	C00337	HMDB03349	2.33859e-05	3	0	0	0	0	0.666667	0	0.333333	0	0
Liver_1561	Liver	1561	alpha-tocopherol	Cofactors and Vitamins	C02477	HMDB01893	2.17744e-05	4	0.75	0.25	0	0	0.75	0	0	0	0
Liver_62397	Liver	62397	(3'-5')-cytidylylcytidine*	Nucleotide			2.56089e-05	4	0.5	0.25	0	0	0.5	0.25	0	0	0
Liver_1566	Liver	1566	3-aminoisobutyrate	Nucleotide	C05145	HMDB03911	2.47691e-05	2	0.5	0.5	0	0	0.5	0	0	0	0
BAT_52602	BAT	52602	2'-deoxyuridine	Nucleotide	C00526	HMDB00012	3.37967e-05	8	0	0	0	0	0.25	0	0.75	0	0
Liver_1591	Liver	1591	N-acetylvaline	Amino Acid		HMDB11757	3.46259e-05	15	0.333333	0.0666667	0	0	0.333333	0	0.6	0	0
Liver_15772	Liver	15772	ribitol	Carbohydrate	C00474	HMDB00508	3.40305e-05	11	0.181818	0.0909091	0	0	0.181818	0.0909091	0.636364	0	0
Liver_1648	Liver	1648	serine	Amino Acid	C00065	HMDB00187	2.64891e-05	2	0.5	0.5	0	0	0.5	0	0	0	0
Liver_36752	Liver	36752	N6-acetyllysine	Amino Acid	C02727	HMDB00206	3.09021e-05	7	0.571429	0.285714	0	0	0.571429	0.142857	0	0	0
Liver_62862	Liver	62862	N6,N6-dimethyllysine	Amino Acid	C05545	HMDB13287	3.13549e-05	5	0.2	0.4	0	0	0.2	0	0.2	0	0.2
BAT_61827	BAT	61827	2-hydroxyheptanoate*	Lipid			1.92601e-05	2	0	0	0	0	1	0	0	0	0
Liver_1806	Liver	1806	retinol (Vitamin A)	Cofactors and Vitamins	C00473	HMDB00305	2.10188e-05	8	0.875	0.125	0	0	0.875	0	0	0	0
Liver_61827	Liver	61827	2-hydroxyheptanoate*	Lipid			2.10172e-05	7	0.857143	0.142857	0	0	0.857143	0	0	0	0
Liver_2127	Liver	2127	glutathione, reduced (GSH)	Amino Acid	C00051	HMDB00125	3.51038e-05	3	0.333333	0.333333	0	0	0.333333	0	0.333333	0	0
Liver_48187	Liver	48187	N-acetyltaurine	Amino Acid			3.68304e-05	16	0.125	0.0625	0.0625	0.0625	0.125	0.5	0.125	0.0625	0
Liver_48433	Liver	48433	N-formylphenylalanine	Amino Acid			3.48736e-05	6	0.333333	0.166667	0	0.166667	0.333333	0.166667	0	0.166667	0
Liver_6146	Liver	6146	2-aminoadipate	Amino Acid	C00956	HMDB00510	2.23342e-05	4	0	1	0	0	0	0	0	0	0
Liver_15442	Liver	15442	6-phosphogluconate	Carbohydrate	C00345	HMDB01316	3.19312e-05	8	0	0.125	0.125	0	0	0.75	0	0	0
Liver_32197	Liver	32197	3-(4-hydroxyphenyl)lactate (HPLA)	Amino Acid	C03672	HMDB00755	3.94261e-05	17	0.176471	0.0588235	0	0	0.176471	0.117647	0.588235	0.0588235	0
Liver_18330	Liver	18330	5-methyltetrahydrofolate (5MeTHF)	Cofactors and Vitamins	C00440	HMDB01396	2.16481e-05	3	0	0.666667	0	0	0	0.333333	0	0	0
BAT_15990	BAT	15990	glycerophosphorylcholine (GPC)	Lipid	C00670	HMDB00086	1.97842e-05	1	0	0	0	0	1	0	0	0	0
Liver_19263	Liver	19263	1-palmitoyl-2-oleoyl-GPE (16:0/18:1)	Lipid		HMDB05320	3.88471e-05	19	0.105263	0.0526316	0	0.0526316	0.105263	0.157895	0.631579	0	0
Liver_52669	Liver	52669	1-palmitoyl-2-oleoyl-GPI (16:0/18:1)*	Lipid		HMDB09783	3.45599e-05	7	0.428571	0.142857	0	0.142857	0.428571	0	0.142857	0	0.142857
Liver_27665	Liver	27665	1-methylnicotinamide	Cofactors and Vitamins	C02918	HMDB00699	3.16794e-05	3	0.333333	0.333333	0	0	0.333333	0	0	0	0.333333
Liver_35107	Liver	35107	isovalerylglycine	Amino Acid		HMDB00678	3.76604e-05	11	0.181818	0.181818	0	0	0.181818	0.0909091	0.363636	0.181818	0
Liver_48434	Liver	48434	N-acetylcitrulline	Amino Acid	C15532	HMDB00856	3.98378e-05	19	0.421053	0.105263	0	0	0.421053	0.105263	0.157895	0.210526	0
Liver_27672	Liver	27672	3-indoxyl sulfate	Amino Acid		HMDB00682	5.51142e-07	4	0	0.25	0	0.25	0	0	0.5	0	0
BAT_1408	BAT	1408	putrescine	Amino Acid	C00134	HMDB01414	2.25467e-07	2	0	0	0	0	1	0	0	0	0
Liver_32344	Liver	32344	UDP-glucose	Carbohydrate	C00029	HMDB00286	2.25467e-07	2	0.5	0.5	0	0	0.5	0	0	0	0
Liver_57404	Liver	57404	glycerophosphoserine*	Lipid			1.50311e-07	1	0	1	0	0	0	0	0	0	0
Liver_32401	Liver	32401	trigonelline (N'-methylnicotinate)	Cofactors and Vitamins	C01004	HMDB00875	3.24528e-05	8	0	0.125	0	0.125	0	0.375	0.25	0.125	0
Liver_33950	Liver	33950	N-acetylphenylalanine	Amino Acid	C03519	HMDB00512	3.78228e-05	12	0.0833333	0.333333	0	0.25	0.0833333	0	0.333333	0	0
BAT_1591	BAT	1591	N-acetylvaline	Amino Acid		HMDB11757	1.65021e-05	1	0	0	0	0	1	0	0	0	0
Liver_35117	Liver	35117	taurocyamine	Amino Acid	C01959	HMDB03584	1.7779e-05	5	0.4	0.2	0	0.2	0.4	0.2	0	0	0
BAT_52677	BAT	52677	1-(1-enyl-palmitoyl)-2-linoleoyl-GPE (P-16:0/18:2)*	Lipid		HMDB11343	1.00208e-07	1	0	0	0	0	1	0	0	0	0
Liver_35127	Liver	35127	prolylhydroxyproline	Amino Acid		HMDB06695	1.00208e-07	1	0	1	0	0	0	0	0	0	0
Liver_35652	Liver	35652	adenosine-5'-diphosphoglucose	Carbohydrate	C00498	HMDB06557	2.21659e-05	3	0	0.333333	0	0.333333	0	0	0.333333	0	0
Liver_57651	Liver	57651	hexadecatrienoate (16:3n3)	Lipid			2.27788e-05	8	0	0.375	0	0	0	0	0.25	0.375	0
Liver_62804	Liver	62804	CoA-glutathione*	Amino Acid	C00920		2.71671e-05	4	0.25	0.5	0	0	0.25	0	0	0.25	0
Liver_36815	Liver	36815	adenosine 2'-monophosphate (2'-AMP)	Nucleotide	C00946	HMDB11617	3.01966e-05	6	0.666667	0.166667	0.166667	0	0.666667	0	0	0	0
Liver_42448	Liver	42448	1-stearoyl-2-oleoyl-GPE (18:0/18:1)	Lipid		HMDB08993	2.96489e-05	6	0.666667	0.166667	0.166667	0	0.666667	0	0	0	0
Liver_48885	Liver	48885	arabitol/xylitol	Carbohydrate	C01904		3.26359e-05	6	0.333333	0.166667	0	0	0.333333	0.166667	0.166667	0.166667	0
Liver_63151	Liver	63151	N,N-dimethylalanine	Amino Acid			3.24528e-05	9	0.111111	0.111111	0	0.111111	0.111111	0.111111	0.444444	0.111111	0
Liver_40730	Liver	40730	imidazole propionate	Amino Acid		HMDB02271	4.58092e-07	3	0	0.333333	0	0	0	0.333333	0.333333	0	0
BAT_57541	BAT	57541	palmitoleoyl ethanolamide*	Lipid		HMDB13648	1.00208e-07	1	0	0	0	0	1	0	0	0	0
Liver_45428	Liver	45428	N-acetylmethionine sulfoxide	Amino Acid			1.00208e-07	1	0	1	0	0	0	0	0	0	0
Liver_46286	Liver	46286	19,20-DiHDPA	Lipid		HMDB10214	2.35081e-05	2	0.5	0.5	0	0	0.5	0	0	0	0
Liver_46537	Liver	46537	alpha-hydroxyisovalerate	Amino Acid		HMDB00407	5.83467e-07	1	0	1	0	0	0	0	0	0	0
Liver_46539	Liver	46539	N-acetylglucosamine/N-acetylgalactosamine	Carbohydrate		HMDB00215	5.83467e-07	1	0	1	0	0	0	0	0	0	0
BAT_2342	BAT	2342	serotonin	Amino Acid	C00780	HMDB00259	2.69805e-05	2	0	0	0	0	1	0	0	0	0
Liver_48493	Liver	48493	sphingomyelin (d18:1/22:1, d18:2/22:0, d16:1/24:1)*	Lipid		HMDB12104	3.05594e-05	2	0	0.5	0	0	0	0.5	0	0	0
Liver_52435	Liver	52435	sphingomyelin (d18:2/23:0, d18:1/23:1, d17:1/24:1)*	Lipid			2.41498e-05	2	0	0.5	0	0.5	0	0	0	0	0
BAT_57449	BAT	57449	stearoyl-arachidonoyl-glycerol (18:0/20:4) [2]*	Lipid			1.50311e-07	1	0	0	0	0	1	0	0	0	0
Liver_52450	Liver	52450	1-palmitoyl-2-linoleoyl-GPI (16:0/18:2)	Lipid		HMDB09784	2.25467e-07	2	0.5	0.5	0	0	0.5	0	0	0	0
BAT_1508	BAT	1508	pantothenate (Vitamin B5)	Cofactors and Vitamins	C00864	HMDB00210	2.27745e-07	1	0	0	0	0	1	0	0	0	0
Liver_52467	Liver	52467	1-palmitoyl-2-arachidonoyl-GPI (16:0/20:4)*	Lipid		HMDB09789	3.57884e-07	3	0	0.666667	0	0	0	0.333333	0	0	0
BAT_39609	BAT	39609	16-hydroxypalmitate	Lipid	C18218	HMDB06294	2.27745e-07	1	0	0	0	0	1	0	0	0	0
Liver_52988	Liver	52988	adipoylcarnitine (C6-DC)	Lipid		HMDB61677	4.00957e-05	21	0.047619	0.047619	0	0.238095	0.047619	0.0952381	0.52381	0	0.047619
Liver_53237	Liver	53237	sedoheptulose	Carbohydrate		HMDB03219	3.32965e-05	7	0	0.142857	0.285714	0.142857	0	0.428571	0	0	0
Liver_54945	Liver	54945	oleoyl-oleoyl-glycerol (18:1/18:1) [1]*	Lipid		HMDB07218	2.25467e-07	2	0	0.5	0	0.5	0	0	0	0	0
Liver_57479	Liver	57479	sphingomyelin (d18:2/24:2)*	Lipid			1.86415e-05	2	0	0.5	0	0	0	0.5	0	0	0
Liver_61833	Liver	61833	5,6-dihydrouridine	Nucleotide			3.00586e-05	14	0.142857	0.0714286	0	0	0.142857	0	0	0.785714	0
Liver_62396	Liver	62396	(3'-5')-adenylyladenosine*	Nucleotide			2.78013e-05	4	0	0.5	0	0	0	0.25	0	0.25	0
BAT_48114	BAT	48114	1-methylguanidine	Amino Acid	C02294	HMDB01522	1.3361e-07	1	0	0	0	0	1	0	0	0	0
Liver_62736	Liver	62736	4-methylhexanoylglycine	Lipid			2.00415e-07	2	0	0.5	0	0	0	0.5	0	0	0
BAT_542	BAT	542	3-hydroxybutyrate (BHBA)	Lipid	C01089	HMDB00357	1.60332e-07	1	0	0	0	0	0	1	0	0	0
Muscle_55	Muscle	55	beta-alanine	Nucleotide	C00099	HMDB00056	2.29046e-07	2	0	0.5	0	0	0	0	0	0	0.5
Muscle_60	Muscle	60	leucine	Amino Acid	C00123	HMDB00687	3.38249e-05	10	0.4	0.3	0	0.1	0.1	0.4	0.1	0	0
Muscle_64	Muscle	64	phenylalanine	Amino Acid	C00079	HMDB00159	3.46008e-05	9	0.333333	0.333333	0	0	0.111111	0.333333	0.222222	0	0
Muscle_1125	Muscle	1125	isoleucine	Amino Acid	C00407	HMDB00172	3.39602e-05	12	0.583333	0.0833333	0	0.166667	0.0833333	0.583333	0.0833333	0	0
Muscle_1649	Muscle	1649	valine	Amino Acid	C00183	HMDB00883	3.15977e-05	7	0.428571	0.142857	0	0.285714	0.142857	0.428571	0	0	0
Muscle_36808	Muscle	36808	dimethylarginine (SDMA + ADMA)	Amino Acid	C03626	HMDB01539	3.83267e-05	20	0.25	0.05	0	0.25	0.15	0.25	0.3	0	0
Muscle_531	Muscle	531	3-hydroxy-3-methylglutarate	Lipid	C03761	HMDB00355	3.42987e-05	5	0	0.4	0	0	0.2	0	0.2	0.2	0
Muscle_1105	Muscle	1105	linoleate (18:2n6)	Lipid	C01595	HMDB00673	3.8523e-05	29	0.724138	0.0344828	0.0344828	0.103448	0.0344828	0.724138	0.0689655	0	0
Muscle_1110	Muscle	1110	arachidonate (20:4n6)	Lipid	C00219	HMDB01043	3.49663e-05	18	0.722222	0.0555556	0.111111	0.0555556	0.0555556	0.722222	0	0	0
Muscle_1336	Muscle	1336	palmitate (16:0)	Lipid	C00249	HMDB00220	3.34999e-05	12	0.833333	0.0833333	0	0	0.0833333	0.833333	0	0	0
Muscle_1600	Muscle	1600	phosphoethanolamine (PE)	Lipid	C00346	HMDB00224	2.91692e-05	3	0	0.666667	0	0.333333	0	0	0	0	0
Muscle_2133	Muscle	2133	inosine 5'-monophosphate (IMP)	Nucleotide	C00130	HMDB00175	3.36778e-05	13	0.692308	0.153846	0	0	0.0769231	0.692308	0.0769231	0	0
Muscle_15691	Muscle	15691	adenosine 3',5'-diphosphate	Nucleotide	C00054	HMDB00061	3.31163e-05	6	0.666667	0.166667	0	0	0.166667	0.666667	0	0	0
Muscle_32452	Muscle	32452	propionylcarnitine (C3)	Lipid	C03017	HMDB00824	2.90213e-05	4	0.75	0.25	0	0	0	0.75	0	0	0
Muscle_1301	Muscle	1301	lysine	Amino Acid	C00047	HMDB00182	3.92614e-05	20	0.25	0.05	0	0.15	0.35	0.25	0.2	0	0
Muscle_22137	Muscle	22137	homoarginine	Amino Acid	C01924	HMDB00670	3.89506e-05	24	0.0833333	0.0833333	0	0.0833333	0.208333	0.0833333	0.541667	0	0
Muscle_1408	Muscle	1408	putrescine	Amino Acid	C00134	HMDB01414	2.31341e-05	2	0	0.5	0	0	0	0	0.5	0	0
BAT_54885	BAT	54885	1-linoleoyl-GPG (18:2)*	Lipid			1.00208e-07	1	0	0	0	0	0	1	0	0	0
Muscle_1494	Muscle	1494	5-oxoproline	Amino Acid	C01879	HMDB00267	1.00208e-07	1	0	1	0	0	0	0	0	0	0
Muscle_1505	Muscle	1505	orotate	Nucleotide	C00295	HMDB00226	2.42712e-05	2	0	1	0	0	0	0	0	0	0
BAT_42420	BAT	42420	erythronate*	Carbohydrate		HMDB00613	2.19523e-05	1	0	0	0	0	0	1	0	0	0
Muscle_1508	Muscle	1508	pantothenate (Vitamin B5)	Cofactors and Vitamins	C00864	HMDB00210	3.71056e-05	9	0	0.111111	0	0	0.333333	0	0.444444	0.111111	0
Muscle_32412	Muscle	32412	butyrylcarnitine (C4)	Lipid	C02862	HMDB02013	3.91446e-05	16	0	0.125	0	0.0625	0.1875	0	0.4375	0.1875	0
Muscle_36747	Muscle	36747	deoxycarnitine	Lipid	C01181	HMDB01161	3.82932e-05	17	0.117647	0.0588235	0	0	0.294118	0.117647	0.470588	0.0588235	0
Muscle_57810	Muscle	57810	nisinate (24:6n3)	Lipid		HMDB02007	3.41829e-05	3	0	0.333333	0	0.333333	0.333333	0	0	0	0
BAT_18330	BAT	18330	5-methyltetrahydrofolate (5MeTHF)	Cofactors and Vitamins	C00440	HMDB01396	1.00208e-07	1	0	0	0	0	0	1	0	0	0
Muscle_1572	Muscle	1572	glycerate	Carbohydrate	C00258	HMDB00139	1.00208e-07	1	0	1	0	0	0	0	0	0	0
Muscle_1638	Muscle	1638	arginine	Amino Acid	C00062	HMDB00517	3.89881e-05	19	0.157895	0.0526316	0	0.0526316	0.526316	0.157895	0.210526	0	0
Muscle_39582	Muscle	39582	nicotinamide N-oxide	Cofactors and Vitamins		HMDB02730	3.9616e-05	25	0.04	0.04	0	0.08	0.08	0.04	0.72	0	0.04
Muscle_2125	Muscle	2125	taurine	Amino Acid	C00245	HMDB00251	4.04874e-05	27	0.37037	0.037037	0	0.111111	0.259259	0.37037	0.148148	0.0740741	0
Muscle_34035	Muscle	34035	linolenate [alpha or gamma; (18:3n3 or 6)]	Lipid	C06426	HMDB03073	3.8991e-05	22	0.636364	0.0454545	0	0.136364	0	0.636364	0.181818	0	0
Muscle_48187	Muscle	48187	N-acetyltaurine	Amino Acid			3.60658e-05	22	0.818182	0.0909091	0.0454545	0	0.0454545	0.818182	0	0	0
Muscle_52285	Muscle	52285	oleate/vaccenate (18:1)	Lipid			3.84078e-05	28	0.607143	0.0357143	0	0.107143	0.0357143	0.607143	0.214286	0	0
Muscle_37478	Muscle	37478	docosapentaenoate (n6 DPA; 22:5n6)	Lipid	C16513	HMDB01976	3.38358e-05	11	0.636364	0.0909091	0	0	0.0909091	0.636364	0.181818	0	0
Muscle_44675	Muscle	44675	docosahexaenoate (DHA; 22:6n3)	Lipid	C06429	HMDB02183	3.52283e-05	16	0.625	0.0625	0.0625	0	0.25	0.625	0	0	0
Muscle_2849	Muscle	2849	guanosine 5'- monophosphate (5'-GMP)	Nucleotide	C00144	HMDB01397	3.31455e-05	7	0.571429	0.285714	0	0	0	0.571429	0.142857	0	0
BAT_32492	BAT	32492	caprylate (8:0)	Lipid	C06423	HMDB00482	2.35808e-05	1	0	0	0	0	0	1	0	0	0
Muscle_15731	Muscle	15731	S-lactoylglutathione	Amino Acid	C03451	HMDB01066	2.62775e-05	2	0	0.5	0	0	0.5	0	0	0	0
Muscle_15910	Muscle	15910	maltotetraose	Carbohydrate	C02052	HMDB01296	2.68471e-05	5	0.8	0.2	0	0	0	0.8	0	0	0
Muscle_19130	Muscle	19130	1,2-dipalmitoyl-GPC (16:0/16:0)	Lipid	D03585	HMDB00564	3.56555e-05	11	0.636364	0.0909091	0.0909091	0	0.0909091	0.636364	0	0.0909091	0
Muscle_19503	Muscle	19503	stearoyl sphingomyelin (d18:1/18:0)	Lipid	C00550	HMDB01348	3.5504e-05	15	0.8	0.0666667	0.0666667	0	0.0666667	0.8	0	0	0
Muscle_54941	Muscle	54941	palmitoyl-dihomo-linolenoyl-glycerol (16:0/20:3n3 or 6) [2]*	Lipid			3.61724e-05	6	0.333333	0.5	0	0.166667	0	0.333333	0	0	0
Muscle_27710	Muscle	27710	N-acetylglycine	Amino Acid		HMDB00532	3.22145e-05	11	0.636364	0.0909091	0	0.0909091	0	0.636364	0.0909091	0.0909091	0
Muscle_39730	Muscle	39730	N-stearoyltaurine	Lipid			2.89081e-05	3	0.333333	0.333333	0	0	0	0.333333	0.333333	0	0
Muscle_52438	Muscle	52438	1-stearoyl-2-oleoyl-GPC (18:0/18:1)	Lipid		HMDB08038	3.3158e-05	13	0.769231	0.0769231	0	0	0	0.769231	0.153846	0	0
Muscle_32506	Muscle	32506	2-linoleoylglycerol (18:2)	Lipid		HMDB11538	3.43368e-05	4	0.5	0.25	0	0	0	0.5	0.25	0	0
Muscle_33945	Muscle	33945	phenylacetylglycine	Peptide	C05598	HMDB00821	2.18894e-05	1	0	1	0	0	0	0	0	0	0
Muscle_34419	Muscle	34419	1-linoleoyl-GPC (18:2)	Lipid	C04100	HMDB10386	2.48228e-05	2	0.5	0.5	0	0	0	0.5	0	0	0
BAT_52628	BAT	52628	1-palmitoyl-2-linoleoyl-GPG (16:0/18:2)	Lipid		HMDB10575	1.00208e-07	1	0	0	0	0	0	1	0	0	0
Muscle_35107	Muscle	35107	isovalerylglycine	Amino Acid		HMDB00678	1.00208e-07	1	0	1	0	0	0	0	0	0	0
Muscle_35117	Muscle	35117	taurocyamine	Amino Acid	C01959	HMDB03584	3.0595e-05	4	0.25	0.75	0	0	0	0.25	0	0	0
Muscle_38125	Muscle	38125	4-cholesten-3-one	Lipid	C00599	HMDB00921	2.83355e-05	2	0	0.5	0	0	0.5	0	0	0	0
BAT_38102	BAT	38102	oleoyl ethanolamide	Lipid		HMDB02088	2.69999e-05	1	0	0	0	0	0	1	0	0	0
BAT_1574	BAT	1574	histamine	Amino Acid	C00388	HMDB00870	2.80412e-05	1	0	0	0	0	0	1	0	0	0
Muscle_35159	Muscle	35159	cysteine-glutathione disulfide	Amino Acid		HMDB00656	3.19389e-05	9	0.222222	0.333333	0	0.111111	0.111111	0.222222	0.222222	0	0
BAT_32401	BAT	32401	trigonelline (N'-methylnicotinate)	Cofactors and Vitamins	C01004	HMDB00875	2.80412e-05	1	0	0	0	0	0	1	0	0	0
Muscle_48492	Muscle	48492	behenoyl sphingomyelin (d18:1/22:0)*	Lipid		HMDB12103	3.2713e-05	14	0.571429	0.142857	0	0	0	0.571429	0.214286	0.0714286	0
Muscle_57473	Muscle	57473	sphingomyelin (d18:0/18:0, d19:0/17:0)*	Lipid		HMDB12087	3.29464e-05	11	0.727273	0.0909091	0	0	0	0.727273	0.0909091	0	0.0909091
Muscle_35665	Muscle	35665	N-acetyl-aspartyl-glutamate (NAAG)	Amino Acid	C12270	HMDB01067	2.08119e-05	4	0	1	0	0	0	0	0	0	0
Muscle_37536	Muscle	37536	12-HETE	Lipid		HMDB06111	3.03253e-05	7	0.714286	0.285714	0	0	0	0.714286	0	0	0
Muscle_37538	Muscle	37538	15-HETE	Lipid	C04742	HMDB02110	3.03533e-05	8	0.75	0.25	0	0	0	0.75	0	0	0
Muscle_57393	Muscle	57393	12-HHTrE	Lipid	C20388	HMDB12535	2.62264e-05	3	0	0.333333	0	0	0	0	0.333333	0.333333	0
BAT_35482	BAT	35482	2-methylmalonylcarnitine (C4-DC)	Lipid		HMDB13133	1.00208e-07	1	0	0	0	0	0	1	0	0	0
Muscle_40406	Muscle	40406	trimethylamine N-oxide	Lipid	C01104	HMDB00925	1.00208e-07	1	0	1	0	0	0	0	0	0	0
Muscle_40730	Muscle	40730	imidazole propionate	Amino Acid		HMDB02271	4.0083e-07	2	0	0.5	0	0	0.5	0	0	0	0
BAT_35675	BAT	35675	2-hydroxypalmitate	Lipid		HMDB31057	1.00208e-07	1	0	0	0	0	0	1	0	0	0
Muscle_41374	Muscle	41374	phenylalanylalanine	Peptide			1.00208e-07	1	0	1	0	0	0	0	0	0	0
BAT_2831	BAT	2831	adenosine 3',5'-cyclic monophosphate (cAMP)	Nucleotide	C00575	HMDB00058	2.71769e-05	3	0	0	0	0	0	1	0	0	0
Muscle_42450	Muscle	42450	1-stearoyl-2-arachidonoyl-GPC (18:0/20:4)	Lipid		HMDB08048	2.8733e-05	4	0.75	0.25	0	0	0	0.75	0	0	0
Muscle_52447	Muscle	52447	1-stearoyl-2-arachidonoyl-GPE (18:0/20:4)	Lipid		HMDB09003	2.60358e-05	3	0.666667	0.333333	0	0	0	0.666667	0	0	0
Muscle_52495	Muscle	52495	sphingomyelin (d18:1/21:0, d17:1/22:0, d16:1/23:0)*	Lipid			2.81416e-05	4	0.75	0.25	0	0	0	0.75	0	0	0
Muscle_43264	Muscle	43264	3-hydroxybutyrylcarnitine (1)	Lipid		HMDB13127	2.27745e-07	2	0	0.5	0	0	0	0	0.5	0	0
Muscle_44621	Muscle	44621	1-(1-enyl-oleoyl)-GPE (P-18:1)*	Lipid			2.27745e-07	2	0.5	0.5	0	0	0	0.5	0	0	0
Muscle_45095	Muscle	45095	2-methylbutyrylcarnitine (C5)	Amino Acid		HMDB00378	3.23233e-05	6	0.666667	0.166667	0	0	0.166667	0.666667	0	0	0
BAT_32489	BAT	32489	caproate (6:0)	Lipid	C01585	HMDB00535	3.21712e-05	2	0	0	0	0	0	0.5	0.5	0	0
Muscle_45428	Muscle	45428	N-acetylmethionine sulfoxide	Amino Acid			3.33894e-05	5	0	0.2	0	0	0.6	0	0	0.2	0
BAT_15860	BAT	15860	UDP-galactose	Carbohydrate	C00052	HMDB00302	1.00208e-07	1	0	0	0	0	0	1	0	0	0
Muscle_46537	Muscle	46537	alpha-hydroxyisovalerate	Amino Acid		HMDB00407	1.00208e-07	1	0	1	0	0	0	0	0	0	0
BAT_37501	BAT	37501	gamma-tocotrienol	Cofactors and Vitamins	C14155	HMDB12958	1.00208e-07	1	0	0	0	0	0	1	0	0	0
Muscle_48258	Muscle	48258	1-oleoyl-GPC (18:1)	Lipid		HMDB02815	1.00208e-07	1	0	1	0	0	0	0	0	0	0
Muscle_48490	Muscle	48490	sphingomyelin (d18:1/20:0, d16:1/22:0)*	Lipid		HMDB12102	3.2998e-05	13	0.615385	0.0769231	0	0.0769231	0	0.615385	0.153846	0	0.0769231
Muscle_57330	Muscle	57330	lignoceroyl sphingomyelin (d18:1/24:0)	Lipid			3.10919e-05	12	0.666667	0.166667	0	0	0.0833333	0.666667	0	0.0833333	0
Muscle_48990	Muscle	48990	pyruvate	Carbohydrate	C00022	HMDB00243	2.51429e-05	2	0.5	0.5	0	0	0	0.5	0	0	0
Muscle_52436	Muscle	52436	tricosanoyl sphingomyelin (d18:1/23:0)*	Lipid		HMDB12105	2.88432e-05	5	0.6	0.4	0	0	0	0.6	0	0	0
Muscle_52452	Muscle	52452	1-stearoyl-2-linoleoyl-GPC (18:0/18:2)*	Lipid		HMDB08039	3.16128e-05	5	0.8	0.2	0	0	0	0.8	0	0	0
Muscle_52466	Muscle	52466	1-stearoyl-2-docosahexaenoyl-GPE (18:0/22:6)*	Lipid		HMDB05334	2.60732e-05	4	0.25	0.25	0	0	0.25	0.25	0.25	0	0
Muscle_52475	Muscle	52475	1-(1-enyl-stearoyl)-2-arachidonoyl-GPE (P-18:0/20:4)*	Lipid		HMDB05779	2.95408e-05	3	0.666667	0.333333	0	0	0	0.666667	0	0	0
BAT_48258	BAT	48258	1-oleoyl-GPC (18:1)	Lipid		HMDB02815	1.00208e-07	1	0	0	0	0	0	1	0	0	0
Muscle_53237	Muscle	53237	sedoheptulose	Carbohydrate		HMDB03219	1.00208e-07	1	0	1	0	0	0	0	0	0	0
Muscle_54961	Muscle	54961	oleoyl-arachidonoyl-glycerol (18:1/20:4) [2]*	Lipid		HMDB07228	2.49522e-05	3	0.333333	0.666667	0	0	0	0.333333	0	0	0
Muscle_54979	Muscle	54979	N-stearoyl-sphingosine (d18:1/18:0)*	Lipid		HMDB04950	2.08846e-05	5	0.8	0.2	0	0	0	0.8	0	0	0
Muscle_57434	Muscle	57434	ceramide (d18:1/17:0, d17:1/18:0)*	Lipid			2.09012e-05	6	0.833333	0.166667	0	0	0	0.833333	0	0	0
Muscle_55041	Muscle	55041	1-oleoyl-2-arachidonoyl-GPE (18:1/20:4)*	Lipid		HMDB09069	3.30063e-05	4	0	0.25	0	0.5	0.25	0	0	0	0
Muscle_57331	Muscle	57331	behenoyl dihydrosphingomyelin (d18:0/22:0)*	Lipid		HMDB12091	3.286e-05	6	0.5	0.166667	0	0	0.166667	0.5	0.166667	0	0
BAT_33961	BAT	33961	1-stearoyl-GPC (18:0)	Lipid		HMDB10384	2.4529e-05	1	0	0	0	0	0	1	0	0	0
Muscle_57341	Muscle	57341	1,2-dipalmitoyl-GPE (16:0/16:0)*	Lipid		HMDB08923	2.74605e-05	4	0.75	0.25	0	0	0	0.75	0	0	0
Muscle_57418	Muscle	57418	glycosyl-N-stearoyl-sphinganine (d18:0/18:0)*	Lipid			3.61376e-05	9	0.666667	0.111111	0.111111	0	0	0.666667	0.111111	0	0
Muscle_57444	Muscle	57444	glycosyl-N-(2-hydroxynervonoyl)-sphingosine (d18:1/24:1(2OH))*	Lipid			3.58351e-05	11	0.545455	0.0909091	0.0909091	0.0909091	0.0909091	0.545455	0.0909091	0	0
BAT_15650	BAT	15650	N1-methyladenosine	Nucleotide	C02494	HMDB03331	1.67013e-07	1	0	0	0	0	0	1	0	0	0
Muscle_57450	Muscle	57450	stearoyl-arachidonoyl-glycerol (18:0/20:4) [1]*	Lipid			2.27745e-07	2	0	0.5	0	0	0	0	0	0	0.5
BAT_594	BAT	594	nicotinamide	Cofactors and Vitamins	C00153	HMDB01406	2.27778e-05	1	0	0	0	0	0	1	0	0	0
Muscle_57523	Muscle	57523	docosahexaenoylcarnitine (C22:6)*	Lipid			2.52842e-05	3	0.333333	0.333333	0	0	0.333333	0.333333	0	0	0
Muscle_57595	Muscle	57595	glycosyl ceramide (d18:1/20:0, d16:1/22:0)*	Lipid			3.42385e-05	13	0.923077	0.0769231	0	0	0	0.923077	0	0	0
BAT_57651	BAT	57651	hexadecatrienoate (16:3n3)	Lipid			2.57757e-05	1	0	0	0	0	0	1	0	0	0
Muscle_57652	Muscle	57652	hexadecadienoate (16:2n6)	Lipid		HMDB00477	2.90325e-05	4	0.5	0.25	0.25	0	0	0.5	0	0	0
Serum_57	Serum	57	glutamate	Amino Acid	C00025	HMDB00148	3.92439e-05	20	0.55	0.05	0	0.05	0.15	0.2	0.55	0	0
Serum_1125	Serum	1125	isoleucine	Amino Acid	C00407	HMDB00172	4.10846e-05	38	0.342105	0.0263158	0	0.0526316	0.210526	0.315789	0.342105	0	0.0526316
Serum_1649	Serum	1649	valine	Amino Acid	C00183	HMDB00883	4.06877e-05	29	0.310345	0.0689655	0	0	0.275862	0.172414	0.310345	0.0689655	0.103448
Serum_2125	Serum	2125	taurine	Amino Acid	C00245	HMDB00251	4.00805e-05	32	0.5625	0.03125	0	0	0.21875	0.125	0.5625	0.0625	0
Serum_22137	Serum	22137	homoarginine	Amino Acid	C01924	HMDB00670	3.78391e-05	11	0.363636	0.0909091	0.0909091	0.0909091	0.363636	0	0.363636	0	0
Serum_37123	Serum	37123	N-glycolylneuraminate	Xenobiotics	C03410	HMDB00833	4.07633e-05	37	0.567568	0.027027	0	0	0.216216	0.135135	0.567568	0.027027	0.027027
Serum_48782	Serum	48782	C-glycosyltryptophan	Amino Acid			3.94882e-05	22	0.318182	0.0454545	0	0	0.545455	0.0454545	0.318182	0	0.0454545
Serum_62100	Serum	62100	5-methylthioribose	Amino Acid		HMDB01087	3.83742e-05	14	0.357143	0.285714	0	0	0.214286	0	0.357143	0	0.142857
Serum_60	Serum	60	leucine	Amino Acid	C00123	HMDB00687	4.18955e-05	45	0.333333	0.0888889	0	0.0666667	0.155556	0.288889	0.333333	0	0.0666667
Serum_1512	Serum	1512	picolinate	Amino Acid	C10164	HMDB02243	3.7612e-05	16	0.1875	0.0625	0	0.0625	0.5625	0.125	0.1875	0	0
Serum_2133	Serum	2133	inosine 5'-monophosphate (IMP)	Nucleotide	C00130	HMDB00175	4.08455e-05	40	0.5	0.025	0	0	0.225	0.125	0.5	0.1	0.025
Serum_18374	Serum	18374	methionine sulfoxide	Amino Acid	C02989	HMDB02005	3.72658e-05	8	0.25	0.5	0	0	0	0.125	0.25	0.125	0
Serum_35127	Serum	35127	prolylhydroxyproline	Amino Acid		HMDB06695	3.87499e-05	14	0.428571	0.142857	0	0	0.285714	0.0714286	0.428571	0.0714286	0
Serum_52475	Serum	52475	1-(1-enyl-stearoyl)-2-arachidonoyl-GPE (P-18:0/20:4)*	Lipid		HMDB05779	3.85569e-05	23	0.521739	0.0869565	0.0434783	0.0869565	0.0869565	0.0869565	0.521739	0	0.0869565
Serum_52673	Serum	52673	1-(1-enyl-palmitoyl)-2-arachidonoyl-GPE (P-16:0/20:4)*	Lipid		HMDB11352	3.89708e-05	25	0.48	0.08	0.04	0.2	0.04	0.08	0.48	0	0.08
Serum_1651	Serum	1651	pyridoxal	Cofactors and Vitamins	C00250	HMDB01545	3.95119e-05	17	0.470588	0.0588235	0	0	0.176471	0.235294	0.470588	0.0588235	0
Serum_32506	Serum	32506	2-linoleoylglycerol (18:2)	Lipid		HMDB11538	3.58913e-05	8	0.25	0.125	0	0.25	0.375	0	0.25	0	0
Serum_36747	Serum	36747	deoxycarnitine	Lipid	C01181	HMDB01161	3.59747e-05	5	0.8	0.2	0	0	0	0	0.8	0	0
Serum_43343	Serum	43343	2-aminooctanoate	Lipid		HMDB00991	3.66995e-05	10	0.3	0.1	0	0.1	0.2	0.3	0.3	0	0
Serum_43802	Serum	43802	guanidinoacetate	Amino Acid	C00581	HMDB00128	3.90749e-05	20	0.35	0.05	0	0.1	0.05	0.35	0.35	0.1	0
Serum_64	Serum	64	phenylalanine	Amino Acid	C00079	HMDB00159	3.871e-05	20	0.25	0.05	0	0.1	0.25	0.35	0.25	0	0
Serum_34387	Serum	34387	N-acetylproline	Amino Acid			3.82071e-05	10	0.3	0.1	0	0.5	0	0.1	0.3	0	0
Serum_35132	Serum	35132	3-methylcytidine	Nucleotide			3.29649e-05	1	0	1	0	0	0	0	0	0	0
Serum_61826	Serum	61826	N-linoleoyltaurine*	Lipid			3.45872e-05	8	0.25	0.5	0	0.25	0	0	0.25	0	0
Serum_555	Serum	555	adenosine	Nucleotide	C00212	HMDB00050	3.30789e-05	5	0.4	0.2	0.2	0	0	0	0.4	0	0.2
Serum_2372	Serum	2372	cytidine 5'-monophosphate (5'-CMP)	Nucleotide	C00055	HMDB00095	3.81379e-05	18	0.5	0.0555556	0	0.0555556	0.0555556	0.166667	0.5	0	0.166667
Serum_2849	Serum	2849	guanosine 5'- monophosphate (5'-GMP)	Nucleotide	C00144	HMDB01397	3.47952e-05	11	0.363636	0.0909091	0.0909091	0.0909091	0.181818	0	0.363636	0	0.181818
Serum_566	Serum	566	phenylpyruvate	Amino Acid	C00166	HMDB00205	4.12262e-05	23	0.521739	0.0434783	0	0.304348	0.0434783	0.0434783	0.521739	0	0.0434783
BAT_53237	BAT	53237	sedoheptulose	Carbohydrate		HMDB03219	1.00208e-07	1	0	0	0	0	0	0	1	0	0
Serum_584	Serum	584	mannose	Carbohydrate	C00159	HMDB00169	1.00208e-07	1	0	1	0	0	0	0	0	0	0
Serum_594	Serum	594	nicotinamide	Cofactors and Vitamins	C00153	HMDB01406	3.67174e-05	11	0.454545	0.0909091	0	0.363636	0	0	0.454545	0	0.0909091
BAT_62069	BAT	62069	3-hydroxyadipate*	Lipid		HMDB00345	1.00208e-07	1	0	0	0	0	0	0	1	0	0
Serum_1126	Serum	1126	alanine	Amino Acid	C00041	HMDB00161	1.00208e-07	1	0	1	0	0	0	0	0	0	0
Serum_1356	Serum	1356	nonadecanoate (19:0)	Lipid	C16535	HMDB00772	3.13829e-05	12	0.916667	0.0833333	0	0	0	0	0.916667	0	0
Serum_44664	Serum	44664	glutarylcarnitine (C5-DC)	Amino Acid		HMDB13130	3.72949e-05	9	0.555556	0.111111	0	0.111111	0	0.111111	0.555556	0.111111	0
Serum_1412	Serum	1412	2'-deoxyuridine	Nucleotide	C00526	HMDB00012	3.58766e-05	9	0.444444	0.111111	0	0	0.222222	0.222222	0.444444	0	0
Serum_2183	Serum	2183	thymidine	Nucleotide	C00214	HMDB00273	3.30893e-05	5	0.4	0.2	0	0	0.4	0	0.4	0	0
Serum_34409	Serum	34409	stearoylcarnitine (C18)	Lipid		HMDB00848	3.50198e-05	15	0.533333	0.0666667	0	0	0.333333	0	0.533333	0	0.0666667
Serum_40473	Serum	40473	hydantoin-5-propionate	Amino Acid	C05565	HMDB01212	3.7279e-05	21	0.619048	0.047619	0	0.142857	0.0952381	0.047619	0.619048	0.047619	0
Serum_57513	Serum	57513	arachidoylcarnitine (C20)*	Lipid		HMDB06460	3.80744e-05	20	0.65	0.05	0	0	0.15	0.1	0.65	0.05	0
Serum_57515	Serum	57515	lignoceroylcarnitine (C24)*	Lipid			3.38772e-05	10	0.7	0.1	0.1	0	0.1	0	0.7	0	0
BAT_1444	BAT	1444	pipecolate	Amino Acid	C00408	HMDB00070	1.00208e-07	1	0	0	0	0	0	0	1	0	0
Serum_1444	Serum	1444	pipecolate	Amino Acid	C00408	HMDB00070	1.00208e-07	1	0	1	0	0	0	0	0	0	0
Serum_1494	Serum	1494	5-oxoproline	Amino Acid	C01879	HMDB00267	2.78071e-05	2	0.5	0.5	0	0	0	0	0.5	0	0
Serum_43582	Serum	43582	5-(galactosylhydroxy)-L-lysine	Amino Acid			2.78071e-05	2	0.5	0.5	0	0	0	0	0.5	0	0
BAT_31850	BAT	31850	butyrylglycine (C4)	Lipid		HMDB00808	1.00208e-07	1	0	0	0	0	0	0	1	0	0
Serum_1508	Serum	1508	pantothenate (Vitamin B5)	Cofactors and Vitamins	C00864	HMDB00210	1.00208e-07	1	0	1	0	0	0	0	0	0	0
Serum_1561	Serum	1561	alpha-tocopherol	Cofactors and Vitamins	C02477	HMDB01893	2.68662e-05	4	0.25	0.25	0	0	0	0	0.25	0.5	0
Serum_37058	Serum	37058	succinylcarnitine (C4-DC)	Energy		HMDB61717	2.43655e-05	4	0.25	0.5	0	0.25	0	0	0.25	0	0
Serum_1585	Serum	1585	N-acetylalanine	Amino Acid	C02847	HMDB00766	3.09675e-05	4	0.75	0.25	0	0	0	0	0.75	0	0
Serum_21127	Serum	21127	1-palmitoylglycerol (16:0)	Lipid		HMDB31074	2.74118e-05	3	0	0.666667	0	0	0	0	0	0.333333	0
Serum_57747	Serum	57747	3-methylglutaconate	Amino Acid		HMDB00522	3.00621e-05	5	0.4	0.2	0	0	0.4	0	0.4	0	0
Serum_1587	Serum	1587	N-acetylleucine	Amino Acid	C02710	HMDB11756	4.01049e-05	31	0.741935	0.0322581	0	0.0645161	0.0645161	0.0645161	0.741935	0.0322581	0
Serum_1591	Serum	1591	N-acetylvaline	Amino Acid		HMDB11757	4.10398e-05	32	0.65625	0.03125	0	0.125	0.15625	0.03125	0.65625	0	0
Serum_48455	Serum	48455	N2,N6-diacetyllysine	Amino Acid			4.04159e-05	31	0.580645	0.0322581	0	0.0645161	0.193548	0.0967742	0.580645	0.0322581	0
Serum_62562	Serum	62562	1-carboxyethylvaline	Amino Acid			3.68124e-05	22	0.818182	0.0454545	0	0.0909091	0.0454545	0	0.818182	0	0
Serum_1598	Serum	1598	tigloylglycine	Amino Acid		HMDB00959	2.43926e-05	2	0	1	0	0	0	0	0	0	0
BAT_57443	BAT	57443	ceramide (d18:2/24:1, d18:1/24:2)*	Lipid			2.20517e-05	1	0	0	0	0	0	0	1	0	0
BAT_22842	BAT	22842	cholate	Lipid	C00695	HMDB00619	3.24488e-05	6	0	0	0	0	0	0	1	0	0
Serum_1605	Serum	1605	ursodeoxycholate	Lipid	C07880	HMDB00946	3.5492e-05	12	0.666667	0.0833333	0.0833333	0.166667	0	0	0.666667	0	0
Serum_22842	Serum	22842	cholate	Lipid	C00695	HMDB00619	3.30851e-05	8	0.625	0.125	0.125	0.125	0	0	0.625	0	0
Serum_31885	Serum	31885	beta-muricholate	Lipid	C17726	HMDB00415	3.50221e-05	10	0.5	0.1	0.1	0.2	0.1	0	0.5	0	0
Serum_31904	Serum	31904	7-ketodeoxycholate	Lipid		HMDB00391	3.56506e-05	14	0.714286	0.0714286	0.0714286	0.142857	0	0	0.714286	0	0
Serum_52616	Serum	52616	1-palmitoyl-2-stearoyl-GPC (16:0/18:0)	Lipid		HMDB07970	3.59943e-05	13	0.615385	0.0769231	0	0.0769231	0.153846	0	0.615385	0	0.0769231
Serum_52716	Serum	52716	1-(1-enyl-palmitoyl)-2-palmitoyl-GPC (P-16:0/16:0)*	Lipid		HMDB11206	3.49152e-05	8	0.5	0.125	0.25	0.125	0	0	0.5	0	0
Serum_1648	Serum	1648	serine	Amino Acid	C00065	HMDB00187	2.72684e-05	2	0	1	0	0	0	0	0	0	0
Serum_3155	Serum	3155	3-ureidopropionate	Nucleotide	C02642	HMDB00026	2.38392e-05	4	0	0.75	0	0.25	0	0	0	0	0
Serum_52603	Serum	52603	1,2-dilinoleoyl-GPC (18:2/18:2)	Lipid		HMDB08138	2.54234e-05	5	0	1	0	0	0	0	0	0	0
Serum_5086	Serum	5086	dimethylglycine	Amino Acid	C01026	HMDB00092	3.74834e-05	8	0.375	0.125	0	0.25	0	0.25	0.375	0	0
Serum_27710	Serum	27710	N-acetylglycine	Amino Acid		HMDB00532	3.44221e-05	9	0.111111	0.333333	0	0.111111	0	0.444444	0.111111	0	0
Serum_32401	Serum	32401	trigonelline (N'-methylnicotinate)	Cofactors and Vitamins	C01004	HMDB00875	3.52685e-05	13	0.153846	0.307692	0	0.153846	0.0769231	0.307692	0.153846	0	0
Serum_33952	Serum	33952	myristoylcarnitine (C14)	Lipid		HMDB05066	3.6926e-05	26	0.807692	0.0384615	0	0.0384615	0	0.0384615	0.807692	0	0.0769231
Serum_35160	Serum	35160	oleoylcarnitine (C18:1)	Lipid		HMDB05065	3.80085e-05	27	0.740741	0.037037	0	0.037037	0	0.111111	0.740741	0	0.0740741
Serum_43264	Serum	43264	3-hydroxybutyrylcarnitine (1)	Lipid		HMDB13127	3.3485e-05	5	0.2	0.4	0	0.2	0	0	0.2	0	0.2
Serum_43493	Serum	43493	formiminoglutamate	Amino Acid	C00439	HMDB00854	3.47287e-05	5	0.4	0.2	0	0.4	0	0	0.4	0	0
Serum_46223	Serum	46223	linoleoylcarnitine (C18:2)*	Lipid		HMDB06469	3.87956e-05	33	0.636364	0.0606061	0	0.121212	0.0606061	0.0606061	0.636364	0	0.0606061
Serum_57511	Serum	57511	linolenoylcarnitine (C18:3)*	Lipid			3.96996e-05	36	0.638889	0.0555556	0	0.138889	0.0555556	0.0555556	0.638889	0	0.0555556
Serum_57520	Serum	57520	dihomo-linoleoylcarnitine (C20:2)*	Lipid			3.84583e-05	26	0.653846	0.0384615	0	0.0769231	0	0.115385	0.653846	0.0384615	0.0769231
Serum_62556	Serum	62556	3-hydroxyhexanoylcarnitine (2)	Lipid			3.68794e-05	10	0.4	0.3	0	0.1	0	0.2	0.4	0	0
BAT_5983	BAT	5983	corticosterone	Lipid	C02140	HMDB01547	2.50163e-05	1	0	0	0	0	0	0	1	0	0
Serum_5983	Serum	5983	corticosterone	Lipid	C02140	HMDB01547	2.80726e-05	3	0	0.333333	0	0.333333	0	0	0	0.333333	0
Serum_6146	Serum	6146	2-aminoadipate	Amino Acid	C00956	HMDB00510	3.95802e-05	28	0.428571	0.0357143	0.0357143	0.107143	0.178571	0.178571	0.428571	0.0357143	0
Serum_15107	Serum	15107	N-acetylglucosamine 6-phosphate	Carbohydrate	C00357	HMDB02817	2.12831e-05	2	0	0.5	0	0	0.5	0	0	0	0
Serum_15443	Serum	15443	glucuronate	Carbohydrate	C00191	HMDB00127	3.65771e-05	8	0.25	0.125	0.125	0.125	0	0.375	0.25	0	0
Serum_52614	Serum	52614	1-(1-enyl-stearoyl)-2-oleoyl-GPE (P-18:0/18:1)	Lipid		HMDB11375	3.47447e-05	8	0.5	0.125	0.25	0.125	0	0	0.5	0	0
Serum_15681	Serum	15681	4-guanidinobutanoate	Amino Acid	C01035	HMDB03464	3.53253e-05	14	0.357143	0.0714286	0.0714286	0.0714286	0.357143	0.0714286	0.357143	0	0
Serum_63151	Serum	63151	N,N-dimethylalanine	Amino Acid			3.286e-05	10	0.1	0.2	0	0.1	0.1	0.4	0.1	0.1	0
Serum_18497	Serum	18497	taurocholate	Lipid	C05122	HMDB00036	2.71657e-05	4	0.25	0.25	0	0	0	0.25	0.25	0	0.25
Serum_19263	Serum	19263	1-palmitoyl-2-oleoyl-GPE (16:0/18:1)	Lipid		HMDB05320	3.66382e-05	10	0.6	0.1	0	0.1	0.1	0.1	0.6	0	0
BAT_577	BAT	577	fructose	Carbohydrate	C00095	HMDB00660	2.59741e-05	1	0	0	0	0	0	0	1	0	0
Serum_20488	Serum	20488	glucose	Carbohydrate	C00031	HMDB00122	2.92844e-05	3	0	1	0	0	0	0	0	0	0
Serum_45428	Serum	45428	N-acetylmethionine sulfoxide	Amino Acid			3.09821e-05	4	0.5	0.25	0	0.25	0	0	0.5	0	0
BAT_33950	BAT	33950	N-acetylphenylalanine	Amino Acid	C03519	HMDB00512	1.00208e-07	1	0	0	0	0	0	0	1	0	0
Serum_21232	Serum	21232	2-oleoylglycerol (18:1)	Lipid		HMDB11537	1.00208e-07	1	0	1	0	0	0	0	0	0	0
Serum_27513	Serum	27513	indoleacetate	Amino Acid	C00954	HMDB00197	2.54677e-05	2	0	0.5	0	0	0.5	0	0	0	0
Serum_27672	Serum	27672	3-indoxyl sulfate	Amino Acid		HMDB00682	6.73618e-07	6	0	0.333333	0.166667	0.166667	0.333333	0	0	0	0
BAT_43831	BAT	43831	1-methylhistamine	Amino Acid	C05127	HMDB00898	4.3304e-07	1	0	0	0	0	0	0	1	0	0
Serum_36600	Serum	36600	1-linoleoyl-GPE (18:2)*	Lipid		HMDB11507	3.0864e-05	4	0	0.25	0	0	0	0.75	0	0	0
Serum_63590	Serum	63590	ascorbic acid 2-sulfate	Cofactors and Vitamins			3.34573e-05	7	0.142857	0.428571	0	0.285714	0.142857	0	0.142857	0	0
BAT_1648	BAT	1648	serine	Amino Acid	C00065	HMDB00187	1.3361e-07	1	0	0	0	0	0	0	1	0	0
Serum_31928	Serum	31928	2-methylbutyrylglycine (C5)	Amino Acid		HMDB00339	2.00415e-07	2	0	0.5	0.5	0	0	0	0	0	0
Serum_35665	Serum	35665	N-acetyl-aspartyl-glutamate (NAAG)	Amino Acid	C12270	HMDB01067	3.56e-05	7	0.714286	0.142857	0	0.142857	0	0	0.714286	0	0
Serum_32446	Serum	32446	guanidinosuccinate	Amino Acid	C03139	HMDB03157	2.71629e-05	4	0	0.25	0	0	0.25	0	0	0.5	0
Serum_32553	Serum	32553	phenol sulfate	Amino Acid	C02180	HMDB60015	2.77354e-05	4	0.25	0.25	0	0.25	0.25	0	0.25	0	0
Serum_52747	Serum	52747	phenol glucuronide	Amino Acid		HMDB60014	2.89973e-05	5	0.4	0.2	0	0.2	0.2	0	0.4	0	0
Serum_33443	Serum	33443	valerate (5:0)	Lipid	C00803	HMDB00892	2.94961e-05	2	0	0.5	0	0	0	0.5	0	0	0
Serum_37070	Serum	37070	methylphosphate	Nucleotide		HMDB61711	1.80374e-07	1	0	1	0	0	0	0	0	0	0
BAT_63358	BAT	63358	3-hydroxydecanoylcarnitine	Lipid		HMDB61636	2.00415e-07	1	0	0	0	0	0	0	1	0	0
Serum_37506	Serum	37506	palmitoyl sphingomyelin (d18:1/16:0)	Lipid			3.20664e-07	3	0.333333	0.333333	0.333333	0	0	0	0.333333	0	0
Serum_39831	Serum	39831	eicosanedioate (C20-DC)	Lipid			2.11582e-05	1	0	1	0	0	0	0	0	0	0
BAT_54964	BAT	54964	linoleoyl-linolenoyl-glycerol (18:2/18:3) [2]*	Lipid		HMDB07250	1.00208e-07	1	0	0	0	0	0	0	1	0	0
Serum_39837	Serum	39837	docosadioate (C22-DC)	Lipid	C19625		1.00208e-07	1	0	1	0	0	0	0	0	0	0
BAT_40469	BAT	40469	N1-Methyl-2-pyridone-5-carboxamide	Cofactors and Vitamins	C05842	HMDB04193	1.3361e-07	1	0	0	0	0	0	0	1	0	0
Serum_40469	Serum	40469	N1-Methyl-2-pyridone-5-carboxamide	Cofactors and Vitamins	C05842	HMDB04193	2.00415e-07	2	0	0.5	0	0.5	0	0	0	0	0
Serum_40730	Serum	40730	imidazole propionate	Amino Acid		HMDB02271	6.41329e-07	6	0	0.166667	0	0.333333	0.166667	0	0	0.166667	0.166667
Serum_42398	Serum	42398	1-stearoyl-GPE (18:0)	Lipid		HMDB11130	2.45313e-05	4	0.25	0.25	0	0.5	0	0	0.25	0	0
Serum_42448	Serum	42448	1-stearoyl-2-oleoyl-GPE (18:0/18:1)	Lipid		HMDB08993	3.40107e-05	7	0.714286	0.142857	0	0	0	0.142857	0.714286	0	0
Serum_54958	Serum	54958	palmitoyl-arachidonoyl-glycerol (16:0/20:4) [2]*	Lipid		HMDB07112	3.0942e-05	5	0.2	0.2	0	0.4	0	0.2	0.2	0	0
BAT_1553	BAT	1553	2'-deoxyadenosine	Nucleotide	C00559	HMDB00101	1.00208e-07	1	0	0	0	0	0	0	1	0	0
Serum_43255	Serum	43255	N-acetyl-1-methylhistidine*	Amino Acid			1.00208e-07	1	0	1	0	0	0	0	0	0	0
Serum_43488	Serum	43488	N-acetylcarnosine	Amino Acid		HMDB12881	2.21119e-05	2	0	0.5	0	0	0	0	0	0	0.5
Serum_43591	Serum	43591	N2,N5-diacetylornithine	Amino Acid			3.17291e-05	3	0.666667	0.333333	0	0	0	0	0.666667	0	0
Serum_43761	Serum	43761	2-aminoheptanoate	Lipid			3.46532e-05	6	0.166667	0.166667	0	0.166667	0.333333	0	0.166667	0.166667	0
Serum_62946	Serum	62946	1-methyl-5-imidazoleacetate	Amino Acid		HMDB04988	3.40503e-05	10	0	0.4	0	0.2	0	0.1	0	0.3	0
Serum_44681	Serum	44681	palmitoylcarnitine (C16)	Lipid	C02990	HMDB00222	3.4569e-05	12	0.833333	0.0833333	0	0	0	0	0.833333	0	0.0833333
Serum_44878	Serum	44878	methionine sulfone	Amino Acid			3.42563e-05	6	0.333333	0.166667	0	0.166667	0.166667	0.166667	0.333333	0	0
Serum_46142	Serum	46142	mannitol/sorbitol	Carbohydrate	C00794	HMDB00247	2.71335e-05	4	0	0.25	0	0	0	0	0	0.75	0
Serum_61789	Serum	61789	isocaproylglycine	Lipid			3.55159e-05	7	0.285714	0.142857	0.142857	0.285714	0	0.142857	0.285714	0	0
BAT_33934	BAT	33934	gamma-glutamyl-epsilon-lysine	Peptide		HMDB03869	2.75395e-05	2	0	0	0	0	0	0	1	0	0
Serum_47118	Serum	47118	2-palmitoleoyl-GPC* (16:1)*	Lipid		HMDB10383	2.78823e-05	3	0.666667	0.333333	0	0	0	0	0.666667	0	0
Serum_53195	Serum	53195	1-myristoyl-2-arachidonoyl-GPC (14:0/20:4)*	Lipid		HMDB07883	3.08912e-05	9	0.777778	0.111111	0	0	0	0	0.777778	0.111111	0
Serum_47154	Serum	47154	sphingomyelin (d18:2/14:0, d18:1/14:1)*	Lipid			3.1004e-05	11	0.909091	0.0909091	0	0	0	0	0.909091	0	0
Serum_52454	Serum	52454	1-palmitoyl-2-dihomo-linolenoyl-GPC (16:0/20:3n3 or 6)*	Lipid			2.78116e-05	3	0.333333	0.333333	0	0.333333	0	0	0.333333	0	0
Serum_52462	Serum	52462	1-palmitoyl-2-arachidonoyl-GPC (16:0/20:4n6)	Lipid		HMDB07982	3.28006e-05	13	0.923077	0.0769231	0	0	0	0	0.923077	0	0
Serum_52610	Serum	52610	1-palmitoyl-2-docosahexaenoyl-GPC (16:0/22:6)	Lipid		HMDB07991	3.05719e-05	10	0.9	0.1	0	0	0	0	0.9	0	0
Serum_48258	Serum	48258	1-oleoyl-GPC (18:1)	Lipid		HMDB02815	2.25466e-05	3	0	0.333333	0	0	0.333333	0	0	0.333333	0
Serum_52449	Serum	52449	1-stearoyl-2-arachidonoyl-GPI (18:0/20:4)	Lipid		HMDB09815	2.1284e-05	6	0.333333	0.333333	0.166667	0	0.166667	0	0.333333	0	0
BAT_48341	BAT	48341	1-dihomo-linolenylglycerol (20:3)	Lipid			1.60332e-07	1	0	0	0	0	0	0	1	0	0
Serum_48491	Serum	48491	sphingomyelin (d18:1/20:1, d18:2/20:0)*	Lipid			2.29046e-07	2	0.5	0.5	0	0	0	0	0.5	0	0
BAT_63009	BAT	63009	S-(1,2-dicarboxyethyl)glutathione	Amino Acid			1.3361e-07	1	0	0	0	0	0	0	1	0	0
Serum_52281	Serum	52281	2-hydroxybutyrate/2-hydroxyisobutyrate	Amino Acid			2.00415e-07	2	0	0.5	0	0	0	0.5	0	0	0
Serum_52282	Serum	52282	2-methylcitrate/homocitrate	Energy			3.80387e-05	12	0.333333	0.0833333	0	0.5	0.0833333	0	0.333333	0	0
Serum_52438	Serum	52438	1-stearoyl-2-oleoyl-GPC (18:0/18:1)	Lipid		HMDB08038	3.00038e-05	9	0.444444	0.222222	0	0	0.222222	0.111111	0.444444	0	0
Serum_53261	Serum	53261	arachidonoylcholine	Lipid			2.38219e-05	3	0.666667	0.333333	0	0	0	0	0.666667	0	0
Serum_52669	Serum	52669	1-palmitoyl-2-oleoyl-GPI (16:0/18:1)*	Lipid		HMDB09783	3.45486e-05	10	0.3	0.1	0	0.1	0.2	0.2	0.3	0	0.1
Serum_62736	Serum	62736	4-methylhexanoylglycine	Lipid			3.63925e-05	10	0.3	0.1	0	0.2	0.2	0.2	0.3	0	0
Serum_63264	Serum	63264	pentose acid*	Partially Characterized Molecules			3.68794e-05	7	0.285714	0.142857	0	0	0.142857	0.428571	0.285714	0	0
BAT_41754	BAT	41754	heme	Cofactors and Vitamins	C00032	HMDB03178	3.00072e-05	1	0	0	0	0	0	0	1	0	0
Serum_57341	Serum	57341	1,2-dipalmitoyl-GPE (16:0/16:0)*	Lipid		HMDB08923	3.45146e-05	6	0.166667	0.166667	0	0.5	0	0	0.166667	0.166667	0
BAT_21127	BAT	21127	1-palmitoylglycerol (16:0)	Lipid		HMDB31074	1.00208e-07	1	0	0	0	0	0	0	1	0	0
Serum_57448	Serum	57448	glycosyl ceramide (d18:1/23:1, d17:1/24:1)*	Lipid			1.00208e-07	1	0	1	0	0	0	0	0	0	0
Serum_57453	Serum	57453	glycosyl ceramide (d18:2/24:1, d18:1/24:2)*	Lipid			2.11949e-05	2	0.5	0.5	0	0	0	0	0.5	0	0
Serum_57457	Serum	57457	glycosyl ceramide (d16:1/24:1, d18:1/22:1)*	Lipid			2.95508e-05	6	0.666667	0.333333	0	0	0	0	0.666667	0	0
BAT_63683	BAT	63683	branched-chain, straight-chain, or cyclopropyl 12:1 fatty acid*	Partially Characterized Molecules			2.75323e-05	1	0	0	0	0	0	0	1	0	0
Serum_57512	Serum	57512	margaroylcarnitine (C17)*	Lipid		HMDB06210	3.12804e-05	6	0.666667	0.166667	0	0.166667	0	0	0.666667	0	0
BAT_53	BAT	53	glutamine	Amino Acid	C00064	HMDB00641	2.9731e-05	2	0	0	0	0	0	0	1	0	0
Serum_57522	Serum	57522	pentadecanoylcarnitine (C15)*	Lipid			3.41452e-05	7	0.571429	0.142857	0	0	0.142857	0.142857	0.571429	0	0
Serum_61860	Serum	61860	octadecadienedioate (C18:2-DC)*	Lipid			2.63248e-05	1	0	1	0	0	0	0	0	0	0
Serum_57655	Serum	57655	2'-O-methyluridine	Nucleotide			1.50311e-07	1	0	1	0	0	0	0	0	0	0
BAT_57467	BAT	57467	docosatrienoate (22:3n6)*	Lipid			1.83299e-05	1	0	0	0	0	0	0	1	0	0
Serum_62064	Serum	62064	3-hydroxybutyroylglycine	Lipid			1.99189e-05	2	0	0.5	0	0	0	0	0	0	0.5
BAT_1806	BAT	1806	retinol (Vitamin A)	Cofactors and Vitamins	C00473	HMDB00305	1.00208e-07	1	0	0	0	0	0	0	1	0	0
Serum_62069	Serum	62069	3-hydroxyadipate*	Lipid		HMDB00345	1.00208e-07	1	0	1	0	0	0	0	0	0	0
BAT_1573	BAT	1573	guanosine	Nucleotide	C00387	HMDB00133	1.00208e-07	1	0	0	0	0	0	0	1	0	0
Serum_62101	Serum	62101	alpha-ketoglutaramate*	Amino Acid			1.00208e-07	1	0	1	0	0	0	0	0	0	0
Serum_63678	Serum	63678	succinoyltaurine	Amino Acid			3.25069e-05	4	0.25	0.25	0	0.5	0	0	0.25	0	0
eWAT_512	eWAT	512	asparagine	Amino Acid	C00152	HMDB00168	1.3361e-07	1	1	0	0	0	0	0	0	1	0
eWAT_53	eWAT	53	glutamine	Amino Acid	C00064	HMDB00641	2.00415e-07	2	0.5	0	0	0	0	0	0.5	0.5	0
eWAT_590	eWAT	590	hypotaurine	Amino Acid	C00519	HMDB00965	2.63024e-05	3	0.666667	0	0	0	0.333333	0	0	0.666667	0
eWAT_47155	eWAT	47155	glycerophosphoinositol*	Lipid			2.63116e-05	6	0.333333	0	0	0	0.5	0.166667	0	0.333333	0
eWAT_57814	eWAT	57814	(N(1) + N(8))-acetylspermidine	Amino Acid			3.0273e-05	7	0.857143	0	0	0	0.142857	0	0	0.857143	0
eWAT_42446	eWAT	42446	1-palmitoyl-2-linoleoyl-GPC (16:0/18:2)	Lipid		HMDB07973	3.06128e-05	15	0.866667	0	0	0	0.133333	0	0	0.866667	0
eWAT_53174	eWAT	53174	1,2-dilinoleoyl-GPE (18:2/18:2)*	Lipid		HMDB09093	3.05843e-05	16	0.9375	0	0	0	0.0625	0	0	0.9375	0
eWAT_1516	eWAT	1516	sarcosine	Amino Acid	C00213	HMDB00271	3.06484e-05	19	0.789474	0	0	0	0.157895	0.0526316	0	0.789474	0
eWAT_57523	eWAT	57523	docosahexaenoylcarnitine (C22:6)*	Lipid			2.96439e-05	10	0.9	0	0	0	0.1	0	0	0.9	0
eWAT_52449	eWAT	52449	1-stearoyl-2-arachidonoyl-GPI (18:0/20:4)	Lipid		HMDB09815	3.08912e-05	4	0.75	0	0	0.25	0	0	0	0.75	0
eWAT_27665	eWAT	27665	1-methylnicotinamide	Cofactors and Vitamins	C02918	HMDB00699	3.62771e-05	8	0.125	0	0	0.25	0.375	0.125	0.125	0.125	0
eWAT_605	eWAT	605	uracil	Nucleotide	C00106	HMDB00300	2.57959e-05	1	1	0	0	0	0	0	0	1	0
eWAT_1110	eWAT	1110	arachidonate (20:4n6)	Lipid	C00219	HMDB01043	1.7174e-05	5	1	0	0	0	0	0	0	1	0
eWAT_1105	eWAT	1105	linoleate (18:2n6)	Lipid	C01595	HMDB00673	1.8558e-05	8	1	0	0	0	0	0	0	1	0
eWAT_33971	eWAT	33971	10-heptadecenoate (17:1n7)	Lipid		HMDB60038	1.71751e-05	4	1	0	0	0	0	0	0	1	0
eWAT_35718	eWAT	35718	dihomolinolenate (20:3n3 or 3n6)	Lipid	C03242	HMDB02925	1.71723e-05	3	1	0	0	0	0	0	0	1	0
eWAT_1336	eWAT	1336	palmitate (16:0)	Lipid	C00249	HMDB00220	1.85548e-05	5	1	0	0	0	0	0	0	1	0
eWAT_52285	eWAT	52285	oleate/vaccenate (18:1)	Lipid			1.71723e-05	3	1	0	0	0	0	0	0	1	0
eWAT_57652	eWAT	57652	hexadecadienoate (16:2n6)	Lipid		HMDB00477	2.01754e-05	5	1	0	0	0	0	0	0	1	0
eWAT_34035	eWAT	34035	linolenate [alpha or gamma; (18:3n3 or 6)]	Lipid	C06426	HMDB03073	1.85554e-05	6	1	0	0	0	0	0	0	1	0
eWAT_54968	eWAT	54968	linoleoyl-linoleoyl-glycerol (18:2/18:2) [1]*	Lipid		HMDB07248	1.7174e-05	3	1	0	0	0	0	0	0	1	0
eWAT_1361	eWAT	1361	pentadecanoate (15:0)	Lipid	C16537	HMDB00826	1.85502e-05	3	1	0	0	0	0	0	0	1	0
eWAT_32418	eWAT	32418	myristoleate (14:1n5)	Lipid	C08322	HMDB02000	2.20952e-05	2	1	0	0	0	0	0	0	1	0
eWAT_15676	eWAT	15676	3-methyl-2-oxovalerate	Amino Acid	C00671	HMDB03736	3.17981e-05	9	0.666667	0	0	0.333333	0	0	0	0.666667	0
eWAT_1118	eWAT	1118	arachidate (20:0)	Lipid	C06425	HMDB02212	3.02869e-05	10	0.9	0	0	0	0	0	0.1	0.9	0
eWAT_1302	eWAT	1302	methionine	Amino Acid	C00073	HMDB00696	2.86876e-05	3	1	0	0	0	0	0	0	1	0
eWAT_37465	eWAT	37465	cytidine 2',3'-cyclic monophosphate	Nucleotide	C02354	HMDB11691	3.22322e-05	10	0.6	0	0	0.2	0	0	0.2	0.6	0
eWAT_1419	eWAT	1419	5-methylthioadenosine (MTA)	Amino Acid	C00170	HMDB01173	3.1937e-05	4	1	0	0	0	0	0	0	1	0
eWAT_44526	eWAT	44526	3-methyl-2-oxobutyrate	Amino Acid	C00141	HMDB00019	3.40877e-05	7	0.285714	0	0	0.142857	0	0	0.428571	0.285714	0.142857
eWAT_57453	eWAT	57453	glycosyl ceramide (d18:2/24:1, d18:1/24:2)*	Lipid			3.19118e-05	7	0.571429	0	0	0.428571	0	0	0	0.571429	0
eWAT_52683	eWAT	52683	1-palmitoleoyl-2-linoleoyl-GPC (16:1/18:2)*	Lipid		HMDB08006	2.91515e-05	18	0.944444	0	0	0	0.0555556	0	0	0.944444	0
eWAT_1356	eWAT	1356	nonadecanoate (19:0)	Lipid	C16535	HMDB00772	2.74576e-05	5	1	0	0	0	0	0	0	1	0
eWAT_1358	eWAT	1358	stearate (18:0)	Lipid	C01530	HMDB00827	2.87048e-05	7	1	0	0	0	0	0	0	1	0
eWAT_37478	eWAT	37478	docosapentaenoate (n6 DPA; 22:5n6)	Lipid	C16513	HMDB01976	2.67665e-05	3	0.666667	0	0	0	0.333333	0	0	0.666667	0
eWAT_1508	eWAT	1508	pantothenate (Vitamin B5)	Cofactors and Vitamins	C00864	HMDB00210	2.89463e-05	11	0.727273	0	0	0.181818	0.0909091	0	0	0.727273	0
eWAT_53009	eWAT	53009	1-stearoyl-2-linoleoyl-GPS (18:0/18:2)	Lipid			2.75193e-05	6	1	0	0	0	0	0	0	1	0
eWAT_53176	eWAT	53176	1-linoleoyl-2-linolenoyl-GPC (18:2/18:3)*	Lipid		HMDB08141	2.59013e-05	3	1	0	0	0	0	0	0	1	0
eWAT_52453	eWAT	52453	1-oleoyl-2-linoleoyl-GPC (18:1/18:2)*	Lipid			2.80367e-05	9	0.888889	0	0	0.111111	0	0	0	0.888889	0
eWAT_53189	eWAT	53189	1-linoleoyl-2-arachidonoyl-GPE (18:2/20:4)*	Lipid		HMDB09102	2.86221e-05	12	0.916667	0	0	0.0833333	0	0	0	0.916667	0
eWAT_55041	eWAT	55041	1-oleoyl-2-arachidonoyl-GPE (18:1/20:4)*	Lipid		HMDB09069	2.85724e-05	8	0.875	0	0	0.125	0	0	0	0.875	0
eWAT_63990	eWAT	63990	2-O-methylascorbic acid	Cofactors and Vitamins			2.78778e-05	8	0.875	0	0	0	0.125	0	0	0.875	0
eWAT_57477	eWAT	57477	sphingomyelin (d18:1/22:2, d18:2/22:1, d16:1/24:2)*	Lipid			2.58707e-05	2	1	0	0	0	0	0	0	1	0
eWAT_48152	eWAT	48152	glucose	Carbohydrate	C00031	HMDB00122	2.43824e-05	1	1	0	0	0	0	0	0	1	0
eWAT_63192	eWAT	63192	1-stearoyl-2-linoleoyl-glycosyl-GPE (18:0/18:2)	Lipid			2.66096e-05	2	0.5	0	0	0	0.5	0	0	0.5	0
eWAT_1365	eWAT	1365	myristate (14:0)	Lipid	C06424	HMDB00806	2.44164e-05	3	1	0	0	0	0	0	0	1	0
eWAT_20694	eWAT	20694	oxalate (ethanedioate)	Cofactors and Vitamins	C00209	HMDB02329	2.43824e-05	1	1	0	0	0	0	0	0	1	0
eWAT_33447	eWAT	33447	palmitoleate (16:1n7)	Lipid	C08362	HMDB03229	1.71689e-05	1	1	0	0	0	0	0	0	1	0
eWAT_27731	eWAT	27731	ribonate (ribonolactone)	Carbohydrate	C01685	HMDB00867	2.6028e-05	2	1	0	0	0	0	0	0	1	0
eWAT_55072	eWAT	55072	2-oxoarginine*	Amino Acid	C03771	HMDB04225	2.55171e-05	1	1	0	0	0	0	0	0	1	0
eWAT_35819	eWAT	35819	2-palmitoleoyl-GPC* (16:1)*	Lipid		HMDB10383	3.24508e-05	8	0.625	0	0.125	0.25	0	0	0	0.625	0
eWAT_48885	eWAT	48885	arabitol/xylitol	Carbohydrate	C01904		2.20711e-05	1	1	0	0	0	0	0	0	1	0
eWAT_2730	eWAT	2730	gamma-glutamylglutamine	Peptide	C05283	HMDB11738	2.8435e-05	1	1	0	0	0	0	0	0	1	0
eWAT_44621	eWAT	44621	1-(1-enyl-oleoyl)-GPE (P-18:1)*	Lipid			2.63604e-05	2	0.5	0	0.5	0	0	0	0	0.5	0
eWAT_2849	eWAT	2849	guanosine 5'- monophosphate (5'-GMP)	Nucleotide	C00144	HMDB01397	3.00623e-07	3	1	0	0	0	0	0	0	1	0
eWAT_1444	eWAT	1444	pipecolate	Amino Acid	C00408	HMDB00070	3.00623e-07	3	1	0	0	0	0	0	0	1	0
eWAT_32342	eWAT	32342	adenosine 5'-monophosphate (AMP)	Nucleotide	C00020	HMDB00045	3.00623e-07	3	1	0	0	0	0	0	0	1	0
eWAT_2856	eWAT	2856	uridine 5'-monophosphate (UMP)	Nucleotide	C00105	HMDB00288	3.00623e-07	3	1	0	0	0	0	0	0	1	0
eWAT_42449	eWAT	42449	1-palmitoyl-2-linoleoyl-GPE (16:0/18:2)	Lipid		HMDB05322	2.73819e-05	6	1	0	0	0	0	0	0	1	0
eWAT_52435	eWAT	52435	sphingomyelin (d18:2/23:0, d18:1/23:1, d17:1/24:1)*	Lipid			2.73805e-05	5	1	0	0	0	0	0	0	1	0
eWAT_18374	eWAT	18374	methionine sulfoxide	Amino Acid	C02989	HMDB02005	3.00638e-05	4	0.5	0	0	0.25	0	0.25	0	0.5	0
eWAT_33941	eWAT	33941	decanoylcarnitine (C10)	Lipid		HMDB00651	2.71615e-05	7	0.857143	0	0	0	0.142857	0	0	0.857143	0
eWAT_38178	eWAT	38178	cis-4-decenoylcarnitine (C10:1)	Lipid			2.9905e-05	11	0.818182	0	0	0	0.181818	0	0	0.818182	0
eWAT_61769	eWAT	61769	5-dodecenoylcarnitine (C12:1)	Lipid		HMDB13326	2.9506e-05	7	0.714286	0	0	0	0.285714	0	0	0.714286	0
eWAT_5341	eWAT	5341	thiamin (Vitamin B1)	Cofactors and Vitamins	C00378	HMDB00235	2.70443e-05	2	1	0	0	0	0	0	0	1	0
eWAT_43807	eWAT	43807	bilirubin	Cofactors and Vitamins	C00486	HMDB00054	2.42958e-05	4	1	0	0	0	0	0	0	1	0
eWAT_15500	eWAT	15500	carnitine	Lipid	C00318	HMDB00062	2.67285e-05	5	1	0	0	0	0	0	0	1	0
eWAT_36831	eWAT	36831	cytidine 5'-monophospho-N-acetylneuraminic acid	Carbohydrate	C00128	HMDB01176	2.7036e-05	3	1	0	0	0	0	0	0	1	0
eWAT_52677	eWAT	52677	1-(1-enyl-palmitoyl)-2-linoleoyl-GPE (P-16:0/18:2)*	Lipid		HMDB11343	2.64611e-05	1	1	0	0	0	0	0	0	1	0
eWAT_57518	eWAT	57518	arachidonoylcarnitine (C20:4)	Lipid			2.64611e-05	1	1	0	0	0	0	0	0	1	0
eWAT_15506	eWAT	15506	choline	Lipid	C00114	HMDB00097	3.86815e-05	21	0.0952381	0	0.047619	0.0952381	0.238095	0.190476	0.333333	0.0952381	0
eWAT_1604	eWAT	1604	urate	Nucleotide	C00366	HMDB00289	3.44785e-05	2	0.5	0	0	0	0	0.5	0	0.5	0
eWAT_1648	eWAT	1648	serine	Amino Acid	C00065	HMDB00187	3.94084e-05	17	0.0588235	0	0	0	0.294118	0.117647	0.529412	0.0588235	0
eWAT_52474	eWAT	52474	1-(1-enyl-palmitoyl)-GPC (P-16:0)*	Lipid		HMDB10407	3.12748e-05	1	1	0	0	0	0	0	0	1	0
eWAT_57365	eWAT	57365	myristoyl dihydrosphingomyelin (d18:0/14:0)*	Lipid		HMDB12085	3.12636e-05	5	0.4	0	0	0	0.4	0	0.2	0.4	0
eWAT_1651	eWAT	1651	pyridoxal	Cofactors and Vitamins	C00250	HMDB01545	2.97209e-05	5	0.2	0	0	0.2	0.6	0	0	0.2	0
eWAT_46539	eWAT	46539	N-acetylglucosamine/N-acetylgalactosamine	Carbohydrate		HMDB00215	3.42074e-05	8	0.125	0	0	0.125	0.5	0	0	0.125	0.25
eWAT_5983	eWAT	5983	corticosterone	Lipid	C02140	HMDB01547	3.19719e-05	4	0.5	0	0	0	0.25	0	0.25	0.5	0
eWAT_38325	eWAT	38325	AICA ribonucleotide	Nucleotide	C04677	HMDB01517	2.80666e-05	1	1	0	0	0	0	0	0	1	0
eWAT_18494	eWAT	18494	taurochenodeoxycholate	Lipid	C05465	HMDB00951	3.00623e-07	3	0.666667	0	0	0	0	0	0.333333	0.666667	0
eWAT_12261	eWAT	12261	taurodeoxycholate	Lipid	C05463	HMDB00896	1.80374e-07	1	1	0	0	0	0	0	0	1	0
eWAT_39378	eWAT	39378	tauroursodeoxycholate	Lipid		HMDB00874	2.25467e-07	2	0.5	0	0	0	0	0	0.5	0.5	0
eWAT_34437	eWAT	34437	1-stearoyl-GPG (18:0)	Lipid			2.19725e-05	1	1	0	0	0	0	0	0	1	0
eWAT_45970	eWAT	45970	1-palmitoyl-GPG (16:0)*	Lipid			2.19725e-05	1	1	0	0	0	0	0	0	1	0
eWAT_63358	eWAT	63358	3-hydroxydecanoylcarnitine	Lipid		HMDB61636	1.00208e-07	1	1	0	0	0	0	0	0	1	0
eWAT_15650	eWAT	15650	N1-methyladenosine	Nucleotide	C02494	HMDB03331	1.00208e-07	1	1	0	0	0	0	0	0	1	0
eWAT_22116	eWAT	22116	4-methyl-2-oxopentanoate	Amino Acid	C00233	HMDB00695	3.35682e-05	7	0.142857	0	0.142857	0.142857	0	0	0.428571	0.142857	0.142857
eWAT_15691	eWAT	15691	adenosine 3',5'-diphosphate	Nucleotide	C00054	HMDB00061	3.01724e-05	3	0.333333	0	0	0.666667	0	0	0	0.333333	0
eWAT_52689	eWAT	52689	1-(1-enyl-palmitoyl)-2-arachidonoyl-GPC (P-16:0/20:4)*	Lipid		HMDB11220	2.51369e-05	1	1	0	0	0	0	0	0	1	0
eWAT_62873	eWAT	62873	cis-4-decenoate (10:1n6)*	Lipid			4.91017e-07	4	0.25	0	0.25	0	0.25	0	0.25	0.25	0
eWAT_18368	eWAT	18368	cys-gly, oxidized	Amino Acid			5.45575e-07	5	0.4	0	0.4	0	0	0	0.2	0.4	0
eWAT_62276	eWAT	62276	dodecadienoate (12:2)*	Lipid			3.77706e-07	2	0.5	0	0	0	0	0	0.5	0.5	0
eWAT_33983	eWAT	33983	tauro-beta-muricholate	Lipid		HMDB00932	2.6722e-07	2	0.5	0	0	0	0	0.5	0	0.5	0
eWAT_18497	eWAT	18497	taurocholate	Lipid	C05122	HMDB00036	3.20664e-07	3	0.333333	0	0	0	0	0.333333	0	0.333333	0.333333
eWAT_21232	eWAT	21232	2-oleoylglycerol (18:1)	Lipid		HMDB11537	2.34442e-05	3	0.333333	0	0	0	0	0	0	0.333333	0.666667
eWAT_57331	eWAT	57331	behenoyl dihydrosphingomyelin (d18:0/22:0)*	Lipid		HMDB12091	1.3361e-07	1	1	0	0	0	0	0	0	1	0
eWAT_34418	eWAT	34418	cytidine 5'-diphosphocholine	Lipid	C00307	HMDB01413	2.00415e-07	2	0.5	0	0	0	0	0.5	0	0.5	0
eWAT_36602	eWAT	36602	1-oleoyl-GPI (18:1)*	Lipid			3.91679e-05	17	0.0588235	0	0	0.0588235	0.117647	0.0588235	0.529412	0.0588235	0.176471
eWAT_35305	eWAT	35305	1-palmitoyl-GPI* (16:0)	Lipid		HMDB61695	3.62821e-05	10	0.1	0	0	0.1	0	0.1	0.7	0.1	0
eWAT_35631	eWAT	35631	1-palmitoyl-GPE (16:0)	Lipid		HMDB11503	2.53695e-05	2	0.5	0	0.5	0	0	0	0	0.5	0
eWAT_40045	eWAT	40045	leucylglycine	Peptide		HMDB28929	3.01257e-05	4	0.25	0	0	0	0.25	0.25	0.25	0.25	0
eWAT_41370	eWAT	41370	phenylalanylglycine	Peptide		HMDB28995	2.66338e-05	1	1	0	0	0	0	0	0	1	0
eWAT_62951	eWAT	62951	2,4-dihydroxybutyrate	Lipid		HMDB00360	5.29221e-07	3	0.333333	0	0	0	0	0	0.333333	0.333333	0.333333
eWAT_43829	eWAT	43829	gamma-glutamylvaline	Peptide		HMDB11172	4.23377e-07	3	0.333333	0	0	0.333333	0	0	0.333333	0.333333	0
eWAT_54964	eWAT	54964	linoleoyl-linolenoyl-glycerol (18:2/18:3) [2]*	Lipid		HMDB07250	3.60747e-07	2	1	0	0	0	0	0	0	1	0
eWAT_46799	eWAT	46799	oleoyl-linoleoyl-glycerol (18:1/18:2) [2]	Lipid		HMDB07219	4.0083e-07	3	1	0	0	0	0	0	0	1	0
eWAT_54966	eWAT	54966	diacylglycerol (16:1/18:2 [2], 16:0/18:3 [1])*	Lipid			5.15353e-07	5	0.6	0	0.4	0	0	0	0	0.6	0
eWAT_52634	eWAT	52634	palmitoyl-linoleoyl-glycerol (16:0/18:2) [2]*	Lipid		HMDB07103	2.57677e-07	1	1	0	0	0	0	0	0	1	0
eWAT_54969	eWAT	54969	linoleoyl-linoleoyl-glycerol (18:2/18:2) [2]*	Lipid		HMDB07248	3.00623e-07	1	1	0	0	0	0	0	0	1	0
eWAT_1594	eWAT	1594	N-carbamoylaspartate	Nucleotide	C00438	HMDB00828	1.00208e-07	1	1	0	0	0	0	0	0	1	0
eWAT_57426	eWAT	57426	sphingadienine	Lipid			1.00208e-07	1	1	0	0	0	0	0	0	1	0
eWAT_46130	eWAT	46130	1-palmitoyl-GPS (16:0)*	Lipid			2.00415e-07	2	0.5	0	0	0.5	0	0	0	0.5	0
eWAT_57479	eWAT	57479	sphingomyelin (d18:2/24:2)*	Lipid			1.3361e-07	1	1	0	0	0	0	0	0	1	0
Heart_60	Heart	60	leucine	Amino Acid	C00123	HMDB00687	3.84022e-05	14	0.142857	0	0	0.142857	0.214286	0.428571	0.142857	0.0714286	0
Heart_1303	Heart	1303	malate	Energy	C00149	HMDB00156	2.25467e-07	2	0	0	0.5	0	0	0	0	0.5	0
Heart_1361	Heart	1361	pentadecanoate (15:0)	Lipid	C16537	HMDB00826	3.1426e-05	3	0.333333	0	0	0.333333	0	0	0	0.666667	0
Heart_1471	Heart	1471	ribose	Carbohydrate	C00121	HMDB00283	3.33344e-05	4	0.25	0	0	0.25	0	0	0	0.75	0
Heart_52988	Heart	52988	adipoylcarnitine (C6-DC)	Lipid		HMDB61677	3.45033e-05	10	0.2	0	0	0.2	0.4	0	0.2	0.2	0
Heart_61778	Heart	61778	butenoylcarnitine (C4:1)	Lipid			3.50711e-05	6	0.333333	0	0	0.333333	0.333333	0.166667	0	0.166667	0
Heart_1552	Heart	1552	erucate (22:1n9)	Lipid	C08316	HMDB02068	2.63169e-05	1	0	0	0	0	0	0	0	1	0
eWAT_1670	eWAT	1670	urea	Amino Acid	C00086	HMDB00294	3.27781e-05	4	0	0	0.5	0.25	0	0	0.25	0	0
Heart_1670	Heart	1670	urea	Amino Acid	C00086	HMDB00294	3.63272e-05	11	0.0909091	0	0	0.0909091	0.181818	0.0909091	0.545455	0.0909091	0
eWAT_46798	eWAT	46798	oleoyl-linoleoyl-glycerol (18:1/18:2) [1]	Lipid		HMDB07219	1.00208e-07	1	0	0	0	1	0	0	0	0	0
Heart_3147	Heart	3147	xanthine	Nucleotide	C00385	HMDB00292	1.00208e-07	1	0	0	0	0	0	0	0	1	0
Heart_15136	Heart	15136	xanthosine	Nucleotide	C01762	HMDB00299	2.07856e-05	1	0	0	0	0	0	0	0	1	0
Heart_15650	Heart	15650	N1-methyladenosine	Nucleotide	C02494	HMDB03331	3.37144e-05	4	0	0	0	0	0	0	0.75	0.25	0
Heart_63151	Heart	63151	N,N-dimethylalanine	Amino Acid			2.9768e-05	3	0	0	0	0	0.333333	0	0.333333	0.333333	0
eWAT_46537	eWAT	46537	alpha-hydroxyisovalerate	Amino Acid		HMDB00407	1.58497e-05	1	0	0	0	1	0	0	0	0	0
Heart_17747	Heart	17747	sphingosine	Lipid	C00319	HMDB00252	1.7024e-05	4	0.75	0	0	0.75	0	0	0	0.25	0
Heart_18349	Heart	18349	indolelactate	Amino Acid	C02043	HMDB00671	2.56127e-05	1	0	0	0	0	0	0	0	1	0
eWAT_57404	eWAT	57404	glycerophosphoserine*	Lipid			3.09566e-05	4	0	0	0.25	0.25	0.25	0	0.25	0	0
Heart_32418	Heart	32418	myristoleate (14:1n5)	Lipid	C08322	HMDB02000	3.04763e-05	8	0.75	0	0.125	0.75	0	0	0	0.125	0
Heart_32980	Heart	32980	adrenate (22:4n6)	Lipid	C16527	HMDB02226	2.62932e-05	2	0.5	0	0	0.5	0	0	0	0.5	0
eWAT_34214	eWAT	34214	1-arachidonoyl-GPI* (20:4)*	Lipid		HMDB61690	1.00208e-07	1	0	0	0	1	0	0	0	0	0
Heart_33959	Heart	33959	N-acetyltryptophan	Amino Acid	C03137	HMDB13713	1.00208e-07	1	0	0	0	0	0	0	0	1	0
eWAT_52475	eWAT	52475	1-(1-enyl-stearoyl)-2-arachidonoyl-GPE (P-18:0/20:4)*	Lipid		HMDB05779	2.43171e-05	1	0	0	0	1	0	0	0	0	0
Heart_33968	Heart	33968	5-dodecenoate (12:1n7)	Lipid		HMDB00529	2.71952e-05	4	0.75	0	0	0.75	0	0	0	0.25	0
Heart_34407	Heart	34407	isovalerylcarnitine (C5)	Amino Acid		HMDB00688	1.3361e-07	1	0	0	0	0	0	0	0	1	0
Heart_34409	Heart	34409	stearoylcarnitine (C18)	Lipid		HMDB00848	3.12136e-05	16	0.9375	0	0	0.9375	0	0	0	0.0625	0
Heart_57513	Heart	57513	arachidoylcarnitine (C20)*	Lipid		HMDB06460	2.9871e-05	11	0.818182	0	0	0.818182	0	0	0	0.0909091	0.0909091
Heart_57519	Heart	57519	eicosenoylcarnitine (C20:1)*	Lipid			3.08297e-05	18	0.888889	0	0	0.888889	0	0	0	0.0555556	0.0555556
Heart_57520	Heart	57520	dihomo-linoleoylcarnitine (C20:2)*	Lipid			3.08153e-05	14	0.928571	0	0	0.928571	0	0	0	0.0714286	0
eWAT_39270	eWAT	39270	1-(1-enyl-palmitoyl)-GPE (P-16:0)*	Lipid			1.00208e-07	1	0	0	0	1	0	0	0	0	0
Heart_34445	Heart	34445	sphingosine 1-phosphate	Lipid	C06124	HMDB00277	1.00208e-07	1	0	0	0	0	0	0	0	1	0
Heart_52438	Heart	52438	1-stearoyl-2-oleoyl-GPC (18:0/18:1)	Lipid		HMDB08038	2.80516e-05	11	0.818182	0	0	0.818182	0.0909091	0	0	0.0909091	0
Heart_52710	Heart	52710	1-linoleoyl-2-arachidonoyl-GPC (18:2/20:4n6)*	Lipid		HMDB08147	2.93628e-05	11	0.545455	0	0	0.545455	0.0909091	0	0.0909091	0.272727	0
Heart_41220	Heart	41220	2-stearoyl-GPE (18:0)*	Lipid		HMDB11129	2.56489e-05	4	0.75	0	0	0.75	0	0	0	0.25	0
eWAT_45095	eWAT	45095	2-methylbutyrylcarnitine (C5)	Amino Acid		HMDB00378	3.19292e-05	10	0	0	0	0.1	0.2	0	0.7	0	0
eWAT_33968	eWAT	33968	5-dodecenoate (12:1n7)	Lipid		HMDB00529	1.00208e-07	1	0	0	0	1	0	0	0	0	0
Heart_47155	Heart	47155	glycerophosphoinositol*	Lipid			1.00208e-07	1	0	0	0	0	0	0	0	1	0
eWAT_3138	eWAT	3138	pyridoxamine phosphate	Cofactors and Vitamins	C00647	HMDB01555	3.27272e-05	4	0	0	0	0.5	0.5	0	0	0	0
Heart_52449	Heart	52449	1-stearoyl-2-arachidonoyl-GPI (18:0/20:4)	Lipid		HMDB09815	3.35383e-05	7	0.428571	0	0	0.428571	0.285714	0	0	0.285714	0
Heart_52669	Heart	52669	1-palmitoyl-2-oleoyl-GPI (16:0/18:1)*	Lipid		HMDB09783	3.31915e-05	9	0.333333	0	0	0.333333	0.222222	0	0.111111	0.333333	0
eWAT_15705	eWAT	15705	cystathionine	Amino Acid	C02291	HMDB00099	2.96423e-05	3	0	0	0	0.666667	0.333333	0	0	0	0
Heart_52464	Heart	52464	1-palmitoyl-2-arachidonoyl-GPE (16:0/20:4)*	Lipid		HMDB05323	2.84719e-05	3	0.666667	0	0	0.666667	0	0	0	0.333333	0
Heart_52616	Heart	52616	1-palmitoyl-2-stearoyl-GPC (16:0/18:0)	Lipid		HMDB07970	2.98236e-05	3	0.666667	0	0	0.666667	0	0	0	0.333333	0
Heart_52697	Heart	52697	1-oleoyl-2-docosahexaenoyl-GPC (18:1/22:6)*	Lipid		HMDB08123	2.83829e-05	3	0.333333	0	0	0.333333	0	0	0	0.666667	0
eWAT_22132	eWAT	22132	alpha-hydroxyisocaproate	Amino Acid	C03264	HMDB00746	1.48287e-05	1	0	0	0	1	0	0	0	0	0
Heart_53013	Heart	53013	glycosyl-N-palmitoyl-sphingosine (d18:1/16:0)	Lipid			1.58516e-05	3	0.666667	0	0	0.666667	0	0	0	0.333333	0
Heart_54885	Heart	54885	1-linoleoyl-GPG (18:2)*	Lipid			3.25675e-07	1	0	0	0	0	0	0	0	1	0
eWAT_61839	eWAT	61839	3-hydroxypalmitoylcarnitine	Lipid			1.3361e-07	1	0	0	0	1	0	0	0	0	0
Heart_54964	Heart	54964	linoleoyl-linolenoyl-glycerol (18:2/18:3) [2]*	Lipid		HMDB07250	2.00415e-07	2	0	0	0	0	0.5	0	0	0.5	0
Heart_55015	Heart	55015	gamma-glutamyl-alpha-lysine	Peptide			3.20654e-05	4	0	0	0	0	0	0	0.5	0.25	0.25
eWAT_594	eWAT	594	nicotinamide	Cofactors and Vitamins	C00153	HMDB01406	1.00208e-07	1	0	0	0	1	0	0	0	0	0
Heart_61833	Heart	61833	5,6-dihydrouridine	Nucleotide			1.00208e-07	1	0	0	0	0	0	0	0	1	0
Heart_62059	Heart	62059	N-acetyl-2-aminooctanoate*	Lipid		HMDB59745	3.39012e-05	8	0.125	0	0	0.125	0	0.125	0.375	0.25	0.125
eWAT_52604	eWAT	52604	N-palmitoyl-sphinganine (d18:0/16:0)	Lipid		HMDB11760	1.00208e-07	1	0	0	0	1	0	0	0	0	0
Heart_63009	Heart	63009	S-(1,2-dicarboxyethyl)glutathione	Amino Acid			1.00208e-07	1	0	0	0	0	0	0	0	1	0
HPT_56	HPT	56	cystine	Amino Acid	C00491	HMDB00192	3.55327e-05	5	0	0	0	0	0.2	0.2	0.4	0.2	0
eWAT_27672	eWAT	27672	3-indoxyl sulfate	Amino Acid		HMDB00682	1.76496e-05	1	0	0	1	0	0	0	0	0	0
HPT_514	HPT	514	cytidine	Nucleotide	C00475	HMDB00089	1.91181e-05	4	0.75	0	0.75	0	0	0	0	0.25	0
eWAT_61840	eWAT	61840	3-hydroxyoleoylcarnitine	Lipid			1.00208e-07	1	0	0	1	0	0	0	0	0	0
HPT_528	HPT	528	alpha-ketoglutarate	Energy	C00026	HMDB00208	1.00208e-07	1	0	0	0	0	0	0	0	1	0
eWAT_1573	eWAT	1573	guanosine	Nucleotide	C00387	HMDB00133	2.37993e-05	2	0	0	0.5	0	0.5	0	0	0	0
HPT_558	HPT	558	adenosine 5'-diphosphoribose (ADP-ribose)	Cofactors and Vitamins	C00301	HMDB01178	2.65411e-05	4	0.25	0	0.25	0	0	0	0.25	0.5	0
eWAT_33952	eWAT	33952	myristoylcarnitine (C14)	Lipid		HMDB05066	2.37929e-05	1	0	0	1	0	0	0	0	0	0
HPT_1604	HPT	1604	urate	Nucleotide	C00366	HMDB00289	2.83645e-05	3	0	0	0	0.666667	0	0	0	0.333333	0
eWAT_48487	eWAT	48487	4-hydroxy-nonenal-glutathione	Amino Acid			2.63195e-05	2	0	0	0.5	0	0	0	0	0	0.5
HPT_2831	HPT	2831	adenosine 3',5'-cyclic monophosphate (cAMP)	Nucleotide	C00575	HMDB00058	2.4497e-05	2	0	0	0	0	0	0.5	0	0.5	0
HPT_27447	HPT	27447	1-linoleoylglycerol (18:2)	Lipid			3.00623e-07	1	0	0	0	0	0	0	0	1	0
HPT_33442	HPT	33442	pseudouridine	Nucleotide	C02067	HMDB00767	3.00623e-07	1	0	0	0	0	0	0	0	1	0
eWAT_33945	eWAT	33945	phenylacetylglycine	Peptide	C05598	HMDB00821	1.53019e-05	1	0	0	1	0	0	0	0	0	0
HPT_27731	HPT	27731	ribonate (ribonolactone)	Carbohydrate	C01685	HMDB00867	1.63937e-05	2	0.5	0	0.5	0	0	0	0	0.5	0
HPT_32418	HPT	32418	myristoleate (14:1n5)	Lipid	C08322	HMDB02000	3.33175e-05	7	0.428571	0	0.428571	0	0	0.142857	0	0.142857	0.285714
HPT_52453	HPT	52453	1-oleoyl-2-linoleoyl-GPC (18:1/18:2)*	Lipid			3.32061e-05	6	0.5	0	0.5	0	0	0.166667	0	0.166667	0.166667
eWAT_53260	eWAT	53260	oleoylcholine	Lipid			1.59298e-05	2	0	0	0.5	0	0	0	0	0	0.5
HPT_34409	HPT	34409	stearoylcarnitine (C18)	Lipid		HMDB00848	3.50727e-07	2	0	0	0	0	0	0	0.5	0.5	0
HPT_38165	HPT	38165	palmitoyl ethanolamide	Lipid	C16512	HMDB02100	2.36475e-05	1	0	0	0	0	0	0	0	1	0
eWAT_1572	eWAT	1572	glycerate	Carbohydrate	C00258	HMDB00139	2.00415e-07	2	0	0	0.5	0	0	0.5	0	0	0
HPT_43847	HPT	43847	glycerol 3-phosphate	Lipid	C00093	HMDB00126	1.3361e-07	1	0	0	0	0	0	0	0	1	0
HPT_44621	HPT	44621	1-(1-enyl-oleoyl)-GPE (P-18:1)*	Lipid			2.8435e-05	1	0	0	0	0	0	0	0	1	0
HPT_52435	HPT	52435	sphingomyelin (d18:2/23:0, d18:1/23:1, d17:1/24:1)*	Lipid			2.85058e-05	4	0.75	0	0.75	0	0	0	0	0.25	0
HPT_52605	HPT	52605	sphinganine-1-phosphate	Lipid		HMDB01383	3.3108e-05	1	0	0	0	0	0	0	0	1	0
HPT_57520	HPT	57520	dihomo-linoleoylcarnitine (C20:2)*	Lipid			3.50727e-07	2	0.5	0	0.5	0	0	0	0	0.5	0
HPT_57521	HPT	57521	dihomo-linolenoylcarnitine (C20:3n3 or 6)*	Lipid			3.50727e-07	2	0.5	0	0.5	0	0	0	0	0.5	0
iWAT_53	iWAT	53	glutamine	Amino Acid	C00064	HMDB00641	3.41474e-05	3	0	0	0	0	0.333333	0	0.333333	0.333333	0
iWAT_35117	iWAT	35117	taurocyamine	Amino Acid	C01959	HMDB03584	2.97747e-05	1	0	0	0	0	0	0	0	1	0
eWAT_2372	eWAT	2372	cytidine 5'-monophosphate (5'-CMP)	Nucleotide	C00055	HMDB00095	1.00208e-07	1	0	0	0	0	0	0	0	0	1
iWAT_63	iWAT	63	cholesterol	Lipid	C00187	HMDB00067	1.00208e-07	1	0	0	0	0	0	0	0	1	0
iWAT_514	iWAT	514	cytidine	Nucleotide	C00475	HMDB00089	1.78147e-07	1	0	0	0	0	0	0	0	1	0
iWAT_1107	iWAT	1107	allantoin	Nucleotide	C02350	HMDB00462	3.02591e-05	1	0	0	0	0	0	0	0	1	0
iWAT_18497	iWAT	18497	taurocholate	Lipid	C05122	HMDB00036	3.47218e-05	7	0.428571	0	0	0	0.285714	0.142857	0	0.142857	0.428571
iWAT_32553	iWAT	32553	phenol sulfate	Amino Acid	C02180	HMDB60015	3.02626e-05	2	0.5	0	0	0	0	0	0	0.5	0.5
iWAT_1444	iWAT	1444	pipecolate	Amino Acid	C00408	HMDB00070	6.04825e-07	3	0.666667	0	0	0	0	0	0	0.333333	0.666667
iWAT_15860	iWAT	15860	UDP-galactose	Carbohydrate	C00052	HMDB00302	2.12737e-05	1	0	0	0	0	0	0	0	1	0
iWAT_32344	iWAT	32344	UDP-glucose	Carbohydrate	C00029	HMDB00286	2.34432e-05	2	0	0	0	0	0	0	0	1	0
eWAT_31904	eWAT	31904	7-ketodeoxycholate	Lipid		HMDB00391	1.60332e-07	1	0	0	0	0	0	0	0	0	1
iWAT_18494	iWAT	18494	taurochenodeoxycholate	Lipid	C05465	HMDB00951	2.29046e-07	2	0	0	0	0	0.5	0	0	0.5	0
eWAT_27738	eWAT	27738	threonate	Cofactors and Vitamins	C01620	HMDB00943	2.63525e-05	3	0	0	0	0	0	0	0.666667	0	0.333333
iWAT_22132	iWAT	22132	alpha-hydroxyisocaproate	Amino Acid	C03264	HMDB00746	2.36411e-05	1	0	0	0	0	0	0	0	1	0
iWAT_40406	iWAT	40406	trimethylamine N-oxide	Lipid	C01104	HMDB00925	3.97146e-05	14	0.214286	0	0	0	0.142857	0.214286	0.357143	0.0714286	0.214286
iWAT_43249	iWAT	43249	N-delta-acetylornithine	Amino Acid			3.64378e-05	7	0	0	0.285714	0	0.142857	0	0.428571	0.142857	0
eWAT_18319	eWAT	18319	5-aminovalerate	Amino Acid	C00431	HMDB03355	3.24009e-05	3	0	0	0	0	0.333333	0	0.333333	0	0.333333
iWAT_31904	iWAT	31904	7-ketodeoxycholate	Lipid		HMDB00391	3.35298e-05	6	0.166667	0	0	0	0.166667	0	0.5	0.166667	0.166667
iWAT_36594	iWAT	36594	1-linoleoyl-GPI* (18:2)*	Lipid			2.00415e-07	1	0	0	0	0	0	0	0	1	0
iWAT_38625	iWAT	38625	stearoyl ethanolamide	Lipid		HMDB13078	1.49046e-05	2	0	0	0	0.5	0	0	0	0.5	0
eWAT_1643	eWAT	1643	fumarate	Energy	C00122	HMDB00134	2.11906e-05	1	0	0	0	0	0	0	0	0	1
iWAT_43676	iWAT	43676	1-linoleoyl-GPS (18:2)*	Lipid			2.33434e-05	2	0.5	0	0	0	0	0	0	0.5	0.5
iWAT_52431	iWAT	52431	1-palmitoleoylglycerol (16:1)*	Lipid		HMDB11565	2.91773e-05	2	0.5	0	0	0	0	0	0	0.5	0.5
iWAT_52610	iWAT	52610	1-palmitoyl-2-docosahexaenoyl-GPC (16:0/22:6)	Lipid		HMDB07991	3.20664e-07	2	0	0	0.5	0	0	0	0	0.5	0
iWAT_55015	iWAT	55015	gamma-glutamyl-alpha-lysine	Peptide			2.9291e-05	2	0	0	0	0.5	0	0	0	0.5	0
eWAT_35436	eWAT	35436	hexanoylglycine (C6)	Lipid		HMDB00701	1.00208e-07	1	0	0	0	0	0	0	0	0	1
iWAT_61868	iWAT	61868	1-ribosyl-imidazoleacetate*	Amino Acid	C05131	HMDB02331	1.00208e-07	1	0	0	0	0	0	0	0	1	0
Liver_55	Liver	55	beta-alanine	Nucleotide	C00099	HMDB00056	3.32397e-05	5	0.2	0	0	0.2	0.2	0	0.4	0.2	0
Liver_437	Liver	437	5-hydroxyindoleacetate	Amino Acid	C05635	HMDB00763	3.07666e-05	3	0	0	0	0.333333	0	0	0	0.666667	0
Liver_27414	Liver	27414	beta-sitosterol	Lipid	C01753	HMDB00852	3.62521e-05	6	0.5	0	0	0.166667	0.5	0.166667	0	0.166667	0
Liver_57584	Liver	57584	N1-Methyl-4-pyridone-3-carboxamide	Cofactors and Vitamins	C05843	HMDB04194	3.61376e-05	6	0.833333	0	0	0	0.833333	0	0	0.166667	0
eWAT_59	eWAT	59	histidine	Amino Acid	C00135	HMDB00177	3.85428e-05	13	0	0	0	0	0.769231	0.0769231	0.153846	0	0
Liver_1670	Liver	1670	urea	Amino Acid	C00086	HMDB00294	3.96667e-05	16	0.6875	0	0	0	0.6875	0.0625	0.125	0.0625	0.0625
Liver_2134	Liver	2134	flavin adenine dinucleotide (FAD)	Cofactors and Vitamins	C00016	HMDB01248	3.93818e-05	20	0.7	0	0	0.05	0.7	0	0.15	0.1	0
Liver_15797	Liver	15797	FMN	Cofactors and Vitamins	C00061	HMDB01520	3.91359e-05	18	0.722222	0	0	0.0555556	0.722222	0	0.166667	0.0555556	0
Liver_44688	Liver	44688	maltotriose	Carbohydrate	C01835	HMDB01262	4.0817e-05	29	0.344828	0	0	0.0689655	0.344828	0.137931	0.310345	0.0689655	0.0689655
Liver_48340	Liver	48340	ribulose/xylulose	Carbohydrate			3.82737e-05	13	0.615385	0	0	0.0769231	0.615385	0	0.0769231	0.0769231	0.153846
eWAT_34396	eWAT	34396	choline phosphate	Lipid	C00588	HMDB01565	2.31362e-05	2	0	0	0	0	1	0	0	0	0
Liver_396	Liver	396	glutarate (pentanedioate)	Lipid	C00489	HMDB00661	2.57215e-05	5	0.8	0	0	0	0.8	0	0	0.2	0
Liver_1495	Liver	1495	saccharopine	Amino Acid	C00449	HMDB00279	2.46024e-05	5	0.6	0	0.2	0	0.6	0	0	0.2	0
Liver_40807	Liver	40807	retinal	Cofactors and Vitamins	C00376	HMDB01358	3.28088e-05	13	0.153846	0	0	0	0.153846	0.0769231	0	0.769231	0
Liver_1493	Liver	1493	ornithine	Amino Acid	C00077	HMDB03374	3.52095e-05	6	0.333333	0	0	0	0.333333	0	0.5	0.166667	0
Liver_33953	Liver	33953	N-acetylarginine	Amino Acid	C02562	HMDB04620	3.63774e-05	10	0.1	0	0	0.1	0.1	0.2	0.4	0.2	0
Liver_62562	Liver	62562	1-carboxyethylvaline	Amino Acid			3.41519e-05	7	0.285714	0	0.142857	0	0.285714	0	0.285714	0.142857	0.142857
Liver_566	Liver	566	phenylpyruvate	Amino Acid	C00166	HMDB00205	2.63169e-05	1	0	0	0	0	0	0	0	1	0
Liver_584	Liver	584	mannose	Carbohydrate	C00159	HMDB00169	3.72764e-05	11	0.454545	0	0	0.181818	0.454545	0.272727	0	0.0909091	0
Liver_20488	Liver	20488	glucose	Carbohydrate	C00031	HMDB00122	3.91272e-05	21	0.571429	0	0	0.047619	0.571429	0.190476	0.0952381	0.0952381	0
Liver_40469	Liver	40469	N1-Methyl-2-pyridone-5-carboxamide	Cofactors and Vitamins	C05842	HMDB04193	3.87299e-05	21	0.619048	0	0	0.190476	0.619048	0.0952381	0.047619	0.047619	0
Liver_62947	Liver	62947	N,N,N-trimethyl-alanylproline betaine (TMAP)	Amino Acid			3.54394e-05	4	0.25	0	0	0	0.25	0.25	0.25	0.25	0
Liver_1552	Liver	1552	erucate (22:1n9)	Lipid	C08316	HMDB02068	2.48615e-05	1	0	0	0	0	0	0	0	1	0
eWAT_33943	eWAT	33943	N-acetylglutamine	Amino Acid	C02716	HMDB06029	3.3267e-05	4	0	0	0	0	0.75	0	0.25	0	0
Liver_1564	Liver	1564	citrate	Energy	C00158	HMDB00094	3.03358e-05	4	0.5	0	0	0	0.5	0.25	0	0.25	0
Liver_22185	Liver	22185	N-acetylaspartate (NAA)	Amino Acid	C01042	HMDB00812	3.03271e-05	6	0.5	0	0	0.333333	0.5	0	0	0.166667	0
Liver_54950	Liver	54950	linoleoyl-docosahexaenoyl-glycerol (18:2/22:6) [2]*	Lipid		HMDB07266	3.21889e-05	7	0.571429	0	0	0	0.571429	0	0.285714	0.142857	0
Liver_1651	Liver	1651	pyridoxal	Cofactors and Vitamins	C00250	HMDB01545	3.01154e-05	3	0	0	0	0.666667	0	0	0	0.333333	0
eWAT_54	eWAT	54	tryptophan	Amino Acid	C00078	HMDB00929	3.62646e-05	4	0	0	0	0	1	0	0	0	0
Liver_2342	Liver	2342	serotonin	Amino Acid	C00780	HMDB00259	2.59703e-05	4	0.25	0	0	0	0.25	0	0	0.75	0
Liver_39582	Liver	39582	nicotinamide N-oxide	Cofactors and Vitamins		HMDB02730	2.83187e-05	7	0.571429	0	0	0	0.571429	0	0.142857	0.285714	0
Liver_63193	Liver	63193	1-stearoyl-2-arachidonoyl-glycosyl-GPE (18:0/20:4)	Lipid			2.6677e-05	12	0.75	0	0	0.0833333	0.75	0	0	0.166667	0
Liver_63196	Liver	63196	1-palmitoyl-2-docosahexaenoyl-glycosyl-GPE (16:0/22:6)	Lipid			2.72374e-05	12	0.583333	0	0	0.0833333	0.583333	0.0833333	0	0.25	0
eWAT_1408	eWAT	1408	putrescine	Amino Acid	C00134	HMDB01414	2.33331e-05	1	0	0	0	0	1	0	0	0	0
eWAT_1505	eWAT	1505	orotate	Nucleotide	C00295	HMDB00226	3.05258e-05	2	0	0	0	0	1	0	0	0	0
Liver_12358	Liver	12358	biopterin	Cofactors and Vitamins	C06313	HMDB00468	2.78042e-05	3	0.666667	0	0	0	0.666667	0	0	0.333333	0
eWAT_48258	eWAT	48258	1-oleoyl-GPC (18:1)	Lipid		HMDB02815	1.00208e-07	1	0	0	0	0	1	0	0	0	0
Liver_15677	Liver	15677	3-methylhistidine	Amino Acid	C01152	HMDB00479	1.00208e-07	1	0	0	0	0	0	0	0	1	0
eWAT_60	eWAT	60	leucine	Amino Acid	C00123	HMDB00687	3.75878e-05	4	0	0	0	0	0.5	0	0.5	0	0
Liver_62860	Liver	62860	N6-methyllysine	Amino Acid	C02728	HMDB02038	4.01416e-05	17	0.176471	0	0	0.0588235	0.176471	0.0588235	0.529412	0.117647	0.0588235
Liver_20675	Liver	20675	1,5-anhydroglucitol (1,5-AG)	Carbohydrate	C07326	HMDB02712	3.17731e-05	13	0.153846	0	0	0	0.153846	0.307692	0.461538	0.0769231	0
Liver_22130	Liver	22130	phenyllactate (PLA)	Amino Acid	C05607	HMDB00779	3.12934e-05	5	0.2	0	0.2	0	0.2	0	0.4	0.2	0
eWAT_1519	eWAT	1519	sucrose	Carbohydrate	C00089	HMDB00258	3.13149e-07	2	0	0	0	0	1	0	0	0	0
Liver_27738	Liver	27738	threonate	Cofactors and Vitamins	C01620	HMDB00943	3.13149e-07	3	0.333333	0	0	0	0.333333	0.333333	0	0.333333	0
Liver_34302	Liver	34302	dehydroascorbate	Cofactors and Vitamins	C05422	HMDB01264	2.50519e-07	2	0.5	0	0	0	0.5	0	0	0.5	0
Liver_63200	Liver	63200	1-palmitoyl-2-oleoyl-glycosyl-GPE (16:0/18:1)	Lipid			2.88812e-05	4	0.5	0	0	0	0.5	0	0.25	0.25	0
Liver_32415	Liver	32415	docosadienoate (22:2n6)	Lipid	C16533	HMDB61714	2.96857e-05	6	0.333333	0	0	0	0.333333	0	0	0.666667	0
Liver_32452	Liver	32452	propionylcarnitine (C3)	Lipid	C03017	HMDB00824	2.80666e-05	1	0	0	0	0	0	0	0	1	0
eWAT_52433	eWAT	52433	sphingomyelin (d17:1/16:0, d18:1/15:0, d16:1/17:0)*	Lipid			2.05111e-05	2	0	0	0	0	1	0	0	0	0
Liver_32457	Liver	32457	3-hydroxylaurate	Lipid		HMDB00387	2.25205e-05	3	0.333333	0	0	0	0.333333	0	0	0.333333	0.333333
Liver_54947	Liver	54947	stearoyl-linoleoyl-glycerol (18:0/18:2) [2]*	Lipid			2.05111e-05	2	0.5	0	0	0	0.5	0	0	0.5	0
eWAT_55	eWAT	55	beta-alanine	Nucleotide	C00099	HMDB00056	1.00208e-07	1	0	0	0	0	1	0	0	0	0
Liver_35160	Liver	35160	oleoylcarnitine (C18:1)	Lipid		HMDB05065	1.00208e-07	1	0	0	0	0	0	0	0	1	0
eWAT_20675	eWAT	20675	1,5-anhydroglucitol (1,5-AG)	Carbohydrate	C07326	HMDB02712	1.00208e-07	1	0	0	0	0	1	0	0	0	0
Liver_35649	Liver	35649	sedoheptulose-7-phosphate	Carbohydrate	C05382	HMDB01068	1.00208e-07	1	0	0	0	0	0	0	0	1	0
eWAT_1549	eWAT	1549	3-hydroxyisobutyrate	Amino Acid	C06001	HMDB00336	2.82822e-05	1	0	0	0	0	1	0	0	0	0
Liver_36713	Liver	36713	N6-carboxymethyllysine	Carbohydrate			3.2252e-05	3	0	0	0	0	0	0	0.666667	0.333333	0
eWAT_32344	eWAT	32344	UDP-glucose	Carbohydrate	C00029	HMDB00286	3.6926e-05	14	0	0	0	0	0.142857	0.214286	0.642857	0	0
Liver_39378	Liver	39378	tauroursodeoxycholate	Lipid		HMDB00874	3.77631e-05	15	0.466667	0	0	0.133333	0.466667	0.133333	0.2	0.0666667	0
eWAT_32412	eWAT	32412	butyrylcarnitine (C4)	Lipid	C02862	HMDB02013	1.53977e-05	1	0	0	0	0	1	0	0	0	0
Liver_52673	Liver	52673	1-(1-enyl-palmitoyl)-2-arachidonoyl-GPE (P-16:0/20:4)*	Lipid		HMDB11352	1.65037e-05	3	0.333333	0	0	0.333333	0.333333	0	0	0.333333	0
Liver_53176	Liver	53176	1-linoleoyl-2-linolenoyl-GPC (18:2/18:3)*	Lipid		HMDB08141	3.15484e-05	5	0.4	0	0	0	0.4	0.2	0.2	0.2	0
Liver_57371	Liver	57371	glycosyl-N-behenoyl-sphingosine (d18:1/22:0)*	Lipid			3.06886e-07	1	0	0	0	0	0	0	0	1	0
Liver_57450	Liver	57450	stearoyl-arachidonoyl-glycerol (18:0/20:4) [1]*	Lipid			3.41741e-05	3	0.333333	0	0	0	0.333333	0.333333	0	0.333333	0
eWAT_39582	eWAT	39582	nicotinamide N-oxide	Cofactors and Vitamins		HMDB02730	3.24468e-05	1	0	0	0	0	1	0	0	0	0
Liver_57461	Liver	57461	argininate*	Amino Acid		HMDB03148	3.7782e-05	15	0.266667	0	0	0.133333	0.266667	0.133333	0.333333	0.0666667	0.0666667
Liver_57463	Liver	57463	linoleoylcholine*	Lipid			2.15692e-05	3	0.666667	0	0	0	0.666667	0	0	0.333333	0
eWAT_34407	eWAT	34407	isovalerylcarnitine (C5)	Amino Acid		HMDB00688	2.66284e-05	1	0	0	0	0	1	0	0	0	0
Liver_57514	Liver	57514	behenoylcarnitine (C22)*	Lipid			3.01188e-05	3	0.333333	0	0	0	0.333333	0	0.333333	0.333333	0
eWAT_1496	eWAT	1496	methylmalonate (MMA)	Lipid	C02170	HMDB00202	1.00208e-07	1	0	0	0	0	1	0	0	0	0
Liver_57523	Liver	57523	docosahexaenoylcarnitine (C22:6)*	Lipid			1.00208e-07	1	0	0	0	0	0	0	0	1	0
eWAT_36768	eWAT	36768	valerylglycine (C5)	Lipid		HMDB00927	2.07243e-05	1	0	0	0	0	1	0	0	0	0
Liver_57687	Liver	57687	N-trimethyl 5-aminovalerate	Amino Acid			2.39738e-05	1	0	0	0	0	0	0	0	1	0
Liver_62069	Liver	62069	3-hydroxyadipate*	Lipid		HMDB00345	2.62578e-05	2	0	0	0	0	0	0	0.5	0.5	0
Muscle_53	Muscle	53	glutamine	Amino Acid	C00064	HMDB00641	3.38728e-05	4	0.25	0	0	0.5	0	0.25	0	0.25	0
Muscle_443	Muscle	443	aspartate	Amino Acid	C00049	HMDB00191	3.60609e-05	7	0.142857	0	0	0	0.428571	0.142857	0.285714	0.142857	0
Muscle_15497	Muscle	15497	argininosuccinate	Amino Acid	C03406	HMDB00052	3.78826e-05	23	0.0434783	0	0.0434783	0.0869565	0.173913	0.0434783	0.608696	0.0434783	0
Muscle_52687	Muscle	52687	1-oleoyl-2-linoleoyl-GPE (18:1/18:2)*	Lipid		HMDB05349	3.25532e-05	2	0.5	0	0	0	0	0.5	0	0.5	0
eWAT_528	eWAT	528	alpha-ketoglutarate	Energy	C00026	HMDB00208	3.68201e-05	9	0	0	0	0	0	0.222222	0.777778	0	0
Muscle_558	Muscle	558	adenosine 5'-diphosphoribose (ADP-ribose)	Cofactors and Vitamins	C00301	HMDB01178	3.90488e-05	27	0.259259	0	0.037037	0.148148	0.148148	0.259259	0.37037	0.037037	0
Muscle_42109	Muscle	42109	phosphate	Energy	C00009	HMDB01429	3.97866e-05	24	0.458333	0	0	0.0416667	0.0416667	0.458333	0.416667	0.0416667	0
Muscle_594	Muscle	594	nicotinamide	Cofactors and Vitamins	C00153	HMDB01406	3.75985e-05	10	0.2	0	0	0.1	0.2	0.2	0.4	0.1	0
eWAT_27727	eWAT	27727	glutathione, oxidized (GSSG)	Amino Acid	C00127	HMDB03337	1.00208e-07	1	0	0	0	0	0	1	0	0	0
Muscle_1121	Muscle	1121	margarate (17:0)	Lipid		HMDB02259	1.00208e-07	1	0	0	0	0	0	0	0	1	0
eWAT_27710	eWAT	27710	N-acetylglycine	Amino Acid		HMDB00532	2.89272e-05	6	0	0	0	0	0	1	0	0	0
Muscle_1299	Muscle	1299	tyrosine	Amino Acid	C00082	HMDB00158	2.56927e-05	1	0	0	0	0	0	0	0	1	0
Muscle_1302	Muscle	1302	methionine	Amino Acid	C00073	HMDB00696	3.07612e-05	5	0.6	0	0	0	0	0.6	0.2	0.2	0
Muscle_1589	Muscle	1589	N-acetylmethionine	Amino Acid	C02712	HMDB11745	3.03866e-05	9	0.777778	0	0	0	0	0.777778	0.111111	0.111111	0
Muscle_15136	Muscle	15136	xanthosine	Nucleotide	C01762	HMDB00299	2.56927e-05	1	0	0	0	0	0	0	0	1	0
Muscle_48340	Muscle	48340	ribulose/xylulose	Carbohydrate			3.13586e-05	6	0.666667	0	0	0	0	0.666667	0	0.333333	0
Muscle_1471	Muscle	1471	ribose	Carbohydrate	C00121	HMDB00283	2.56127e-05	1	0	0	0	0	0	0	0	1	0
Muscle_1549	Muscle	1549	3-hydroxyisobutyrate	Amino Acid	C06001	HMDB00336	3.69545e-05	13	0	0	0.0769231	0.0769231	0.384615	0	0.384615	0.0769231	0
Muscle_57453	Muscle	57453	glycosyl ceramide (d18:2/24:1, d18:1/24:2)*	Lipid			3.56772e-05	10	0.9	0	0	0	0	0.9	0	0.1	0
eWAT_58	eWAT	58	glycine	Amino Acid	C00037	HMDB00123	1.3361e-07	1	0	0	0	0	0	1	0	0	0
Muscle_1645	Muscle	1645	laurate (12:0)	Lipid	C02679	HMDB00638	2.00415e-07	2	0	0	0.5	0	0	0	0	0.5	0
Muscle_1768	Muscle	1768	carnosine	Amino Acid	C00386	HMDB00033	3.79345e-05	12	0.166667	0	0	0.166667	0.25	0.166667	0.333333	0.0833333	0
Muscle_20694	Muscle	20694	oxalate (ethanedioate)	Cofactors and Vitamins	C00209	HMDB02329	3.78636e-05	19	0.105263	0	0	0	0.578947	0.105263	0.263158	0.0526316	0
Muscle_27718	Muscle	27718	creatine	Amino Acid	C00300	HMDB00064	3.6926e-05	7	0.285714	0	0	0.142857	0	0.285714	0.428571	0.142857	0
eWAT_40010	eWAT	40010	leucylalanine	Peptide		HMDB28922	2.97461e-05	2	0	0	0	0	0	0.5	0.5	0	0
Muscle_15990	Muscle	15990	glycerophosphorylcholine (GPC)	Lipid	C00670	HMDB00086	3.36907e-05	3	0.333333	0	0	0.333333	0	0.333333	0	0.333333	0
Muscle_20676	Muscle	20676	maleate	Lipid	C01384	HMDB00176	3.26056e-05	3	0.333333	0	0	0	0	0.333333	0	0.333333	0.333333
eWAT_41754	eWAT	41754	heme	Cofactors and Vitamins	C00032	HMDB03178	2.40498e-07	1	0	0	0	0	0	1	0	0	0
Muscle_31934	Muscle	31934	2-hydroxyadipate	Lipid	C02360	HMDB00321	3.60747e-07	3	0.666667	0	0	0	0	0.666667	0	0.333333	0
eWAT_33961	eWAT	33961	1-stearoyl-GPC (18:0)	Lipid		HMDB10384	1.00208e-07	1	0	0	0	0	0	1	0	0	0
Muscle_35142	Muscle	35142	adenosine 3'-monophosphate (3'-AMP)	Nucleotide	C01367	HMDB03540	1.00208e-07	1	0	0	0	0	0	0	0	1	0
eWAT_37112	eWAT	37112	chiro-inositol	Lipid	C19891	HMDB34220	2.59229e-05	1	0	0	0	0	0	1	0	0	0
Muscle_36840	Muscle	36840	5-phosphoribosyl diphosphate (PRPP)	Carbohydrate	C00119	HMDB00280	2.92194e-05	3	0.333333	0	0	0	0	0.333333	0.333333	0.333333	0
Muscle_37058	Muscle	37058	succinylcarnitine (C4-DC)	Energy		HMDB61717	1.3361e-07	1	0	0	0	0	0	0	0	1	0
Muscle_38768	Muscle	38768	15-methylpalmitate	Lipid			2.43542e-05	2	0	0	0	0	0.5	0	0	0.5	0
Muscle_40008	Muscle	40008	isoleucylglycine	Peptide		HMDB28907	2.98541e-05	4	0.5	0	0.25	0	0	0.5	0	0.25	0
Muscle_40469	Muscle	40469	N1-Methyl-2-pyridone-5-carboxamide	Cofactors and Vitamins	C05842	HMDB04193	1.3361e-07	1	0	0	0	0	0	0	0	1	0
eWAT_1437	eWAT	1437	succinate	Energy	C00042	HMDB00254	3.30519e-05	2	0	0	0	0	0	0.5	0.5	0	0
Muscle_48433	Muscle	48433	N-formylphenylalanine	Amino Acid			3.20664e-07	3	0	0	0	0	0	0	0.333333	0.666667	0
Muscle_52431	Muscle	52431	1-palmitoleoylglycerol (16:1)*	Lipid		HMDB11565	2.57959e-05	1	0	0	0	0	0	0	0	1	0
Muscle_52984	Muscle	52984	3-hydroxybutyrylcarnitine (2)	Lipid		HMDB13127	3.26197e-05	5	0	0	0	0.2	0.2	0	0	0.6	0
Muscle_54945	Muscle	54945	oleoyl-oleoyl-glycerol (18:1/18:1) [1]*	Lipid		HMDB07218	3.54227e-05	8	0.125	0	0	0.125	0	0.125	0.5	0.25	0
Serum_485	Serum	485	spermidine	Amino Acid	C00315	HMDB01257	3.99952e-05	18	0.666667	0	0	0	0.166667	0	0.666667	0.111111	0.0555556
Serum_1414	Serum	1414	3-phosphoglycerate	Carbohydrate	C00597	HMDB00807	4.0694e-05	36	0.527778	0	0	0.0277778	0.222222	0.138889	0.527778	0.0833333	0
Serum_2730	Serum	2730	gamma-glutamylglutamine	Peptide	C05283	HMDB11738	3.62048e-05	8	0.375	0	0	0	0	0.25	0.375	0.25	0.125
Serum_36602	Serum	36602	1-oleoyl-GPI (18:1)*	Lipid			3.82626e-05	16	0.4375	0	0	0.125	0.0625	0.1875	0.4375	0.125	0.0625
Serum_57635	Serum	57635	carotene diol (1)	Cofactors and Vitamins			3.37793e-05	5	0.2	0	0	0.2	0	0.2	0.2	0.4	0
Serum_52988	Serum	52988	adipoylcarnitine (C6-DC)	Lipid		HMDB61677	4.04781e-05	21	0.380952	0	0	0.190476	0.285714	0.047619	0.380952	0.0952381	0
Serum_513	Serum	513	creatinine	Amino Acid	C00791	HMDB00562	3.43569e-05	2	0.5	0	0	0	0	0	0.5	0.5	0
Serum_597	Serum	597	phosphoenolpyruvate (PEP)	Carbohydrate	C00074	HMDB00263	3.83658e-05	20	0.7	0	0	0	0.1	0.1	0.7	0.1	0
Serum_27718	Serum	27718	creatine	Amino Acid	C00300	HMDB00064	3.84836e-05	21	0.761905	0	0	0	0.0952381	0.047619	0.761905	0.0952381	0
Serum_43847	Serum	43847	glycerol 3-phosphate	Lipid	C00093	HMDB00126	3.82626e-05	16	0.5625	0	0	0.0625	0.0625	0.1875	0.5625	0.125	0
Serum_48149	Serum	48149	N-acetylglucosaminylasparagine	Carbohydrate	C04540	HMDB00489	3.75529e-05	9	0.444444	0	0	0	0.222222	0.222222	0.444444	0.111111	0
Serum_62947	Serum	62947	N,N,N-trimethyl-alanylproline betaine (TMAP)	Amino Acid			3.67918e-05	10	0.8	0	0	0	0	0.1	0.8	0.1	0
eWAT_1303	eWAT	1303	malate	Energy	C00149	HMDB00156	1.00208e-07	1	0	0	0	0	0	0	1	0	0
Serum_514	Serum	514	cytidine	Nucleotide	C00475	HMDB00089	1.00208e-07	1	0	0	0	0	0	0	0	1	0
Serum_590	Serum	590	hypotaurine	Amino Acid	C00519	HMDB00965	3.90083e-05	24	0.666667	0	0	0.0416667	0.0416667	0.208333	0.666667	0.0416667	0
Serum_1768	Serum	1768	carnosine	Amino Acid	C00386	HMDB00033	3.64025e-05	13	0.846154	0	0	0	0	0	0.846154	0.153846	0
Serum_15747	Serum	15747	anserine	Amino Acid	C01262	HMDB00194	3.72105e-05	16	0.75	0	0	0	0.0625	0.0625	0.75	0.125	0
Serum_48457	Serum	48457	4-methoxyphenol sulfate	Amino Acid			3.42719e-05	7	0.285714	0	0.142857	0.142857	0	0.142857	0.285714	0.285714	0
Serum_1419	Serum	1419	5-methylthioadenosine (MTA)	Amino Acid	C00170	HMDB01173	3.85371e-05	25	0.52	0	0	0.08	0.24	0.12	0.52	0.04	0
Serum_604	Serum	604	thymine	Nucleotide	C00178	HMDB00262	2.25467e-07	2	0	0	0	0	0	0	0	1	0
eWAT_36594	eWAT	36594	1-linoleoyl-GPI* (18:2)*	Lipid			3.28928e-05	4	0	0	0	0	0	0	1	0	0
Serum_1105	Serum	1105	linoleate (18:2n6)	Lipid	C01595	HMDB00673	3.6165e-05	28	0.928571	0	0	0.0357143	0	0	0.928571	0.0357143	0
Serum_39609	Serum	39609	16-hydroxypalmitate	Lipid	C18218	HMDB06294	3.43816e-05	30	0.966667	0	0	0	0	0	0.966667	0.0333333	0
Serum_63436	Serum	63436	(2 or 3)-decenoate (10:1n7 or n8)	Lipid			3.50407e-05	26	0.961538	0	0	0	0	0	0.961538	0.0384615	0
Serum_1301	Serum	1301	lysine	Amino Acid	C00047	HMDB00182	3.55423e-05	8	0.375	0	0	0.375	0.125	0	0.375	0.125	0
Serum_35433	Serum	35433	beta-hydroxyisovaleroylcarnitine	Amino Acid			3.29052e-05	5	0.4	0	0	0.2	0	0.2	0.4	0.2	0
eWAT_18357	eWAT	18357	glycylvaline	Peptide		HMDB28854	2.40538e-05	1	0	0	0	0	0	0	1	0	0
Serum_1669	Serum	1669	4-hydroxyphenylpyruvate	Amino Acid	C01179	HMDB00707	3.72105e-05	13	0.692308	0	0	0.153846	0	0.0769231	0.692308	0.0769231	0
Serum_15720	Serum	15720	N-acetylglutamate	Amino Acid	C00624	HMDB01138	3.63146e-05	10	0.4	0	0	0.1	0.3	0.1	0.4	0.1	0
Serum_33950	Serum	33950	N-acetylphenylalanine	Amino Acid	C03519	HMDB00512	3.49988e-05	3	0	0	0	0	0	0.333333	0	0.666667	0
Serum_35136	Serum	35136	5-methyluridine (ribothymidine)	Nucleotide		HMDB00884	4.2826e-05	39	0.538462	0	0	0.153846	0.153846	0.0769231	0.538462	0.0512821	0.025641
Serum_57519	Serum	57519	eicosenoylcarnitine (C20:1)*	Lipid			3.90778e-05	33	0.69697	0	0	0.0606061	0.121212	0.0606061	0.69697	0.030303	0.030303
Serum_1670	Serum	1670	urea	Amino Acid	C00086	HMDB00294	3.43122e-05	5	0.2	0	0	0.4	0	0.2	0.2	0.2	0
Serum_1806	Serum	1806	retinol (Vitamin A)	Cofactors and Vitamins	C00473	HMDB00305	3.41785e-05	10	0.3	0	0	0	0.2	0.4	0.3	0.1	0
Serum_20675	Serum	20675	1,5-anhydroglucitol (1,5-AG)	Carbohydrate	C07326	HMDB02712	3.09202e-05	9	0.333333	0	0	0.111111	0.222222	0.222222	0.333333	0.111111	0
Serum_22138	Serum	22138	homocitrulline	Amino Acid	C02427	HMDB00679	3.49988e-05	8	0.125	0	0	0.25	0.125	0.375	0.125	0.125	0
Serum_35305	Serum	35305	1-palmitoyl-GPI* (16:0)	Lipid		HMDB61695	2.83706e-05	4	0.75	0	0	0	0	0	0.75	0.25	0
Serum_44872	Serum	44872	gamma-glutamylmethionine	Peptide		HMDB29155	3.20576e-05	7	0.571429	0	0	0	0	0.142857	0.571429	0.285714	0
Serum_52461	Serum	52461	1-palmitoyl-2-oleoyl-GPC (16:0/18:1)	Lipid		HMDB07972	3.0953e-05	10	0.5	0	0.1	0	0.1	0.2	0.5	0.1	0
Serum_15716	Serum	15716	imidazole lactate	Amino Acid	C05568	HMDB02320	2.8267e-05	1	0	0	0	0	0	0	0	1	0
Serum_18362	Serum	18362	azelate (nonanedioate; C9)	Lipid	C08261	HMDB00784	3.12804e-05	3	0	0	0	0	0	0	0	1	0
Serum_15990	Serum	15990	glycerophosphorylcholine (GPC)	Lipid	C00670	HMDB00086	2.75193e-05	1	0	0	0	0	0	0	0	1	0
eWAT_62946	eWAT	62946	1-methyl-5-imidazoleacetate	Amino Acid		HMDB04988	1.00208e-07	1	0	0	0	0	0	0	1	0	0
Serum_19266	Serum	19266	2-arachidonoylglycerol (20:4)	Lipid	C13856	HMDB04666	1.00208e-07	1	0	0	0	0	0	0	0	1	0
Serum_27447	Serum	27447	1-linoleoylglycerol (18:2)	Lipid			3.54848e-05	5	0.2	0	0	0.4	0	0.2	0.2	0.2	0
Serum_32415	Serum	32415	docosadienoate (22:2n6)	Lipid	C16533	HMDB61714	3.62372e-05	7	0.857143	0	0	0	0	0	0.857143	0.142857	0
Serum_27665	Serum	27665	1-methylnicotinamide	Cofactors and Vitamins	C02918	HMDB00699	3.49965e-05	8	0.75	0	0	0	0	0.125	0.75	0.125	0
Serum_33967	Serum	33967	N-acetylisoleucine	Amino Acid		HMDB61684	3.9506e-05	20	0.6	0	0	0.1	0.2	0.05	0.6	0.05	0
eWAT_37058	eWAT	37058	succinylcarnitine (C4-DC)	Energy		HMDB61717	3.0677e-05	1	0	0	0	0	0	0	1	0	0
Serum_27727	Serum	27727	glutathione, oxidized (GSSG)	Amino Acid	C00127	HMDB03337	3.54037e-05	4	0.5	0	0	0	0	0.25	0.5	0.25	0
eWAT_36600	eWAT	36600	1-linoleoyl-GPE (18:2)*	Lipid		HMDB11507	1.00208e-07	1	0	0	0	0	0	0	1	0	0
Serum_32417	Serum	32417	docosatrienoate (22:3n3)	Lipid	C16534	HMDB02823	1.00208e-07	1	0	0	0	0	0	0	0	1	0
Serum_35107	Serum	35107	isovalerylglycine	Amino Acid		HMDB00678	3.00398e-05	5	0.6	0	0	0.2	0	0	0.6	0.2	0
eWAT_31555	eWAT	31555	pyridoxate	Cofactors and Vitamins	C00847	HMDB00017	2.42913e-05	1	0	0	0	0	0	0	1	0	0
Serum_32497	Serum	32497	10-undecenoate (11:1n1)	Lipid	C13910	HMDB33724	3.5139e-05	5	0.2	0	0	0.2	0.4	0	0.2	0.2	0
eWAT_33942	eWAT	33942	N-acetylasparagine	Amino Acid		HMDB06028	2.87644e-05	1	0	0	0	0	0	0	1	0	0
Serum_32586	Serum	32586	bilirubin (E,E)*	Cofactors and Vitamins			3.28805e-05	5	0.6	0	0	0	0.2	0	0.6	0.2	0
Serum_34456	Serum	34456	gamma-glutamylisoleucine*	Peptide		HMDB11170	4.23377e-07	3	0.333333	0	0	0	0	0	0.333333	0.666667	0
Serum_36752	Serum	36752	N6-acetyllysine	Amino Acid	C02727	HMDB00206	3.57378e-05	6	0.5	0	0	0	0	0.333333	0.5	0.166667	0
eWAT_61858	eWAT	61858	ribulonate/xylulonate/lyxonate*	Carbohydrate			3.04692e-05	1	0	0	0	0	0	0	1	0	0
Serum_37478	Serum	37478	docosapentaenoate (n6 DPA; 22:5n6)	Lipid	C16513	HMDB01976	3.51273e-05	19	0.894737	0	0	0	0.0526316	0	0.894737	0.0526316	0
eWAT_1587	eWAT	1587	N-acetylleucine	Amino Acid	C02710	HMDB11756	2.89161e-05	1	0	0	0	0	0	0	1	0	0
Serum_38102	Serum	38102	oleoyl ethanolamide	Lipid		HMDB02088	3.30789e-05	2	0	0	0	0	0	0	0	0.5	0.5
eWAT_2763	eWAT	2763	UDP-glucuronate	Carbohydrate	C00167	HMDB00935	3.33957e-05	1	0	0	0	0	0	0	1	0	0
eWAT_485	eWAT	485	spermidine	Amino Acid	C00315	HMDB01257	2.8214e-05	2	0	0	0	0	0	0	1	0	0
Serum_48130	Serum	48130	N6-succinyladenosine	Nucleotide		HMDB00912	2.83599e-05	5	0.8	0	0	0	0	0	0.8	0.2	0
Serum_45095	Serum	45095	2-methylbutyrylcarnitine (C5)	Amino Acid		HMDB00378	4.91017e-07	4	0	0	0.25	0	0	0	0	0.75	0
Serum_46225	Serum	46225	pyroglutamine*	Amino Acid			3.43861e-05	6	0	0	0	0.166667	0.166667	0.333333	0	0.166667	0.166667
eWAT_57520	eWAT	57520	dihomo-linoleoylcarnitine (C20:2)*	Lipid			2.29046e-07	1	0	0	0	0	0	0	1	0	0
Serum_46798	Serum	46798	oleoyl-linoleoyl-glycerol (18:1/18:2) [1]	Lipid		HMDB07219	4.0083e-07	4	0.5	0	0	0	0.25	0	0.5	0.25	0
Serum_48434	Serum	48434	N-acetylcitrulline	Amino Acid	C15532	HMDB00856	3.59476e-05	9	0.888889	0	0	0	0	0	0.888889	0.111111	0
eWAT_35107	eWAT	35107	isovalerylglycine	Amino Acid		HMDB00678	3.36809e-07	1	0	0	0	0	0	0	1	0	0
Serum_48841	Serum	48841	p-cresol glucuronide*	Amino Acid		HMDB11686	4.66351e-07	3	0	0	0	0.333333	0.333333	0	0	0.333333	0
Serum_52446	Serum	52446	1-stearoyl-2-linoleoyl-GPE (18:0/18:2)*	Lipid		HMDB08994	2.97613e-05	7	0.714286	0	0	0	0	0.142857	0.714286	0.142857	0
Serum_52687	Serum	52687	1-oleoyl-2-linoleoyl-GPE (18:1/18:2)*	Lipid		HMDB05349	2.84488e-05	4	0.5	0	0	0	0	0.25	0.5	0.25	0
Serum_52605	Serum	52605	sphinganine-1-phosphate	Lipid		HMDB01383	1.3361e-07	1	0	0	0	0	0	0	0	1	0
Serum_55015	Serum	55015	gamma-glutamyl-alpha-lysine	Peptide			2.87189e-05	2	0.5	0	0	0	0	0	0.5	0.5	0
eWAT_21184	eWAT	21184	1-oleoylglycerol (18:1)	Lipid		HMDB11567	1.00208e-07	1	0	0	0	0	0	0	1	0	0
Serum_57331	Serum	57331	behenoyl dihydrosphingomyelin (d18:0/22:0)*	Lipid		HMDB12091	1.00208e-07	1	0	0	0	0	0	0	0	1	0
eWAT_62853	eWAT	62853	3-amino-2-piperidone	Amino Acid		HMDB00323	1.00208e-07	1	0	0	0	0	0	0	1	0	0
Serum_61866	Serum	61866	heptenedioate (C7:1-DC)*	Lipid			1.00208e-07	1	0	0	0	0	0	0	0	1	0
Serum_62805	Serum	62805	2,3-dihydroxy-5-methylthio-4-pentenoate (DMTPA)*	Amino Acid			2.67502e-05	3	0.333333	0	0	0	0.333333	0	0.333333	0.333333	0
Heart_38125	Heart	38125	4-cholesten-3-one	Lipid	C00599	HMDB00921	2.12814e-05	1	1	0	0	1	0	0	0	0	0
Heart_63	Heart	63	cholesterol	Lipid	C00187	HMDB00067	2.34536e-05	4	1	0	0	1	0	0	0	0	0
Heart_52447	Heart	52447	1-stearoyl-2-arachidonoyl-GPE (18:0/20:4)	Lipid		HMDB09003	2.50496e-05	10	1	0	0	1	0	0	0	0	0
Heart_48493	Heart	48493	sphingomyelin (d18:1/22:1, d18:2/22:0, d16:1/24:1)*	Lipid		HMDB12104	2.61068e-05	13	0.923077	0	0	0.923077	0	0	0.0769231	0	0
Heart_57473	Heart	57473	sphingomyelin (d18:0/18:0, d19:0/17:0)*	Lipid		HMDB12087	2.34557e-05	4	1	0	0	1	0	0	0	0	0
Heart_1561	Heart	1561	alpha-tocopherol	Cofactors and Vitamins	C02477	HMDB01893	2.34651e-05	5	1	0	0	1	0	0	0	0	0
Heart_52478	Heart	52478	1-(1-enyl-palmitoyl)-2-oleoyl-GPC (P-16:0/18:1)*	Lipid			2.5046e-05	8	1	0	0	1	0	0	0	0	0
Heart_52716	Heart	52716	1-(1-enyl-palmitoyl)-2-palmitoyl-GPC (P-16:0/16:0)*	Lipid		HMDB11206	2.60938e-05	9	1	0	0	1	0	0	0	0	0
Heart_48492	Heart	48492	behenoyl sphingomyelin (d18:1/22:0)*	Lipid		HMDB12103	2.50484e-05	8	1	0	0	1	0	0	0	0	0
Heart_48490	Heart	48490	sphingomyelin (d18:1/20:0, d16:1/22:0)*	Lipid		HMDB12102	2.61133e-05	14	0.928571	0	0	0.928571	0	0	0.0714286	0	0
Heart_52435	Heart	52435	sphingomyelin (d18:2/23:0, d18:1/23:1, d17:1/24:1)*	Lipid			2.75683e-05	7	0.857143	0	0	0.857143	0	0	0.142857	0	0
Heart_52436	Heart	52436	tricosanoyl sphingomyelin (d18:1/23:0)*	Lipid		HMDB12105	2.49345e-05	5	1	0	0	1	0	0	0	0	0
Heart_53	Heart	53	glutamine	Amino Acid	C00064	HMDB00641	3.30706e-05	3	0.333333	0	0	0.333333	0.333333	0.333333	0	0	0
Heart_63436	Heart	63436	(2 or 3)-decenoate (10:1n7 or n8)	Lipid			3.49199e-05	5	0.2	0	0	0.2	0.2	0.2	0.4	0	0
Heart_1649	Heart	1649	valine	Amino Acid	C00183	HMDB00883	3.88988e-05	18	0.111111	0	0	0.111111	0.166667	0.611111	0.111111	0	0
Heart_15706	Heart	15706	galactose 1-phosphate	Carbohydrate	C00446	HMDB00645	7.91885e-07	6	0.833333	0	0	0.833333	0.166667	0	0	0	0
Heart_580	Heart	580	glucosamine-6-phosphate	Carbohydrate	C00352	HMDB01254	7.7303e-07	5	1	0	0	1	0	0	0	0	0
Heart_46896	Heart	46896	fructose 1,6-diphosphate/glucose 1,6-diphosphate/myo-inositol diphosphates	Carbohydrate	C00354		6.36613e-07	5	1	0	0	1	0	0	0	0	0
Heart_1469	Heart	1469	mannose-6-phosphate	Carbohydrate	C00275	HMDB01078	6.1259e-07	4	1	0	0	1	0	0	0	0	0
Heart_31260	Heart	31260	glucose 6-phosphate	Carbohydrate	C00668	HMDB01401	6.36613e-07	5	1	0	0	1	0	0	0	0	0
Heart_32344	Heart	32344	UDP-glucose	Carbohydrate	C00029	HMDB00286	8.77494e-07	5	1	0	0	1	0	0	0	0	0
Heart_48195	Heart	48195	fructose	Carbohydrate	C00095	HMDB00660	4.99496e-07	3	1	0	0	1	0	0	0	0	0
Heart_1414	Heart	1414	3-phosphoglycerate	Carbohydrate	C00597	HMDB00807	1.00208e-07	1	1	0	0	1	0	0	0	0	0
Heart_597	Heart	597	phosphoenolpyruvate (PEP)	Carbohydrate	C00074	HMDB00263	1.00208e-07	1	1	0	0	1	0	0	0	0	0
Heart_52450	Heart	52450	1-palmitoyl-2-linoleoyl-GPI (16:0/18:2)	Lipid		HMDB09784	3.20664e-07	3	1	0	0	1	0	0	0	0	0
Heart_601	Heart	601	dihydroorotate	Nucleotide	C00337	HMDB03349	2.00415e-07	1	1	0	0	1	0	0	0	0	0
Heart_33487	Heart	33487	glutamate, gamma-methyl ester	Amino Acid		HMDB61715	2.00415e-07	1	1	0	0	1	0	0	0	0	0
Heart_52468	Heart	52468	1-stearoyl-2-linoleoyl-GPI (18:0/18:2)	Lipid		HMDB09809	2.6722e-07	2	1	0	0	1	0	0	0	0	0
Heart_485	Heart	485	spermidine	Amino Acid	C00315	HMDB01257	1.00208e-07	1	1	0	0	1	0	0	0	0	0
Heart_603	Heart	603	spermine	Amino Acid	C00750	HMDB01256	1.00208e-07	1	1	0	0	1	0	0	0	0	0
Heart_605	Heart	605	uracil	Nucleotide	C00106	HMDB00300	3.95942e-07	1	1	0	0	1	0	0	0	0	0
Heart_35718	Heart	35718	dihomolinolenate (20:3n3 or 3n6)	Lipid	C03242	HMDB02925	2.66892e-05	7	1	0	0	1	0	0	0	0	0
Heart_44675	Heart	44675	docosahexaenoate (DHA; 22:6n3)	Lipid	C06429	HMDB02183	2.66851e-05	6	0.833333	0	0	0.833333	0	0	0.166667	0	0
Heart_33587	Heart	33587	eicosenoate (20:1n9 or 1n11)	Lipid	C16526	HMDB02231	3.05577e-05	4	1	0	0	1	0	0	0	0	0
Heart_52285	Heart	52285	oleate/vaccenate (18:1)	Lipid			3.22935e-05	7	0.571429	0	0.142857	0.571429	0.142857	0	0.142857	0	0
Heart_48152	Heart	48152	glucose	Carbohydrate	C00031	HMDB00122	2.6993e-05	2	1	0	0	1	0	0	0	0	0
Heart_1336	Heart	1336	palmitate (16:0)	Lipid	C00249	HMDB00220	2.89399e-05	2	1	0	0	1	0	0	0	0	0
Heart_33447	Heart	33447	palmitoleate (16:1n7)	Lipid	C08362	HMDB03229	3.03883e-05	5	0.6	0	0.2	0.6	0.2	0	0	0	0
Heart_17805	Heart	17805	dihomo-linoleate (20:2n6)	Lipid	C16525	HMDB05060	2.69916e-05	7	0.714286	0	0	0.714286	0.285714	0	0	0	0
Heart_1121	Heart	1121	margarate (17:0)	Lipid		HMDB02259	2.78366e-05	2	1	0	0	1	0	0	0	0	0
Heart_1124	Heart	1124	myo-inositol	Lipid	C00137	HMDB00211	2.41709e-05	2	0.5	0	0	0.5	0	0	0.5	0	0
Heart_1638	Heart	1638	arginine	Amino Acid	C00062	HMDB00517	3.31831e-05	5	0.2	0	0.2	0.2	0	0	0.4	0	0.2
Heart_1301	Heart	1301	lysine	Amino Acid	C00047	HMDB00182	3.68898e-05	6	0.166667	0	0	0.166667	0.5	0	0.333333	0	0
Heart_34398	Heart	34398	glycylleucine	Peptide	C02155	HMDB00759	1.00208e-07	1	1	0	0	1	0	0	0	0	0
Heart_1365	Heart	1365	myristate (14:0)	Lipid	C06424	HMDB00806	1.00208e-07	1	1	0	0	1	0	0	0	0	0
Heart_37496	Heart	37496	N-acetylputrescine	Amino Acid	C02714	HMDB02064	3.13149e-07	2	1	0	0	1	0	0	0	0	0
Heart_40406	Heart	40406	trimethylamine N-oxide	Lipid	C01104	HMDB00925	4.17532e-07	4	0.75	0	0.25	0.75	0	0	0	0	0
Heart_52628	Heart	52628	1-palmitoyl-2-linoleoyl-GPG (16:0/18:2)	Lipid		HMDB10575	2.87236e-05	2	0.5	0	0	0.5	0	0	0.5	0	0
Heart_1419	Heart	1419	5-methylthioadenosine (MTA)	Amino Acid	C00170	HMDB01173	3.07774e-05	4	0.25	0	0	0.25	0.5	0	0.25	0	0
Heart_46223	Heart	46223	linoleoylcarnitine (C18:2)*	Lipid		HMDB06469	3.30893e-05	16	1	0	0	1	0	0	0	0	0
Heart_1496	Heart	1496	methylmalonate (MMA)	Lipid	C02170	HMDB00202	2.99697e-05	4	1	0	0	1	0	0	0	0	0
Heart_33952	Heart	33952	myristoylcarnitine (C14)	Lipid		HMDB05066	3.43099e-05	23	0.826087	0	0	0.826087	0	0	0.173913	0	0
Heart_35160	Heart	35160	oleoylcarnitine (C18:1)	Lipid		HMDB05065	3.44311e-05	22	0.954545	0	0	0.954545	0	0	0.0454545	0	0
Heart_44681	Heart	44681	palmitoylcarnitine (C16)	Lipid	C02990	HMDB00222	3.4263e-05	21	0.904762	0	0	0.904762	0	0	0.0952381	0	0
Heart_53223	Heart	53223	palmitoleoylcarnitine (C16:1)*	Lipid			3.4263e-05	21	0.904762	0	0	0.904762	0	0	0.0952381	0	0
Heart_57521	Heart	57521	dihomo-linolenoylcarnitine (C20:3n3 or 6)*	Lipid			3.079e-05	14	1	0	0	1	0	0	0	0	0
Heart_57527	Heart	57527	docosatrienoylcarnitine (C22:3)*	Lipid			3.07505e-05	13	0.923077	0	0	0.923077	0	0	0	0	0.0769231
Heart_61839	Heart	61839	3-hydroxypalmitoylcarnitine	Lipid			3.80744e-05	24	0.666667	0	0	0.666667	0.0416667	0	0.291667	0	0
Heart_32328	Heart	32328	hexanoylcarnitine (C6)	Lipid		HMDB00705	3.072e-05	11	1	0	0	1	0	0	0	0	0
Heart_61840	Heart	61840	3-hydroxyoleoylcarnitine	Lipid			3.74168e-05	21	0.666667	0	0.047619	0.666667	0	0.047619	0.238095	0	0
Heart_48182	Heart	48182	myristoleoylcarnitine (C14:1)*	Lipid			3.31978e-05	18	0.888889	0	0	0.888889	0	0	0.111111	0	0
Heart_57511	Heart	57511	linolenoylcarnitine (C18:3)*	Lipid			3.07882e-05	13	0.923077	0	0	0.923077	0.0769231	0	0	0	0
Heart_37112	Heart	37112	chiro-inositol	Lipid	C19891	HMDB34220	2.68101e-05	2	0.5	0	0	0.5	0	0	0.5	0	0
Heart_1505	Heart	1505	orotate	Nucleotide	C00295	HMDB00226	2.40176e-05	2	1	0	0	1	0	0	0	0	0
Heart_53260	Heart	53260	oleoylcholine	Lipid			2.17501e-05	3	1	0	0	1	0	0	0	0	0
Heart_52944	Heart	52944	palmitoylcholine	Lipid			1.98693e-05	1	1	0	0	1	0	0	0	0	0
Heart_36808	Heart	36808	dimethylarginine (SDMA + ADMA)	Amino Acid	C03626	HMDB01539	1.98708e-05	2	0.5	0	0	0.5	0	0	0	0	0.5
Heart_52615	Heart	52615	sphingomyelin (d18:1/17:0, d17:1/18:0, d19:1/16:0)	Lipid			2.60887e-05	7	1	0	0	1	0	0	0	0	0
Heart_57475	Heart	57475	sphingomyelin (d18:1/19:0, d19:1/18:0)*	Lipid			2.34767e-05	7	1	0	0	1	0	0	0	0	0
Heart_57476	Heart	57476	sphingomyelin (d18:0/20:0, d16:0/22:0)*	Lipid			2.26037e-05	3	1	0	0	1	0	0	0	0	0
Heart_46173	Heart	46173	aconitate [cis or trans]	Energy			1.00208e-07	1	1	0	0	1	0	0	0	0	0
Heart_1564	Heart	1564	citrate	Energy	C00158	HMDB00094	1.00208e-07	1	1	0	0	1	0	0	0	0	0
Heart_22053	Heart	22053	3-hydroxydecanoate	Lipid		HMDB02203	4.01141e-05	24	0.375	0	0	0.375	0.0416667	0.0416667	0.541667	0	0
Heart_63358	Heart	63358	3-hydroxydecanoylcarnitine	Lipid		HMDB61636	3.92585e-05	23	0.478261	0	0	0.478261	0	0	0.478261	0	0.0434783
Heart_62566	Heart	62566	1-carboxyethylphenylalanine	Amino Acid			3.34977e-05	2	1	0	0	1	0	0	0	0	0
Heart_27503	Heart	27503	3-hydroxypalmitate	Lipid		HMDB10734	3.6702e-05	8	0.375	0	0	0.375	0	0.25	0.375	0	0
Heart_33967	Heart	33967	N-acetylisoleucine	Amino Acid		HMDB61684	3.7801e-05	8	0.25	0	0	0.25	0	0.25	0.5	0	0
Heart_34214	Heart	34214	1-arachidonoyl-GPI* (20:4)*	Lipid		HMDB61690	3.20634e-05	4	0.5	0	0	0.5	0	0	0.5	0	0
Heart_57463	Heart	57463	linoleoylcholine*	Lipid			3.50571e-05	8	0.125	0	0	0.125	0.375	0	0.5	0	0
Heart_528	Heart	528	alpha-ketoglutarate	Energy	C00026	HMDB00208	2.73123e-05	2	0.5	0	0	0.5	0	0	0.5	0	0
Heart_1763	Heart	1763	ribose 1-phosphate	Carbohydrate	C00620	HMDB01489	2.97075e-05	5	0.2	0	0	0.2	0.2	0.6	0	0	0
Heart_1899	Heart	1899	quinolinate	Cofactors and Vitamins	C03722	HMDB00232	3.28354e-05	10	1	0	0	1	0	0	0	0	0
Heart_57522	Heart	57522	pentadecanoylcarnitine (C15)*	Lipid			3.30415e-05	16	0.9375	0	0	0.9375	0	0	0	0	0.0625
Heart_61769	Heart	61769	5-dodecenoylcarnitine (C12:1)	Lipid		HMDB13326	3.0427e-05	9	1	0	0	1	0	0	0	0	0
Heart_34534	Heart	34534	laurylcarnitine (C12)	Lipid		HMDB02250	3.42697e-05	23	0.652174	0	0	0.652174	0	0	0.347826	0	0
Heart_57512	Heart	57512	margaroylcarnitine (C17)*	Lipid		HMDB06210	3.30581e-05	13	0.923077	0	0	0.923077	0	0	0.0769231	0	0
Heart_57751	Heart	57751	oleoyl CoA	Lipid	C00510	HMDB01322	3.01758e-05	5	1	0	0	1	0	0	0	0	0
Heart_57525	Heart	57525	erucoylcarnitine (C22:1)*	Lipid			2.79177e-05	6	1	0	0	1	0	0	0	0	0
Heart_57528	Heart	57528	adrenoylcarnitine (C22:4)*	Lipid			2.93122e-05	4	0.75	0	0.25	0.75	0	0	0	0	0
Heart_62850	Heart	62850	tetradecadienoate (14:2)*	Lipid		HMDB00560	2.95044e-05	7	0.857143	0	0.142857	0.857143	0	0	0	0	0
Heart_32452	Heart	32452	propionylcarnitine (C3)	Lipid	C03017	HMDB00824	3.5311e-05	7	0.571429	0	0	0.571429	0.142857	0	0.285714	0	0
Heart_38178	Heart	38178	cis-4-decenoylcarnitine (C10:1)	Lipid			3.41541e-05	5	0.8	0	0.2	0.8	0	0	0	0	0
Heart_37536	Heart	37536	12-HETE	Lipid		HMDB06111	2.6722e-07	2	1	0	0	1	0	0	0	0	0
Heart_2342	Heart	2342	serotonin	Amino Acid	C00780	HMDB00259	3.20664e-07	3	0.666667	0	0	0.666667	0.333333	0	0	0	0
Heart_62862	Heart	62862	N6,N6-dimethyllysine	Amino Acid	C05545	HMDB13287	1.78147e-07	1	1	0	0	1	0	0	0	0	0
Heart_48255	Heart	48255	arabonate/xylonate	Carbohydrate			2.29046e-07	2	0.5	0	0	0.5	0.5	0	0	0	0
Heart_35153	Heart	35153	1-docosahexaenoylglycerol (22:6)	Lipid		HMDB11587	1.3361e-07	1	1	0	0	1	0	0	0	0	0
Heart_3108	Heart	3108	adenosine 5'-diphosphate (ADP)	Nucleotide	C00008	HMDB01341	2.00415e-07	2	1	0	0	1	0	0	0	0	0
Heart_35670	Heart	35670	thiamin diphosphate	Cofactors and Vitamins	C00068	HMDB01372	1.3361e-07	1	1	0	0	1	0	0	0	0	0
Heart_5086	Heart	5086	dimethylglycine	Amino Acid	C01026	HMDB00092	3.55519e-05	7	0.142857	0	0	0.142857	0.142857	0.428571	0.285714	0	0
Heart_15797	Heart	15797	FMN	Cofactors and Vitamins	C00061	HMDB01520	3.4214e-05	5	0.6	0	0	0.6	0.2	0.2	0	0	0
Heart_5331	Heart	5331	pyridoxal phosphate	Cofactors and Vitamins	C00018	HMDB01491	3.38293e-05	6	0.5	0	0	0.5	0.5	0	0	0	0
Heart_22138	Heart	22138	homocitrulline	Amino Acid	C02427	HMDB00679	3.75288e-05	15	0.2	0	0	0.2	0.466667	0.133333	0.2	0	0
Heart_62802	Heart	62802	N-(ADP-ribosyl)-arginine (1)*	Amino Acid			3.41785e-05	8	0.5	0	0	0.5	0.25	0.25	0	0	0
Heart_22176	Heart	22176	cysteine s-sulfate	Amino Acid	C05824	HMDB00731	3.39427e-05	5	0.2	0	0.2	0.2	0	0	0.6	0	0
Heart_1589	Heart	1589	N-acetylmethionine	Amino Acid	C02712	HMDB11745	1.00208e-07	1	1	0	0	1	0	0	0	0	0
Heart_5341	Heart	5341	thiamin (Vitamin B1)	Cofactors and Vitamins	C00378	HMDB00235	1.00208e-07	1	1	0	0	1	0	0	0	0	0
Heart_18494	Heart	18494	taurochenodeoxycholate	Lipid	C05465	HMDB00951	2.75121e-05	3	1	0	0	1	0	0	0	0	0
Heart_12261	Heart	12261	taurodeoxycholate	Lipid	C05463	HMDB00896	2.81161e-05	2	1	0	0	1	0	0	0	0	0
Heart_52281	Heart	52281	2-hydroxybutyrate/2-hydroxyisobutyrate	Amino Acid			2.45702e-05	1	1	0	0	1	0	0	0	0	0
Heart_39378	Heart	39378	tauroursodeoxycholate	Lipid		HMDB00874	3.09675e-05	5	0.4	0	0	0.4	0.6	0	0	0	0
Heart_22842	Heart	22842	cholate	Lipid	C00695	HMDB00619	3.18751e-05	8	0.375	0	0	0.375	0.125	0	0.5	0	0
Heart_31885	Heart	31885	beta-muricholate	Lipid	C17726	HMDB00415	3.3851e-05	7	0.428571	0	0	0.428571	0.428571	0	0.142857	0	0
Heart_31904	Heart	31904	7-ketodeoxycholate	Lipid		HMDB00391	3.4163e-05	9	0.222222	0	0	0.222222	0.444444	0	0.333333	0	0
Heart_18357	Heart	18357	glycylvaline	Peptide		HMDB28854	5.41121e-07	2	0.5	0	0	0.5	0.5	0	0	0	0
Heart_15860	Heart	15860	UDP-galactose	Carbohydrate	C00052	HMDB00302	7.21495e-07	4	1	0	0	1	0	0	0	0	0
Heart_35649	Heart	35649	sedoheptulose-7-phosphate	Carbohydrate	C05382	HMDB01068	7.0581e-07	3	1	0	0	1	0	0	0	0	0
Heart_38625	Heart	38625	stearoyl ethanolamide	Lipid		HMDB13078	5.23666e-07	1	1	0	0	1	0	0	0	0	0
Heart_41374	Heart	41374	phenylalanylalanine	Peptide			5.90314e-07	3	1	0	0	1	0	0	0	0	0
Heart_17769	Heart	17769	sphinganine	Lipid	C00836	HMDB00269	1.58497e-05	1	1	0	0	1	0	0	0	0	0
Heart_42398	Heart	42398	1-stearoyl-GPE (18:0)	Lipid		HMDB11130	1.83798e-05	7	1	0	0	1	0	0	0	0	0
Heart_44621	Heart	44621	1-(1-enyl-oleoyl)-GPE (P-18:1)*	Lipid			1.70207e-05	4	1	0	0	1	0	0	0	0	0
Heart_52474	Heart	52474	1-(1-enyl-palmitoyl)-GPC (P-16:0)*	Lipid		HMDB10407	1.99612e-05	3	0.666667	0	0	0.666667	0.333333	0	0	0	0
Heart_39270	Heart	39270	1-(1-enyl-palmitoyl)-GPE (P-16:0)*	Lipid			1.70191e-05	2	1	0	0	1	0	0	0	0	0
Heart_39271	Heart	39271	1-(1-enyl-stearoyl)-GPE (P-18:0)*	Lipid			1.70185e-05	1	1	0	0	1	0	0	0	0	0
Heart_33961	Heart	33961	1-stearoyl-GPC (18:0)	Lipid		HMDB10384	1.48287e-05	1	1	0	0	1	0	0	0	0	0
Heart_57810	Heart	57810	nisinate (24:6n3)	Lipid		HMDB02007	2.46265e-05	3	0.666667	0	0	0.666667	0.333333	0	0	0	0
Heart_63687	Heart	63687	ascorbic acid 3-sulfate*	Cofactors and Vitamins			1.00208e-07	1	1	0	0	1	0	0	0	0	0
Heart_18245	Heart	18245	gamma-glutamylhistidine	Peptide			1.00208e-07	1	1	0	0	1	0	0	0	0	0
Heart_52465	Heart	52465	1-palmitoyl-2-docosahexaenoyl-GPE (16:0/22:6)*	Lipid		HMDB05324	1.88931e-05	2	1	0	0	1	0	0	0	0	0
Heart_18360	Heart	18360	adenylosuccinate	Nucleotide	C03794	HMDB00536	1.74576e-05	1	1	0	0	1	0	0	0	0	0
Heart_52611	Heart	52611	1-stearoyl-2-docosahexaenoyl-GPC (18:0/22:6)	Lipid		HMDB08057	2.05841e-05	3	1	0	0	1	0	0	0	0	0
Heart_18467	Heart	18467	eicosapentaenoate (EPA; 20:5n3)	Lipid	C06428	HMDB01999	2.39117e-05	1	1	0	0	1	0	0	0	0	0
Heart_33983	Heart	33983	tauro-beta-muricholate	Lipid		HMDB00932	2.00415e-07	2	0.5	0	0	0.5	0	0	0	0	0.5
Heart_18497	Heart	18497	taurocholate	Lipid	C05122	HMDB00036	2.00415e-07	2	0.5	0	0	0.5	0	0	0	0	0.5
Heart_34397	Heart	34397	1-arachidonylglycerol (20:4)	Lipid	C13857	HMDB11549	1.00208e-07	1	1	0	0	1	0	0	0	0	0
Heart_19266	Heart	19266	2-arachidonoylglycerol (20:4)	Lipid	C13856	HMDB04666	1.00208e-07	1	1	0	0	1	0	0	0	0	0
Heart_35305	Heart	35305	1-palmitoyl-GPI* (16:0)	Lipid		HMDB61695	1.00208e-07	1	1	0	0	1	0	0	0	0	0
Heart_19324	Heart	19324	1-stearoyl-GPI (18:0)	Lipid		HMDB61696	1.00208e-07	1	1	0	0	1	0	0	0	0	0
Heart_21184	Heart	21184	1-oleoylglycerol (18:1)	Lipid		HMDB11567	1.24891e-05	3	1	0	0	1	0	0	0	0	0
Heart_21127	Heart	21127	1-palmitoylglycerol (16:0)	Lipid		HMDB31074	1.3203e-05	2	1	0	0	1	0	0	0	0	0
Heart_27447	Heart	27447	1-linoleoylglycerol (18:2)	Lipid			1.18477e-05	4	1	0	0	1	0	0	0	0	0
Heart_34393	Heart	34393	1-linolenoylglycerol (18:3)	Lipid		HMDB11569	1.18474e-05	3	1	0	0	1	0	0	0	0	0
Heart_21232	Heart	21232	2-oleoylglycerol (18:1)	Lipid		HMDB11537	1.40027e-05	2	0.5	0	0	0.5	0	0	0	0	0.5
Heart_32506	Heart	32506	2-linoleoylglycerol (18:2)	Lipid		HMDB11538	1.1268e-05	3	1	0	0	1	0	0	0	0	0
Heart_52431	Heart	52431	1-palmitoleoylglycerol (16:1)*	Lipid		HMDB11565	1.12668e-05	1	1	0	0	1	0	0	0	0	0
Heart_1302	Heart	1302	methionine	Amino Acid	C00073	HMDB00696	1.97175e-05	3	0.333333	0	0	0.333333	0	0	0	0	0.666667
Heart_32306	Heart	32306	trans-4-hydroxyproline	Amino Acid	C01157	HMDB00725	2.0296e-05	8	0.125	0	0	0.125	0	0	0	0	0.875
Heart_52984	Heart	52984	3-hydroxybutyrylcarnitine (2)	Lipid		HMDB13127	2.70972e-05	1	1	0	0	1	0	0	0	0	0
Heart_33941	Heart	33941	decanoylcarnitine (C10)	Lipid		HMDB00651	2.99475e-05	6	0.666667	0	0	0.666667	0.166667	0	0.166667	0	0
Heart_33936	Heart	33936	octanoylcarnitine (C8)	Lipid	C02838	HMDB00791	2.99475e-05	6	0.666667	0	0	0.666667	0.166667	0	0.166667	0	0
Heart_41370	Heart	41370	phenylalanylglycine	Peptide		HMDB28995	7.0581e-07	3	0.666667	0	0	0.666667	0	0	0.333333	0	0
Heart_62276	Heart	62276	dodecadienoate (12:2)*	Lipid			2.61496e-05	2	1	0	0	1	0	0	0	0	0
Heart_63678	Heart	63678	succinoyltaurine	Amino Acid			3.10314e-05	3	0.333333	0	0	0.333333	0	0	0.666667	0	0
Heart_37478	Heart	37478	docosapentaenoate (n6 DPA; 22:5n6)	Lipid	C16513	HMDB01976	2.43081e-05	1	1	0	0	1	0	0	0	0	0
Heart_52432	Heart	52432	2-palmitoleoylglycerol (16:1)*	Lipid		HMDB11565	1.07417e-05	2	0.5	0	0	0.5	0	0	0	0	0.5
Heart_57514	Heart	57514	behenoylcarnitine (C22)*	Lipid			2.64359e-05	2	1	0	0	1	0	0	0	0	0
Heart_57341	Heart	57341	1,2-dipalmitoyl-GPE (16:0/16:0)*	Lipid		HMDB08923	2.89431e-05	2	0.5	0	0	0.5	0.5	0	0	0	0
Heart_34592	Heart	34592	ophthalmate	Amino Acid		HMDB05765	3.31101e-05	3	0.333333	0	0	0.333333	0	0	0.666667	0	0
Heart_39592	Heart	39592	S-methylcysteine	Amino Acid		HMDB02108	3.34573e-05	3	0.333333	0	0	0.333333	0	0	0.666667	0	0
Heart_40045	Heart	40045	leucylglycine	Peptide		HMDB28929	4.50934e-07	1	1	0	0	1	0	0	0	0	0
Heart_34419	Heart	34419	1-linoleoyl-GPC (18:2)	Lipid	C04100	HMDB10386	2.46001e-05	1	1	0	0	1	0	0	0	0	0
Heart_57416	Heart	57416	N-palmitoyl-sphingadienine (d18:2/16:0)*	Lipid			1.3361e-07	1	1	0	0	1	0	0	0	0	0
Heart_37506	Heart	37506	palmitoyl sphingomyelin (d18:1/16:0)	Lipid			2.00415e-07	2	1	0	0	1	0	0	0	0	0
Heart_42459	Heart	42459	sphingomyelin (d18:2/16:0, d18:1/16:1)*	Lipid			1.3361e-07	1	1	0	0	1	0	0	0	0	0
Heart_18319	Heart	18319	5-aminovalerate	Amino Acid	C00431	HMDB03355	2.50519e-07	1	1	0	0	1	0	0	0	0	0
Heart_52462	Heart	52462	1-palmitoyl-2-arachidonoyl-GPC (16:0/20:4n6)	Lipid		HMDB07982	2.12659e-05	2	1	0	0	1	0	0	0	0	0
Heart_42450	Heart	42450	1-stearoyl-2-arachidonoyl-GPC (18:0/20:4)	Lipid		HMDB08048	2.34328e-05	2	1	0	0	1	0	0	0	0	0
Heart_52610	Heart	52610	1-palmitoyl-2-docosahexaenoyl-GPC (16:0/22:6)	Lipid		HMDB07991	1.94645e-05	1	1	0	0	1	0	0	0	0	0
Heart_53195	Heart	53195	1-myristoyl-2-arachidonoyl-GPC (14:0/20:4)*	Lipid		HMDB07883	3.20664e-07	3	0.666667	0	0	0.666667	0	0	0	0	0.333333
Heart_42463	Heart	42463	sphingomyelin (d18:1/14:0, d16:1/16:0)*	Lipid		HMDB12097	2.00415e-07	1	1	0	0	1	0	0	0	0	0
Heart_54961	Heart	54961	oleoyl-arachidonoyl-glycerol (18:1/20:4) [2]*	Lipid		HMDB07228	2.00415e-07	1	1	0	0	1	0	0	0	0	0
Heart_61843	Heart	61843	3-hydroxyoleate*	Lipid			3.35148e-05	4	0.25	0	0	0.25	0.25	0	0.25	0	0.25
Heart_43582	Heart	43582	5-(galactosylhydroxy)-L-lysine	Amino Acid			2.92503e-05	2	0.5	0	0	0.5	0	0	0	0	0.5
Heart_33364	Heart	33364	gamma-glutamylthreonine	Peptide		HMDB29159	2.25467e-07	2	0.5	0	0	0.5	0.5	0	0	0	0
Heart_43586	Heart	43586	N-monomethylarginine	Amino Acid	C03884	HMDB29416	1.50311e-07	1	1	0	0	1	0	0	0	0	0
Heart_57615	Heart	57615	galactose 6-phosphate	Carbohydrate			2.25467e-07	2	0.5	0	0	0.5	0.5	0	0	0	0
Heart_43849	Heart	43849	inositol 1-phosphate (I1P)	Lipid	C01177	HMDB00213	1.50311e-07	1	1	0	0	1	0	0	0	0	0
Heart_37070	Heart	37070	methylphosphate	Nucleotide		HMDB61711	1.00208e-07	1	1	0	0	1	0	0	0	0	0
Heart_46148	Heart	46148	UDP-N-acetylglucosamine/galactosamine	Carbohydrate			1.00208e-07	1	1	0	0	1	0	0	0	0	0
Heart_54968	Heart	54968	linoleoyl-linoleoyl-glycerol (18:2/18:2) [1]*	Lipid		HMDB07248	2.29046e-07	2	1	0	0	1	0	0	0	0	0
Heart_46799	Heart	46799	oleoyl-linoleoyl-glycerol (18:1/18:2) [2]	Lipid		HMDB07219	3.20664e-07	3	1	0	0	1	0	0	0	0	0
Heart_54969	Heart	54969	linoleoyl-linoleoyl-glycerol (18:2/18:2) [2]*	Lipid		HMDB07248	3.20664e-07	3	1	0	0	1	0	0	0	0	0
Heart_52634	Heart	52634	palmitoyl-linoleoyl-glycerol (16:0/18:2) [2]*	Lipid		HMDB07103	3.20664e-07	3	1	0	0	1	0	0	0	0	0
Heart_42448	Heart	42448	1-stearoyl-2-oleoyl-GPE (18:0/18:1)	Lipid		HMDB08993	1.58545e-05	1	1	0	0	1	0	0	0	0	0
Heart_47153	Heart	47153	sphingomyelin (d18:1/24:1, d18:2/24:0)*	Lipid		HMDB12107	1.70295e-05	3	1	0	0	1	0	0	0	0	0
Heart_52477	Heart	52477	1-(1-enyl-palmitoyl)-2-oleoyl-GPE (P-16:0/18:1)*	Lipid		HMDB11342	1.7029e-05	2	1	0	0	1	0	0	0	0	0
Heart_52437	Heart	52437	sphingomyelin (d18:2/24:1, d18:1/24:2)*	Lipid			1.83908e-05	3	1	0	0	1	0	0	0	0	0
Heart_52748	Heart	52748	1-(1-enyl-stearoyl)-2-linoleoyl-GPE (P-18:0/18:2)*	Lipid		HMDB11376	2.34589e-05	4	1	0	0	1	0	0	0	0	0
Heart_54979	Heart	54979	N-stearoyl-sphingosine (d18:1/18:0)*	Lipid		HMDB04950	2.34578e-05	4	1	0	0	1	0	0	0	0	0
Heart_52495	Heart	52495	sphingomyelin (d18:1/21:0, d17:1/22:0, d16:1/23:0)*	Lipid			2.34819e-05	8	1	0	0	1	0	0	0	0	0
Heart_52434	Heart	52434	palmitoyl dihydrosphingomyelin (d18:0/16:0)*	Lipid			2.34307e-05	2	0.5	0	0	0.5	0.5	0	0	0	0
Heart_52446	Heart	52446	1-stearoyl-2-linoleoyl-GPE (18:0/18:2)*	Lipid		HMDB08994	2.12892e-05	2	1	0	0	1	0	0	0	0	0
Heart_44877	Heart	44877	N-palmitoyl-sphingosine (d18:1/16:0)	Lipid		HMDB04949	2.12866e-05	2	0.5	0	0	0.5	0	0.5	0	0	0
Heart_57480	Heart	57480	sphingomyelin (d18:2/21:0, d16:2/23:0)*	Lipid			2.13047e-05	1	1	0	0	1	0	0	0	0	0
Heart_54994	Heart	54994	1-oleoyl-2-arachidonoyl-GPI (18:1/20:4) *	Lipid		HMDB09844	2.3129e-05	2	1	0	0	1	0	0	0	0	0
Heart_53209	Heart	53209	1-oleoyl-2-docosahexaenoyl-GPE (18:1/22:6)*	Lipid			2.4615e-05	1	1	0	0	1	0	0	0	0	0
Heart_52673	Heart	52673	1-(1-enyl-palmitoyl)-2-arachidonoyl-GPE (P-16:0/20:4)*	Lipid		HMDB11352	1.99862e-05	3	0.333333	0	0	0.333333	0	0	0.666667	0	0
Heart_52452	Heart	52452	1-stearoyl-2-linoleoyl-GPC (18:0/18:2)*	Lipid		HMDB08039	1.94854e-05	2	1	0	0	1	0	0	0	0	0
Heart_42449	Heart	42449	1-palmitoyl-2-linoleoyl-GPE (16:0/18:2)	Lipid		HMDB05322	1.79622e-05	1	1	0	0	1	0	0	0	0	0
Heart_57467	Heart	57467	docosatrienoate (22:3n6)*	Lipid			3.48413e-05	6	0.166667	0	0	0.166667	0.166667	0	0.666667	0	0
Heart_52461	Heart	52461	1-palmitoyl-2-oleoyl-GPC (16:0/18:1)	Lipid		HMDB07972	2.56651e-05	3	0.666667	0	0	0.666667	0.333333	0	0	0	0
Heart_55041	Heart	55041	1-oleoyl-2-arachidonoyl-GPE (18:1/20:4)*	Lipid		HMDB09069	2.53329e-05	1	1	0	0	1	0	0	0	0	0
Heart_52466	Heart	52466	1-stearoyl-2-docosahexaenoyl-GPE (18:0/22:6)*	Lipid		HMDB05334	1.88917e-05	1	1	0	0	1	0	0	0	0	0
Heart_52448	Heart	52448	1-palmitoyl-2-oleoyl-GPG (16:0/18:1)	Lipid			1.78147e-07	1	1	0	0	1	0	0	0	0	0
Heart_19263	Heart	19263	1-palmitoyl-2-oleoyl-GPE (16:0/18:1)	Lipid		HMDB05320	1.61112e-05	2	0.5	0	0	0.5	0.5	0	0	0	0
Heart_52470	Heart	52470	1-palmitoyl-2-palmitoleoyl-GPC (16:0/16:1)*	Lipid		HMDB07969	1.73249e-05	3	0.333333	0	0	0.333333	0.333333	0	0.333333	0	0
Heart_54966	Heart	54966	diacylglycerol (16:1/18:2 [2], 16:0/18:3 [1])*	Lipid			2.00415e-07	1	1	0	0	1	0	0	0	0	0
Heart_52687	Heart	52687	1-oleoyl-2-linoleoyl-GPE (18:1/18:2)*	Lipid		HMDB05349	3.19292e-05	2	1	0	0	1	0	0	0	0	0
Heart_52683	Heart	52683	1-palmitoleoyl-2-linoleoyl-GPC (16:1/18:2)*	Lipid		HMDB08006	3.70795e-05	8	0.25	0	0	0.25	0.25	0.125	0.375	0	0
Heart_53189	Heart	53189	1-linoleoyl-2-arachidonoyl-GPE (18:2/20:4)*	Lipid		HMDB09102	3.19292e-05	2	1	0	0	1	0	0	0	0	0
Heart_57426	Heart	57426	sphingadienine	Lipid			1.00208e-07	1	1	0	0	1	0	0	0	0	0
Heart_57368	Heart	57368	stearoyl-docosahexaenoyl-glycerol (18:0/22:6) [2]*	Lipid			1.00208e-07	1	1	0	0	1	0	0	0	0	0
Heart_54955	Heart	54955	linoleoyl-arachidonoyl-glycerol (18:2/20:4) [1]*	Lipid		HMDB07257	1.50311e-07	1	1	0	0	1	0	0	0	0	0
Heart_57373	Heart	57373	palmitoyl-docosahexaenoyl-glycerol (16:0/22:6) [1]*	Lipid		HMDB07121	2.25467e-07	2	1	0	0	1	0	0	0	0	0
Heart_57374	Heart	57374	palmitoyl-docosahexaenoyl-glycerol (16:0/22:6) [2]*	Lipid		HMDB07121	2.25467e-07	2	0.5	0	0	0.5	0.5	0	0	0	0
Heart_57523	Heart	57523	docosahexaenoylcarnitine (C22:6)*	Lipid			1.3361e-07	1	1	0	0	1	0	0	0	0	0
Heart_57529	Heart	57529	docosapentaenoylcarnitine (C22:5n3)*	Lipid			2.00415e-07	2	0.5	0	0	0.5	0	0	0	0	0.5
Heart_35159	Heart	35159	cysteine-glutathione disulfide	Amino Acid		HMDB00656	2.00415e-07	2	0.5	0	0	0.5	0	0	0	0	0.5
Heart_57750	Heart	57750	palmitoyl CoA	Lipid	C00154	HMDB01338	1.3361e-07	1	1	0	0	1	0	0	0	0	0
Heart_558	Heart	558	adenosine 5'-diphosphoribose (ADP-ribose)	Cofactors and Vitamins	C00301	HMDB01178	1.00208e-07	1	1	0	0	1	0	0	0	0	0
Heart_57837	Heart	57837	CoA	Cofactors and Vitamins	C00010	HMDB01423	1.00208e-07	1	1	0	0	1	0	0	0	0	0
Heart_32417	Heart	32417	docosatrienoate (22:3n3)	Lipid	C16534	HMDB02823	1.00208e-07	1	1	0	0	1	0	0	0	0	0
Heart_61826	Heart	61826	N-linoleoyltaurine*	Lipid			1.00208e-07	1	1	0	0	1	0	0	0	0	0
Heart_48885	Heart	48885	arabitol/xylitol	Carbohydrate	C01904		3.36197e-05	5	0.2	0	0	0.2	0.2	0.4	0.2	0	0
Heart_61861	Heart	61861	octadecenedioate (C18:1-DC)*	Lipid			3.29649e-05	4	0.25	0	0	0.25	0	0.25	0.5	0	0
Heart_53180	Heart	53180	1-palmitoleoyl-2-linolenoyl-GPC (16:1/18:3)*	Lipid		HMDB08008	3.39536e-05	3	0.333333	0	0	0.333333	0	0.333333	0.333333	0	0
Heart_590	Heart	590	hypotaurine	Amino Acid	C00519	HMDB00965	3.03393e-05	3	0.333333	0	0	0.333333	0	0.333333	0.333333	0	0
Heart_2134	Heart	2134	flavin adenine dinucleotide (FAD)	Cofactors and Vitamins	C00016	HMDB01248	3.21948e-05	4	0.25	0	0	0.25	0	0.5	0.25	0	0
Heart_15497	Heart	15497	argininosuccinate	Amino Acid	C03406	HMDB00052	3.44672e-05	4	0.25	0	0	0.25	0.25	0.25	0.25	0	0
Heart_62803	Heart	62803	N-(ADP-ribosyl)-arginine (2)*	Amino Acid			3.76604e-05	17	0.0588235	0	0	0.0588235	0.235294	0.294118	0.411765	0	0
Heart_37123	Heart	37123	N-glycolylneuraminate	Xenobiotics	C03410	HMDB00833	1.7077e-05	1	0	0	1	0	0	0	0	0	0
HPT_1110	HPT	1110	arachidonate (20:4n6)	Lipid	C00219	HMDB01043	1.84481e-05	7	0.857143	0	0.857143	0.142857	0	0	0	0	0
Heart_15990	Heart	15990	glycerophosphorylcholine (GPC)	Lipid	C00670	HMDB00086	1.76573e-05	1	0	0	1	0	0	0	0	0	0
HPT_1123	HPT	1123	inosine	Nucleotide	C00294	HMDB00195	1.91271e-05	2	0	0	0	0.5	0.5	0	0	0	0
Heart_32350	Heart	32350	1-methyl-4-imidazoleacetate	Amino Acid	C05828	HMDB02820	3.72949e-05	12	0	0	0.0833333	0	0	0.666667	0.25	0	0
HPT_1301	HPT	1301	lysine	Amino Acid	C00047	HMDB00182	3.66867e-05	17	0	0	0	0.117647	0.117647	0.117647	0.647059	0	0
HPT_2849	HPT	2849	guanosine 5'- monophosphate (5'-GMP)	Nucleotide	C00144	HMDB01397	2.93956e-05	2	0	0	0	1	0	0	0	0	0
HPT_6146	HPT	6146	2-aminoadipate	Amino Acid	C00956	HMDB00510	3.13923e-05	4	0	0	0	0.25	0.25	0.25	0.25	0	0
Heart_33419	Heart	33419	2-palmitoylglycerol (16:0)	Lipid		HMDB11533	2.42231e-05	3	0	0	0.333333	0	0.333333	0	0	0	0.333333
HPT_12110	HPT	12110	isocitrate	Energy	C00311	HMDB00193	2.1913e-05	1	0	0	0	1	0	0	0	0	0
Heart_54958	Heart	54958	palmitoyl-arachidonoyl-glycerol (16:0/20:4) [2]*	Lipid		HMDB07112	1.00208e-07	1	0	0	1	0	0	0	0	0	0
HPT_15140	HPT	15140	kynurenine	Amino Acid	C00328	HMDB00684	1.00208e-07	1	0	0	0	1	0	0	0	0	0
Heart_53257	Heart	53257	palmitoloelycholine	Lipid			3.11582e-05	4	0	0	0.25	0	0	0	0.75	0	0
HPT_15915	HPT	15915	S-adenosylmethionine (SAM)	Amino Acid	C00019	HMDB01185	3.34169e-05	5	0	0	0	0.2	0.2	0	0.4	0	0.2
Heart_604	Heart	604	thymine	Nucleotide	C00178	HMDB00262	1.50311e-07	1	0	0	1	0	0	0	0	0	0
HPT_19266	HPT	19266	2-arachidonoylglycerol (20:4)	Lipid	C13856	HMDB04666	2.25467e-07	2	0.5	0	0.5	0.5	0	0	0	0	0
Heart_33969	Heart	33969	stearidonate (18:4n3)	Lipid	C16300	HMDB06547	2.3705e-05	2	0	0	1	0	0	0	0	0	0
HPT_22001	HPT	22001	3-hydroxyoctanoate	Lipid		HMDB01954	2.64292e-05	3	0.333333	0	0.333333	0.333333	0	0.333333	0	0	0
HPT_22053	HPT	22053	3-hydroxydecanoate	Lipid		HMDB02203	2.37061e-05	3	0.666667	0	0.666667	0.333333	0	0	0	0	0
Heart_48187	Heart	48187	N-acetyltaurine	Amino Acid			3.32923e-05	5	0	0	0.2	0	0.4	0	0.4	0	0
Heart_2132	Heart	2132	citrulline	Amino Acid	C00327	HMDB00904	1.80374e-07	1	0	0	1	0	0	0	0	0	0
HPT_22250	HPT	22250	pyruvate	Carbohydrate	C00022	HMDB00243	3.00623e-07	3	0.666667	0	0.666667	0.333333	0	0	0	0	0
Heart_396	Heart	396	glutarate (pentanedioate)	Lipid	C00489	HMDB00661	3.23332e-05	4	0	0	0.25	0	0.25	0.25	0.25	0	0
HPT_33487	HPT	33487	glutamate, gamma-methyl ester	Amino Acid		HMDB61715	3.25431e-05	5	0	0	0	0.6	0.2	0.2	0	0	0
Heart_46798	Heart	46798	oleoyl-linoleoyl-glycerol (18:1/18:2) [1]	Lipid		HMDB07219	3.12025e-05	3	0	0	0.333333	0	0.333333	0	0.333333	0	0
HPT_34396	HPT	34396	choline phosphate	Lipid	C00588	HMDB01565	3.23431e-05	2	0	0	0	1	0	0	0	0	0
Heart_37455	Heart	37455	glycerophosphoethanolamine	Lipid	C01233	HMDB00114	2.00415e-07	2	0	0	0.5	0	0.5	0	0	0	0
HPT_42002	HPT	42002	lanthionine	Amino Acid			1.3361e-07	1	0	0	0	1	0	0	0	0	0
HPT_43264	HPT	43264	3-hydroxybutyrylcarnitine (1)	Lipid		HMDB13127	1.50311e-07	1	0	0	0	1	0	0	0	0	0
Heart_57482	Heart	57482	sphingomyelin (d18:2/23:1)*	Lipid			1.00208e-07	1	0	0	1	0	0	0	0	0	0
HPT_54923	HPT	54923	beta-citrylglutamate	Amino Acid	C20775		1.00208e-07	1	0	0	0	1	0	0	0	0	0
Heart_33442	Heart	33442	pseudouridine	Nucleotide	C02067	HMDB00767	1.00208e-07	1	0	0	1	0	0	0	0	0	0
HPT_57512	HPT	57512	margaroylcarnitine (C17)*	Lipid		HMDB06210	1.00208e-07	1	0	0	0	1	0	0	0	0	0
Heart_2856	Heart	2856	uridine 5'-monophosphate (UMP)	Nucleotide	C00105	HMDB00288	1.00208e-07	1	0	0	1	0	0	0	0	0	0
HPT_57615	HPT	57615	galactose 6-phosphate	Carbohydrate			1.00208e-07	1	0	0	0	1	0	0	0	0	0
HPT_62952	HPT	62952	3,4-dihydroxybutyrate	Lipid			3.13149e-07	2	0	0	0	1	0	0	0	0	0
Heart_1558	Heart	1558	4-acetamidobutanoate	Amino Acid	C02946	HMDB03681	1.3361e-07	1	0	0	0	0	0	0	0	0	1
iWAT_58	iWAT	58	glycine	Amino Acid	C00037	HMDB00123	2.00415e-07	2	0.5	0	0	0.5	0	0	0	0	0.5
iWAT_59	iWAT	59	histidine	Amino Acid	C00135	HMDB00177	2.92503e-05	2	0	0	0	1	0	0	0	0	0
Heart_1645	Heart	1645	laurate (12:0)	Lipid	C02679	HMDB00638	1.3361e-07	1	0	0	0	0	0	0	0	0	1
Heart_62450	Heart	62450	2-dihomo-linoleoylglycerol (20:2)*	Lipid			1.00208e-07	1	0	0	0	0	0	0	0	0	1
iWAT_531	iWAT	531	3-hydroxy-3-methylglutarate	Lipid	C03761	HMDB00355	1.00208e-07	1	0	0	0	1	0	0	0	0	0
Heart_15504	Heart	15504	phosphopantetheine	Cofactors and Vitamins	C01134	HMDB01416	2.92503e-05	2	0	0	0	0	0.5	0	0	0	0.5
iWAT_1471	iWAT	1471	ribose	Carbohydrate	C00121	HMDB00283	2.59472e-05	1	0	0	0	1	0	0	0	0	0
iWAT_1572	iWAT	1572	glycerate	Carbohydrate	C00258	HMDB00139	1.3361e-07	1	0	0	0	1	0	0	0	0	0
iWAT_1587	iWAT	1587	N-acetylleucine	Amino Acid	C02710	HMDB11756	3.5779e-05	18	0.0555556	0	0	0.0555556	0.0555556	0	0.833333	0	0.0555556
Heart_554	Heart	554	adenine	Nucleotide	C00147	HMDB00034	1.60332e-07	1	0	0	0	0	0	0	0	0	1
iWAT_1649	iWAT	1649	valine	Amino Acid	C00183	HMDB00883	2.29046e-07	2	0.5	0	0	0.5	0	0	0	0	0.5
iWAT_63151	iWAT	63151	N,N-dimethylalanine	Amino Acid			3.55976e-05	3	0.666667	0	0	0.333333	0	0	0	0	0.666667
Heart_542	Heart	542	3-hydroxybutyrate (BHBA)	Lipid	C01089	HMDB00357	2.18548e-05	2	0	0	0	0	0.5	0	0	0	0.5
iWAT_2133	iWAT	2133	inosine 5'-monophosphate (IMP)	Nucleotide	C00130	HMDB00175	1.99567e-05	1	0	0	0	1	0	0	0	0	0
Heart_443	Heart	443	aspartate	Amino Acid	C00049	HMDB00191	1.00208e-07	1	0	0	0	0	0	0	0	0	1
iWAT_5278	iWAT	5278	NAD+	Cofactors and Vitamins	C00003	HMDB00902	1.00208e-07	1	0	0	0	1	0	0	0	0	0
Heart_62807	Heart	62807	3'-dephospho-CoA-glutathione*	Amino Acid			2.00415e-07	2	0	0	0	0	0.5	0	0	0	0.5
iWAT_15136	iWAT	15136	xanthosine	Nucleotide	C01762	HMDB00299	1.3361e-07	1	0	0	0	1	0	0	0	0	0
Heart_27710	Heart	27710	N-acetylglycine	Amino Acid		HMDB00532	3.10333e-05	5	0	0	0	0	0	0.2	0.2	0	0.6
iWAT_15497	iWAT	15497	argininosuccinate	Amino Acid	C03406	HMDB00052	2.84919e-05	5	0.6	0	0.2	0.2	0	0	0	0	0.6
iWAT_18349	iWAT	18349	indolelactate	Amino Acid	C02043	HMDB00671	2.76989e-05	3	0.666667	0	0	0.333333	0	0	0	0	0.666667
iWAT_33950	iWAT	33950	N-acetylphenylalanine	Amino Acid	C03519	HMDB00512	2.73407e-05	1	0	0	0	1	0	0	0	0	0
iWAT_17747	iWAT	17747	sphingosine	Lipid	C00319	HMDB00252	2.96289e-05	3	0	0	0	0.666667	0	0.333333	0	0	0
Heart_15745	Heart	15745	methylsuccinate	Amino Acid		HMDB01844	2.36624e-05	1	0	0	0	0	0	0	0	0	1
iWAT_18374	iWAT	18374	methionine sulfoxide	Amino Acid	C02989	HMDB02005	2.63789e-05	3	0.333333	0	0	0.333333	0	0	0.333333	0	0.333333
iWAT_27727	iWAT	27727	glutathione, oxidized (GSSG)	Amino Acid	C00127	HMDB03337	1.3361e-07	1	0	0	0	1	0	0	0	0	0
Heart_32197	Heart	32197	3-(4-hydroxyphenyl)lactate (HPLA)	Amino Acid	C03672	HMDB00755	6.02916e-07	1	0	0	0	0	0	0	0	0	1
iWAT_33941	iWAT	33941	decanoylcarnitine (C10)	Lipid		HMDB00651	8.61308e-07	2	0.5	0	0	0.5	0	0	0	0	0.5
Heart_34585	Heart	34585	4-hydroxybutyrate (GHB)	Lipid	C00989	HMDB00710	1.00208e-07	1	0	0	0	0	0	0	0	0	1
iWAT_34410	iWAT	34410	cytidine-5'-diphosphoethanolamine	Lipid	C00570	HMDB01564	1.00208e-07	1	0	0	0	1	0	0	0	0	0
Heart_15949	Heart	15949	2'-deoxycytidine	Nucleotide	C00881	HMDB00014	2.43126e-05	1	0	0	0	0	0	0	0	0	1
iWAT_35253	iWAT	35253	2-palmitoyl-GPC* (16:0)*	Lipid		HMDB61702	2.71896e-05	2	0.5	0	0	0.5	0	0	0	0	0.5
iWAT_36746	iWAT	36746	2-hydroxy-3-methylvalerate	Amino Acid		HMDB00317	2.99833e-05	3	0.333333	0	0	0.333333	0	0	0.333333	0	0.333333
iWAT_37455	iWAT	37455	glycerophosphoethanolamine	Lipid	C01233	HMDB00114	2.00415e-07	2	0	0	0	1	0	0	0	0	0
Heart_32198	Heart	32198	acetylcarnitine (C2)	Lipid	C02571	HMDB00201	1.97308e-05	1	0	0	0	0	0	0	0	0	1
iWAT_42382	iWAT	42382	S-adenosylhomocysteine (SAH)	Amino Acid	C00021	HMDB00939	2.15842e-05	6	0.666667	0	0	0.166667	0	0.166667	0	0	0.666667
Heart_43829	Heart	43829	gamma-glutamylvaline	Peptide		HMDB11172	2.25061e-05	2	0	0	0	0	0	0	0.5	0	0.5
iWAT_42398	iWAT	42398	1-stearoyl-GPE (18:0)	Lipid		HMDB11130	2.22173e-05	15	0.933333	0	0	0.0666667	0	0	0	0	0.933333
iWAT_42449	iWAT	42449	1-palmitoyl-2-linoleoyl-GPE (16:0/18:2)	Lipid		HMDB05322	2.22239e-05	29	0.965517	0	0	0.0344828	0	0	0	0	0.965517
iWAT_48341	iWAT	48341	1-dihomo-linolenylglycerol (20:3)	Lipid			2.12634e-05	23	0.956522	0	0	0.0434783	0	0	0	0	0.956522
iWAT_48492	iWAT	48492	behenoyl sphingomyelin (d18:1/22:0)*	Lipid		HMDB12103	2.19964e-05	25	0.92	0	0	0.04	0.04	0	0	0	0.92
iWAT_52687	iWAT	52687	1-oleoyl-2-linoleoyl-GPE (18:1/18:2)*	Lipid		HMDB05349	2.15453e-05	23	0.956522	0	0	0.0434783	0	0	0	0	0.956522
iWAT_53174	iWAT	53174	1,2-dilinoleoyl-GPE (18:2/18:2)*	Lipid		HMDB09093	2.15207e-05	16	0.9375	0	0	0.0625	0	0	0	0	0.9375
iWAT_53189	iWAT	53189	1-linoleoyl-2-arachidonoyl-GPE (18:2/20:4)*	Lipid		HMDB09102	2.20111e-05	25	0.96	0	0	0.04	0	0	0	0	0.96
iWAT_57480	iWAT	57480	sphingomyelin (d18:2/21:0, d16:2/23:0)*	Lipid			2.12505e-05	26	0.923077	0	0	0.0769231	0	0	0	0	0.923077
Heart_43807	Heart	43807	bilirubin	Cofactors and Vitamins	C00486	HMDB00054	2.07267e-05	1	0	0	0	0	0	0	0	0	1
iWAT_43588	iWAT	43588	taurohyodeoxycholic acid	Lipid			2.27817e-05	2	0.5	0	0	0.5	0	0	0	0	0.5
Heart_15772	Heart	15772	ribitol	Carbohydrate	C00474	HMDB00508	1.78147e-07	1	0	0	0	0	0	0	0	0	1
iWAT_45970	iWAT	45970	1-palmitoyl-GPG (16:0)*	Lipid			2.6722e-07	2	0	0	0	1	0	0	0	0	0
Heart_1648	Heart	1648	serine	Amino Acid	C00065	HMDB00187	2.77498e-07	1	0	0	0	0	0	0	0	0	1
iWAT_48487	iWAT	48487	4-hydroxy-nonenal-glutathione	Amino Acid			4.50934e-07	4	0.25	0	0	0.25	0	0.5	0	0	0.25
iWAT_52604	iWAT	52604	N-palmitoyl-sphinganine (d18:0/16:0)	Lipid		HMDB11760	1.02619e-05	1	0	0	0	1	0	0	0	0	0
iWAT_57404	iWAT	57404	glycerophosphoserine*	Lipid			2.93089e-05	4	0	0	0	1	0	0	0	0	0
iWAT_57814	iWAT	57814	(N(1) + N(8))-acetylspermidine	Amino Acid			2.08887e-05	14	0.857143	0	0	0.0714286	0.0714286	0	0	0	0.857143
iWAT_61862	iWAT	61862	hexadecenedioate (C16:1-DC)*	Lipid			2.4222e-05	2	0	0	0	0.5	0.5	0	0	0	0
Heart_43840	Heart	43840	acetyl-CoA	Lipid	C00024	HMDB01206	1.3361e-07	1	0	0	0	0	0	0	0	0	1
iWAT_62100	iWAT	62100	5-methylthioribose	Amino Acid		HMDB01087	2.00415e-07	2	0.5	0	0	0.5	0	0	0	0	0.5
iWAT_62807	iWAT	62807	3'-dephospho-CoA-glutathione*	Amino Acid			1.82892e-05	1	0	0	0	1	0	0	0	0	0
Heart_18374	Heart	18374	methionine sulfoxide	Amino Acid	C02989	HMDB02005	2.00415e-07	2	0	0	0	0	0	0.5	0	0	0.5
iWAT_62946	iWAT	62946	1-methyl-5-imidazoleacetate	Amino Acid		HMDB04988	2.00415e-07	2	0	0	0	0.5	0	0.5	0	0	0
Liver_22152	Liver	22152	nicotinamide ribonucleotide (NMN)	Cofactors and Vitamins	C00455	HMDB00229	2.99987e-05	1	0	0	0	1	0	0	0	0	0
Liver_39786	Liver	39786	guanosine 3'-monophosphate (3'-GMP)	Nucleotide			3.21143e-05	3	0.333333	0	0	0.666667	0.333333	0	0	0	0
Liver_54970	Liver	54970	oleoyl-linolenoyl-glycerol (18:1/18:3) [2]*	Lipid		HMDB07220	3.49872e-05	4	0	0	0	0.25	0	0.25	0.5	0	0
Liver_33942	Liver	33942	N-acetylasparagine	Amino Acid		HMDB06028	3.43951e-05	8	0.125	0	0	0.125	0.125	0	0.75	0	0
Heart_15681	Heart	15681	4-guanidinobutanoate	Amino Acid	C01035	HMDB03464	3.40371e-05	4	0	0	0	0	0.75	0	0.25	0	0
Liver_513	Liver	513	creatinine	Amino Acid	C00791	HMDB00562	3.69571e-05	14	0.357143	0	0	0.357143	0.357143	0	0.285714	0	0
Liver_15681	Liver	15681	4-guanidinobutanoate	Amino Acid	C01035	HMDB03464	3.82182e-05	17	0.176471	0	0.0588235	0.176471	0.176471	0.176471	0.411765	0	0
Liver_43849	Liver	43849	inositol 1-phosphate (I1P)	Lipid	C01177	HMDB00213	3.39646e-05	3	0.333333	0	0	0.333333	0.333333	0.333333	0	0	0
Liver_606	Liver	606	uridine	Nucleotide	C00299	HMDB00296	3.96578e-05	28	0.25	0	0.0357143	0.0357143	0.25	0.142857	0.535714	0	0
Liver_1126	Liver	1126	alanine	Amino Acid	C00041	HMDB00161	2.64984e-05	3	0	0	0	0.666667	0	0.333333	0	0	0
Liver_1356	Liver	1356	nonadecanoate (19:0)	Lipid	C16535	HMDB00772	3.01137e-05	2	0	0	0	0.5	0	0	0.5	0	0
Liver_1512	Liver	1512	picolinate	Amino Acid	C10164	HMDB02243	3.44334e-05	9	0.333333	0	0	0.444444	0.333333	0	0.222222	0	0
Liver_18349	Liver	18349	indolelactate	Amino Acid	C02043	HMDB00671	3.14223e-05	5	0.2	0	0	0.4	0.2	0	0.4	0	0
Liver_22138	Liver	22138	homocitrulline	Amino Acid	C02427	HMDB00679	3.53989e-05	8	0.125	0	0.125	0.375	0.125	0.375	0	0	0
Heart_43802	Heart	43802	guanidinoacetate	Amino Acid	C00581	HMDB00128	2.99152e-05	3	0	0	0	0	0.333333	0.333333	0.333333	0	0
Liver_1444	Liver	1444	pipecolate	Amino Acid	C00408	HMDB00070	2.99135e-05	2	0	0	0	0.5	0	0	0.5	0	0
Liver_33967	Liver	33967	N-acetylisoleucine	Amino Acid		HMDB61684	3.37577e-05	5	0.4	0	0	0.4	0.4	0	0.2	0	0
Liver_32198	Liver	32198	acetylcarnitine (C2)	Lipid	C02571	HMDB00201	2.82929e-05	2	0	0	0	0.5	0	0	0.5	0	0
Liver_1605	Liver	1605	ursodeoxycholate	Lipid	C07880	HMDB00946	3.64732e-05	12	0.333333	0	0	0.0833333	0.333333	0.25	0.0833333	0	0.25
Liver_31885	Liver	31885	beta-muricholate	Lipid	C17726	HMDB00415	3.40613e-05	6	0.333333	0	0	0.166667	0.333333	0.166667	0	0	0.333333
Liver_33983	Liver	33983	tauro-beta-muricholate	Lipid		HMDB00932	3.53158e-05	8	0.25	0	0	0.5	0.25	0.25	0	0	0
Heart_15076	Heart	15076	2'-deoxyinosine	Nucleotide	C05512	HMDB00071	1.00208e-07	1	0	0	0	0	1	0	0	0	0
Liver_1638	Liver	1638	arginine	Amino Acid	C00062	HMDB00517	1.00208e-07	1	0	0	0	1	0	0	0	0	0
Liver_1708	Liver	1708	7,8-dihydrofolate	Cofactors and Vitamins	C00415	HMDB01056	2.43194e-05	2	0.5	0	0	0.5	0.5	0	0	0	0
Liver_37431	Liver	37431	N-methylproline	Amino Acid			2.17735e-05	1	0	0	0	1	0	0	0	0	0
Heart_57417	Heart	57417	N-stearoyl-sphingadienine (d18:2/18:0)*	Lipid			1.00208e-07	1	0	0	0	0	1	0	0	0	0
Liver_2829	Liver	2829	N-formylmethionine	Amino Acid	C03145	HMDB01015	1.00208e-07	1	0	0	0	1	0	0	0	0	0
Liver_3127	Liver	3127	hypoxanthine	Nucleotide	C00262	HMDB00157	2.40989e-05	2	0.5	0	0	0.5	0.5	0	0	0	0
Liver_39271	Liver	39271	1-(1-enyl-stearoyl)-GPE (P-18:0)*	Lipid			2.46001e-05	3	0	0	0	0.333333	0	0	0.666667	0	0
Liver_3138	Liver	3138	pyridoxamine phosphate	Cofactors and Vitamins	C00647	HMDB01555	3.57523e-05	5	0	0	0	0.2	0	0.4	0.4	0	0
Liver_3141	Liver	3141	betaine	Amino Acid	C00719	HMDB00043	3.50594e-05	7	0.142857	0	0.142857	0.142857	0.142857	0	0.571429	0	0
Heart_57530	Heart	57530	docosapentaenoylcarnitine (C22:5n6)*	Lipid			2.73506e-05	1	0	0	0	0	1	0	0	0	0
Liver_5086	Liver	5086	dimethylglycine	Amino Acid	C01026	HMDB00092	3.10461e-05	2	0	0	0	0.5	0	0	0.5	0	0
Liver_15497	Liver	15497	argininosuccinate	Amino Acid	C03406	HMDB00052	2.71503e-05	1	0	0	0	1	0	0	0	0	0
Liver_15586	Liver	15586	maltose	Carbohydrate	C00208	HMDB00163	3.58277e-05	10	0.4	0	0	0.1	0.4	0.3	0.2	0	0
Liver_52470	Liver	52470	1-palmitoyl-2-palmitoleoyl-GPC (16:0/16:1)*	Lipid		HMDB07969	3.40437e-05	7	0.285714	0	0	0.142857	0.285714	0	0.428571	0	0.142857
Liver_15745	Liver	15745	methylsuccinate	Amino Acid		HMDB01844	2.63077e-05	2	0	0	0	0.5	0	0.5	0	0	0
Liver_15765	Liver	15765	ethylmalonate	Amino Acid		HMDB00622	3.64429e-05	7	0.142857	0	0	0.285714	0.142857	0.142857	0.428571	0	0
Liver_36747	Liver	36747	deoxycarnitine	Lipid	C01181	HMDB01161	3.78228e-05	9	0.111111	0	0	0.111111	0.111111	0.222222	0.555556	0	0
Liver_62954	Liver	62954	N2-acetyl,N6-methyllysine	Amino Acid			3.66713e-05	8	0	0	0	0.25	0	0.375	0.375	0	0
Heart_62959	Heart	62959	hydroxy-N6,N6,N6-trimethyllysine*	Amino Acid			3.14542e-05	1	0	0	0	0	1	0	0	0	0
Liver_17747	Liver	17747	sphingosine	Lipid	C00319	HMDB00252	1.3361e-07	1	0	0	0	1	0	0	0	0	0
Heart_33946	Heart	33946	N-acetylhistidine	Amino Acid	C02997	HMDB32055	1.99257e-05	1	0	0	0	0	1	0	0	0	0
Liver_17805	Liver	17805	dihomo-linoleate (20:2n6)	Lipid	C16525	HMDB05060	2.18177e-05	4	0.75	0	0	0.25	0.75	0	0	0	0
Liver_19260	Liver	19260	1-oleoyl-GPS (18:1)	Lipid		HMDB61694	3.11969e-05	3	0	0	0	0.333333	0	0	0.333333	0	0.333333
Liver_54994	Liver	54994	1-oleoyl-2-arachidonoyl-GPI (18:1/20:4) *	Lipid		HMDB09844	3.29753e-05	3	0	0	0.333333	0.333333	0	0	0.333333	0	0
Heart_5278	Heart	5278	NAD+	Cofactors and Vitamins	C00003	HMDB00902	3.06145e-05	2	0	0	0	0	1	0	0	0	0
Liver_32350	Liver	32350	1-methyl-4-imidazoleacetate	Amino Acid	C05828	HMDB02820	3.24368e-05	2	0.5	0	0	0.5	0.5	0	0	0	0
Liver_32446	Liver	32446	guanidinosuccinate	Amino Acid	C03139	HMDB03157	2.29046e-07	2	0	0	0	1	0	0	0	0	0
Liver_33442	Liver	33442	pseudouridine	Nucleotide	C02067	HMDB00767	1.3361e-07	1	0	0	0	1	0	0	0	0	0
Heart_2183	Heart	2183	thymidine	Nucleotide	C00214	HMDB00273	1.00208e-07	1	0	0	0	0	1	0	0	0	0
Liver_33471	Liver	33471	nicotinate ribonucleoside	Cofactors and Vitamins	C05841	HMDB06809	1.00208e-07	1	0	0	0	1	0	0	0	0	0
Liver_33934	Liver	33934	gamma-glutamyl-epsilon-lysine	Peptide		HMDB03869	2.18367e-05	2	0.5	0	0	0.5	0.5	0	0	0	0
Liver_33945	Liver	33945	phenylacetylglycine	Peptide	C05598	HMDB00821	1.3361e-07	1	0	0	0	1	0	0	0	0	0
Heart_19258	Heart	19258	1-myristoyl-2-palmitoyl-GPC (14:0/16:0)	Lipid		HMDB07869	2.5843e-07	1	0	0	0	0	1	0	0	0	0
Liver_34456	Liver	34456	gamma-glutamylisoleucine*	Peptide		HMDB11170	3.77706e-07	3	0.666667	0	0	0.333333	0.666667	0	0	0	0
Heart_15915	Heart	15915	S-adenosylmethionine (SAM)	Amino Acid	C00019	HMDB01185	1.65031e-05	2	0	0	0	0	1	0	0	0	0
Heart_45966	Heart	45966	1-stearoyl-GPS (18:0)*	Lipid			2.28549e-05	1	0	0	0	0	1	0	0	0	0
Liver_35172	Liver	35172	orotidine	Nucleotide		HMDB00788	2.53793e-05	3	0.666667	0	0	0.333333	0.666667	0	0	0	0
Heart_2372	Heart	2372	cytidine 5'-monophosphate (5'-CMP)	Nucleotide	C00055	HMDB00095	2.02157e-05	1	0	0	0	0	1	0	0	0	0
Liver_35670	Liver	35670	thiamin diphosphate	Cofactors and Vitamins	C00068	HMDB01372	3.5504e-05	8	0.375	0	0	0.125	0.375	0.125	0.25	0	0.125
Liver_38296	Liver	38296	(16 or 17)-methylstearate (a19:0 or i19:0)	Lipid		HMDB37397	4.21653e-07	1	0	0	0	1	0	0	0	0	0
Liver_38754	Liver	38754	gamma-carboxyglutamate	Amino Acid		HMDB41900	2.25467e-07	2	0.5	0	0	0.5	0.5	0	0	0	0
Liver_42449	Liver	42449	1-palmitoyl-2-linoleoyl-GPE (16:0/18:2)	Lipid		HMDB05322	2.12625e-05	1	0	0	0	1	0	0	0	0	0
Heart_34410	Heart	34410	cytidine-5'-diphosphoethanolamine	Lipid	C00570	HMDB01564	1.00208e-07	1	0	0	0	0	1	0	0	0	0
Liver_43023	Liver	43023	pterin	Cofactors and Vitamins	C00715	HMDB00802	1.00208e-07	1	0	0	0	1	0	0	0	0	0
Heart_22250	Heart	22250	pyruvate	Carbohydrate	C00022	HMDB00243	1.47348e-05	1	0	0	0	0	1	0	0	0	0
Liver_43586	Liver	43586	N-monomethylarginine	Amino Acid	C03884	HMDB29416	1.57445e-05	2	0	0	0	0.5	0	0.5	0	0	0
Liver_43802	Liver	43802	guanidinoacetate	Amino Acid	C00581	HMDB00128	3.35127e-05	6	0.5	0	0	0.166667	0.5	0.166667	0.166667	0	0
Liver_48149	Liver	48149	N-acetylglucosaminylasparagine	Carbohydrate	C04540	HMDB00489	2.6338e-05	2	0	0	0	0.5	0	0	0.5	0	0
Heart_1643	Heart	1643	fumarate	Energy	C00122	HMDB00134	1.00208e-07	1	0	0	0	0	1	0	0	0	0
Liver_52438	Liver	52438	1-stearoyl-2-oleoyl-GPC (18:0/18:1)	Lipid		HMDB08038	1.00208e-07	1	0	0	0	1	0	0	0	0	0
Liver_52452	Liver	52452	1-stearoyl-2-linoleoyl-GPC (18:0/18:2)*	Lipid		HMDB08039	3.55327e-05	7	0.142857	0	0	0.142857	0.142857	0.714286	0	0	0
Heart_52235	Heart	52235	1-stearoyl-2-arachidonoyl-GPS (18:0/20:4)	Lipid		HMDB12383	1.00208e-07	1	0	0	0	0	1	0	0	0	0
Liver_52687	Liver	52687	1-oleoyl-2-linoleoyl-GPE (18:1/18:2)*	Lipid		HMDB05349	1.00208e-07	1	0	0	0	1	0	0	0	0	0
Liver_52697	Liver	52697	1-oleoyl-2-docosahexaenoyl-GPC (18:1/22:6)*	Lipid		HMDB08123	2.25467e-07	2	0.5	0	0	0.5	0.5	0	0	0	0
Heart_15741	Heart	15741	N-acetyl-glucosamine 1-phosphate	Carbohydrate	C04256	HMDB01367	1.00208e-07	1	0	0	0	0	1	0	0	0	0
Liver_52747	Liver	52747	phenol glucuronide	Amino Acid		HMDB60014	1.00208e-07	1	0	0	0	1	0	0	0	0	0
Liver_52990	Liver	52990	suberoylcarnitine (C8-DC)	Lipid			3.60387e-05	7	0.142857	0	0	0.285714	0.142857	0.142857	0.428571	0	0
Liver_53180	Liver	53180	1-palmitoleoyl-2-linolenoyl-GPC (16:1/18:3)*	Lipid		HMDB08008	5.5978e-07	1	0	0	0	1	0	0	0	0	0
Liver_54953	Liver	54953	diacylglycerol (14:0/18:1, 16:0/16:1) [1]*	Lipid			2.70735e-05	6	0.5	0	0	0.166667	0.5	0	0	0	0.333333
Liver_54958	Liver	54958	palmitoyl-arachidonoyl-glycerol (16:0/20:4) [2]*	Lipid		HMDB07112	2.74719e-05	1	0	0	0	1	0	0	0	0	0
Liver_54961	Liver	54961	oleoyl-arachidonoyl-glycerol (18:1/20:4) [2]*	Lipid		HMDB07228	2.57052e-05	1	0	0	0	1	0	0	0	0	0
Liver_57432	Liver	57432	ceramide (d18:1/14:0, d16:1/16:0)*	Lipid			1.50311e-07	1	0	0	0	1	0	0	0	0	0
Liver_57436	Liver	57436	N-erucoyl-sphingosine (d18:1/22:1)*	Lipid			1.61117e-05	3	0.333333	0	0	0.666667	0.333333	0	0	0	0
Liver_57595	Liver	57595	glycosyl ceramide (d18:1/20:0, d16:1/22:0)*	Lipid			2.60654e-05	3	0	0	0	1	0	0	0	0	0
Liver_61861	Liver	61861	octadecenedioate (C18:1-DC)*	Lipid			3.22757e-05	4	0	0	0	0.25	0	0	0.75	0	0
Heart_62449	Heart	62449	1-heptadecenoylglycerol (17:1)*	Lipid			2.76901e-05	1	0	0	0	0	1	0	0	0	0
Liver_62850	Liver	62850	tetradecadienoate (14:2)*	Lipid		HMDB00560	3.14843e-05	4	0.5	0	0	0.25	0.5	0	0.25	0	0
Heart_594	Heart	594	nicotinamide	Cofactors and Vitamins	C00153	HMDB01406	3.34085e-05	3	0	0	0	0	0.333333	0.666667	0	0	0
Liver_62959	Liver	62959	hydroxy-N6,N6,N6-trimethyllysine*	Amino Acid			3.06788e-05	3	0	0	0	0.333333	0	0.666667	0	0	0
Liver_63195	Liver	63195	1-palmitoyl-2-arachidonoyl-glycosyl-GPE (16:0/20:4)	Lipid			2.39194e-05	4	0.5	0	0	0.25	0.5	0	0.25	0	0
Muscle_15747	Muscle	15747	anserine	Amino Acid	C01262	HMDB00194	3.84527e-05	29	0.551724	0	0	0.137931	0.103448	0.551724	0.206897	0	0
Muscle_35718	Muscle	35718	dihomolinolenate (20:3n3 or 3n6)	Lipid	C03242	HMDB02925	3.38227e-05	12	0.666667	0	0.0833333	0.0833333	0.166667	0.666667	0	0	0
Muscle_513	Muscle	513	creatinine	Amino Acid	C00791	HMDB00562	3.85315e-05	12	0.5	0	0	0.0833333	0	0.5	0.416667	0	0
Muscle_18467	Muscle	18467	eicosapentaenoate (EPA; 20:5n3)	Lipid	C06428	HMDB01999	3.83211e-05	24	0.666667	0	0	0.125	0.0416667	0.666667	0.166667	0	0
Muscle_48487	Muscle	48487	4-hydroxy-nonenal-glutathione	Amino Acid			3.83351e-05	16	0.5625	0	0	0.0625	0.125	0.5625	0.25	0	0
Muscle_58	Muscle	58	glycine	Amino Acid	C00037	HMDB00123	3.40855e-05	7	0.285714	0	0	0.142857	0.428571	0.285714	0.142857	0	0
Muscle_1516	Muscle	1516	sarcosine	Amino Acid	C00213	HMDB00271	3.38162e-05	8	0.125	0	0	0.625	0.25	0.125	0	0	0
Muscle_59	Muscle	59	histidine	Amino Acid	C00135	HMDB00177	2.63077e-05	2	0	0	0	0.5	0.5	0	0	0	0
Muscle_34396	Muscle	34396	choline phosphate	Lipid	C00588	HMDB01565	3.13867e-05	5	0.4	0	0	0.2	0.2	0.4	0.2	0	0
Heart_57	Heart	57	glutamate	Amino Acid	C00025	HMDB00148	3.06431e-05	5	0	0	0	0	0	1	0	0	0
Muscle_1648	Muscle	1648	serine	Amino Acid	C00065	HMDB00187	3.22382e-05	5	0.4	0	0	0.4	0.2	0.4	0	0	0
Muscle_1898	Muscle	1898	proline	Amino Acid	C00148	HMDB00162	2.99867e-05	5	0.6	0	0	0.2	0	0.6	0.2	0	0
Muscle_1365	Muscle	1365	myristate (14:0)	Lipid	C06424	HMDB00806	2.92796e-05	2	0	0	0	0.5	0	0	0.5	0	0
Muscle_33447	Muscle	33447	palmitoleate (16:1n7)	Lipid	C08362	HMDB03229	3.52567e-05	11	0.818182	0	0	0.0909091	0	0.818182	0.0909091	0	0
Muscle_33971	Muscle	33971	10-heptadecenoate (17:1n7)	Lipid		HMDB60038	3.3969e-05	6	0	0	0	0.5	0.166667	0	0.333333	0	0
Muscle_46799	Muscle	46799	oleoyl-linoleoyl-glycerol (18:1/18:2) [2]	Lipid		HMDB07219	3.71527e-05	16	0.75	0	0	0.0625	0	0.75	0.125	0	0.0625
Muscle_54966	Muscle	54966	diacylglycerol (16:1/18:2 [2], 16:0/18:3 [1])*	Lipid			3.50244e-05	13	0.846154	0	0	0.0769231	0	0.846154	0	0	0.0769231
Muscle_5086	Muscle	5086	dimethylglycine	Amino Acid	C01026	HMDB00092	3.76416e-05	12	0.25	0	0.0833333	0.0833333	0.0833333	0.25	0.5	0	0
Heart_1437	Heart	1437	succinate	Energy	C00042	HMDB00254	1.00208e-07	1	0	0	0	0	0	1	0	0	0
Muscle_590	Muscle	590	hypotaurine	Amino Acid	C00519	HMDB00965	1.00208e-07	1	0	0	0	1	0	0	0	0	0
Heart_43264	Heart	43264	3-hydroxybutyrylcarnitine (1)	Lipid		HMDB13127	2.6722e-07	2	0	0	0	0	0	1	0	0	0
Muscle_1107	Muscle	1107	allantoin	Nucleotide	C02350	HMDB00462	3.20664e-07	3	0.666667	0	0	0.333333	0	0.666667	0	0	0
Muscle_32344	Muscle	32344	UDP-glucose	Carbohydrate	C00029	HMDB00286	3.20664e-07	3	0.333333	0	0	0.333333	0	0.333333	0.333333	0	0
Muscle_1126	Muscle	1126	alanine	Amino Acid	C00041	HMDB00161	3.20664e-07	1	0	0	0	1	0	0	0	0	0
Muscle_18374	Muscle	18374	methionine sulfoxide	Amino Acid	C02989	HMDB02005	3.75503e-05	10	0.1	0	0	0.6	0	0.1	0.3	0	0
Heart_54950	Heart	54950	linoleoyl-docosahexaenoyl-glycerol (18:2/22:6) [2]*	Lipid		HMDB07266	2.27745e-07	1	0	0	0	0	0	1	0	0	0
Muscle_1361	Muscle	1361	pentadecanoate (15:0)	Lipid	C16537	HMDB00826	3.57884e-07	3	0.333333	0	0	0.333333	0.333333	0.333333	0	0	0
Muscle_32504	Muscle	32504	docosapentaenoate (n3 DPA; 22:5n3)	Lipid	C16513	HMDB06528	3.12636e-05	5	0.4	0	0	0.2	0.4	0.4	0	0	0
Muscle_1587	Muscle	1587	N-acetylleucine	Amino Acid	C02710	HMDB11756	3.94823e-05	31	0	0	0	0.0967742	0.0645161	0	0.806452	0	0.0322581
Muscle_1591	Muscle	1591	N-acetylvaline	Amino Acid		HMDB11757	3.22184e-05	2	0	0	0	1	0	0	0	0	0
Heart_52433	Heart	52433	sphingomyelin (d17:1/16:0, d18:1/15:0, d16:1/17:0)*	Lipid			1.00208e-07	1	0	0	0	0	0	1	0	0	0
Muscle_1868	Muscle	1868	cysteine	Amino Acid	C00097	HMDB00574	1.00208e-07	1	0	0	0	1	0	0	0	0	0
Muscle_12129	Muscle	12129	beta-hydroxyisovalerate	Amino Acid		HMDB00754	3.24608e-05	1	0	0	0	1	0	0	0	0	0
Muscle_54947	Muscle	54947	stearoyl-linoleoyl-glycerol (18:0/18:2) [2]*	Lipid			3.24648e-05	2	0	0	0	1	0	0	0	0	0
Muscle_12261	Muscle	12261	taurodeoxycholate	Lipid	C05463	HMDB00896	3.04006e-05	5	0.2	0	0	0.2	0.2	0.2	0.4	0	0
Muscle_15442	Muscle	15442	6-phosphogluconate	Carbohydrate	C00345	HMDB01316	2.64691e-05	1	0	0	0	1	0	0	0	0	0
Muscle_52470	Muscle	52470	1-palmitoyl-2-palmitoleoyl-GPC (16:0/16:1)*	Lipid		HMDB07969	3.36326e-05	7	0.428571	0	0	0.142857	0.142857	0.428571	0.285714	0	0
Muscle_18319	Muscle	18319	5-aminovalerate	Amino Acid	C00431	HMDB03355	1.94818e-05	1	0	0	0	1	0	0	0	0	0
Muscle_18497	Muscle	18497	taurocholate	Lipid	C05122	HMDB00036	3.49338e-05	8	0.25	0	0	0.125	0	0.25	0.625	0	0
Muscle_20675	Muscle	20675	1,5-anhydroglucitol (1,5-AG)	Carbohydrate	C07326	HMDB02712	2.83279e-05	1	0	0	0	1	0	0	0	0	0
Muscle_22842	Muscle	22842	cholate	Lipid	C00695	HMDB00619	3.2529e-05	10	0.1	0	0.1	0.1	0.1	0.1	0.6	0	0
Heart_52282	Heart	52282	2-methylcitrate/homocitrate	Energy			3.36885e-05	2	0	0	0	0	0	0.5	0.5	0	0
Muscle_22138	Muscle	22138	homocitrulline	Amino Acid	C02427	HMDB00679	3.34063e-05	6	0.666667	0	0.166667	0.166667	0	0.666667	0	0	0
Heart_52453	Heart	52453	1-oleoyl-2-linoleoyl-GPC (18:1/18:2)*	Lipid			2.78513e-05	2	0	0	0	0	0	1	0	0	0
Muscle_27738	Muscle	27738	threonate	Cofactors and Vitamins	C01620	HMDB00943	3.1539e-05	5	0.4	0	0	0.2	0.4	0.4	0	0	0
Muscle_34437	Muscle	34437	1-stearoyl-GPG (18:0)	Lipid			2.8686e-05	4	0.75	0	0	0.25	0	0.75	0	0	0
Heart_42109	Heart	42109	phosphate	Energy	C00009	HMDB01429	2.84411e-05	2	0	0	0	0	0	0.5	0.5	0	0
Muscle_32306	Muscle	32306	trans-4-hydroxyproline	Amino Acid	C01157	HMDB00725	2.53085e-05	1	0	0	0	1	0	0	0	0	0
Muscle_32398	Muscle	32398	sebacate (decanedioate)	Lipid	C08277	HMDB00792	2.00415e-07	2	0	0	0	0.5	0	0	0	0	0.5
Muscle_32553	Muscle	32553	phenol sulfate	Amino Acid	C02180	HMDB60015	3.07182e-05	4	0	0	0	0.25	0.5	0	0.25	0	0
Heart_33230	Heart	33230	1-palmitoleoyl-GPC* (16:1)*	Lipid		HMDB10383	1.00208e-07	1	0	0	0	0	0	1	0	0	0
Muscle_33967	Muscle	33967	N-acetylisoleucine	Amino Acid		HMDB61684	1.00208e-07	1	0	0	0	1	0	0	0	0	0
Heart_35253	Heart	35253	2-palmitoyl-GPC* (16:0)*	Lipid		HMDB61702	1.00208e-07	1	0	0	0	0	0	1	0	0	0
Muscle_35114	Muscle	35114	7-methylguanine	Nucleotide	C02242	HMDB00897	1.00208e-07	1	0	0	0	1	0	0	0	0	0
Heart_1768	Heart	1768	carnosine	Amino Acid	C00386	HMDB00033	2.54468e-05	2	0	0	0	0	0	0.5	0.5	0	0
Muscle_35174	Muscle	35174	mead acid (20:3n9)	Lipid		HMDB10378	2.31718e-05	5	0	0	0	0.4	0.2	0	0.4	0	0
Heart_48675	Heart	48675	2-docosahexaenoylglycerol (22:6)*	Lipid		HMDB11557	1.00208e-07	1	0	0	0	0	0	1	0	0	0
Muscle_37372	Muscle	37372	5-HETE	Lipid	C04805	HMDB11134	1.00208e-07	1	0	0	0	1	0	0	0	0	0
Heart_35103	Heart	35103	1-dihomo-linoleoylglycerol (20:2)	Lipid			1.3361e-07	1	0	0	0	0	0	1	0	0	0
Muscle_42382	Muscle	42382	S-adenosylhomocysteine (SAH)	Amino Acid	C00021	HMDB00939	2.00415e-07	2	0.5	0	0	0.5	0	0.5	0	0	0
Heart_57479	Heart	57479	sphingomyelin (d18:2/24:2)*	Lipid			2.0414e-05	1	0	0	0	0	0	1	0	0	0
Muscle_45951	Muscle	45951	1-linolenoyl-GPC (18:3)*	Lipid		HMDB10388	2.24045e-05	2	0.5	0	0	0.5	0	0.5	0	0	0
Muscle_48341	Muscle	48341	1-dihomo-linolenylglycerol (20:3)	Lipid			2.7677e-05	1	0	0	0	1	0	0	0	0	0
Muscle_52437	Muscle	52437	sphingomyelin (d18:2/24:1, d18:1/24:2)*	Lipid			3.54657e-05	15	0.8	0	0	0.0666667	0.0666667	0.8	0	0	0.0666667
Heart_2133	Heart	2133	inosine 5'-monophosphate (IMP)	Nucleotide	C00130	HMDB00175	2.13635e-05	1	0	0	0	0	0	1	0	0	0
Muscle_52465	Muscle	52465	1-palmitoyl-2-docosahexaenoyl-GPE (16:0/22:6)*	Lipid		HMDB05324	2.35533e-05	3	0.333333	0	0	0.333333	0.333333	0.333333	0	0	0
Heart_1494	Heart	1494	5-oxoproline	Amino Acid	C01879	HMDB00267	2.84458e-05	1	0	0	0	0	0	1	0	0	0
Heart_63109	Heart	63109	2R,3R-dihydroxybutyrate	Lipid		HMDB00498	1.00208e-07	1	0	0	0	0	0	1	0	0	0
Muscle_54980	Muscle	54980	lactosyl-N-stearoyl-sphingosine (d18:1/18:0)*	Lipid		HMDB11591	1.00208e-07	1	0	0	0	1	0	0	0	0	0
Heart_37432	Heart	37432	N-acetyl-beta-alanine	Nucleotide	C01073		1.00208e-07	1	0	0	0	0	0	1	0	0	0
Muscle_57526	Muscle	57526	docosadienoylcarnitine (C22:2)*	Lipid			1.00208e-07	1	0	0	0	1	0	0	0	0	0
Serum_54	Serum	54	tryptophan	Amino Acid	C00078	HMDB00929	2.18812e-05	2	0	0	0	1	0	0	0	0	0
Serum_1471	Serum	1471	ribose	Carbohydrate	C00121	HMDB00283	1.83869e-05	1	0	0	0	1	0	0	0	0	0
Serum_443	Serum	443	aspartate	Amino Acid	C00049	HMDB00191	3.67251e-05	5	0.4	0	0	0.2	0.4	0	0.4	0	0
Serum_1600	Serum	1600	phosphoethanolamine (PE)	Lipid	C00346	HMDB00224	3.55255e-05	4	0.5	0	0	0.25	0	0.25	0.5	0	0
Serum_59	Serum	59	histidine	Amino Acid	C00135	HMDB00177	3.60486e-05	6	0.666667	0	0	0.166667	0.166667	0	0.666667	0	0
Serum_2137	Serum	2137	biliverdin	Cofactors and Vitamins	C00500	HMDB01008	3.87385e-05	10	0.6	0	0	0.1	0.1	0.2	0.6	0	0
Serum_32342	Serum	32342	adenosine 5'-monophosphate (AMP)	Nucleotide	C00020	HMDB00045	3.95e-05	19	0.526316	0	0	0.105263	0.210526	0.157895	0.526316	0	0
Serum_43249	Serum	43249	N-delta-acetylornithine	Amino Acid			3.67789e-05	7	0.571429	0	0	0.142857	0	0.285714	0.571429	0	0
Serum_57461	Serum	57461	argininate*	Amino Acid		HMDB03148	3.70455e-05	17	0.411765	0	0	0.294118	0.294118	0	0.411765	0	0
Serum_1899	Serum	1899	quinolinate	Cofactors and Vitamins	C03722	HMDB00232	4.0817e-05	35	0.571429	0	0	0.285714	0.0857143	0.0285714	0.571429	0	0.0285714
Serum_39582	Serum	39582	nicotinamide N-oxide	Cofactors and Vitamins		HMDB02730	3.80139e-05	19	0.526316	0	0.0526316	0.210526	0.0526316	0.0526316	0.526316	0	0.105263
Serum_52748	Serum	52748	1-(1-enyl-stearoyl)-2-linoleoyl-GPE (P-18:0/18:2)*	Lipid		HMDB11376	3.55952e-05	6	0.666667	0	0.166667	0.166667	0	0	0.666667	0	0
Serum_1898	Serum	1898	proline	Amino Acid	C00148	HMDB00162	3.70247e-05	9	0	0	0	0.666667	0.333333	0	0	0	0
Serum_1519	Serum	1519	sucrose	Carbohydrate	C00089	HMDB00258	3.83406e-05	14	0.428571	0	0	0.357143	0.142857	0	0.428571	0	0.0714286
Serum_32328	Serum	32328	hexanoylcarnitine (C6)	Lipid		HMDB00705	3.85202e-05	37	0.810811	0	0	0.162162	0	0	0.810811	0	0.027027
Serum_38178	Serum	38178	cis-4-decenoylcarnitine (C10:1)	Lipid			4.04438e-05	46	0.73913	0	0	0.217391	0.0217391	0.0217391	0.73913	0	0
Serum_62873	Serum	62873	cis-4-decenoate (10:1n6)*	Lipid			3.91301e-05	41	0.682927	0	0	0.317073	0	0	0.682927	0	0
Serum_63358	Serum	63358	3-hydroxydecanoylcarnitine	Lipid		HMDB61636	3.80799e-05	29	0.793103	0	0	0.172414	0	0.0344828	0.793103	0	0
Serum_396	Serum	396	glutarate (pentanedioate)	Lipid	C00489	HMDB00661	3.09221e-05	2	0	0	0	0.5	0.5	0	0	0	0
Serum_541	Serum	541	4-hydroxyphenylacetate	Amino Acid	C00642	HMDB00020	3.34722e-05	2	0	0	0	0.5	0	0.5	0	0	0
Serum_33969	Serum	33969	stearidonate (18:4n3)	Lipid	C16300	HMDB06547	3.90894e-05	13	0.384615	0	0.153846	0.230769	0.0769231	0.0769231	0.384615	0	0.0769231
Serum_33936	Serum	33936	octanoylcarnitine (C8)	Lipid	C02838	HMDB00791	3.68201e-05	25	0.96	0	0	0.04	0	0	0.96	0	0
Serum_35436	Serum	35436	hexanoylglycine (C6)	Lipid		HMDB00701	3.62896e-05	24	0.833333	0	0	0.125	0.0416667	0	0.833333	0	0
Serum_52984	Serum	52984	3-hydroxybutyrylcarnitine (2)	Lipid		HMDB13127	3.7899e-05	28	0.678571	0	0	0.142857	0.107143	0.0357143	0.678571	0	0.0357143
Serum_57652	Serum	57652	hexadecadienoate (16:2n6)	Lipid		HMDB00477	3.85682e-05	15	0.8	0	0	0.133333	0	0.0666667	0.8	0	0
Serum_15705	Serum	15705	cystathionine	Amino Acid	C02291	HMDB00099	3.51883e-05	5	0.2	0	0	0.6	0	0.2	0.2	0	0
Heart_573	Heart	573	cytosine	Nucleotide	C00380	HMDB00630	1.3361e-07	1	0	0	0	0	0	0	1	0	0
Serum_573	Serum	573	cytosine	Nucleotide	C00380	HMDB00630	2.00415e-07	2	0	0	0	0.5	0	0.5	0	0	0
Serum_34396	Serum	34396	choline phosphate	Lipid	C00588	HMDB01565	4.03973e-05	26	0.538462	0	0.0769231	0.0384615	0.153846	0.0769231	0.538462	0	0.115385
Serum_53243	Serum	53243	catechol glucuronide	Amino Acid			3.58839e-05	7	0.285714	0	0	0.142857	0.571429	0	0.285714	0	0
Heart_15140	Heart	15140	kynurenine	Amino Acid	C00328	HMDB00684	3.02087e-05	3	0	0	0	0	0	0	1	0	0
Serum_1336	Serum	1336	palmitate (16:0)	Lipid	C00249	HMDB00220	3.19738e-05	22	0.954545	0	0	0.0454545	0	0	0.954545	0	0
Serum_34035	Serum	34035	linolenate [alpha or gamma; (18:3n3 or 6)]	Lipid	C06426	HMDB03073	3.47493e-05	26	0.961538	0	0	0.0384615	0	0	0.961538	0	0
Serum_38399	Serum	38399	9,10-DiHOME	Lipid	C14828	HMDB04704	2.67013e-05	2	0.5	0	0	0.5	0	0	0.5	0	0
Serum_1437	Serum	1437	succinate	Energy	C00042	HMDB00254	2.57278e-05	1	0	0	0	1	0	0	0	0	0
Serum_1493	Serum	1493	ornithine	Amino Acid	C00077	HMDB03374	3.19234e-05	3	0.666667	0	0	0.333333	0	0	0.666667	0	0
Serum_39271	Serum	39271	1-(1-enyl-stearoyl)-GPE (P-18:0)*	Lipid			3.06377e-05	2	0.5	0	0	0.5	0	0	0.5	0	0
Serum_19130	Serum	19130	1,2-dipalmitoyl-GPC (16:0/16:0)	Lipid	D03585	HMDB00564	3.31247e-05	4	0.5	0	0	0.25	0.25	0	0.5	0	0
Serum_1516	Serum	1516	sarcosine	Amino Acid	C00213	HMDB00271	3.89131e-05	26	0.730769	0	0	0.0769231	0.153846	0	0.730769	0	0.0384615
Serum_22001	Serum	22001	3-hydroxyoctanoate	Lipid		HMDB01954	3.82515e-05	33	0.848485	0	0	0.0606061	0.0606061	0.030303	0.848485	0	0
Serum_62558	Serum	62558	1-carboxyethylisoleucine	Amino Acid			3.71265e-05	20	0.95	0	0	0.05	0	0	0.95	0	0
Serum_62559	Serum	62559	1-carboxyethylleucine	Amino Acid			3.71842e-05	24	0.833333	0	0	0.0833333	0.0833333	0	0.833333	0	0
Serum_62566	Serum	62566	1-carboxyethylphenylalanine	Amino Acid			3.55063e-05	17	0.941176	0	0	0.0588235	0	0	0.941176	0	0
Serum_63683	Serum	63683	branched-chain, straight-chain, or cyclopropyl 12:1 fatty acid*	Partially Characterized Molecules			3.64076e-05	30	0.933333	0	0	0.0666667	0	0	0.933333	0	0
Serum_1558	Serum	1558	4-acetamidobutanoate	Amino Acid	C02946	HMDB03681	3.86617e-05	12	0.25	0	0	0.0833333	0.583333	0.0833333	0.25	0	0
Heart_35172	Heart	35172	orotidine	Nucleotide		HMDB00788	1.50311e-07	1	0	0	0	0	0	0	1	0	0
Serum_1566	Serum	1566	3-aminoisobutyrate	Nucleotide	C05145	HMDB03911	2.25467e-07	2	0	0	0	0.5	0	0.5	0	0	0
Serum_35678	Serum	35678	hexadecanedioate (C16)	Lipid	C19615	HMDB00672	2.81371e-05	1	0	0	0	1	0	0	0	0	0
Serum_46539	Serum	46539	N-acetylglucosamine/N-acetylgalactosamine	Carbohydrate		HMDB00215	3.46852e-05	8	0.125	0	0	0.25	0.375	0	0.125	0	0.25
Heart_3141	Heart	3141	betaine	Amino Acid	C00719	HMDB00043	1.00208e-07	1	0	0	0	0	0	0	1	0	0
Serum_3141	Serum	3141	betaine	Amino Acid	C00719	HMDB00043	1.00208e-07	1	0	0	0	1	0	0	0	0	0
Heart_5983	Heart	5983	corticosterone	Lipid	C02140	HMDB01547	2.50163e-05	1	0	0	0	0	0	0	1	0	0
Serum_22185	Serum	22185	N-acetylaspartate (NAA)	Amino Acid	C01042	HMDB00812	3.22086e-05	3	0.333333	0	0	0.666667	0	0	0.333333	0	0
Serum_15122	Serum	15122	glycerol	Lipid	C00116	HMDB00131	3.03463e-05	4	0.25	0	0	0.5	0	0.25	0.25	0	0
Serum_15741	Serum	15741	N-acetyl-glucosamine 1-phosphate	Carbohydrate	C04256	HMDB01367	3.31372e-05	8	0.75	0	0	0.125	0.125	0	0.75	0	0
Serum_15500	Serum	15500	carnitine	Lipid	C00318	HMDB00062	2.62605e-05	3	0.333333	0	0	0.666667	0	0	0.333333	0	0
Serum_37112	Serum	37112	chiro-inositol	Lipid	C19891	HMDB34220	3.55807e-05	11	0.454545	0	0	0.181818	0.0909091	0.272727	0.454545	0	0
Serum_39270	Serum	39270	1-(1-enyl-palmitoyl)-GPE (P-16:0)*	Lipid			3.17119e-05	5	0.6	0	0	0.2	0	0	0.6	0	0.2
Serum_15765	Serum	15765	ethylmalonate	Amino Acid		HMDB00622	3.03761e-05	3	0	0	0	1	0	0	0	0	0
Serum_32457	Serum	32457	3-hydroxylaurate	Lipid		HMDB00387	3.54824e-05	30	0.833333	0	0	0.166667	0	0	0.833333	0	0
Serum_62850	Serum	62850	tetradecadienoate (14:2)*	Lipid		HMDB00560	3.56144e-05	26	0.923077	0	0	0.0769231	0	0	0.923077	0	0
Serum_22053	Serum	22053	3-hydroxydecanoate	Lipid		HMDB02203	3.45056e-05	16	0.875	0	0	0.0625	0.0625	0	0.875	0	0
Serum_33941	Serum	33941	decanoylcarnitine (C10)	Lipid		HMDB00651	3.56869e-05	23	0.913043	0	0	0.0434783	0.0434783	0	0.913043	0	0
Serum_48182	Serum	48182	myristoleoylcarnitine (C14:1)*	Lipid			3.67456e-05	35	0.857143	0	0	0.0571429	0	0.0285714	0.857143	0	0.0571429
Serum_61769	Serum	61769	5-dodecenoylcarnitine (C12:1)	Lipid		HMDB13326	3.44356e-05	15	0.866667	0	0	0.133333	0	0	0.866667	0	0
Serum_17747	Serum	17747	sphingosine	Lipid	C00319	HMDB00252	2.34589e-05	2	0	0	0	1	0	0	0	0	0
Serum_18349	Serum	18349	indolelactate	Amino Acid	C02043	HMDB00671	3.54705e-05	11	0.545455	0	0	0.0909091	0.181818	0.181818	0.545455	0	0
Serum_62862	Serum	62862	N6,N6-dimethyllysine	Amino Acid	C05545	HMDB13287	3.50524e-05	9	0.444444	0	0	0.222222	0.111111	0.222222	0.444444	0	0
Heart_32405	Heart	32405	indolepropionate	Amino Acid		HMDB02302	2.6722e-07	2	0	0	0	0	0	0	1	0	0
Serum_22114	Serum	22114	indoleacrylate	Amino Acid		HMDB00734	4.0083e-07	4	0.25	0	0	0.25	0.5	0	0.25	0	0
Serum_32405	Serum	32405	indolepropionate	Amino Acid		HMDB02302	3.20664e-07	3	0.333333	0	0	0.333333	0.333333	0	0.333333	0	0
Serum_22176	Serum	22176	cysteine s-sulfate	Amino Acid	C05824	HMDB00731	3.21476e-05	9	0	0	0	0.333333	0.444444	0	0	0	0.222222
Serum_44877	Serum	44877	N-palmitoyl-sphingosine (d18:1/16:0)	Lipid		HMDB04949	3.20927e-05	6	0.5	0	0	0.166667	0.333333	0	0.5	0	0
Serum_32377	Serum	32377	N-acetylneuraminate	Carbohydrate	C00270	HMDB00230	2.97159e-05	3	0	0	0	1	0	0	0	0	0
Heart_45970	Heart	45970	1-palmitoyl-GPG (16:0)*	Lipid			1.00208e-07	1	0	0	0	0	0	0	1	0	0
Serum_32198	Serum	32198	acetylcarnitine (C2)	Lipid	C02571	HMDB00201	1.00208e-07	1	0	0	0	1	0	0	0	0	0
Heart_42420	Heart	42420	erythronate*	Carbohydrate		HMDB00613	2.6313e-05	1	0	0	0	0	0	0	1	0	0
Serum_44621	Serum	44621	1-(1-enyl-oleoyl)-GPE (P-18:1)*	Lipid			3.56361e-05	7	0.571429	0	0	0.285714	0.142857	0	0.571429	0	0
Serum_53223	Serum	53223	palmitoleoylcarnitine (C16:1)*	Lipid			3.65517e-05	29	0.862069	0	0	0.0344828	0	0.0344828	0.862069	0	0.0689655
Serum_57518	Serum	57518	arachidonoylcarnitine (C20:4)	Lipid			3.7316e-05	27	0.814815	0	0	0.037037	0	0.0740741	0.814815	0	0.0740741
Serum_61839	Serum	61839	3-hydroxypalmitoylcarnitine	Lipid			3.57547e-05	12	0.833333	0	0	0.0833333	0	0.0833333	0.833333	0	0
Serum_63685	Serum	63685	decadienedioic acid (C10:2-DC)	Lipid			3.52708e-05	11	0.818182	0	0	0.0909091	0	0	0.818182	0	0.0909091
Serum_55072	Serum	55072	2-oxoarginine*	Amino Acid	C03771	HMDB04225	3.24109e-05	4	0	0	0	0.25	0	0.25	0	0	0.5
Heart_18790	Heart	18790	acetylcholine	Lipid	C01996	HMDB00895	1.00208e-07	1	0	0	0	0	0	0	1	0	0
Serum_33228	Serum	33228	1-arachidonoyl-GPC* (20:4)*	Lipid	C05208	HMDB10395	1.00208e-07	1	0	0	0	1	0	0	0	0	0
Heart_1299	Heart	1299	tyrosine	Amino Acid	C00082	HMDB00158	1.00208e-07	1	0	0	0	0	0	0	1	0	0
Serum_33441	Serum	33441	isobutyrylcarnitine (C4)	Amino Acid		HMDB00736	1.00208e-07	1	0	0	0	1	0	0	0	0	0
Heart_62101	Heart	62101	alpha-ketoglutaramate*	Amino Acid			3.02922e-05	1	0	0	0	0	0	0	1	0	0
Serum_33934	Serum	33934	gamma-glutamyl-epsilon-lysine	Peptide		HMDB03869	3.48921e-05	3	0	0	0	0.333333	0.333333	0.333333	0	0	0
Heart_18369	Heart	18369	gamma-glutamylleucine	Peptide		HMDB11171	2.55195e-05	2	0	0	0	0	0	0	1	0	0
Serum_33943	Serum	33943	N-acetylglutamine	Amino Acid	C02716	HMDB06029	2.87064e-05	5	0.6	0	0	0.2	0	0	0.6	0	0.2
Serum_37076	Serum	37076	N-acetylserine	Amino Acid		HMDB02931	2.55208e-05	3	0.666667	0	0	0.333333	0	0	0.666667	0	0
Serum_33951	Serum	33951	creatine phosphate	Amino Acid	C02305	HMDB01511	2.60358e-05	1	0	0	0	1	0	0	0	0	0
Serum_34592	Serum	34592	ophthalmate	Amino Acid		HMDB05765	1.87337e-05	4	0.25	0	0	0.25	0.25	0	0.25	0	0.25
Heart_35107	Heart	35107	isovalerylglycine	Amino Acid		HMDB00678	2.65666e-05	1	0	0	0	0	0	0	1	0	0
Heart_15500	Heart	15500	carnitine	Lipid	C00318	HMDB00062	2.21864e-05	1	0	0	0	0	0	0	1	0	0
Serum_35253	Serum	35253	2-palmitoyl-GPC* (16:0)*	Lipid		HMDB61702	2.45576e-05	3	0.666667	0	0	0.333333	0	0	0.666667	0	0
Serum_35428	Serum	35428	tiglyl carnitine (C5)	Amino Acid		HMDB02366	2.40857e-05	3	0	0	0	0.333333	0	0	0	0	0.666667
Serum_35437	Serum	35437	isobutyrylglycine (C4)	Amino Acid		HMDB00730	2.83447e-05	1	0	0	0	1	0	0	0	0	0
Heart_1126	Heart	1126	alanine	Amino Acid	C00041	HMDB00161	2.20295e-05	1	0	0	0	0	0	0	1	0	0
Serum_37431	Serum	37431	N-methylproline	Amino Acid			3.61873e-05	12	0.333333	0	0.0833333	0.0833333	0	0.5	0.333333	0	0
Serum_38347	Serum	38347	2-oxoadipate	Amino Acid	C00322	HMDB00225	2.39085e-05	1	0	0	0	1	0	0	0	0	0
Heart_40469	Heart	40469	N1-Methyl-2-pyridone-5-carboxamide	Cofactors and Vitamins	C05842	HMDB04193	1.3361e-07	1	0	0	0	0	0	0	1	0	0
Heart_40730	Heart	40730	imidazole propionate	Amino Acid		HMDB02271	3.77252e-07	1	0	0	0	0	0	0	1	0	0
Heart_2125	Heart	2125	taurine	Amino Acid	C00245	HMDB00251	2.21649e-05	1	0	0	0	0	0	0	1	0	0
Serum_42449	Serum	42449	1-palmitoyl-2-linoleoyl-GPE (16:0/18:2)	Lipid		HMDB05322	3.24548e-05	8	0.75	0	0	0.125	0	0.125	0.75	0	0
Serum_43502	Serum	43502	N-octanoylglycine	Lipid		HMDB00832	3.2373e-05	9	0.666667	0	0	0.222222	0	0.111111	0.666667	0	0
Serum_43831	Serum	43831	1-methylhistamine	Amino Acid	C05127	HMDB00898	3.0334e-05	4	0.75	0	0	0.25	0	0	0.75	0	0
Heart_36602	Heart	36602	1-oleoyl-GPI (18:1)*	Lipid			2.38069e-05	1	0	0	0	0	0	0	1	0	0
Serum_45970	Serum	45970	1-palmitoyl-GPG (16:0)*	Lipid			2.65586e-05	3	0.666667	0	0	0.333333	0	0	0.666667	0	0
Serum_52452	Serum	52452	1-stearoyl-2-linoleoyl-GPC (18:0/18:2)*	Lipid		HMDB08039	2.95292e-05	2	0.5	0	0	0.5	0	0	0.5	0	0
Heart_48782	Heart	48782	C-glycosyltryptophan	Amino Acid			1.9132e-05	2	0	0	0	0	0	0	1	0	0
Serum_48492	Serum	48492	behenoyl sphingomyelin (d18:1/22:0)*	Lipid		HMDB12103	1.91334e-05	4	0.75	0	0	0.25	0	0	0.75	0	0
Serum_57330	Serum	57330	lignoceroyl sphingomyelin (d18:1/24:0)	Lipid			2.08689e-05	5	0.8	0	0	0.2	0	0	0.8	0	0
Serum_48493	Serum	48493	sphingomyelin (d18:1/22:1, d18:2/22:0, d16:1/24:1)*	Lipid		HMDB12104	3.3564e-05	13	0.846154	0	0	0.0769231	0	0.0769231	0.846154	0	0
Heart_48491	Heart	48491	sphingomyelin (d18:1/20:1, d18:2/20:0)*	Lipid			1.3361e-07	1	0	0	0	0	0	0	1	0	0
Serum_52432	Serum	52432	2-palmitoleoylglycerol (16:1)*	Lipid		HMDB11565	2.00415e-07	2	0.5	0	0	0.5	0	0	0.5	0	0
Serum_52464	Serum	52464	1-palmitoyl-2-arachidonoyl-GPE (16:0/20:4)*	Lipid		HMDB05323	2.8529e-05	7	0.857143	0	0	0.142857	0	0	0.857143	0	0
Serum_53034	Serum	53034	14-HDoHE/17-HDoHE	Lipid			5.3225e-07	2	0	0	0	0.5	0	0.5	0	0	0
Heart_33943	Heart	33943	N-acetylglutamine	Amino Acid	C02716	HMDB06029	2.28877e-05	1	0	0	0	0	0	0	1	0	0
Serum_53180	Serum	53180	1-palmitoleoyl-2-linolenoyl-GPC (16:1/18:3)*	Lipid		HMDB08008	2.54197e-05	3	0.666667	0	0	0.333333	0	0	0.666667	0	0
Serum_62059	Serum	62059	N-acetyl-2-aminooctanoate*	Lipid		HMDB59745	2.95425e-05	1	0	0	0	1	0	0	0	0	0
Heart_1574	Heart	1574	histamine	Amino Acid	C00388	HMDB00870	1.3361e-07	1	0	0	0	0	0	0	1	0	0
Serum_57474	Serum	57474	sphingomyelin (d18:2/18:1)*	Lipid			2.00415e-07	2	0.5	0	0	0.5	0	0	0.5	0	0
Serum_61861	Serum	61861	octadecenedioate (C18:1-DC)*	Lipid			3.49802e-05	5	0.6	0	0	0.2	0.2	0	0.6	0	0
Serum_61865	Serum	61865	octadecenedioylcarnitine (C18:1-DC)*	Lipid			3.63272e-05	8	0.625	0	0	0.125	0.25	0	0.625	0	0
Serum_62060	Serum	62060	hydroxyasparagine	Amino Acid	C03124	HMDB32332	3.50151e-05	9	0.222222	0	0	0.111111	0.666667	0	0.222222	0	0
Serum_62853	Serum	62853	3-amino-2-piperidone	Amino Acid		HMDB00323	2.98982e-05	5	0	0	0	0.2	0	0.8	0	0	0
Heart_33422	Heart	33422	gamma-glutamylphenylalanine	Peptide		HMDB00594	3.04129e-05	1	0	0	0	0	0	0	1	0	0
Serum_62959	Serum	62959	hydroxy-N6,N6,N6-trimethyllysine*	Amino Acid			2.68006e-05	1	0	0	0	1	0	0	0	0	0
HPT_63	HPT	63	cholesterol	Lipid	C00187	HMDB00067	3.38162e-05	49	0.979592	0	0.979592	0	0	0.0204082	0	0	0
HPT_60	HPT	60	leucine	Amino Acid	C00123	HMDB00687	3.38097e-05	21	0.952381	0	0.952381	0	0	0	0	0	0.047619
HPT_1561	HPT	1561	alpha-tocopherol	Cofactors and Vitamins	C02477	HMDB01893	3.54657e-05	59	0.932203	0	0.932203	0	0	0.0508475	0	0	0.0169492
HPT_19258	HPT	19258	1-myristoyl-2-palmitoyl-GPC (14:0/16:0)	Lipid		HMDB07869	3.57111e-05	53	0.924528	0	0.924528	0	0	0.0566038	0	0	0.0188679
HPT_19261	HPT	19261	1-palmitoyl-2-oleoyl-GPS (16:0/18:1)	Lipid	C13880	HMDB12357	3.64202e-05	48	0.958333	0	0.958333	0	0	0	0.0208333	0	0.0208333
HPT_19263	HPT	19263	1-palmitoyl-2-oleoyl-GPE (16:0/18:1)	Lipid		HMDB05320	3.60955e-05	59	0.915254	0	0.915254	0	0	0.0677966	0	0	0.0169492
HPT_42398	HPT	42398	1-stearoyl-GPE (18:0)	Lipid		HMDB11130	3.42185e-05	45	0.955556	0	0.955556	0	0	0.0444444	0	0	0
HPT_42446	HPT	42446	1-palmitoyl-2-linoleoyl-GPC (16:0/18:2)	Lipid		HMDB07973	3.39383e-05	51	0.980392	0	0.980392	0	0	0.0196078	0	0	0
HPT_52454	HPT	52454	1-palmitoyl-2-dihomo-linolenoyl-GPC (16:0/20:3n3 or 6)*	Lipid			3.39033e-05	39	0.948718	0	0.948718	0	0	0.025641	0	0	0.025641
HPT_52464	HPT	52464	1-palmitoyl-2-arachidonoyl-GPE (16:0/20:4)*	Lipid		HMDB05323	3.58986e-05	57	0.929825	0	0.929825	0	0	0.0526316	0	0	0.0175439
HPT_52470	HPT	52470	1-palmitoyl-2-palmitoleoyl-GPC (16:0/16:1)*	Lipid		HMDB07969	3.59624e-05	52	0.942308	0	0.942308	0	0	0.0192308	0	0	0.0384615
HPT_52478	HPT	52478	1-(1-enyl-palmitoyl)-2-oleoyl-GPC (P-16:0/18:1)*	Lipid			3.39383e-05	51	0.980392	0	0.980392	0	0	0.0196078	0	0	0
HPT_52697	HPT	52697	1-oleoyl-2-docosahexaenoyl-GPC (18:1/22:6)*	Lipid		HMDB08123	3.46464e-05	55	0.963636	0	0.963636	0	0	0.0363636	0	0	0
HPT_52716	HPT	52716	1-(1-enyl-palmitoyl)-2-palmitoyl-GPC (P-16:0/16:0)*	Lipid		HMDB11206	3.42096e-05	42	0.952381	0	0.952381	0	0	0.0238095	0	0	0.0238095
HPT_55041	HPT	55041	1-oleoyl-2-arachidonoyl-GPE (18:1/20:4)*	Lipid		HMDB09069	3.62771e-05	59	0.915254	0	0.915254	0	0	0.0508475	0	0	0.0338983
HPT_39271	HPT	39271	1-(1-enyl-stearoyl)-GPE (P-18:0)*	Lipid			3.62796e-05	39	0.923077	0	0.923077	0	0	0.025641	0.025641	0	0.025641
HPT_42448	HPT	42448	1-stearoyl-2-oleoyl-GPE (18:0/18:1)	Lipid		HMDB08993	3.31434e-05	34	0.970588	0	0.970588	0	0	0.0294118	0	0	0
HPT_42450	HPT	42450	1-stearoyl-2-arachidonoyl-GPC (18:0/20:4)	Lipid		HMDB08048	3.50875e-05	56	0.946429	0	0.946429	0	0	0.0535714	0	0	0
HPT_45966	HPT	45966	1-stearoyl-GPS (18:0)*	Lipid			3.16223e-05	6	1	0	1	0	0	0	0	0	0
HPT_52235	HPT	52235	1-stearoyl-2-arachidonoyl-GPS (18:0/20:4)	Lipid		HMDB12383	3.37123e-05	45	1	0	1	0	0	0	0	0	0
HPT_52438	HPT	52438	1-stearoyl-2-oleoyl-GPC (18:0/18:1)	Lipid		HMDB08038	3.40327e-05	56	0.982143	0	0.982143	0	0	0.0178571	0	0	0
HPT_52447	HPT	52447	1-stearoyl-2-arachidonoyl-GPE (18:0/20:4)	Lipid		HMDB09003	3.51766e-05	53	0.90566	0	0.90566	0	0	0.0943396	0	0	0
HPT_52448	HPT	52448	1-palmitoyl-2-oleoyl-GPG (16:0/18:1)	Lipid			3.44491e-05	43	0.953488	0	0.953488	0	0	0.0465116	0	0	0
HPT_52449	HPT	52449	1-stearoyl-2-arachidonoyl-GPI (18:0/20:4)	Lipid		HMDB09815	3.44491e-05	50	0.96	0	0.96	0	0	0.04	0	0	0
HPT_52457	HPT	52457	1,2-dioleoyl-GPC (18:1/18:1)	Lipid			3.54251e-05	51	0.941176	0	0.941176	0	0	0.0392157	0	0	0.0196078
HPT_52461	HPT	52461	1-palmitoyl-2-oleoyl-GPC (16:0/18:1)	Lipid		HMDB07972	3.45441e-05	44	0.954545	0	0.954545	0	0	0.0454545	0	0	0
HPT_52462	HPT	52462	1-palmitoyl-2-arachidonoyl-GPC (16:0/20:4n6)	Lipid		HMDB07982	3.49338e-05	51	0.941176	0	0.941176	0	0	0.0588235	0	0	0
HPT_52465	HPT	52465	1-palmitoyl-2-docosahexaenoyl-GPE (16:0/22:6)*	Lipid		HMDB05324	3.48944e-05	52	0.942308	0	0.942308	0	0	0.0576923	0	0	0
HPT_52475	HPT	52475	1-(1-enyl-stearoyl)-2-arachidonoyl-GPE (P-18:0/20:4)*	Lipid		HMDB05779	3.56482e-05	56	0.928571	0	0.928571	0	0	0.0535714	0	0	0.0178571
HPT_52609	HPT	52609	1,2-dioleoyl-GPE (18:1/18:1)	Lipid			3.51578e-05	53	0.943396	0	0.943396	0	0	0.0377358	0	0	0.0188679
HPT_52610	HPT	52610	1-palmitoyl-2-docosahexaenoyl-GPC (16:0/22:6)	Lipid		HMDB07991	3.35276e-05	48	0.979167	0	0.979167	0	0	0.0208333	0	0	0
HPT_52611	HPT	52611	1-stearoyl-2-docosahexaenoyl-GPC (18:0/22:6)	Lipid		HMDB08057	3.39099e-05	51	0.980392	0	0.980392	0	0	0.0196078	0	0	0
HPT_52614	HPT	52614	1-(1-enyl-stearoyl)-2-oleoyl-GPE (P-18:0/18:1)	Lipid		HMDB11375	3.03183e-05	11	1	0	1	0	0	0	0	0	0
HPT_52616	HPT	52616	1-palmitoyl-2-stearoyl-GPC (16:0/18:0)	Lipid		HMDB07970	3.31957e-05	41	1	0	1	0	0	0	0	0	0
HPT_53195	HPT	53195	1-myristoyl-2-arachidonoyl-GPC (14:0/20:4)*	Lipid		HMDB07883	3.31393e-05	37	0.972973	0	0.972973	0	0	0.027027	0	0	0
HPT_53209	HPT	53209	1-oleoyl-2-docosahexaenoyl-GPE (18:1/22:6)*	Lipid			3.51437e-05	55	0.927273	0	0.927273	0	0	0.0727273	0	0	0
HPT_54994	HPT	54994	1-oleoyl-2-arachidonoyl-GPI (18:1/20:4) *	Lipid		HMDB09844	3.39997e-05	45	0.977778	0	0.977778	0	0	0.0222222	0	0	0
HPT_485	HPT	485	spermidine	Amino Acid	C00315	HMDB01257	3.32061e-05	44	1	0	1	0	0	0	0	0	0
HPT_57417	HPT	57417	N-stearoyl-sphingadienine (d18:2/18:0)*	Lipid			3.46852e-05	46	0.956522	0	0.956522	0	0	0.0434783	0	0	0
HPT_17747	HPT	17747	sphingosine	Lipid	C00319	HMDB00252	3.46054e-05	44	0.954545	0	0.954545	0	0	0.0454545	0	0	0
HPT_48490	HPT	48490	sphingomyelin (d18:1/20:0, d16:1/22:0)*	Lipid		HMDB12102	3.36132e-05	41	0.95122	0	0.95122	0	0	0.0243902	0	0	0.0243902
HPT_48493	HPT	48493	sphingomyelin (d18:1/22:1, d18:2/22:0, d16:1/24:1)*	Lipid		HMDB12104	3.33239e-05	37	1	0	1	0	0	0	0	0	0
HPT_52615	HPT	52615	sphingomyelin (d18:1/17:0, d17:1/18:0, d19:1/16:0)	Lipid			3.39405e-05	47	0.957447	0	0.957447	0	0	0.0212766	0	0	0.0212766
HPT_57473	HPT	57473	sphingomyelin (d18:0/18:0, d19:0/17:0)*	Lipid		HMDB12087	3.61625e-05	52	0.884615	0	0.884615	0	0	0.0769231	0	0	0.0384615
HPT_33939	HPT	33939	N-acetylthreonine	Amino Acid		HMDB62557	3.33513e-05	11	0.818182	0	0.818182	0	0	0	0	0	0.181818
HPT_37506	HPT	37506	palmitoyl sphingomyelin (d18:1/16:0)	Lipid			3.35875e-05	15	0.866667	0	0.866667	0	0	0.0666667	0	0	0.0666667
HPT_37529	HPT	37529	sphingomyelin (d18:1/18:1, d18:2/18:0)	Lipid		HMDB12101	3.48551e-05	43	0.976744	0	0.976744	0	0	0	0	0	0.0232558
HPT_42459	HPT	42459	sphingomyelin (d18:2/16:0, d18:1/16:1)*	Lipid			3.36648e-05	31	1	0	1	0	0	0	0	0	0
HPT_47153	HPT	47153	sphingomyelin (d18:1/24:1, d18:2/24:0)*	Lipid		HMDB12107	3.10552e-05	13	1	0	1	0	0	0	0	0	0
HPT_54812	HPT	54812	1-palmitoyl-2-gamma-linolenoyl-GPC (16:0/18:3n6)*	Lipid		HMDB07974	3.61749e-05	36	0.944444	0	0.944444	0	0	0	0.0555556	0	0
HPT_1898	HPT	1898	proline	Amino Acid	C00148	HMDB00162	2.9473e-05	1	1	0	1	0	0	0	0	0	0
HPT_54958	HPT	54958	palmitoyl-arachidonoyl-glycerol (16:0/20:4) [2]*	Lipid		HMDB07112	3.30913e-05	29	0.931034	0	0.931034	0	0	0.0344828	0.0344828	0	0
HPT_54961	HPT	54961	oleoyl-arachidonoyl-glycerol (18:1/20:4) [2]*	Lipid		HMDB07228	3.38728e-05	34	1	0	1	0	0	0	0	0	0
HPT_57373	HPT	57373	palmitoyl-docosahexaenoyl-glycerol (16:0/22:6) [1]*	Lipid		HMDB07121	3.18346e-05	12	1	0	1	0	0	0	0	0	0
HPT_19265	HPT	19265	1-stearoyl-2-oleoyl-GPS (18:0/18:1)	Lipid		HMDB10163	3.24408e-05	24	1	0	1	0	0	0	0	0	0
HPT_52467	HPT	52467	1-palmitoyl-2-arachidonoyl-GPI (16:0/20:4)*	Lipid		HMDB09789	3.41165e-05	32	0.9375	0	0.9375	0	0	0.0625	0	0	0
HPT_54957	HPT	54957	palmitoyl-arachidonoyl-glycerol (16:0/20:4) [1]*	Lipid		HMDB07112	3.32334e-05	18	1	0	1	0	0	0	0	0	0
HPT_34302	HPT	34302	dehydroascorbate	Cofactors and Vitamins	C05422	HMDB01264	3.50058e-05	26	0.884615	0	0.884615	0	0	0.115385	0	0	0
HPT_57453	HPT	57453	glycosyl ceramide (d18:2/24:1, d18:1/24:2)*	Lipid			3.17023e-05	22	1	0	1	0	0	0	0	0	0
HPT_57368	HPT	57368	stearoyl-docosahexaenoyl-glycerol (18:0/22:6) [2]*	Lipid			3.10131e-05	4	1	0	1	0	0	0	0	0	0
HPT_57449	HPT	57449	stearoyl-arachidonoyl-glycerol (18:0/20:4) [2]*	Lipid			3.25814e-05	28	0.964286	0	0.964286	0	0	0.0357143	0	0	0
HPT_57450	HPT	57450	stearoyl-arachidonoyl-glycerol (18:0/20:4) [1]*	Lipid			3.17866e-05	10	1	0	1	0	0	0	0	0	0
HPT_513	HPT	513	creatinine	Amino Acid	C00791	HMDB00562	3.27904e-05	16	1	0	1	0	0	0	0	0	0
HPT_42463	HPT	42463	sphingomyelin (d18:1/14:0, d16:1/16:0)*	Lipid		HMDB12097	3.32082e-05	18	1	0	1	0	0	0	0	0	0
HPT_52466	HPT	52466	1-stearoyl-2-docosahexaenoyl-GPE (18:0/22:6)*	Lipid		HMDB05334	3.35362e-05	23	0.956522	0	0.956522	0	0	0.0434783	0	0	0
HPT_19503	HPT	19503	stearoyl sphingomyelin (d18:1/18:0)	Lipid	C00550	HMDB01348	3.24929e-05	20	0.95	0	0.95	0	0	0	0	0	0.05
HPT_1768	HPT	1768	carnosine	Amino Acid	C00386	HMDB00033	3.17367e-05	8	1	0	1	0	0	0	0	0	0
HPT_20675	HPT	20675	1,5-anhydroglucitol (1,5-AG)	Carbohydrate	C07326	HMDB02712	3.06359e-05	8	1	0	1	0	0	0	0	0	0
HPT_48491	HPT	48491	sphingomyelin (d18:1/20:1, d18:2/20:0)*	Lipid			3.31184e-05	12	0.916667	0	0.916667	0	0	0.0833333	0	0	0
HPT_52477	HPT	52477	1-(1-enyl-palmitoyl)-2-oleoyl-GPE (P-16:0/18:1)*	Lipid		HMDB11342	2.98152e-05	10	1	0	1	0	0	0	0	0	0
HPT_54691	HPT	54691	1-(1-enyl-oleoyl)-2-oleoyl-GPE (P-18:1/18:1)*	Lipid		HMDB11441	2.98135e-05	9	1	0	1	0	0	0	0	0	0
HPT_57475	HPT	57475	sphingomyelin (d18:1/19:0, d19:1/18:0)*	Lipid			3.00192e-05	3	1	0	1	0	0	0	0	0	0
HPT_62804	HPT	62804	CoA-glutathione*	Amino Acid	C00920		2.99867e-05	3	1	0	1	0	0	0	0	0	0
HPT_43586	HPT	43586	N-monomethylarginine	Amino Acid	C03884	HMDB29416	2.99884e-05	4	1	0	1	0	0	0	0	0	0
HPT_19130	HPT	19130	1,2-dipalmitoyl-GPC (16:0/16:0)	Lipid	D03585	HMDB00564	3.03866e-05	5	1	0	1	0	0	0	0	0	0
HPT_57747	HPT	57747	3-methylglutaconate	Amino Acid		HMDB00522	2.89622e-05	1	1	0	1	0	0	0	0	0	0
HPT_555	HPT	555	adenosine	Nucleotide	C00212	HMDB00050	2.6722e-07	2	1	0	1	0	0	0	0	0	0
HPT_443	HPT	443	aspartate	Amino Acid	C00049	HMDB00191	2.21148e-07	2	1	0	1	0	0	0	0	0	0
HPT_43249	HPT	43249	N-delta-acetylornithine	Amino Acid			3.05395e-07	2	0.5	0	0.5	0	0	0	0	0	0.5
HPT_36747	HPT	36747	deoxycarnitine	Lipid	C01181	HMDB01161	1.78147e-07	1	1	0	1	0	0	0	0	0	0
HPT_62559	HPT	62559	1-carboxyethylleucine	Amino Acid			2.95923e-05	2	1	0	1	0	0	0	0	0	0
HPT_15772	HPT	15772	ribitol	Carbohydrate	C00474	HMDB00508	2.9674e-05	7	1	0	1	0	0	0	0	0	0
HPT_1763	HPT	1763	ribose 1-phosphate	Carbohydrate	C00620	HMDB01489	2.95391e-05	3	0.666667	0	0.666667	0	0	0.333333	0	0	0
HPT_15107	HPT	15107	N-acetylglucosamine 6-phosphate	Carbohydrate	C00357	HMDB02817	3.02434e-05	10	0.9	0	0.9	0	0	0.1	0	0	0
HPT_32352	HPT	32352	guanine	Nucleotide	C00242	HMDB00132	2.90261e-05	2	1	0	1	0	0	0	0	0	0
HPT_15949	HPT	15949	2'-deoxycytidine	Nucleotide	C00881	HMDB00014	2.08416e-05	4	0.5	0	0.5	0	0	0.25	0	0	0.25
HPT_57393	HPT	57393	12-HHTrE	Lipid	C20388	HMDB12535	1.91084e-05	1	1	0	1	0	0	0	0	0	0
HPT_19324	HPT	19324	1-stearoyl-GPI (18:0)	Lipid		HMDB61696	1.7652e-05	2	1	0	1	0	0	0	0	0	0
HPT_61858	HPT	61858	ribulonate/xylulonate/lyxonate*	Carbohydrate			1.7652e-05	2	1	0	1	0	0	0	0	0	0
HPT_35305	HPT	35305	1-palmitoyl-GPI* (16:0)	Lipid		HMDB61695	1.63937e-05	2	1	0	1	0	0	0	0	0	0
HPT_34214	HPT	34214	1-arachidonoyl-GPI* (20:4)*	Lipid		HMDB61690	2.10138e-05	3	1	0	1	0	0	0	0	0	0
[truncated: 1,161 more rows]

## Sheet: GraphAll_Edges_sed_extended
EndNodes_1_Name	EndNodes_2_Name	Weight	Tissue_1	COMPID_1	BIOCHEMICAL_1	SUPERPATHWAY_1	Tissue_2	COMPID_2	BIOCHEMICAL_2	SUPERPATHWAY_2
BAT_33951	BAT_1117	0.920805	BAT	33951	creatine phosphate	Amino Acid	BAT	1117	galactitol (dulcitol)	Carbohydrate
BAT_1356	BAT_1118	0.904397	BAT	1356	nonadecanoate (19:0)	Lipid	BAT	1118	arachidate (20:0)	Lipid
BAT_1358	BAT_1118	0.92	BAT	1358	stearate (18:0)	Lipid	BAT	1118	arachidate (20:0)	Lipid
BAT_1356	BAT_1121	0.920139	BAT	1356	nonadecanoate (19:0)	Lipid	BAT	1121	margarate (17:0)	Lipid
BAT_1643	BAT_1303	0.982466	BAT	1643	fumarate	Energy	BAT	1303	malate	Energy
BAT_527	BAT_1356	-0.940212	BAT	527	lactate	Carbohydrate	BAT	1356	nonadecanoate (19:0)	Lipid
BAT_1356	BAT_1358	0.903439	BAT	1356	nonadecanoate (19:0)	Lipid	BAT	1358	stearate (18:0)	Lipid
BAT_527	BAT_1358	-0.904148	BAT	527	lactate	Carbohydrate	BAT	1358	stearate (18:0)	Lipid
BAT_1121	BAT_1361	0.918128	BAT	1121	margarate (17:0)	Lipid	BAT	1361	pentadecanoate (15:0)	Lipid
BAT_15949	BAT_1411	0.905218	BAT	15949	2'-deoxycytidine	Nucleotide	BAT	1411	2'-deoxyguanosine	Nucleotide
BAT_36659	BAT_1414	-0.915439	BAT	36659	glycylisoleucine	Peptide	BAT	1414	3-phosphoglycerate	Carbohydrate
BAT_44621	BAT_1437	-0.910798	BAT	44621	1-(1-enyl-oleoyl)-GPE (P-18:1)*	Lipid	BAT	1437	succinate	Energy
BAT_35652	BAT_1471	0.898618	BAT	35652	adenosine-5'-diphosphoglucose	Carbohydrate	BAT	1471	ribose	Carbohydrate
BAT_15765	BAT_1496	0.911548	BAT	15765	ethylmalonate	Amino Acid	BAT	1496	methylmalonate (MMA)	Lipid
BAT_37058	BAT_1496	0.914096	BAT	37058	succinylcarnitine (C4-DC)	Energy	BAT	1496	methylmalonate (MMA)	Lipid
BAT_22152	BAT_15506	0.951186	BAT	22152	nicotinamide ribonucleotide (NMN)	Cofactors and Vitamins	BAT	15506	choline	Lipid
BAT_57463	BAT_15506	0.895055	BAT	57463	linoleoylcholine*	Lipid	BAT	15506	choline	Lipid
BAT_38296	BAT_1552	0.924044	BAT	38296	(16 or 17)-methylstearate (a19:0 or i19:0)	Lipid	BAT	1552	erucate (22:1n9)	Lipid
BAT_52603	BAT_1561	0.895957	BAT	52603	1,2-dilinoleoyl-GPC (18:2/18:2)	Lipid	BAT	1561	alpha-tocopherol	Cofactors and Vitamins
BAT_46173	BAT_1564	0.937336	BAT	46173	aconitate [cis or trans]	Energy	BAT	1564	citrate	Energy
BAT_62950	BAT_15705	0.896193	BAT	62950	2S,3R-dihydroxybutyrate	Lipid	BAT	15705	cystathionine	Amino Acid
eWAT_52452	BAT_1572	-0.91675	eWAT	52452	1-stearoyl-2-linoleoyl-GPC (18:0/18:2)*	Lipid	BAT	1572	glycerate	Carbohydrate
BAT_52611	BAT_15745	-0.894581	BAT	52611	1-stearoyl-2-docosahexaenoyl-GPC (18:0/22:6)	Lipid	BAT	15745	methylsuccinate	Amino Acid
BAT_37058	BAT_15765	0.905895	BAT	37058	succinylcarnitine (C4-DC)	Energy	BAT	15765	ethylmalonate	Amino Acid
Liver_18330	BAT_15990	0.897403	Liver	18330	5-methyltetrahydrofolate (5MeTHF)	Cofactors and Vitamins	BAT	15990	glycerophosphorylcholine (GPC)	Lipid
BAT_15798	BAT_1604	-0.931513	BAT	15798	thiamin monophosphate	Cofactors and Vitamins	BAT	1604	urate	Nucleotide
BAT_1125	BAT_1649	0.925219	BAT	1125	isoleucine	Amino Acid	BAT	1649	valine	Amino Acid
BAT_60	BAT_1649	0.921896	BAT	60	leucine	Amino Acid	BAT	1649	valine	Amino Acid
BAT_15747	BAT_1768	0.992425	BAT	15747	anserine	Amino Acid	BAT	1768	carnosine	Amino Acid
BAT_46799	BAT_17747	0.911286	BAT	46799	oleoyl-linoleoyl-glycerol (18:1/18:2) [2]	Lipid	BAT	17747	sphingosine	Lipid
BAT_52446	BAT_17747	0.910972	BAT	52446	1-stearoyl-2-linoleoyl-GPE (18:0/18:2)*	Lipid	BAT	17747	sphingosine	Lipid
BAT_1361	BAT_17805	0.950671	BAT	1361	pentadecanoate (15:0)	Lipid	BAT	17805	dihomo-linoleate (20:2n6)	Lipid
BAT_1552	BAT_17805	0.891625	BAT	1552	erucate (22:1n9)	Lipid	BAT	17805	dihomo-linoleate (20:2n6)	Lipid
BAT_33946	BAT_18245	0.904071	BAT	33946	N-acetylhistidine	Amino Acid	BAT	18245	gamma-glutamylhistidine	Peptide
BAT_531	BAT_1827	0.930418	BAT	531	3-hydroxy-3-methylglutarate	Lipid	BAT	1827	riboflavin (Vitamin B2)	Cofactors and Vitamins
BAT_33968	BAT_18349	-0.972458	BAT	33968	5-dodecenoate (12:1n7)	Lipid	BAT	18349	indolelactate	Amino Acid
BAT_40045	BAT_18357	0.920775	BAT	40045	leucylglycine	Peptide	BAT	18357	glycylvaline	Peptide
BAT_41374	BAT_18357	0.895605	BAT	41374	phenylalanylalanine	Peptide	BAT	18357	glycylvaline	Peptide
BAT_48189	BAT_18357	0.893209	BAT	48189	leucylglutamine*	Peptide	BAT	18357	glycylvaline	Peptide
BAT_33983	BAT_18497	0.949439	BAT	33983	tauro-beta-muricholate	Lipid	BAT	18497	taurocholate	Lipid
BAT_48492	BAT_19130	0.903975	BAT	48492	behenoyl sphingomyelin (d18:1/22:0)*	Lipid	BAT	19130	1,2-dipalmitoyl-GPC (16:0/16:0)	Lipid
BAT_52436	BAT_19130	0.896152	BAT	52436	tricosanoyl sphingomyelin (d18:1/23:0)*	Lipid	BAT	19130	1,2-dipalmitoyl-GPC (16:0/16:0)	Lipid
BAT_52475	BAT_19130	0.951579	BAT	52475	1-(1-enyl-stearoyl)-2-arachidonoyl-GPE (P-18:0/20:4)*	Lipid	BAT	19130	1,2-dipalmitoyl-GPC (16:0/16:0)	Lipid
BAT_52615	BAT_19130	0.910526	BAT	52615	sphingomyelin (d18:1/17:0, d17:1/18:0, d19:1/16:0)	Lipid	BAT	19130	1,2-dipalmitoyl-GPC (16:0/16:0)	Lipid
BAT_52616	BAT_19130	0.924117	BAT	52616	1-palmitoyl-2-stearoyl-GPC (16:0/18:0)	Lipid	BAT	19130	1,2-dipalmitoyl-GPC (16:0/16:0)	Lipid
BAT_52673	BAT_19130	0.948245	BAT	52673	1-(1-enyl-palmitoyl)-2-arachidonoyl-GPE (P-16:0/20:4)*	Lipid	BAT	19130	1,2-dipalmitoyl-GPC (16:0/16:0)	Lipid
BAT_52716	BAT_19130	0.901547	BAT	52716	1-(1-enyl-palmitoyl)-2-palmitoyl-GPC (P-16:0/16:0)*	Lipid	BAT	19130	1,2-dipalmitoyl-GPC (16:0/16:0)	Lipid
BAT_19130	BAT_19258	0.897139	BAT	19130	1,2-dipalmitoyl-GPC (16:0/16:0)	Lipid	BAT	19258	1-myristoyl-2-palmitoyl-GPC (14:0/16:0)	Lipid
BAT_52235	BAT_19258	0.933217	BAT	52235	1-stearoyl-2-arachidonoyl-GPS (18:0/20:4)	Lipid	BAT	19258	1-myristoyl-2-palmitoyl-GPC (14:0/16:0)	Lipid
BAT_52475	BAT_19258	0.90199	BAT	52475	1-(1-enyl-stearoyl)-2-arachidonoyl-GPE (P-18:0/20:4)*	Lipid	BAT	19258	1-myristoyl-2-palmitoyl-GPC (14:0/16:0)	Lipid
BAT_52616	BAT_19258	0.895042	BAT	52616	1-palmitoyl-2-stearoyl-GPC (16:0/18:0)	Lipid	BAT	19258	1-myristoyl-2-palmitoyl-GPC (14:0/16:0)	Lipid
BAT_57330	BAT_19258	0.895172	BAT	57330	lignoceroyl sphingomyelin (d18:1/24:0)	Lipid	BAT	19258	1-myristoyl-2-palmitoyl-GPC (14:0/16:0)	Lipid
BAT_47153	BAT_19263	0.892085	BAT	47153	sphingomyelin (d18:1/24:1, d18:2/24:0)*	Lipid	BAT	19263	1-palmitoyl-2-oleoyl-GPE (16:0/18:1)	Lipid
BAT_52438	BAT_19263	0.917704	BAT	52438	1-stearoyl-2-oleoyl-GPC (18:0/18:1)	Lipid	BAT	19263	1-palmitoyl-2-oleoyl-GPE (16:0/18:1)	Lipid
BAT_52616	BAT_19263	0.897591	BAT	52616	1-palmitoyl-2-stearoyl-GPC (16:0/18:0)	Lipid	BAT	19263	1-palmitoyl-2-oleoyl-GPE (16:0/18:1)	Lipid
BAT_52683	BAT_19263	0.93318	BAT	52683	1-palmitoleoyl-2-linoleoyl-GPC (16:1/18:2)*	Lipid	BAT	19263	1-palmitoyl-2-oleoyl-GPE (16:0/18:1)	Lipid
BAT_57330	BAT_19263	0.891769	BAT	57330	lignoceroyl sphingomyelin (d18:1/24:0)	Lipid	BAT	19263	1-palmitoyl-2-oleoyl-GPE (16:0/18:1)	Lipid
BAT_57341	BAT_19263	0.906159	BAT	57341	1,2-dipalmitoyl-GPE (16:0/16:0)*	Lipid	BAT	19263	1-palmitoyl-2-oleoyl-GPE (16:0/18:1)	Lipid
BAT_52748	BAT_19265	0.943396	BAT	52748	1-(1-enyl-stearoyl)-2-linoleoyl-GPE (P-18:0/18:2)*	Lipid	BAT	19265	1-stearoyl-2-oleoyl-GPS (18:0/18:1)	Lipid
BAT_15506	BAT_20694	0.921003	BAT	15506	choline	Lipid	BAT	20694	oxalate (ethanedioate)	Cofactors and Vitamins
BAT_22152	BAT_20694	0.915048	BAT	22152	nicotinamide ribonucleotide (NMN)	Cofactors and Vitamins	BAT	20694	oxalate (ethanedioate)	Cofactors and Vitamins
BAT_53260	BAT_20694	0.918059	BAT	53260	oleoylcholine	Lipid	BAT	20694	oxalate (ethanedioate)	Cofactors and Vitamins
BAT_57463	BAT_20694	0.954134	BAT	57463	linoleoylcholine*	Lipid	BAT	20694	oxalate (ethanedioate)	Cofactors and Vitamins
BAT_27447	BAT_21184	0.931574	BAT	27447	1-linoleoylglycerol (18:2)	Lipid	BAT	21184	1-oleoylglycerol (18:1)	Lipid
BAT_21184	BAT_21232	0.907125	BAT	21184	1-oleoylglycerol (18:1)	Lipid	BAT	21232	2-oleoylglycerol (18:1)	Lipid
BAT_39994	BAT_2134	-0.914153	BAT	39994	valylleucine	Peptide	BAT	2134	flavin adenine dinucleotide (FAD)	Cofactors and Vitamins
BAT_38165	BAT_2183	0.917827	BAT	38165	palmitoyl ethanolamide	Lipid	BAT	2183	thymidine	Nucleotide
BAT_22053	BAT_22001	0.921627	BAT	22053	3-hydroxydecanoate	Lipid	BAT	22001	3-hydroxyoctanoate	Lipid
BAT_21158	BAT_22053	0.895769	BAT	21158	3-hydroxymyristate	Lipid	BAT	22053	3-hydroxydecanoate	Lipid
BAT_1496	BAT_22152	-0.90688	BAT	1496	methylmalonate (MMA)	Lipid	BAT	22152	nicotinamide ribonucleotide (NMN)	Cofactors and Vitamins
BAT_37058	BAT_22152	-0.903481	BAT	37058	succinylcarnitine (C4-DC)	Energy	BAT	22152	nicotinamide ribonucleotide (NMN)	Cofactors and Vitamins
BAT_57463	BAT_22152	0.899473	BAT	57463	linoleoylcholine*	Lipid	BAT	22152	nicotinamide ribonucleotide (NMN)	Cofactors and Vitamins
BAT_21158	BAT_27503	0.891365	BAT	21158	3-hydroxymyristate	Lipid	BAT	27503	3-hydroxypalmitate	Lipid
BAT_32328	BAT_2763	0.916894	BAT	32328	hexanoylcarnitine (C6)	Lipid	BAT	2763	UDP-glucuronate	Carbohydrate
BAT_1110	BAT_27710	0.902607	BAT	1110	arachidonate (20:4n6)	Lipid	BAT	27710	N-acetylglycine	Amino Acid
BAT_33951	BAT_27718	0.900246	BAT	33951	creatine phosphate	Amino Acid	BAT	27718	creatine	Amino Acid
BAT_57519	BAT_27718	0.89659	BAT	57519	eicosenoylcarnitine (C20:1)*	Lipid	BAT	27718	creatine	Amino Acid
eWAT_5086	BAT_27727	-0.91979	eWAT	5086	dimethylglycine	Amino Acid	BAT	27727	glutathione, oxidized (GSSG)	Amino Acid
BAT_15497	BAT_27738	-0.9071	BAT	15497	argininosuccinate	Amino Acid	BAT	27738	threonate	Cofactors and Vitamins
BAT_21158	BAT_2829	-0.906174	BAT	21158	3-hydroxymyristate	Lipid	BAT	2829	N-formylmethionine	Amino Acid
BAT_62804	BAT_2849	0.907933	BAT	62804	CoA-glutathione*	Amino Acid	BAT	2849	guanosine 5'- monophosphate (5'-GMP)	Nucleotide
BAT_33951	BAT_3155	-0.910565	BAT	33951	creatine phosphate	Amino Acid	BAT	3155	3-ureidopropionate	Nucleotide
BAT_35160	BAT_32197	-0.891635	BAT	35160	oleoylcarnitine (C18:1)	Lipid	BAT	32197	3-(4-hydroxyphenyl)lactate (HPLA)	Amino Acid
BAT_1411	BAT_32352	0.923583	BAT	1411	2'-deoxyguanosine	Nucleotide	BAT	32352	guanine	Nucleotide
BAT_38625	BAT_32352	0.903118	BAT	38625	stearoyl ethanolamide	Lipid	BAT	32352	guanine	Nucleotide
BAT_36831	BAT_32377	0.937644	BAT	36831	cytidine 5'-monophospho-N-acetylneuraminic acid	Carbohydrate	BAT	32377	N-acetylneuraminate	Carbohydrate
Muscle_35159	BAT_32401	0.923687	Muscle	35159	cysteine-glutathione disulfide	Amino Acid	BAT	32401	trigonelline (N'-methylnicotinate)	Cofactors and Vitamins
BAT_1552	BAT_32415	0.893764	BAT	1552	erucate (22:1n9)	Lipid	BAT	32415	docosadienoate (22:2n6)	Lipid
BAT_17805	BAT_32415	0.913667	BAT	17805	dihomo-linoleate (20:2n6)	Lipid	BAT	32415	docosadienoate (22:2n6)	Lipid
BAT_32504	BAT_32417	0.91053	BAT	32504	docosapentaenoate (n3 DPA; 22:5n3)	Lipid	BAT	32417	docosatrienoate (22:3n3)	Lipid
BAT_37478	BAT_32417	0.920033	BAT	37478	docosapentaenoate (n6 DPA; 22:5n6)	Lipid	BAT	32417	docosatrienoate (22:3n3)	Lipid
BAT_44675	BAT_32417	0.916889	BAT	44675	docosahexaenoate (DHA; 22:6n3)	Lipid	BAT	32417	docosatrienoate (22:3n3)	Lipid
BAT_22001	BAT_32457	0.922969	BAT	22001	3-hydroxyoctanoate	Lipid	BAT	32457	3-hydroxylaurate	Lipid
BAT_22053	BAT_32457	0.98249	BAT	22053	3-hydroxydecanoate	Lipid	BAT	32457	3-hydroxylaurate	Lipid
BAT_35718	BAT_32504	0.941901	BAT	35718	dihomolinolenate (20:3n3 or 3n6)	Lipid	BAT	32504	docosapentaenoate (n3 DPA; 22:5n3)	Lipid
BAT_37478	BAT_32504	0.947951	BAT	37478	docosapentaenoate (n6 DPA; 22:5n6)	Lipid	BAT	32504	docosapentaenoate (n3 DPA; 22:5n3)	Lipid
BAT_21184	BAT_32506	0.918681	BAT	21184	1-oleoylglycerol (18:1)	Lipid	BAT	32506	2-linoleoylglycerol (18:2)	Lipid
BAT_27447	BAT_32506	0.935695	BAT	27447	1-linoleoylglycerol (18:2)	Lipid	BAT	32506	2-linoleoylglycerol (18:2)	Lipid
BAT_34393	BAT_32506	0.901716	BAT	34393	1-linolenoylglycerol (18:3)	Lipid	BAT	32506	2-linoleoylglycerol (18:2)	Lipid
Heart_32553	BAT_32553	0.970947	Heart	32553	phenol sulfate	Amino Acid	BAT	32553	phenol sulfate	Amino Acid
BAT_34437	BAT_32980	0.915598	BAT	34437	1-stearoyl-GPG (18:0)	Lipid	BAT	32980	adrenate (22:4n6)	Lipid
BAT_57810	BAT_32980	0.891779	BAT	57810	nisinate (24:6n3)	Lipid	BAT	32980	adrenate (22:4n6)	Lipid
BAT_15506	BAT_33013	0.925315	BAT	15506	choline	Lipid	BAT	33013	nicotinamide riboside	Cofactors and Vitamins
BAT_20694	BAT_33013	0.929129	BAT	20694	oxalate (ethanedioate)	Cofactors and Vitamins	BAT	33013	nicotinamide riboside	Cofactors and Vitamins
BAT_22152	BAT_33013	0.920543	BAT	22152	nicotinamide ribonucleotide (NMN)	Cofactors and Vitamins	BAT	33013	nicotinamide riboside	Cofactors and Vitamins
BAT_37058	BAT_33013	-0.896245	BAT	37058	succinylcarnitine (C4-DC)	Energy	BAT	33013	nicotinamide riboside	Cofactors and Vitamins
BAT_53260	BAT_33013	0.917526	BAT	53260	oleoylcholine	Lipid	BAT	33013	nicotinamide riboside	Cofactors and Vitamins
BAT_57463	BAT_33013	0.936117	BAT	57463	linoleoylcholine*	Lipid	BAT	33013	nicotinamide riboside	Cofactors and Vitamins
BAT_32418	BAT_33447	0.898158	BAT	32418	myristoleate (14:1n5)	Lipid	BAT	33447	palmitoleate (16:1n7)	Lipid
BAT_1552	BAT_33587	0.950851	BAT	1552	erucate (22:1n9)	Lipid	BAT	33587	eicosenoate (20:1n9 or 1n11)	Lipid
BAT_17805	BAT_33587	0.930139	BAT	17805	dihomo-linoleate (20:2n6)	Lipid	BAT	33587	eicosenoate (20:1n9 or 1n11)	Lipid
BAT_2763	BAT_33936	0.917535	BAT	2763	UDP-glucuronate	Carbohydrate	BAT	33936	octanoylcarnitine (C8)	Lipid
BAT_32328	BAT_33936	0.92583	BAT	32328	hexanoylcarnitine (C6)	Lipid	BAT	33936	octanoylcarnitine (C8)	Lipid
BAT_33949	BAT_33945	0.896434	BAT	33949	gamma-glutamylglycine	Peptide	BAT	33945	phenylacetylglycine	Peptide
BAT_1494	BAT_33946	0.936112	BAT	1494	5-oxoproline	Amino Acid	BAT	33946	N-acetylhistidine	Amino Acid
BAT_34534	BAT_33952	0.913554	BAT	34534	laurylcarnitine (C12)	Lipid	BAT	33952	myristoylcarnitine (C14)	Lipid
Liver_59	BAT_33967	0.891919	Liver	59	histidine	Amino Acid	BAT	33967	N-acetylisoleucine	Amino Acid
BAT_1552	BAT_33972	0.909919	BAT	1552	erucate (22:1n9)	Lipid	BAT	33972	10-nonadecenoate (19:1n9)	Lipid
BAT_17805	BAT_33972	0.91975	BAT	17805	dihomo-linoleate (20:2n6)	Lipid	BAT	33972	10-nonadecenoate (19:1n9)	Lipid
BAT_33587	BAT_33972	0.947674	BAT	33587	eicosenoate (20:1n9 or 1n11)	Lipid	BAT	33972	10-nonadecenoate (19:1n9)	Lipid
BAT_38768	BAT_33972	0.931869	BAT	38768	15-methylpalmitate	Lipid	BAT	33972	10-nonadecenoate (19:1n9)	Lipid
BAT_35186	BAT_34061	0.905351	BAT	35186	1-arachidonoyl-GPE (20:4n6)*	Lipid	BAT	34061	1-arachidonoyl-GPC (20:4n6)*	Lipid
BAT_1358	BAT_34214	0.914873	BAT	1358	stearate (18:0)	Lipid	BAT	34214	1-arachidonoyl-GPI* (20:4)*	Lipid
BAT_21184	BAT_34383	0.938032	BAT	21184	1-oleoylglycerol (18:1)	Lipid	BAT	34383	2-myristoylglycerol (14:0)	Lipid
BAT_27447	BAT_34383	0.900086	BAT	27447	1-linoleoylglycerol (18:2)	Lipid	BAT	34383	2-myristoylglycerol (14:0)	Lipid
BAT_32506	BAT_34383	0.927416	BAT	32506	2-linoleoylglycerol (18:2)	Lipid	BAT	34383	2-myristoylglycerol (14:0)	Lipid
BAT_21184	BAT_34393	0.907744	BAT	21184	1-oleoylglycerol (18:1)	Lipid	BAT	34393	1-linolenoylglycerol (18:3)	Lipid
BAT_27447	BAT_34393	0.961758	BAT	27447	1-linoleoylglycerol (18:2)	Lipid	BAT	34393	1-linolenoylglycerol (18:3)	Lipid
BAT_1827	BAT_34396	0.898935	BAT	1827	riboflavin (Vitamin B2)	Cofactors and Vitamins	BAT	34396	choline phosphate	Lipid
BAT_39730	BAT_34396	0.935691	BAT	39730	N-stearoyltaurine	Lipid	BAT	34396	choline phosphate	Lipid
BAT_531	BAT_34396	0.941942	BAT	531	3-hydroxy-3-methylglutarate	Lipid	BAT	34396	choline phosphate	Lipid
BAT_27447	BAT_34397	0.895408	BAT	27447	1-linoleoylglycerol (18:2)	Lipid	BAT	34397	1-arachidonylglycerol (20:4)	Lipid
BAT_41370	BAT_34398	0.898081	BAT	41370	phenylalanylglycine	Peptide	BAT	34398	glycylleucine	Peptide
BAT_33441	BAT_34407	0.909044	BAT	33441	isobutyrylcarnitine (C4)	Amino Acid	BAT	34407	isovalerylcarnitine (C5)	Amino Acid
BAT_1125	BAT_34409	-0.927241	BAT	1125	isoleucine	Amino Acid	BAT	34409	stearoylcarnitine (C18)	Lipid
BAT_60	BAT_34409	-0.923569	BAT	60	leucine	Amino Acid	BAT	34409	stearoylcarnitine (C18)	Lipid
BAT_2763	BAT_34534	0.910731	BAT	2763	UDP-glucuronate	Carbohydrate	BAT	34534	laurylcarnitine (C12)	Lipid
BAT_34534	BAT_35160	0.896556	BAT	34534	laurylcarnitine (C12)	Lipid	BAT	35160	oleoylcarnitine (C18:1)	Lipid
BAT_46223	BAT_35160	0.955923	BAT	46223	linoleoylcarnitine (C18:2)*	Lipid	BAT	35160	oleoylcarnitine (C18:1)	Lipid
BAT_61769	BAT_35160	0.909294	BAT	61769	5-dodecenoylcarnitine (C12:1)	Lipid	BAT	35160	oleoylcarnitine (C18:1)	Lipid
BAT_34214	BAT_35186	0.901301	BAT	34214	1-arachidonoyl-GPI* (20:4)*	Lipid	BAT	35186	1-arachidonoyl-GPE (20:4n6)*	Lipid
BAT_62807	BAT_35433	0.928975	BAT	62807	3'-dephospho-CoA-glutathione*	Amino Acid	BAT	35433	beta-hydroxyisovaleroylcarnitine	Amino Acid
BAT_27710	BAT_35436	0.904438	BAT	27710	N-acetylglycine	Amino Acid	BAT	35436	hexanoylglycine (C6)	Lipid
BAT_21184	BAT_35625	0.92933	BAT	21184	1-oleoylglycerol (18:1)	Lipid	BAT	35625	1-myristoylglycerol (14:0)	Lipid
BAT_34383	BAT_35625	0.90562	BAT	34383	2-myristoylglycerol (14:0)	Lipid	BAT	35625	1-myristoylglycerol (14:0)	Lipid
BAT_33955	BAT_35631	0.915227	BAT	33955	1-palmitoyl-GPC (16:0)	Lipid	BAT	35631	1-palmitoyl-GPE (16:0)	Lipid
BAT_1361	BAT_35718	0.916683	BAT	1361	pentadecanoate (15:0)	Lipid	BAT	35718	dihomolinolenate (20:3n3 or 3n6)	Lipid
BAT_17805	BAT_35718	0.941583	BAT	17805	dihomo-linoleate (20:2n6)	Lipid	BAT	35718	dihomolinolenate (20:3n3 or 3n6)	Lipid
BAT_15506	BAT_36659	-0.908106	BAT	15506	choline	Lipid	BAT	36659	glycylisoleucine	Peptide
BAT_22152	BAT_36659	-0.921876	BAT	22152	nicotinamide ribonucleotide (NMN)	Cofactors and Vitamins	BAT	36659	glycylisoleucine	Peptide
BAT_1117	BAT_36713	0.901149	BAT	1117	galactitol (dulcitol)	Carbohydrate	BAT	36713	N6-carboxymethyllysine	Carbohydrate
BAT_33951	BAT_36713	0.961374	BAT	33951	creatine phosphate	Amino Acid	BAT	36713	N6-carboxymethyllysine	Carbohydrate
BAT_57519	BAT_36713	0.914457	BAT	57519	eicosenoylcarnitine (C20:1)*	Lipid	BAT	36713	N6-carboxymethyllysine	Carbohydrate
BAT_57521	BAT_36713	0.903897	BAT	57521	dihomo-linolenoylcarnitine (C20:3n3 or 6)*	Lipid	BAT	36713	N6-carboxymethyllysine	Carbohydrate
BAT_57528	BAT_36713	0.919307	BAT	57528	adrenoylcarnitine (C22:4)*	Lipid	BAT	36713	N6-carboxymethyllysine	Carbohydrate
BAT_35253	BAT_36768	0.892049	BAT	35253	2-palmitoyl-GPC* (16:0)*	Lipid	BAT	36768	valerylglycine (C5)	Lipid
Heart_62736	BAT_36808	0.921995	Heart	62736	4-methylhexanoylglycine	Lipid	BAT	36808	dimethylarginine (SDMA + ADMA)	Amino Acid
BAT_1303	BAT_37058	0.907332	BAT	1303	malate	Energy	BAT	37058	succinylcarnitine (C4-DC)	Energy
BAT_1643	BAT_37058	0.916768	BAT	1643	fumarate	Energy	BAT	37058	succinylcarnitine (C4-DC)	Energy
BAT_2763	BAT_37059	0.893029	BAT	2763	UDP-glucuronate	Carbohydrate	BAT	37059	malonylcarnitine	Lipid
BAT_19130	BAT_37070	-0.917501	BAT	19130	1,2-dipalmitoyl-GPC (16:0/16:0)	Lipid	BAT	37070	methylphosphate	Nucleotide
BAT_1414	BAT_37093	-0.895577	BAT	1414	3-phosphoglycerate	Carbohydrate	BAT	37093	alanylleucine	Peptide
BAT_36659	BAT_37093	0.98046	BAT	36659	glycylisoleucine	Peptide	BAT	37093	alanylleucine	Peptide
BAT_18357	BAT_37451	0.926694	BAT	18357	glycylvaline	Peptide	BAT	37451	O-methyltyrosine	Amino Acid
BAT_1361	BAT_37478	0.902415	BAT	1361	pentadecanoate (15:0)	Lipid	BAT	37478	docosapentaenoate (n6 DPA; 22:5n6)	Lipid
BAT_35718	BAT_37478	0.935579	BAT	35718	dihomolinolenate (20:3n3 or 3n6)	Lipid	BAT	37478	docosapentaenoate (n6 DPA; 22:5n6)	Lipid
Muscle_35117	BAT_38102	-0.905358	Muscle	35117	taurocyamine	Amino Acid	BAT	38102	oleoyl ethanolamide	Lipid
BAT_2763	BAT_38178	0.907029	BAT	2763	UDP-glucuronate	Carbohydrate	BAT	38178	cis-4-decenoylcarnitine (C10:1)	Lipid
BAT_34534	BAT_38178	0.944822	BAT	34534	laurylcarnitine (C12)	Lipid	BAT	38178	cis-4-decenoylcarnitine (C10:1)	Lipid
BAT_1356	BAT_38296	0.909858	BAT	1356	nonadecanoate (19:0)	Lipid	BAT	38296	(16 or 17)-methylstearate (a19:0 or i19:0)	Lipid
BAT_1358	BAT_38296	0.895245	BAT	1358	stearate (18:0)	Lipid	BAT	38296	(16 or 17)-methylstearate (a19:0 or i19:0)	Lipid
BAT_52448	BAT_38309	0.902138	BAT	52448	1-palmitoyl-2-oleoyl-GPG (16:0/18:1)	Lipid	BAT	38309	4-hydroxynonenal	Lipid
BAT_38395	BAT_38399	0.940506	BAT	38395	12,13-DiHOME	Lipid	BAT	38399	9,10-DiHOME	Lipid
BAT_15949	BAT_38625	0.937271	BAT	15949	2'-deoxycytidine	Nucleotide	BAT	38625	stearoyl ethanolamide	Lipid
BAT_1361	BAT_38768	0.903043	BAT	1361	pentadecanoate (15:0)	Lipid	BAT	38768	15-methylpalmitate	Lipid
BAT_17805	BAT_38768	0.920649	BAT	17805	dihomo-linoleate (20:2n6)	Lipid	BAT	38768	15-methylpalmitate	Lipid
BAT_39271	BAT_39270	0.957847	BAT	39271	1-(1-enyl-stearoyl)-GPE (P-18:0)*	Lipid	BAT	39270	1-(1-enyl-palmitoyl)-GPE (P-16:0)*	Lipid
BAT_52475	BAT_39271	0.896115	BAT	52475	1-(1-enyl-stearoyl)-2-arachidonoyl-GPE (P-18:0/20:4)*	Lipid	BAT	39271	1-(1-enyl-stearoyl)-GPE (P-18:0)*	Lipid
BAT_53009	BAT_39271	0.933223	BAT	53009	1-stearoyl-2-linoleoyl-GPS (18:0/18:2)	Lipid	BAT	39271	1-(1-enyl-stearoyl)-GPE (P-18:0)*	Lipid
BAT_62860	BAT_39577	0.894521	BAT	62860	N6-methyllysine	Amino Acid	BAT	39577	N-methyl-GABA	Amino Acid
BAT_35436	BAT_39592	0.912713	BAT	35436	hexanoylglycine (C6)	Lipid	BAT	39592	S-methylcysteine	Amino Acid
Liver_52467	BAT_39609	0.898394	Liver	52467	1-palmitoyl-2-arachidonoyl-GPI (16:0/20:4)*	Lipid	BAT	39609	16-hydroxypalmitate	Lipid
BAT_37478	BAT_39730	0.89345	BAT	37478	docosapentaenoate (n6 DPA; 22:5n6)	Lipid	BAT	39730	N-stearoyltaurine	Lipid
BAT_44675	BAT_39730	0.900505	BAT	44675	docosahexaenoate (DHA; 22:6n3)	Lipid	BAT	39730	N-stearoyltaurine	Lipid
BAT_34396	BAT_39732	0.930813	BAT	34396	choline phosphate	Lipid	BAT	39732	N-oleoyltaurine	Lipid
BAT_39730	BAT_39732	0.924484	BAT	39730	N-stearoyltaurine	Lipid	BAT	39732	N-oleoyltaurine	Lipid
BAT_52608	BAT_39732	0.921259	BAT	52608	linoleoyl ethanolamide	Lipid	BAT	39732	N-oleoyltaurine	Lipid
BAT_34396	BAT_39835	0.941769	BAT	34396	choline phosphate	Lipid	BAT	39835	N-palmitoyltaurine	Lipid
BAT_39730	BAT_39835	0.922791	BAT	39730	N-stearoyltaurine	Lipid	BAT	39835	N-palmitoyltaurine	Lipid
BAT_531	BAT_39835	0.895103	BAT	531	3-hydroxy-3-methylglutarate	Lipid	BAT	39835	N-palmitoyltaurine	Lipid
BAT_36659	BAT_39994	0.918556	BAT	36659	glycylisoleucine	Peptide	BAT	39994	valylleucine	Peptide
BAT_37093	BAT_39994	0.921468	BAT	37093	alanylleucine	Peptide	BAT	39994	valylleucine	Peptide
BAT_53257	BAT_39994	-0.920621	BAT	53257	palmitoloelycholine	Lipid	BAT	39994	valylleucine	Peptide
BAT_1414	BAT_40008	-0.915669	BAT	1414	3-phosphoglycerate	Carbohydrate	BAT	40008	isoleucylglycine	Peptide
BAT_39994	BAT_40008	0.950906	BAT	39994	valylleucine	Peptide	BAT	40008	isoleucylglycine	Peptide
BAT_18357	BAT_40010	0.909816	BAT	18357	glycylvaline	Peptide	BAT	40010	leucylalanine	Peptide
BAT_40045	BAT_40010	0.957845	BAT	40045	leucylglycine	Peptide	BAT	40010	leucylalanine	Peptide
BAT_41374	BAT_40010	0.981229	BAT	41374	phenylalanylalanine	Peptide	BAT	40010	leucylalanine	Peptide
BAT_42079	BAT_40010	0.895888	BAT	42079	valylglutamine	Peptide	BAT	40010	leucylalanine	Peptide
BAT_48189	BAT_40010	0.973531	BAT	48189	leucylglutamine*	Peptide	BAT	40010	leucylalanine	Peptide
BAT_1414	BAT_40045	-0.89273	BAT	1414	3-phosphoglycerate	Carbohydrate	BAT	40045	leucylglycine	Peptide
BAT_36659	BAT_40045	0.899182	BAT	36659	glycylisoleucine	Peptide	BAT	40045	leucylglycine	Peptide
BAT_1414	BAT_40475	-0.930162	BAT	1414	3-phosphoglycerate	Carbohydrate	BAT	40475	valylglycine	Peptide
BAT_36659	BAT_40475	0.989943	BAT	36659	glycylisoleucine	Peptide	BAT	40475	valylglycine	Peptide
BAT_37093	BAT_40475	0.962535	BAT	37093	alanylleucine	Peptide	BAT	40475	valylglycine	Peptide
BAT_40045	BAT_40475	0.92745	BAT	40045	leucylglycine	Peptide	BAT	40475	valylglycine	Peptide
BAT_48189	BAT_40475	0.926469	BAT	48189	leucylglutamine*	Peptide	BAT	40475	valylglycine	Peptide
BAT_27718	BAT_41220	-0.913728	BAT	27718	creatine	Amino Acid	BAT	41220	2-stearoyl-GPE (18:0)*	Lipid
BAT_40010	BAT_41370	0.939965	BAT	40010	leucylalanine	Peptide	BAT	41370	phenylalanylglycine	Peptide
BAT_40045	BAT_41370	0.964555	BAT	40045	leucylglycine	Peptide	BAT	41370	phenylalanylglycine	Peptide
BAT_41374	BAT_41370	0.924145	BAT	41374	phenylalanylalanine	Peptide	BAT	41370	phenylalanylglycine	Peptide
BAT_48189	BAT_41370	0.917469	BAT	48189	leucylglutamine*	Peptide	BAT	41370	phenylalanylglycine	Peptide
BAT_1414	BAT_41374	-0.929167	BAT	1414	3-phosphoglycerate	Carbohydrate	BAT	41374	phenylalanylalanine	Peptide
BAT_40045	BAT_41374	0.946312	BAT	40045	leucylglycine	Peptide	BAT	41374	phenylalanylalanine	Peptide
BAT_40475	BAT_41374	0.916179	BAT	40475	valylglycine	Peptide	BAT	41374	phenylalanylalanine	Peptide
BAT_42079	BAT_41374	0.914658	BAT	42079	valylglutamine	Peptide	BAT	41374	phenylalanylalanine	Peptide
BAT_48189	BAT_41374	0.981136	BAT	48189	leucylglutamine*	Peptide	BAT	41374	phenylalanylalanine	Peptide
BAT_1414	BAT_42079	-0.923237	BAT	1414	3-phosphoglycerate	Carbohydrate	BAT	42079	valylglutamine	Peptide
BAT_36659	BAT_42079	0.981854	BAT	36659	glycylisoleucine	Peptide	BAT	42079	valylglutamine	Peptide
BAT_37093	BAT_42079	0.953611	BAT	37093	alanylleucine	Peptide	BAT	42079	valylglutamine	Peptide
BAT_40045	BAT_42079	0.929484	BAT	40045	leucylglycine	Peptide	BAT	42079	valylglutamine	Peptide
BAT_40475	BAT_42079	0.993949	BAT	40475	valylglycine	Peptide	BAT	42079	valylglutamine	Peptide
BAT_48189	BAT_42079	0.930753	BAT	48189	leucylglutamine*	Peptide	BAT	42079	valylglutamine	Peptide
BAT_40045	BAT_42382	-0.894126	BAT	40045	leucylglycine	Peptide	BAT	42382	S-adenosylhomocysteine (SAH)	Amino Acid
BAT_41370	BAT_42382	-0.908633	BAT	41370	phenylalanylglycine	Peptide	BAT	42382	S-adenosylhomocysteine (SAH)	Amino Acid
BAT_1561	BAT_42398	0.934923	BAT	1561	alpha-tocopherol	Cofactors and Vitamins	BAT	42398	1-stearoyl-GPE (18:0)	Lipid
BAT_53189	BAT_42398	0.910537	BAT	53189	1-linoleoyl-2-arachidonoyl-GPE (18:2/20:4)*	Lipid	BAT	42398	1-stearoyl-GPE (18:0)	Lipid
Muscle_1505	BAT_42420	0.924042	Muscle	1505	orotate	Nucleotide	BAT	42420	erythronate*	Carbohydrate
BAT_52446	BAT_42446	0.917608	BAT	52446	1-stearoyl-2-linoleoyl-GPE (18:0/18:2)*	Lipid	BAT	42446	1-palmitoyl-2-linoleoyl-GPC (16:0/18:2)	Lipid
BAT_52447	BAT_42446	0.894315	BAT	52447	1-stearoyl-2-arachidonoyl-GPE (18:0/20:4)	Lipid	BAT	42446	1-palmitoyl-2-linoleoyl-GPC (16:0/18:2)	Lipid
BAT_52452	BAT_42446	0.895833	BAT	52452	1-stearoyl-2-linoleoyl-GPC (18:0/18:2)*	Lipid	BAT	42446	1-palmitoyl-2-linoleoyl-GPC (16:0/18:2)	Lipid
BAT_52464	BAT_42446	0.900966	BAT	52464	1-palmitoyl-2-arachidonoyl-GPE (16:0/20:4)*	Lipid	BAT	42446	1-palmitoyl-2-linoleoyl-GPC (16:0/18:2)	Lipid
BAT_52687	BAT_42446	0.931429	BAT	52687	1-oleoyl-2-linoleoyl-GPE (18:1/18:2)*	Lipid	BAT	42446	1-palmitoyl-2-linoleoyl-GPC (16:0/18:2)	Lipid
BAT_19263	BAT_42448	0.982131	BAT	19263	1-palmitoyl-2-oleoyl-GPE (16:0/18:1)	Lipid	BAT	42448	1-stearoyl-2-oleoyl-GPE (18:0/18:1)	Lipid
BAT_42449	BAT_42448	0.891344	BAT	42449	1-palmitoyl-2-linoleoyl-GPE (16:0/18:2)	Lipid	BAT	42448	1-stearoyl-2-oleoyl-GPE (18:0/18:1)	Lipid
BAT_47153	BAT_42448	0.92563	BAT	47153	sphingomyelin (d18:1/24:1, d18:2/24:0)*	Lipid	BAT	42448	1-stearoyl-2-oleoyl-GPE (18:0/18:1)	Lipid
BAT_52436	BAT_42448	0.907555	BAT	52436	tricosanoyl sphingomyelin (d18:1/23:0)*	Lipid	BAT	42448	1-stearoyl-2-oleoyl-GPE (18:0/18:1)	Lipid
BAT_52438	BAT_42448	0.955881	BAT	52438	1-stearoyl-2-oleoyl-GPC (18:0/18:1)	Lipid	BAT	42448	1-stearoyl-2-oleoyl-GPE (18:0/18:1)	Lipid
BAT_52616	BAT_42448	0.917033	BAT	52616	1-palmitoyl-2-stearoyl-GPC (16:0/18:0)	Lipid	BAT	42448	1-stearoyl-2-oleoyl-GPE (18:0/18:1)	Lipid
BAT_52683	BAT_42448	0.904412	BAT	52683	1-palmitoleoyl-2-linoleoyl-GPC (16:1/18:2)*	Lipid	BAT	42448	1-stearoyl-2-oleoyl-GPE (18:0/18:1)	Lipid
BAT_57330	BAT_42448	0.893378	BAT	57330	lignoceroyl sphingomyelin (d18:1/24:0)	Lipid	BAT	42448	1-stearoyl-2-oleoyl-GPE (18:0/18:1)	Lipid
BAT_62851	BAT_42448	0.901592	BAT	62851	hydroxypalmitoyl sphingomyelin (d18:1/16:0(OH))	Lipid	BAT	42448	1-stearoyl-2-oleoyl-GPE (18:0/18:1)	Lipid
BAT_19263	BAT_42449	0.905552	BAT	19263	1-palmitoyl-2-oleoyl-GPE (16:0/18:1)	Lipid	BAT	42449	1-palmitoyl-2-linoleoyl-GPE (16:0/18:2)	Lipid
BAT_44877	BAT_42449	0.896146	BAT	44877	N-palmitoyl-sphingosine (d18:1/16:0)	Lipid	BAT	42449	1-palmitoyl-2-linoleoyl-GPE (16:0/18:2)	Lipid
BAT_52438	BAT_42449	0.906739	BAT	52438	1-stearoyl-2-oleoyl-GPC (18:0/18:1)	Lipid	BAT	42449	1-palmitoyl-2-linoleoyl-GPE (16:0/18:2)	Lipid
BAT_52464	BAT_42449	0.902638	BAT	52464	1-palmitoyl-2-arachidonoyl-GPE (16:0/20:4)*	Lipid	BAT	42449	1-palmitoyl-2-linoleoyl-GPE (16:0/18:2)	Lipid
BAT_52683	BAT_42449	0.915867	BAT	52683	1-palmitoleoyl-2-linoleoyl-GPC (16:1/18:2)*	Lipid	BAT	42449	1-palmitoyl-2-linoleoyl-GPE (16:0/18:2)	Lipid
BAT_52687	BAT_42449	0.901897	BAT	52687	1-oleoyl-2-linoleoyl-GPE (18:1/18:2)*	Lipid	BAT	42449	1-palmitoyl-2-linoleoyl-GPE (16:0/18:2)	Lipid
BAT_42398	BAT_42450	0.920781	BAT	42398	1-stearoyl-GPE (18:0)	Lipid	BAT	42450	1-stearoyl-2-arachidonoyl-GPC (18:0/20:4)	Lipid
BAT_52449	BAT_42450	0.910216	BAT	52449	1-stearoyl-2-arachidonoyl-GPI (18:0/20:4)	Lipid	BAT	42450	1-stearoyl-2-arachidonoyl-GPC (18:0/20:4)	Lipid
BAT_52673	BAT_42450	0.909252	BAT	52673	1-(1-enyl-palmitoyl)-2-arachidonoyl-GPE (P-16:0/20:4)*	Lipid	BAT	42450	1-stearoyl-2-arachidonoyl-GPC (18:0/20:4)	Lipid
BAT_53189	BAT_42450	0.937328	BAT	53189	1-linoleoyl-2-arachidonoyl-GPE (18:2/20:4)*	Lipid	BAT	42450	1-stearoyl-2-arachidonoyl-GPC (18:0/20:4)	Lipid
BAT_53209	BAT_42450	0.938595	BAT	53209	1-oleoyl-2-docosahexaenoyl-GPE (18:1/22:6)*	Lipid	BAT	42450	1-stearoyl-2-arachidonoyl-GPC (18:0/20:4)	Lipid
BAT_57473	BAT_42459	0.91186	BAT	57473	sphingomyelin (d18:0/18:0, d19:0/17:0)*	Lipid	BAT	42459	sphingomyelin (d18:2/16:0, d18:1/16:1)*	Lipid
BAT_52710	BAT_42463	0.949072	BAT	52710	1-linoleoyl-2-arachidonoyl-GPC (18:2/20:4n6)*	Lipid	BAT	42463	sphingomyelin (d18:1/14:0, d16:1/16:0)*	Lipid
BAT_53195	BAT_42463	0.94636	BAT	53195	1-myristoyl-2-arachidonoyl-GPC (14:0/20:4)*	Lipid	BAT	42463	sphingomyelin (d18:1/14:0, d16:1/16:0)*	Lipid
BAT_57473	BAT_42463	0.898187	BAT	57473	sphingomyelin (d18:0/18:0, d19:0/17:0)*	Lipid	BAT	42463	sphingomyelin (d18:1/14:0, d16:1/16:0)*	Lipid
BAT_34214	BAT_43761	-0.89597	BAT	34214	1-arachidonoyl-GPI* (20:4)*	Lipid	BAT	43761	2-aminoheptanoate	Lipid
Serum_27672	BAT_43831	0.903083	Serum	27672	3-indoxyl sulfate	Amino Acid	BAT	43831	1-methylhistamine	Amino Acid
BAT_54675	BAT_43840	0.901835	BAT	54675	3'-dephospho-acetyl-CoA	Cofactors and Vitamins	BAT	43840	acetyl-CoA	Lipid
BAT_32504	BAT_44675	0.951435	BAT	32504	docosapentaenoate (n3 DPA; 22:5n3)	Lipid	BAT	44675	docosahexaenoate (DHA; 22:6n3)	Lipid
BAT_35718	BAT_44675	0.89981	BAT	35718	dihomolinolenate (20:3n3 or 3n6)	Lipid	BAT	44675	docosahexaenoate (DHA; 22:6n3)	Lipid
BAT_37478	BAT_44675	0.970094	BAT	37478	docosapentaenoate (n6 DPA; 22:5n6)	Lipid	BAT	44675	docosahexaenoate (DHA; 22:6n3)	Lipid
BAT_52307	BAT_44675	-0.905505	BAT	52307	glycerophosphoinositol*	Lipid	BAT	44675	docosahexaenoate (DHA; 22:6n3)	Lipid
BAT_33952	BAT_44681	0.954528	BAT	33952	myristoylcarnitine (C14)	Lipid	BAT	44681	palmitoylcarnitine (C16)	Lipid
BAT_35160	BAT_44681	0.919184	BAT	35160	oleoylcarnitine (C18:1)	Lipid	BAT	44681	palmitoylcarnitine (C16)	Lipid
BAT_46223	BAT_44681	0.946703	BAT	46223	linoleoylcarnitine (C18:2)*	Lipid	BAT	44681	palmitoylcarnitine (C16)	Lipid
BAT_57511	BAT_44681	0.967123	BAT	57511	linolenoylcarnitine (C18:3)*	Lipid	BAT	44681	palmitoylcarnitine (C16)	Lipid
BAT_42446	BAT_44877	0.936782	BAT	42446	1-palmitoyl-2-linoleoyl-GPC (16:0/18:2)	Lipid	BAT	44877	N-palmitoyl-sphingosine (d18:1/16:0)	Lipid
BAT_48490	BAT_44877	0.898184	BAT	48490	sphingomyelin (d18:1/20:0, d16:1/22:0)*	Lipid	BAT	44877	N-palmitoyl-sphingosine (d18:1/16:0)	Lipid
BAT_48492	BAT_44877	0.931111	BAT	48492	behenoyl sphingomyelin (d18:1/22:0)*	Lipid	BAT	44877	N-palmitoyl-sphingosine (d18:1/16:0)	Lipid
BAT_52434	BAT_44877	0.930072	BAT	52434	palmitoyl dihydrosphingomyelin (d18:0/16:0)*	Lipid	BAT	44877	N-palmitoyl-sphingosine (d18:1/16:0)	Lipid
BAT_52446	BAT_44877	0.916973	BAT	52446	1-stearoyl-2-linoleoyl-GPE (18:0/18:2)*	Lipid	BAT	44877	N-palmitoyl-sphingosine (d18:1/16:0)	Lipid
BAT_52464	BAT_44877	0.917151	BAT	52464	1-palmitoyl-2-arachidonoyl-GPE (16:0/20:4)*	Lipid	BAT	44877	N-palmitoyl-sphingosine (d18:1/16:0)	Lipid
BAT_52475	BAT_44877	0.908255	BAT	52475	1-(1-enyl-stearoyl)-2-arachidonoyl-GPE (P-18:0/20:4)*	Lipid	BAT	44877	N-palmitoyl-sphingosine (d18:1/16:0)	Lipid
BAT_52615	BAT_44877	0.90585	BAT	52615	sphingomyelin (d18:1/17:0, d17:1/18:0, d19:1/16:0)	Lipid	BAT	44877	N-palmitoyl-sphingosine (d18:1/16:0)	Lipid
BAT_52673	BAT_44877	0.910064	BAT	52673	1-(1-enyl-palmitoyl)-2-arachidonoyl-GPE (P-16:0/20:4)*	Lipid	BAT	44877	N-palmitoyl-sphingosine (d18:1/16:0)	Lipid
BAT_52687	BAT_44877	0.892361	BAT	52687	1-oleoyl-2-linoleoyl-GPE (18:1/18:2)*	Lipid	BAT	44877	N-palmitoyl-sphingosine (d18:1/16:0)	Lipid
BAT_32350	BAT_45095	-0.920814	BAT	32350	1-methyl-4-imidazoleacetate	Amino Acid	BAT	45095	2-methylbutyrylcarnitine (C5)	Amino Acid
BAT_555	BAT_45428	-0.933162	BAT	555	adenosine	Nucleotide	BAT	45428	N-acetylmethionine sulfoxide	Amino Acid
BAT_35718	BAT_45968	0.91002	BAT	35718	dihomolinolenate (20:3n3 or 3n6)	Lipid	BAT	45968	1-oleoyl-GPG (18:1)*	Lipid
BAT_1561	BAT_46142	-0.912437	BAT	1561	alpha-tocopherol	Cofactors and Vitamins	BAT	46142	mannitol/sorbitol	Carbohydrate
BAT_52452	BAT_46142	-0.916003	BAT	52452	1-stearoyl-2-linoleoyl-GPC (18:0/18:2)*	Lipid	BAT	46142	mannitol/sorbitol	Carbohydrate
BAT_33952	BAT_46223	0.893185	BAT	33952	myristoylcarnitine (C14)	Lipid	BAT	46223	linoleoylcarnitine (C18:2)*	Lipid
BAT_34534	BAT_46223	0.90146	BAT	34534	laurylcarnitine (C12)	Lipid	BAT	46223	linoleoylcarnitine (C18:2)*	Lipid
BAT_15506	BAT_46322	-0.946275	BAT	15506	choline	Lipid	BAT	46322	CoA	Cofactors and Vitamins
BAT_54968	BAT_46798	0.946545	BAT	54968	linoleoyl-linoleoyl-glycerol (18:2/18:2) [1]*	Lipid	BAT	46798	oleoyl-linoleoyl-glycerol (18:1/18:2) [1]	Lipid
BAT_1561	BAT_46799	0.93056	BAT	1561	alpha-tocopherol	Cofactors and Vitamins	BAT	46799	oleoyl-linoleoyl-glycerol (18:1/18:2) [2]	Lipid
BAT_48492	BAT_47153	0.943798	BAT	48492	behenoyl sphingomyelin (d18:1/22:0)*	Lipid	BAT	47153	sphingomyelin (d18:1/24:1, d18:2/24:0)*	Lipid
BAT_52438	BAT_47153	0.913097	BAT	52438	1-stearoyl-2-oleoyl-GPC (18:0/18:1)	Lipid	BAT	47153	sphingomyelin (d18:1/24:1, d18:2/24:0)*	Lipid
BAT_52616	BAT_47153	0.975233	BAT	52616	1-palmitoyl-2-stearoyl-GPC (16:0/18:0)	Lipid	BAT	47153	sphingomyelin (d18:1/24:1, d18:2/24:0)*	Lipid
BAT_52673	BAT_47153	0.937202	BAT	52673	1-(1-enyl-palmitoyl)-2-arachidonoyl-GPE (P-16:0/20:4)*	Lipid	BAT	47153	sphingomyelin (d18:1/24:1, d18:2/24:0)*	Lipid
BAT_53189	BAT_47153	0.897476	BAT	53189	1-linoleoyl-2-arachidonoyl-GPE (18:2/20:4)*	Lipid	BAT	47153	sphingomyelin (d18:1/24:1, d18:2/24:0)*	Lipid
BAT_57473	BAT_47153	0.916689	BAT	57473	sphingomyelin (d18:0/18:0, d19:0/17:0)*	Lipid	BAT	47153	sphingomyelin (d18:1/24:1, d18:2/24:0)*	Lipid
BAT_57518	BAT_48149	0.901126	BAT	57518	arachidonoylcarnitine (C20:4)	Lipid	BAT	48149	N-acetylglucosaminylasparagine	Carbohydrate
BAT_33952	BAT_48182	0.970045	BAT	33952	myristoylcarnitine (C14)	Lipid	BAT	48182	myristoleoylcarnitine (C14:1)*	Lipid
BAT_34534	BAT_48182	0.921116	BAT	34534	laurylcarnitine (C12)	Lipid	BAT	48182	myristoleoylcarnitine (C14:1)*	Lipid
BAT_15506	BAT_48187	0.909038	BAT	15506	choline	Lipid	BAT	48187	N-acetyltaurine	Amino Acid
BAT_22152	BAT_48187	0.925174	BAT	22152	nicotinamide ribonucleotide (NMN)	Cofactors and Vitamins	BAT	48187	N-acetyltaurine	Amino Acid
BAT_33013	BAT_48187	0.907404	BAT	33013	nicotinamide riboside	Cofactors and Vitamins	BAT	48187	N-acetyltaurine	Amino Acid
BAT_36659	BAT_48187	-0.896415	BAT	36659	glycylisoleucine	Peptide	BAT	48187	N-acetyltaurine	Amino Acid
BAT_37058	BAT_48187	-0.949129	BAT	37058	succinylcarnitine (C4-DC)	Energy	BAT	48187	N-acetyltaurine	Amino Acid
BAT_53260	BAT_48187	0.904963	BAT	53260	oleoylcholine	Lipid	BAT	48187	N-acetyltaurine	Amino Acid
BAT_1414	BAT_48189	-0.9332	BAT	1414	3-phosphoglycerate	Carbohydrate	BAT	48189	leucylglutamine*	Peptide
BAT_36659	BAT_48189	0.897427	BAT	36659	glycylisoleucine	Peptide	BAT	48189	leucylglutamine*	Peptide
BAT_40045	BAT_48189	0.961884	BAT	40045	leucylglycine	Peptide	BAT	48189	leucylglutamine*	Peptide
BAT_42398	BAT_48490	0.930609	BAT	42398	1-stearoyl-GPE (18:0)	Lipid	BAT	48490	sphingomyelin (d18:1/20:0, d16:1/22:0)*	Lipid
BAT_42450	BAT_48490	0.924114	BAT	42450	1-stearoyl-2-arachidonoyl-GPC (18:0/20:4)	Lipid	BAT	48490	sphingomyelin (d18:1/20:0, d16:1/22:0)*	Lipid
BAT_47153	BAT_48490	0.96524	BAT	47153	sphingomyelin (d18:1/24:1, d18:2/24:0)*	Lipid	BAT	48490	sphingomyelin (d18:1/20:0, d16:1/22:0)*	Lipid
BAT_48492	BAT_48490	0.978231	BAT	48492	behenoyl sphingomyelin (d18:1/22:0)*	Lipid	BAT	48490	sphingomyelin (d18:1/20:0, d16:1/22:0)*	Lipid
BAT_52438	BAT_48490	0.927407	BAT	52438	1-stearoyl-2-oleoyl-GPC (18:0/18:1)	Lipid	BAT	48490	sphingomyelin (d18:1/20:0, d16:1/22:0)*	Lipid
BAT_52446	BAT_48490	0.915255	BAT	52446	1-stearoyl-2-linoleoyl-GPE (18:0/18:2)*	Lipid	BAT	48490	sphingomyelin (d18:1/20:0, d16:1/22:0)*	Lipid
BAT_52616	BAT_48490	0.947366	BAT	52616	1-palmitoyl-2-stearoyl-GPC (16:0/18:0)	Lipid	BAT	48490	sphingomyelin (d18:1/20:0, d16:1/22:0)*	Lipid
BAT_52673	BAT_48490	0.933353	BAT	52673	1-(1-enyl-palmitoyl)-2-arachidonoyl-GPE (P-16:0/20:4)*	Lipid	BAT	48490	sphingomyelin (d18:1/20:0, d16:1/22:0)*	Lipid
BAT_53189	BAT_48490	0.940489	BAT	53189	1-linoleoyl-2-arachidonoyl-GPE (18:2/20:4)*	Lipid	BAT	48490	sphingomyelin (d18:1/20:0, d16:1/22:0)*	Lipid
BAT_53209	BAT_48490	0.902443	BAT	53209	1-oleoyl-2-docosahexaenoyl-GPE (18:1/22:6)*	Lipid	BAT	48490	sphingomyelin (d18:1/20:0, d16:1/22:0)*	Lipid
BAT_57473	BAT_48490	0.978616	BAT	57473	sphingomyelin (d18:0/18:0, d19:0/17:0)*	Lipid	BAT	48490	sphingomyelin (d18:1/20:0, d16:1/22:0)*	Lipid
BAT_1561	BAT_48492	0.911162	BAT	1561	alpha-tocopherol	Cofactors and Vitamins	BAT	48492	behenoyl sphingomyelin (d18:1/22:0)*	Lipid
BAT_42398	BAT_48492	0.9553	BAT	42398	1-stearoyl-GPE (18:0)	Lipid	BAT	48492	behenoyl sphingomyelin (d18:1/22:0)*	Lipid
BAT_42450	BAT_48492	0.93044	BAT	42450	1-stearoyl-2-arachidonoyl-GPC (18:0/20:4)	Lipid	BAT	48492	behenoyl sphingomyelin (d18:1/22:0)*	Lipid
BAT_52438	BAT_48492	0.915385	BAT	52438	1-stearoyl-2-oleoyl-GPC (18:0/18:1)	Lipid	BAT	48492	behenoyl sphingomyelin (d18:1/22:0)*	Lipid
BAT_52446	BAT_48492	0.93911	BAT	52446	1-stearoyl-2-linoleoyl-GPE (18:0/18:2)*	Lipid	BAT	48492	behenoyl sphingomyelin (d18:1/22:0)*	Lipid
BAT_52449	BAT_48492	0.934598	BAT	52449	1-stearoyl-2-arachidonoyl-GPI (18:0/20:4)	Lipid	BAT	48492	behenoyl sphingomyelin (d18:1/22:0)*	Lipid
BAT_52464	BAT_48492	0.910819	BAT	52464	1-palmitoyl-2-arachidonoyl-GPE (16:0/20:4)*	Lipid	BAT	48492	behenoyl sphingomyelin (d18:1/22:0)*	Lipid
BAT_52616	BAT_48492	0.964274	BAT	52616	1-palmitoyl-2-stearoyl-GPC (16:0/18:0)	Lipid	BAT	48492	behenoyl sphingomyelin (d18:1/22:0)*	Lipid
BAT_52673	BAT_48492	0.977596	BAT	52673	1-(1-enyl-palmitoyl)-2-arachidonoyl-GPE (P-16:0/20:4)*	Lipid	BAT	48492	behenoyl sphingomyelin (d18:1/22:0)*	Lipid
BAT_53189	BAT_48492	0.956137	BAT	53189	1-linoleoyl-2-arachidonoyl-GPE (18:2/20:4)*	Lipid	BAT	48492	behenoyl sphingomyelin (d18:1/22:0)*	Lipid
BAT_53209	BAT_48492	0.932213	BAT	53209	1-oleoyl-2-docosahexaenoyl-GPE (18:1/22:6)*	Lipid	BAT	48492	behenoyl sphingomyelin (d18:1/22:0)*	Lipid
BAT_57473	BAT_48492	0.931411	BAT	57473	sphingomyelin (d18:0/18:0, d19:0/17:0)*	Lipid	BAT	48492	behenoyl sphingomyelin (d18:1/22:0)*	Lipid
BAT_19263	BAT_48493	0.921826	BAT	19263	1-palmitoyl-2-oleoyl-GPE (16:0/18:1)	Lipid	BAT	48493	sphingomyelin (d18:1/22:1, d18:2/22:0, d16:1/24:1)*	Lipid
BAT_42448	BAT_48493	0.949949	BAT	42448	1-stearoyl-2-oleoyl-GPE (18:0/18:1)	Lipid	BAT	48493	sphingomyelin (d18:1/22:1, d18:2/22:0, d16:1/24:1)*	Lipid
BAT_47153	BAT_48493	0.955533	BAT	47153	sphingomyelin (d18:1/24:1, d18:2/24:0)*	Lipid	BAT	48493	sphingomyelin (d18:1/22:1, d18:2/22:0, d16:1/24:1)*	Lipid
BAT_48490	BAT_48493	0.92764	BAT	48490	sphingomyelin (d18:1/20:0, d16:1/22:0)*	Lipid	BAT	48493	sphingomyelin (d18:1/22:1, d18:2/22:0, d16:1/24:1)*	Lipid
BAT_48492	BAT_48493	0.89897	BAT	48492	behenoyl sphingomyelin (d18:1/22:0)*	Lipid	BAT	48493	sphingomyelin (d18:1/22:1, d18:2/22:0, d16:1/24:1)*	Lipid
BAT_52434	BAT_48493	0.934789	BAT	52434	palmitoyl dihydrosphingomyelin (d18:0/16:0)*	Lipid	BAT	48493	sphingomyelin (d18:1/22:1, d18:2/22:0, d16:1/24:1)*	Lipid
BAT_52436	BAT_48493	0.929632	BAT	52436	tricosanoyl sphingomyelin (d18:1/23:0)*	Lipid	BAT	48493	sphingomyelin (d18:1/22:1, d18:2/22:0, d16:1/24:1)*	Lipid
BAT_52438	BAT_48493	0.920497	BAT	52438	1-stearoyl-2-oleoyl-GPC (18:0/18:1)	Lipid	BAT	48493	sphingomyelin (d18:1/22:1, d18:2/22:0, d16:1/24:1)*	Lipid
BAT_52495	BAT_48493	0.899395	BAT	52495	sphingomyelin (d18:1/21:0, d17:1/22:0, d16:1/23:0)*	Lipid	BAT	48493	sphingomyelin (d18:1/22:1, d18:2/22:0, d16:1/24:1)*	Lipid
BAT_52615	BAT_48493	0.938589	BAT	52615	sphingomyelin (d18:1/17:0, d17:1/18:0, d19:1/16:0)	Lipid	BAT	48493	sphingomyelin (d18:1/22:1, d18:2/22:0, d16:1/24:1)*	Lipid
BAT_52616	BAT_48493	0.937479	BAT	52616	1-palmitoyl-2-stearoyl-GPC (16:0/18:0)	Lipid	BAT	48493	sphingomyelin (d18:1/22:1, d18:2/22:0, d16:1/24:1)*	Lipid
BAT_57330	BAT_48493	0.902447	BAT	57330	lignoceroyl sphingomyelin (d18:1/24:0)	Lipid	BAT	48493	sphingomyelin (d18:1/22:1, d18:2/22:0, d16:1/24:1)*	Lipid
BAT_57473	BAT_48493	0.894695	BAT	57473	sphingomyelin (d18:0/18:0, d19:0/17:0)*	Lipid	BAT	48493	sphingomyelin (d18:1/22:1, d18:2/22:0, d16:1/24:1)*	Lipid
BAT_62851	BAT_48493	0.912373	BAT	62851	hydroxypalmitoyl sphingomyelin (d18:1/16:0(OH))	Lipid	BAT	48493	sphingomyelin (d18:1/22:1, d18:2/22:0, d16:1/24:1)*	Lipid
BAT_15681	BAT_5086	0.892598	BAT	15681	4-guanidinobutanoate	Amino Acid	BAT	5086	dimethylglycine	Amino Acid
BAT_15497	BAT_512	0.937098	BAT	15497	argininosuccinate	Amino Acid	BAT	512	asparagine	Amino Acid
BAT_22152	BAT_514	0.933263	BAT	22152	nicotinamide ribonucleotide (NMN)	Cofactors and Vitamins	BAT	514	cytidine	Nucleotide
BAT_52449	BAT_52235	0.901852	BAT	52449	1-stearoyl-2-arachidonoyl-GPI (18:0/20:4)	Lipid	BAT	52235	1-stearoyl-2-arachidonoyl-GPS (18:0/20:4)	Lipid
BAT_52475	BAT_52235	0.923932	BAT	52475	1-(1-enyl-stearoyl)-2-arachidonoyl-GPE (P-18:0/20:4)*	Lipid	BAT	52235	1-stearoyl-2-arachidonoyl-GPS (18:0/20:4)	Lipid
BAT_52495	BAT_52235	0.901021	BAT	52495	sphingomyelin (d18:1/21:0, d17:1/22:0, d16:1/23:0)*	Lipid	BAT	52235	1-stearoyl-2-arachidonoyl-GPS (18:0/20:4)	Lipid
BAT_52616	BAT_52235	0.899373	BAT	52616	1-palmitoyl-2-stearoyl-GPC (16:0/18:0)	Lipid	BAT	52235	1-stearoyl-2-arachidonoyl-GPS (18:0/20:4)	Lipid
BAT_52673	BAT_52235	0.909037	BAT	52673	1-(1-enyl-palmitoyl)-2-arachidonoyl-GPE (P-16:0/20:4)*	Lipid	BAT	52235	1-stearoyl-2-arachidonoyl-GPS (18:0/20:4)	Lipid
BAT_1361	BAT_52307	-0.906866	BAT	1361	pentadecanoate (15:0)	Lipid	BAT	52307	glycerophosphoinositol*	Lipid
BAT_35718	BAT_52307	-0.915789	BAT	35718	dihomolinolenate (20:3n3 or 3n6)	Lipid	BAT	52307	glycerophosphoinositol*	Lipid
BAT_37478	BAT_52307	-0.934701	BAT	37478	docosapentaenoate (n6 DPA; 22:5n6)	Lipid	BAT	52307	glycerophosphoinositol*	Lipid
BAT_55015	BAT_52431	-0.893147	BAT	55015	gamma-glutamyl-alpha-lysine	Peptide	BAT	52431	1-palmitoleoylglycerol (16:1)*	Lipid
BAT_42398	BAT_52433	0.931852	BAT	42398	1-stearoyl-GPE (18:0)	Lipid	BAT	52433	sphingomyelin (d17:1/16:0, d18:1/15:0, d16:1/17:0)*	Lipid
BAT_42450	BAT_52433	0.943131	BAT	42450	1-stearoyl-2-arachidonoyl-GPC (18:0/20:4)	Lipid	BAT	52433	sphingomyelin (d17:1/16:0, d18:1/15:0, d16:1/17:0)*	Lipid
BAT_48490	BAT_52433	0.909852	BAT	48490	sphingomyelin (d18:1/20:0, d16:1/22:0)*	Lipid	BAT	52433	sphingomyelin (d17:1/16:0, d18:1/15:0, d16:1/17:0)*	Lipid
BAT_48492	BAT_52433	0.913586	BAT	48492	behenoyl sphingomyelin (d18:1/22:0)*	Lipid	BAT	52433	sphingomyelin (d17:1/16:0, d18:1/15:0, d16:1/17:0)*	Lipid
BAT_52434	BAT_52433	0.91755	BAT	52434	palmitoyl dihydrosphingomyelin (d18:0/16:0)*	Lipid	BAT	52433	sphingomyelin (d17:1/16:0, d18:1/15:0, d16:1/17:0)*	Lipid
BAT_52449	BAT_52433	0.906845	BAT	52449	1-stearoyl-2-arachidonoyl-GPI (18:0/20:4)	Lipid	BAT	52433	sphingomyelin (d17:1/16:0, d18:1/15:0, d16:1/17:0)*	Lipid
BAT_52495	BAT_52433	0.914114	BAT	52495	sphingomyelin (d18:1/21:0, d17:1/22:0, d16:1/23:0)*	Lipid	BAT	52433	sphingomyelin (d17:1/16:0, d18:1/15:0, d16:1/17:0)*	Lipid
BAT_53189	BAT_52433	0.895448	BAT	53189	1-linoleoyl-2-arachidonoyl-GPE (18:2/20:4)*	Lipid	BAT	52433	sphingomyelin (d17:1/16:0, d18:1/15:0, d16:1/17:0)*	Lipid
BAT_57473	BAT_52433	0.905781	BAT	57473	sphingomyelin (d18:0/18:0, d19:0/17:0)*	Lipid	BAT	52433	sphingomyelin (d17:1/16:0, d18:1/15:0, d16:1/17:0)*	Lipid
BAT_42398	BAT_52434	0.958096	BAT	42398	1-stearoyl-GPE (18:0)	Lipid	BAT	52434	palmitoyl dihydrosphingomyelin (d18:0/16:0)*	Lipid
BAT_42450	BAT_52434	0.892723	BAT	42450	1-stearoyl-2-arachidonoyl-GPC (18:0/20:4)	Lipid	BAT	52434	palmitoyl dihydrosphingomyelin (d18:0/16:0)*	Lipid
BAT_47153	BAT_52434	0.946199	BAT	47153	sphingomyelin (d18:1/24:1, d18:2/24:0)*	Lipid	BAT	52434	palmitoyl dihydrosphingomyelin (d18:0/16:0)*	Lipid
BAT_48490	BAT_52434	0.969148	BAT	48490	sphingomyelin (d18:1/20:0, d16:1/22:0)*	Lipid	BAT	52434	palmitoyl dihydrosphingomyelin (d18:0/16:0)*	Lipid
BAT_48492	BAT_52434	0.966543	BAT	48492	behenoyl sphingomyelin (d18:1/22:0)*	Lipid	BAT	52434	palmitoyl dihydrosphingomyelin (d18:0/16:0)*	Lipid
BAT_52438	BAT_52434	0.942	BAT	52438	1-stearoyl-2-oleoyl-GPC (18:0/18:1)	Lipid	BAT	52434	palmitoyl dihydrosphingomyelin (d18:0/16:0)*	Lipid
BAT_52446	BAT_52434	0.943976	BAT	52446	1-stearoyl-2-linoleoyl-GPE (18:0/18:2)*	Lipid	BAT	52434	palmitoyl dihydrosphingomyelin (d18:0/16:0)*	Lipid
BAT_52616	BAT_52434	0.944265	BAT	52616	1-palmitoyl-2-stearoyl-GPC (16:0/18:0)	Lipid	BAT	52434	palmitoyl dihydrosphingomyelin (d18:0/16:0)*	Lipid
BAT_52673	BAT_52434	0.925705	BAT	52673	1-(1-enyl-palmitoyl)-2-arachidonoyl-GPE (P-16:0/20:4)*	Lipid	BAT	52434	palmitoyl dihydrosphingomyelin (d18:0/16:0)*	Lipid
BAT_53189	BAT_52434	0.901958	BAT	53189	1-linoleoyl-2-arachidonoyl-GPE (18:2/20:4)*	Lipid	BAT	52434	palmitoyl dihydrosphingomyelin (d18:0/16:0)*	Lipid
BAT_53209	BAT_52434	0.893728	BAT	53209	1-oleoyl-2-docosahexaenoyl-GPE (18:1/22:6)*	Lipid	BAT	52434	palmitoyl dihydrosphingomyelin (d18:0/16:0)*	Lipid
BAT_57473	BAT_52434	0.939131	BAT	57473	sphingomyelin (d18:0/18:0, d19:0/17:0)*	Lipid	BAT	52434	palmitoyl dihydrosphingomyelin (d18:0/16:0)*	Lipid
BAT_39835	BAT_52435	-0.905007	BAT	39835	N-palmitoyltaurine	Lipid	BAT	52435	sphingomyelin (d18:2/23:0, d18:1/23:1, d17:1/24:1)*	Lipid
BAT_42448	BAT_52435	0.912213	BAT	42448	1-stearoyl-2-oleoyl-GPE (18:0/18:1)	Lipid	BAT	52435	sphingomyelin (d18:2/23:0, d18:1/23:1, d17:1/24:1)*	Lipid
BAT_47153	BAT_52435	0.916049	BAT	47153	sphingomyelin (d18:1/24:1, d18:2/24:0)*	Lipid	BAT	52435	sphingomyelin (d18:2/23:0, d18:1/23:1, d17:1/24:1)*	Lipid
BAT_48493	BAT_52435	0.961229	BAT	48493	sphingomyelin (d18:1/22:1, d18:2/22:0, d16:1/24:1)*	Lipid	BAT	52435	sphingomyelin (d18:2/23:0, d18:1/23:1, d17:1/24:1)*	Lipid
BAT_52436	BAT_52435	0.894184	BAT	52436	tricosanoyl sphingomyelin (d18:1/23:0)*	Lipid	BAT	52435	sphingomyelin (d18:2/23:0, d18:1/23:1, d17:1/24:1)*	Lipid
BAT_52437	BAT_52435	0.969299	BAT	52437	sphingomyelin (d18:2/24:1, d18:1/24:2)*	Lipid	BAT	52435	sphingomyelin (d18:2/23:0, d18:1/23:1, d17:1/24:1)*	Lipid
BAT_52616	BAT_52435	0.89698	BAT	52616	1-palmitoyl-2-stearoyl-GPC (16:0/18:0)	Lipid	BAT	52435	sphingomyelin (d18:2/23:0, d18:1/23:1, d17:1/24:1)*	Lipid
BAT_57330	BAT_52435	0.894729	BAT	57330	lignoceroyl sphingomyelin (d18:1/24:0)	Lipid	BAT	52435	sphingomyelin (d18:2/23:0, d18:1/23:1, d17:1/24:1)*	Lipid
BAT_42398	BAT_52436	0.902519	BAT	42398	1-stearoyl-GPE (18:0)	Lipid	BAT	52436	tricosanoyl sphingomyelin (d18:1/23:0)*	Lipid
BAT_42450	BAT_52436	0.932008	BAT	42450	1-stearoyl-2-arachidonoyl-GPC (18:0/20:4)	Lipid	BAT	52436	tricosanoyl sphingomyelin (d18:1/23:0)*	Lipid
BAT_47153	BAT_52436	0.97963	BAT	47153	sphingomyelin (d18:1/24:1, d18:2/24:0)*	Lipid	BAT	52436	tricosanoyl sphingomyelin (d18:1/23:0)*	Lipid
BAT_48490	BAT_52436	0.968944	BAT	48490	sphingomyelin (d18:1/20:0, d16:1/22:0)*	Lipid	BAT	52436	tricosanoyl sphingomyelin (d18:1/23:0)*	Lipid
BAT_48492	BAT_52436	0.962169	BAT	48492	behenoyl sphingomyelin (d18:1/22:0)*	Lipid	BAT	52436	tricosanoyl sphingomyelin (d18:1/23:0)*	Lipid
BAT_52433	BAT_52436	0.896622	BAT	52433	sphingomyelin (d17:1/16:0, d18:1/15:0, d16:1/17:0)*	Lipid	BAT	52436	tricosanoyl sphingomyelin (d18:1/23:0)*	Lipid
BAT_52434	BAT_52436	0.957582	BAT	52434	palmitoyl dihydrosphingomyelin (d18:0/16:0)*	Lipid	BAT	52436	tricosanoyl sphingomyelin (d18:1/23:0)*	Lipid
BAT_52438	BAT_52436	0.927441	BAT	52438	1-stearoyl-2-oleoyl-GPC (18:0/18:1)	Lipid	BAT	52436	tricosanoyl sphingomyelin (d18:1/23:0)*	Lipid
BAT_52446	BAT_52436	0.900566	BAT	52446	1-stearoyl-2-linoleoyl-GPE (18:0/18:2)*	Lipid	BAT	52436	tricosanoyl sphingomyelin (d18:1/23:0)*	Lipid
BAT_52495	BAT_52436	0.981507	BAT	52495	sphingomyelin (d18:1/21:0, d17:1/22:0, d16:1/23:0)*	Lipid	BAT	52436	tricosanoyl sphingomyelin (d18:1/23:0)*	Lipid
BAT_52616	BAT_52436	0.984392	BAT	52616	1-palmitoyl-2-stearoyl-GPC (16:0/18:0)	Lipid	BAT	52436	tricosanoyl sphingomyelin (d18:1/23:0)*	Lipid
BAT_52673	BAT_52436	0.955477	BAT	52673	1-(1-enyl-palmitoyl)-2-arachidonoyl-GPE (P-16:0/20:4)*	Lipid	BAT	52436	tricosanoyl sphingomyelin (d18:1/23:0)*	Lipid
BAT_53189	BAT_52436	0.923998	BAT	53189	1-linoleoyl-2-arachidonoyl-GPE (18:2/20:4)*	Lipid	BAT	52436	tricosanoyl sphingomyelin (d18:1/23:0)*	Lipid
BAT_53209	BAT_52436	0.922581	BAT	53209	1-oleoyl-2-docosahexaenoyl-GPE (18:1/22:6)*	Lipid	BAT	52436	tricosanoyl sphingomyelin (d18:1/23:0)*	Lipid
BAT_57473	BAT_52436	0.927307	BAT	57473	sphingomyelin (d18:0/18:0, d19:0/17:0)*	Lipid	BAT	52436	tricosanoyl sphingomyelin (d18:1/23:0)*	Lipid
BAT_62851	BAT_52436	0.941389	BAT	62851	hydroxypalmitoyl sphingomyelin (d18:1/16:0(OH))	Lipid	BAT	52436	tricosanoyl sphingomyelin (d18:1/23:0)*	Lipid
BAT_19263	BAT_52437	0.902089	BAT	19263	1-palmitoyl-2-oleoyl-GPE (16:0/18:1)	Lipid	BAT	52437	sphingomyelin (d18:2/24:1, d18:1/24:2)*	Lipid
BAT_42448	BAT_52437	0.93593	BAT	42448	1-stearoyl-2-oleoyl-GPE (18:0/18:1)	Lipid	BAT	52437	sphingomyelin (d18:2/24:1, d18:1/24:2)*	Lipid
BAT_47153	BAT_52437	0.966338	BAT	47153	sphingomyelin (d18:1/24:1, d18:2/24:0)*	Lipid	BAT	52437	sphingomyelin (d18:2/24:1, d18:1/24:2)*	Lipid
BAT_48490	BAT_52437	0.919676	BAT	48490	sphingomyelin (d18:1/20:0, d16:1/22:0)*	Lipid	BAT	52437	sphingomyelin (d18:2/24:1, d18:1/24:2)*	Lipid
BAT_48493	BAT_52437	0.98161	BAT	48493	sphingomyelin (d18:1/22:1, d18:2/22:0, d16:1/24:1)*	Lipid	BAT	52437	sphingomyelin (d18:2/24:1, d18:1/24:2)*	Lipid
BAT_52434	BAT_52437	0.8943	BAT	52434	palmitoyl dihydrosphingomyelin (d18:0/16:0)*	Lipid	BAT	52437	sphingomyelin (d18:2/24:1, d18:1/24:2)*	Lipid
BAT_52436	BAT_52437	0.930622	BAT	52436	tricosanoyl sphingomyelin (d18:1/23:0)*	Lipid	BAT	52437	sphingomyelin (d18:2/24:1, d18:1/24:2)*	Lipid
BAT_52438	BAT_52437	0.895155	BAT	52438	1-stearoyl-2-oleoyl-GPC (18:0/18:1)	Lipid	BAT	52437	sphingomyelin (d18:2/24:1, d18:1/24:2)*	Lipid
BAT_52495	BAT_52437	0.90132	BAT	52495	sphingomyelin (d18:1/21:0, d17:1/22:0, d16:1/23:0)*	Lipid	BAT	52437	sphingomyelin (d18:2/24:1, d18:1/24:2)*	Lipid
BAT_52615	BAT_52437	0.915488	BAT	52615	sphingomyelin (d18:1/17:0, d17:1/18:0, d19:1/16:0)	Lipid	BAT	52437	sphingomyelin (d18:2/24:1, d18:1/24:2)*	Lipid
BAT_52616	BAT_52437	0.925464	BAT	52616	1-palmitoyl-2-stearoyl-GPC (16:0/18:0)	Lipid	BAT	52437	sphingomyelin (d18:2/24:1, d18:1/24:2)*	Lipid
BAT_57330	BAT_52437	0.929238	BAT	57330	lignoceroyl sphingomyelin (d18:1/24:0)	Lipid	BAT	52437	sphingomyelin (d18:2/24:1, d18:1/24:2)*	Lipid
BAT_62851	BAT_52437	0.931805	BAT	62851	hydroxypalmitoyl sphingomyelin (d18:1/16:0(OH))	Lipid	BAT	52437	sphingomyelin (d18:2/24:1, d18:1/24:2)*	Lipid
BAT_52446	BAT_52438	0.924351	BAT	52446	1-stearoyl-2-linoleoyl-GPE (18:0/18:2)*	Lipid	BAT	52438	1-stearoyl-2-oleoyl-GPC (18:0/18:1)	Lipid
BAT_52464	BAT_52438	0.944542	BAT	52464	1-palmitoyl-2-arachidonoyl-GPE (16:0/20:4)*	Lipid	BAT	52438	1-stearoyl-2-oleoyl-GPC (18:0/18:1)	Lipid
BAT_52616	BAT_52438	0.904268	BAT	52616	1-palmitoyl-2-stearoyl-GPC (16:0/18:0)	Lipid	BAT	52438	1-stearoyl-2-oleoyl-GPC (18:0/18:1)	Lipid
BAT_52683	BAT_52438	0.897602	BAT	52683	1-palmitoleoyl-2-linoleoyl-GPC (16:1/18:2)*	Lipid	BAT	52438	1-stearoyl-2-oleoyl-GPC (18:0/18:1)	Lipid
BAT_52687	BAT_52438	0.906622	BAT	52687	1-oleoyl-2-linoleoyl-GPE (18:1/18:2)*	Lipid	BAT	52438	1-stearoyl-2-oleoyl-GPC (18:0/18:1)	Lipid
BAT_53189	BAT_52438	0.937195	BAT	53189	1-linoleoyl-2-arachidonoyl-GPE (18:2/20:4)*	Lipid	BAT	52438	1-stearoyl-2-oleoyl-GPC (18:0/18:1)	Lipid
BAT_1561	BAT_52446	0.891503	BAT	1561	alpha-tocopherol	Cofactors and Vitamins	BAT	52446	1-stearoyl-2-linoleoyl-GPE (18:0/18:2)*	Lipid
BAT_42398	BAT_52446	0.943497	BAT	42398	1-stearoyl-GPE (18:0)	Lipid	BAT	52446	1-stearoyl-2-linoleoyl-GPE (18:0/18:2)*	Lipid
BAT_53189	BAT_52446	0.918873	BAT	53189	1-linoleoyl-2-arachidonoyl-GPE (18:2/20:4)*	Lipid	BAT	52446	1-stearoyl-2-linoleoyl-GPE (18:0/18:2)*	Lipid
BAT_52446	BAT_52447	0.958648	BAT	52446	1-stearoyl-2-linoleoyl-GPE (18:0/18:2)*	Lipid	BAT	52447	1-stearoyl-2-arachidonoyl-GPE (18:0/20:4)	Lipid
BAT_52452	BAT_52447	0.913697	BAT	52452	1-stearoyl-2-linoleoyl-GPC (18:0/18:2)*	Lipid	BAT	52447	1-stearoyl-2-arachidonoyl-GPE (18:0/20:4)	Lipid
BAT_52464	BAT_52447	0.9451	BAT	52464	1-palmitoyl-2-arachidonoyl-GPE (16:0/20:4)*	Lipid	BAT	52447	1-stearoyl-2-arachidonoyl-GPE (18:0/20:4)	Lipid
BAT_52687	BAT_52447	0.970958	BAT	52687	1-oleoyl-2-linoleoyl-GPE (18:1/18:2)*	Lipid	BAT	52447	1-stearoyl-2-arachidonoyl-GPE (18:0/20:4)	Lipid
BAT_53189	BAT_52447	0.89492	BAT	53189	1-linoleoyl-2-arachidonoyl-GPE (18:2/20:4)*	Lipid	BAT	52447	1-stearoyl-2-arachidonoyl-GPE (18:0/20:4)	Lipid
BAT_53209	BAT_52447	0.929466	BAT	53209	1-oleoyl-2-docosahexaenoyl-GPE (18:1/22:6)*	Lipid	BAT	52447	1-stearoyl-2-arachidonoyl-GPE (18:0/20:4)	Lipid
BAT_52464	BAT_52448	0.891518	BAT	52464	1-palmitoyl-2-arachidonoyl-GPE (16:0/20:4)*	Lipid	BAT	52448	1-palmitoyl-2-oleoyl-GPG (16:0/18:1)	Lipid
BAT_52683	BAT_52448	0.897356	BAT	52683	1-palmitoleoyl-2-linoleoyl-GPC (16:1/18:2)*	Lipid	BAT	52448	1-palmitoyl-2-oleoyl-GPG (16:0/18:1)	Lipid
BAT_38125	BAT_52449	0.915167	BAT	38125	4-cholesten-3-one	Lipid	BAT	52449	1-stearoyl-2-arachidonoyl-GPI (18:0/20:4)	Lipid
BAT_53189	BAT_52449	0.91874	BAT	53189	1-linoleoyl-2-arachidonoyl-GPE (18:2/20:4)*	Lipid	BAT	52449	1-stearoyl-2-arachidonoyl-GPI (18:0/20:4)	Lipid
BAT_52603	BAT_52452	0.925683	BAT	52603	1,2-dilinoleoyl-GPC (18:2/18:2)	Lipid	BAT	52452	1-stearoyl-2-linoleoyl-GPC (18:0/18:2)*	Lipid
BAT_19263	BAT_52461	0.905647	BAT	19263	1-palmitoyl-2-oleoyl-GPE (16:0/18:1)	Lipid	BAT	52461	1-palmitoyl-2-oleoyl-GPC (16:0/18:1)	Lipid
BAT_42449	BAT_52461	0.972769	BAT	42449	1-palmitoyl-2-linoleoyl-GPE (16:0/18:2)	Lipid	BAT	52461	1-palmitoyl-2-oleoyl-GPC (16:0/18:1)	Lipid
BAT_44877	BAT_52461	0.92739	BAT	44877	N-palmitoyl-sphingosine (d18:1/16:0)	Lipid	BAT	52461	1-palmitoyl-2-oleoyl-GPC (16:0/18:1)	Lipid
BAT_52438	BAT_52461	0.914605	BAT	52438	1-stearoyl-2-oleoyl-GPC (18:0/18:1)	Lipid	BAT	52461	1-palmitoyl-2-oleoyl-GPC (16:0/18:1)	Lipid
BAT_52464	BAT_52461	0.91641	BAT	52464	1-palmitoyl-2-arachidonoyl-GPE (16:0/20:4)*	Lipid	BAT	52461	1-palmitoyl-2-oleoyl-GPC (16:0/18:1)	Lipid
BAT_52683	BAT_52462	0.909567	BAT	52683	1-palmitoleoyl-2-linoleoyl-GPC (16:1/18:2)*	Lipid	BAT	52462	1-palmitoyl-2-arachidonoyl-GPC (16:0/20:4n6)	Lipid
BAT_53189	BAT_52462	0.900828	BAT	53189	1-linoleoyl-2-arachidonoyl-GPE (18:2/20:4)*	Lipid	BAT	52462	1-palmitoyl-2-arachidonoyl-GPC (16:0/20:4n6)	Lipid
BAT_52446	BAT_52464	0.939064	BAT	52446	1-stearoyl-2-linoleoyl-GPE (18:0/18:2)*	Lipid	BAT	52464	1-palmitoyl-2-arachidonoyl-GPE (16:0/20:4)*	Lipid
BAT_53189	BAT_52464	0.960946	BAT	53189	1-linoleoyl-2-arachidonoyl-GPE (18:2/20:4)*	Lipid	BAT	52464	1-palmitoyl-2-arachidonoyl-GPE (16:0/20:4)*	Lipid
BAT_53209	BAT_52464	0.90267	BAT	53209	1-oleoyl-2-docosahexaenoyl-GPE (18:1/22:6)*	Lipid	BAT	52464	1-palmitoyl-2-arachidonoyl-GPE (16:0/20:4)*	Lipid
BAT_52447	BAT_52465	0.922414	BAT	52447	1-stearoyl-2-arachidonoyl-GPE (18:0/20:4)	Lipid	BAT	52465	1-palmitoyl-2-docosahexaenoyl-GPE (16:0/22:6)*	Lipid
BAT_52464	BAT_52465	0.895693	BAT	52464	1-palmitoyl-2-arachidonoyl-GPE (16:0/20:4)*	Lipid	BAT	52465	1-palmitoyl-2-docosahexaenoyl-GPE (16:0/22:6)*	Lipid
BAT_54994	BAT_52467	0.948327	BAT	54994	1-oleoyl-2-arachidonoyl-GPI (18:1/20:4) *	Lipid	BAT	52467	1-palmitoyl-2-arachidonoyl-GPI (16:0/20:4)*	Lipid
BAT_57331	BAT_52467	0.89141	BAT	57331	behenoyl dihydrosphingomyelin (d18:0/22:0)*	Lipid	BAT	52467	1-palmitoyl-2-arachidonoyl-GPI (16:0/20:4)*	Lipid
BAT_19263	BAT_52468	0.908781	BAT	19263	1-palmitoyl-2-oleoyl-GPE (16:0/18:1)	Lipid	BAT	52468	1-stearoyl-2-linoleoyl-GPI (18:0/18:2)	Lipid
BAT_19263	BAT_52470	0.914655	BAT	19263	1-palmitoyl-2-oleoyl-GPE (16:0/18:1)	Lipid	BAT	52470	1-palmitoyl-2-palmitoleoyl-GPC (16:0/16:1)*	Lipid
BAT_52468	BAT_52470	0.891494	BAT	52468	1-stearoyl-2-linoleoyl-GPI (18:0/18:2)	Lipid	BAT	52470	1-palmitoyl-2-palmitoleoyl-GPC (16:0/16:1)*	Lipid
BAT_52683	BAT_52470	0.894938	BAT	52683	1-palmitoleoyl-2-linoleoyl-GPC (16:1/18:2)*	Lipid	BAT	52470	1-palmitoyl-2-palmitoleoyl-GPC (16:0/16:1)*	Lipid
BAT_1561	BAT_52473	0.902865	BAT	1561	alpha-tocopherol	Cofactors and Vitamins	BAT	52473	gamma-tocopherol/beta-tocopherol	Cofactors and Vitamins
BAT_52449	BAT_52473	0.91916	BAT	52449	1-stearoyl-2-arachidonoyl-GPI (18:0/20:4)	Lipid	BAT	52473	gamma-tocopherol/beta-tocopherol	Cofactors and Vitamins
BAT_52716	BAT_52473	0.911577	BAT	52716	1-(1-enyl-palmitoyl)-2-palmitoyl-GPC (P-16:0/16:0)*	Lipid	BAT	52473	gamma-tocopherol/beta-tocopherol	Cofactors and Vitamins
BAT_42398	BAT_52475	0.896568	BAT	42398	1-stearoyl-GPE (18:0)	Lipid	BAT	52475	1-(1-enyl-stearoyl)-2-arachidonoyl-GPE (P-18:0/20:4)*	Lipid
BAT_47153	BAT_52475	0.909008	BAT	47153	sphingomyelin (d18:1/24:1, d18:2/24:0)*	Lipid	BAT	52475	1-(1-enyl-stearoyl)-2-arachidonoyl-GPE (P-18:0/20:4)*	Lipid
BAT_48490	BAT_52475	0.909358	BAT	48490	sphingomyelin (d18:1/20:0, d16:1/22:0)*	Lipid	BAT	52475	1-(1-enyl-stearoyl)-2-arachidonoyl-GPE (P-18:0/20:4)*	Lipid
BAT_48492	BAT_52475	0.96135	BAT	48492	behenoyl sphingomyelin (d18:1/22:0)*	Lipid	BAT	52475	1-(1-enyl-stearoyl)-2-arachidonoyl-GPE (P-18:0/20:4)*	Lipid
BAT_52434	BAT_52475	0.912626	BAT	52434	palmitoyl dihydrosphingomyelin (d18:0/16:0)*	Lipid	BAT	52475	1-(1-enyl-stearoyl)-2-arachidonoyl-GPE (P-18:0/20:4)*	Lipid
BAT_52436	BAT_52475	0.930627	BAT	52436	tricosanoyl sphingomyelin (d18:1/23:0)*	Lipid	BAT	52475	1-(1-enyl-stearoyl)-2-arachidonoyl-GPE (P-18:0/20:4)*	Lipid
BAT_52449	BAT_52475	0.934189	BAT	52449	1-stearoyl-2-arachidonoyl-GPI (18:0/20:4)	Lipid	BAT	52475	1-(1-enyl-stearoyl)-2-arachidonoyl-GPE (P-18:0/20:4)*	Lipid
BAT_52495	BAT_52475	0.937405	BAT	52495	sphingomyelin (d18:1/21:0, d17:1/22:0, d16:1/23:0)*	Lipid	BAT	52475	1-(1-enyl-stearoyl)-2-arachidonoyl-GPE (P-18:0/20:4)*	Lipid
BAT_52616	BAT_52475	0.956953	BAT	52616	1-palmitoyl-2-stearoyl-GPC (16:0/18:0)	Lipid	BAT	52475	1-(1-enyl-stearoyl)-2-arachidonoyl-GPE (P-18:0/20:4)*	Lipid
BAT_52673	BAT_52475	0.98727	BAT	52673	1-(1-enyl-palmitoyl)-2-arachidonoyl-GPE (P-16:0/20:4)*	Lipid	BAT	52475	1-(1-enyl-stearoyl)-2-arachidonoyl-GPE (P-18:0/20:4)*	Lipid
BAT_42398	BAT_52495	0.917985	BAT	42398	1-stearoyl-GPE (18:0)	Lipid	BAT	52495	sphingomyelin (d18:1/21:0, d17:1/22:0, d16:1/23:0)*	Lipid
BAT_42450	BAT_52495	0.947407	BAT	42450	1-stearoyl-2-arachidonoyl-GPC (18:0/20:4)	Lipid	BAT	52495	sphingomyelin (d18:1/21:0, d17:1/22:0, d16:1/23:0)*	Lipid
BAT_47153	BAT_52495	0.967018	BAT	47153	sphingomyelin (d18:1/24:1, d18:2/24:0)*	Lipid	BAT	52495	sphingomyelin (d18:1/21:0, d17:1/22:0, d16:1/23:0)*	Lipid
BAT_48490	BAT_52495	0.986589	BAT	48490	sphingomyelin (d18:1/20:0, d16:1/22:0)*	Lipid	BAT	52495	sphingomyelin (d18:1/21:0, d17:1/22:0, d16:1/23:0)*	Lipid
BAT_48492	BAT_52495	0.978516	BAT	48492	behenoyl sphingomyelin (d18:1/22:0)*	Lipid	BAT	52495	sphingomyelin (d18:1/21:0, d17:1/22:0, d16:1/23:0)*	Lipid
BAT_52434	BAT_52495	0.948672	BAT	52434	palmitoyl dihydrosphingomyelin (d18:0/16:0)*	Lipid	BAT	52495	sphingomyelin (d18:1/21:0, d17:1/22:0, d16:1/23:0)*	Lipid
BAT_52438	BAT_52495	0.895539	BAT	52438	1-stearoyl-2-oleoyl-GPC (18:0/18:1)	Lipid	BAT	52495	sphingomyelin (d18:1/21:0, d17:1/22:0, d16:1/23:0)*	Lipid
BAT_52449	BAT_52495	0.910092	BAT	52449	1-stearoyl-2-arachidonoyl-GPI (18:0/20:4)	Lipid	BAT	52495	sphingomyelin (d18:1/21:0, d17:1/22:0, d16:1/23:0)*	Lipid
BAT_52616	BAT_52495	0.96707	BAT	52616	1-palmitoyl-2-stearoyl-GPC (16:0/18:0)	Lipid	BAT	52495	sphingomyelin (d18:1/21:0, d17:1/22:0, d16:1/23:0)*	Lipid
BAT_52673	BAT_52495	0.960021	BAT	52673	1-(1-enyl-palmitoyl)-2-arachidonoyl-GPE (P-16:0/20:4)*	Lipid	BAT	52495	sphingomyelin (d18:1/21:0, d17:1/22:0, d16:1/23:0)*	Lipid
BAT_53189	BAT_52495	0.939366	BAT	53189	1-linoleoyl-2-arachidonoyl-GPE (18:2/20:4)*	Lipid	BAT	52495	sphingomyelin (d18:1/21:0, d17:1/22:0, d16:1/23:0)*	Lipid
BAT_53209	BAT_52495	0.920639	BAT	53209	1-oleoyl-2-docosahexaenoyl-GPE (18:1/22:6)*	Lipid	BAT	52495	sphingomyelin (d18:1/21:0, d17:1/22:0, d16:1/23:0)*	Lipid
BAT_57473	BAT_52495	0.951205	BAT	57473	sphingomyelin (d18:0/18:0, d19:0/17:0)*	Lipid	BAT	52495	sphingomyelin (d18:1/21:0, d17:1/22:0, d16:1/23:0)*	Lipid
BAT_63	BAT_52603	0.92981	BAT	63	cholesterol	Lipid	BAT	52603	1,2-dilinoleoyl-GPC (18:2/18:2)	Lipid
BAT_1649	BAT_52604	0.896365	BAT	1649	valine	Amino Acid	BAT	52604	N-palmitoyl-sphinganine (d18:0/16:0)	Lipid
BAT_34409	BAT_52604	-0.906152	BAT	34409	stearoylcarnitine (C18)	Lipid	BAT	52604	N-palmitoyl-sphinganine (d18:0/16:0)	Lipid
BAT_531	BAT_52608	0.909032	BAT	531	3-hydroxy-3-methylglutarate	Lipid	BAT	52608	linoleoyl ethanolamide	Lipid
BAT_52697	BAT_52611	0.918841	BAT	52697	1-oleoyl-2-docosahexaenoyl-GPC (18:1/22:6)*	Lipid	BAT	52611	1-stearoyl-2-docosahexaenoyl-GPC (18:0/22:6)	Lipid
BAT_42398	BAT_52615	0.893564	BAT	42398	1-stearoyl-GPE (18:0)	Lipid	BAT	52615	sphingomyelin (d18:1/17:0, d17:1/18:0, d19:1/16:0)	Lipid
BAT_47153	BAT_52615	0.958591	BAT	47153	sphingomyelin (d18:1/24:1, d18:2/24:0)*	Lipid	BAT	52615	sphingomyelin (d18:1/17:0, d17:1/18:0, d19:1/16:0)	Lipid
BAT_48490	BAT_52615	0.968298	BAT	48490	sphingomyelin (d18:1/20:0, d16:1/22:0)*	Lipid	BAT	52615	sphingomyelin (d18:1/17:0, d17:1/18:0, d19:1/16:0)	Lipid
BAT_48492	BAT_52615	0.963532	BAT	48492	behenoyl sphingomyelin (d18:1/22:0)*	Lipid	BAT	52615	sphingomyelin (d18:1/17:0, d17:1/18:0, d19:1/16:0)	Lipid
BAT_52434	BAT_52615	0.966434	BAT	52434	palmitoyl dihydrosphingomyelin (d18:0/16:0)*	Lipid	BAT	52615	sphingomyelin (d18:1/17:0, d17:1/18:0, d19:1/16:0)	Lipid
BAT_52436	BAT_52615	0.973716	BAT	52436	tricosanoyl sphingomyelin (d18:1/23:0)*	Lipid	BAT	52615	sphingomyelin (d18:1/17:0, d17:1/18:0, d19:1/16:0)	Lipid
BAT_52438	BAT_52615	0.903549	BAT	52438	1-stearoyl-2-oleoyl-GPC (18:0/18:1)	Lipid	BAT	52615	sphingomyelin (d18:1/17:0, d17:1/18:0, d19:1/16:0)	Lipid
BAT_52475	BAT_52615	0.92779	BAT	52475	1-(1-enyl-stearoyl)-2-arachidonoyl-GPE (P-18:0/20:4)*	Lipid	BAT	52615	sphingomyelin (d18:1/17:0, d17:1/18:0, d19:1/16:0)	Lipid
BAT_52495	BAT_52615	0.966159	BAT	52495	sphingomyelin (d18:1/21:0, d17:1/22:0, d16:1/23:0)*	Lipid	BAT	52615	sphingomyelin (d18:1/17:0, d17:1/18:0, d19:1/16:0)	Lipid
BAT_52616	BAT_52615	0.964509	BAT	52616	1-palmitoyl-2-stearoyl-GPC (16:0/18:0)	Lipid	BAT	52615	sphingomyelin (d18:1/17:0, d17:1/18:0, d19:1/16:0)	Lipid
BAT_52673	BAT_52615	0.933655	BAT	52673	1-(1-enyl-palmitoyl)-2-arachidonoyl-GPE (P-16:0/20:4)*	Lipid	BAT	52615	sphingomyelin (d18:1/17:0, d17:1/18:0, d19:1/16:0)	Lipid
BAT_57473	BAT_52615	0.928935	BAT	57473	sphingomyelin (d18:0/18:0, d19:0/17:0)*	Lipid	BAT	52615	sphingomyelin (d18:1/17:0, d17:1/18:0, d19:1/16:0)	Lipid
BAT_62851	BAT_52615	0.918167	BAT	62851	hydroxypalmitoyl sphingomyelin (d18:1/16:0(OH))	Lipid	BAT	52615	sphingomyelin (d18:1/17:0, d17:1/18:0, d19:1/16:0)	Lipid
BAT_42398	BAT_52616	0.911127	BAT	42398	1-stearoyl-GPE (18:0)	Lipid	BAT	52616	1-palmitoyl-2-stearoyl-GPC (16:0/18:0)	Lipid
BAT_42450	BAT_52616	0.916123	BAT	42450	1-stearoyl-2-arachidonoyl-GPC (18:0/20:4)	Lipid	BAT	52616	1-palmitoyl-2-stearoyl-GPC (16:0/18:0)	Lipid
BAT_52673	BAT_52616	0.973673	BAT	52673	1-(1-enyl-palmitoyl)-2-arachidonoyl-GPE (P-16:0/20:4)*	Lipid	BAT	52616	1-palmitoyl-2-stearoyl-GPC (16:0/18:0)	Lipid
BAT_53189	BAT_52616	0.91741	BAT	53189	1-linoleoyl-2-arachidonoyl-GPE (18:2/20:4)*	Lipid	BAT	52616	1-palmitoyl-2-stearoyl-GPC (16:0/18:0)	Lipid
BAT_53209	BAT_52616	0.901511	BAT	53209	1-oleoyl-2-docosahexaenoyl-GPE (18:1/22:6)*	Lipid	BAT	52616	1-palmitoyl-2-stearoyl-GPC (16:0/18:0)	Lipid
BAT_1561	BAT_52673	0.902314	BAT	1561	alpha-tocopherol	Cofactors and Vitamins	BAT	52673	1-(1-enyl-palmitoyl)-2-arachidonoyl-GPE (P-16:0/20:4)*	Lipid
BAT_42398	BAT_52673	0.919159	BAT	42398	1-stearoyl-GPE (18:0)	Lipid	BAT	52673	1-(1-enyl-palmitoyl)-2-arachidonoyl-GPE (P-16:0/20:4)*	Lipid
BAT_52446	BAT_52673	0.90127	BAT	52446	1-stearoyl-2-linoleoyl-GPE (18:0/18:2)*	Lipid	BAT	52673	1-(1-enyl-palmitoyl)-2-arachidonoyl-GPE (P-16:0/20:4)*	Lipid
BAT_52449	BAT_52673	0.927465	BAT	52449	1-stearoyl-2-arachidonoyl-GPI (18:0/20:4)	Lipid	BAT	52673	1-(1-enyl-palmitoyl)-2-arachidonoyl-GPE (P-16:0/20:4)*	Lipid
BAT_53189	BAT_52673	0.928914	BAT	53189	1-linoleoyl-2-arachidonoyl-GPE (18:2/20:4)*	Lipid	BAT	52673	1-(1-enyl-palmitoyl)-2-arachidonoyl-GPE (P-16:0/20:4)*	Lipid
BAT_48492	BAT_52682	0.894689	BAT	48492	behenoyl sphingomyelin (d18:1/22:0)*	Lipid	BAT	52682	1-(1-enyl-palmitoyl)-2-linoleoyl-GPC (P-16:0/18:2)*	Lipid
BAT_52235	BAT_52682	0.910339	BAT	52235	1-stearoyl-2-arachidonoyl-GPS (18:0/20:4)	Lipid	BAT	52682	1-(1-enyl-palmitoyl)-2-linoleoyl-GPC (P-16:0/18:2)*	Lipid
BAT_52449	BAT_52682	0.919516	BAT	52449	1-stearoyl-2-arachidonoyl-GPI (18:0/20:4)	Lipid	BAT	52682	1-(1-enyl-palmitoyl)-2-linoleoyl-GPC (P-16:0/18:2)*	Lipid
BAT_52473	BAT_52682	0.921281	BAT	52473	gamma-tocopherol/beta-tocopherol	Cofactors and Vitamins	BAT	52682	1-(1-enyl-palmitoyl)-2-linoleoyl-GPC (P-16:0/18:2)*	Lipid
BAT_52495	BAT_52682	0.903819	BAT	52495	sphingomyelin (d18:1/21:0, d17:1/22:0, d16:1/23:0)*	Lipid	BAT	52682	1-(1-enyl-palmitoyl)-2-linoleoyl-GPC (P-16:0/18:2)*	Lipid
BAT_52716	BAT_52682	0.917453	BAT	52716	1-(1-enyl-palmitoyl)-2-palmitoyl-GPC (P-16:0/16:0)*	Lipid	BAT	52682	1-(1-enyl-palmitoyl)-2-linoleoyl-GPC (P-16:0/18:2)*	Lipid
BAT_53009	BAT_52682	0.915136	BAT	53009	1-stearoyl-2-linoleoyl-GPS (18:0/18:2)	Lipid	BAT	52682	1-(1-enyl-palmitoyl)-2-linoleoyl-GPC (P-16:0/18:2)*	Lipid
BAT_53189	BAT_52683	0.903263	BAT	53189	1-linoleoyl-2-arachidonoyl-GPE (18:2/20:4)*	Lipid	BAT	52683	1-palmitoleoyl-2-linoleoyl-GPC (16:1/18:2)*	Lipid
BAT_52446	BAT_52687	0.967522	BAT	52446	1-stearoyl-2-linoleoyl-GPE (18:0/18:2)*	Lipid	BAT	52687	1-oleoyl-2-linoleoyl-GPE (18:1/18:2)*	Lipid
BAT_52464	BAT_52687	0.969122	BAT	52464	1-palmitoyl-2-arachidonoyl-GPE (16:0/20:4)*	Lipid	BAT	52687	1-oleoyl-2-linoleoyl-GPE (18:1/18:2)*	Lipid
BAT_53189	BAT_52687	0.92594	BAT	53189	1-linoleoyl-2-arachidonoyl-GPE (18:2/20:4)*	Lipid	BAT	52687	1-oleoyl-2-linoleoyl-GPE (18:1/18:2)*	Lipid
BAT_53209	BAT_52687	0.914635	BAT	53209	1-oleoyl-2-docosahexaenoyl-GPE (18:1/22:6)*	Lipid	BAT	52687	1-oleoyl-2-linoleoyl-GPE (18:1/18:2)*	Lipid
BAT_42450	BAT_52697	0.934988	BAT	42450	1-stearoyl-2-arachidonoyl-GPC (18:0/20:4)	Lipid	BAT	52697	1-oleoyl-2-docosahexaenoyl-GPC (18:1/22:6)*	Lipid
BAT_52436	BAT_52697	0.893834	BAT	52436	tricosanoyl sphingomyelin (d18:1/23:0)*	Lipid	BAT	52697	1-oleoyl-2-docosahexaenoyl-GPC (18:1/22:6)*	Lipid
BAT_53209	BAT_52697	0.896611	BAT	53209	1-oleoyl-2-docosahexaenoyl-GPE (18:1/22:6)*	Lipid	BAT	52697	1-oleoyl-2-docosahexaenoyl-GPC (18:1/22:6)*	Lipid
BAT_62851	BAT_52697	0.901428	BAT	62851	hydroxypalmitoyl sphingomyelin (d18:1/16:0(OH))	Lipid	BAT	52697	1-oleoyl-2-docosahexaenoyl-GPC (18:1/22:6)*	Lipid
BAT_42450	BAT_52710	0.900359	BAT	42450	1-stearoyl-2-arachidonoyl-GPC (18:0/20:4)	Lipid	BAT	52710	1-linoleoyl-2-arachidonoyl-GPC (18:2/20:4n6)*	Lipid
BAT_53195	BAT_52710	0.981431	BAT	53195	1-myristoyl-2-arachidonoyl-GPC (14:0/20:4)*	Lipid	BAT	52710	1-linoleoyl-2-arachidonoyl-GPC (18:2/20:4n6)*	Lipid
BAT_1561	BAT_52716	0.92868	BAT	1561	alpha-tocopherol	Cofactors and Vitamins	BAT	52716	1-(1-enyl-palmitoyl)-2-palmitoyl-GPC (P-16:0/16:0)*	Lipid
BAT_48490	BAT_52716	0.900371	BAT	48490	sphingomyelin (d18:1/20:0, d16:1/22:0)*	Lipid	BAT	52716	1-(1-enyl-palmitoyl)-2-palmitoyl-GPC (P-16:0/16:0)*	Lipid
BAT_48492	BAT_52716	0.938656	BAT	48492	behenoyl sphingomyelin (d18:1/22:0)*	Lipid	BAT	52716	1-(1-enyl-palmitoyl)-2-palmitoyl-GPC (P-16:0/16:0)*	Lipid
BAT_52449	BAT_52716	0.898747	BAT	52449	1-stearoyl-2-arachidonoyl-GPI (18:0/20:4)	Lipid	BAT	52716	1-(1-enyl-palmitoyl)-2-palmitoyl-GPC (P-16:0/16:0)*	Lipid
BAT_52475	BAT_52716	0.927253	BAT	52475	1-(1-enyl-stearoyl)-2-arachidonoyl-GPE (P-18:0/20:4)*	Lipid	BAT	52716	1-(1-enyl-palmitoyl)-2-palmitoyl-GPC (P-16:0/16:0)*	Lipid
BAT_52495	BAT_52716	0.931728	BAT	52495	sphingomyelin (d18:1/21:0, d17:1/22:0, d16:1/23:0)*	Lipid	BAT	52716	1-(1-enyl-palmitoyl)-2-palmitoyl-GPC (P-16:0/16:0)*	Lipid
BAT_52616	BAT_52716	0.899388	BAT	52616	1-palmitoyl-2-stearoyl-GPC (16:0/18:0)	Lipid	BAT	52716	1-(1-enyl-palmitoyl)-2-palmitoyl-GPC (P-16:0/16:0)*	Lipid
BAT_52673	BAT_52716	0.942321	BAT	52673	1-(1-enyl-palmitoyl)-2-arachidonoyl-GPE (P-16:0/20:4)*	Lipid	BAT	52716	1-(1-enyl-palmitoyl)-2-palmitoyl-GPC (P-16:0/16:0)*	Lipid
BAT_48187	BAT_52944	0.941925	BAT	48187	N-acetyltaurine	Amino Acid	BAT	52944	palmitoylcholine	Lipid
BAT_53257	BAT_52944	0.908087	BAT	53257	palmitoloelycholine	Lipid	BAT	52944	palmitoylcholine	Lipid
BAT_57464	BAT_52944	0.913688	BAT	57464	stearoylcholine*	Lipid	BAT	52944	palmitoylcholine	Lipid
BAT_38125	BAT_53009	0.922783	BAT	38125	4-cholesten-3-one	Lipid	BAT	53009	1-stearoyl-2-linoleoyl-GPS (18:0/18:2)	Lipid
BAT_52449	BAT_53009	0.925102	BAT	52449	1-stearoyl-2-arachidonoyl-GPI (18:0/20:4)	Lipid	BAT	53009	1-stearoyl-2-linoleoyl-GPS (18:0/18:2)	Lipid
BAT_52687	BAT_53174	0.918635	BAT	52687	1-oleoyl-2-linoleoyl-GPE (18:1/18:2)*	Lipid	BAT	53174	1,2-dilinoleoyl-GPE (18:2/18:2)*	Lipid
BAT_38125	BAT_53189	0.908173	BAT	38125	4-cholesten-3-one	Lipid	BAT	53189	1-linoleoyl-2-arachidonoyl-GPE (18:2/20:4)*	Lipid
BAT_63	BAT_53189	0.902183	BAT	63	cholesterol	Lipid	BAT	53189	1-linoleoyl-2-arachidonoyl-GPE (18:2/20:4)*	Lipid
BAT_19258	BAT_53195	0.8966	BAT	19258	1-myristoyl-2-palmitoyl-GPC (14:0/16:0)	Lipid	BAT	53195	1-myristoyl-2-arachidonoyl-GPC (14:0/20:4)*	Lipid
BAT_52235	BAT_53195	0.899979	BAT	52235	1-stearoyl-2-arachidonoyl-GPS (18:0/20:4)	Lipid	BAT	53195	1-myristoyl-2-arachidonoyl-GPC (14:0/20:4)*	Lipid
BAT_52616	BAT_53195	0.896225	BAT	52616	1-palmitoyl-2-stearoyl-GPC (16:0/18:0)	Lipid	BAT	53195	1-myristoyl-2-arachidonoyl-GPC (14:0/20:4)*	Lipid
BAT_1561	BAT_53209	0.900215	BAT	1561	alpha-tocopherol	Cofactors and Vitamins	BAT	53209	1-oleoyl-2-docosahexaenoyl-GPE (18:1/22:6)*	Lipid
BAT_42398	BAT_53209	0.915631	BAT	42398	1-stearoyl-GPE (18:0)	Lipid	BAT	53209	1-oleoyl-2-docosahexaenoyl-GPE (18:1/22:6)*	Lipid
BAT_52446	BAT_53209	0.944944	BAT	52446	1-stearoyl-2-linoleoyl-GPE (18:0/18:2)*	Lipid	BAT	53209	1-oleoyl-2-docosahexaenoyl-GPE (18:1/22:6)*	Lipid
BAT_52452	BAT_53209	0.914869	BAT	52452	1-stearoyl-2-linoleoyl-GPC (18:0/18:2)*	Lipid	BAT	53209	1-oleoyl-2-docosahexaenoyl-GPE (18:1/22:6)*	Lipid
BAT_52673	BAT_53209	0.930556	BAT	52673	1-(1-enyl-palmitoyl)-2-arachidonoyl-GPE (P-16:0/20:4)*	Lipid	BAT	53209	1-oleoyl-2-docosahexaenoyl-GPE (18:1/22:6)*	Lipid
BAT_53189	BAT_53209	0.924156	BAT	53189	1-linoleoyl-2-arachidonoyl-GPE (18:2/20:4)*	Lipid	BAT	53209	1-oleoyl-2-docosahexaenoyl-GPE (18:1/22:6)*	Lipid
BAT_33952	BAT_53223	0.926817	BAT	33952	myristoylcarnitine (C14)	Lipid	BAT	53223	palmitoleoylcarnitine (C16:1)*	Lipid
BAT_35160	BAT_53223	0.924126	BAT	35160	oleoylcarnitine (C18:1)	Lipid	BAT	53223	palmitoleoylcarnitine (C16:1)*	Lipid
BAT_44681	BAT_53223	0.939114	BAT	44681	palmitoylcarnitine (C16)	Lipid	BAT	53223	palmitoleoylcarnitine (C16:1)*	Lipid
BAT_57511	BAT_53223	0.913288	BAT	57511	linolenoylcarnitine (C18:3)*	Lipid	BAT	53223	palmitoleoylcarnitine (C16:1)*	Lipid
BAT_36659	BAT_53257	-0.895094	BAT	36659	glycylisoleucine	Peptide	BAT	53257	palmitoloelycholine	Lipid
BAT_48187	BAT_53257	0.924247	BAT	48187	N-acetyltaurine	Amino Acid	BAT	53257	palmitoloelycholine	Lipid
BAT_53260	BAT_53257	0.943694	BAT	53260	oleoylcholine	Lipid	BAT	53257	palmitoloelycholine	Lipid
BAT_1496	BAT_53260	-0.895966	BAT	1496	methylmalonate (MMA)	Lipid	BAT	53260	oleoylcholine	Lipid
BAT_15765	BAT_53260	-0.906735	BAT	15765	ethylmalonate	Amino Acid	BAT	53260	oleoylcholine	Lipid
BAT_2150	BAT_5341	0.905282	BAT	2150	pyridoxamine	Cofactors and Vitamins	BAT	5341	thiamin (Vitamin B1)	Cofactors and Vitamins
BAT_33945	BAT_54914	0.892024	BAT	33945	phenylacetylglycine	Peptide	BAT	54914	gamma-glutamylserine	Peptide
BAT_33949	BAT_54914	0.967833	BAT	33949	gamma-glutamylglycine	Peptide	BAT	54914	gamma-glutamylserine	Peptide
BAT_46799	BAT_54956	0.897029	BAT	46799	oleoyl-linoleoyl-glycerol (18:1/18:2) [2]	Lipid	BAT	54956	linoleoyl-arachidonoyl-glycerol (18:2/20:4) [2]*	Lipid
BAT_52697	BAT_54958	0.906205	BAT	52697	1-oleoyl-2-docosahexaenoyl-GPC (18:1/22:6)*	Lipid	BAT	54958	palmitoyl-arachidonoyl-glycerol (16:0/20:4) [2]*	Lipid
BAT_52683	BAT_54966	0.903574	BAT	52683	1-palmitoleoyl-2-linoleoyl-GPC (16:1/18:2)*	Lipid	BAT	54966	diacylglycerol (16:1/18:2 [2], 16:0/18:3 [1])*	Lipid
BAT_32377	BAT_54969	-0.902392	BAT	32377	N-acetylneuraminate	Carbohydrate	BAT	54969	linoleoyl-linoleoyl-glycerol (18:2/18:2) [2]*	Lipid
BAT_36831	BAT_54969	-0.923395	BAT	36831	cytidine 5'-monophospho-N-acetylneuraminic acid	Carbohydrate	BAT	54969	linoleoyl-linoleoyl-glycerol (18:2/18:2) [2]*	Lipid
BAT_52470	BAT_54994	0.924951	BAT	52470	1-palmitoyl-2-palmitoleoyl-GPC (16:0/16:1)*	Lipid	BAT	54994	1-oleoyl-2-arachidonoyl-GPI (18:1/20:4) *	Lipid
BAT_52683	BAT_54994	0.925364	BAT	52683	1-palmitoleoyl-2-linoleoyl-GPC (16:1/18:2)*	Lipid	BAT	54994	1-oleoyl-2-arachidonoyl-GPI (18:1/20:4) *	Lipid
BAT_48152	BAT_55015	0.897209	BAT	48152	glucose	Carbohydrate	BAT	55015	gamma-glutamyl-alpha-lysine	Peptide
BAT_19130	BAT_57330	0.896154	BAT	19130	1,2-dipalmitoyl-GPC (16:0/16:0)	Lipid	BAT	57330	lignoceroyl sphingomyelin (d18:1/24:0)	Lipid
BAT_47153	BAT_57330	0.964621	BAT	47153	sphingomyelin (d18:1/24:1, d18:2/24:0)*	Lipid	BAT	57330	lignoceroyl sphingomyelin (d18:1/24:0)	Lipid
BAT_48490	BAT_57330	0.92003	BAT	48490	sphingomyelin (d18:1/20:0, d16:1/22:0)*	Lipid	BAT	57330	lignoceroyl sphingomyelin (d18:1/24:0)	Lipid
BAT_48492	BAT_57330	0.903901	BAT	48492	behenoyl sphingomyelin (d18:1/22:0)*	Lipid	BAT	57330	lignoceroyl sphingomyelin (d18:1/24:0)	Lipid
BAT_52436	BAT_57330	0.967631	BAT	52436	tricosanoyl sphingomyelin (d18:1/23:0)*	Lipid	BAT	57330	lignoceroyl sphingomyelin (d18:1/24:0)	Lipid
BAT_52475	BAT_57330	0.893107	BAT	52475	1-(1-enyl-stearoyl)-2-arachidonoyl-GPE (P-18:0/20:4)*	Lipid	BAT	57330	lignoceroyl sphingomyelin (d18:1/24:0)	Lipid
BAT_52495	BAT_57330	0.938168	BAT	52495	sphingomyelin (d18:1/21:0, d17:1/22:0, d16:1/23:0)*	Lipid	BAT	57330	lignoceroyl sphingomyelin (d18:1/24:0)	Lipid
BAT_52615	BAT_57330	0.949965	BAT	52615	sphingomyelin (d18:1/17:0, d17:1/18:0, d19:1/16:0)	Lipid	BAT	57330	lignoceroyl sphingomyelin (d18:1/24:0)	Lipid
BAT_52616	BAT_57330	0.952236	BAT	52616	1-palmitoyl-2-stearoyl-GPC (16:0/18:0)	Lipid	BAT	57330	lignoceroyl sphingomyelin (d18:1/24:0)	Lipid
BAT_52673	BAT_57330	0.916025	BAT	52673	1-(1-enyl-palmitoyl)-2-arachidonoyl-GPE (P-16:0/20:4)*	Lipid	BAT	57330	lignoceroyl sphingomyelin (d18:1/24:0)	Lipid
BAT_62851	BAT_57330	0.927672	BAT	62851	hydroxypalmitoyl sphingomyelin (d18:1/16:0(OH))	Lipid	BAT	57330	lignoceroyl sphingomyelin (d18:1/24:0)	Lipid
BAT_52615	BAT_57331	0.928872	BAT	52615	sphingomyelin (d18:1/17:0, d17:1/18:0, d19:1/16:0)	Lipid	BAT	57331	behenoyl dihydrosphingomyelin (d18:0/22:0)*	Lipid
BAT_52683	BAT_57331	0.893131	BAT	52683	1-palmitoleoyl-2-linoleoyl-GPC (16:1/18:2)*	Lipid	BAT	57331	behenoyl dihydrosphingomyelin (d18:0/22:0)*	Lipid
BAT_19130	BAT_57341	0.910218	BAT	19130	1,2-dipalmitoyl-GPC (16:0/16:0)	Lipid	BAT	57341	1,2-dipalmitoyl-GPE (16:0/16:0)*	Lipid
BAT_19258	BAT_57341	0.937114	BAT	19258	1-myristoyl-2-palmitoyl-GPC (14:0/16:0)	Lipid	BAT	57341	1,2-dipalmitoyl-GPE (16:0/16:0)*	Lipid
BAT_47153	BAT_57341	0.897431	BAT	47153	sphingomyelin (d18:1/24:1, d18:2/24:0)*	Lipid	BAT	57341	1,2-dipalmitoyl-GPE (16:0/16:0)*	Lipid
BAT_52616	BAT_57341	0.930391	BAT	52616	1-palmitoyl-2-stearoyl-GPC (16:0/18:0)	Lipid	BAT	57341	1,2-dipalmitoyl-GPE (16:0/16:0)*	Lipid
BAT_57330	BAT_57341	0.908246	BAT	57330	lignoceroyl sphingomyelin (d18:1/24:0)	Lipid	BAT	57341	1,2-dipalmitoyl-GPE (16:0/16:0)*	Lipid
BAT_48490	BAT_57416	0.907552	BAT	48490	sphingomyelin (d18:1/20:0, d16:1/22:0)*	Lipid	BAT	57416	N-palmitoyl-sphingadienine (d18:2/16:0)*	Lipid
BAT_52434	BAT_57416	0.924445	BAT	52434	palmitoyl dihydrosphingomyelin (d18:0/16:0)*	Lipid	BAT	57416	N-palmitoyl-sphingadienine (d18:2/16:0)*	Lipid
BAT_52436	BAT_57416	0.895276	BAT	52436	tricosanoyl sphingomyelin (d18:1/23:0)*	Lipid	BAT	57416	N-palmitoyl-sphingadienine (d18:2/16:0)*	Lipid
BAT_52615	BAT_57416	0.918311	BAT	52615	sphingomyelin (d18:1/17:0, d17:1/18:0, d19:1/16:0)	Lipid	BAT	57416	N-palmitoyl-sphingadienine (d18:2/16:0)*	Lipid
BAT_57473	BAT_57416	0.922999	BAT	57473	sphingomyelin (d18:0/18:0, d19:0/17:0)*	Lipid	BAT	57416	N-palmitoyl-sphingadienine (d18:2/16:0)*	Lipid
BAT_57476	BAT_57416	0.899161	BAT	57476	sphingomyelin (d18:0/20:0, d16:0/22:0)*	Lipid	BAT	57416	N-palmitoyl-sphingadienine (d18:2/16:0)*	Lipid
Serum_1598	BAT_57443	-0.918085	Serum	1598	tigloylglycine	Amino Acid	BAT	57443	ceramide (d18:2/24:1, d18:1/24:2)*	Lipid
BAT_1496	BAT_57463	-0.912176	BAT	1496	methylmalonate (MMA)	Lipid	BAT	57463	linoleoylcholine*	Lipid
BAT_53260	BAT_57463	0.962495	BAT	53260	oleoylcholine	Lipid	BAT	57463	linoleoylcholine*	Lipid
BAT_53260	BAT_57464	0.930013	BAT	53260	oleoylcholine	Lipid	BAT	57464	stearoylcholine*	Lipid
BAT_57463	BAT_57464	0.89677	BAT	57463	linoleoylcholine*	Lipid	BAT	57464	stearoylcholine*	Lipid
BAT_42398	BAT_57473	0.895237	BAT	42398	1-stearoyl-GPE (18:0)	Lipid	BAT	57473	sphingomyelin (d18:0/18:0, d19:0/17:0)*	Lipid
BAT_42450	BAT_57473	0.891743	BAT	42450	1-stearoyl-2-arachidonoyl-GPC (18:0/20:4)	Lipid	BAT	57473	sphingomyelin (d18:0/18:0, d19:0/17:0)*	Lipid
BAT_52438	BAT_57473	0.917918	BAT	52438	1-stearoyl-2-oleoyl-GPC (18:0/18:1)	Lipid	BAT	57473	sphingomyelin (d18:0/18:0, d19:0/17:0)*	Lipid
BAT_53189	BAT_57473	0.911177	BAT	53189	1-linoleoyl-2-arachidonoyl-GPE (18:2/20:4)*	Lipid	BAT	57473	sphingomyelin (d18:0/18:0, d19:0/17:0)*	Lipid
BAT_54958	BAT_57475	0.921311	BAT	54958	palmitoyl-arachidonoyl-glycerol (16:0/20:4) [2]*	Lipid	BAT	57475	sphingomyelin (d18:1/19:0, d19:1/18:0)*	Lipid
BAT_57330	BAT_57475	0.896659	BAT	57330	lignoceroyl sphingomyelin (d18:1/24:0)	Lipid	BAT	57475	sphingomyelin (d18:1/19:0, d19:1/18:0)*	Lipid
BAT_62851	BAT_57475	0.902555	BAT	62851	hydroxypalmitoyl sphingomyelin (d18:1/16:0(OH))	Lipid	BAT	57475	sphingomyelin (d18:1/19:0, d19:1/18:0)*	Lipid
BAT_47153	BAT_57476	0.916293	BAT	47153	sphingomyelin (d18:1/24:1, d18:2/24:0)*	Lipid	BAT	57476	sphingomyelin (d18:0/20:0, d16:0/22:0)*	Lipid
BAT_48490	BAT_57476	0.957561	BAT	48490	sphingomyelin (d18:1/20:0, d16:1/22:0)*	Lipid	BAT	57476	sphingomyelin (d18:0/20:0, d16:0/22:0)*	Lipid
BAT_48493	BAT_57476	0.914146	BAT	48493	sphingomyelin (d18:1/22:1, d18:2/22:0, d16:1/24:1)*	Lipid	BAT	57476	sphingomyelin (d18:0/20:0, d16:0/22:0)*	Lipid
BAT_52434	BAT_57476	0.902888	BAT	52434	palmitoyl dihydrosphingomyelin (d18:0/16:0)*	Lipid	BAT	57476	sphingomyelin (d18:0/20:0, d16:0/22:0)*	Lipid
BAT_52436	BAT_57476	0.891797	BAT	52436	tricosanoyl sphingomyelin (d18:1/23:0)*	Lipid	BAT	57476	sphingomyelin (d18:0/20:0, d16:0/22:0)*	Lipid
BAT_52437	BAT_57476	0.92148	BAT	52437	sphingomyelin (d18:2/24:1, d18:1/24:2)*	Lipid	BAT	57476	sphingomyelin (d18:0/20:0, d16:0/22:0)*	Lipid
BAT_52495	BAT_57476	0.915543	BAT	52495	sphingomyelin (d18:1/21:0, d17:1/22:0, d16:1/23:0)*	Lipid	BAT	57476	sphingomyelin (d18:0/20:0, d16:0/22:0)*	Lipid
BAT_52615	BAT_57476	0.920234	BAT	52615	sphingomyelin (d18:1/17:0, d17:1/18:0, d19:1/16:0)	Lipid	BAT	57476	sphingomyelin (d18:0/20:0, d16:0/22:0)*	Lipid
BAT_57473	BAT_57476	0.969934	BAT	57473	sphingomyelin (d18:0/18:0, d19:0/17:0)*	Lipid	BAT	57476	sphingomyelin (d18:0/20:0, d16:0/22:0)*	Lipid
BAT_62851	BAT_57476	0.938793	BAT	62851	hydroxypalmitoyl sphingomyelin (d18:1/16:0(OH))	Lipid	BAT	57476	sphingomyelin (d18:0/20:0, d16:0/22:0)*	Lipid
BAT_47153	BAT_57477	0.903179	BAT	47153	sphingomyelin (d18:1/24:1, d18:2/24:0)*	Lipid	BAT	57477	sphingomyelin (d18:1/22:2, d18:2/22:1, d16:1/24:2)*	Lipid
BAT_62851	BAT_57477	0.945586	BAT	62851	hydroxypalmitoyl sphingomyelin (d18:1/16:0(OH))	Lipid	BAT	57477	sphingomyelin (d18:1/22:2, d18:2/22:1, d16:1/24:2)*	Lipid
BAT_47153	BAT_57480	0.911021	BAT	47153	sphingomyelin (d18:1/24:1, d18:2/24:0)*	Lipid	BAT	57480	sphingomyelin (d18:2/21:0, d16:2/23:0)*	Lipid
BAT_48493	BAT_57480	0.892695	BAT	48493	sphingomyelin (d18:1/22:1, d18:2/22:0, d16:1/24:1)*	Lipid	BAT	57480	sphingomyelin (d18:2/21:0, d16:2/23:0)*	Lipid
BAT_52435	BAT_57480	0.924794	BAT	52435	sphingomyelin (d18:2/23:0, d18:1/23:1, d17:1/24:1)*	Lipid	BAT	57480	sphingomyelin (d18:2/21:0, d16:2/23:0)*	Lipid
BAT_52436	BAT_57480	0.929983	BAT	52436	tricosanoyl sphingomyelin (d18:1/23:0)*	Lipid	BAT	57480	sphingomyelin (d18:2/21:0, d16:2/23:0)*	Lipid
BAT_52437	BAT_57480	0.927456	BAT	52437	sphingomyelin (d18:2/24:1, d18:1/24:2)*	Lipid	BAT	57480	sphingomyelin (d18:2/21:0, d16:2/23:0)*	Lipid
BAT_52616	BAT_57480	0.911967	BAT	52616	1-palmitoyl-2-stearoyl-GPC (16:0/18:0)	Lipid	BAT	57480	sphingomyelin (d18:2/21:0, d16:2/23:0)*	Lipid
BAT_52697	BAT_57480	0.919655	BAT	52697	1-oleoyl-2-docosahexaenoyl-GPC (18:1/22:6)*	Lipid	BAT	57480	sphingomyelin (d18:2/21:0, d16:2/23:0)*	Lipid
BAT_57330	BAT_57480	0.933821	BAT	57330	lignoceroyl sphingomyelin (d18:1/24:0)	Lipid	BAT	57480	sphingomyelin (d18:2/21:0, d16:2/23:0)*	Lipid
BAT_42463	BAT_57482	0.922419	BAT	42463	sphingomyelin (d18:1/14:0, d16:1/16:0)*	Lipid	BAT	57482	sphingomyelin (d18:2/23:1)*	Lipid
BAT_47153	BAT_57482	0.892014	BAT	47153	sphingomyelin (d18:1/24:1, d18:2/24:0)*	Lipid	BAT	57482	sphingomyelin (d18:2/23:1)*	Lipid
BAT_48493	BAT_57482	0.912322	BAT	48493	sphingomyelin (d18:1/22:1, d18:2/22:0, d16:1/24:1)*	Lipid	BAT	57482	sphingomyelin (d18:2/23:1)*	Lipid
BAT_52437	BAT_57482	0.944596	BAT	52437	sphingomyelin (d18:2/24:1, d18:1/24:2)*	Lipid	BAT	57482	sphingomyelin (d18:2/23:1)*	Lipid
BAT_57476	BAT_57482	0.913919	BAT	57476	sphingomyelin (d18:0/20:0, d16:0/22:0)*	Lipid	BAT	57482	sphingomyelin (d18:2/23:1)*	Lipid
BAT_62851	BAT_57482	0.933229	BAT	62851	hydroxypalmitoyl sphingomyelin (d18:1/16:0(OH))	Lipid	BAT	57482	sphingomyelin (d18:2/23:1)*	Lipid
BAT_33952	BAT_57511	0.916312	BAT	33952	myristoylcarnitine (C14)	Lipid	BAT	57511	linolenoylcarnitine (C18:3)*	Lipid
BAT_35160	BAT_57511	0.923818	BAT	35160	oleoylcarnitine (C18:1)	Lipid	BAT	57511	linolenoylcarnitine (C18:3)*	Lipid
BAT_46223	BAT_57511	0.97368	BAT	46223	linoleoylcarnitine (C18:2)*	Lipid	BAT	57511	linolenoylcarnitine (C18:3)*	Lipid
BAT_61769	BAT_57511	0.904364	BAT	61769	5-dodecenoylcarnitine (C12:1)	Lipid	BAT	57511	linolenoylcarnitine (C18:3)*	Lipid
BAT_57522	BAT_57512	0.933968	BAT	57522	pentadecanoylcarnitine (C15)*	Lipid	BAT	57512	margaroylcarnitine (C17)*	Lipid
BAT_1117	BAT_57519	0.908465	BAT	1117	galactitol (dulcitol)	Carbohydrate	BAT	57519	eicosenoylcarnitine (C20:1)*	Lipid
BAT_33951	BAT_57519	0.951519	BAT	33951	creatine phosphate	Amino Acid	BAT	57519	eicosenoylcarnitine (C20:1)*	Lipid
BAT_33951	BAT_57520	0.898386	BAT	33951	creatine phosphate	Amino Acid	BAT	57520	dihomo-linoleoylcarnitine (C20:2)*	Lipid
BAT_36713	BAT_57520	0.899372	BAT	36713	N6-carboxymethyllysine	Carbohydrate	BAT	57520	dihomo-linoleoylcarnitine (C20:2)*	Lipid
BAT_57519	BAT_57520	0.954287	BAT	57519	eicosenoylcarnitine (C20:1)*	Lipid	BAT	57520	dihomo-linoleoylcarnitine (C20:2)*	Lipid
BAT_57521	BAT_57520	0.952655	BAT	57521	dihomo-linolenoylcarnitine (C20:3n3 or 6)*	Lipid	BAT	57520	dihomo-linoleoylcarnitine (C20:2)*	Lipid
BAT_1117	BAT_57521	0.891803	BAT	1117	galactitol (dulcitol)	Carbohydrate	BAT	57521	dihomo-linolenoylcarnitine (C20:3n3 or 6)*	Lipid
BAT_33951	BAT_57521	0.934807	BAT	33951	creatine phosphate	Amino Acid	BAT	57521	dihomo-linolenoylcarnitine (C20:3n3 or 6)*	Lipid
BAT_42398	BAT_57521	-0.892634	BAT	42398	1-stearoyl-GPE (18:0)	Lipid	BAT	57521	dihomo-linolenoylcarnitine (C20:3n3 or 6)*	Lipid
BAT_52434	BAT_57521	-0.892685	BAT	52434	palmitoyl dihydrosphingomyelin (d18:0/16:0)*	Lipid	BAT	57521	dihomo-linolenoylcarnitine (C20:3n3 or 6)*	Lipid
BAT_57519	BAT_57521	0.953299	BAT	57519	eicosenoylcarnitine (C20:1)*	Lipid	BAT	57521	dihomo-linolenoylcarnitine (C20:3n3 or 6)*	Lipid
BAT_19130	BAT_57522	-0.943107	BAT	19130	1,2-dipalmitoyl-GPC (16:0/16:0)	Lipid	BAT	57522	pentadecanoylcarnitine (C15)*	Lipid
BAT_27718	BAT_57526	0.898631	BAT	27718	creatine	Amino Acid	BAT	57526	docosadienoylcarnitine (C22:2)*	Lipid
BAT_3155	BAT_57528	-0.944909	BAT	3155	3-ureidopropionate	Nucleotide	BAT	57528	adrenoylcarnitine (C22:4)*	Lipid
BAT_33951	BAT_57528	0.965081	BAT	33951	creatine phosphate	Amino Acid	BAT	57528	adrenoylcarnitine (C22:4)*	Lipid
BAT_57519	BAT_57528	0.910284	BAT	57519	eicosenoylcarnitine (C20:1)*	Lipid	BAT	57528	adrenoylcarnitine (C22:4)*	Lipid
BAT_57521	BAT_57528	0.897766	BAT	57521	dihomo-linolenoylcarnitine (C20:3n3 or 6)*	Lipid	BAT	57528	adrenoylcarnitine (C22:4)*	Lipid
BAT_61868	BAT_57547	0.901063	BAT	61868	1-ribosyl-imidazoleacetate*	Amino Acid	BAT	57547	2,3-dihydroxy-2-methylbutyrate	Amino Acid
BAT_32417	BAT_57810	0.954231	BAT	32417	docosatrienoate (22:3n3)	Lipid	BAT	57810	nisinate (24:6n3)	Lipid
BAT_32504	BAT_57810	0.898812	BAT	32504	docosapentaenoate (n3 DPA; 22:5n3)	Lipid	BAT	57810	nisinate (24:6n3)	Lipid
BAT_37478	BAT_57810	0.93153	BAT	37478	docosapentaenoate (n6 DPA; 22:5n6)	Lipid	BAT	57810	nisinate (24:6n3)	Lipid
BAT_44675	BAT_57810	0.901871	BAT	44675	docosahexaenoate (DHA; 22:6n3)	Lipid	BAT	57810	nisinate (24:6n3)	Lipid
BAT_52307	BAT_57810	-0.91015	BAT	52307	glycerophosphoinositol*	Lipid	BAT	57810	nisinate (24:6n3)	Lipid
BAT_48152	BAT_584	0.899347	BAT	48152	glucose	Carbohydrate	BAT	584	mannose	Carbohydrate
BAT_1125	BAT_60	0.923884	BAT	1125	isoleucine	Amino Acid	BAT	60	leucine	Amino Acid
BAT_37455	BAT_606	0.895312	BAT	37455	glycerophosphoethanolamine	Lipid	BAT	606	uridine	Nucleotide
BAT_57461	BAT_61506	-0.898949	BAT	57461	argininate*	Amino Acid	BAT	61506	myristoylcholine*	Lipid
BAT_33952	BAT_61769	0.918486	BAT	33952	myristoylcarnitine (C14)	Lipid	BAT	61769	5-dodecenoylcarnitine (C12:1)	Lipid
BAT_34534	BAT_61769	0.977015	BAT	34534	laurylcarnitine (C12)	Lipid	BAT	61769	5-dodecenoylcarnitine (C12:1)	Lipid
BAT_38178	BAT_61769	0.961813	BAT	38178	cis-4-decenoylcarnitine (C10:1)	Lipid	BAT	61769	5-dodecenoylcarnitine (C12:1)	Lipid
BAT_46223	BAT_61769	0.921901	BAT	46223	linoleoylcarnitine (C18:2)*	Lipid	BAT	61769	5-dodecenoylcarnitine (C12:1)	Lipid
BAT_48182	BAT_61769	0.935329	BAT	48182	myristoleoylcarnitine (C14:1)*	Lipid	BAT	61769	5-dodecenoylcarnitine (C12:1)	Lipid
BAT_27710	BAT_61789	0.934655	BAT	27710	N-acetylglycine	Amino Acid	BAT	61789	isocaproylglycine	Lipid
BAT_35436	BAT_61789	0.96831	BAT	35436	hexanoylglycine (C6)	Lipid	BAT	61789	isocaproylglycine	Lipid
BAT_62566	BAT_62558	0.937321	BAT	62566	1-carboxyethylphenylalanine	Amino Acid	BAT	62558	1-carboxyethylisoleucine	Amino Acid
BAT_62558	BAT_62559	0.971983	BAT	62558	1-carboxyethylisoleucine	Amino Acid	BAT	62559	1-carboxyethylleucine	Amino Acid
BAT_62566	BAT_62559	0.963246	BAT	62566	1-carboxyethylphenylalanine	Amino Acid	BAT	62559	1-carboxyethylleucine	Amino Acid
BAT_62558	BAT_62562	0.964123	BAT	62558	1-carboxyethylisoleucine	Amino Acid	BAT	62562	1-carboxyethylvaline	Amino Acid
BAT_62559	BAT_62562	0.968285	BAT	62559	1-carboxyethylleucine	Amino Acid	BAT	62562	1-carboxyethylvaline	Amino Acid
BAT_62566	BAT_62562	0.962379	BAT	62566	1-carboxyethylphenylalanine	Amino Acid	BAT	62562	1-carboxyethylvaline	Amino Acid
BAT_1827	BAT_62566	-0.919103	BAT	1827	riboflavin (Vitamin B2)	Cofactors and Vitamins	BAT	62566	1-carboxyethylphenylalanine	Amino Acid
BAT_52984	BAT_62781	-0.948346	BAT	52984	3-hydroxybutyrylcarnitine (2)	Lipid	BAT	62781	18-methylnonadecanoate (i20:0)	Lipid
BAT_37070	BAT_62807	0.905941	BAT	37070	methylphosphate	Nucleotide	BAT	62807	3'-dephospho-CoA-glutathione*	Amino Acid
BAT_35436	BAT_62850	0.89561	BAT	35436	hexanoylglycine (C6)	Lipid	BAT	62850	tetradecadienoate (14:2)*	Lipid
BAT_47153	BAT_62851	0.951638	BAT	47153	sphingomyelin (d18:1/24:1, d18:2/24:0)*	Lipid	BAT	62851	hydroxypalmitoyl sphingomyelin (d18:1/16:0(OH))	Lipid
BAT_48490	BAT_62851	0.963682	BAT	48490	sphingomyelin (d18:1/20:0, d16:1/22:0)*	Lipid	BAT	62851	hydroxypalmitoyl sphingomyelin (d18:1/16:0(OH))	Lipid
BAT_48492	BAT_62851	0.933098	BAT	48492	behenoyl sphingomyelin (d18:1/22:0)*	Lipid	BAT	62851	hydroxypalmitoyl sphingomyelin (d18:1/16:0(OH))	Lipid
BAT_52434	BAT_62851	0.895268	BAT	52434	palmitoyl dihydrosphingomyelin (d18:0/16:0)*	Lipid	BAT	62851	hydroxypalmitoyl sphingomyelin (d18:1/16:0(OH))	Lipid
BAT_52438	BAT_62851	0.917546	BAT	52438	1-stearoyl-2-oleoyl-GPC (18:0/18:1)	Lipid	BAT	62851	hydroxypalmitoyl sphingomyelin (d18:1/16:0(OH))	Lipid
BAT_52495	BAT_62851	0.950126	BAT	52495	sphingomyelin (d18:1/21:0, d17:1/22:0, d16:1/23:0)*	Lipid	BAT	62851	hydroxypalmitoyl sphingomyelin (d18:1/16:0(OH))	Lipid
BAT_52616	BAT_62851	0.920749	BAT	52616	1-palmitoyl-2-stearoyl-GPC (16:0/18:0)	Lipid	BAT	62851	hydroxypalmitoyl sphingomyelin (d18:1/16:0(OH))	Lipid
BAT_52673	BAT_62851	0.896391	BAT	52673	1-(1-enyl-palmitoyl)-2-arachidonoyl-GPE (P-16:0/20:4)*	Lipid	BAT	62851	hydroxypalmitoyl sphingomyelin (d18:1/16:0(OH))	Lipid
BAT_52683	BAT_62851	0.90644	BAT	52683	1-palmitoleoyl-2-linoleoyl-GPC (16:1/18:2)*	Lipid	BAT	62851	hydroxypalmitoyl sphingomyelin (d18:1/16:0(OH))	Lipid
BAT_53189	BAT_62851	0.946467	BAT	53189	1-linoleoyl-2-arachidonoyl-GPE (18:2/20:4)*	Lipid	BAT	62851	hydroxypalmitoyl sphingomyelin (d18:1/16:0(OH))	Lipid
BAT_57473	BAT_62851	0.934765	BAT	57473	sphingomyelin (d18:0/18:0, d19:0/17:0)*	Lipid	BAT	62851	hydroxypalmitoyl sphingomyelin (d18:1/16:0(OH))	Lipid
BAT_15681	BAT_62860	0.937816	BAT	15681	4-guanidinobutanoate	Amino Acid	BAT	62860	N6-methyllysine	Amino Acid
BAT_52452	BAT_62862	-0.919888	BAT	52452	1-stearoyl-2-linoleoyl-GPC (18:0/18:2)*	Lipid	BAT	62862	N6,N6-dimethyllysine	Amino Acid
BAT_44681	BAT_62946	-0.913001	BAT	44681	palmitoylcarnitine (C16)	Lipid	BAT	62946	1-methyl-5-imidazoleacetate	Amino Acid
BAT_3155	BAT_62947	-0.903228	BAT	3155	3-ureidopropionate	Nucleotide	BAT	62947	N,N,N-trimethyl-alanylproline betaine (TMAP)	Amino Acid
BAT_33951	BAT_62947	0.961169	BAT	33951	creatine phosphate	Amino Acid	BAT	62947	N,N,N-trimethyl-alanylproline betaine (TMAP)	Amino Acid
BAT_36713	BAT_62947	0.979746	BAT	36713	N6-carboxymethyllysine	Carbohydrate	BAT	62947	N,N,N-trimethyl-alanylproline betaine (TMAP)	Amino Acid
BAT_57519	BAT_62947	0.937175	BAT	57519	eicosenoylcarnitine (C20:1)*	Lipid	BAT	62947	N,N,N-trimethyl-alanylproline betaine (TMAP)	Amino Acid
BAT_57520	BAT_62947	0.914273	BAT	57520	dihomo-linoleoylcarnitine (C20:2)*	Lipid	BAT	62947	N,N,N-trimethyl-alanylproline betaine (TMAP)	Amino Acid
BAT_57521	BAT_62947	0.911629	BAT	57521	dihomo-linolenoylcarnitine (C20:3n3 or 6)*	Lipid	BAT	62947	N,N,N-trimethyl-alanylproline betaine (TMAP)	Amino Acid
BAT_57528	BAT_62947	0.936229	BAT	57528	adrenoylcarnitine (C22:4)*	Lipid	BAT	62947	N,N,N-trimethyl-alanylproline betaine (TMAP)	Amino Acid
BAT_38125	BAT_63	0.903816	BAT	38125	4-cholesten-3-one	Lipid	BAT	63	cholesterol	Lipid
BAT_15681	BAT_63151	-0.902212	BAT	15681	4-guanidinobutanoate	Amino Acid	BAT	63151	N,N-dimethylalanine	Amino Acid
BAT_48152	BAT_63195	0.89699	BAT	48152	glucose	Carbohydrate	BAT	63195	1-palmitoyl-2-arachidonoyl-glycosyl-GPE (16:0/20:4)	Lipid
BAT_60	BAT_64	0.921956	BAT	60	leucine	Amino Acid	BAT	64	phenylalanine	Amino Acid
HPT_32980	HPT_1110	0.894932	HPT	32980	adrenate (22:4n6)	Lipid	HPT	1110	arachidonate (20:4n6)	Lipid
Heart_37123	HPT_1110	0.905413	Heart	37123	N-glycolylneuraminate	Xenobiotics	HPT	1110	arachidonate (20:4n6)	Lipid
Heart_15990	HPT_1123	0.902551	Heart	15990	glycerophosphorylcholine (GPC)	Lipid	HPT	1123	inosine	Nucleotide
HPT_3147	HPT_1126	0.894031	HPT	3147	xanthine	Nucleotide	HPT	1126	alanine	Amino Acid
Heart_33419	HPT_12110	-0.92304	Heart	33419	2-palmitoylglycerol (16:0)	Lipid	HPT	12110	isocitrate	Energy
Muscle_22842	HPT_1299	0.916543	Muscle	22842	cholate	Lipid	HPT	1299	tyrosine	Amino Acid
Serum_52461	HPT_1299	-0.895145	Serum	52461	1-palmitoyl-2-oleoyl-GPC (16:0/18:1)	Lipid	HPT	1299	tyrosine	Amino Acid
Heart_32350	HPT_1301	0.89436	Heart	32350	1-methyl-4-imidazoleacetate	Amino Acid	HPT	1301	lysine	Amino Acid
Heart_39582	HPT_1301	-0.927898	Heart	39582	nicotinamide N-oxide	Cofactors and Vitamins	HPT	1301	lysine	Amino Acid
Liver_48187	HPT_1301	-0.906137	Liver	48187	N-acetyltaurine	Amino Acid	HPT	1301	lysine	Amino Acid
Muscle_44675	HPT_1301	0.915008	Muscle	44675	docosahexaenoate (DHA; 22:6n3)	Lipid	HPT	1301	lysine	Amino Acid
Muscle_558	HPT_1301	-0.892656	Muscle	558	adenosine 5'-diphosphoribose (ADP-ribose)	Cofactors and Vitamins	HPT	1301	lysine	Amino Acid
Serum_15443	HPT_1301	-0.902752	Serum	15443	glucuronate	Carbohydrate	HPT	1301	lysine	Amino Acid
Serum_1605	HPT_1301	0.917779	Serum	1605	ursodeoxycholate	Lipid	HPT	1301	lysine	Amino Acid
Serum_22842	HPT_1301	0.896295	Serum	22842	cholate	Lipid	HPT	1301	lysine	Amino Acid
Serum_31885	HPT_1301	0.902736	Serum	31885	beta-muricholate	Lipid	HPT	1301	lysine	Amino Acid
Serum_31904	HPT_1301	0.940791	Serum	31904	7-ketodeoxycholate	Lipid	HPT	1301	lysine	Amino Acid
Serum_52475	HPT_1301	-0.915896	Serum	52475	1-(1-enyl-stearoyl)-2-arachidonoyl-GPE (P-18:0/20:4)*	Lipid	HPT	1301	lysine	Amino Acid
Serum_52614	HPT_1301	-0.900278	Serum	52614	1-(1-enyl-stearoyl)-2-oleoyl-GPE (P-18:0/18:1)	Lipid	HPT	1301	lysine	Amino Acid
Serum_52673	HPT_1301	-0.922316	Serum	52673	1-(1-enyl-palmitoyl)-2-arachidonoyl-GPE (P-16:0/20:4)*	Lipid	HPT	1301	lysine	Amino Acid
Serum_52716	HPT_1301	-0.950627	Serum	52716	1-(1-enyl-palmitoyl)-2-palmitoyl-GPC (P-16:0/16:0)*	Lipid	HPT	1301	lysine	Amino Acid
HPT_1638	HPT_1302	0.920048	HPT	1638	arginine	Amino Acid	HPT	1302	methionine	Amino Acid
Muscle_1105	HPT_1302	0.939129	Muscle	1105	linoleate (18:2n6)	Lipid	HPT	1302	methionine	Amino Acid
Muscle_1110	HPT_1302	0.944868	Muscle	1110	arachidonate (20:4n6)	Lipid	HPT	1302	methionine	Amino Acid
Muscle_19130	HPT_1302	-0.891179	Muscle	19130	1,2-dipalmitoyl-GPC (16:0/16:0)	Lipid	HPT	1302	methionine	Amino Acid
Muscle_19503	HPT_1302	-0.942632	Muscle	19503	stearoyl sphingomyelin (d18:1/18:0)	Lipid	HPT	1302	methionine	Amino Acid
Muscle_48187	HPT_1302	-0.956235	Muscle	48187	N-acetyltaurine	Amino Acid	HPT	1302	methionine	Amino Acid
HPT_32504	HPT_1336	0.94005	HPT	32504	docosapentaenoate (n3 DPA; 22:5n3)	Lipid	HPT	1336	palmitate (16:0)	Lipid
HPT_1336	HPT_1358	0.961168	HPT	1336	palmitate (16:0)	Lipid	HPT	1358	stearate (18:0)	Lipid
HPT_32504	HPT_1358	0.930049	HPT	32504	docosapentaenoate (n3 DPA; 22:5n3)	Lipid	HPT	1358	stearate (18:0)	Lipid
HPT_35718	HPT_1358	0.896504	HPT	35718	dihomolinolenate (20:3n3 or 3n6)	Lipid	HPT	1358	stearate (18:0)	Lipid
Liver_22130	HPT_1419	-0.909498	Liver	22130	phenyllactate (PLA)	Amino Acid	HPT	1419	5-methylthioadenosine (MTA)	Amino Acid
HPT_43829	HPT_1444	0.90175	HPT	43829	gamma-glutamylvaline	Peptide	HPT	1444	pipecolate	Amino Acid
HPT_15772	HPT_1471	0.911943	HPT	15772	ribitol	Carbohydrate	HPT	1471	ribose	Carbohydrate
HPT_48189	HPT_1498	0.912325	HPT	48189	leucylglutamine*	Peptide	HPT	1498	N6,N6,N6-trimethyllysine	Amino Acid
HPT_15772	HPT_15107	0.937052	HPT	15772	ribitol	Carbohydrate	HPT	15107	N-acetylglucosamine 6-phosphate	Carbohydrate
HPT_54957	HPT_15107	-0.894787	HPT	54957	palmitoyl-arachidonoyl-glycerol (16:0/20:4) [1]*	Lipid	HPT	15107	N-acetylglucosamine 6-phosphate	Carbohydrate
HPT_54958	HPT_15107	-0.921597	HPT	54958	palmitoyl-arachidonoyl-glycerol (16:0/20:4) [2]*	Lipid	HPT	15107	N-acetylglucosamine 6-phosphate	Carbohydrate
HPT_54961	HPT_15107	-0.918247	HPT	54961	oleoyl-arachidonoyl-glycerol (18:1/20:4) [2]*	Lipid	HPT	15107	N-acetylglucosamine 6-phosphate	Carbohydrate
HPT_57449	HPT_15107	-0.903836	HPT	57449	stearoyl-arachidonoyl-glycerol (18:0/20:4) [2]*	Lipid	HPT	15107	N-acetylglucosamine 6-phosphate	Carbohydrate
HPT_15107	HPT_15122	0.913084	HPT	15107	N-acetylglucosamine 6-phosphate	Carbohydrate	HPT	15122	glycerol	Lipid
HPT_3127	HPT_15136	0.911897	HPT	3127	hypoxanthine	Nucleotide	HPT	15136	xanthosine	Nucleotide
HPT_46896	HPT_15136	-0.903453	HPT	46896	fructose 1,6-diphosphate/glucose 1,6-diphosphate/myo-inositol diphosphates	Carbohydrate	HPT	15136	xanthosine	Nucleotide
HPT_554	HPT_15136	0.944319	HPT	554	adenine	Nucleotide	HPT	15136	xanthosine	Nucleotide
HPT_57527	HPT_15136	0.904629	HPT	57527	docosatrienoylcarnitine (C22:3)*	Lipid	HPT	15136	xanthosine	Nucleotide
HPT_577	HPT_15136	-0.907506	HPT	577	fructose	Carbohydrate	HPT	15136	xanthosine	Nucleotide
HPT_605	HPT_15136	0.89633	HPT	605	uracil	Nucleotide	HPT	15136	xanthosine	Nucleotide
Heart_54958	HPT_15140	0.89133	Heart	54958	palmitoyl-arachidonoyl-glycerol (16:0/20:4) [2]*	Lipid	HPT	15140	kynurenine	Amino Acid
HPT_35649	HPT_15488	0.900572	HPT	35649	sedoheptulose-7-phosphate	Carbohydrate	HPT	15488	acetylphosphate	Energy
HPT_21184	HPT_1552	0.94782	HPT	21184	1-oleoylglycerol (18:1)	Lipid	HPT	1552	erucate (22:1n9)	Lipid
HPT_60	HPT_1561	-0.894448	HPT	60	leucine	Amino Acid	HPT	1561	alpha-tocopherol	Cofactors and Vitamins
HPT_63	HPT_1561	0.917083	HPT	63	cholesterol	Lipid	HPT	1561	alpha-tocopherol	Cofactors and Vitamins
HPT_18360	HPT_1564	0.933675	HPT	18360	adenylosuccinate	Nucleotide	HPT	1564	citrate	Energy
HPT_31555	HPT_1564	-0.919297	HPT	31555	pyridoxate	Cofactors and Vitamins	HPT	1564	citrate	Energy
HPT_62557	HPT_15650	-0.922207	HPT	62557	3-hydroxyhexanoylcarnitine (1)	Lipid	HPT	15650	N1-methyladenosine	Nucleotide
BAT_43840	HPT_1566	-0.947193	BAT	43840	acetyl-CoA	Lipid	HPT	1566	3-aminoisobutyrate	Nucleotide
iWAT_48130	HPT_15681	0.900705	iWAT	48130	N6-succinyladenosine	Nucleotide	HPT	15681	4-guanidinobutanoate	Amino Acid
HPT_1768	HPT_15716	0.892967	HPT	1768	carnosine	Amino Acid	HPT	15716	imidazole lactate	Amino Acid
HPT_42382	HPT_1573	0.91818	HPT	42382	S-adenosylhomocysteine (SAH)	Amino Acid	HPT	1573	guanosine	Nucleotide
HPT_43768	HPT_1573	0.910758	HPT	43768	docosahexaenoyl ethanolamide	Lipid	HPT	1573	guanosine	Nucleotide
HPT_57450	HPT_1573	-0.902727	HPT	57450	stearoyl-arachidonoyl-glycerol (18:0/20:4) [1]*	Lipid	HPT	1573	guanosine	Nucleotide
HPT_52713	HPT_15741	-0.914603	HPT	52713	1-(1-enyl-palmitoyl)-2-palmitoleoyl-GPC (P-16:0/16:1)*	Lipid	HPT	15741	N-acetyl-glucosamine 1-phosphate	Carbohydrate
HPT_54957	HPT_15772	-0.895762	HPT	54957	palmitoyl-arachidonoyl-glycerol (16:0/20:4) [1]*	Lipid	HPT	15772	ribitol	Carbohydrate
HPT_54958	HPT_15772	-0.916179	HPT	54958	palmitoyl-arachidonoyl-glycerol (16:0/20:4) [2]*	Lipid	HPT	15772	ribitol	Carbohydrate
HPT_57368	HPT_15772	-0.900233	HPT	57368	stearoyl-docosahexaenoyl-glycerol (18:0/22:6) [2]*	Lipid	HPT	15772	ribitol	Carbohydrate
HPT_57449	HPT_15772	-0.92264	HPT	57449	stearoyl-arachidonoyl-glycerol (18:0/20:4) [2]*	Lipid	HPT	15772	ribitol	Carbohydrate
Liver_3141	HPT_1587	0.894912	Liver	3141	betaine	Amino Acid	HPT	1587	N-acetylleucine	Amino Acid
Heart_53257	HPT_15915	0.910707	Heart	53257	palmitoloelycholine	Lipid	HPT	15915	S-adenosylmethionine (SAM)	Amino Acid
Serum_15681	HPT_15915	-0.924196	Serum	15681	4-guanidinobutanoate	Amino Acid	HPT	15915	S-adenosylmethionine (SAM)	Amino Acid
HPT_514	HPT_15949	0.906393	HPT	514	cytidine	Nucleotide	HPT	15949	2'-deoxycytidine	Nucleotide
Heart_32418	HPT_1604	-0.895363	Heart	32418	myristoleate (14:1n5)	Lipid	HPT	1604	urate	Nucleotide
eWAT_57404	HPT_1604	0.912889	eWAT	57404	glycerophosphoserine*	Lipid	HPT	1604	urate	Nucleotide
Liver_15442	HPT_1638	0.913748	Liver	15442	6-phosphogluconate	Carbohydrate	HPT	1638	arginine	Amino Acid
Muscle_1110	HPT_1638	0.909687	Muscle	1110	arachidonate (20:4n6)	Lipid	HPT	1638	arginine	Amino Acid
Muscle_35718	HPT_1638	0.902483	Muscle	35718	dihomolinolenate (20:3n3 or 3n6)	Lipid	HPT	1638	arginine	Amino Acid
HPT_62947	HPT_1649	0.896506	HPT	62947	N,N,N-trimethyl-alanylproline betaine (TMAP)	Amino Acid	HPT	1649	valine	Amino Acid
Liver_42420	HPT_1651	-0.898329	Liver	42420	erythronate*	Carbohydrate	HPT	1651	pyridoxal	Cofactors and Vitamins
HPT_32418	HPT_1670	0.930598	HPT	32418	myristoleate (14:1n5)	Lipid	HPT	1670	urea	Amino Acid
Serum_555	HPT_1670	-0.898378	Serum	555	adenosine	Nucleotide	HPT	1670	urea	Amino Acid
HPT_54958	HPT_1763	-0.903124	HPT	54958	palmitoyl-arachidonoyl-glycerol (16:0/20:4) [2]*	Lipid	HPT	1763	ribose 1-phosphate	Carbohydrate
HPT_54961	HPT_1763	-0.897964	HPT	54961	oleoyl-arachidonoyl-glycerol (18:1/20:4) [2]*	Lipid	HPT	1763	ribose 1-phosphate	Carbohydrate
HPT_19503	HPT_1768	-0.907196	HPT	19503	stearoyl sphingomyelin (d18:1/18:0)	Lipid	HPT	1768	carnosine	Amino Acid
HPT_52461	HPT_1768	-0.901165	HPT	52461	1-palmitoyl-2-oleoyl-GPC (16:0/18:1)	Lipid	HPT	1768	carnosine	Amino Acid
HPT_52464	HPT_1768	-0.893639	HPT	52464	1-palmitoyl-2-arachidonoyl-GPE (16:0/20:4)*	Lipid	HPT	1768	carnosine	Amino Acid
HPT_52616	HPT_1768	-0.891238	HPT	52616	1-palmitoyl-2-stearoyl-GPC (16:0/18:0)	Lipid	HPT	1768	carnosine	Amino Acid
HPT_52716	HPT_1768	-0.896475	HPT	52716	1-(1-enyl-palmitoyl)-2-palmitoyl-GPC (P-16:0/16:0)*	Lipid	HPT	1768	carnosine	Amino Acid
HPT_57417	HPT_1768	-0.89137	HPT	57417	N-stearoyl-sphingadienine (d18:2/18:0)*	Lipid	HPT	1768	carnosine	Amino Acid
HPT_57473	HPT_1768	-0.894242	HPT	57473	sphingomyelin (d18:0/18:0, d19:0/17:0)*	Lipid	HPT	1768	carnosine	Amino Acid
HPT_1561	HPT_17747	0.925629	HPT	1561	alpha-tocopherol	Cofactors and Vitamins	HPT	17747	sphingosine	Lipid
HPT_19258	HPT_17747	0.924525	HPT	19258	1-myristoyl-2-palmitoyl-GPC (14:0/16:0)	Lipid	HPT	17747	sphingosine	Lipid
HPT_19261	HPT_17747	0.902911	HPT	19261	1-palmitoyl-2-oleoyl-GPS (16:0/18:1)	Lipid	HPT	17747	sphingosine	Lipid
HPT_19263	HPT_17747	0.965831	HPT	19263	1-palmitoyl-2-oleoyl-GPE (16:0/18:1)	Lipid	HPT	17747	sphingosine	Lipid
HPT_42446	HPT_17747	0.923966	HPT	42446	1-palmitoyl-2-linoleoyl-GPC (16:0/18:2)	Lipid	HPT	17747	sphingosine	Lipid
HPT_42448	HPT_17747	0.932557	HPT	42448	1-stearoyl-2-oleoyl-GPE (18:0/18:1)	Lipid	HPT	17747	sphingosine	Lipid
HPT_42450	HPT_17747	0.933637	HPT	42450	1-stearoyl-2-arachidonoyl-GPC (18:0/20:4)	Lipid	HPT	17747	sphingosine	Lipid
HPT_485	HPT_17747	-0.954228	HPT	485	spermidine	Amino Acid	HPT	17747	sphingosine	Lipid
HPT_52235	HPT_17747	0.893014	HPT	52235	1-stearoyl-2-arachidonoyl-GPS (18:0/20:4)	Lipid	HPT	17747	sphingosine	Lipid
HPT_52438	HPT_17747	0.937369	HPT	52438	1-stearoyl-2-oleoyl-GPC (18:0/18:1)	Lipid	HPT	17747	sphingosine	Lipid
HPT_52447	HPT_17747	0.976342	HPT	52447	1-stearoyl-2-arachidonoyl-GPE (18:0/20:4)	Lipid	HPT	17747	sphingosine	Lipid
HPT_52448	HPT_17747	0.908536	HPT	52448	1-palmitoyl-2-oleoyl-GPG (16:0/18:1)	Lipid	HPT	17747	sphingosine	Lipid
HPT_52449	HPT_17747	0.936666	HPT	52449	1-stearoyl-2-arachidonoyl-GPI (18:0/20:4)	Lipid	HPT	17747	sphingosine	Lipid
HPT_52454	HPT_17747	0.937219	HPT	52454	1-palmitoyl-2-dihomo-linolenoyl-GPC (16:0/20:3n3 or 6)*	Lipid	HPT	17747	sphingosine	Lipid
HPT_52457	HPT_17747	0.972859	HPT	52457	1,2-dioleoyl-GPC (18:1/18:1)	Lipid	HPT	17747	sphingosine	Lipid
HPT_52461	HPT_17747	0.9546	HPT	52461	1-palmitoyl-2-oleoyl-GPC (16:0/18:1)	Lipid	HPT	17747	sphingosine	Lipid
HPT_52462	HPT_17747	0.936725	HPT	52462	1-palmitoyl-2-arachidonoyl-GPC (16:0/20:4n6)	Lipid	HPT	17747	sphingosine	Lipid
HPT_52464	HPT_17747	0.97085	HPT	52464	1-palmitoyl-2-arachidonoyl-GPE (16:0/20:4)*	Lipid	HPT	17747	sphingosine	Lipid
HPT_52465	HPT_17747	0.958776	HPT	52465	1-palmitoyl-2-docosahexaenoyl-GPE (16:0/22:6)*	Lipid	HPT	17747	sphingosine	Lipid
HPT_52470	HPT_17747	0.89861	HPT	52470	1-palmitoyl-2-palmitoleoyl-GPC (16:0/16:1)*	Lipid	HPT	17747	sphingosine	Lipid
HPT_52475	HPT_17747	0.983527	HPT	52475	1-(1-enyl-stearoyl)-2-arachidonoyl-GPE (P-18:0/20:4)*	Lipid	HPT	17747	sphingosine	Lipid
HPT_52478	HPT_17747	0.929321	HPT	52478	1-(1-enyl-palmitoyl)-2-oleoyl-GPC (P-16:0/18:1)*	Lipid	HPT	17747	sphingosine	Lipid
HPT_52609	HPT_17747	0.944199	HPT	52609	1,2-dioleoyl-GPE (18:1/18:1)	Lipid	HPT	17747	sphingosine	Lipid
HPT_52610	HPT_17747	0.931275	HPT	52610	1-palmitoyl-2-docosahexaenoyl-GPC (16:0/22:6)	Lipid	HPT	17747	sphingosine	Lipid
HPT_52611	HPT_17747	0.949948	HPT	52611	1-stearoyl-2-docosahexaenoyl-GPC (18:0/22:6)	Lipid	HPT	17747	sphingosine	Lipid
HPT_52616	HPT_17747	0.969722	HPT	52616	1-palmitoyl-2-stearoyl-GPC (16:0/18:0)	Lipid	HPT	17747	sphingosine	Lipid
HPT_52697	HPT_17747	0.920925	HPT	52697	1-oleoyl-2-docosahexaenoyl-GPC (18:1/22:6)*	Lipid	HPT	17747	sphingosine	Lipid
HPT_52716	HPT_17747	0.948369	HPT	52716	1-(1-enyl-palmitoyl)-2-palmitoyl-GPC (P-16:0/16:0)*	Lipid	HPT	17747	sphingosine	Lipid
HPT_53209	HPT_17747	0.965273	HPT	53209	1-oleoyl-2-docosahexaenoyl-GPE (18:1/22:6)*	Lipid	HPT	17747	sphingosine	Lipid
HPT_55041	HPT_17747	0.966975	HPT	55041	1-oleoyl-2-arachidonoyl-GPE (18:1/20:4)*	Lipid	HPT	17747	sphingosine	Lipid
HPT_57417	HPT_17747	0.9527	HPT	57417	N-stearoyl-sphingadienine (d18:2/18:0)*	Lipid	HPT	17747	sphingosine	Lipid
HPT_63	HPT_17747	0.948999	HPT	63	cholesterol	Lipid	HPT	17747	sphingosine	Lipid
HPT_32504	HPT_17805	0.898448	HPT	32504	docosapentaenoate (n3 DPA; 22:5n3)	Lipid	HPT	17805	dihomo-linoleate (20:2n6)	Lipid
HPT_35718	HPT_17805	0.95921	HPT	35718	dihomolinolenate (20:3n3 or 3n6)	Lipid	HPT	17805	dihomo-linoleate (20:2n6)	Lipid
HPT_37478	HPT_17805	0.917228	HPT	37478	docosapentaenoate (n6 DPA; 22:5n6)	Lipid	HPT	17805	dihomo-linoleate (20:2n6)	Lipid
HPT_44675	HPT_17805	0.961084	HPT	44675	docosahexaenoate (DHA; 22:6n3)	Lipid	HPT	17805	dihomo-linoleate (20:2n6)	Lipid
BAT_53176	HPT_1806	0.918848	BAT	53176	1-linoleoyl-2-linolenoyl-GPC (18:2/18:3)*	Lipid	HPT	1806	retinol (Vitamin A)	Cofactors and Vitamins
HPT_37059	HPT_1827	0.937055	HPT	37059	malonylcarnitine	Lipid	HPT	1827	riboflavin (Vitamin B2)	Cofactors and Vitamins
Serum_52449	HPT_18357	-0.904005	Serum	52449	1-stearoyl-2-arachidonoyl-GPI (18:0/20:4)	Lipid	HPT	18357	glycylvaline	Peptide
HPT_31555	HPT_18360	-0.901156	HPT	31555	pyridoxate	Cofactors and Vitamins	HPT	18360	adenylosuccinate	Nucleotide
HPT_554	HPT_18360	-0.895132	HPT	554	adenine	Nucleotide	HPT	18360	adenylosuccinate	Nucleotide
iWAT_42459	HPT_18369	-0.914304	iWAT	42459	sphingomyelin (d18:2/16:0, d18:1/16:1)*	Lipid	HPT	18369	gamma-glutamylleucine	Peptide
iWAT_57477	HPT_18369	-0.893641	iWAT	57477	sphingomyelin (d18:1/22:2, d18:2/22:1, d16:1/24:2)*	Lipid	HPT	18369	gamma-glutamylleucine	Peptide
HPT_60	HPT_1898	0.896918	HPT	60	leucine	Amino Acid	HPT	1898	proline	Amino Acid
HPT_19503	HPT_19130	0.970622	HPT	19503	stearoyl sphingomyelin (d18:1/18:0)	Lipid	HPT	19130	1,2-dipalmitoyl-GPC (16:0/16:0)	Lipid
HPT_48491	HPT_19130	0.896129	HPT	48491	sphingomyelin (d18:1/20:1, d18:2/20:0)*	Lipid	HPT	19130	1,2-dipalmitoyl-GPC (16:0/16:0)	Lipid
HPT_52461	HPT_19130	0.911754	HPT	52461	1-palmitoyl-2-oleoyl-GPC (16:0/18:1)	Lipid	HPT	19130	1,2-dipalmitoyl-GPC (16:0/16:0)	Lipid
HPT_52466	HPT_19130	0.933259	HPT	52466	1-stearoyl-2-docosahexaenoyl-GPE (18:0/22:6)*	Lipid	HPT	19130	1,2-dipalmitoyl-GPC (16:0/16:0)	Lipid
HPT_52616	HPT_19130	0.908528	HPT	52616	1-palmitoyl-2-stearoyl-GPC (16:0/18:0)	Lipid	HPT	19130	1,2-dipalmitoyl-GPC (16:0/16:0)	Lipid
HPT_1561	HPT_19258	0.953004	HPT	1561	alpha-tocopherol	Cofactors and Vitamins	HPT	19258	1-myristoyl-2-palmitoyl-GPC (14:0/16:0)	Lipid
HPT_60	HPT_19258	-0.89789	HPT	60	leucine	Amino Acid	HPT	19258	1-myristoyl-2-palmitoyl-GPC (14:0/16:0)	Lipid
HPT_63	HPT_19258	0.940729	HPT	63	cholesterol	Lipid	HPT	19258	1-myristoyl-2-palmitoyl-GPC (14:0/16:0)	Lipid
HPT_35186	HPT_19260	0.916806	HPT	35186	1-arachidonoyl-GPE (20:4n6)*	Lipid	HPT	19260	1-oleoyl-GPS (18:1)	Lipid
HPT_1561	HPT_19261	0.93727	HPT	1561	alpha-tocopherol	Cofactors and Vitamins	HPT	19261	1-palmitoyl-2-oleoyl-GPS (16:0/18:1)	Lipid
HPT_19258	HPT_19261	0.980217	HPT	19258	1-myristoyl-2-palmitoyl-GPC (14:0/16:0)	Lipid	HPT	19261	1-palmitoyl-2-oleoyl-GPS (16:0/18:1)	Lipid
HPT_60	HPT_19261	-0.898216	HPT	60	leucine	Amino Acid	HPT	19261	1-palmitoyl-2-oleoyl-GPS (16:0/18:1)	Lipid
HPT_63	HPT_19261	0.892472	HPT	63	cholesterol	Lipid	HPT	19261	1-palmitoyl-2-oleoyl-GPS (16:0/18:1)	Lipid
Serum_33969	HPT_19261	0.901857	Serum	33969	stearidonate (18:4n3)	Lipid	HPT	19261	1-palmitoyl-2-oleoyl-GPS (16:0/18:1)	Lipid
HPT_1561	HPT_19263	0.957877	HPT	1561	alpha-tocopherol	Cofactors and Vitamins	HPT	19263	1-palmitoyl-2-oleoyl-GPE (16:0/18:1)	Lipid
HPT_19258	HPT_19263	0.983884	HPT	19258	1-myristoyl-2-palmitoyl-GPC (14:0/16:0)	Lipid	HPT	19263	1-palmitoyl-2-oleoyl-GPE (16:0/18:1)	Lipid
HPT_19261	HPT_19263	0.967772	HPT	19261	1-palmitoyl-2-oleoyl-GPS (16:0/18:1)	Lipid	HPT	19263	1-palmitoyl-2-oleoyl-GPE (16:0/18:1)	Lipid
HPT_60	HPT_19263	-0.901768	HPT	60	leucine	Amino Acid	HPT	19263	1-palmitoyl-2-oleoyl-GPE (16:0/18:1)	Lipid
HPT_63	HPT_19263	0.965517	HPT	63	cholesterol	Lipid	HPT	19263	1-palmitoyl-2-oleoyl-GPE (16:0/18:1)	Lipid
HPT_1561	HPT_19265	0.895516	HPT	1561	alpha-tocopherol	Cofactors and Vitamins	HPT	19265	1-stearoyl-2-oleoyl-GPS (18:0/18:1)	Lipid
HPT_39271	HPT_19265	0.926364	HPT	39271	1-(1-enyl-stearoyl)-GPE (P-18:0)*	Lipid	HPT	19265	1-stearoyl-2-oleoyl-GPS (18:0/18:1)	Lipid
HPT_42398	HPT_19265	0.908781	HPT	42398	1-stearoyl-GPE (18:0)	Lipid	HPT	19265	1-stearoyl-2-oleoyl-GPS (18:0/18:1)	Lipid
HPT_42446	HPT_19265	0.911132	HPT	42446	1-palmitoyl-2-linoleoyl-GPC (16:0/18:2)	Lipid	HPT	19265	1-stearoyl-2-oleoyl-GPS (18:0/18:1)	Lipid
HPT_42448	HPT_19265	0.934367	HPT	42448	1-stearoyl-2-oleoyl-GPE (18:0/18:1)	Lipid	HPT	19265	1-stearoyl-2-oleoyl-GPS (18:0/18:1)	Lipid
HPT_47153	HPT_19265	0.934437	HPT	47153	sphingomyelin (d18:1/24:1, d18:2/24:0)*	Lipid	HPT	19265	1-stearoyl-2-oleoyl-GPS (18:0/18:1)	Lipid
HPT_48493	HPT_19265	0.943008	HPT	48493	sphingomyelin (d18:1/22:1, d18:2/22:0, d16:1/24:1)*	Lipid	HPT	19265	1-stearoyl-2-oleoyl-GPS (18:0/18:1)	Lipid
HPT_52235	HPT_19265	0.94598	HPT	52235	1-stearoyl-2-arachidonoyl-GPS (18:0/20:4)	Lipid	HPT	19265	1-stearoyl-2-oleoyl-GPS (18:0/18:1)	Lipid
HPT_52435	HPT_19265	0.915643	HPT	52435	sphingomyelin (d18:2/23:0, d18:1/23:1, d17:1/24:1)*	Lipid	HPT	19265	1-stearoyl-2-oleoyl-GPS (18:0/18:1)	Lipid
HPT_52438	HPT_19265	0.933687	HPT	52438	1-stearoyl-2-oleoyl-GPC (18:0/18:1)	Lipid	HPT	19265	1-stearoyl-2-oleoyl-GPS (18:0/18:1)	Lipid
HPT_52448	HPT_19265	0.922922	HPT	52448	1-palmitoyl-2-oleoyl-GPG (16:0/18:1)	Lipid	HPT	19265	1-stearoyl-2-oleoyl-GPS (18:0/18:1)	Lipid
HPT_52449	HPT_19265	0.934127	HPT	52449	1-stearoyl-2-arachidonoyl-GPI (18:0/20:4)	Lipid	HPT	19265	1-stearoyl-2-oleoyl-GPS (18:0/18:1)	Lipid
HPT_52478	HPT_19265	0.904627	HPT	52478	1-(1-enyl-palmitoyl)-2-oleoyl-GPC (P-16:0/18:1)*	Lipid	HPT	19265	1-stearoyl-2-oleoyl-GPS (18:0/18:1)	Lipid
HPT_52609	HPT_19265	0.924737	HPT	52609	1,2-dioleoyl-GPE (18:1/18:1)	Lipid	HPT	19265	1-stearoyl-2-oleoyl-GPS (18:0/18:1)	Lipid
HPT_52610	HPT_19265	0.928036	HPT	52610	1-palmitoyl-2-docosahexaenoyl-GPC (16:0/22:6)	Lipid	HPT	19265	1-stearoyl-2-oleoyl-GPS (18:0/18:1)	Lipid
HPT_52611	HPT_19265	0.93162	HPT	52611	1-stearoyl-2-docosahexaenoyl-GPC (18:0/22:6)	Lipid	HPT	19265	1-stearoyl-2-oleoyl-GPS (18:0/18:1)	Lipid
HPT_52614	HPT_19265	0.947905	HPT	52614	1-(1-enyl-stearoyl)-2-oleoyl-GPE (P-18:0/18:1)	Lipid	HPT	19265	1-stearoyl-2-oleoyl-GPS (18:0/18:1)	Lipid
HPT_52697	HPT_19265	0.917035	HPT	52697	1-oleoyl-2-docosahexaenoyl-GPC (18:1/22:6)*	Lipid	HPT	19265	1-stearoyl-2-oleoyl-GPS (18:0/18:1)	Lipid
HPT_53195	HPT_19265	0.971446	HPT	53195	1-myristoyl-2-arachidonoyl-GPC (14:0/20:4)*	Lipid	HPT	19265	1-stearoyl-2-oleoyl-GPS (18:0/18:1)	Lipid
HPT_54994	HPT_19265	0.92592	HPT	54994	1-oleoyl-2-arachidonoyl-GPI (18:1/20:4) *	Lipid	HPT	19265	1-stearoyl-2-oleoyl-GPS (18:0/18:1)	Lipid
Heart_604	HPT_19266	0.911341	Heart	604	thymine	Nucleotide	HPT	19266	2-arachidonoylglycerol (20:4)	Lipid
HPT_514	HPT_19324	-0.897754	HPT	514	cytidine	Nucleotide	HPT	19324	1-stearoyl-GPI (18:0)	Lipid
HPT_17747	HPT_19503	0.902377	HPT	17747	sphingosine	Lipid	HPT	19503	stearoyl sphingomyelin (d18:1/18:0)	Lipid
HPT_19263	HPT_19503	0.897273	HPT	19263	1-palmitoyl-2-oleoyl-GPE (16:0/18:1)	Lipid	HPT	19503	stearoyl sphingomyelin (d18:1/18:0)	Lipid
HPT_48490	HPT_19503	0.907656	HPT	48490	sphingomyelin (d18:1/20:0, d16:1/22:0)*	Lipid	HPT	19503	stearoyl sphingomyelin (d18:1/18:0)	Lipid
HPT_52447	HPT_19503	0.904167	HPT	52447	1-stearoyl-2-arachidonoyl-GPE (18:0/20:4)	Lipid	HPT	19503	stearoyl sphingomyelin (d18:1/18:0)	Lipid
HPT_52454	HPT_19503	0.929021	HPT	52454	1-palmitoyl-2-dihomo-linolenoyl-GPC (16:0/20:3n3 or 6)*	Lipid	HPT	19503	stearoyl sphingomyelin (d18:1/18:0)	Lipid
HPT_52457	HPT_19503	0.892873	HPT	52457	1,2-dioleoyl-GPC (18:1/18:1)	Lipid	HPT	19503	stearoyl sphingomyelin (d18:1/18:0)	Lipid
HPT_52461	HPT_19503	0.966044	HPT	52461	1-palmitoyl-2-oleoyl-GPC (16:0/18:1)	Lipid	HPT	19503	stearoyl sphingomyelin (d18:1/18:0)	Lipid
HPT_52462	HPT_19503	0.897469	HPT	52462	1-palmitoyl-2-arachidonoyl-GPC (16:0/20:4n6)	Lipid	HPT	19503	stearoyl sphingomyelin (d18:1/18:0)	Lipid
HPT_52464	HPT_19503	0.911169	HPT	52464	1-palmitoyl-2-arachidonoyl-GPE (16:0/20:4)*	Lipid	HPT	19503	stearoyl sphingomyelin (d18:1/18:0)	Lipid
HPT_52466	HPT_19503	0.923131	HPT	52466	1-stearoyl-2-docosahexaenoyl-GPE (18:0/22:6)*	Lipid	HPT	19503	stearoyl sphingomyelin (d18:1/18:0)	Lipid
HPT_52475	HPT_19503	0.905747	HPT	52475	1-(1-enyl-stearoyl)-2-arachidonoyl-GPE (P-18:0/20:4)*	Lipid	HPT	19503	stearoyl sphingomyelin (d18:1/18:0)	Lipid
HPT_52615	HPT_19503	0.914042	HPT	52615	sphingomyelin (d18:1/17:0, d17:1/18:0, d19:1/16:0)	Lipid	HPT	19503	stearoyl sphingomyelin (d18:1/18:0)	Lipid
HPT_52616	HPT_19503	0.946172	HPT	52616	1-palmitoyl-2-stearoyl-GPC (16:0/18:0)	Lipid	HPT	19503	stearoyl sphingomyelin (d18:1/18:0)	Lipid
HPT_52716	HPT_19503	0.944352	HPT	52716	1-(1-enyl-palmitoyl)-2-palmitoyl-GPC (P-16:0/16:0)*	Lipid	HPT	19503	stearoyl sphingomyelin (d18:1/18:0)	Lipid
HPT_57417	HPT_19503	0.926624	HPT	57417	N-stearoyl-sphingadienine (d18:2/18:0)*	Lipid	HPT	19503	stearoyl sphingomyelin (d18:1/18:0)	Lipid
HPT_57473	HPT_19503	0.944291	HPT	57473	sphingomyelin (d18:0/18:0, d19:0/17:0)*	Lipid	HPT	19503	stearoyl sphingomyelin (d18:1/18:0)	Lipid
HPT_42450	HPT_20675	-0.893535	HPT	42450	1-stearoyl-2-arachidonoyl-GPC (18:0/20:4)	Lipid	HPT	20675	1,5-anhydroglucitol (1,5-AG)	Carbohydrate
HPT_52448	HPT_20675	-0.904474	HPT	52448	1-palmitoyl-2-oleoyl-GPG (16:0/18:1)	Lipid	HPT	20675	1,5-anhydroglucitol (1,5-AG)	Carbohydrate
HPT_52465	HPT_20675	-0.917198	HPT	52465	1-palmitoyl-2-docosahexaenoyl-GPE (16:0/22:6)*	Lipid	HPT	20675	1,5-anhydroglucitol (1,5-AG)	Carbohydrate
HPT_52467	HPT_20675	-0.893633	HPT	52467	1-palmitoyl-2-arachidonoyl-GPI (16:0/20:4)*	Lipid	HPT	20675	1,5-anhydroglucitol (1,5-AG)	Carbohydrate
HPT_52610	HPT_20675	-0.898349	HPT	52610	1-palmitoyl-2-docosahexaenoyl-GPC (16:0/22:6)	Lipid	HPT	20675	1,5-anhydroglucitol (1,5-AG)	Carbohydrate
HPT_52611	HPT_20675	-0.900436	HPT	52611	1-stearoyl-2-docosahexaenoyl-GPC (18:0/22:6)	Lipid	HPT	20675	1,5-anhydroglucitol (1,5-AG)	Carbohydrate
HPT_52697	HPT_20675	-0.891207	HPT	52697	1-oleoyl-2-docosahexaenoyl-GPC (18:1/22:6)*	Lipid	HPT	20675	1,5-anhydroglucitol (1,5-AG)	Carbohydrate
HPT_53209	HPT_20675	-0.912598	HPT	53209	1-oleoyl-2-docosahexaenoyl-GPE (18:1/22:6)*	Lipid	HPT	20675	1,5-anhydroglucitol (1,5-AG)	Carbohydrate
HPT_21127	HPT_21232	0.914475	HPT	21127	1-palmitoylglycerol (16:0)	Lipid	HPT	21232	2-oleoylglycerol (18:1)	Lipid
HPT_63009	HPT_2127	0.894689	HPT	63009	S-(1,2-dicarboxyethyl)glutathione	Amino Acid	HPT	2127	glutathione, reduced (GSH)	Amino Acid
Heart_33969	HPT_22001	-0.901906	Heart	33969	stearidonate (18:4n3)	Lipid	HPT	22001	3-hydroxyoctanoate	Lipid
Muscle_40008	HPT_22001	0.891913	Muscle	40008	isoleucylglycine	Peptide	HPT	22001	3-hydroxyoctanoate	Lipid
HPT_22001	HPT_22053	0.895682	HPT	22001	3-hydroxyoctanoate	Lipid	HPT	22053	3-hydroxydecanoate	Lipid
Heart_33969	HPT_22053	-0.965261	Heart	33969	stearidonate (18:4n3)	Lipid	HPT	22053	3-hydroxydecanoate	Lipid
HPT_15705	HPT_22130	0.918474	HPT	15705	cystathionine	Amino Acid	HPT	22130	phenyllactate (PLA)	Amino Acid
BAT_53176	HPT_22137	0.914129	BAT	53176	1-linoleoyl-2-linolenoyl-GPC (18:2/18:3)*	Lipid	HPT	22137	homoarginine	Amino Acid
Muscle_1645	HPT_22138	-0.941967	Muscle	1645	laurate (12:0)	Lipid	HPT	22138	homocitrulline	Amino Acid
HPT_43768	HPT_22152	0.893775	HPT	43768	docosahexaenoyl ethanolamide	Lipid	HPT	22152	nicotinamide ribonucleotide (NMN)	Cofactors and Vitamins
Heart_2132	HPT_22250	0.900419	Heart	2132	citrulline	Amino Acid	HPT	22250	pyruvate	Carbohydrate
eWAT_54966	HPT_27447	0.90154	eWAT	54966	diacylglycerol (16:1/18:2 [2], 16:0/18:3 [1])*	Lipid	HPT	27447	1-linoleoylglycerol (18:2)	Lipid
Serum_27672	HPT_27672	0.938395	Serum	27672	3-indoxyl sulfate	Amino Acid	HPT	27672	3-indoxyl sulfate	Amino Acid
eWAT_33945	HPT_27731	0.904926	eWAT	33945	phenylacetylglycine	Peptide	HPT	27731	ribonate (ribonolactone)	Carbohydrate
eWAT_48487	HPT_2831	0.924234	eWAT	48487	4-hydroxy-nonenal-glutathione	Amino Acid	HPT	2831	adenosine 3',5'-cyclic monophosphate (cAMP)	Nucleotide
Heart_57528	HPT_2849	0.909418	Heart	57528	adrenoylcarnitine (C22:4)*	Lipid	HPT	2849	guanosine 5'- monophosphate (5'-GMP)	Nucleotide
Heart_62436	HPT_2849	0.924676	Heart	62436	meadoylcarnitine (C20:3n9)*	Lipid	HPT	2849	guanosine 5'- monophosphate (5'-GMP)	Nucleotide
HPT_554	HPT_3127	0.945856	HPT	554	adenine	Nucleotide	HPT	3127	hypoxanthine	Nucleotide
HPT_605	HPT_3127	0.943275	HPT	605	uracil	Nucleotide	HPT	3127	hypoxanthine	Nucleotide
BAT_33230	HPT_3141	-0.900305	BAT	33230	1-palmitoleoyl-GPC* (16:1)*	Lipid	HPT	3141	betaine	Amino Acid
HPT_3127	HPT_3147	0.955339	HPT	3127	hypoxanthine	Nucleotide	HPT	3147	xanthine	Nucleotide
HPT_43768	HPT_3147	0.914581	HPT	43768	docosahexaenoyl ethanolamide	Lipid	HPT	3147	xanthine	Nucleotide
HPT_46896	HPT_3147	-0.89129	HPT	46896	fructose 1,6-diphosphate/glucose 1,6-diphosphate/myo-inositol diphosphates	Carbohydrate	HPT	3147	xanthine	Nucleotide
HPT_48258	HPT_3147	0.892411	HPT	48258	1-oleoyl-GPC (18:1)	Lipid	HPT	3147	xanthine	Nucleotide
HPT_3127	HPT_31555	0.914095	HPT	3127	hypoxanthine	Nucleotide	HPT	31555	pyridoxate	Cofactors and Vitamins
HPT_554	HPT_31555	0.915267	HPT	554	adenine	Nucleotide	HPT	31555	pyridoxate	Cofactors and Vitamins
HPT_605	HPT_31555	0.918196	HPT	605	uracil	Nucleotide	HPT	31555	pyridoxate	Cofactors and Vitamins
Serum_31928	HPT_32328	-0.894932	Serum	31928	2-methylbutyrylglycine (C5)	Amino Acid	HPT	32328	hexanoylcarnitine (C6)	Lipid
HPT_42463	HPT_32352	0.911103	HPT	42463	sphingomyelin (d18:1/14:0, d16:1/16:0)*	Lipid	HPT	32352	guanine	Nucleotide
HPT_513	HPT_32352	-0.925064	HPT	513	creatinine	Amino Acid	HPT	32352	guanine	Nucleotide
HPT_48857	HPT_32377	0.896628	HPT	48857	glycerophosphoglycerol	Lipid	HPT	32377	N-acetylneuraminate	Carbohydrate
eWAT_1670	HPT_32418	0.893632	eWAT	1670	urea	Amino Acid	HPT	32418	myristoleate (14:1n5)	Lipid
HPT_35718	HPT_32504	0.945248	HPT	35718	dihomolinolenate (20:3n3 or 3n6)	Lipid	HPT	32504	docosapentaenoate (n3 DPA; 22:5n3)	Lipid
HPT_44675	HPT_32504	0.904829	HPT	44675	docosahexaenoate (DHA; 22:6n3)	Lipid	HPT	32504	docosapentaenoate (n3 DPA; 22:5n3)	Lipid
HPT_61698	HPT_32504	0.923839	HPT	61698	2-hydroxynervonate*	Lipid	HPT	32504	docosapentaenoate (n3 DPA; 22:5n3)	Lipid
HPT_1336	HPT_32506	0.921874	HPT	1336	palmitate (16:0)	Lipid	HPT	32506	2-linoleoylglycerol (18:2)	Lipid
BAT_57687	HPT_32980	-0.914548	BAT	57687	N-trimethyl 5-aminovalerate	Amino Acid	HPT	32980	adrenate (22:4n6)	Lipid
HPT_15107	HPT_33230	0.90344	HPT	15107	N-acetylglucosamine 6-phosphate	Carbohydrate	HPT	33230	1-palmitoleoyl-GPC* (16:1)*	Lipid
HPT_43768	HPT_33230	0.902584	HPT	43768	docosahexaenoyl ethanolamide	Lipid	HPT	33230	1-palmitoleoyl-GPC* (16:1)*	Lipid
eWAT_54966	HPT_33442	-0.896929	eWAT	54966	diacylglycerol (16:1/18:2 [2], 16:0/18:3 [1])*	Lipid	HPT	33442	pseudouridine	Nucleotide
Heart_33447	HPT_33487	-0.90272	Heart	33447	palmitoleate (16:1n7)	Lipid	HPT	33487	glutamate, gamma-methyl ester	Amino Acid
Heart_396	HPT_33487	-0.906575	Heart	396	glutarate (pentanedioate)	Lipid	HPT	33487	glutamate, gamma-methyl ester	Amino Acid
Heart_52285	HPT_33487	-0.899991	Heart	52285	oleate/vaccenate (18:1)	Lipid	HPT	33487	glutamate, gamma-methyl ester	Amino Acid
Liver_15720	HPT_33487	-0.924807	Liver	15720	N-acetylglutamate	Amino Acid	HPT	33487	glutamate, gamma-methyl ester	Amino Acid
Muscle_1549	HPT_33487	-0.892929	Muscle	1549	3-hydroxyisobutyrate	Amino Acid	HPT	33487	glutamate, gamma-methyl ester	Amino Acid
HPT_1552	HPT_33587	0.891728	HPT	1552	erucate (22:1n9)	Lipid	HPT	33587	eicosenoate (20:1n9 or 1n11)	Lipid
HPT_17805	HPT_33587	0.911149	HPT	17805	dihomo-linoleate (20:2n6)	Lipid	HPT	33587	eicosenoate (20:1n9 or 1n11)	Lipid
HPT_44675	HPT_33587	0.902632	HPT	44675	docosahexaenoate (DHA; 22:6n3)	Lipid	HPT	33587	eicosenoate (20:1n9 or 1n11)	Lipid
HPT_52285	HPT_33587	0.951221	HPT	52285	oleate/vaccenate (18:1)	Lipid	HPT	33587	eicosenoate (20:1n9 or 1n11)	Lipid
HPT_39271	HPT_33939	-0.906322	HPT	39271	1-(1-enyl-stearoyl)-GPE (P-18:0)*	Lipid	HPT	33939	N-acetylthreonine	Amino Acid
HPT_42398	HPT_33939	-0.925027	HPT	42398	1-stearoyl-GPE (18:0)	Lipid	HPT	33939	N-acetylthreonine	Amino Acid
HPT_42446	HPT_33939	-0.920158	HPT	42446	1-palmitoyl-2-linoleoyl-GPC (16:0/18:2)	Lipid	HPT	33939	N-acetylthreonine	Amino Acid
HPT_52470	HPT_33939	-0.895191	HPT	52470	1-palmitoyl-2-palmitoleoyl-GPC (16:0/16:1)*	Lipid	HPT	33939	N-acetylthreonine	Amino Acid
HPT_52478	HPT_33939	-0.901464	HPT	52478	1-(1-enyl-palmitoyl)-2-oleoyl-GPC (P-16:0/18:1)*	Lipid	HPT	33939	N-acetylthreonine	Amino Acid
HPT_52615	HPT_33939	-0.900524	HPT	52615	sphingomyelin (d18:1/17:0, d17:1/18:0, d19:1/16:0)	Lipid	HPT	33939	N-acetylthreonine	Amino Acid
HPT_52697	HPT_33939	-0.897693	HPT	52697	1-oleoyl-2-docosahexaenoyl-GPC (18:1/22:6)*	Lipid	HPT	33939	N-acetylthreonine	Amino Acid
HPT_60	HPT_33939	0.921904	HPT	60	leucine	Amino Acid	HPT	33939	N-acetylthreonine	Amino Acid
HPT_63	HPT_33939	-0.909023	HPT	63	cholesterol	Lipid	HPT	33939	N-acetylthreonine	Amino Acid
BAT_1303	HPT_33950	-0.903777	BAT	1303	malate	Energy	HPT	33950	N-acetylphenylalanine	Amino Acid
Heart_62781	HPT_33950	-0.909688	Heart	62781	18-methylnonadecanoate (i20:0)	Lipid	HPT	33950	N-acetylphenylalanine	Amino Acid
HPT_53223	HPT_33952	0.950559	HPT	53223	palmitoleoylcarnitine (C16:1)*	Lipid	HPT	33952	myristoylcarnitine (C14)	Lipid
BAT_2132	HPT_33953	0.908895	BAT	2132	citrulline	Amino Acid	HPT	33953	N-acetylarginine	Amino Acid
HPT_35631	HPT_33961	0.928325	HPT	35631	1-palmitoyl-GPE (16:0)	Lipid	HPT	33961	1-stearoyl-GPC (18:0)	Lipid
HPT_33587	HPT_33972	0.902439	HPT	33587	eicosenoate (20:1n9 or 1n11)	Lipid	HPT	33972	10-nonadecenoate (19:1n9)	Lipid
HPT_1561	HPT_34302	-0.931157	HPT	1561	alpha-tocopherol	Cofactors and Vitamins	HPT	34302	dehydroascorbate	Cofactors and Vitamins
HPT_19258	HPT_34302	-0.920898	HPT	19258	1-myristoyl-2-palmitoyl-GPC (14:0/16:0)	Lipid	HPT	34302	dehydroascorbate	Cofactors and Vitamins
HPT_19263	HPT_34302	-0.910062	HPT	19263	1-palmitoyl-2-oleoyl-GPE (16:0/18:1)	Lipid	HPT	34302	dehydroascorbate	Cofactors and Vitamins
HPT_42446	HPT_34302	-0.89676	HPT	42446	1-palmitoyl-2-linoleoyl-GPC (16:0/18:2)	Lipid	HPT	34302	dehydroascorbate	Cofactors and Vitamins
HPT_42450	HPT_34302	-0.92939	HPT	42450	1-stearoyl-2-arachidonoyl-GPC (18:0/20:4)	Lipid	HPT	34302	dehydroascorbate	Cofactors and Vitamins
HPT_42459	HPT_34302	-0.892259	HPT	42459	sphingomyelin (d18:2/16:0, d18:1/16:1)*	Lipid	HPT	34302	dehydroascorbate	Cofactors and Vitamins
HPT_52235	HPT_34302	-0.891623	HPT	52235	1-stearoyl-2-arachidonoyl-GPS (18:0/20:4)	Lipid	HPT	34302	dehydroascorbate	Cofactors and Vitamins
HPT_52438	HPT_34302	-0.924409	HPT	52438	1-stearoyl-2-oleoyl-GPC (18:0/18:1)	Lipid	HPT	34302	dehydroascorbate	Cofactors and Vitamins
HPT_52447	HPT_34302	-0.914596	HPT	52447	1-stearoyl-2-arachidonoyl-GPE (18:0/20:4)	Lipid	HPT	34302	dehydroascorbate	Cofactors and Vitamins
HPT_52462	HPT_34302	-0.895723	HPT	52462	1-palmitoyl-2-arachidonoyl-GPC (16:0/20:4n6)	Lipid	HPT	34302	dehydroascorbate	Cofactors and Vitamins
HPT_52464	HPT_34302	-0.906795	HPT	52464	1-palmitoyl-2-arachidonoyl-GPE (16:0/20:4)*	Lipid	HPT	34302	dehydroascorbate	Cofactors and Vitamins
HPT_52465	HPT_34302	-0.892202	HPT	52465	1-palmitoyl-2-docosahexaenoyl-GPE (16:0/22:6)*	Lipid	HPT	34302	dehydroascorbate	Cofactors and Vitamins
HPT_52470	HPT_34302	-0.907979	HPT	52470	1-palmitoyl-2-palmitoleoyl-GPC (16:0/16:1)*	Lipid	HPT	34302	dehydroascorbate	Cofactors and Vitamins
HPT_52475	HPT_34302	-0.904266	HPT	52475	1-(1-enyl-stearoyl)-2-arachidonoyl-GPE (P-18:0/20:4)*	Lipid	HPT	34302	dehydroascorbate	Cofactors and Vitamins
HPT_52478	HPT_34302	-0.891162	HPT	52478	1-(1-enyl-palmitoyl)-2-oleoyl-GPC (P-16:0/18:1)*	Lipid	HPT	34302	dehydroascorbate	Cofactors and Vitamins
HPT_52609	HPT_34302	-0.909363	HPT	52609	1,2-dioleoyl-GPE (18:1/18:1)	Lipid	HPT	34302	dehydroascorbate	Cofactors and Vitamins
HPT_52611	HPT_34302	-0.894056	HPT	52611	1-stearoyl-2-docosahexaenoyl-GPC (18:0/22:6)	Lipid	HPT	34302	dehydroascorbate	Cofactors and Vitamins
HPT_52697	HPT_34302	-0.892022	HPT	52697	1-oleoyl-2-docosahexaenoyl-GPC (18:1/22:6)*	Lipid	HPT	34302	dehydroascorbate	Cofactors and Vitamins
HPT_53209	HPT_34302	-0.901799	HPT	53209	1-oleoyl-2-docosahexaenoyl-GPE (18:1/22:6)*	Lipid	HPT	34302	dehydroascorbate	Cofactors and Vitamins
HPT_54961	HPT_34302	-0.893357	HPT	54961	oleoyl-arachidonoyl-glycerol (18:1/20:4) [2]*	Lipid	HPT	34302	dehydroascorbate	Cofactors and Vitamins
HPT_54994	HPT_34302	-0.919316	HPT	54994	1-oleoyl-2-arachidonoyl-GPI (18:1/20:4) *	Lipid	HPT	34302	dehydroascorbate	Cofactors and Vitamins
HPT_55041	HPT_34302	-0.915322	HPT	55041	1-oleoyl-2-arachidonoyl-GPE (18:1/20:4)*	Lipid	HPT	34302	dehydroascorbate	Cofactors and Vitamins
HPT_57417	HPT_34302	-0.903851	HPT	57417	N-stearoyl-sphingadienine (d18:2/18:0)*	Lipid	HPT	34302	dehydroascorbate	Cofactors and Vitamins
Muscle_5086	HPT_34302	0.893807	Muscle	5086	dimethylglycine	Amino Acid	HPT	34302	dehydroascorbate	Cofactors and Vitamins
Heart_46798	HPT_34396	-0.897193	Heart	46798	oleoyl-linoleoyl-glycerol (18:1/18:2) [1]	Lipid	HPT	34396	choline phosphate	Lipid
Heart_61840	HPT_34396	0.8988	Heart	61840	3-hydroxyoleoylcarnitine	Lipid	HPT	34396	choline phosphate	Lipid
HPT_19266	HPT_34397	0.953343	HPT	19266	2-arachidonoylglycerol (20:4)	Lipid	HPT	34397	1-arachidonylglycerol (20:4)	Lipid
HPT_48189	HPT_34398	0.915281	HPT	48189	leucylglutamine*	Peptide	HPT	34398	glycylleucine	Peptide
iWAT_39732	HPT_34407	-0.908387	iWAT	39732	N-oleoyltaurine	Lipid	HPT	34407	isovalerylcarnitine (C5)	Amino Acid
eWAT_62873	HPT_34409	0.899605	eWAT	62873	cis-4-decenoate (10:1n6)*	Lipid	HPT	34409	stearoylcarnitine (C18)	Lipid
HPT_1110	HPT_34437	0.904915	HPT	1110	arachidonate (20:4n6)	Lipid	HPT	34437	1-stearoyl-GPG (18:0)	Lipid
HPT_35174	HPT_34437	0.917515	HPT	35174	mead acid (20:3n9)	Lipid	HPT	34437	1-stearoyl-GPG (18:0)	Lipid
HPT_15488	HPT_34445	-0.898413	HPT	15488	acetylphosphate	Energy	HPT	34445	sphingosine 1-phosphate	Lipid
HPT_53260	HPT_35117	0.935223	HPT	53260	oleoylcholine	Lipid	HPT	35117	taurocyamine	Amino Acid
HPT_34397	HPT_35153	0.920679	HPT	34397	1-arachidonylglycerol (20:4)	Lipid	HPT	35153	1-docosahexaenoylglycerol (22:6)	Lipid
HPT_41754	HPT_35159	0.903491	HPT	41754	heme	Cofactors and Vitamins	HPT	35159	cysteine-glutathione disulfide	Amino Acid
Serum_34396	HPT_35159	-0.928473	Serum	34396	choline phosphate	Lipid	HPT	35159	cysteine-glutathione disulfide	Amino Acid
BAT_62959	HPT_35172	-0.906814	BAT	62959	hydroxy-N6,N6,N6-trimethyllysine*	Amino Acid	HPT	35172	orotidine	Nucleotide
HPT_1110	HPT_35174	0.990603	HPT	1110	arachidonate (20:4n6)	Lipid	HPT	35174	mead acid (20:3n9)	Lipid
HPT_32980	HPT_35174	0.908408	HPT	32980	adrenate (22:4n6)	Lipid	HPT	35174	mead acid (20:3n9)	Lipid
HPT_1110	HPT_35186	0.95937	HPT	1110	arachidonate (20:4n6)	Lipid	HPT	35186	1-arachidonoyl-GPE (20:4n6)*	Lipid
HPT_35174	HPT_35186	0.967829	HPT	35174	mead acid (20:3n9)	Lipid	HPT	35186	1-arachidonoyl-GPE (20:4n6)*	Lipid
HPT_39835	HPT_35253	0.925417	HPT	39835	N-palmitoyltaurine	Lipid	HPT	35253	2-palmitoyl-GPC* (16:0)*	Lipid
HPT_57659	HPT_35253	0.896356	HPT	57659	N-palmitoylserine	Lipid	HPT	35253	2-palmitoyl-GPC* (16:0)*	Lipid
HPT_19324	HPT_35305	0.902359	HPT	19324	1-stearoyl-GPI (18:0)	Lipid	HPT	35305	1-palmitoyl-GPI* (16:0)	Lipid
HPT_41220	HPT_35433	-0.90218	HPT	41220	2-stearoyl-GPE (18:0)*	Lipid	HPT	35433	beta-hydroxyisovaleroylcarnitine	Amino Acid
HPT_52944	HPT_35436	0.941953	HPT	52944	palmitoylcholine	Lipid	HPT	35436	hexanoylglycine (C6)	Lipid
HPT_63009	HPT_35637	0.896754	HPT	63009	S-(1,2-dicarboxyethyl)glutathione	Amino Acid	HPT	35637	cysteinylglycine	Amino Acid
BAT_57652	HPT_35649	0.902131	BAT	57652	hexadecadienoate (16:2n6)	Lipid	HPT	35649	sedoheptulose-7-phosphate	Carbohydrate
HPT_1110	HPT_35718	0.894562	HPT	1110	arachidonate (20:4n6)	Lipid	HPT	35718	dihomolinolenate (20:3n3 or 3n6)	Lipid
HPT_35174	HPT_35718	0.896933	HPT	35174	mead acid (20:3n9)	Lipid	HPT	35718	dihomolinolenate (20:3n3 or 3n6)	Lipid
HPT_44675	HPT_35718	0.979119	HPT	44675	docosahexaenoate (DHA; 22:6n3)	Lipid	HPT	35718	dihomolinolenate (20:3n3 or 3n6)	Lipid
HPT_61698	HPT_35718	0.915839	HPT	61698	2-hydroxynervonate*	Lipid	HPT	35718	dihomolinolenate (20:3n3 or 3n6)	Lipid
HPT_35305	HPT_36602	0.928158	HPT	35305	1-palmitoyl-GPI* (16:0)	Lipid	HPT	36602	1-oleoyl-GPI (18:1)*	Lipid
HPT_443	HPT_36747	0.895318	HPT	443	aspartate	Amino Acid	HPT	36747	deoxycarnitine	Lipid
HPT_22250	HPT_37070	0.894151	HPT	22250	pyruvate	Carbohydrate	HPT	37070	methylphosphate	Nucleotide
BAT_62959	HPT_37455	-0.932104	BAT	62959	hydroxy-N6,N6,N6-trimethyllysine*	Amino Acid	HPT	37455	glycerophosphoethanolamine	Lipid
HPT_35172	HPT_37455	0.896719	HPT	35172	orotidine	Nucleotide	HPT	37455	glycerophosphoethanolamine	Lipid
HPT_1336	HPT_37478	0.906145	HPT	1336	palmitate (16:0)	Lipid	HPT	37478	docosapentaenoate (n6 DPA; 22:5n6)	Lipid
HPT_32504	HPT_37478	0.907765	HPT	32504	docosapentaenoate (n3 DPA; 22:5n3)	Lipid	HPT	37478	docosapentaenoate (n6 DPA; 22:5n6)	Lipid
HPT_35718	HPT_37478	0.896954	HPT	35718	dihomolinolenate (20:3n3 or 3n6)	Lipid	HPT	37478	docosapentaenoate (n6 DPA; 22:5n6)	Lipid
HPT_19263	HPT_37506	0.892118	HPT	19263	1-palmitoyl-2-oleoyl-GPE (16:0/18:1)	Lipid	HPT	37506	palmitoyl sphingomyelin (d18:1/16:0)	Lipid
HPT_42446	HPT_37506	0.920545	HPT	42446	1-palmitoyl-2-linoleoyl-GPC (16:0/18:2)	Lipid	HPT	37506	palmitoyl sphingomyelin (d18:1/16:0)	Lipid
HPT_42448	HPT_37506	0.917478	HPT	42448	1-stearoyl-2-oleoyl-GPE (18:0/18:1)	Lipid	HPT	37506	palmitoyl sphingomyelin (d18:1/16:0)	Lipid
HPT_48490	HPT_37506	0.93047	HPT	48490	sphingomyelin (d18:1/20:0, d16:1/22:0)*	Lipid	HPT	37506	palmitoyl sphingomyelin (d18:1/16:0)	Lipid
HPT_48493	HPT_37506	0.934926	HPT	48493	sphingomyelin (d18:1/22:1, d18:2/22:0, d16:1/24:1)*	Lipid	HPT	37506	palmitoyl sphingomyelin (d18:1/16:0)	Lipid
HPT_52457	HPT_37506	0.926066	HPT	52457	1,2-dioleoyl-GPC (18:1/18:1)	Lipid	HPT	37506	palmitoyl sphingomyelin (d18:1/16:0)	Lipid
HPT_52464	HPT_37506	0.903403	HPT	52464	1-palmitoyl-2-arachidonoyl-GPE (16:0/20:4)*	Lipid	HPT	37506	palmitoyl sphingomyelin (d18:1/16:0)	Lipid
HPT_52475	HPT_37506	0.91369	HPT	52475	1-(1-enyl-stearoyl)-2-arachidonoyl-GPE (P-18:0/20:4)*	Lipid	HPT	37506	palmitoyl sphingomyelin (d18:1/16:0)	Lipid
HPT_52478	HPT_37506	0.955436	HPT	52478	1-(1-enyl-palmitoyl)-2-oleoyl-GPC (P-16:0/18:1)*	Lipid	HPT	37506	palmitoyl sphingomyelin (d18:1/16:0)	Lipid
HPT_55041	HPT_37506	0.899069	HPT	55041	1-oleoyl-2-arachidonoyl-GPE (18:1/20:4)*	Lipid	HPT	37506	palmitoyl sphingomyelin (d18:1/16:0)	Lipid
HPT_57473	HPT_37506	0.894776	HPT	57473	sphingomyelin (d18:0/18:0, d19:0/17:0)*	Lipid	HPT	37506	palmitoyl sphingomyelin (d18:1/16:0)	Lipid
HPT_63	HPT_37506	0.960583	HPT	63	cholesterol	Lipid	HPT	37506	palmitoyl sphingomyelin (d18:1/16:0)	Lipid
HPT_1561	HPT_37529	0.900911	HPT	1561	alpha-tocopherol	Cofactors and Vitamins	HPT	37529	sphingomyelin (d18:1/18:1, d18:2/18:0)	Lipid
HPT_19258	HPT_37529	0.984387	HPT	19258	1-myristoyl-2-palmitoyl-GPC (14:0/16:0)	Lipid	HPT	37529	sphingomyelin (d18:1/18:1, d18:2/18:0)	Lipid
HPT_19261	HPT_37529	0.969808	HPT	19261	1-palmitoyl-2-oleoyl-GPS (16:0/18:1)	Lipid	HPT	37529	sphingomyelin (d18:1/18:1, d18:2/18:0)	Lipid
HPT_19263	HPT_37529	0.951289	HPT	19263	1-palmitoyl-2-oleoyl-GPE (16:0/18:1)	Lipid	HPT	37529	sphingomyelin (d18:1/18:1, d18:2/18:0)	Lipid
HPT_39271	HPT_37529	0.917476	HPT	39271	1-(1-enyl-stearoyl)-GPE (P-18:0)*	Lipid	HPT	37529	sphingomyelin (d18:1/18:1, d18:2/18:0)	Lipid
HPT_42398	HPT_37529	0.971666	HPT	42398	1-stearoyl-GPE (18:0)	Lipid	HPT	37529	sphingomyelin (d18:1/18:1, d18:2/18:0)	Lipid
HPT_42446	HPT_37529	0.951055	HPT	42446	1-palmitoyl-2-linoleoyl-GPC (16:0/18:2)	Lipid	HPT	37529	sphingomyelin (d18:1/18:1, d18:2/18:0)	Lipid
HPT_42450	HPT_37529	0.983673	HPT	42450	1-stearoyl-2-arachidonoyl-GPC (18:0/20:4)	Lipid	HPT	37529	sphingomyelin (d18:1/18:1, d18:2/18:0)	Lipid
HPT_45966	HPT_37529	0.896594	HPT	45966	1-stearoyl-GPS (18:0)*	Lipid	HPT	37529	sphingomyelin (d18:1/18:1, d18:2/18:0)	Lipid
HPT_52235	HPT_37529	0.929838	HPT	52235	1-stearoyl-2-arachidonoyl-GPS (18:0/20:4)	Lipid	HPT	37529	sphingomyelin (d18:1/18:1, d18:2/18:0)	Lipid
HPT_52438	HPT_37529	0.954867	HPT	52438	1-stearoyl-2-oleoyl-GPC (18:0/18:1)	Lipid	HPT	37529	sphingomyelin (d18:1/18:1, d18:2/18:0)	Lipid
HPT_52447	HPT_37529	0.929121	HPT	52447	1-stearoyl-2-arachidonoyl-GPE (18:0/20:4)	Lipid	HPT	37529	sphingomyelin (d18:1/18:1, d18:2/18:0)	Lipid
HPT_52448	HPT_37529	0.950549	HPT	52448	1-palmitoyl-2-oleoyl-GPG (16:0/18:1)	Lipid	HPT	37529	sphingomyelin (d18:1/18:1, d18:2/18:0)	Lipid
HPT_52449	HPT_37529	0.923177	HPT	52449	1-stearoyl-2-arachidonoyl-GPI (18:0/20:4)	Lipid	HPT	37529	sphingomyelin (d18:1/18:1, d18:2/18:0)	Lipid
HPT_52457	HPT_37529	0.904735	HPT	52457	1,2-dioleoyl-GPC (18:1/18:1)	Lipid	HPT	37529	sphingomyelin (d18:1/18:1, d18:2/18:0)	Lipid
HPT_52461	HPT_37529	0.917297	HPT	52461	1-palmitoyl-2-oleoyl-GPC (16:0/18:1)	Lipid	HPT	37529	sphingomyelin (d18:1/18:1, d18:2/18:0)	Lipid
HPT_52462	HPT_37529	0.985754	HPT	52462	1-palmitoyl-2-arachidonoyl-GPC (16:0/20:4n6)	Lipid	HPT	37529	sphingomyelin (d18:1/18:1, d18:2/18:0)	Lipid
HPT_52464	HPT_37529	0.928165	HPT	52464	1-palmitoyl-2-arachidonoyl-GPE (16:0/20:4)*	Lipid	HPT	37529	sphingomyelin (d18:1/18:1, d18:2/18:0)	Lipid
HPT_52465	HPT_37529	0.962348	HPT	52465	1-palmitoyl-2-docosahexaenoyl-GPE (16:0/22:6)*	Lipid	HPT	37529	sphingomyelin (d18:1/18:1, d18:2/18:0)	Lipid
HPT_52470	HPT_37529	0.992284	HPT	52470	1-palmitoyl-2-palmitoleoyl-GPC (16:0/16:1)*	Lipid	HPT	37529	sphingomyelin (d18:1/18:1, d18:2/18:0)	Lipid
HPT_52475	HPT_37529	0.919212	HPT	52475	1-(1-enyl-stearoyl)-2-arachidonoyl-GPE (P-18:0/20:4)*	Lipid	HPT	37529	sphingomyelin (d18:1/18:1, d18:2/18:0)	Lipid
HPT_52478	HPT_37529	0.901821	HPT	52478	1-(1-enyl-palmitoyl)-2-oleoyl-GPC (P-16:0/18:1)*	Lipid	HPT	37529	sphingomyelin (d18:1/18:1, d18:2/18:0)	Lipid
HPT_52609	HPT_37529	0.941536	HPT	52609	1,2-dioleoyl-GPE (18:1/18:1)	Lipid	HPT	37529	sphingomyelin (d18:1/18:1, d18:2/18:0)	Lipid
HPT_52610	HPT_37529	0.957158	HPT	52610	1-palmitoyl-2-docosahexaenoyl-GPC (16:0/22:6)	Lipid	HPT	37529	sphingomyelin (d18:1/18:1, d18:2/18:0)	Lipid
HPT_52611	HPT_37529	0.945118	HPT	52611	1-stearoyl-2-docosahexaenoyl-GPC (18:0/22:6)	Lipid	HPT	37529	sphingomyelin (d18:1/18:1, d18:2/18:0)	Lipid
HPT_52615	HPT_37529	0.96914	HPT	52615	sphingomyelin (d18:1/17:0, d17:1/18:0, d19:1/16:0)	Lipid	HPT	37529	sphingomyelin (d18:1/18:1, d18:2/18:0)	Lipid
HPT_52616	HPT_37529	0.895427	HPT	52616	1-palmitoyl-2-stearoyl-GPC (16:0/18:0)	Lipid	HPT	37529	sphingomyelin (d18:1/18:1, d18:2/18:0)	Lipid
HPT_52697	HPT_37529	0.974846	HPT	52697	1-oleoyl-2-docosahexaenoyl-GPC (18:1/22:6)*	Lipid	HPT	37529	sphingomyelin (d18:1/18:1, d18:2/18:0)	Lipid
HPT_52716	HPT_37529	0.900287	HPT	52716	1-(1-enyl-palmitoyl)-2-palmitoyl-GPC (P-16:0/16:0)*	Lipid	HPT	37529	sphingomyelin (d18:1/18:1, d18:2/18:0)	Lipid
HPT_53195	HPT_37529	0.896553	HPT	53195	1-myristoyl-2-arachidonoyl-GPC (14:0/20:4)*	Lipid	HPT	37529	sphingomyelin (d18:1/18:1, d18:2/18:0)	Lipid
HPT_53209	HPT_37529	0.953977	HPT	53209	1-oleoyl-2-docosahexaenoyl-GPE (18:1/22:6)*	Lipid	HPT	37529	sphingomyelin (d18:1/18:1, d18:2/18:0)	Lipid
HPT_54994	HPT_37529	0.973124	HPT	54994	1-oleoyl-2-arachidonoyl-GPI (18:1/20:4) *	Lipid	HPT	37529	sphingomyelin (d18:1/18:1, d18:2/18:0)	Lipid
HPT_55041	HPT_37529	0.939012	HPT	55041	1-oleoyl-2-arachidonoyl-GPE (18:1/20:4)*	Lipid	HPT	37529	sphingomyelin (d18:1/18:1, d18:2/18:0)	Lipid
HPT_57417	HPT_37529	0.912683	HPT	57417	N-stearoyl-sphingadienine (d18:2/18:0)*	Lipid	HPT	37529	sphingomyelin (d18:1/18:1, d18:2/18:0)	Lipid
HPT_57473	HPT_37529	0.931319	HPT	57473	sphingomyelin (d18:0/18:0, d19:0/17:0)*	Lipid	HPT	37529	sphingomyelin (d18:1/18:1, d18:2/18:0)	Lipid
HPT_63	HPT_37529	0.90271	HPT	63	cholesterol	Lipid	HPT	37529	sphingomyelin (d18:1/18:1, d18:2/18:0)	Lipid
iWAT_61826	HPT_37529	0.901232	iWAT	61826	N-linoleoyltaurine*	Lipid	HPT	37529	sphingomyelin (d18:1/18:1, d18:2/18:0)	Lipid
HPT_34437	HPT_38102	0.899188	HPT	34437	1-stearoyl-GPG (18:0)	Lipid	HPT	38102	oleoyl ethanolamide	Lipid
HPT_35174	HPT_38102	0.89413	HPT	35174	mead acid (20:3n9)	Lipid	HPT	38102	oleoyl ethanolamide	Lipid
eWAT_44621	HPT_38165	0.92115	eWAT	44621	1-(1-enyl-oleoyl)-GPE (P-18:1)*	Lipid	HPT	38165	palmitoyl ethanolamide	Lipid
HPT_1561	HPT_39271	0.91527	HPT	1561	alpha-tocopherol	Cofactors and Vitamins	HPT	39271	1-(1-enyl-stearoyl)-GPE (P-18:0)*	Lipid
HPT_19258	HPT_39271	0.949416	HPT	19258	1-myristoyl-2-palmitoyl-GPC (14:0/16:0)	Lipid	HPT	39271	1-(1-enyl-stearoyl)-GPE (P-18:0)*	Lipid
HPT_19261	HPT_39271	0.916485	HPT	19261	1-palmitoyl-2-oleoyl-GPS (16:0/18:1)	Lipid	HPT	39271	1-(1-enyl-stearoyl)-GPE (P-18:0)*	Lipid
HPT_19263	HPT_39271	0.93059	HPT	19263	1-palmitoyl-2-oleoyl-GPE (16:0/18:1)	Lipid	HPT	39271	1-(1-enyl-stearoyl)-GPE (P-18:0)*	Lipid
HPT_42398	HPT_39271	0.957202	HPT	42398	1-stearoyl-GPE (18:0)	Lipid	HPT	39271	1-(1-enyl-stearoyl)-GPE (P-18:0)*	Lipid
HPT_42446	HPT_39271	0.942674	HPT	42446	1-palmitoyl-2-linoleoyl-GPC (16:0/18:2)	Lipid	HPT	39271	1-(1-enyl-stearoyl)-GPE (P-18:0)*	Lipid
HPT_52464	HPT_39271	0.910532	HPT	52464	1-palmitoyl-2-arachidonoyl-GPE (16:0/20:4)*	Lipid	HPT	39271	1-(1-enyl-stearoyl)-GPE (P-18:0)*	Lipid
HPT_52470	HPT_39271	0.946631	HPT	52470	1-palmitoyl-2-palmitoleoyl-GPC (16:0/16:1)*	Lipid	HPT	39271	1-(1-enyl-stearoyl)-GPE (P-18:0)*	Lipid
HPT_52478	HPT_39271	0.935526	HPT	52478	1-(1-enyl-palmitoyl)-2-oleoyl-GPC (P-16:0/18:1)*	Lipid	HPT	39271	1-(1-enyl-stearoyl)-GPE (P-18:0)*	Lipid
HPT_52697	HPT_39271	0.955364	HPT	52697	1-oleoyl-2-docosahexaenoyl-GPC (18:1/22:6)*	Lipid	HPT	39271	1-(1-enyl-stearoyl)-GPE (P-18:0)*	Lipid
HPT_55041	HPT_39271	0.929481	HPT	55041	1-oleoyl-2-arachidonoyl-GPE (18:1/20:4)*	Lipid	HPT	39271	1-(1-enyl-stearoyl)-GPE (P-18:0)*	Lipid
HPT_63	HPT_39271	0.910915	HPT	63	cholesterol	Lipid	HPT	39271	1-(1-enyl-stearoyl)-GPE (P-18:0)*	Lipid
Serum_34396	HPT_39271	0.895645	Serum	34396	choline phosphate	Lipid	HPT	39271	1-(1-enyl-stearoyl)-GPE (P-18:0)*	Lipid
Liver_31938	HPT_39592	0.913389	Liver	31938	5-hydroxyhexanoate	Lipid	HPT	39592	S-methylcysteine	Amino Acid
HPT_33972	HPT_39835	0.951666	HPT	33972	10-nonadecenoate (19:1n9)	Lipid	HPT	39835	N-palmitoyltaurine	Lipid
HPT_45968	HPT_39835	0.974793	HPT	45968	1-oleoyl-GPG (18:1)*	Lipid	HPT	39835	N-palmitoyltaurine	Lipid
BAT_46225	HPT_41754	0.922111	BAT	46225	pyroglutamine*	Amino Acid	HPT	41754	heme	Cofactors and Vitamins
Heart_37455	HPT_42002	-0.894227	Heart	37455	glycerophosphoethanolamine	Lipid	HPT	42002	lanthionine	Amino Acid
HPT_22053	HPT_42079	0.920479	HPT	22053	3-hydroxydecanoate	Lipid	HPT	42079	valylglutamine	Peptide
HPT_15107	HPT_42382	0.911129	HPT	15107	N-acetylglucosamine 6-phosphate	Carbohydrate	HPT	42382	S-adenosylhomocysteine (SAH)	Amino Acid
HPT_15772	HPT_42382	0.934877	HPT	15772	ribitol	Carbohydrate	HPT	42382	S-adenosylhomocysteine (SAH)	Amino Acid
HPT_43768	HPT_42382	0.898194	HPT	43768	docosahexaenoyl ethanolamide	Lipid	HPT	42382	S-adenosylhomocysteine (SAH)	Amino Acid
HPT_1561	HPT_42398	0.913351	HPT	1561	alpha-tocopherol	Cofactors and Vitamins	HPT	42398	1-stearoyl-GPE (18:0)	Lipid
HPT_19258	HPT_42398	0.970488	HPT	19258	1-myristoyl-2-palmitoyl-GPC (14:0/16:0)	Lipid	HPT	42398	1-stearoyl-GPE (18:0)	Lipid
HPT_19261	HPT_42398	0.951108	HPT	19261	1-palmitoyl-2-oleoyl-GPS (16:0/18:1)	Lipid	HPT	42398	1-stearoyl-GPE (18:0)	Lipid
HPT_19263	HPT_42398	0.95745	HPT	19263	1-palmitoyl-2-oleoyl-GPE (16:0/18:1)	Lipid	HPT	42398	1-stearoyl-GPE (18:0)	Lipid
HPT_60	HPT_42398	-0.891386	HPT	60	leucine	Amino Acid	HPT	42398	1-stearoyl-GPE (18:0)	Lipid
HPT_63	HPT_42398	0.928362	HPT	63	cholesterol	Lipid	HPT	42398	1-stearoyl-GPE (18:0)	Lipid
HPT_61833	HPT_42420	0.910938	HPT	61833	5,6-dihydrouridine	Nucleotide	HPT	42420	erythronate*	Carbohydrate
HPT_1561	HPT_42446	0.927267	HPT	1561	alpha-tocopherol	Cofactors and Vitamins	HPT	42446	1-palmitoyl-2-linoleoyl-GPC (16:0/18:2)	Lipid
HPT_19258	HPT_42446	0.965501	HPT	19258	1-myristoyl-2-palmitoyl-GPC (14:0/16:0)	Lipid	HPT	42446	1-palmitoyl-2-linoleoyl-GPC (16:0/18:2)	Lipid
HPT_19261	HPT_42446	0.915607	HPT	19261	1-palmitoyl-2-oleoyl-GPS (16:0/18:1)	Lipid	HPT	42446	1-palmitoyl-2-linoleoyl-GPC (16:0/18:2)	Lipid
HPT_19263	HPT_42446	0.963355	HPT	19263	1-palmitoyl-2-oleoyl-GPE (16:0/18:1)	Lipid	HPT	42446	1-palmitoyl-2-linoleoyl-GPC (16:0/18:2)	Lipid
HPT_42398	HPT_42446	0.975137	HPT	42398	1-stearoyl-GPE (18:0)	Lipid	HPT	42446	1-palmitoyl-2-linoleoyl-GPC (16:0/18:2)	Lipid
HPT_60	HPT_42446	-0.904363	HPT	60	leucine	Amino Acid	HPT	42446	1-palmitoyl-2-linoleoyl-GPC (16:0/18:2)	Lipid
HPT_63	HPT_42446	0.974269	HPT	63	cholesterol	Lipid	HPT	42446	1-palmitoyl-2-linoleoyl-GPC (16:0/18:2)	Lipid
HPT_1561	HPT_42448	0.926445	HPT	1561	alpha-tocopherol	Cofactors and Vitamins	HPT	42448	1-stearoyl-2-oleoyl-GPE (18:0/18:1)	Lipid
HPT_19263	HPT_42448	0.923275	HPT	19263	1-palmitoyl-2-oleoyl-GPE (16:0/18:1)	Lipid	HPT	42448	1-stearoyl-2-oleoyl-GPE (18:0/18:1)	Lipid
HPT_42446	HPT_42448	0.924377	HPT	42446	1-palmitoyl-2-linoleoyl-GPC (16:0/18:2)	Lipid	HPT	42448	1-stearoyl-2-oleoyl-GPE (18:0/18:1)	Lipid
HPT_52464	HPT_42448	0.92932	HPT	52464	1-palmitoyl-2-arachidonoyl-GPE (16:0/20:4)*	Lipid	HPT	42448	1-stearoyl-2-oleoyl-GPE (18:0/18:1)	Lipid
HPT_52478	HPT_42448	0.947679	HPT	52478	1-(1-enyl-palmitoyl)-2-oleoyl-GPC (P-16:0/18:1)*	Lipid	HPT	42448	1-stearoyl-2-oleoyl-GPE (18:0/18:1)	Lipid
HPT_52697	HPT_42448	0.891437	HPT	52697	1-oleoyl-2-docosahexaenoyl-GPC (18:1/22:6)*	Lipid	HPT	42448	1-stearoyl-2-oleoyl-GPE (18:0/18:1)	Lipid
HPT_55041	HPT_42448	0.928186	HPT	55041	1-oleoyl-2-arachidonoyl-GPE (18:1/20:4)*	Lipid	HPT	42448	1-stearoyl-2-oleoyl-GPE (18:0/18:1)	Lipid
HPT_63	HPT_42448	0.951415	HPT	63	cholesterol	Lipid	HPT	42448	1-stearoyl-2-oleoyl-GPE (18:0/18:1)	Lipid
HPT_1561	HPT_42450	0.955125	HPT	1561	alpha-tocopherol	Cofactors and Vitamins	HPT	42450	1-stearoyl-2-arachidonoyl-GPC (18:0/20:4)	Lipid
HPT_19258	HPT_42450	0.995508	HPT	19258	1-myristoyl-2-palmitoyl-GPC (14:0/16:0)	Lipid	HPT	42450	1-stearoyl-2-arachidonoyl-GPC (18:0/20:4)	Lipid
HPT_19261	HPT_42450	0.976817	HPT	19261	1-palmitoyl-2-oleoyl-GPS (16:0/18:1)	Lipid	HPT	42450	1-stearoyl-2-arachidonoyl-GPC (18:0/20:4)	Lipid
HPT_19263	HPT_42450	0.983217	HPT	19263	1-palmitoyl-2-oleoyl-GPE (16:0/18:1)	Lipid	HPT	42450	1-stearoyl-2-arachidonoyl-GPC (18:0/20:4)	Lipid
HPT_39271	HPT_42450	0.933098	HPT	39271	1-(1-enyl-stearoyl)-GPE (P-18:0)*	Lipid	HPT	42450	1-stearoyl-2-arachidonoyl-GPC (18:0/20:4)	Lipid
HPT_42398	HPT_42450	0.97427	HPT	42398	1-stearoyl-GPE (18:0)	Lipid	HPT	42450	1-stearoyl-2-arachidonoyl-GPC (18:0/20:4)	Lipid
HPT_42446	HPT_42450	0.969314	HPT	42446	1-palmitoyl-2-linoleoyl-GPC (16:0/18:2)	Lipid	HPT	42450	1-stearoyl-2-arachidonoyl-GPC (18:0/20:4)	Lipid
HPT_42448	HPT_42450	0.893084	HPT	42448	1-stearoyl-2-oleoyl-GPE (18:0/18:1)	Lipid	HPT	42450	1-stearoyl-2-arachidonoyl-GPC (18:0/20:4)	Lipid
HPT_52454	HPT_42450	0.91004	HPT	52454	1-palmitoyl-2-dihomo-linolenoyl-GPC (16:0/20:3n3 or 6)*	Lipid	HPT	42450	1-stearoyl-2-arachidonoyl-GPC (18:0/20:4)	Lipid
HPT_52464	HPT_42450	0.968566	HPT	52464	1-palmitoyl-2-arachidonoyl-GPE (16:0/20:4)*	Lipid	HPT	42450	1-stearoyl-2-arachidonoyl-GPC (18:0/20:4)	Lipid
HPT_52470	HPT_42450	0.990391	HPT	52470	1-palmitoyl-2-palmitoleoyl-GPC (16:0/16:1)*	Lipid	HPT	42450	1-stearoyl-2-arachidonoyl-GPC (18:0/20:4)	Lipid
HPT_52478	HPT_42450	0.941105	HPT	52478	1-(1-enyl-palmitoyl)-2-oleoyl-GPC (P-16:0/18:1)*	Lipid	HPT	42450	1-stearoyl-2-arachidonoyl-GPC (18:0/20:4)	Lipid
HPT_52697	HPT_42450	0.986604	HPT	52697	1-oleoyl-2-docosahexaenoyl-GPC (18:1/22:6)*	Lipid	HPT	42450	1-stearoyl-2-arachidonoyl-GPC (18:0/20:4)	Lipid
HPT_52716	HPT_42450	0.932318	HPT	52716	1-(1-enyl-palmitoyl)-2-palmitoyl-GPC (P-16:0/16:0)*	Lipid	HPT	42450	1-stearoyl-2-arachidonoyl-GPC (18:0/20:4)	Lipid
HPT_55041	HPT_42450	0.977335	HPT	55041	1-oleoyl-2-arachidonoyl-GPE (18:1/20:4)*	Lipid	HPT	42450	1-stearoyl-2-arachidonoyl-GPC (18:0/20:4)	Lipid
HPT_63	HPT_42450	0.93843	HPT	63	cholesterol	Lipid	HPT	42450	1-stearoyl-2-arachidonoyl-GPC (18:0/20:4)	Lipid
HPT_19258	HPT_42459	0.933948	HPT	19258	1-myristoyl-2-palmitoyl-GPC (14:0/16:0)	Lipid	HPT	42459	sphingomyelin (d18:2/16:0, d18:1/16:1)*	Lipid
HPT_19261	HPT_42459	0.894766	HPT	19261	1-palmitoyl-2-oleoyl-GPS (16:0/18:1)	Lipid	HPT	42459	sphingomyelin (d18:2/16:0, d18:1/16:1)*	Lipid
HPT_19263	HPT_42459	0.91312	HPT	19263	1-palmitoyl-2-oleoyl-GPE (16:0/18:1)	Lipid	HPT	42459	sphingomyelin (d18:2/16:0, d18:1/16:1)*	Lipid
HPT_37506	HPT_42459	0.893944	HPT	37506	palmitoyl sphingomyelin (d18:1/16:0)	Lipid	HPT	42459	sphingomyelin (d18:2/16:0, d18:1/16:1)*	Lipid
HPT_37529	HPT_42459	0.919372	HPT	37529	sphingomyelin (d18:1/18:1, d18:2/18:0)	Lipid	HPT	42459	sphingomyelin (d18:2/16:0, d18:1/16:1)*	Lipid
HPT_39271	HPT_42459	0.903197	HPT	39271	1-(1-enyl-stearoyl)-GPE (P-18:0)*	Lipid	HPT	42459	sphingomyelin (d18:2/16:0, d18:1/16:1)*	Lipid
HPT_42398	HPT_42459	0.901315	HPT	42398	1-stearoyl-GPE (18:0)	Lipid	HPT	42459	sphingomyelin (d18:2/16:0, d18:1/16:1)*	Lipid
HPT_42446	HPT_42459	0.928943	HPT	42446	1-palmitoyl-2-linoleoyl-GPC (16:0/18:2)	Lipid	HPT	42459	sphingomyelin (d18:2/16:0, d18:1/16:1)*	Lipid
HPT_42450	HPT_42459	0.923334	HPT	42450	1-stearoyl-2-arachidonoyl-GPC (18:0/20:4)	Lipid	HPT	42459	sphingomyelin (d18:2/16:0, d18:1/16:1)*	Lipid
HPT_48493	HPT_42459	0.939612	HPT	48493	sphingomyelin (d18:1/22:1, d18:2/22:0, d16:1/24:1)*	Lipid	HPT	42459	sphingomyelin (d18:2/16:0, d18:1/16:1)*	Lipid
HPT_52235	HPT_42459	0.945031	HPT	52235	1-stearoyl-2-arachidonoyl-GPS (18:0/20:4)	Lipid	HPT	42459	sphingomyelin (d18:2/16:0, d18:1/16:1)*	Lipid
HPT_52438	HPT_42459	0.935279	HPT	52438	1-stearoyl-2-oleoyl-GPC (18:0/18:1)	Lipid	HPT	42459	sphingomyelin (d18:2/16:0, d18:1/16:1)*	Lipid
HPT_52457	HPT_42459	0.895095	HPT	52457	1,2-dioleoyl-GPC (18:1/18:1)	Lipid	HPT	42459	sphingomyelin (d18:2/16:0, d18:1/16:1)*	Lipid
HPT_52462	HPT_42459	0.91554	HPT	52462	1-palmitoyl-2-arachidonoyl-GPC (16:0/20:4n6)	Lipid	HPT	42459	sphingomyelin (d18:2/16:0, d18:1/16:1)*	Lipid
HPT_52464	HPT_42459	0.896176	HPT	52464	1-palmitoyl-2-arachidonoyl-GPE (16:0/20:4)*	Lipid	HPT	42459	sphingomyelin (d18:2/16:0, d18:1/16:1)*	Lipid
HPT_52465	HPT_42459	0.89457	HPT	52465	1-palmitoyl-2-docosahexaenoyl-GPE (16:0/22:6)*	Lipid	HPT	42459	sphingomyelin (d18:2/16:0, d18:1/16:1)*	Lipid
HPT_52470	HPT_42459	0.945966	HPT	52470	1-palmitoyl-2-palmitoleoyl-GPC (16:0/16:1)*	Lipid	HPT	42459	sphingomyelin (d18:2/16:0, d18:1/16:1)*	Lipid
HPT_52475	HPT_42459	0.899811	HPT	52475	1-(1-enyl-stearoyl)-2-arachidonoyl-GPE (P-18:0/20:4)*	Lipid	HPT	42459	sphingomyelin (d18:2/16:0, d18:1/16:1)*	Lipid
HPT_52478	HPT_42459	0.938416	HPT	52478	1-(1-enyl-palmitoyl)-2-oleoyl-GPC (P-16:0/18:1)*	Lipid	HPT	42459	sphingomyelin (d18:2/16:0, d18:1/16:1)*	Lipid
HPT_52609	HPT_42459	0.909541	HPT	52609	1,2-dioleoyl-GPE (18:1/18:1)	Lipid	HPT	42459	sphingomyelin (d18:2/16:0, d18:1/16:1)*	Lipid
HPT_52610	HPT_42459	0.9002	HPT	52610	1-palmitoyl-2-docosahexaenoyl-GPC (16:0/22:6)	Lipid	HPT	42459	sphingomyelin (d18:2/16:0, d18:1/16:1)*	Lipid
HPT_52615	HPT_42459	0.901597	HPT	52615	sphingomyelin (d18:1/17:0, d17:1/18:0, d19:1/16:0)	Lipid	HPT	42459	sphingomyelin (d18:2/16:0, d18:1/16:1)*	Lipid
HPT_52697	HPT_42459	0.908794	HPT	52697	1-oleoyl-2-docosahexaenoyl-GPC (18:1/22:6)*	Lipid	HPT	42459	sphingomyelin (d18:2/16:0, d18:1/16:1)*	Lipid
HPT_53195	HPT_42459	0.954364	HPT	53195	1-myristoyl-2-arachidonoyl-GPC (14:0/20:4)*	Lipid	HPT	42459	sphingomyelin (d18:2/16:0, d18:1/16:1)*	Lipid
HPT_53209	HPT_42459	0.892374	HPT	53209	1-oleoyl-2-docosahexaenoyl-GPE (18:1/22:6)*	Lipid	HPT	42459	sphingomyelin (d18:2/16:0, d18:1/16:1)*	Lipid
HPT_54994	HPT_42459	0.928047	HPT	54994	1-oleoyl-2-arachidonoyl-GPI (18:1/20:4) *	Lipid	HPT	42459	sphingomyelin (d18:2/16:0, d18:1/16:1)*	Lipid
HPT_55041	HPT_42459	0.914007	HPT	55041	1-oleoyl-2-arachidonoyl-GPE (18:1/20:4)*	Lipid	HPT	42459	sphingomyelin (d18:2/16:0, d18:1/16:1)*	Lipid
HPT_63	HPT_42459	0.937073	HPT	63	cholesterol	Lipid	HPT	42459	sphingomyelin (d18:2/16:0, d18:1/16:1)*	Lipid
HPT_19258	HPT_42463	0.933571	HPT	19258	1-myristoyl-2-palmitoyl-GPC (14:0/16:0)	Lipid	HPT	42463	sphingomyelin (d18:1/14:0, d16:1/16:0)*	Lipid
HPT_19261	HPT_42463	0.939919	HPT	19261	1-palmitoyl-2-oleoyl-GPS (16:0/18:1)	Lipid	HPT	42463	sphingomyelin (d18:1/14:0, d16:1/16:0)*	Lipid
HPT_19263	HPT_42463	0.892107	HPT	19263	1-palmitoyl-2-oleoyl-GPE (16:0/18:1)	Lipid	HPT	42463	sphingomyelin (d18:1/14:0, d16:1/16:0)*	Lipid
HPT_37529	HPT_42463	0.937298	HPT	37529	sphingomyelin (d18:1/18:1, d18:2/18:0)	Lipid	HPT	42463	sphingomyelin (d18:1/14:0, d16:1/16:0)*	Lipid
HPT_39271	HPT_42463	0.901953	HPT	39271	1-(1-enyl-stearoyl)-GPE (P-18:0)*	Lipid	HPT	42463	sphingomyelin (d18:1/14:0, d16:1/16:0)*	Lipid
HPT_42398	HPT_42463	0.902091	HPT	42398	1-stearoyl-GPE (18:0)	Lipid	HPT	42463	sphingomyelin (d18:1/14:0, d16:1/16:0)*	Lipid
HPT_42450	HPT_42463	0.918764	HPT	42450	1-stearoyl-2-arachidonoyl-GPC (18:0/20:4)	Lipid	HPT	42463	sphingomyelin (d18:1/14:0, d16:1/16:0)*	Lipid
HPT_42459	HPT_42463	0.940466	HPT	42459	sphingomyelin (d18:2/16:0, d18:1/16:1)*	Lipid	HPT	42463	sphingomyelin (d18:1/14:0, d16:1/16:0)*	Lipid
HPT_513	HPT_42463	-0.974748	HPT	513	creatinine	Amino Acid	HPT	42463	sphingomyelin (d18:1/14:0, d16:1/16:0)*	Lipid
HPT_52235	HPT_42463	0.923035	HPT	52235	1-stearoyl-2-arachidonoyl-GPS (18:0/20:4)	Lipid	HPT	42463	sphingomyelin (d18:1/14:0, d16:1/16:0)*	Lipid
HPT_52438	HPT_42463	0.917925	HPT	52438	1-stearoyl-2-oleoyl-GPC (18:0/18:1)	Lipid	HPT	42463	sphingomyelin (d18:1/14:0, d16:1/16:0)*	Lipid
HPT_52462	HPT_42463	0.909489	HPT	52462	1-palmitoyl-2-arachidonoyl-GPC (16:0/20:4n6)	Lipid	HPT	42463	sphingomyelin (d18:1/14:0, d16:1/16:0)*	Lipid
HPT_52470	HPT_42463	0.948288	HPT	52470	1-palmitoyl-2-palmitoleoyl-GPC (16:0/16:1)*	Lipid	HPT	42463	sphingomyelin (d18:1/14:0, d16:1/16:0)*	Lipid
HPT_52609	HPT_42463	0.895846	HPT	52609	1,2-dioleoyl-GPE (18:1/18:1)	Lipid	HPT	42463	sphingomyelin (d18:1/14:0, d16:1/16:0)*	Lipid
HPT_52697	HPT_42463	0.901123	HPT	52697	1-oleoyl-2-docosahexaenoyl-GPC (18:1/22:6)*	Lipid	HPT	42463	sphingomyelin (d18:1/14:0, d16:1/16:0)*	Lipid
HPT_54812	HPT_42463	0.912405	HPT	54812	1-palmitoyl-2-gamma-linolenoyl-GPC (16:0/18:3n6)*	Lipid	HPT	42463	sphingomyelin (d18:1/14:0, d16:1/16:0)*	Lipid
HPT_54994	HPT_42463	0.945523	HPT	54994	1-oleoyl-2-arachidonoyl-GPI (18:1/20:4) *	Lipid	HPT	42463	sphingomyelin (d18:1/14:0, d16:1/16:0)*	Lipid
HPT_555	HPT_43249	0.910431	HPT	555	adenosine	Nucleotide	HPT	43249	N-delta-acetylornithine	Amino Acid
iWAT_52610	HPT_43249	0.892182	iWAT	52610	1-palmitoyl-2-docosahexaenoyl-GPC (16:0/22:6)	Lipid	HPT	43249	N-delta-acetylornithine	Amino Acid
Heart_1303	HPT_43264	0.892981	Heart	1303	malate	Energy	HPT	43264	3-hydroxybutyrylcarnitine (1)	Lipid
HPT_19265	HPT_43586	-0.91937	HPT	19265	1-stearoyl-2-oleoyl-GPS (18:0/18:1)	Lipid	HPT	43586	N-monomethylarginine	Amino Acid
HPT_52435	HPT_43586	-0.904258	HPT	52435	sphingomyelin (d18:2/23:0, d18:1/23:1, d17:1/24:1)*	Lipid	HPT	43586	N-monomethylarginine	Amino Acid
HPT_52449	HPT_43586	-0.897044	HPT	52449	1-stearoyl-2-arachidonoyl-GPI (18:0/20:4)	Lipid	HPT	43586	N-monomethylarginine	Amino Acid
HPT_57453	HPT_43586	-0.89807	HPT	57453	glycosyl ceramide (d18:2/24:1, d18:1/24:2)*	Lipid	HPT	43586	N-monomethylarginine	Amino Acid
HPT_15107	HPT_43768	0.947467	HPT	15107	N-acetylglucosamine 6-phosphate	Carbohydrate	HPT	43768	docosahexaenoyl ethanolamide	Lipid
HPT_3127	HPT_43768	0.897969	HPT	3127	hypoxanthine	Nucleotide	HPT	43768	docosahexaenoyl ethanolamide	Lipid
Liver_53237	HPT_43802	0.897685	Liver	53237	sedoheptulose	Carbohydrate	HPT	43802	guanidinoacetate	Amino Acid
BAT_1301	HPT_43829	-0.949016	BAT	1301	lysine	Amino Acid	HPT	43829	gamma-glutamylvaline	Peptide
eWAT_1572	HPT_43847	0.909354	eWAT	1572	glycerate	Carbohydrate	HPT	43847	glycerol 3-phosphate	Lipid
HPT_555	HPT_443	0.897343	HPT	555	adenosine	Nucleotide	HPT	443	aspartate	Amino Acid
eWAT_35819	HPT_44621	0.891681	eWAT	35819	2-palmitoleoyl-GPC* (16:1)*	Lipid	HPT	44621	1-(1-enyl-oleoyl)-GPE (P-18:1)*	Lipid
HPT_32980	HPT_44675	0.893774	HPT	32980	adrenate (22:4n6)	Lipid	HPT	44675	docosahexaenoate (DHA; 22:6n3)	Lipid
BAT_62781	HPT_44681	0.910466	BAT	62781	18-methylnonadecanoate (i20:0)	Lipid	HPT	44681	palmitoylcarnitine (C16)	Lipid
HPT_42446	HPT_45966	0.895758	HPT	42446	1-palmitoyl-2-linoleoyl-GPC (16:0/18:2)	Lipid	HPT	45966	1-stearoyl-GPS (18:0)*	Lipid
HPT_63	HPT_45966	0.896558	HPT	63	cholesterol	Lipid	HPT	45966	1-stearoyl-GPS (18:0)*	Lipid
HPT_33972	HPT_45968	0.942989	HPT	33972	10-nonadecenoate (19:1n9)	Lipid	HPT	45968	1-oleoyl-GPG (18:1)*	Lipid
HPT_1564	HPT_46173	0.985583	HPT	1564	citrate	Energy	HPT	46173	aconitate [cis or trans]	Energy
HPT_18360	HPT_46173	0.926001	HPT	18360	adenylosuccinate	Nucleotide	HPT	46173	aconitate [cis or trans]	Energy
HPT_31555	HPT_46173	-0.90612	HPT	31555	pyridoxate	Cofactors and Vitamins	HPT	46173	aconitate [cis or trans]	Energy
HPT_57511	HPT_46223	0.960512	HPT	57511	linolenoylcarnitine (C18:3)*	Lipid	HPT	46223	linoleoylcarnitine (C18:2)*	Lipid
HPT_35649	HPT_46896	0.910154	HPT	35649	sedoheptulose-7-phosphate	Carbohydrate	HPT	46896	fructose 1,6-diphosphate/glucose 1,6-diphosphate/myo-inositol diphosphates	Carbohydrate
HPT_554	HPT_46896	-0.89368	HPT	554	adenine	Nucleotide	HPT	46896	fructose 1,6-diphosphate/glucose 1,6-diphosphate/myo-inositol diphosphates	Carbohydrate
HPT_575	HPT_46957	0.898711	HPT	575	arabinose	Carbohydrate	HPT	46957	gulonate*	Cofactors and Vitamins
HPT_1561	HPT_47153	0.891922	HPT	1561	alpha-tocopherol	Cofactors and Vitamins	HPT	47153	sphingomyelin (d18:1/24:1, d18:2/24:0)*	Lipid
HPT_42448	HPT_47153	0.951863	HPT	42448	1-stearoyl-2-oleoyl-GPE (18:0/18:1)	Lipid	HPT	47153	sphingomyelin (d18:1/24:1, d18:2/24:0)*	Lipid
HPT_48493	HPT_47153	0.963384	HPT	48493	sphingomyelin (d18:1/22:1, d18:2/22:0, d16:1/24:1)*	Lipid	HPT	47153	sphingomyelin (d18:1/24:1, d18:2/24:0)*	Lipid
HPT_52235	HPT_47153	0.913576	HPT	52235	1-stearoyl-2-arachidonoyl-GPS (18:0/20:4)	Lipid	HPT	47153	sphingomyelin (d18:1/24:1, d18:2/24:0)*	Lipid
HPT_52438	HPT_47153	0.891781	HPT	52438	1-stearoyl-2-oleoyl-GPC (18:0/18:1)	Lipid	HPT	47153	sphingomyelin (d18:1/24:1, d18:2/24:0)*	Lipid
HPT_52478	HPT_47153	0.914273	HPT	52478	1-(1-enyl-palmitoyl)-2-oleoyl-GPC (P-16:0/18:1)*	Lipid	HPT	47153	sphingomyelin (d18:1/24:1, d18:2/24:0)*	Lipid
HPT_52614	HPT_47153	0.966706	HPT	52614	1-(1-enyl-stearoyl)-2-oleoyl-GPE (P-18:0/18:1)	Lipid	HPT	47153	sphingomyelin (d18:1/24:1, d18:2/24:0)*	Lipid
HPT_53195	HPT_47153	0.936684	HPT	53195	1-myristoyl-2-arachidonoyl-GPC (14:0/20:4)*	Lipid	HPT	47153	sphingomyelin (d18:1/24:1, d18:2/24:0)*	Lipid
HPT_63	HPT_47153	0.89401	HPT	63	cholesterol	Lipid	HPT	47153	sphingomyelin (d18:1/24:1, d18:2/24:0)*	Lipid
HPT_34534	HPT_48182	0.968201	HPT	34534	laurylcarnitine (C12)	Lipid	HPT	48182	myristoleoylcarnitine (C14:1)*	Lipid
HPT_3127	HPT_48258	0.893946	HPT	3127	hypoxanthine	Nucleotide	HPT	48258	1-oleoyl-GPC (18:1)	Lipid
HPT_1561	HPT_48490	0.912753	HPT	1561	alpha-tocopherol	Cofactors and Vitamins	HPT	48490	sphingomyelin (d18:1/20:0, d16:1/22:0)*	Lipid
HPT_17747	HPT_48490	0.950591	HPT	17747	sphingosine	Lipid	HPT	48490	sphingomyelin (d18:1/20:0, d16:1/22:0)*	Lipid
HPT_19258	HPT_48490	0.911091	HPT	19258	1-myristoyl-2-palmitoyl-GPC (14:0/16:0)	Lipid	HPT	48490	sphingomyelin (d18:1/20:0, d16:1/22:0)*	Lipid
HPT_19263	HPT_48490	0.952147	HPT	19263	1-palmitoyl-2-oleoyl-GPE (16:0/18:1)	Lipid	HPT	48490	sphingomyelin (d18:1/20:0, d16:1/22:0)*	Lipid
HPT_42398	HPT_48490	0.905213	HPT	42398	1-stearoyl-GPE (18:0)	Lipid	HPT	48490	sphingomyelin (d18:1/20:0, d16:1/22:0)*	Lipid
HPT_42446	HPT_48490	0.939385	HPT	42446	1-palmitoyl-2-linoleoyl-GPC (16:0/18:2)	Lipid	HPT	48490	sphingomyelin (d18:1/20:0, d16:1/22:0)*	Lipid
HPT_42448	HPT_48490	0.923389	HPT	42448	1-stearoyl-2-oleoyl-GPE (18:0/18:1)	Lipid	HPT	48490	sphingomyelin (d18:1/20:0, d16:1/22:0)*	Lipid
HPT_42450	HPT_48490	0.914315	HPT	42450	1-stearoyl-2-arachidonoyl-GPC (18:0/20:4)	Lipid	HPT	48490	sphingomyelin (d18:1/20:0, d16:1/22:0)*	Lipid
HPT_485	HPT_48490	-0.949924	HPT	485	spermidine	Amino Acid	HPT	48490	sphingomyelin (d18:1/20:0, d16:1/22:0)*	Lipid
HPT_52438	HPT_48490	0.905495	HPT	52438	1-stearoyl-2-oleoyl-GPC (18:0/18:1)	Lipid	HPT	48490	sphingomyelin (d18:1/20:0, d16:1/22:0)*	Lipid
HPT_52447	HPT_48490	0.938056	HPT	52447	1-stearoyl-2-arachidonoyl-GPE (18:0/20:4)	Lipid	HPT	48490	sphingomyelin (d18:1/20:0, d16:1/22:0)*	Lipid
HPT_52449	HPT_48490	0.912835	HPT	52449	1-stearoyl-2-arachidonoyl-GPI (18:0/20:4)	Lipid	HPT	48490	sphingomyelin (d18:1/20:0, d16:1/22:0)*	Lipid
HPT_52454	HPT_48490	0.974565	HPT	52454	1-palmitoyl-2-dihomo-linolenoyl-GPC (16:0/20:3n3 or 6)*	Lipid	HPT	48490	sphingomyelin (d18:1/20:0, d16:1/22:0)*	Lipid
HPT_52457	HPT_48490	0.938866	HPT	52457	1,2-dioleoyl-GPC (18:1/18:1)	Lipid	HPT	48490	sphingomyelin (d18:1/20:0, d16:1/22:0)*	Lipid
HPT_52461	HPT_48490	0.927579	HPT	52461	1-palmitoyl-2-oleoyl-GPC (16:0/18:1)	Lipid	HPT	48490	sphingomyelin (d18:1/20:0, d16:1/22:0)*	Lipid
HPT_52462	HPT_48490	0.915201	HPT	52462	1-palmitoyl-2-arachidonoyl-GPC (16:0/20:4n6)	Lipid	HPT	48490	sphingomyelin (d18:1/20:0, d16:1/22:0)*	Lipid
HPT_52464	HPT_48490	0.969349	HPT	52464	1-palmitoyl-2-arachidonoyl-GPE (16:0/20:4)*	Lipid	HPT	48490	sphingomyelin (d18:1/20:0, d16:1/22:0)*	Lipid
HPT_52465	HPT_48490	0.903492	HPT	52465	1-palmitoyl-2-docosahexaenoyl-GPE (16:0/22:6)*	Lipid	HPT	48490	sphingomyelin (d18:1/20:0, d16:1/22:0)*	Lipid
HPT_52475	HPT_48490	0.958045	HPT	52475	1-(1-enyl-stearoyl)-2-arachidonoyl-GPE (P-18:0/20:4)*	Lipid	HPT	48490	sphingomyelin (d18:1/20:0, d16:1/22:0)*	Lipid
HPT_52478	HPT_48490	0.942373	HPT	52478	1-(1-enyl-palmitoyl)-2-oleoyl-GPC (P-16:0/18:1)*	Lipid	HPT	48490	sphingomyelin (d18:1/20:0, d16:1/22:0)*	Lipid
HPT_52609	HPT_48490	0.906967	HPT	52609	1,2-dioleoyl-GPE (18:1/18:1)	Lipid	HPT	48490	sphingomyelin (d18:1/20:0, d16:1/22:0)*	Lipid
HPT_52610	HPT_48490	0.910821	HPT	52610	1-palmitoyl-2-docosahexaenoyl-GPC (16:0/22:6)	Lipid	HPT	48490	sphingomyelin (d18:1/20:0, d16:1/22:0)*	Lipid
HPT_52611	HPT_48490	0.928698	HPT	52611	1-stearoyl-2-docosahexaenoyl-GPC (18:0/22:6)	Lipid	HPT	48490	sphingomyelin (d18:1/20:0, d16:1/22:0)*	Lipid
HPT_52616	HPT_48490	0.963567	HPT	52616	1-palmitoyl-2-stearoyl-GPC (16:0/18:0)	Lipid	HPT	48490	sphingomyelin (d18:1/20:0, d16:1/22:0)*	Lipid
HPT_52697	HPT_48490	0.908398	HPT	52697	1-oleoyl-2-docosahexaenoyl-GPC (18:1/22:6)*	Lipid	HPT	48490	sphingomyelin (d18:1/20:0, d16:1/22:0)*	Lipid
HPT_52716	HPT_48490	0.974475	HPT	52716	1-(1-enyl-palmitoyl)-2-palmitoyl-GPC (P-16:0/16:0)*	Lipid	HPT	48490	sphingomyelin (d18:1/20:0, d16:1/22:0)*	Lipid
HPT_53209	HPT_48490	0.911341	HPT	53209	1-oleoyl-2-docosahexaenoyl-GPE (18:1/22:6)*	Lipid	HPT	48490	sphingomyelin (d18:1/20:0, d16:1/22:0)*	Lipid
HPT_55041	HPT_48490	0.952049	HPT	55041	1-oleoyl-2-arachidonoyl-GPE (18:1/20:4)*	Lipid	HPT	48490	sphingomyelin (d18:1/20:0, d16:1/22:0)*	Lipid
HPT_57417	HPT_48490	0.962159	HPT	57417	N-stearoyl-sphingadienine (d18:2/18:0)*	Lipid	HPT	48490	sphingomyelin (d18:1/20:0, d16:1/22:0)*	Lipid
HPT_60	HPT_48490	-0.905465	HPT	60	leucine	Amino Acid	HPT	48490	sphingomyelin (d18:1/20:0, d16:1/22:0)*	Lipid
HPT_63	HPT_48490	0.968862	HPT	63	cholesterol	Lipid	HPT	48490	sphingomyelin (d18:1/20:0, d16:1/22:0)*	Lipid
HPT_17747	HPT_48491	0.914234	HPT	17747	sphingosine	Lipid	HPT	48491	sphingomyelin (d18:1/20:1, d18:2/20:0)*	Lipid
HPT_19503	HPT_48491	0.921113	HPT	19503	stearoyl sphingomyelin (d18:1/18:0)	Lipid	HPT	48491	sphingomyelin (d18:1/20:1, d18:2/20:0)*	Lipid
HPT_48490	HPT_48491	0.892241	HPT	48490	sphingomyelin (d18:1/20:0, d16:1/22:0)*	Lipid	HPT	48491	sphingomyelin (d18:1/20:1, d18:2/20:0)*	Lipid
HPT_52447	HPT_48491	0.897235	HPT	52447	1-stearoyl-2-arachidonoyl-GPE (18:0/20:4)	Lipid	HPT	48491	sphingomyelin (d18:1/20:1, d18:2/20:0)*	Lipid
HPT_52457	HPT_48491	0.948872	HPT	52457	1,2-dioleoyl-GPC (18:1/18:1)	Lipid	HPT	48491	sphingomyelin (d18:1/20:1, d18:2/20:0)*	Lipid
HPT_52461	HPT_48491	0.945782	HPT	52461	1-palmitoyl-2-oleoyl-GPC (16:0/18:1)	Lipid	HPT	48491	sphingomyelin (d18:1/20:1, d18:2/20:0)*	Lipid
HPT_52466	HPT_48491	0.927366	HPT	52466	1-stearoyl-2-docosahexaenoyl-GPE (18:0/22:6)*	Lipid	HPT	48491	sphingomyelin (d18:1/20:1, d18:2/20:0)*	Lipid
HPT_52475	HPT_48491	0.915216	HPT	52475	1-(1-enyl-stearoyl)-2-arachidonoyl-GPE (P-18:0/20:4)*	Lipid	HPT	48491	sphingomyelin (d18:1/20:1, d18:2/20:0)*	Lipid
HPT_55041	HPT_48491	0.89335	HPT	55041	1-oleoyl-2-arachidonoyl-GPE (18:1/20:4)*	Lipid	HPT	48491	sphingomyelin (d18:1/20:1, d18:2/20:0)*	Lipid
HPT_57473	HPT_48491	0.910084	HPT	57473	sphingomyelin (d18:0/18:0, d19:0/17:0)*	Lipid	HPT	48491	sphingomyelin (d18:1/20:1, d18:2/20:0)*	Lipid
HPT_1561	HPT_48493	0.929388	HPT	1561	alpha-tocopherol	Cofactors and Vitamins	HPT	48493	sphingomyelin (d18:1/22:1, d18:2/22:0, d16:1/24:1)*	Lipid
HPT_17747	HPT_48493	0.897712	HPT	17747	sphingosine	Lipid	HPT	48493	sphingomyelin (d18:1/22:1, d18:2/22:0, d16:1/24:1)*	Lipid
HPT_19258	HPT_48493	0.910596	HPT	19258	1-myristoyl-2-palmitoyl-GPC (14:0/16:0)	Lipid	HPT	48493	sphingomyelin (d18:1/22:1, d18:2/22:0, d16:1/24:1)*	Lipid
HPT_19263	HPT_48493	0.916653	HPT	19263	1-palmitoyl-2-oleoyl-GPE (16:0/18:1)	Lipid	HPT	48493	sphingomyelin (d18:1/22:1, d18:2/22:0, d16:1/24:1)*	Lipid
HPT_39271	HPT_48493	0.913243	HPT	39271	1-(1-enyl-stearoyl)-GPE (P-18:0)*	Lipid	HPT	48493	sphingomyelin (d18:1/22:1, d18:2/22:0, d16:1/24:1)*	Lipid
HPT_42446	HPT_48493	0.944476	HPT	42446	1-palmitoyl-2-linoleoyl-GPC (16:0/18:2)	Lipid	HPT	48493	sphingomyelin (d18:1/22:1, d18:2/22:0, d16:1/24:1)*	Lipid
HPT_42448	HPT_48493	0.956804	HPT	42448	1-stearoyl-2-oleoyl-GPE (18:0/18:1)	Lipid	HPT	48493	sphingomyelin (d18:1/22:1, d18:2/22:0, d16:1/24:1)*	Lipid
HPT_42450	HPT_48493	0.905549	HPT	42450	1-stearoyl-2-arachidonoyl-GPC (18:0/20:4)	Lipid	HPT	48493	sphingomyelin (d18:1/22:1, d18:2/22:0, d16:1/24:1)*	Lipid
HPT_48490	HPT_48493	0.897483	HPT	48490	sphingomyelin (d18:1/20:0, d16:1/22:0)*	Lipid	HPT	48493	sphingomyelin (d18:1/22:1, d18:2/22:0, d16:1/24:1)*	Lipid
HPT_485	HPT_48493	-0.913581	HPT	485	spermidine	Amino Acid	HPT	48493	sphingomyelin (d18:1/22:1, d18:2/22:0, d16:1/24:1)*	Lipid
HPT_52235	HPT_48493	0.949722	HPT	52235	1-stearoyl-2-arachidonoyl-GPS (18:0/20:4)	Lipid	HPT	48493	sphingomyelin (d18:1/22:1, d18:2/22:0, d16:1/24:1)*	Lipid
HPT_52438	HPT_48493	0.94455	HPT	52438	1-stearoyl-2-oleoyl-GPC (18:0/18:1)	Lipid	HPT	48493	sphingomyelin (d18:1/22:1, d18:2/22:0, d16:1/24:1)*	Lipid
HPT_52448	HPT_48493	0.915479	HPT	52448	1-palmitoyl-2-oleoyl-GPG (16:0/18:1)	Lipid	HPT	48493	sphingomyelin (d18:1/22:1, d18:2/22:0, d16:1/24:1)*	Lipid
HPT_52449	HPT_48493	0.928014	HPT	52449	1-stearoyl-2-arachidonoyl-GPI (18:0/20:4)	Lipid	HPT	48493	sphingomyelin (d18:1/22:1, d18:2/22:0, d16:1/24:1)*	Lipid
HPT_52457	HPT_48493	0.919815	HPT	52457	1,2-dioleoyl-GPC (18:1/18:1)	Lipid	HPT	48493	sphingomyelin (d18:1/22:1, d18:2/22:0, d16:1/24:1)*	Lipid
HPT_52464	HPT_48493	0.916043	HPT	52464	1-palmitoyl-2-arachidonoyl-GPE (16:0/20:4)*	Lipid	HPT	48493	sphingomyelin (d18:1/22:1, d18:2/22:0, d16:1/24:1)*	Lipid
HPT_52465	HPT_48493	0.8928	HPT	52465	1-palmitoyl-2-docosahexaenoyl-GPE (16:0/22:6)*	Lipid	HPT	48493	sphingomyelin (d18:1/22:1, d18:2/22:0, d16:1/24:1)*	Lipid
HPT_52470	HPT_48493	0.905182	HPT	52470	1-palmitoyl-2-palmitoleoyl-GPC (16:0/16:1)*	Lipid	HPT	48493	sphingomyelin (d18:1/22:1, d18:2/22:0, d16:1/24:1)*	Lipid
HPT_52475	HPT_48493	0.914816	HPT	52475	1-(1-enyl-stearoyl)-2-arachidonoyl-GPE (P-18:0/20:4)*	Lipid	HPT	48493	sphingomyelin (d18:1/22:1, d18:2/22:0, d16:1/24:1)*	Lipid
HPT_52478	HPT_48493	0.973135	HPT	52478	1-(1-enyl-palmitoyl)-2-oleoyl-GPC (P-16:0/18:1)*	Lipid	HPT	48493	sphingomyelin (d18:1/22:1, d18:2/22:0, d16:1/24:1)*	Lipid
HPT_52609	HPT_48493	0.929411	HPT	52609	1,2-dioleoyl-GPE (18:1/18:1)	Lipid	HPT	48493	sphingomyelin (d18:1/22:1, d18:2/22:0, d16:1/24:1)*	Lipid
HPT_52610	HPT_48493	0.925811	HPT	52610	1-palmitoyl-2-docosahexaenoyl-GPC (16:0/22:6)	Lipid	HPT	48493	sphingomyelin (d18:1/22:1, d18:2/22:0, d16:1/24:1)*	Lipid
HPT_52611	HPT_48493	0.934669	HPT	52611	1-stearoyl-2-docosahexaenoyl-GPC (18:0/22:6)	Lipid	HPT	48493	sphingomyelin (d18:1/22:1, d18:2/22:0, d16:1/24:1)*	Lipid
HPT_52614	HPT_48493	0.932543	HPT	52614	1-(1-enyl-stearoyl)-2-oleoyl-GPE (P-18:0/18:1)	Lipid	HPT	48493	sphingomyelin (d18:1/22:1, d18:2/22:0, d16:1/24:1)*	Lipid
HPT_52697	HPT_48493	0.915217	HPT	52697	1-oleoyl-2-docosahexaenoyl-GPC (18:1/22:6)*	Lipid	HPT	48493	sphingomyelin (d18:1/22:1, d18:2/22:0, d16:1/24:1)*	Lipid
HPT_53195	HPT_48493	0.972857	HPT	53195	1-myristoyl-2-arachidonoyl-GPC (14:0/20:4)*	Lipid	HPT	48493	sphingomyelin (d18:1/22:1, d18:2/22:0, d16:1/24:1)*	Lipid
HPT_53209	HPT_48493	0.898712	HPT	53209	1-oleoyl-2-docosahexaenoyl-GPE (18:1/22:6)*	Lipid	HPT	48493	sphingomyelin (d18:1/22:1, d18:2/22:0, d16:1/24:1)*	Lipid
HPT_54994	HPT_48493	0.908346	HPT	54994	1-oleoyl-2-arachidonoyl-GPI (18:1/20:4) *	Lipid	HPT	48493	sphingomyelin (d18:1/22:1, d18:2/22:0, d16:1/24:1)*	Lipid
HPT_55041	HPT_48493	0.929767	HPT	55041	1-oleoyl-2-arachidonoyl-GPE (18:1/20:4)*	Lipid	HPT	48493	sphingomyelin (d18:1/22:1, d18:2/22:0, d16:1/24:1)*	Lipid
HPT_63	HPT_48493	0.961835	HPT	63	cholesterol	Lipid	HPT	48493	sphingomyelin (d18:1/22:1, d18:2/22:0, d16:1/24:1)*	Lipid
HPT_1561	HPT_485	-0.934771	HPT	1561	alpha-tocopherol	Cofactors and Vitamins	HPT	485	spermidine	Amino Acid
HPT_19258	HPT_485	-0.914578	HPT	19258	1-myristoyl-2-palmitoyl-GPC (14:0/16:0)	Lipid	HPT	485	spermidine	Amino Acid
HPT_19261	HPT_485	-0.904695	HPT	19261	1-palmitoyl-2-oleoyl-GPS (16:0/18:1)	Lipid	HPT	485	spermidine	Amino Acid
HPT_19263	HPT_485	-0.944739	HPT	19263	1-palmitoyl-2-oleoyl-GPE (16:0/18:1)	Lipid	HPT	485	spermidine	Amino Acid
HPT_42446	HPT_485	-0.905543	HPT	42446	1-palmitoyl-2-linoleoyl-GPC (16:0/18:2)	Lipid	HPT	485	spermidine	Amino Acid
HPT_42448	HPT_485	-0.920286	HPT	42448	1-stearoyl-2-oleoyl-GPE (18:0/18:1)	Lipid	HPT	485	spermidine	Amino Acid
HPT_42450	HPT_485	-0.919259	HPT	42450	1-stearoyl-2-arachidonoyl-GPC (18:0/20:4)	Lipid	HPT	485	spermidine	Amino Acid
HPT_52235	HPT_485	-0.894792	HPT	52235	1-stearoyl-2-arachidonoyl-GPS (18:0/20:4)	Lipid	HPT	485	spermidine	Amino Acid
HPT_52438	HPT_485	-0.9359	HPT	52438	1-stearoyl-2-oleoyl-GPC (18:0/18:1)	Lipid	HPT	485	spermidine	Amino Acid
HPT_52447	HPT_485	-0.945554	HPT	52447	1-stearoyl-2-arachidonoyl-GPE (18:0/20:4)	Lipid	HPT	485	spermidine	Amino Acid
HPT_52448	HPT_485	-0.892476	HPT	52448	1-palmitoyl-2-oleoyl-GPG (16:0/18:1)	Lipid	HPT	485	spermidine	Amino Acid
HPT_52449	HPT_485	-0.936603	HPT	52449	1-stearoyl-2-arachidonoyl-GPI (18:0/20:4)	Lipid	HPT	485	spermidine	Amino Acid
HPT_52454	HPT_485	-0.927688	HPT	52454	1-palmitoyl-2-dihomo-linolenoyl-GPC (16:0/20:3n3 or 6)*	Lipid	HPT	485	spermidine	Amino Acid
HPT_52457	HPT_485	-0.924431	HPT	52457	1,2-dioleoyl-GPC (18:1/18:1)	Lipid	HPT	485	spermidine	Amino Acid
HPT_52461	HPT_485	-0.914046	HPT	52461	1-palmitoyl-2-oleoyl-GPC (16:0/18:1)	Lipid	HPT	485	spermidine	Amino Acid
HPT_52462	HPT_485	-0.918051	HPT	52462	1-palmitoyl-2-arachidonoyl-GPC (16:0/20:4n6)	Lipid	HPT	485	spermidine	Amino Acid
HPT_52464	HPT_485	-0.956026	HPT	52464	1-palmitoyl-2-arachidonoyl-GPE (16:0/20:4)*	Lipid	HPT	485	spermidine	Amino Acid
HPT_52465	HPT_485	-0.929617	HPT	52465	1-palmitoyl-2-docosahexaenoyl-GPE (16:0/22:6)*	Lipid	HPT	485	spermidine	Amino Acid
HPT_52470	HPT_485	-0.89403	HPT	52470	1-palmitoyl-2-palmitoleoyl-GPC (16:0/16:1)*	Lipid	HPT	485	spermidine	Amino Acid
HPT_52475	HPT_485	-0.945919	HPT	52475	1-(1-enyl-stearoyl)-2-arachidonoyl-GPE (P-18:0/20:4)*	Lipid	HPT	485	spermidine	Amino Acid
HPT_52478	HPT_485	-0.916067	HPT	52478	1-(1-enyl-palmitoyl)-2-oleoyl-GPC (P-16:0/18:1)*	Lipid	HPT	485	spermidine	Amino Acid
HPT_52609	HPT_485	-0.927229	HPT	52609	1,2-dioleoyl-GPE (18:1/18:1)	Lipid	HPT	485	spermidine	Amino Acid
HPT_52610	HPT_485	-0.926392	HPT	52610	1-palmitoyl-2-docosahexaenoyl-GPC (16:0/22:6)	Lipid	HPT	485	spermidine	Amino Acid
HPT_52611	HPT_485	-0.94142	HPT	52611	1-stearoyl-2-docosahexaenoyl-GPC (18:0/22:6)	Lipid	HPT	485	spermidine	Amino Acid
HPT_52616	HPT_485	-0.959649	HPT	52616	1-palmitoyl-2-stearoyl-GPC (16:0/18:0)	Lipid	HPT	485	spermidine	Amino Acid
HPT_52697	HPT_485	-0.924704	HPT	52697	1-oleoyl-2-docosahexaenoyl-GPC (18:1/22:6)*	Lipid	HPT	485	spermidine	Amino Acid
HPT_52716	HPT_485	-0.919095	HPT	52716	1-(1-enyl-palmitoyl)-2-palmitoyl-GPC (P-16:0/16:0)*	Lipid	HPT	485	spermidine	Amino Acid
HPT_53209	HPT_485	-0.932124	HPT	53209	1-oleoyl-2-docosahexaenoyl-GPE (18:1/22:6)*	Lipid	HPT	485	spermidine	Amino Acid
HPT_54994	HPT_485	-0.8983	HPT	54994	1-oleoyl-2-arachidonoyl-GPI (18:1/20:4) *	Lipid	HPT	485	spermidine	Amino Acid
HPT_55041	HPT_485	-0.956277	HPT	55041	1-oleoyl-2-arachidonoyl-GPE (18:1/20:4)*	Lipid	HPT	485	spermidine	Amino Acid
HPT_63	HPT_485	-0.941222	HPT	63	cholesterol	Lipid	HPT	485	spermidine	Amino Acid
HPT_15716	HPT_48782	0.896843	HPT	15716	imidazole lactate	Amino Acid	HPT	48782	C-glycosyltryptophan	Amino Acid
HPT_31555	HPT_512	-0.942753	HPT	31555	pyridoxate	Cofactors and Vitamins	HPT	512	asparagine	Amino Acid
HPT_19258	HPT_513	-0.928883	HPT	19258	1-myristoyl-2-palmitoyl-GPC (14:0/16:0)	Lipid	HPT	513	creatinine	Amino Acid
HPT_19261	HPT_513	-0.941899	HPT	19261	1-palmitoyl-2-oleoyl-GPS (16:0/18:1)	Lipid	HPT	513	creatinine	Amino Acid
HPT_19263	HPT_513	-0.904343	HPT	19263	1-palmitoyl-2-oleoyl-GPE (16:0/18:1)	Lipid	HPT	513	creatinine	Amino Acid
HPT_37529	HPT_513	-0.921668	HPT	37529	sphingomyelin (d18:1/18:1, d18:2/18:0)	Lipid	HPT	513	creatinine	Amino Acid
HPT_42450	HPT_513	-0.910568	HPT	42450	1-stearoyl-2-arachidonoyl-GPC (18:0/20:4)	Lipid	HPT	513	creatinine	Amino Acid
HPT_42459	HPT_513	-0.926428	HPT	42459	sphingomyelin (d18:2/16:0, d18:1/16:1)*	Lipid	HPT	513	creatinine	Amino Acid
HPT_52235	HPT_513	-0.902685	HPT	52235	1-stearoyl-2-arachidonoyl-GPS (18:0/20:4)	Lipid	HPT	513	creatinine	Amino Acid
HPT_52438	HPT_513	-0.907925	HPT	52438	1-stearoyl-2-oleoyl-GPC (18:0/18:1)	Lipid	HPT	513	creatinine	Amino Acid
HPT_52462	HPT_513	-0.910901	HPT	52462	1-palmitoyl-2-arachidonoyl-GPC (16:0/20:4n6)	Lipid	HPT	513	creatinine	Amino Acid
HPT_52464	HPT_513	-0.892391	HPT	52464	1-palmitoyl-2-arachidonoyl-GPE (16:0/20:4)*	Lipid	HPT	513	creatinine	Amino Acid
HPT_52470	HPT_513	-0.934184	HPT	52470	1-palmitoyl-2-palmitoleoyl-GPC (16:0/16:1)*	Lipid	HPT	513	creatinine	Amino Acid
HPT_54812	HPT_513	-0.933986	HPT	54812	1-palmitoyl-2-gamma-linolenoyl-GPC (16:0/18:3n6)*	Lipid	HPT	513	creatinine	Amino Acid
HPT_54994	HPT_513	-0.915815	HPT	54994	1-oleoyl-2-arachidonoyl-GPI (18:1/20:4) *	Lipid	HPT	513	creatinine	Amino Acid
HPT_55041	HPT_513	-0.905526	HPT	55041	1-oleoyl-2-arachidonoyl-GPE (18:1/20:4)*	Lipid	HPT	513	creatinine	Amino Acid
eWAT_27672	HPT_514	0.920083	eWAT	27672	3-indoxyl sulfate	Amino Acid	HPT	514	cytidine	Nucleotide
HPT_1561	HPT_52235	0.946589	HPT	1561	alpha-tocopherol	Cofactors and Vitamins	HPT	52235	1-stearoyl-2-arachidonoyl-GPS (18:0/20:4)	Lipid
HPT_19258	HPT_52235	0.962158	HPT	19258	1-myristoyl-2-palmitoyl-GPC (14:0/16:0)	Lipid	HPT	52235	1-stearoyl-2-arachidonoyl-GPS (18:0/20:4)	Lipid
HPT_19261	HPT_52235	0.938877	HPT	19261	1-palmitoyl-2-oleoyl-GPS (16:0/18:1)	Lipid	HPT	52235	1-stearoyl-2-arachidonoyl-GPS (18:0/20:4)	Lipid
HPT_19263	HPT_52235	0.945971	HPT	19263	1-palmitoyl-2-oleoyl-GPE (16:0/18:1)	Lipid	HPT	52235	1-stearoyl-2-arachidonoyl-GPS (18:0/20:4)	Lipid
HPT_39271	HPT_52235	0.939263	HPT	39271	1-(1-enyl-stearoyl)-GPE (P-18:0)*	Lipid	HPT	52235	1-stearoyl-2-arachidonoyl-GPS (18:0/20:4)	Lipid
HPT_42398	HPT_52235	0.925639	HPT	42398	1-stearoyl-GPE (18:0)	Lipid	HPT	52235	1-stearoyl-2-arachidonoyl-GPS (18:0/20:4)	Lipid
HPT_42446	HPT_52235	0.9331	HPT	42446	1-palmitoyl-2-linoleoyl-GPC (16:0/18:2)	Lipid	HPT	52235	1-stearoyl-2-arachidonoyl-GPS (18:0/20:4)	Lipid
HPT_42448	HPT_52235	0.906778	HPT	42448	1-stearoyl-2-oleoyl-GPE (18:0/18:1)	Lipid	HPT	52235	1-stearoyl-2-arachidonoyl-GPS (18:0/20:4)	Lipid
HPT_42450	HPT_52235	0.95685	HPT	42450	1-stearoyl-2-arachidonoyl-GPC (18:0/20:4)	Lipid	HPT	52235	1-stearoyl-2-arachidonoyl-GPS (18:0/20:4)	Lipid
HPT_52464	HPT_52235	0.925418	HPT	52464	1-palmitoyl-2-arachidonoyl-GPE (16:0/20:4)*	Lipid	HPT	52235	1-stearoyl-2-arachidonoyl-GPS (18:0/20:4)	Lipid
HPT_52470	HPT_52235	0.960049	HPT	52470	1-palmitoyl-2-palmitoleoyl-GPC (16:0/16:1)*	Lipid	HPT	52235	1-stearoyl-2-arachidonoyl-GPS (18:0/20:4)	Lipid
HPT_52478	HPT_52235	0.94417	HPT	52478	1-(1-enyl-palmitoyl)-2-oleoyl-GPC (P-16:0/18:1)*	Lipid	HPT	52235	1-stearoyl-2-arachidonoyl-GPS (18:0/20:4)	Lipid
HPT_52697	HPT_52235	0.955917	HPT	52697	1-oleoyl-2-docosahexaenoyl-GPC (18:1/22:6)*	Lipid	HPT	52235	1-stearoyl-2-arachidonoyl-GPS (18:0/20:4)	Lipid
HPT_55041	HPT_52235	0.952286	HPT	55041	1-oleoyl-2-arachidonoyl-GPE (18:1/20:4)*	Lipid	HPT	52235	1-stearoyl-2-arachidonoyl-GPS (18:0/20:4)	Lipid
HPT_63	HPT_52235	0.918578	HPT	63	cholesterol	Lipid	HPT	52235	1-stearoyl-2-arachidonoyl-GPS (18:0/20:4)	Lipid
HPT_17805	HPT_52285	0.959017	HPT	17805	dihomo-linoleate (20:2n6)	Lipid	HPT	52285	oleate/vaccenate (18:1)	Lipid
HPT_35718	HPT_52285	0.892857	HPT	35718	dihomolinolenate (20:3n3 or 3n6)	Lipid	HPT	52285	oleate/vaccenate (18:1)	Lipid
HPT_44675	HPT_52285	0.932575	HPT	44675	docosahexaenoate (DHA; 22:6n3)	Lipid	HPT	52285	oleate/vaccenate (18:1)	Lipid
Muscle_45966	HPT_52294	-0.91457	Muscle	45966	1-stearoyl-GPS (18:0)*	Lipid	HPT	52294	2-hydroxyglutarate	Lipid
HPT_48492	HPT_52434	0.924633	HPT	48492	behenoyl sphingomyelin (d18:1/22:0)*	Lipid	HPT	52434	palmitoyl dihydrosphingomyelin (d18:0/16:0)*	Lipid
[truncated: 7,752 more rows]

## Sheet: GraphAll_Nodes_exe
Name	Tissue	COMPID	BIOCHEMICAL	SUPERPATHWAY	KEGG	GroupHMDB	Clsnss	degree	xTiss	BAT	HPT	Heart	Liver	Muscle	Serum	eWAT	iWAT
[truncated: 3,422 more rows]

[truncated: 1 more sheets: GraphAll_Edges_exe_extended]
