# Supplementary material for: Atlas of exercise metabolism reveals time-dependent signatures of metabolic homeostasis
Source: Cell Metab. Author manuscript; Available in PMC 2026 May 20. (PMC13189211; doi:10.1016/j.cmet.2021.12.016)
Supplement: Data_S6 [file NIHMS2168542-supplement-Data_S6.xlsx]

## Sheet: Correlation_exercise_ZT3
EndNodes_Liver	EndNodes_Muscle	CorrCoeff	BIOCHEMICAL_Liver	SUPERPATHWAY_Liver	SUBPATHWAY_Liver	COMPID_Liver	CHEMICALID_Liver	GroupHMDB_Liver	BIOCHEMICAL_Muscle	SUPERPATHWAY_Muscle	SUBPATHWAY_Muscle	COMPID_Muscle	CHEMICALID_Muscle	GroupHMDB_Muscle
32349	54	-0.619924	4-imidazoleacetate	Amino Acid	Histidine Metabolism	32349	100001207	HMDB02024	tryptophan	Amino Acid	Tryptophan Metabolism	54	565	HMDB00929
33946	54	-0.632599	N-acetylhistidine	Amino Acid	Histidine Metabolism	33946	100001293	HMDB32055	tryptophan	Amino Acid	Tryptophan Metabolism	54	565	HMDB00929
1585	55	0.69576	N-acetylalanine	Amino Acid	Alanine and Aspartate Metabolism	1585	1110	HMDB00766	beta-alanine	Nucleotide	Pyrimidine Metabolism, Uracil containing	55	244	HMDB00056
1826	55	0.632062	folate	Cofactors and Vitamins	Folate Metabolism	1826	328	HMDB00121	beta-alanine	Nucleotide	Pyrimidine Metabolism, Uracil containing	55	244	HMDB00056
1868	55	-0.685078	cysteine	Amino Acid	Methionine, Cysteine, SAM and Taurine Metabolism	1868	800	HMDB00574	beta-alanine	Nucleotide	Pyrimidine Metabolism, Uracil containing	55	244	HMDB00056
2829	55	0.768163	N-formylmethionine	Amino Acid	Methionine, Cysteine, SAM and Taurine Metabolism	2829	194	HMDB01015	beta-alanine	Nucleotide	Pyrimidine Metabolism, Uracil containing	55	244	HMDB00056
27503	55	0.67616	3-hydroxypalmitate	Lipid	Fatty Acid, Monohydroxy	27503	100000983	HMDB10734	beta-alanine	Nucleotide	Pyrimidine Metabolism, Uracil containing	55	244	HMDB00056
38125	55	0.667948	4-cholesten-3-one	Lipid	Sterol	38125	100002227	HMDB00921	beta-alanine	Nucleotide	Pyrimidine Metabolism, Uracil containing	55	244	HMDB00056
39378	55	-0.655571	tauroursodeoxycholate	Lipid	Secondary Bile Acid Metabolism	39378	100002912	HMDB00874	beta-alanine	Nucleotide	Pyrimidine Metabolism, Uracil containing	55	244	HMDB00056
45428	55	0.671294	N-acetylmethionine sulfoxide	Amino Acid	Methionine, Cysteine, SAM and Taurine Metabolism	45428	100005463		beta-alanine	Nucleotide	Pyrimidine Metabolism, Uracil containing	55	244	HMDB00056
48782	55	0.635937	C-glycosyltryptophan	Amino Acid	Tryptophan Metabolism	48782	100006379		beta-alanine	Nucleotide	Pyrimidine Metabolism, Uracil containing	55	244	HMDB00056
1591	57	-0.63814	N-acetylvaline	Amino Acid	Leucine, Isoleucine and Valine Metabolism	1591	1084	HMDB11757	glutamate	Amino Acid	Glutamate Metabolism	57	561	HMDB00148
15500	57	-0.602935	carnitine	Lipid	Carnitine Metabolism	15500	100000007	HMDB00062	glutamate	Amino Acid	Glutamate Metabolism	57	561	HMDB00148
52633	57	0.613674	palmitoyl-linoleoyl-glycerol (16:0/18:2) [1]*	Lipid	Diacylglycerol	52633	100009052	HMDB07103	glutamate	Amino Acid	Glutamate Metabolism	57	561	HMDB00148
34410	58	0.621788	CDP-ethanolamine	Lipid	Phospholipid Metabolism	34410	100001407	HMDB01564	glycine	Amino Acid	Glycine, Serine and Threonine Metabolism	58	340	HMDB00123
34418	58	0.612111	CDP-choline	Lipid	Phospholipid Metabolism	34418	1220	HMDB01413	glycine	Amino Acid	Glycine, Serine and Threonine Metabolism	58	340	HMDB00123
1110	64	0.63725	arachidonate (20:4n6)	Lipid	Polyunsaturated Fatty Acid (n3 and n6)	1110	229	HMDB01043	phenylalanine	Amino Acid	Phenylalanine Metabolism	64	460	HMDB00159
41220	64	0.609413	2-stearoyl-GPE (18:0)*	Lipid	Lysophospholipid	41220	100003901	HMDB11129	phenylalanine	Amino Acid	Phenylalanine Metabolism	64	460	HMDB00159
1417	396	0.640079	kynurenate	Amino Acid	Tryptophan Metabolism	1417	98	HMDB00715	glutarate (pentanedioate)	Lipid	Fatty Acid, Dicarboxylate	396	339	HMDB00661
1105	443	0.643315	linoleate (18:2n6)	Lipid	Polyunsaturated Fatty Acid (n3 and n6)	1105	180	HMDB00673	aspartate	Amino Acid	Alanine and Aspartate Metabolism	443	234	HMDB00191
15681	443	-0.617184	4-guanidinobutanoate	Amino Acid	Guanidino and Acetamido Metabolism	15681	100000096	HMDB03464	aspartate	Amino Acid	Alanine and Aspartate Metabolism	443	234	HMDB00191
15720	443	-0.619282	N-acetylglutamate	Amino Acid	Glutamate Metabolism	15720	100000282	HMDB01138	aspartate	Amino Acid	Alanine and Aspartate Metabolism	443	234	HMDB00191
15765	443	-0.605932	ethylmalonate	Amino Acid	Leucine, Isoleucine and Valine Metabolism	15765	2054	HMDB00622	aspartate	Amino Acid	Alanine and Aspartate Metabolism	443	234	HMDB00191
15860	443	0.628434	UDP-galactose	Carbohydrate	Nucleotide Sugar	15860	100000298	HMDB00302	aspartate	Amino Acid	Alanine and Aspartate Metabolism	443	234	HMDB00191
19263	443	-0.64328	1-palmitoyl-2-oleoyl-GPE (16:0/18:1)	Lipid	Phosphatidylethanolamine (PE)	19263	1526	HMDB05320	aspartate	Amino Acid	Alanine and Aspartate Metabolism	443	234	HMDB00191
22185	443	0.658523	N-acetylaspartate (NAA)	Amino Acid	Alanine and Aspartate Metabolism	22185	100000787	HMDB00812	aspartate	Amino Acid	Alanine and Aspartate Metabolism	443	234	HMDB00191
32401	443	-0.659163	trigonelline (N'-methylnicotinate)	Cofactors and Vitamins	Nicotinate and Nicotinamide Metabolism	32401	100001092	HMDB00875	aspartate	Amino Acid	Alanine and Aspartate Metabolism	443	234	HMDB00191
34061	443	0.612061	1-arachidonoyl-GPC* (20:4)*	Lipid	Lysophospholipid	34061	100001551	HMDB10395	aspartate	Amino Acid	Alanine and Aspartate Metabolism	443	234	HMDB00191
35107	443	-0.608621	isovalerylglycine	Amino Acid	Leucine, Isoleucine and Valine Metabolism	35107	100001452	HMDB00678	aspartate	Amino Acid	Alanine and Aspartate Metabolism	443	234	HMDB00191
39577	443	-0.604316	N-methyl-GABA	Amino Acid	Glutamate Metabolism	39577	100003152		aspartate	Amino Acid	Alanine and Aspartate Metabolism	443	234	HMDB00191
44675	443	0.608669	docosahexaenoate (DHA; 22:6n3)	Lipid	Polyunsaturated Fatty Acid (n3 and n6)	44675	100000665	HMDB02183	aspartate	Amino Acid	Alanine and Aspartate Metabolism	443	234	HMDB00191
54812	443	-0.616746	1-palmitoyl-2-gamma-linolenoyl-GPC (16:0/18:3n6)*	Lipid	Phosphatidylcholine (PC)	54812	100009154	HMDB07974	aspartate	Amino Acid	Alanine and Aspartate Metabolism	443	234	HMDB00191
55072	443	-0.674612	2-oxoarginine*	Amino Acid	Urea cycle; Arginine and Proline Metabolism	55072	100002784	HMDB04225	aspartate	Amino Acid	Alanine and Aspartate Metabolism	443	234	HMDB00191
57652	443	0.607093	hexadecadienoate (16:2n6)	Lipid	Polyunsaturated Fatty Acid (n3 and n6)	57652	100009394	HMDB00477	aspartate	Amino Acid	Alanine and Aspartate Metabolism	443	234	HMDB00191
62860	443	-0.614326	N6-methyllysine	Amino Acid	Lysine Metabolism	62860	100003415	HMDB02038	aspartate	Amino Acid	Alanine and Aspartate Metabolism	443	234	HMDB00191
15745	485	0.604333	methylsuccinate	Amino Acid	Leucine, Isoleucine and Valine Metabolism	15745	2051	HMDB01844	spermidine	Amino Acid	Polyamine Metabolism	485	50	HMDB01257
19398	485	0.626585	prostaglandin F2alpha	Lipid	Eicosanoid	19398	100000574	HMDB01139	spermidine	Amino Acid	Polyamine Metabolism	485	50	HMDB01257
27738	485	0.686982	threonate	Cofactors and Vitamins	Ascorbate and Aldarate Metabolism	27738	100001022	HMDB00943	spermidine	Amino Acid	Polyamine Metabolism	485	50	HMDB01257
32401	485	0.630702	trigonelline (N'-methylnicotinate)	Cofactors and Vitamins	Nicotinate and Nicotinamide Metabolism	32401	100001092	HMDB00875	spermidine	Amino Acid	Polyamine Metabolism	485	50	HMDB01257
32418	485	-0.665549	myristoleate (14:1n5)	Lipid	Long Chain Fatty Acid	32418	100001198	HMDB02000	spermidine	Amino Acid	Polyamine Metabolism	485	50	HMDB01257
33968	485	-0.639243	5-dodecenoate (12:1n7)	Lipid	Medium Chain Fatty Acid	33968	100001232	HMDB00529	spermidine	Amino Acid	Polyamine Metabolism	485	50	HMDB01257
34035	485	-0.646408	linolenate (18:3n3 or 3n6)	Lipid	Polyunsaturated Fatty Acid (n3 and n6)	34035	100001337	HMDB03073	spermidine	Amino Acid	Polyamine Metabolism	485	50	HMDB01257
36594	485	-0.69648	1-linoleoyl-GPI* (18:2)*	Lipid	Lysophospholipid	36594	100001778		spermidine	Amino Acid	Polyamine Metabolism	485	50	HMDB01257
42092	485	-0.610934	N-palmitoylglycine	Lipid	Fatty Acid Metabolism(Acyl Glycine)	42092	100003686	HMDB13034	spermidine	Amino Acid	Polyamine Metabolism	485	50	HMDB01257
46798	485	-0.678102	oleoyl-linoleoyl-glycerol (18:1/18:2) [1]	Lipid	Diacylglycerol	46798	100002989	HMDB07219	spermidine	Amino Acid	Polyamine Metabolism	485	50	HMDB01257
47890	485	0.603532	7-hydroxycholesterol (alpha or beta)	Lipid	Sterol	47890	100005999	HMDB06119	spermidine	Amino Acid	Polyamine Metabolism	485	50	HMDB01257
48434	485	0.607773	N-acetylcitrulline	Amino Acid	Urea cycle; Arginine and Proline Metabolism	48434	100001577	HMDB00856	spermidine	Amino Acid	Polyamine Metabolism	485	50	HMDB01257
48492	485	0.62045	behenoyl sphingomyelin (d18:1/22:0)*	Lipid	Sphingomyelins	48492	100006294	HMDB12103	spermidine	Amino Acid	Polyamine Metabolism	485	50	HMDB01257
52285	485	-0.621349	oleate/vaccenate (18:1)	Lipid	Long Chain Fatty Acid	52285	100008930		spermidine	Amino Acid	Polyamine Metabolism	485	50	HMDB01257
52446	485	0.74185	1-stearoyl-2-linoleoyl-GPE (18:0/18:2)*	Lipid	Phosphatidylethanolamine (PE)	52446	100008976	HMDB08994	spermidine	Amino Acid	Polyamine Metabolism	485	50	HMDB01257
52447	485	0.640718	1-stearoyl-2-arachidonoyl-GPE (18:0/20:4)	Lipid	Phosphatidylethanolamine (PE)	52447	100008977	HMDB09003	spermidine	Amino Acid	Polyamine Metabolism	485	50	HMDB01257
52449	485	0.64164	1-stearoyl-2-arachidonoyl-GPI (18:0/20:4)	Lipid	Phosphatidylinositol (PI)	52449	100000616	HMDB09815	spermidine	Amino Acid	Polyamine Metabolism	485	50	HMDB01257
52465	485	0.634882	1-palmitoyl-2-docosahexaenoyl-GPE (16:0/22:6)*	Lipid	Phosphatidylethanolamine (PE)	52465	100008991	HMDB05324	spermidine	Amino Acid	Polyamine Metabolism	485	50	HMDB01257
52633	485	-0.619388	palmitoyl-linoleoyl-glycerol (16:0/18:2) [1]*	Lipid	Diacylglycerol	52633	100009052	HMDB07103	spermidine	Amino Acid	Polyamine Metabolism	485	50	HMDB01257
52944	485	-0.63118	palmitoylcholine	Lipid	Fatty Acid Metabolism (Acyl Choline)	52944	100009233		spermidine	Amino Acid	Polyamine Metabolism	485	50	HMDB01257
53260	485	-0.627258	oleoylcholine	Lipid	Fatty Acid Metabolism (Acyl Choline)	53260	100009331		spermidine	Amino Acid	Polyamine Metabolism	485	50	HMDB01257
54967	485	-0.644459	palmitoleoyl-linoleoyl-glycerol (16:1/18:2) [1]*	Lipid	Diacylglycerol	54967	100010930	HMDB07132	spermidine	Amino Acid	Polyamine Metabolism	485	50	HMDB01257
57652	485	-0.617444	hexadecadienoate (16:2n6)	Lipid	Polyunsaturated Fatty Acid (n3 and n6)	57652	100009394	HMDB00477	spermidine	Amino Acid	Polyamine Metabolism	485	50	HMDB01257
61868	485	0.643594	1-ribosyl-imidazoleacetate*	Amino Acid	Histidine Metabolism	61868	100001668	HMDB02331	spermidine	Amino Acid	Polyamine Metabolism	485	50	HMDB01257
63193	485	-0.679878	1-stearoyl-2-arachidonoyl-glycosyl-GPE (18:0/20:4)	Lipid	Glycosyl PE	63193	100021404		spermidine	Amino Acid	Polyamine Metabolism	485	50	HMDB01257
63194	485	-0.62424	1-stearoyl-2-docosahexaenoyl-glycosyl-GPE (18:0/22:6)	Lipid	Glycosyl PE	63194	100021405		spermidine	Amino Acid	Polyamine Metabolism	485	50	HMDB01257
63195	485	-0.615382	1-palmitoyl-2-arachidonoyl-glycosyl-GPE (16:0/20:4)	Lipid	Glycosyl PE	63195	100021395		spermidine	Amino Acid	Polyamine Metabolism	485	50	HMDB01257
63196	485	-0.686995	1-palmitoyl-2-docosahexaenoyl-glycosyl-GPE (16:0/22:6)	Lipid	Glycosyl PE	63196	100021397		spermidine	Amino Acid	Polyamine Metabolism	485	50	HMDB01257
52726	512	-0.620886	1-stearoyl-2-oleoyl-GPI (18:0/18:1)*	Lipid	Phosphatidylinositol (PI)	52726	100009181		asparagine	Amino Acid	Alanine and Aspartate Metabolism	512	917	HMDB00168
36594	513	-0.612815	1-linoleoyl-GPI* (18:2)*	Lipid	Lysophospholipid	36594	100001778		creatinine	Amino Acid	Creatine Metabolism	513	275	HMDB00562
554	514	-0.603284	adenine	Nucleotide	Purine Metabolism, Adenine containing	554	880	HMDB00034	cytidine	Nucleotide	Pyrimidine Metabolism, Cytidine containing	514	827	HMDB00089
1105	514	0.659686	linoleate (18:2n6)	Lipid	Polyunsaturated Fatty Acid (n3 and n6)	1105	180	HMDB00673	cytidine	Nucleotide	Pyrimidine Metabolism, Cytidine containing	514	827	HMDB00089
3138	514	-0.680897	pyridoxamine phosphate	Cofactors and Vitamins	Vitamin B6 Metabolism	3138	493	HMDB01555	cytidine	Nucleotide	Pyrimidine Metabolism, Cytidine containing	514	827	HMDB00089
15586	514	-0.650327	maltose	Carbohydrate	Glycogen Metabolism	15586	913	HMDB00163	cytidine	Nucleotide	Pyrimidine Metabolism, Cytidine containing	514	827	HMDB00089
15650	514	0.661137	1-methyladenosine	Nucleotide	Purine Metabolism, Adenine containing	15650	1242	HMDB03331	cytidine	Nucleotide	Pyrimidine Metabolism, Cytidine containing	514	827	HMDB00089
15681	514	-0.644098	4-guanidinobutanoate	Amino Acid	Guanidino and Acetamido Metabolism	15681	100000096	HMDB03464	cytidine	Nucleotide	Pyrimidine Metabolism, Cytidine containing	514	827	HMDB00089
15745	514	-0.696376	methylsuccinate	Amino Acid	Leucine, Isoleucine and Valine Metabolism	15745	2051	HMDB01844	cytidine	Nucleotide	Pyrimidine Metabolism, Cytidine containing	514	827	HMDB00089
15910	514	-0.732385	maltotetraose	Carbohydrate	Glycogen Metabolism	15910	100000275	HMDB01296	cytidine	Nucleotide	Pyrimidine Metabolism, Cytidine containing	514	827	HMDB00089
19263	514	-0.646997	1-palmitoyl-2-oleoyl-GPE (16:0/18:1)	Lipid	Phosphatidylethanolamine (PE)	19263	1526	HMDB05320	cytidine	Nucleotide	Pyrimidine Metabolism, Cytidine containing	514	827	HMDB00089
32401	514	-0.644494	trigonelline (N'-methylnicotinate)	Cofactors and Vitamins	Nicotinate and Nicotinamide Metabolism	32401	100001092	HMDB00875	cytidine	Nucleotide	Pyrimidine Metabolism, Cytidine containing	514	827	HMDB00089
33013	514	-0.640246	nicotinamide riboside	Cofactors and Vitamins	Nicotinate and Nicotinamide Metabolism	33013	100001310	HMDB00855	cytidine	Nucleotide	Pyrimidine Metabolism, Cytidine containing	514	827	HMDB00089
33953	514	-0.705159	N-acetylarginine	Amino Acid	Urea cycle; Arginine and Proline Metabolism	33953	100001266	HMDB04620	cytidine	Nucleotide	Pyrimidine Metabolism, Cytidine containing	514	827	HMDB00089
33968	514	0.660296	5-dodecenoate (12:1n7)	Lipid	Medium Chain Fatty Acid	33968	100001232	HMDB00529	cytidine	Nucleotide	Pyrimidine Metabolism, Cytidine containing	514	827	HMDB00089
34035	514	0.63963	linolenate (18:3n3 or 3n6)	Lipid	Polyunsaturated Fatty Acid (n3 and n6)	34035	100001337	HMDB03073	cytidine	Nucleotide	Pyrimidine Metabolism, Cytidine containing	514	827	HMDB00089
35163	514	-0.625105	maltopentaose	Carbohydrate	Glycogen Metabolism	35163	100001447	HMDB12254	cytidine	Nucleotide	Pyrimidine Metabolism, Cytidine containing	514	827	HMDB00089
35170	514	-0.619991	maltohexaose	Carbohydrate	Glycogen Metabolism	35170	100001448	HMDB12253	cytidine	Nucleotide	Pyrimidine Metabolism, Cytidine containing	514	827	HMDB00089
36738	514	-0.71016	gamma-glutamylglutamate	Peptide	Gamma-glutamyl Amino Acid	36738	331	HMDB11737	cytidine	Nucleotide	Pyrimidine Metabolism, Cytidine containing	514	827	HMDB00089
39577	514	-0.739065	N-methyl-GABA	Amino Acid	Glutamate Metabolism	39577	100003152		cytidine	Nucleotide	Pyrimidine Metabolism, Cytidine containing	514	827	HMDB00089
40406	514	-0.790612	trimethylamine N-oxide	Lipid	Phospholipid Metabolism	40406	100003397	HMDB00925	cytidine	Nucleotide	Pyrimidine Metabolism, Cytidine containing	514	827	HMDB00089
42449	514	-0.623505	1-palmitoyl-2-linoleoyl-GPE (16:0/18:2)	Lipid	Phosphatidylethanolamine (PE)	42449	100001870	HMDB05322	cytidine	Nucleotide	Pyrimidine Metabolism, Cytidine containing	514	827	HMDB00089
43849	514	0.666808	inositol 1-phosphate (I1P)	Lipid	Inositol Metabolism	43849	370	HMDB00213	cytidine	Nucleotide	Pyrimidine Metabolism, Cytidine containing	514	827	HMDB00089
44675	514	0.608152	docosahexaenoate (DHA; 22:6n3)	Lipid	Polyunsaturated Fatty Acid (n3 and n6)	44675	100000665	HMDB02183	cytidine	Nucleotide	Pyrimidine Metabolism, Cytidine containing	514	827	HMDB00089
44688	514	-0.739468	maltotriose	Carbohydrate	Glycogen Metabolism	44688	100000276	HMDB01262	cytidine	Nucleotide	Pyrimidine Metabolism, Cytidine containing	514	827	HMDB00089
52461	514	-0.631769	1-palmitoyl-2-oleoyl-GPC (16:0/18:1)	Lipid	Phosphatidylcholine (PC)	52461	1539	HMDB07972	cytidine	Nucleotide	Pyrimidine Metabolism, Cytidine containing	514	827	HMDB00089
52464	514	-0.647404	1-palmitoyl-2-arachidonoyl-GPE (16:0/20:4)*	Lipid	Phosphatidylethanolamine (PE)	52464	100008990	HMDB05323	cytidine	Nucleotide	Pyrimidine Metabolism, Cytidine containing	514	827	HMDB00089
52944	514	0.76452	palmitoylcholine	Lipid	Fatty Acid Metabolism (Acyl Choline)	52944	100009233		cytidine	Nucleotide	Pyrimidine Metabolism, Cytidine containing	514	827	HMDB00089
53257	514	0.620166	palmitoloelycholine	Lipid	Fatty Acid Metabolism (Acyl Choline)	53257	100009334		cytidine	Nucleotide	Pyrimidine Metabolism, Cytidine containing	514	827	HMDB00089
53260	514	0.678607	oleoylcholine	Lipid	Fatty Acid Metabolism (Acyl Choline)	53260	100009331		cytidine	Nucleotide	Pyrimidine Metabolism, Cytidine containing	514	827	HMDB00089
54950	514	0.60866	linoleoyl-docosahexaenoyl-glycerol (18:2/22:6) [2]*	Lipid	Diacylglycerol	54950	100010929	HMDB07266	cytidine	Nucleotide	Pyrimidine Metabolism, Cytidine containing	514	827	HMDB00089
54956	514	0.646736	linoleoyl-arachidonoyl-glycerol (18:2/20:4) [2]*	Lipid	Diacylglycerol	54956	100010923	HMDB07257	cytidine	Nucleotide	Pyrimidine Metabolism, Cytidine containing	514	827	HMDB00089
54969	514	0.634283	linoleoyl-linoleoyl-glycerol (18:2/18:2) [2]*	Lipid	Diacylglycerol	54969	100010942	HMDB07248	cytidine	Nucleotide	Pyrimidine Metabolism, Cytidine containing	514	827	HMDB00089
55072	514	-0.683707	2-oxoarginine*	Amino Acid	Urea cycle; Arginine and Proline Metabolism	55072	100002784	HMDB04225	cytidine	Nucleotide	Pyrimidine Metabolism, Cytidine containing	514	827	HMDB00089
57463	514	0.679564	linoleoylcholine*	Lipid	Fatty Acid Metabolism (Acyl Choline)	57463	100015760		cytidine	Nucleotide	Pyrimidine Metabolism, Cytidine containing	514	827	HMDB00089
57652	514	0.705801	hexadecadienoate (16:2n6)	Lipid	Polyunsaturated Fatty Acid (n3 and n6)	57652	100009394	HMDB00477	cytidine	Nucleotide	Pyrimidine Metabolism, Cytidine containing	514	827	HMDB00089
61868	514	-0.648903	1-ribosyl-imidazoleacetate*	Amino Acid	Histidine Metabolism	61868	100001668	HMDB02331	cytidine	Nucleotide	Pyrimidine Metabolism, Cytidine containing	514	827	HMDB00089
62850	514	0.720689	tetradecadienoate (14:2)*	Lipid	Polyunsaturated Fatty Acid (n3 and n6)	62850	100020343	HMDB00560	cytidine	Nucleotide	Pyrimidine Metabolism, Cytidine containing	514	827	HMDB00089
62860	514	-0.614411	N6-methyllysine	Amino Acid	Lysine Metabolism	62860	100003415	HMDB02038	cytidine	Nucleotide	Pyrimidine Metabolism, Cytidine containing	514	827	HMDB00089
62954	514	-0.654999	N2-acetyl,N6-methyllysine	Amino Acid	Lysine Metabolism	62954	100020546		cytidine	Nucleotide	Pyrimidine Metabolism, Cytidine containing	514	827	HMDB00089
63194	514	0.60336	1-stearoyl-2-docosahexaenoyl-glycosyl-GPE (18:0/22:6)	Lipid	Glycosyl PE	63194	100021405		cytidine	Nucleotide	Pyrimidine Metabolism, Cytidine containing	514	827	HMDB00089
58	527	0.625335	glycine	Amino Acid	Glycine, Serine and Threonine Metabolism	58	340	HMDB00123	lactate	Carbohydrate	Glycolysis, Gluconeogenesis, and Pyruvate Metabolism	527	482	HMDB00190
594	527	0.604737	nicotinamide	Cofactors and Vitamins	Nicotinate and Nicotinamide Metabolism	594	432	HMDB01406	lactate	Carbohydrate	Glycolysis, Gluconeogenesis, and Pyruvate Metabolism	527	482	HMDB00190
3138	527	0.651498	pyridoxamine phosphate	Cofactors and Vitamins	Vitamin B6 Metabolism	3138	493	HMDB01555	lactate	Carbohydrate	Glycolysis, Gluconeogenesis, and Pyruvate Metabolism	527	482	HMDB00190
15745	527	0.699208	methylsuccinate	Amino Acid	Leucine, Isoleucine and Valine Metabolism	15745	2051	HMDB01844	lactate	Carbohydrate	Glycolysis, Gluconeogenesis, and Pyruvate Metabolism	527	482	HMDB00190
32349	527	0.610619	4-imidazoleacetate	Amino Acid	Histidine Metabolism	32349	100001207	HMDB02024	lactate	Carbohydrate	Glycolysis, Gluconeogenesis, and Pyruvate Metabolism	527	482	HMDB00190
33946	527	0.612053	N-acetylhistidine	Amino Acid	Histidine Metabolism	33946	100001293	HMDB32055	lactate	Carbohydrate	Glycolysis, Gluconeogenesis, and Pyruvate Metabolism	527	482	HMDB00190
36594	527	-0.622181	1-linoleoyl-GPI* (18:2)*	Lipid	Lysophospholipid	36594	100001778		lactate	Carbohydrate	Glycolysis, Gluconeogenesis, and Pyruvate Metabolism	527	482	HMDB00190
39592	527	-0.612792	S-methylcysteine	Amino Acid	Methionine, Cysteine, SAM and Taurine Metabolism	39592	100002749	HMDB02108	lactate	Carbohydrate	Glycolysis, Gluconeogenesis, and Pyruvate Metabolism	527	482	HMDB00190
52464	527	0.61657	1-palmitoyl-2-arachidonoyl-GPE (16:0/20:4)*	Lipid	Phosphatidylethanolamine (PE)	52464	100008990	HMDB05323	lactate	Carbohydrate	Glycolysis, Gluconeogenesis, and Pyruvate Metabolism	527	482	HMDB00190
52944	527	-0.620886	palmitoylcholine	Lipid	Fatty Acid Metabolism (Acyl Choline)	52944	100009233		lactate	Carbohydrate	Glycolysis, Gluconeogenesis, and Pyruvate Metabolism	527	482	HMDB00190
54956	527	-0.631941	linoleoyl-arachidonoyl-glycerol (18:2/20:4) [2]*	Lipid	Diacylglycerol	54956	100010923	HMDB07257	lactate	Carbohydrate	Glycolysis, Gluconeogenesis, and Pyruvate Metabolism	527	482	HMDB00190
57652	527	-0.607566	hexadecadienoate (16:2n6)	Lipid	Polyunsaturated Fatty Acid (n3 and n6)	57652	100009394	HMDB00477	lactate	Carbohydrate	Glycolysis, Gluconeogenesis, and Pyruvate Metabolism	527	482	HMDB00190
61868	527	0.714124	1-ribosyl-imidazoleacetate*	Amino Acid	Histidine Metabolism	61868	100001668	HMDB02331	lactate	Carbohydrate	Glycolysis, Gluconeogenesis, and Pyruvate Metabolism	527	482	HMDB00190
63196	527	-0.603835	1-palmitoyl-2-docosahexaenoyl-glycosyl-GPE (16:0/22:6)	Lipid	Glycosyl PE	63196	100021397		lactate	Carbohydrate	Glycolysis, Gluconeogenesis, and Pyruvate Metabolism	527	482	HMDB00190
485	531	-0.645481	spermidine	Amino Acid	Polyamine Metabolism	485	50	HMDB01257	3-hydroxy-3-methylglutarate	Lipid	Mevalonate Metabolism	531	112	HMDB00355
15915	531	0.607263	S-adenosylmethionine (SAM)	Amino Acid	Methionine, Cysteine, SAM and Taurine Metabolism	15915	1263	HMDB01185	3-hydroxy-3-methylglutarate	Lipid	Mevalonate Metabolism	531	112	HMDB00355
34398	531	0.646186	glycylleucine	Peptide	Dipeptide	34398	100001258	HMDB00759	3-hydroxy-3-methylglutarate	Lipid	Mevalonate Metabolism	531	112	HMDB00355
48885	531	-0.619165	arabitol/xylitol	Carbohydrate	Pentose Metabolism	48885	100006430		3-hydroxy-3-methylglutarate	Lipid	Mevalonate Metabolism	531	112	HMDB00355
542	542	0.758143	3-hydroxybutyrate (BHBA)	Lipid	Ketone Bodies	542	254	HMDB00357	3-hydroxybutyrate (BHBA)	Lipid	Ketone Bodies	542	254	HMDB00357
1299	542	-0.621769	tyrosine	Amino Acid	Tyrosine Metabolism	1299	815	HMDB00158	3-hydroxybutyrate (BHBA)	Lipid	Ketone Bodies	542	254	HMDB00357
1496	542	-0.641835	methylmalonate (MMA)	Lipid	Fatty Acid Metabolism (also BCAA Metabolism)	1496	418	HMDB00202	3-hydroxybutyrate (BHBA)	Lipid	Ketone Bodies	542	254	HMDB00357
32418	542	0.613492	myristoleate (14:1n5)	Lipid	Long Chain Fatty Acid	32418	100001198	HMDB02000	3-hydroxybutyrate (BHBA)	Lipid	Ketone Bodies	542	254	HMDB00357
37058	542	-0.60773	succinylcarnitine (C4)	Energy	TCA Cycle	37058	100001948	HMDB61717	3-hydroxybutyrate (BHBA)	Lipid	Ketone Bodies	542	254	HMDB00357
38754	542	-0.714718	gamma-carboxyglutamate	Amino Acid	Glutamate Metabolism	38754	100002679	HMDB41900	3-hydroxybutyrate (BHBA)	Lipid	Ketone Bodies	542	254	HMDB00357
48782	542	-0.605635	C-glycosyltryptophan	Amino Acid	Tryptophan Metabolism	48782	100006379		3-hydroxybutyrate (BHBA)	Lipid	Ketone Bodies	542	254	HMDB00357
52988	542	0.617408	adipoylcarnitine (C6-DC)	Lipid	Fatty Acid Metabolism(Acyl Carnitine)	52988	100006614	HMDB61677	3-hydroxybutyrate (BHBA)	Lipid	Ketone Bodies	542	254	HMDB00357
54965	542	0.636897	palmitoyl-linolenoyl-glycerol (16:0/18:3) [2]*	Lipid	Diacylglycerol	54965	100010939	HMDB07105	3-hydroxybutyrate (BHBA)	Lipid	Ketone Bodies	542	254	HMDB00357
15586	554	-0.686425	maltose	Carbohydrate	Glycogen Metabolism	15586	913	HMDB00163	adenine	Nucleotide	Purine Metabolism, Adenine containing	554	880	HMDB00034
15910	554	-0.636141	maltotetraose	Carbohydrate	Glycogen Metabolism	15910	100000275	HMDB01296	adenine	Nucleotide	Purine Metabolism, Adenine containing	554	880	HMDB00034
20488	554	-0.628465	glucose	Carbohydrate	Glycolysis, Gluconeogenesis, and Pyruvate Metabolism	20488	572	HMDB00122	adenine	Nucleotide	Purine Metabolism, Adenine containing	554	880	HMDB00034
35170	554	-0.703763	maltohexaose	Carbohydrate	Glycogen Metabolism	35170	100001448	HMDB12253	adenine	Nucleotide	Purine Metabolism, Adenine containing	554	880	HMDB00034
44688	554	-0.72577	maltotriose	Carbohydrate	Glycogen Metabolism	44688	100000276	HMDB01262	adenine	Nucleotide	Purine Metabolism, Adenine containing	554	880	HMDB00034
33939	558	0.628613	N-acetylthreonine	Amino Acid	Glycine, Serine and Threonine Metabolism	33939	100001274	HMDB62557	adenosine 5'-diphosphoribose (ADP-ribose)	Cofactors and Vitamins	Nicotinate and Nicotinamide Metabolism	558	215	HMDB01178
39592	558	-0.750253	S-methylcysteine	Amino Acid	Methionine, Cysteine, SAM and Taurine Metabolism	39592	100002749	HMDB02108	adenosine 5'-diphosphoribose (ADP-ribose)	Cofactors and Vitamins	Nicotinate and Nicotinamide Metabolism	558	215	HMDB01178
48434	558	0.624112	N-acetylcitrulline	Amino Acid	Urea cycle; Arginine and Proline Metabolism	48434	100001577	HMDB00856	adenosine 5'-diphosphoribose (ADP-ribose)	Cofactors and Vitamins	Nicotinate and Nicotinamide Metabolism	558	215	HMDB01178
603	561	0.620228	spermine	Amino Acid	Polyamine Metabolism	603	507	HMDB01256	ribose 5-phosphate	Carbohydrate	Pentose Phosphate Pathway	561	19	HMDB01548
1411	561	-0.606852	2'-deoxyguanosine	Nucleotide	Purine Metabolism, Guanine containing	1411	348	HMDB00085	ribose 5-phosphate	Carbohydrate	Pentose Phosphate Pathway	561	19	HMDB01548
2183	561	-0.719043	thymidine	Nucleotide	Pyrimidine Metabolism, Thymine containing	2183	872	HMDB00273	ribose 5-phosphate	Carbohydrate	Pentose Phosphate Pathway	561	19	HMDB01548
12125	561	-0.790308	behenate (22:0)*	Lipid	Long Chain Fatty Acid	12125	314	HMDB00944	ribose 5-phosphate	Carbohydrate	Pentose Phosphate Pathway	561	19	HMDB01548
37070	561	-0.748577	methylphosphate	Nucleotide	Purine and Pyrimidine Metabolism	37070	100001805	HMDB61711	ribose 5-phosphate	Carbohydrate	Pentose Phosphate Pathway	561	19	HMDB01548
46286	561	-0.646961	19,20-DiHDPA	Lipid	Fatty Acid, Dihydroxy	46286	100002844	HMDB10214	ribose 5-phosphate	Carbohydrate	Pentose Phosphate Pathway	561	19	HMDB01548
52448	561	0.681414	1-palmitoyl-2-oleoyl-GPG (16:0/18:1)	Lipid	Phosphatidylglycerol (PG)	52448	100000641		ribose 5-phosphate	Carbohydrate	Pentose Phosphate Pathway	561	19	HMDB01548
53195	561	0.630112	1-myristoyl-2-arachidonoyl-GPC (14:0/20:4)*	Lipid	Phosphatidylcholine (PC)	53195	100009139	HMDB07883	ribose 5-phosphate	Carbohydrate	Pentose Phosphate Pathway	561	19	HMDB01548
2132	577	0.647145	citrulline	Amino Acid	Urea cycle; Arginine and Proline Metabolism	2132	391	HMDB00904	fructose	Carbohydrate	Fructose, Mannose and Galactose Metabolism	577	878	HMDB00660
3138	577	0.606768	pyridoxamine phosphate	Cofactors and Vitamins	Vitamin B6 Metabolism	3138	493	HMDB01555	fructose	Carbohydrate	Fructose, Mannose and Galactose Metabolism	577	878	HMDB00660
3141	577	0.662177	betaine	Amino Acid	Glycine, Serine and Threonine Metabolism	3141	799	HMDB00043	fructose	Carbohydrate	Fructose, Mannose and Galactose Metabolism	577	878	HMDB00660
15745	577	0.659359	methylsuccinate	Amino Acid	Leucine, Isoleucine and Valine Metabolism	15745	2051	HMDB01844	fructose	Carbohydrate	Fructose, Mannose and Galactose Metabolism	577	878	HMDB00660
19263	577	0.612344	1-palmitoyl-2-oleoyl-GPE (16:0/18:1)	Lipid	Phosphatidylethanolamine (PE)	19263	1526	HMDB05320	fructose	Carbohydrate	Fructose, Mannose and Galactose Metabolism	577	878	HMDB00660
22185	577	-0.608511	N-acetylaspartate (NAA)	Amino Acid	Alanine and Aspartate Metabolism	22185	100000787	HMDB00812	fructose	Carbohydrate	Fructose, Mannose and Galactose Metabolism	577	878	HMDB00660
27710	577	-0.642477	N-acetylglycine	Amino Acid	Glycine, Serine and Threonine Metabolism	27710	100001006	HMDB00532	fructose	Carbohydrate	Fructose, Mannose and Galactose Metabolism	577	878	HMDB00660
32401	577	0.633701	trigonelline (N'-methylnicotinate)	Cofactors and Vitamins	Nicotinate and Nicotinamide Metabolism	32401	100001092	HMDB00875	fructose	Carbohydrate	Fructose, Mannose and Galactose Metabolism	577	878	HMDB00660
33968	577	-0.607823	5-dodecenoate (12:1n7)	Lipid	Medium Chain Fatty Acid	33968	100001232	HMDB00529	fructose	Carbohydrate	Fructose, Mannose and Galactose Metabolism	577	878	HMDB00660
34035	577	-0.646675	linolenate (18:3n3 or 3n6)	Lipid	Polyunsaturated Fatty Acid (n3 and n6)	34035	100001337	HMDB03073	fructose	Carbohydrate	Fructose, Mannose and Galactose Metabolism	577	878	HMDB00660
34419	577	-0.636346	1-linoleoyl-GPC (18:2)	Lipid	Lysophospholipid	34419	100001395	HMDB10386	fructose	Carbohydrate	Fructose, Mannose and Galactose Metabolism	577	878	HMDB00660
36600	577	-0.608022	1-linoleoyl-GPE (18:2)*	Lipid	Lysophospholipid	36600	100001570	HMDB11507	fructose	Carbohydrate	Fructose, Mannose and Galactose Metabolism	577	878	HMDB00660
38399	577	-0.604051	9,10-DiHOME	Lipid	Fatty Acid, Dihydroxy	38399	179	HMDB04704	fructose	Carbohydrate	Fructose, Mannose and Galactose Metabolism	577	878	HMDB00660
40406	577	0.6173	trimethylamine N-oxide	Lipid	Phospholipid Metabolism	40406	100003397	HMDB00925	fructose	Carbohydrate	Fructose, Mannose and Galactose Metabolism	577	878	HMDB00660
46798	577	-0.664131	oleoyl-linoleoyl-glycerol (18:1/18:2) [1]	Lipid	Diacylglycerol	46798	100002989	HMDB07219	fructose	Carbohydrate	Fructose, Mannose and Galactose Metabolism	577	878	HMDB00660
52461	577	0.611546	1-palmitoyl-2-oleoyl-GPC (16:0/18:1)	Lipid	Phosphatidylcholine (PC)	52461	1539	HMDB07972	fructose	Carbohydrate	Fructose, Mannose and Galactose Metabolism	577	878	HMDB00660
52462	577	0.652313	1-palmitoyl-2-arachidonoyl-GPC (16:0/20:4n6)	Lipid	Phosphatidylcholine (PC)	52462	100008914	HMDB07982	fructose	Carbohydrate	Fructose, Mannose and Galactose Metabolism	577	878	HMDB00660
52464	577	0.632272	1-palmitoyl-2-arachidonoyl-GPE (16:0/20:4)*	Lipid	Phosphatidylethanolamine (PE)	52464	100008990	HMDB05323	fructose	Carbohydrate	Fructose, Mannose and Galactose Metabolism	577	878	HMDB00660
52633	577	-0.64194	palmitoyl-linoleoyl-glycerol (16:0/18:2) [1]*	Lipid	Diacylglycerol	52633	100009052	HMDB07103	fructose	Carbohydrate	Fructose, Mannose and Galactose Metabolism	577	878	HMDB00660
52944	577	-0.711024	palmitoylcholine	Lipid	Fatty Acid Metabolism (Acyl Choline)	52944	100009233		fructose	Carbohydrate	Fructose, Mannose and Galactose Metabolism	577	878	HMDB00660
53260	577	-0.668436	oleoylcholine	Lipid	Fatty Acid Metabolism (Acyl Choline)	53260	100009331		fructose	Carbohydrate	Fructose, Mannose and Galactose Metabolism	577	878	HMDB00660
54950	577	-0.66127	linoleoyl-docosahexaenoyl-glycerol (18:2/22:6) [2]*	Lipid	Diacylglycerol	54950	100010929	HMDB07266	fructose	Carbohydrate	Fructose, Mannose and Galactose Metabolism	577	878	HMDB00660
54964	577	-0.650331	linoleoyl-linolenoyl-glycerol (18:2/18:3) [2]*	Lipid	Diacylglycerol	54964	100010927	HMDB07250	fructose	Carbohydrate	Fructose, Mannose and Galactose Metabolism	577	878	HMDB00660
54967	577	-0.639657	palmitoleoyl-linoleoyl-glycerol (16:1/18:2) [1]*	Lipid	Diacylglycerol	54967	100010930	HMDB07132	fructose	Carbohydrate	Fructose, Mannose and Galactose Metabolism	577	878	HMDB00660
54968	577	-0.701755	linoleoyl-linoleoyl-glycerol (18:2/18:2) [1]*	Lipid	Diacylglycerol	54968	100010941	HMDB07248	fructose	Carbohydrate	Fructose, Mannose and Galactose Metabolism	577	878	HMDB00660
57463	577	-0.679445	linoleoylcholine*	Lipid	Fatty Acid Metabolism (Acyl Choline)	57463	100015760		fructose	Carbohydrate	Fructose, Mannose and Galactose Metabolism	577	878	HMDB00660
57652	577	-0.719466	hexadecadienoate (16:2n6)	Lipid	Polyunsaturated Fatty Acid (n3 and n6)	57652	100009394	HMDB00477	fructose	Carbohydrate	Fructose, Mannose and Galactose Metabolism	577	878	HMDB00660
61868	577	0.636661	1-ribosyl-imidazoleacetate*	Amino Acid	Histidine Metabolism	61868	100001668	HMDB02331	fructose	Carbohydrate	Fructose, Mannose and Galactose Metabolism	577	878	HMDB00660
62309	577	-0.618027	N-acetyl-isoputreanine*	Amino Acid	Polyamine Metabolism	62309	100020487		fructose	Carbohydrate	Fructose, Mannose and Galactose Metabolism	577	878	HMDB00660
62850	577	-0.604839	tetradecadienoate (14:2)*	Lipid	Polyunsaturated Fatty Acid (n3 and n6)	62850	100020343	HMDB00560	fructose	Carbohydrate	Fructose, Mannose and Galactose Metabolism	577	878	HMDB00660
62860	577	0.684189	N6-methyllysine	Amino Acid	Lysine Metabolism	62860	100003415	HMDB02038	fructose	Carbohydrate	Fructose, Mannose and Galactose Metabolism	577	878	HMDB00660
1105	584	-0.660671	linoleate (18:2n6)	Lipid	Polyunsaturated Fatty Acid (n3 and n6)	1105	180	HMDB00673	mannose	Carbohydrate	Fructose, Mannose and Galactose Metabolism	584	803	HMDB00169
2132	584	0.624574	citrulline	Amino Acid	Urea cycle; Arginine and Proline Metabolism	2132	391	HMDB00904	mannose	Carbohydrate	Fructose, Mannose and Galactose Metabolism	584	803	HMDB00169
3138	584	0.612692	pyridoxamine phosphate	Cofactors and Vitamins	Vitamin B6 Metabolism	3138	493	HMDB01555	mannose	Carbohydrate	Fructose, Mannose and Galactose Metabolism	584	803	HMDB00169
3141	584	0.652773	betaine	Amino Acid	Glycine, Serine and Threonine Metabolism	3141	799	HMDB00043	mannose	Carbohydrate	Fructose, Mannose and Galactose Metabolism	584	803	HMDB00169
15681	584	0.625259	4-guanidinobutanoate	Amino Acid	Guanidino and Acetamido Metabolism	15681	100000096	HMDB03464	mannose	Carbohydrate	Fructose, Mannose and Galactose Metabolism	584	803	HMDB00169
15745	584	0.685584	methylsuccinate	Amino Acid	Leucine, Isoleucine and Valine Metabolism	15745	2051	HMDB01844	mannose	Carbohydrate	Fructose, Mannose and Galactose Metabolism	584	803	HMDB00169
15765	584	0.614307	ethylmalonate	Amino Acid	Leucine, Isoleucine and Valine Metabolism	15765	2054	HMDB00622	mannose	Carbohydrate	Fructose, Mannose and Galactose Metabolism	584	803	HMDB00169
15910	584	0.644767	maltotetraose	Carbohydrate	Glycogen Metabolism	15910	100000275	HMDB01296	mannose	Carbohydrate	Fructose, Mannose and Galactose Metabolism	584	803	HMDB00169
19263	584	0.647924	1-palmitoyl-2-oleoyl-GPE (16:0/18:1)	Lipid	Phosphatidylethanolamine (PE)	19263	1526	HMDB05320	mannose	Carbohydrate	Fructose, Mannose and Galactose Metabolism	584	803	HMDB00169
22185	584	-0.658389	N-acetylaspartate (NAA)	Amino Acid	Alanine and Aspartate Metabolism	22185	100000787	HMDB00812	mannose	Carbohydrate	Fructose, Mannose and Galactose Metabolism	584	803	HMDB00169
27710	584	-0.680926	N-acetylglycine	Amino Acid	Glycine, Serine and Threonine Metabolism	27710	100001006	HMDB00532	mannose	Carbohydrate	Fructose, Mannose and Galactose Metabolism	584	803	HMDB00169
32349	584	0.620577	4-imidazoleacetate	Amino Acid	Histidine Metabolism	32349	100001207	HMDB02024	mannose	Carbohydrate	Fructose, Mannose and Galactose Metabolism	584	803	HMDB00169
32401	584	0.689869	trigonelline (N'-methylnicotinate)	Cofactors and Vitamins	Nicotinate and Nicotinamide Metabolism	32401	100001092	HMDB00875	mannose	Carbohydrate	Fructose, Mannose and Galactose Metabolism	584	803	HMDB00169
32984	584	0.618015	N-alpha-acetylornithine	Amino Acid	Urea cycle; Arginine and Proline Metabolism	32984	100000285	HMDB03357	mannose	Carbohydrate	Fructose, Mannose and Galactose Metabolism	584	803	HMDB00169
33013	584	0.603641	nicotinamide riboside	Cofactors and Vitamins	Nicotinate and Nicotinamide Metabolism	33013	100001310	HMDB00855	mannose	Carbohydrate	Fructose, Mannose and Galactose Metabolism	584	803	HMDB00169
33953	584	0.659765	N-acetylarginine	Amino Acid	Urea cycle; Arginine and Proline Metabolism	33953	100001266	HMDB04620	mannose	Carbohydrate	Fructose, Mannose and Galactose Metabolism	584	803	HMDB00169
33968	584	-0.675738	5-dodecenoate (12:1n7)	Lipid	Medium Chain Fatty Acid	33968	100001232	HMDB00529	mannose	Carbohydrate	Fructose, Mannose and Galactose Metabolism	584	803	HMDB00169
34035	584	-0.678163	linolenate (18:3n3 or 3n6)	Lipid	Polyunsaturated Fatty Acid (n3 and n6)	34035	100001337	HMDB03073	mannose	Carbohydrate	Fructose, Mannose and Galactose Metabolism	584	803	HMDB00169
34419	584	-0.67421	1-linoleoyl-GPC (18:2)	Lipid	Lysophospholipid	34419	100001395	HMDB10386	mannose	Carbohydrate	Fructose, Mannose and Galactose Metabolism	584	803	HMDB00169
36600	584	-0.608129	1-linoleoyl-GPE (18:2)*	Lipid	Lysophospholipid	36600	100001570	HMDB11507	mannose	Carbohydrate	Fructose, Mannose and Galactose Metabolism	584	803	HMDB00169
39577	584	0.636762	N-methyl-GABA	Amino Acid	Glutamate Metabolism	39577	100003152		mannose	Carbohydrate	Fructose, Mannose and Galactose Metabolism	584	803	HMDB00169
40406	584	0.69788	trimethylamine N-oxide	Lipid	Phospholipid Metabolism	40406	100003397	HMDB00925	mannose	Carbohydrate	Fructose, Mannose and Galactose Metabolism	584	803	HMDB00169
44688	584	0.631526	maltotriose	Carbohydrate	Glycogen Metabolism	44688	100000276	HMDB01262	mannose	Carbohydrate	Fructose, Mannose and Galactose Metabolism	584	803	HMDB00169
46798	584	-0.685171	oleoyl-linoleoyl-glycerol (18:1/18:2) [1]	Lipid	Diacylglycerol	46798	100002989	HMDB07219	mannose	Carbohydrate	Fructose, Mannose and Galactose Metabolism	584	803	HMDB00169
52461	584	0.637462	1-palmitoyl-2-oleoyl-GPC (16:0/18:1)	Lipid	Phosphatidylcholine (PC)	52461	1539	HMDB07972	mannose	Carbohydrate	Fructose, Mannose and Galactose Metabolism	584	803	HMDB00169
52464	584	0.647243	1-palmitoyl-2-arachidonoyl-GPE (16:0/20:4)*	Lipid	Phosphatidylethanolamine (PE)	52464	100008990	HMDB05323	mannose	Carbohydrate	Fructose, Mannose and Galactose Metabolism	584	803	HMDB00169
52633	584	-0.623437	palmitoyl-linoleoyl-glycerol (16:0/18:2) [1]*	Lipid	Diacylglycerol	52633	100009052	HMDB07103	mannose	Carbohydrate	Fructose, Mannose and Galactose Metabolism	584	803	HMDB00169
52944	584	-0.767278	palmitoylcholine	Lipid	Fatty Acid Metabolism (Acyl Choline)	52944	100009233		mannose	Carbohydrate	Fructose, Mannose and Galactose Metabolism	584	803	HMDB00169
53257	584	-0.634778	palmitoloelycholine	Lipid	Fatty Acid Metabolism (Acyl Choline)	53257	100009334		mannose	Carbohydrate	Fructose, Mannose and Galactose Metabolism	584	803	HMDB00169
53260	584	-0.717121	oleoylcholine	Lipid	Fatty Acid Metabolism (Acyl Choline)	53260	100009331		mannose	Carbohydrate	Fructose, Mannose and Galactose Metabolism	584	803	HMDB00169
54812	584	0.610074	1-palmitoyl-2-gamma-linolenoyl-GPC (16:0/18:3n6)*	Lipid	Phosphatidylcholine (PC)	54812	100009154	HMDB07974	mannose	Carbohydrate	Fructose, Mannose and Galactose Metabolism	584	803	HMDB00169
54950	584	-0.690087	linoleoyl-docosahexaenoyl-glycerol (18:2/22:6) [2]*	Lipid	Diacylglycerol	54950	100010929	HMDB07266	mannose	Carbohydrate	Fructose, Mannose and Galactose Metabolism	584	803	HMDB00169
54956	584	-0.608657	linoleoyl-arachidonoyl-glycerol (18:2/20:4) [2]*	Lipid	Diacylglycerol	54956	100010923	HMDB07257	mannose	Carbohydrate	Fructose, Mannose and Galactose Metabolism	584	803	HMDB00169
54964	584	-0.624776	linoleoyl-linolenoyl-glycerol (18:2/18:3) [2]*	Lipid	Diacylglycerol	54964	100010927	HMDB07250	mannose	Carbohydrate	Fructose, Mannose and Galactose Metabolism	584	803	HMDB00169
54967	584	-0.631011	palmitoleoyl-linoleoyl-glycerol (16:1/18:2) [1]*	Lipid	Diacylglycerol	54967	100010930	HMDB07132	mannose	Carbohydrate	Fructose, Mannose and Galactose Metabolism	584	803	HMDB00169
54968	584	-0.704596	linoleoyl-linoleoyl-glycerol (18:2/18:2) [1]*	Lipid	Diacylglycerol	54968	100010941	HMDB07248	mannose	Carbohydrate	Fructose, Mannose and Galactose Metabolism	584	803	HMDB00169
55072	584	0.650848	2-oxoarginine*	Amino Acid	Urea cycle; Arginine and Proline Metabolism	55072	100002784	HMDB04225	mannose	Carbohydrate	Fructose, Mannose and Galactose Metabolism	584	803	HMDB00169
57463	584	-0.719747	linoleoylcholine*	Lipid	Fatty Acid Metabolism (Acyl Choline)	57463	100015760		mannose	Carbohydrate	Fructose, Mannose and Galactose Metabolism	584	803	HMDB00169
57652	584	-0.755798	hexadecadienoate (16:2n6)	Lipid	Polyunsaturated Fatty Acid (n3 and n6)	57652	100009394	HMDB00477	mannose	Carbohydrate	Fructose, Mannose and Galactose Metabolism	584	803	HMDB00169
61833	584	-0.636131	5,6-dihydrouridine	Nucleotide	Pyrimidine Metabolism, Uracil containing	61833	100001425		mannose	Carbohydrate	Fructose, Mannose and Galactose Metabolism	584	803	HMDB00169
61868	584	0.67452	1-ribosyl-imidazoleacetate*	Amino Acid	Histidine Metabolism	61868	100001668	HMDB02331	mannose	Carbohydrate	Fructose, Mannose and Galactose Metabolism	584	803	HMDB00169
62850	584	-0.650763	tetradecadienoate (14:2)*	Lipid	Polyunsaturated Fatty Acid (n3 and n6)	62850	100020343	HMDB00560	mannose	Carbohydrate	Fructose, Mannose and Galactose Metabolism	584	803	HMDB00169
62860	584	0.739318	N6-methyllysine	Amino Acid	Lysine Metabolism	62860	100003415	HMDB02038	mannose	Carbohydrate	Fructose, Mannose and Galactose Metabolism	584	803	HMDB00169
63194	584	-0.623143	1-stearoyl-2-docosahexaenoyl-glycosyl-GPE (18:0/22:6)	Lipid	Glycosyl PE	63194	100021405		mannose	Carbohydrate	Fructose, Mannose and Galactose Metabolism	584	803	HMDB00169
63196	584	-0.62383	1-palmitoyl-2-docosahexaenoyl-glycosyl-GPE (16:0/22:6)	Lipid	Glycosyl PE	63196	100021397		mannose	Carbohydrate	Fructose, Mannose and Galactose Metabolism	584	803	HMDB00169
33942	590	0.60381	N-acetylasparagine	Amino Acid	Alanine and Aspartate Metabolism	33942	100001257	HMDB06028	hypotaurine	Amino Acid	Methionine, Cysteine, SAM and Taurine Metabolism	590	358	HMDB00965
34418	590	0.625627	CDP-choline	Lipid	Phospholipid Metabolism	34418	1220	HMDB01413	hypotaurine	Amino Acid	Methionine, Cysteine, SAM and Taurine Metabolism	590	358	HMDB00965
39592	594	-0.708214	S-methylcysteine	Amino Acid	Methionine, Cysteine, SAM and Taurine Metabolism	39592	100002749	HMDB02108	nicotinamide	Cofactors and Vitamins	Nicotinate and Nicotinamide Metabolism	594	432	HMDB01406
1105	597	-0.613875	linoleate (18:2n6)	Lipid	Polyunsaturated Fatty Acid (n3 and n6)	1105	180	HMDB00673	phosphoenolpyruvate (PEP)	Carbohydrate	Glycolysis, Gluconeogenesis, and Pyruvate Metabolism	597	463	HMDB00263
15765	597	0.639678	ethylmalonate	Amino Acid	Leucine, Isoleucine and Valine Metabolism	15765	2054	HMDB00622	phosphoenolpyruvate (PEP)	Carbohydrate	Glycolysis, Gluconeogenesis, and Pyruvate Metabolism	597	463	HMDB00263
19263	597	0.717091	1-palmitoyl-2-oleoyl-GPE (16:0/18:1)	Lipid	Phosphatidylethanolamine (PE)	19263	1526	HMDB05320	phosphoenolpyruvate (PEP)	Carbohydrate	Glycolysis, Gluconeogenesis, and Pyruvate Metabolism	597	463	HMDB00263
22185	597	-0.718675	N-acetylaspartate (NAA)	Amino Acid	Alanine and Aspartate Metabolism	22185	100000787	HMDB00812	phosphoenolpyruvate (PEP)	Carbohydrate	Glycolysis, Gluconeogenesis, and Pyruvate Metabolism	597	463	HMDB00263
32401	597	0.670567	trigonelline (N'-methylnicotinate)	Cofactors and Vitamins	Nicotinate and Nicotinamide Metabolism	32401	100001092	HMDB00875	phosphoenolpyruvate (PEP)	Carbohydrate	Glycolysis, Gluconeogenesis, and Pyruvate Metabolism	597	463	HMDB00263
32984	597	0.678176	N-alpha-acetylornithine	Amino Acid	Urea cycle; Arginine and Proline Metabolism	32984	100000285	HMDB03357	phosphoenolpyruvate (PEP)	Carbohydrate	Glycolysis, Gluconeogenesis, and Pyruvate Metabolism	597	463	HMDB00263
40406	597	0.644869	trimethylamine N-oxide	Lipid	Phospholipid Metabolism	40406	100003397	HMDB00925	phosphoenolpyruvate (PEP)	Carbohydrate	Glycolysis, Gluconeogenesis, and Pyruvate Metabolism	597	463	HMDB00263
42449	597	0.604455	1-palmitoyl-2-linoleoyl-GPE (16:0/18:2)	Lipid	Phosphatidylethanolamine (PE)	42449	100001870	HMDB05322	phosphoenolpyruvate (PEP)	Carbohydrate	Glycolysis, Gluconeogenesis, and Pyruvate Metabolism	597	463	HMDB00263
52461	597	0.612313	1-palmitoyl-2-oleoyl-GPC (16:0/18:1)	Lipid	Phosphatidylcholine (PC)	52461	1539	HMDB07972	phosphoenolpyruvate (PEP)	Carbohydrate	Glycolysis, Gluconeogenesis, and Pyruvate Metabolism	597	463	HMDB00263
52464	597	0.625585	1-palmitoyl-2-arachidonoyl-GPE (16:0/20:4)*	Lipid	Phosphatidylethanolamine (PE)	52464	100008990	HMDB05323	phosphoenolpyruvate (PEP)	Carbohydrate	Glycolysis, Gluconeogenesis, and Pyruvate Metabolism	597	463	HMDB00263
52944	597	-0.621767	palmitoylcholine	Lipid	Fatty Acid Metabolism (Acyl Choline)	52944	100009233		phosphoenolpyruvate (PEP)	Carbohydrate	Glycolysis, Gluconeogenesis, and Pyruvate Metabolism	597	463	HMDB00263
53260	597	-0.652409	oleoylcholine	Lipid	Fatty Acid Metabolism (Acyl Choline)	53260	100009331		phosphoenolpyruvate (PEP)	Carbohydrate	Glycolysis, Gluconeogenesis, and Pyruvate Metabolism	597	463	HMDB00263
54950	597	-0.640504	linoleoyl-docosahexaenoyl-glycerol (18:2/22:6) [2]*	Lipid	Diacylglycerol	54950	100010929	HMDB07266	phosphoenolpyruvate (PEP)	Carbohydrate	Glycolysis, Gluconeogenesis, and Pyruvate Metabolism	597	463	HMDB00263
54968	597	-0.697356	linoleoyl-linoleoyl-glycerol (18:2/18:2) [1]*	Lipid	Diacylglycerol	54968	100010941	HMDB07248	phosphoenolpyruvate (PEP)	Carbohydrate	Glycolysis, Gluconeogenesis, and Pyruvate Metabolism	597	463	HMDB00263
55072	597	0.64761	2-oxoarginine*	Amino Acid	Urea cycle; Arginine and Proline Metabolism	55072	100002784	HMDB04225	phosphoenolpyruvate (PEP)	Carbohydrate	Glycolysis, Gluconeogenesis, and Pyruvate Metabolism	597	463	HMDB00263
57463	597	-0.705935	linoleoylcholine*	Lipid	Fatty Acid Metabolism (Acyl Choline)	57463	100015760		phosphoenolpyruvate (PEP)	Carbohydrate	Glycolysis, Gluconeogenesis, and Pyruvate Metabolism	597	463	HMDB00263
57652	597	-0.655695	hexadecadienoate (16:2n6)	Lipid	Polyunsaturated Fatty Acid (n3 and n6)	57652	100009394	HMDB00477	phosphoenolpyruvate (PEP)	Carbohydrate	Glycolysis, Gluconeogenesis, and Pyruvate Metabolism	597	463	HMDB00263
62850	597	-0.602799	tetradecadienoate (14:2)*	Lipid	Polyunsaturated Fatty Acid (n3 and n6)	62850	100020343	HMDB00560	phosphoenolpyruvate (PEP)	Carbohydrate	Glycolysis, Gluconeogenesis, and Pyruvate Metabolism	597	463	HMDB00263
2132	605	-0.637359	citrulline	Amino Acid	Urea cycle; Arginine and Proline Metabolism	2132	391	HMDB00904	uracil	Nucleotide	Pyrimidine Metabolism, Uracil containing	605	825	HMDB00300
3138	605	-0.654716	pyridoxamine phosphate	Cofactors and Vitamins	Vitamin B6 Metabolism	3138	493	HMDB01555	uracil	Nucleotide	Pyrimidine Metabolism, Uracil containing	605	825	HMDB00300
15745	605	-0.682023	methylsuccinate	Amino Acid	Leucine, Isoleucine and Valine Metabolism	15745	2051	HMDB01844	uracil	Nucleotide	Pyrimidine Metabolism, Uracil containing	605	825	HMDB00300
15765	605	-0.61118	ethylmalonate	Amino Acid	Leucine, Isoleucine and Valine Metabolism	15765	2054	HMDB00622	uracil	Nucleotide	Pyrimidine Metabolism, Uracil containing	605	825	HMDB00300
15860	605	0.670529	UDP-galactose	Carbohydrate	Nucleotide Sugar	15860	100000298	HMDB00302	uracil	Nucleotide	Pyrimidine Metabolism, Uracil containing	605	825	HMDB00300
19263	605	-0.646072	1-palmitoyl-2-oleoyl-GPE (16:0/18:1)	Lipid	Phosphatidylethanolamine (PE)	19263	1526	HMDB05320	uracil	Nucleotide	Pyrimidine Metabolism, Uracil containing	605	825	HMDB00300
20488	605	-0.641419	glucose	Carbohydrate	Glycolysis, Gluconeogenesis, and Pyruvate Metabolism	20488	572	HMDB00122	uracil	Nucleotide	Pyrimidine Metabolism, Uracil containing	605	825	HMDB00300
32401	605	-0.610629	trigonelline (N'-methylnicotinate)	Cofactors and Vitamins	Nicotinate and Nicotinamide Metabolism	32401	100001092	HMDB00875	uracil	Nucleotide	Pyrimidine Metabolism, Uracil containing	605	825	HMDB00300
33939	605	-0.65967	N-acetylthreonine	Amino Acid	Glycine, Serine and Threonine Metabolism	33939	100001274	HMDB62557	uracil	Nucleotide	Pyrimidine Metabolism, Uracil containing	605	825	HMDB00300
34419	605	0.682488	1-linoleoyl-GPC (18:2)	Lipid	Lysophospholipid	34419	100001395	HMDB10386	uracil	Nucleotide	Pyrimidine Metabolism, Uracil containing	605	825	HMDB00300
36738	605	-0.619544	gamma-glutamylglutamate	Peptide	Gamma-glutamyl Amino Acid	36738	331	HMDB11737	uracil	Nucleotide	Pyrimidine Metabolism, Uracil containing	605	825	HMDB00300
38399	605	0.61656	9,10-DiHOME	Lipid	Fatty Acid, Dihydroxy	38399	179	HMDB04704	uracil	Nucleotide	Pyrimidine Metabolism, Uracil containing	605	825	HMDB00300
40406	605	-0.628606	trimethylamine N-oxide	Lipid	Phospholipid Metabolism	40406	100003397	HMDB00925	uracil	Nucleotide	Pyrimidine Metabolism, Uracil containing	605	825	HMDB00300
46798	605	0.614605	oleoyl-linoleoyl-glycerol (18:1/18:2) [1]	Lipid	Diacylglycerol	46798	100002989	HMDB07219	uracil	Nucleotide	Pyrimidine Metabolism, Uracil containing	605	825	HMDB00300
52461	605	-0.603587	1-palmitoyl-2-oleoyl-GPC (16:0/18:1)	Lipid	Phosphatidylcholine (PC)	52461	1539	HMDB07972	uracil	Nucleotide	Pyrimidine Metabolism, Uracil containing	605	825	HMDB00300
52464	605	-0.680087	1-palmitoyl-2-arachidonoyl-GPE (16:0/20:4)*	Lipid	Phosphatidylethanolamine (PE)	52464	100008990	HMDB05323	uracil	Nucleotide	Pyrimidine Metabolism, Uracil containing	605	825	HMDB00300
52944	605	0.696605	palmitoylcholine	Lipid	Fatty Acid Metabolism (Acyl Choline)	52944	100009233		uracil	Nucleotide	Pyrimidine Metabolism, Uracil containing	605	825	HMDB00300
54812	605	-0.605386	1-palmitoyl-2-gamma-linolenoyl-GPC (16:0/18:3n6)*	Lipid	Phosphatidylcholine (PC)	54812	100009154	HMDB07974	uracil	Nucleotide	Pyrimidine Metabolism, Uracil containing	605	825	HMDB00300
54950	605	0.642995	linoleoyl-docosahexaenoyl-glycerol (18:2/22:6) [2]*	Lipid	Diacylglycerol	54950	100010929	HMDB07266	uracil	Nucleotide	Pyrimidine Metabolism, Uracil containing	605	825	HMDB00300
54963	605	0.632376	linoleoyl-linolenoyl-glycerol (18:2/18:3) [1]*	Lipid	Diacylglycerol	54963	100010926	HMDB07249	uracil	Nucleotide	Pyrimidine Metabolism, Uracil containing	605	825	HMDB00300
54968	605	0.630067	linoleoyl-linoleoyl-glycerol (18:2/18:2) [1]*	Lipid	Diacylglycerol	54968	100010941	HMDB07248	uracil	Nucleotide	Pyrimidine Metabolism, Uracil containing	605	825	HMDB00300
54969	605	0.606767	linoleoyl-linoleoyl-glycerol (18:2/18:2) [2]*	Lipid	Diacylglycerol	54969	100010942	HMDB07248	uracil	Nucleotide	Pyrimidine Metabolism, Uracil containing	605	825	HMDB00300
55015	605	0.61877	gamma-glutamyl-alpha-lysine	Peptide	Gamma-glutamyl Amino Acid	55015	100010901		uracil	Nucleotide	Pyrimidine Metabolism, Uracil containing	605	825	HMDB00300
55072	605	-0.631864	2-oxoarginine*	Amino Acid	Urea cycle; Arginine and Proline Metabolism	55072	100002784	HMDB04225	uracil	Nucleotide	Pyrimidine Metabolism, Uracil containing	605	825	HMDB00300
57463	605	0.627108	linoleoylcholine*	Lipid	Fatty Acid Metabolism (Acyl Choline)	57463	100015760		uracil	Nucleotide	Pyrimidine Metabolism, Uracil containing	605	825	HMDB00300
57652	605	0.671828	hexadecadienoate (16:2n6)	Lipid	Polyunsaturated Fatty Acid (n3 and n6)	57652	100009394	HMDB00477	uracil	Nucleotide	Pyrimidine Metabolism, Uracil containing	605	825	HMDB00300
1105	606	0.673568	linoleate (18:2n6)	Lipid	Polyunsaturated Fatty Acid (n3 and n6)	1105	180	HMDB00673	uridine	Nucleotide	Pyrimidine Metabolism, Uracil containing	606	535	HMDB00296
3138	606	-0.602916	pyridoxamine phosphate	Cofactors and Vitamins	Vitamin B6 Metabolism	3138	493	HMDB01555	uridine	Nucleotide	Pyrimidine Metabolism, Uracil containing	606	535	HMDB00296
15650	606	0.62482	1-methyladenosine	Nucleotide	Purine Metabolism, Adenine containing	15650	1242	HMDB03331	uridine	Nucleotide	Pyrimidine Metabolism, Uracil containing	606	535	HMDB00296
15910	606	-0.62801	maltotetraose	Carbohydrate	Glycogen Metabolism	15910	100000275	HMDB01296	uridine	Nucleotide	Pyrimidine Metabolism, Uracil containing	606	535	HMDB00296
19263	606	-0.726082	1-palmitoyl-2-oleoyl-GPE (16:0/18:1)	Lipid	Phosphatidylethanolamine (PE)	19263	1526	HMDB05320	uridine	Nucleotide	Pyrimidine Metabolism, Uracil containing	606	535	HMDB00296
22185	606	0.658696	N-acetylaspartate (NAA)	Amino Acid	Alanine and Aspartate Metabolism	22185	100000787	HMDB00812	uridine	Nucleotide	Pyrimidine Metabolism, Uracil containing	606	535	HMDB00296
32401	606	-0.659675	trigonelline (N'-methylnicotinate)	Cofactors and Vitamins	Nicotinate and Nicotinamide Metabolism	32401	100001092	HMDB00875	uridine	Nucleotide	Pyrimidine Metabolism, Uracil containing	606	535	HMDB00296
32984	606	-0.613057	N-alpha-acetylornithine	Amino Acid	Urea cycle; Arginine and Proline Metabolism	32984	100000285	HMDB03357	uridine	Nucleotide	Pyrimidine Metabolism, Uracil containing	606	535	HMDB00296
33013	606	-0.611208	nicotinamide riboside	Cofactors and Vitamins	Nicotinate and Nicotinamide Metabolism	33013	100001310	HMDB00855	uridine	Nucleotide	Pyrimidine Metabolism, Uracil containing	606	535	HMDB00296
33953	606	-0.641575	N-acetylarginine	Amino Acid	Urea cycle; Arginine and Proline Metabolism	33953	100001266	HMDB04620	uridine	Nucleotide	Pyrimidine Metabolism, Uracil containing	606	535	HMDB00296
34035	606	0.604446	linolenate (18:3n3 or 3n6)	Lipid	Polyunsaturated Fatty Acid (n3 and n6)	34035	100001337	HMDB03073	uridine	Nucleotide	Pyrimidine Metabolism, Uracil containing	606	535	HMDB00296
35153	606	0.616295	1-docosahexaenoylglycerol (22:6)	Lipid	Monoacylglycerol	35153	100001481	HMDB11587	uridine	Nucleotide	Pyrimidine Metabolism, Uracil containing	606	535	HMDB00296
36738	606	-0.652733	gamma-glutamylglutamate	Peptide	Gamma-glutamyl Amino Acid	36738	331	HMDB11737	uridine	Nucleotide	Pyrimidine Metabolism, Uracil containing	606	535	HMDB00296
39577	606	-0.722858	N-methyl-GABA	Amino Acid	Glutamate Metabolism	39577	100003152		uridine	Nucleotide	Pyrimidine Metabolism, Uracil containing	606	535	HMDB00296
40406	606	-0.72125	trimethylamine N-oxide	Lipid	Phospholipid Metabolism	40406	100003397	HMDB00925	uridine	Nucleotide	Pyrimidine Metabolism, Uracil containing	606	535	HMDB00296
42449	606	-0.684872	1-palmitoyl-2-linoleoyl-GPE (16:0/18:2)	Lipid	Phosphatidylethanolamine (PE)	42449	100001870	HMDB05322	uridine	Nucleotide	Pyrimidine Metabolism, Uracil containing	606	535	HMDB00296
43849	606	0.645335	inositol 1-phosphate (I1P)	Lipid	Inositol Metabolism	43849	370	HMDB00213	uridine	Nucleotide	Pyrimidine Metabolism, Uracil containing	606	535	HMDB00296
44675	606	0.631752	docosahexaenoate (DHA; 22:6n3)	Lipid	Polyunsaturated Fatty Acid (n3 and n6)	44675	100000665	HMDB02183	uridine	Nucleotide	Pyrimidine Metabolism, Uracil containing	606	535	HMDB00296
52461	606	-0.613232	1-palmitoyl-2-oleoyl-GPC (16:0/18:1)	Lipid	Phosphatidylcholine (PC)	52461	1539	HMDB07972	uridine	Nucleotide	Pyrimidine Metabolism, Uracil containing	606	535	HMDB00296
52464	606	-0.616123	1-palmitoyl-2-arachidonoyl-GPE (16:0/20:4)*	Lipid	Phosphatidylethanolamine (PE)	52464	100008990	HMDB05323	uridine	Nucleotide	Pyrimidine Metabolism, Uracil containing	606	535	HMDB00296
52944	606	0.696373	palmitoylcholine	Lipid	Fatty Acid Metabolism (Acyl Choline)	52944	100009233		uridine	Nucleotide	Pyrimidine Metabolism, Uracil containing	606	535	HMDB00296
53260	606	0.636357	oleoylcholine	Lipid	Fatty Acid Metabolism (Acyl Choline)	53260	100009331		uridine	Nucleotide	Pyrimidine Metabolism, Uracil containing	606	535	HMDB00296
54950	606	0.620158	linoleoyl-docosahexaenoyl-glycerol (18:2/22:6) [2]*	Lipid	Diacylglycerol	54950	100010929	HMDB07266	uridine	Nucleotide	Pyrimidine Metabolism, Uracil containing	606	535	HMDB00296
54956	606	0.607137	linoleoyl-arachidonoyl-glycerol (18:2/20:4) [2]*	Lipid	Diacylglycerol	54956	100010923	HMDB07257	uridine	Nucleotide	Pyrimidine Metabolism, Uracil containing	606	535	HMDB00296
54968	606	0.639424	linoleoyl-linoleoyl-glycerol (18:2/18:2) [1]*	Lipid	Diacylglycerol	54968	100010941	HMDB07248	uridine	Nucleotide	Pyrimidine Metabolism, Uracil containing	606	535	HMDB00296
55072	606	-0.711833	2-oxoarginine*	Amino Acid	Urea cycle; Arginine and Proline Metabolism	55072	100002784	HMDB04225	uridine	Nucleotide	Pyrimidine Metabolism, Uracil containing	606	535	HMDB00296
57461	606	-0.616807	argininate*	Amino Acid	Urea cycle; Arginine and Proline Metabolism	57461	100002769	HMDB03148	uridine	Nucleotide	Pyrimidine Metabolism, Uracil containing	606	535	HMDB00296
57463	606	0.666678	linoleoylcholine*	Lipid	Fatty Acid Metabolism (Acyl Choline)	57463	100015760		uridine	Nucleotide	Pyrimidine Metabolism, Uracil containing	606	535	HMDB00296
57652	606	0.685021	hexadecadienoate (16:2n6)	Lipid	Polyunsaturated Fatty Acid (n3 and n6)	57652	100009394	HMDB00477	uridine	Nucleotide	Pyrimidine Metabolism, Uracil containing	606	535	HMDB00296
61868	606	-0.640735	1-ribosyl-imidazoleacetate*	Amino Acid	Histidine Metabolism	61868	100001668	HMDB02331	uridine	Nucleotide	Pyrimidine Metabolism, Uracil containing	606	535	HMDB00296
62954	606	-0.623454	N2-acetyl,N6-methyllysine	Amino Acid	Lysine Metabolism	62954	100020546		uridine	Nucleotide	Pyrimidine Metabolism, Uracil containing	606	535	HMDB00296
63194	606	0.623658	1-stearoyl-2-docosahexaenoyl-glycosyl-GPE (18:0/22:6)	Lipid	Glycosyl PE	63194	100021405		uridine	Nucleotide	Pyrimidine Metabolism, Uracil containing	606	535	HMDB00296
63196	606	0.617838	1-palmitoyl-2-docosahexaenoyl-glycosyl-GPE (16:0/22:6)	Lipid	Glycosyl PE	63196	100021397		uridine	Nucleotide	Pyrimidine Metabolism, Uracil containing	606	535	HMDB00296
43493	1107	-0.606062	formiminoglutamate	Amino Acid	Histidine Metabolism	43493	100002500	HMDB00854	allantoin	Nucleotide	Purine Metabolism, (Hypo)Xanthine/Inosine containing	1107	1002	HMDB00462
2183	1117	-0.689034	thymidine	Nucleotide	Pyrimidine Metabolism, Thymine containing	2183	872	HMDB00273	galactitol (dulcitol)	Carbohydrate	Fructose, Mannose and Galactose Metabolism	1117	1003	HMDB00107
12125	1117	-0.632123	behenate (22:0)*	Lipid	Long Chain Fatty Acid	12125	314	HMDB00944	galactitol (dulcitol)	Carbohydrate	Fructose, Mannose and Galactose Metabolism	1117	1003	HMDB00107
35629	1117	-0.62499	2-phosphoglycerate	Carbohydrate	Glycolysis, Gluconeogenesis, and Pyruvate Metabolism	35629	100000093	HMDB03391	galactitol (dulcitol)	Carbohydrate	Fructose, Mannose and Galactose Metabolism	1117	1003	HMDB00107
48493	1117	0.603385	sphingomyelin (d18:1/22:1, d18:2/22:0, d16:1/24:1)*	Lipid	Sphingomyelins	48493	100006295	HMDB12104	galactitol (dulcitol)	Carbohydrate	Fructose, Mannose and Galactose Metabolism	1117	1003	HMDB00107
36594	1118	-0.694004	1-linoleoyl-GPI* (18:2)*	Lipid	Lysophospholipid	36594	100001778		arachidate (20:0)	Lipid	Long Chain Fatty Acid	1118	893	HMDB02212
52449	1118	0.628456	1-stearoyl-2-arachidonoyl-GPI (18:0/20:4)	Lipid	Phosphatidylinositol (PI)	52449	100000616	HMDB09815	arachidate (20:0)	Lipid	Long Chain Fatty Acid	1118	893	HMDB02212
52697	1118	0.61896	1-oleoyl-2-docosahexaenoyl-GPC (18:1/22:6)*	Lipid	Phosphatidylcholine (PC)	52697	100009130	HMDB08123	arachidate (20:0)	Lipid	Long Chain Fatty Acid	1118	893	HMDB02212
55041	1118	0.612618	1-oleoyl-2-arachidonoyl-GPE (18:1/20:4)*	Lipid	Phosphatidylethanolamine (PE)	55041	100009219	HMDB09069	arachidate (20:0)	Lipid	Long Chain Fatty Acid	1118	893	HMDB02212
43023	1121	0.662261	pterin	Cofactors and Vitamins	Pterin Metabolism	43023	100004216	HMDB00802	margarate (17:0)	Lipid	Long Chain Fatty Acid	1121	891	HMDB02259
54970	1121	-0.620335	oleoyl-linolenoyl-glycerol (18:1/18:3) [2]*	Lipid	Diacylglycerol	54970	100010944	HMDB07220	margarate (17:0)	Lipid	Long Chain Fatty Acid	1121	891	HMDB02259
19263	1123	-0.6358	1-palmitoyl-2-oleoyl-GPE (16:0/18:1)	Lipid	Phosphatidylethanolamine (PE)	19263	1526	HMDB05320	inosine	Nucleotide	Purine Metabolism, (Hypo)Xanthine/Inosine containing	1123	361	HMDB00195
39577	1123	-0.626458	N-methyl-GABA	Amino Acid	Glutamate Metabolism	39577	100003152		inosine	Nucleotide	Purine Metabolism, (Hypo)Xanthine/Inosine containing	1123	361	HMDB00195
42449	1123	-0.720077	1-palmitoyl-2-linoleoyl-GPE (16:0/18:2)	Lipid	Phosphatidylethanolamine (PE)	42449	100001870	HMDB05322	inosine	Nucleotide	Purine Metabolism, (Hypo)Xanthine/Inosine containing	1123	361	HMDB00195
44675	1123	0.608188	docosahexaenoate (DHA; 22:6n3)	Lipid	Polyunsaturated Fatty Acid (n3 and n6)	44675	100000665	HMDB02183	inosine	Nucleotide	Purine Metabolism, (Hypo)Xanthine/Inosine containing	1123	361	HMDB00195
1124	1124	0.62506	myo-inositol	Lipid	Inositol Metabolism	1124	363	HMDB00211	myo-inositol	Lipid	Inositol Metabolism	1124	363	HMDB00211
1105	1125	0.616712	linoleate (18:2n6)	Lipid	Polyunsaturated Fatty Acid (n3 and n6)	1105	180	HMDB00673	isoleucine	Amino Acid	Leucine, Isoleucine and Valine Metabolism	1125	376	HMDB00172
15650	1125	0.691893	1-methyladenosine	Nucleotide	Purine Metabolism, Adenine containing	15650	1242	HMDB03331	isoleucine	Amino Acid	Leucine, Isoleucine and Valine Metabolism	1125	376	HMDB00172
15681	1125	-0.60287	4-guanidinobutanoate	Amino Acid	Guanidino and Acetamido Metabolism	15681	100000096	HMDB03464	isoleucine	Amino Acid	Leucine, Isoleucine and Valine Metabolism	1125	376	HMDB00172
22185	1125	0.639513	N-acetylaspartate (NAA)	Amino Acid	Alanine and Aspartate Metabolism	22185	100000787	HMDB00812	isoleucine	Amino Acid	Leucine, Isoleucine and Valine Metabolism	1125	376	HMDB00172
32401	1125	-0.65924	trigonelline (N'-methylnicotinate)	Cofactors and Vitamins	Nicotinate and Nicotinamide Metabolism	32401	100001092	HMDB00875	isoleucine	Amino Acid	Leucine, Isoleucine and Valine Metabolism	1125	376	HMDB00172
33013	1125	-0.611646	nicotinamide riboside	Cofactors and Vitamins	Nicotinate and Nicotinamide Metabolism	33013	100001310	HMDB00855	isoleucine	Amino Acid	Leucine, Isoleucine and Valine Metabolism	1125	376	HMDB00172
33953	1125	-0.66648	N-acetylarginine	Amino Acid	Urea cycle; Arginine and Proline Metabolism	33953	100001266	HMDB04620	isoleucine	Amino Acid	Leucine, Isoleucine and Valine Metabolism	1125	376	HMDB00172
33968	1125	0.667702	5-dodecenoate (12:1n7)	Lipid	Medium Chain Fatty Acid	33968	100001232	HMDB00529	isoleucine	Amino Acid	Leucine, Isoleucine and Valine Metabolism	1125	376	HMDB00172
34214	1125	0.63272	1-arachidonoyl-GPI* (20:4)*	Lipid	Lysophospholipid	34214	100001654	HMDB61690	isoleucine	Amino Acid	Leucine, Isoleucine and Valine Metabolism	1125	376	HMDB00172
37058	1125	-0.614867	succinylcarnitine (C4)	Energy	TCA Cycle	37058	100001948	HMDB61717	isoleucine	Amino Acid	Leucine, Isoleucine and Valine Metabolism	1125	376	HMDB00172
39577	1125	-0.615242	N-methyl-GABA	Amino Acid	Glutamate Metabolism	39577	100003152		isoleucine	Amino Acid	Leucine, Isoleucine and Valine Metabolism	1125	376	HMDB00172
40406	1125	-0.646151	trimethylamine N-oxide	Lipid	Phospholipid Metabolism	40406	100003397	HMDB00925	isoleucine	Amino Acid	Leucine, Isoleucine and Valine Metabolism	1125	376	HMDB00172
44675	1125	0.631411	docosahexaenoate (DHA; 22:6n3)	Lipid	Polyunsaturated Fatty Acid (n3 and n6)	44675	100000665	HMDB02183	isoleucine	Amino Acid	Leucine, Isoleucine and Valine Metabolism	1125	376	HMDB00172
52944	1125	0.677128	palmitoylcholine	Lipid	Fatty Acid Metabolism (Acyl Choline)	52944	100009233		isoleucine	Amino Acid	Leucine, Isoleucine and Valine Metabolism	1125	376	HMDB00172
53257	1125	0.685831	palmitoloelycholine	Lipid	Fatty Acid Metabolism (Acyl Choline)	53257	100009334		isoleucine	Amino Acid	Leucine, Isoleucine and Valine Metabolism	1125	376	HMDB00172
53260	1125	0.673549	oleoylcholine	Lipid	Fatty Acid Metabolism (Acyl Choline)	53260	100009331		isoleucine	Amino Acid	Leucine, Isoleucine and Valine Metabolism	1125	376	HMDB00172
55072	1125	-0.623766	2-oxoarginine*	Amino Acid	Urea cycle; Arginine and Proline Metabolism	55072	100002784	HMDB04225	isoleucine	Amino Acid	Leucine, Isoleucine and Valine Metabolism	1125	376	HMDB00172
57463	1125	0.684909	linoleoylcholine*	Lipid	Fatty Acid Metabolism (Acyl Choline)	57463	100015760		isoleucine	Amino Acid	Leucine, Isoleucine and Valine Metabolism	1125	376	HMDB00172
61868	1125	-0.656045	1-ribosyl-imidazoleacetate*	Amino Acid	Histidine Metabolism	61868	100001668	HMDB02331	isoleucine	Amino Acid	Leucine, Isoleucine and Valine Metabolism	1125	376	HMDB00172
62850	1125	0.67097	tetradecadienoate (14:2)*	Lipid	Polyunsaturated Fatty Acid (n3 and n6)	62850	100020343	HMDB00560	isoleucine	Amino Acid	Leucine, Isoleucine and Valine Metabolism	1125	376	HMDB00172
1826	1126	0.674154	folate	Cofactors and Vitamins	Folate Metabolism	1826	328	HMDB00121	alanine	Amino Acid	Alanine and Aspartate Metabolism	1126	811	HMDB00161
43849	1299	0.63445	inositol 1-phosphate (I1P)	Lipid	Inositol Metabolism	43849	370	HMDB00213	tyrosine	Amino Acid	Tyrosine Metabolism	1299	815	HMDB00158
19263	1302	-0.714156	1-palmitoyl-2-oleoyl-GPE (16:0/18:1)	Lipid	Phosphatidylethanolamine (PE)	19263	1526	HMDB05320	methionine	Amino Acid	Methionine, Cysteine, SAM and Taurine Metabolism	1302	415	HMDB00696
35819	1302	-0.616599	2-palmitoleoyl-GPC* (16:1)*	Lipid	Lysophospholipid	35819	100001561	HMDB10383	methionine	Amino Acid	Methionine, Cysteine, SAM and Taurine Metabolism	1302	415	HMDB00696
40406	1302	-0.630818	trimethylamine N-oxide	Lipid	Phospholipid Metabolism	40406	100003397	HMDB00925	methionine	Amino Acid	Methionine, Cysteine, SAM and Taurine Metabolism	1302	415	HMDB00696
42448	1302	-0.632231	1-stearoyl-2-oleoyl-GPE (18:0/18:1)	Lipid	Phosphatidylethanolamine (PE)	42448	100001856	HMDB08993	methionine	Amino Acid	Methionine, Cysteine, SAM and Taurine Metabolism	1302	415	HMDB00696
52450	1302	-0.699054	1-palmitoyl-2-linoleoyl-GPI (16:0/18:2)	Lipid	Phosphatidylinositol (PI)	52450	1528	HMDB09784	methionine	Amino Acid	Methionine, Cysteine, SAM and Taurine Metabolism	1302	415	HMDB00696
52470	1302	-0.733487	1-palmitoyl-2-palmitoleoyl-GPC (16:0/16:1)*	Lipid	Phosphatidylcholine (PC)	52470	100008984	HMDB07969	methionine	Amino Acid	Methionine, Cysteine, SAM and Taurine Metabolism	1302	415	HMDB00696
52669	1302	-0.802127	1-palmitoyl-2-oleoyl-GPI (16:0/18:1)*	Lipid	Phosphatidylinositol (PI)	52669	100009066	HMDB09783	methionine	Amino Acid	Methionine, Cysteine, SAM and Taurine Metabolism	1302	415	HMDB00696
52726	1302	-0.728546	1-stearoyl-2-oleoyl-GPI (18:0/18:1)*	Lipid	Phosphatidylinositol (PI)	52726	100009181		methionine	Amino Acid	Methionine, Cysteine, SAM and Taurine Metabolism	1302	415	HMDB00696
54954	1302	-0.623984	diacylglycerol (14:0/18:1, 16:0/16:1) [2]*	Lipid	Diacylglycerol	54954	100010935		methionine	Amino Acid	Methionine, Cysteine, SAM and Taurine Metabolism	1302	415	HMDB00696
57341	1302	-0.60571	1,2-dipalmitoyl-GPE (16:0/16:0)*	Lipid	Phosphatidylethanolamine (PE)	57341	100009204	HMDB08923	methionine	Amino Acid	Methionine, Cysteine, SAM and Taurine Metabolism	1302	415	HMDB00696
57461	1302	-0.616868	argininate*	Amino Acid	Urea cycle; Arginine and Proline Metabolism	57461	100002769	HMDB03148	methionine	Amino Acid	Methionine, Cysteine, SAM and Taurine Metabolism	1302	415	HMDB00696
63200	1302	-0.661389	1-palmitoyl-2-oleoyl-glycosyl-GPE (16:0/18:1)	Lipid	Glycosyl PE	63200	100021389		methionine	Amino Acid	Methionine, Cysteine, SAM and Taurine Metabolism	1302	415	HMDB00696
54945	1356	-0.635577	oleoyl-oleoyl-glycerol (18:1/18:1) [1]*	Lipid	Diacylglycerol	54945	100010918	HMDB07218	nonadecanoate (19:0)	Lipid	Long Chain Fatty Acid	1356	892	HMDB00772
54961	1356	-0.693837	oleoyl-arachidonoyl-glycerol (18:1/20:4) [2]*	Lipid	Diacylglycerol	54961	100010937	HMDB07228	nonadecanoate (19:0)	Lipid	Long Chain Fatty Acid	1356	892	HMDB00772
54970	1356	-0.630734	oleoyl-linolenoyl-glycerol (18:1/18:3) [2]*	Lipid	Diacylglycerol	54970	100010944	HMDB07220	nonadecanoate (19:0)	Lipid	Long Chain Fatty Acid	1356	892	HMDB00772
43023	1358	0.705025	pterin	Cofactors and Vitamins	Pterin Metabolism	43023	100004216	HMDB00802	stearate (18:0)	Lipid	Long Chain Fatty Acid	1358	439	HMDB00827
27738	1408	0.643761	threonate	Cofactors and Vitamins	Ascorbate and Aldarate Metabolism	27738	100001022	HMDB00943	putrescine	Amino Acid	Polyamine Metabolism	1408	49	HMDB01414
54943	1408	-0.636328	palmitoyl-oleoyl-glycerol (16:0/18:1) [1]*	Lipid	Diacylglycerol	54943	100010916	HMDB07102	putrescine	Amino Acid	Polyamine Metabolism	1408	49	HMDB01414
54946	1408	-0.688254	oleoyl-oleoyl-glycerol (18:1/18:1) [2]*	Lipid	Diacylglycerol	54946	100010919	HMDB07218	putrescine	Amino Acid	Polyamine Metabolism	1408	49	HMDB01414
57515	1408	0.656669	lignoceroylcarnitine (C24)*	Lipid	Fatty Acid Metabolism(Acyl Carnitine)	57515	100015834		putrescine	Amino Acid	Polyamine Metabolism	1408	49	HMDB01414
1105	1414	-0.63596	linoleate (18:2n6)	Lipid	Polyunsaturated Fatty Acid (n3 and n6)	1105	180	HMDB00673	3-phosphoglycerate	Carbohydrate	Glycolysis, Gluconeogenesis, and Pyruvate Metabolism	1414	132	HMDB00807
3138	1414	0.604831	pyridoxamine phosphate	Cofactors and Vitamins	Vitamin B6 Metabolism	3138	493	HMDB01555	3-phosphoglycerate	Carbohydrate	Glycolysis, Gluconeogenesis, and Pyruvate Metabolism	1414	132	HMDB00807
15765	1414	0.661713	ethylmalonate	Amino Acid	Leucine, Isoleucine and Valine Metabolism	15765	2054	HMDB00622	3-phosphoglycerate	Carbohydrate	Glycolysis, Gluconeogenesis, and Pyruvate Metabolism	1414	132	HMDB00807
19263	1414	0.725285	1-palmitoyl-2-oleoyl-GPE (16:0/18:1)	Lipid	Phosphatidylethanolamine (PE)	19263	1526	HMDB05320	3-phosphoglycerate	Carbohydrate	Glycolysis, Gluconeogenesis, and Pyruvate Metabolism	1414	132	HMDB00807
22185	1414	-0.73566	N-acetylaspartate (NAA)	Amino Acid	Alanine and Aspartate Metabolism	22185	100000787	HMDB00812	3-phosphoglycerate	Carbohydrate	Glycolysis, Gluconeogenesis, and Pyruvate Metabolism	1414	132	HMDB00807
32401	1414	0.68913	trigonelline (N'-methylnicotinate)	Cofactors and Vitamins	Nicotinate and Nicotinamide Metabolism	32401	100001092	HMDB00875	3-phosphoglycerate	Carbohydrate	Glycolysis, Gluconeogenesis, and Pyruvate Metabolism	1414	132	HMDB00807
32984	1414	0.691103	N-alpha-acetylornithine	Amino Acid	Urea cycle; Arginine and Proline Metabolism	32984	100000285	HMDB03357	3-phosphoglycerate	Carbohydrate	Glycolysis, Gluconeogenesis, and Pyruvate Metabolism	1414	132	HMDB00807
33968	1414	-0.62162	5-dodecenoate (12:1n7)	Lipid	Medium Chain Fatty Acid	33968	100001232	HMDB00529	3-phosphoglycerate	Carbohydrate	Glycolysis, Gluconeogenesis, and Pyruvate Metabolism	1414	132	HMDB00807
34035	1414	-0.619595	linolenate (18:3n3 or 3n6)	Lipid	Polyunsaturated Fatty Acid (n3 and n6)	34035	100001337	HMDB03073	3-phosphoglycerate	Carbohydrate	Glycolysis, Gluconeogenesis, and Pyruvate Metabolism	1414	132	HMDB00807
40406	1414	0.641265	trimethylamine N-oxide	Lipid	Phospholipid Metabolism	40406	100003397	HMDB00925	3-phosphoglycerate	Carbohydrate	Glycolysis, Gluconeogenesis, and Pyruvate Metabolism	1414	132	HMDB00807
42449	1414	0.605407	1-palmitoyl-2-linoleoyl-GPE (16:0/18:2)	Lipid	Phosphatidylethanolamine (PE)	42449	100001870	HMDB05322	3-phosphoglycerate	Carbohydrate	Glycolysis, Gluconeogenesis, and Pyruvate Metabolism	1414	132	HMDB00807
46798	1414	-0.639748	oleoyl-linoleoyl-glycerol (18:1/18:2) [1]	Lipid	Diacylglycerol	46798	100002989	HMDB07219	3-phosphoglycerate	Carbohydrate	Glycolysis, Gluconeogenesis, and Pyruvate Metabolism	1414	132	HMDB00807
52461	1414	0.630651	1-palmitoyl-2-oleoyl-GPC (16:0/18:1)	Lipid	Phosphatidylcholine (PC)	52461	1539	HMDB07972	3-phosphoglycerate	Carbohydrate	Glycolysis, Gluconeogenesis, and Pyruvate Metabolism	1414	132	HMDB00807
52464	1414	0.64974	1-palmitoyl-2-arachidonoyl-GPE (16:0/20:4)*	Lipid	Phosphatidylethanolamine (PE)	52464	100008990	HMDB05323	3-phosphoglycerate	Carbohydrate	Glycolysis, Gluconeogenesis, and Pyruvate Metabolism	1414	132	HMDB00807
52944	1414	-0.65053	palmitoylcholine	Lipid	Fatty Acid Metabolism (Acyl Choline)	52944	100009233		3-phosphoglycerate	Carbohydrate	Glycolysis, Gluconeogenesis, and Pyruvate Metabolism	1414	132	HMDB00807
53257	1414	-0.619234	palmitoloelycholine	Lipid	Fatty Acid Metabolism (Acyl Choline)	53257	100009334		3-phosphoglycerate	Carbohydrate	Glycolysis, Gluconeogenesis, and Pyruvate Metabolism	1414	132	HMDB00807
53260	1414	-0.67071	oleoylcholine	Lipid	Fatty Acid Metabolism (Acyl Choline)	53260	100009331		3-phosphoglycerate	Carbohydrate	Glycolysis, Gluconeogenesis, and Pyruvate Metabolism	1414	132	HMDB00807
54950	1414	-0.669464	linoleoyl-docosahexaenoyl-glycerol (18:2/22:6) [2]*	Lipid	Diacylglycerol	54950	100010929	HMDB07266	3-phosphoglycerate	Carbohydrate	Glycolysis, Gluconeogenesis, and Pyruvate Metabolism	1414	132	HMDB00807
54968	1414	-0.726395	linoleoyl-linoleoyl-glycerol (18:2/18:2) [1]*	Lipid	Diacylglycerol	54968	100010941	HMDB07248	3-phosphoglycerate	Carbohydrate	Glycolysis, Gluconeogenesis, and Pyruvate Metabolism	1414	132	HMDB00807
55072	1414	0.660895	2-oxoarginine*	Amino Acid	Urea cycle; Arginine and Proline Metabolism	55072	100002784	HMDB04225	3-phosphoglycerate	Carbohydrate	Glycolysis, Gluconeogenesis, and Pyruvate Metabolism	1414	132	HMDB00807
57463	1414	-0.722197	linoleoylcholine*	Lipid	Fatty Acid Metabolism (Acyl Choline)	57463	100015760		3-phosphoglycerate	Carbohydrate	Glycolysis, Gluconeogenesis, and Pyruvate Metabolism	1414	132	HMDB00807
57652	1414	-0.699012	hexadecadienoate (16:2n6)	Lipid	Polyunsaturated Fatty Acid (n3 and n6)	57652	100009394	HMDB00477	3-phosphoglycerate	Carbohydrate	Glycolysis, Gluconeogenesis, and Pyruvate Metabolism	1414	132	HMDB00807
61868	1414	0.607469	1-ribosyl-imidazoleacetate*	Amino Acid	Histidine Metabolism	61868	100001668	HMDB02331	3-phosphoglycerate	Carbohydrate	Glycolysis, Gluconeogenesis, and Pyruvate Metabolism	1414	132	HMDB00807
62850	1414	-0.633081	tetradecadienoate (14:2)*	Lipid	Polyunsaturated Fatty Acid (n3 and n6)	62850	100020343	HMDB00560	3-phosphoglycerate	Carbohydrate	Glycolysis, Gluconeogenesis, and Pyruvate Metabolism	1414	132	HMDB00807
62860	1414	0.623645	N6-methyllysine	Amino Acid	Lysine Metabolism	62860	100003415	HMDB02038	3-phosphoglycerate	Carbohydrate	Glycolysis, Gluconeogenesis, and Pyruvate Metabolism	1414	132	HMDB00807
2132	1416	-0.606917	citrulline	Amino Acid	Urea cycle; Arginine and Proline Metabolism	2132	391	HMDB00904	gamma-aminobutyrate (GABA)	Amino Acid	Glutamate Metabolism	1416	141	HMDB00112
27710	1416	0.645738	N-acetylglycine	Amino Acid	Glycine, Serine and Threonine Metabolism	27710	100001006	HMDB00532	gamma-aminobutyrate (GABA)	Amino Acid	Glutamate Metabolism	1416	141	HMDB00112
32418	1416	0.611361	myristoleate (14:1n5)	Lipid	Long Chain Fatty Acid	32418	100001198	HMDB02000	gamma-aminobutyrate (GABA)	Amino Acid	Glutamate Metabolism	1416	141	HMDB00112
33968	1416	0.608401	5-dodecenoate (12:1n7)	Lipid	Medium Chain Fatty Acid	33968	100001232	HMDB00529	gamma-aminobutyrate (GABA)	Amino Acid	Glutamate Metabolism	1416	141	HMDB00112
52633	1416	0.621025	palmitoyl-linoleoyl-glycerol (16:0/18:2) [1]*	Lipid	Diacylglycerol	52633	100009052	HMDB07103	gamma-aminobutyrate (GABA)	Amino Acid	Glutamate Metabolism	1416	141	HMDB00112
52944	1416	0.623113	palmitoylcholine	Lipid	Fatty Acid Metabolism (Acyl Choline)	52944	100009233		gamma-aminobutyrate (GABA)	Amino Acid	Glutamate Metabolism	1416	141	HMDB00112
53257	1416	0.606478	palmitoloelycholine	Lipid	Fatty Acid Metabolism (Acyl Choline)	53257	100009334		gamma-aminobutyrate (GABA)	Amino Acid	Glutamate Metabolism	1416	141	HMDB00112
54955	1416	0.662885	linoleoyl-arachidonoyl-glycerol (18:2/20:4) [1]*	Lipid	Diacylglycerol	54955	100010922	HMDB07257	gamma-aminobutyrate (GABA)	Amino Acid	Glutamate Metabolism	1416	141	HMDB00112
63193	1416	0.618538	1-stearoyl-2-arachidonoyl-glycosyl-GPE (18:0/20:4)	Lipid	Glycosyl PE	63193	100021404		gamma-aminobutyrate (GABA)	Amino Acid	Glutamate Metabolism	1416	141	HMDB00112
34410	1444	0.648212	CDP-ethanolamine	Lipid	Phospholipid Metabolism	34410	100001407	HMDB01564	pipecolate	Amino Acid	Lysine Metabolism	1444	1025	HMDB00070
34418	1444	0.649353	CDP-choline	Lipid	Phospholipid Metabolism	34418	1220	HMDB01413	pipecolate	Amino Acid	Lysine Metabolism	1444	1025	HMDB00070
1105	1469	-0.639246	linoleate (18:2n6)	Lipid	Polyunsaturated Fatty Acid (n3 and n6)	1105	180	HMDB00673	mannose-6-phosphate	Carbohydrate	Fructose, Mannose and Galactose Metabolism	1469	294	HMDB01078
1505	1469	0.667124	orotate	Nucleotide	Pyrimidine Metabolism, Orotate containing	1505	445	HMDB00226	mannose-6-phosphate	Carbohydrate	Fructose, Mannose and Galactose Metabolism	1469	294	HMDB01078
3138	1469	0.69212	pyridoxamine phosphate	Cofactors and Vitamins	Vitamin B6 Metabolism	3138	493	HMDB01555	mannose-6-phosphate	Carbohydrate	Fructose, Mannose and Galactose Metabolism	1469	294	HMDB01078
3141	1469	0.61772	betaine	Amino Acid	Glycine, Serine and Threonine Metabolism	3141	799	HMDB00043	mannose-6-phosphate	Carbohydrate	Fructose, Mannose and Galactose Metabolism	1469	294	HMDB01078
15650	1469	-0.650439	1-methyladenosine	Nucleotide	Purine Metabolism, Adenine containing	15650	1242	HMDB03331	mannose-6-phosphate	Carbohydrate	Fructose, Mannose and Galactose Metabolism	1469	294	HMDB01078
15681	1469	0.63371	4-guanidinobutanoate	Amino Acid	Guanidino and Acetamido Metabolism	15681	100000096	HMDB03464	mannose-6-phosphate	Carbohydrate	Fructose, Mannose and Galactose Metabolism	1469	294	HMDB01078
15720	1469	0.65411	N-acetylglutamate	Amino Acid	Glutamate Metabolism	15720	100000282	HMDB01138	mannose-6-phosphate	Carbohydrate	Fructose, Mannose and Galactose Metabolism	1469	294	HMDB01078
15745	1469	0.660158	methylsuccinate	Amino Acid	Leucine, Isoleucine and Valine Metabolism	15745	2051	HMDB01844	mannose-6-phosphate	Carbohydrate	Fructose, Mannose and Galactose Metabolism	1469	294	HMDB01078
19263	1469	0.614338	1-palmitoyl-2-oleoyl-GPE (16:0/18:1)	Lipid	Phosphatidylethanolamine (PE)	19263	1526	HMDB05320	mannose-6-phosphate	Carbohydrate	Fructose, Mannose and Galactose Metabolism	1469	294	HMDB01078
22185	1469	-0.624552	N-acetylaspartate (NAA)	Amino Acid	Alanine and Aspartate Metabolism	22185	100000787	HMDB00812	mannose-6-phosphate	Carbohydrate	Fructose, Mannose and Galactose Metabolism	1469	294	HMDB01078
27710	1469	-0.625586	N-acetylglycine	Amino Acid	Glycine, Serine and Threonine Metabolism	27710	100001006	HMDB00532	mannose-6-phosphate	Carbohydrate	Fructose, Mannose and Galactose Metabolism	1469	294	HMDB01078
32349	1469	0.679176	4-imidazoleacetate	Amino Acid	Histidine Metabolism	32349	100001207	HMDB02024	mannose-6-phosphate	Carbohydrate	Fructose, Mannose and Galactose Metabolism	1469	294	HMDB01078
32401	1469	0.701267	trigonelline (N'-methylnicotinate)	Cofactors and Vitamins	Nicotinate and Nicotinamide Metabolism	32401	100001092	HMDB00875	mannose-6-phosphate	Carbohydrate	Fructose, Mannose and Galactose Metabolism	1469	294	HMDB01078
32418	1469	-0.608304	myristoleate (14:1n5)	Lipid	Long Chain Fatty Acid	32418	100001198	HMDB02000	mannose-6-phosphate	Carbohydrate	Fructose, Mannose and Galactose Metabolism	1469	294	HMDB01078
32984	1469	0.613735	N-alpha-acetylornithine	Amino Acid	Urea cycle; Arginine and Proline Metabolism	32984	100000285	HMDB03357	mannose-6-phosphate	Carbohydrate	Fructose, Mannose and Galactose Metabolism	1469	294	HMDB01078
33946	1469	0.604128	N-acetylhistidine	Amino Acid	Histidine Metabolism	33946	100001293	HMDB32055	mannose-6-phosphate	Carbohydrate	Fructose, Mannose and Galactose Metabolism	1469	294	HMDB01078
33953	1469	0.731953	N-acetylarginine	Amino Acid	Urea cycle; Arginine and Proline Metabolism	33953	100001266	HMDB04620	mannose-6-phosphate	Carbohydrate	Fructose, Mannose and Galactose Metabolism	1469	294	HMDB01078
33968	1469	-0.764754	5-dodecenoate (12:1n7)	Lipid	Medium Chain Fatty Acid	33968	100001232	HMDB00529	mannose-6-phosphate	Carbohydrate	Fructose, Mannose and Galactose Metabolism	1469	294	HMDB01078
34035	1469	-0.653168	linolenate (18:3n3 or 3n6)	Lipid	Polyunsaturated Fatty Acid (n3 and n6)	34035	100001337	HMDB03073	mannose-6-phosphate	Carbohydrate	Fructose, Mannose and Galactose Metabolism	1469	294	HMDB01078
39577	1469	0.668415	N-methyl-GABA	Amino Acid	Glutamate Metabolism	39577	100003152		mannose-6-phosphate	Carbohydrate	Fructose, Mannose and Galactose Metabolism	1469	294	HMDB01078
40406	1469	0.699194	trimethylamine N-oxide	Lipid	Phospholipid Metabolism	40406	100003397	HMDB00925	mannose-6-phosphate	Carbohydrate	Fructose, Mannose and Galactose Metabolism	1469	294	HMDB01078
42449	1469	0.636524	1-palmitoyl-2-linoleoyl-GPE (16:0/18:2)	Lipid	Phosphatidylethanolamine (PE)	42449	100001870	HMDB05322	mannose-6-phosphate	Carbohydrate	Fructose, Mannose and Galactose Metabolism	1469	294	HMDB01078
43761	1469	0.625138	2-aminoheptanoate	Lipid	Fatty Acid, Amino	43761	100004542		mannose-6-phosphate	Carbohydrate	Fructose, Mannose and Galactose Metabolism	1469	294	HMDB01078
43849	1469	-0.621035	inositol 1-phosphate (I1P)	Lipid	Inositol Metabolism	43849	370	HMDB00213	mannose-6-phosphate	Carbohydrate	Fructose, Mannose and Galactose Metabolism	1469	294	HMDB01078
46798	1469	-0.662029	oleoyl-linoleoyl-glycerol (18:1/18:2) [1]	Lipid	Diacylglycerol	46798	100002989	HMDB07219	mannose-6-phosphate	Carbohydrate	Fructose, Mannose and Galactose Metabolism	1469	294	HMDB01078
52944	1469	-0.716284	palmitoylcholine	Lipid	Fatty Acid Metabolism (Acyl Choline)	52944	100009233		mannose-6-phosphate	Carbohydrate	Fructose, Mannose and Galactose Metabolism	1469	294	HMDB01078
53257	1469	-0.647717	palmitoloelycholine	Lipid	Fatty Acid Metabolism (Acyl Choline)	53257	100009334		mannose-6-phosphate	Carbohydrate	Fructose, Mannose and Galactose Metabolism	1469	294	HMDB01078
53260	1469	-0.737223	oleoylcholine	Lipid	Fatty Acid Metabolism (Acyl Choline)	53260	100009331		mannose-6-phosphate	Carbohydrate	Fructose, Mannose and Galactose Metabolism	1469	294	HMDB01078
54955	1469	-0.629823	linoleoyl-arachidonoyl-glycerol (18:2/20:4) [1]*	Lipid	Diacylglycerol	54955	100010922	HMDB07257	mannose-6-phosphate	Carbohydrate	Fructose, Mannose and Galactose Metabolism	1469	294	HMDB01078
54956	1469	-0.654119	linoleoyl-arachidonoyl-glycerol (18:2/20:4) [2]*	Lipid	Diacylglycerol	54956	100010923	HMDB07257	mannose-6-phosphate	Carbohydrate	Fructose, Mannose and Galactose Metabolism	1469	294	HMDB01078
55072	1469	0.653684	2-oxoarginine*	Amino Acid	Urea cycle; Arginine and Proline Metabolism	55072	100002784	HMDB04225	mannose-6-phosphate	Carbohydrate	Fructose, Mannose and Galactose Metabolism	1469	294	HMDB01078
57463	1469	-0.711256	linoleoylcholine*	Lipid	Fatty Acid Metabolism (Acyl Choline)	57463	100015760		mannose-6-phosphate	Carbohydrate	Fructose, Mannose and Galactose Metabolism	1469	294	HMDB01078
57651	1469	-0.63959	hexadecatrienoate (16:3n3)	Lipid	Polyunsaturated Fatty Acid (n3 and n6)	57651	100009393		mannose-6-phosphate	Carbohydrate	Fructose, Mannose and Galactose Metabolism	1469	294	HMDB01078
57652	1469	-0.707546	hexadecadienoate (16:2n6)	Lipid	Polyunsaturated Fatty Acid (n3 and n6)	57652	100009394	HMDB00477	mannose-6-phosphate	Carbohydrate	Fructose, Mannose and Galactose Metabolism	1469	294	HMDB01078
61868	1469	0.630876	1-ribosyl-imidazoleacetate*	Amino Acid	Histidine Metabolism	61868	100001668	HMDB02331	mannose-6-phosphate	Carbohydrate	Fructose, Mannose and Galactose Metabolism	1469	294	HMDB01078
62850	1469	-0.752712	tetradecadienoate (14:2)*	Lipid	Polyunsaturated Fatty Acid (n3 and n6)	62850	100020343	HMDB00560	mannose-6-phosphate	Carbohydrate	Fructose, Mannose and Galactose Metabolism	1469	294	HMDB01078
62860	1469	0.622237	N6-methyllysine	Amino Acid	Lysine Metabolism	62860	100003415	HMDB02038	mannose-6-phosphate	Carbohydrate	Fructose, Mannose and Galactose Metabolism	1469	294	HMDB01078
63193	1469	-0.60944	1-stearoyl-2-arachidonoyl-glycosyl-GPE (18:0/20:4)	Lipid	Glycosyl PE	63193	100021404		mannose-6-phosphate	Carbohydrate	Fructose, Mannose and Galactose Metabolism	1469	294	HMDB01078
63194	1469	-0.624448	1-stearoyl-2-docosahexaenoyl-glycosyl-GPE (18:0/22:6)	Lipid	Glycosyl PE	63194	100021405		mannose-6-phosphate	Carbohydrate	Fructose, Mannose and Galactose Metabolism	1469	294	HMDB01078
63196	1469	-0.631065	1-palmitoyl-2-docosahexaenoyl-glycosyl-GPE (16:0/22:6)	Lipid	Glycosyl PE	63196	100021397		mannose-6-phosphate	Carbohydrate	Fructose, Mannose and Galactose Metabolism	1469	294	HMDB01078
15772	1471	0.657681	ribitol	Carbohydrate	Pentose Metabolism	15772	100000406	HMDB00508	ribose	Carbohydrate	Pentose Metabolism	1471	914	HMDB00283
15798	1471	-0.65873	thiamin monophosphate	Cofactors and Vitamins	Thiamine Metabolism	15798	523	HMDB02666	ribose	Carbohydrate	Pentose Metabolism	1471	914	HMDB00283
42398	1471	0.657064	1-stearoyl-GPE (18:0)	Lipid	Lysophospholipid	42398	100001461	HMDB11130	ribose	Carbohydrate	Pentose Metabolism	1471	914	HMDB00283
46142	1471	0.655769	mannitol/sorbitol	Carbohydrate	Fructose, Mannose and Galactose Metabolism	46142	100001740	HMDB00247	ribose	Carbohydrate	Pentose Metabolism	1471	914	HMDB00283
46223	1471	-0.618857	linoleoylcarnitine (C18:2)*	Lipid	Fatty Acid Metabolism(Acyl Carnitine)	46223	100003151	HMDB06469	ribose	Carbohydrate	Pentose Metabolism	1471	914	HMDB00283
53237	1471	0.646056	sedoheptulose	Carbohydrate	Pentose Metabolism	53237	100002619	HMDB03219	ribose	Carbohydrate	Pentose Metabolism	1471	914	HMDB00283
57518	1471	-0.65344	arachidonoylcarnitine (C20:4)	Lipid	Fatty Acid Metabolism(Acyl Carnitine)	57518	100015837		ribose	Carbohydrate	Pentose Metabolism	1471	914	HMDB00283
62804	1471	-0.650298	CoA-glutathione*	Amino Acid	Glutathione Metabolism	62804	269		ribose	Carbohydrate	Pentose Metabolism	1471	914	HMDB00283
1411	1474	-0.687229	2'-deoxyguanosine	Nucleotide	Purine Metabolism, Guanine containing	1411	348	HMDB00085	ribulose 5-phosphate	Carbohydrate	Pentose Phosphate Pathway	1474	296	HMDB00618
1573	1474	-0.62798	guanosine	Nucleotide	Purine Metabolism, Guanine containing	1573	1099	HMDB00133	ribulose 5-phosphate	Carbohydrate	Pentose Phosphate Pathway	1474	296	HMDB00618
2183	1474	-0.749325	thymidine	Nucleotide	Pyrimidine Metabolism, Thymine containing	2183	872	HMDB00273	ribulose 5-phosphate	Carbohydrate	Pentose Phosphate Pathway	1474	296	HMDB00618
12125	1474	-0.782	behenate (22:0)*	Lipid	Long Chain Fatty Acid	12125	314	HMDB00944	ribulose 5-phosphate	Carbohydrate	Pentose Phosphate Pathway	1474	296	HMDB00618
15076	1474	-0.611098	2'-deoxyinosine	Nucleotide	Purine Metabolism, (Hypo)Xanthine/Inosine containing	15076	100000135	HMDB00071	ribulose 5-phosphate	Carbohydrate	Pentose Phosphate Pathway	1474	296	HMDB00618
35629	1474	-0.661806	2-phosphoglycerate	Carbohydrate	Glycolysis, Gluconeogenesis, and Pyruvate Metabolism	35629	100000093	HMDB03391	ribulose 5-phosphate	Carbohydrate	Pentose Phosphate Pathway	1474	296	HMDB00618
37070	1474	-0.760581	methylphosphate	Nucleotide	Purine and Pyrimidine Metabolism	37070	100001805	HMDB61711	ribulose 5-phosphate	Carbohydrate	Pentose Phosphate Pathway	1474	296	HMDB00618
38159	1474	-0.615721	5-methyl-2'-deoxycytidine	Nucleotide	Pyrimidine Metabolism, Cytidine containing	38159	100002300	HMDB02224	ribulose 5-phosphate	Carbohydrate	Pentose Phosphate Pathway	1474	296	HMDB00618
46286	1474	-0.616892	19,20-DiHDPA	Lipid	Fatty Acid, Dihydroxy	46286	100002844	HMDB10214	ribulose 5-phosphate	Carbohydrate	Pentose Phosphate Pathway	1474	296	HMDB00618
52448	1474	0.60524	1-palmitoyl-2-oleoyl-GPG (16:0/18:1)	Lipid	Phosphatidylglycerol (PG)	52448	100000641		ribulose 5-phosphate	Carbohydrate	Pentose Phosphate Pathway	1474	296	HMDB00618
584	1493	0.632169	mannose	Carbohydrate	Fructose, Mannose and Galactose Metabolism	584	803	HMDB00169	ornithine	Amino Acid	Urea cycle; Arginine and Proline Metabolism	1493	444	HMDB03374
1105	1493	-0.650311	linoleate (18:2n6)	Lipid	Polyunsaturated Fatty Acid (n3 and n6)	1105	180	HMDB00673	ornithine	Amino Acid	Urea cycle; Arginine and Proline Metabolism	1493	444	HMDB03374
1496	1493	0.60809	methylmalonate (MMA)	Lipid	Fatty Acid Metabolism (also BCAA Metabolism)	1496	418	HMDB00202	ornithine	Amino Acid	Urea cycle; Arginine and Proline Metabolism	1493	444	HMDB03374
1505	1493	0.643871	orotate	Nucleotide	Pyrimidine Metabolism, Orotate containing	1505	445	HMDB00226	ornithine	Amino Acid	Urea cycle; Arginine and Proline Metabolism	1493	444	HMDB03374
2132	1493	0.609594	citrulline	Amino Acid	Urea cycle; Arginine and Proline Metabolism	2132	391	HMDB00904	ornithine	Amino Acid	Urea cycle; Arginine and Proline Metabolism	1493	444	HMDB03374
3141	1493	0.672228	betaine	Amino Acid	Glycine, Serine and Threonine Metabolism	3141	799	HMDB00043	ornithine	Amino Acid	Urea cycle; Arginine and Proline Metabolism	1493	444	HMDB03374
15650	1493	-0.611714	1-methyladenosine	Nucleotide	Purine Metabolism, Adenine containing	15650	1242	HMDB03331	ornithine	Amino Acid	Urea cycle; Arginine and Proline Metabolism	1493	444	HMDB03374
15681	1493	0.813457	4-guanidinobutanoate	Amino Acid	Guanidino and Acetamido Metabolism	15681	100000096	HMDB03464	ornithine	Amino Acid	Urea cycle; Arginine and Proline Metabolism	1493	444	HMDB03374
15720	1493	0.680212	N-acetylglutamate	Amino Acid	Glutamate Metabolism	15720	100000282	HMDB01138	ornithine	Amino Acid	Urea cycle; Arginine and Proline Metabolism	1493	444	HMDB03374
15745	1493	0.716225	methylsuccinate	Amino Acid	Leucine, Isoleucine and Valine Metabolism	15745	2051	HMDB01844	ornithine	Amino Acid	Urea cycle; Arginine and Proline Metabolism	1493	444	HMDB03374
15765	1493	0.631039	ethylmalonate	Amino Acid	Leucine, Isoleucine and Valine Metabolism	15765	2054	HMDB00622	ornithine	Amino Acid	Urea cycle; Arginine and Proline Metabolism	1493	444	HMDB03374
19398	1493	0.605815	prostaglandin F2alpha	Lipid	Eicosanoid	19398	100000574	HMDB01139	ornithine	Amino Acid	Urea cycle; Arginine and Proline Metabolism	1493	444	HMDB03374
22185	1493	-0.727711	N-acetylaspartate (NAA)	Amino Acid	Alanine and Aspartate Metabolism	22185	100000787	HMDB00812	ornithine	Amino Acid	Urea cycle; Arginine and Proline Metabolism	1493	444	HMDB03374
27710	1493	-0.706151	N-acetylglycine	Amino Acid	Glycine, Serine and Threonine Metabolism	27710	100001006	HMDB00532	ornithine	Amino Acid	Urea cycle; Arginine and Proline Metabolism	1493	444	HMDB03374
32349	1493	0.679711	4-imidazoleacetate	Amino Acid	Histidine Metabolism	32349	100001207	HMDB02024	ornithine	Amino Acid	Urea cycle; Arginine and Proline Metabolism	1493	444	HMDB03374
32401	1493	0.861357	trigonelline (N'-methylnicotinate)	Cofactors and Vitamins	Nicotinate and Nicotinamide Metabolism	32401	100001092	HMDB00875	ornithine	Amino Acid	Urea cycle; Arginine and Proline Metabolism	1493	444	HMDB03374
32418	1493	-0.675173	myristoleate (14:1n5)	Lipid	Long Chain Fatty Acid	32418	100001198	HMDB02000	ornithine	Amino Acid	Urea cycle; Arginine and Proline Metabolism	1493	444	HMDB03374
32984	1493	0.623835	N-alpha-acetylornithine	Amino Acid	Urea cycle; Arginine and Proline Metabolism	32984	100000285	HMDB03357	ornithine	Amino Acid	Urea cycle; Arginine and Proline Metabolism	1493	444	HMDB03374
33013	1493	0.686619	nicotinamide riboside	Cofactors and Vitamins	Nicotinate and Nicotinamide Metabolism	33013	100001310	HMDB00855	ornithine	Amino Acid	Urea cycle; Arginine and Proline Metabolism	1493	444	HMDB03374
33946	1493	0.608194	N-acetylhistidine	Amino Acid	Histidine Metabolism	33946	100001293	HMDB32055	ornithine	Amino Acid	Urea cycle; Arginine and Proline Metabolism	1493	444	HMDB03374
33953	1493	0.818286	N-acetylarginine	Amino Acid	Urea cycle; Arginine and Proline Metabolism	33953	100001266	HMDB04620	ornithine	Amino Acid	Urea cycle; Arginine and Proline Metabolism	1493	444	HMDB03374
33968	1493	-0.724857	5-dodecenoate (12:1n7)	Lipid	Medium Chain Fatty Acid	33968	100001232	HMDB00529	ornithine	Amino Acid	Urea cycle; Arginine and Proline Metabolism	1493	444	HMDB03374
34035	1493	-0.675041	linolenate (18:3n3 or 3n6)	Lipid	Polyunsaturated Fatty Acid (n3 and n6)	34035	100001337	HMDB03073	ornithine	Amino Acid	Urea cycle; Arginine and Proline Metabolism	1493	444	HMDB03374
34419	1493	-0.610306	1-linoleoyl-GPC (18:2)	Lipid	Lysophospholipid	34419	100001395	HMDB10386	ornithine	Amino Acid	Urea cycle; Arginine and Proline Metabolism	1493	444	HMDB03374
35153	1493	-0.638267	1-docosahexaenoylglycerol (22:6)	Lipid	Monoacylglycerol	35153	100001481	HMDB11587	ornithine	Amino Acid	Urea cycle; Arginine and Proline Metabolism	1493	444	HMDB03374
36594	1493	-0.625834	1-linoleoyl-GPI* (18:2)*	Lipid	Lysophospholipid	36594	100001778		ornithine	Amino Acid	Urea cycle; Arginine and Proline Metabolism	1493	444	HMDB03374
37058	1493	0.651675	succinylcarnitine (C4)	Energy	TCA Cycle	37058	100001948	HMDB61717	ornithine	Amino Acid	Urea cycle; Arginine and Proline Metabolism	1493	444	HMDB03374
39577	1493	0.671716	N-methyl-GABA	Amino Acid	Glutamate Metabolism	39577	100003152		ornithine	Amino Acid	Urea cycle; Arginine and Proline Metabolism	1493	444	HMDB03374
40406	1493	0.671969	trimethylamine N-oxide	Lipid	Phospholipid Metabolism	40406	100003397	HMDB00925	ornithine	Amino Acid	Urea cycle; Arginine and Proline Metabolism	1493	444	HMDB03374
42449	1493	0.615509	1-palmitoyl-2-linoleoyl-GPE (16:0/18:2)	Lipid	Phosphatidylethanolamine (PE)	42449	100001870	HMDB05322	ornithine	Amino Acid	Urea cycle; Arginine and Proline Metabolism	1493	444	HMDB03374
46798	1493	-0.700036	oleoyl-linoleoyl-glycerol (18:1/18:2) [1]	Lipid	Diacylglycerol	46798	100002989	HMDB07219	ornithine	Amino Acid	Urea cycle; Arginine and Proline Metabolism	1493	444	HMDB03374
46799	1493	-0.612515	oleoyl-linoleoyl-glycerol (18:1/18:2) [2]	Lipid	Diacylglycerol	46799	100002990	HMDB07219	ornithine	Amino Acid	Urea cycle; Arginine and Proline Metabolism	1493	444	HMDB03374
48434	1493	0.70227	N-acetylcitrulline	Amino Acid	Urea cycle; Arginine and Proline Metabolism	48434	100001577	HMDB00856	ornithine	Amino Acid	Urea cycle; Arginine and Proline Metabolism	1493	444	HMDB03374
52447	1493	0.618096	1-stearoyl-2-arachidonoyl-GPE (18:0/20:4)	Lipid	Phosphatidylethanolamine (PE)	52447	100008977	HMDB09003	ornithine	Amino Acid	Urea cycle; Arginine and Proline Metabolism	1493	444	HMDB03374
52461	1493	0.606785	1-palmitoyl-2-oleoyl-GPC (16:0/18:1)	Lipid	Phosphatidylcholine (PC)	52461	1539	HMDB07972	ornithine	Amino Acid	Urea cycle; Arginine and Proline Metabolism	1493	444	HMDB03374
52464	1493	0.610311	1-palmitoyl-2-arachidonoyl-GPE (16:0/20:4)*	Lipid	Phosphatidylethanolamine (PE)	52464	100008990	HMDB05323	ornithine	Amino Acid	Urea cycle; Arginine and Proline Metabolism	1493	444	HMDB03374
52944	1493	-0.768286	palmitoylcholine	Lipid	Fatty Acid Metabolism (Acyl Choline)	52944	100009233		ornithine	Amino Acid	Urea cycle; Arginine and Proline Metabolism	1493	444	HMDB03374
53257	1493	-0.749438	palmitoloelycholine	Lipid	Fatty Acid Metabolism (Acyl Choline)	53257	100009334		ornithine	Amino Acid	Urea cycle; Arginine and Proline Metabolism	1493	444	HMDB03374
53260	1493	-0.759802	oleoylcholine	Lipid	Fatty Acid Metabolism (Acyl Choline)	53260	100009331		ornithine	Amino Acid	Urea cycle; Arginine and Proline Metabolism	1493	444	HMDB03374
54812	1493	0.620557	1-palmitoyl-2-gamma-linolenoyl-GPC (16:0/18:3n6)*	Lipid	Phosphatidylcholine (PC)	54812	100009154	HMDB07974	ornithine	Amino Acid	Urea cycle; Arginine and Proline Metabolism	1493	444	HMDB03374
54950	1493	-0.662948	linoleoyl-docosahexaenoyl-glycerol (18:2/22:6) [2]*	Lipid	Diacylglycerol	54950	100010929	HMDB07266	ornithine	Amino Acid	Urea cycle; Arginine and Proline Metabolism	1493	444	HMDB03374
54955	1493	-0.702283	linoleoyl-arachidonoyl-glycerol (18:2/20:4) [1]*	Lipid	Diacylglycerol	54955	100010922	HMDB07257	ornithine	Amino Acid	Urea cycle; Arginine and Proline Metabolism	1493	444	HMDB03374
54956	1493	-0.662752	linoleoyl-arachidonoyl-glycerol (18:2/20:4) [2]*	Lipid	Diacylglycerol	54956	100010923	HMDB07257	ornithine	Amino Acid	Urea cycle; Arginine and Proline Metabolism	1493	444	HMDB03374
54963	1493	-0.612774	linoleoyl-linolenoyl-glycerol (18:2/18:3) [1]*	Lipid	Diacylglycerol	54963	100010926	HMDB07249	ornithine	Amino Acid	Urea cycle; Arginine and Proline Metabolism	1493	444	HMDB03374
54964	1493	-0.628529	linoleoyl-linolenoyl-glycerol (18:2/18:3) [2]*	Lipid	Diacylglycerol	54964	100010927	HMDB07250	ornithine	Amino Acid	Urea cycle; Arginine and Proline Metabolism	1493	444	HMDB03374
54967	1493	-0.656897	palmitoleoyl-linoleoyl-glycerol (16:1/18:2) [1]*	Lipid	Diacylglycerol	54967	100010930	HMDB07132	ornithine	Amino Acid	Urea cycle; Arginine and Proline Metabolism	1493	444	HMDB03374
54968	1493	-0.611539	linoleoyl-linoleoyl-glycerol (18:2/18:2) [1]*	Lipid	Diacylglycerol	54968	100010941	HMDB07248	ornithine	Amino Acid	Urea cycle; Arginine and Proline Metabolism	1493	444	HMDB03374
55072	1493	0.770347	2-oxoarginine*	Amino Acid	Urea cycle; Arginine and Proline Metabolism	55072	100002784	HMDB04225	ornithine	Amino Acid	Urea cycle; Arginine and Proline Metabolism	1493	444	HMDB03374
57463	1493	-0.739398	linoleoylcholine*	Lipid	Fatty Acid Metabolism (Acyl Choline)	57463	100015760		ornithine	Amino Acid	Urea cycle; Arginine and Proline Metabolism	1493	444	HMDB03374
57651	1493	-0.605671	hexadecatrienoate (16:3n3)	Lipid	Polyunsaturated Fatty Acid (n3 and n6)	57651	100009393		ornithine	Amino Acid	Urea cycle; Arginine and Proline Metabolism	1493	444	HMDB03374
57652	1493	-0.717829	hexadecadienoate (16:2n6)	Lipid	Polyunsaturated Fatty Acid (n3 and n6)	57652	100009394	HMDB00477	ornithine	Amino Acid	Urea cycle; Arginine and Proline Metabolism	1493	444	HMDB03374
61868	1493	0.798446	1-ribosyl-imidazoleacetate*	Amino Acid	Histidine Metabolism	61868	100001668	HMDB02331	ornithine	Amino Acid	Urea cycle; Arginine and Proline Metabolism	1493	444	HMDB03374
62850	1493	-0.756418	tetradecadienoate (14:2)*	Lipid	Polyunsaturated Fatty Acid (n3 and n6)	62850	100020343	HMDB00560	ornithine	Amino Acid	Urea cycle; Arginine and Proline Metabolism	1493	444	HMDB03374
62860	1493	0.627898	N6-methyllysine	Amino Acid	Lysine Metabolism	62860	100003415	HMDB02038	ornithine	Amino Acid	Urea cycle; Arginine and Proline Metabolism	1493	444	HMDB03374
62954	1493	0.64668	N2-acetyl,N6-methyllysine	Amino Acid	Lysine Metabolism	62954	100020546		ornithine	Amino Acid	Urea cycle; Arginine and Proline Metabolism	1493	444	HMDB03374
62959	1493	-0.610484	hydroxy-N6,N6,N6-trimethyllysine*	Amino Acid	Lysine Metabolism	62959	100021123		ornithine	Amino Acid	Urea cycle; Arginine and Proline Metabolism	1493	444	HMDB03374
63193	1493	-0.627026	1-stearoyl-2-arachidonoyl-glycosyl-GPE (18:0/20:4)	Lipid	Glycosyl PE	63193	100021404		ornithine	Amino Acid	Urea cycle; Arginine and Proline Metabolism	1493	444	HMDB03374
63194	1493	-0.611715	1-stearoyl-2-docosahexaenoyl-glycosyl-GPE (18:0/22:6)	Lipid	Glycosyl PE	63194	100021405		ornithine	Amino Acid	Urea cycle; Arginine and Proline Metabolism	1493	444	HMDB03374
63196	1493	-0.661463	1-palmitoyl-2-docosahexaenoyl-glycosyl-GPE (16:0/22:6)	Lipid	Glycosyl PE	63196	100021397		ornithine	Amino Acid	Urea cycle; Arginine and Proline Metabolism	1493	444	HMDB03374
32306	1498	0.640866	hydroxyproline	Amino Acid	Urea cycle; Arginine and Proline Metabolism	32306	1001	HMDB00725	N6,N6,N6-trimethyllysine	Amino Acid	Lysine Metabolism	1498	189	HMDB01325
38754	1505	-0.615541	gamma-carboxyglutamate	Amino Acid	Glutamate Metabolism	38754	100002679	HMDB41900	orotate	Nucleotide	Pyrimidine Metabolism, Orotate containing	1505	445	HMDB00226
43255	1505	-0.690508	N-acetyl-1-methylhistidine*	Amino Acid	Histidine Metabolism	43255	100004299		orotate	Nucleotide	Pyrimidine Metabolism, Orotate containing	1505	445	HMDB00226
52669	1505	0.609591	1-palmitoyl-2-oleoyl-GPI (16:0/18:1)*	Lipid	Phosphatidylinositol (PI)	52669	100009066	HMDB09783	orotate	Nucleotide	Pyrimidine Metabolism, Orotate containing	1505	445	HMDB00226
52726	1505	0.695085	1-stearoyl-2-oleoyl-GPI (18:0/18:1)*	Lipid	Phosphatidylinositol (PI)	52726	100009181		orotate	Nucleotide	Pyrimidine Metabolism, Orotate containing	1505	445	HMDB00226
53209	1505	-0.650655	1-oleoyl-2-docosahexaenoyl-GPE (18:1/22:6)*	Lipid	Phosphatidylethanolamine (PE)	53209	100009220		orotate	Nucleotide	Pyrimidine Metabolism, Orotate containing	1505	445	HMDB00226
57814	1505	-0.652403	(N(1) + N(8))-acetylspermidine	Amino Acid	Polyamine Metabolism	57814	100016038		orotate	Nucleotide	Pyrimidine Metabolism, Orotate containing	1505	445	HMDB00226
52433	1508	0.640441	sphingomyelin (d17:1/16:0, d18:1/15:0, d16:1/17:0)*	Lipid	Sphingomyelins	52433	100006314		pantothenate	Cofactors and Vitamins	Pantothenate and CoA Metabolism	1508	1024	HMDB00210
22185	1516	-0.619059	N-acetylaspartate (NAA)	Amino Acid	Alanine and Aspartate Metabolism	22185	100000787	HMDB00812	sarcosine	Amino Acid	Glycine, Serine and Threonine Metabolism	1516	1023	HMDB00271
36751	1516	0.611284	N2-acetyllysine	Amino Acid	Lysine Metabolism	36751	100001721	HMDB00446	sarcosine	Amino Acid	Glycine, Serine and Threonine Metabolism	1516	1023	HMDB00271
33422	1549	0.650202	gamma-glutamylphenylalanine	Peptide	Gamma-glutamyl Amino Acid	33422	100000491	HMDB00594	3-hydroxyisobutyrate	Amino Acid	Leucine, Isoleucine and Valine Metabolism	1549	111	HMDB00336
57388	1549	0.668551	1-palmitoyl-2-stearoyl-GPE (16:0/18:0)*	Lipid	Phosphatidylethanolamine (PE)	57388	100009205	HMDB08925	3-hydroxyisobutyrate	Amino Acid	Leucine, Isoleucine and Valine Metabolism	1549	111	HMDB00336
3141	1564	-0.613117	betaine	Amino Acid	Glycine, Serine and Threonine Metabolism	3141	799	HMDB00043	citrate	Energy	TCA Cycle	1564	1124	HMDB00094
17769	1564	0.646718	sphinganine	Lipid	Sphingolipid Synthesis	17769	313	HMDB00269	citrate	Energy	TCA Cycle	1564	1124	HMDB00094
46148	1564	0.643909	UDP-N-acetylglucosamine/galactosamine	Carbohydrate	Nucleotide Sugar	46148	100002957		citrate	Energy	TCA Cycle	1564	1124	HMDB00094
53257	1564	0.620099	palmitoloelycholine	Lipid	Fatty Acid Metabolism (Acyl Choline)	53257	100009334		citrate	Energy	TCA Cycle	1564	1124	HMDB00094
53260	1564	0.624885	oleoylcholine	Lipid	Fatty Acid Metabolism (Acyl Choline)	53260	100009331		citrate	Energy	TCA Cycle	1564	1124	HMDB00094
57463	1564	0.656335	linoleoylcholine*	Lipid	Fatty Acid Metabolism (Acyl Choline)	57463	100015760		citrate	Energy	TCA Cycle	1564	1124	HMDB00094
62860	1564	-0.670739	N6-methyllysine	Amino Acid	Lysine Metabolism	62860	100003415	HMDB02038	citrate	Energy	TCA Cycle	1564	1124	HMDB00094
1105	1572	-0.640025	linoleate (18:2n6)	Lipid	Polyunsaturated Fatty Acid (n3 and n6)	1105	180	HMDB00673	glycerate	Carbohydrate	Glycolysis, Gluconeogenesis, and Pyruvate Metabolism	1572	1052	HMDB00139
3141	1572	0.639597	betaine	Amino Acid	Glycine, Serine and Threonine Metabolism	3141	799	HMDB00043	glycerate	Carbohydrate	Glycolysis, Gluconeogenesis, and Pyruvate Metabolism	1572	1052	HMDB00139
15745	1572	0.605536	methylsuccinate	Amino Acid	Leucine, Isoleucine and Valine Metabolism	15745	2051	HMDB01844	glycerate	Carbohydrate	Glycolysis, Gluconeogenesis, and Pyruvate Metabolism	1572	1052	HMDB00139
15765	1572	0.669073	ethylmalonate	Amino Acid	Leucine, Isoleucine and Valine Metabolism	15765	2054	HMDB00622	glycerate	Carbohydrate	Glycolysis, Gluconeogenesis, and Pyruvate Metabolism	1572	1052	HMDB00139
19263	1572	0.684884	1-palmitoyl-2-oleoyl-GPE (16:0/18:1)	Lipid	Phosphatidylethanolamine (PE)	19263	1526	HMDB05320	glycerate	Carbohydrate	Glycolysis, Gluconeogenesis, and Pyruvate Metabolism	1572	1052	HMDB00139
22185	1572	-0.69938	N-acetylaspartate (NAA)	Amino Acid	Alanine and Aspartate Metabolism	22185	100000787	HMDB00812	glycerate	Carbohydrate	Glycolysis, Gluconeogenesis, and Pyruvate Metabolism	1572	1052	HMDB00139
32401	1572	0.673658	trigonelline (N'-methylnicotinate)	Cofactors and Vitamins	Nicotinate and Nicotinamide Metabolism	32401	100001092	HMDB00875	glycerate	Carbohydrate	Glycolysis, Gluconeogenesis, and Pyruvate Metabolism	1572	1052	HMDB00139
32984	1572	0.681298	N-alpha-acetylornithine	Amino Acid	Urea cycle; Arginine and Proline Metabolism	32984	100000285	HMDB03357	glycerate	Carbohydrate	Glycolysis, Gluconeogenesis, and Pyruvate Metabolism	1572	1052	HMDB00139
33013	1572	0.611897	nicotinamide riboside	Cofactors and Vitamins	Nicotinate and Nicotinamide Metabolism	33013	100001310	HMDB00855	glycerate	Carbohydrate	Glycolysis, Gluconeogenesis, and Pyruvate Metabolism	1572	1052	HMDB00139
33953	1572	0.636879	N-acetylarginine	Amino Acid	Urea cycle; Arginine and Proline Metabolism	33953	100001266	HMDB04620	glycerate	Carbohydrate	Glycolysis, Gluconeogenesis, and Pyruvate Metabolism	1572	1052	HMDB00139
33968	1572	-0.644585	5-dodecenoate (12:1n7)	Lipid	Medium Chain Fatty Acid	33968	100001232	HMDB00529	glycerate	Carbohydrate	Glycolysis, Gluconeogenesis, and Pyruvate Metabolism	1572	1052	HMDB00139
34035	1572	-0.624402	linolenate (18:3n3 or 3n6)	Lipid	Polyunsaturated Fatty Acid (n3 and n6)	34035	100001337	HMDB03073	glycerate	Carbohydrate	Glycolysis, Gluconeogenesis, and Pyruvate Metabolism	1572	1052	HMDB00139
35153	1572	-0.639581	1-docosahexaenoylglycerol (22:6)	Lipid	Monoacylglycerol	35153	100001481	HMDB11587	glycerate	Carbohydrate	Glycolysis, Gluconeogenesis, and Pyruvate Metabolism	1572	1052	HMDB00139
38399	1572	-0.610232	9,10-DiHOME	Lipid	Fatty Acid, Dihydroxy	38399	179	HMDB04704	glycerate	Carbohydrate	Glycolysis, Gluconeogenesis, and Pyruvate Metabolism	1572	1052	HMDB00139
40406	1572	0.613828	trimethylamine N-oxide	Lipid	Phospholipid Metabolism	40406	100003397	HMDB00925	glycerate	Carbohydrate	Glycolysis, Gluconeogenesis, and Pyruvate Metabolism	1572	1052	HMDB00139
42449	1572	0.623553	1-palmitoyl-2-linoleoyl-GPE (16:0/18:2)	Lipid	Phosphatidylethanolamine (PE)	42449	100001870	HMDB05322	glycerate	Carbohydrate	Glycolysis, Gluconeogenesis, and Pyruvate Metabolism	1572	1052	HMDB00139
46798	1572	-0.635779	oleoyl-linoleoyl-glycerol (18:1/18:2) [1]	Lipid	Diacylglycerol	46798	100002989	HMDB07219	glycerate	Carbohydrate	Glycolysis, Gluconeogenesis, and Pyruvate Metabolism	1572	1052	HMDB00139
52461	1572	0.630462	1-palmitoyl-2-oleoyl-GPC (16:0/18:1)	Lipid	Phosphatidylcholine (PC)	52461	1539	HMDB07972	glycerate	Carbohydrate	Glycolysis, Gluconeogenesis, and Pyruvate Metabolism	1572	1052	HMDB00139
52464	1572	0.662348	1-palmitoyl-2-arachidonoyl-GPE (16:0/20:4)*	Lipid	Phosphatidylethanolamine (PE)	52464	100008990	HMDB05323	glycerate	Carbohydrate	Glycolysis, Gluconeogenesis, and Pyruvate Metabolism	1572	1052	HMDB00139
52944	1572	-0.680597	palmitoylcholine	Lipid	Fatty Acid Metabolism (Acyl Choline)	52944	100009233		glycerate	Carbohydrate	Glycolysis, Gluconeogenesis, and Pyruvate Metabolism	1572	1052	HMDB00139
53257	1572	-0.660342	palmitoloelycholine	Lipid	Fatty Acid Metabolism (Acyl Choline)	53257	100009334		glycerate	Carbohydrate	Glycolysis, Gluconeogenesis, and Pyruvate Metabolism	1572	1052	HMDB00139
53260	1572	-0.686824	oleoylcholine	Lipid	Fatty Acid Metabolism (Acyl Choline)	53260	100009331		glycerate	Carbohydrate	Glycolysis, Gluconeogenesis, and Pyruvate Metabolism	1572	1052	HMDB00139
54812	1572	0.613811	1-palmitoyl-2-gamma-linolenoyl-GPC (16:0/18:3n6)*	Lipid	Phosphatidylcholine (PC)	54812	100009154	HMDB07974	glycerate	Carbohydrate	Glycolysis, Gluconeogenesis, and Pyruvate Metabolism	1572	1052	HMDB00139
54950	1572	-0.659412	linoleoyl-docosahexaenoyl-glycerol (18:2/22:6) [2]*	Lipid	Diacylglycerol	54950	100010929	HMDB07266	glycerate	Carbohydrate	Glycolysis, Gluconeogenesis, and Pyruvate Metabolism	1572	1052	HMDB00139
54968	1572	-0.747361	linoleoyl-linoleoyl-glycerol (18:2/18:2) [1]*	Lipid	Diacylglycerol	54968	100010941	HMDB07248	glycerate	Carbohydrate	Glycolysis, Gluconeogenesis, and Pyruvate Metabolism	1572	1052	HMDB00139
55072	1572	0.634384	2-oxoarginine*	Amino Acid	Urea cycle; Arginine and Proline Metabolism	55072	100002784	HMDB04225	glycerate	Carbohydrate	Glycolysis, Gluconeogenesis, and Pyruvate Metabolism	1572	1052	HMDB00139
57463	1572	-0.716829	linoleoylcholine*	Lipid	Fatty Acid Metabolism (Acyl Choline)	57463	100015760		glycerate	Carbohydrate	Glycolysis, Gluconeogenesis, and Pyruvate Metabolism	1572	1052	HMDB00139
57652	1572	-0.70317	hexadecadienoate (16:2n6)	Lipid	Polyunsaturated Fatty Acid (n3 and n6)	57652	100009394	HMDB00477	glycerate	Carbohydrate	Glycolysis, Gluconeogenesis, and Pyruvate Metabolism	1572	1052	HMDB00139
61868	1572	0.640251	1-ribosyl-imidazoleacetate*	Amino Acid	Histidine Metabolism	61868	100001668	HMDB02331	glycerate	Carbohydrate	Glycolysis, Gluconeogenesis, and Pyruvate Metabolism	1572	1052	HMDB00139
62309	1572	-0.676407	N-acetyl-isoputreanine*	Amino Acid	Polyamine Metabolism	62309	100020487		glycerate	Carbohydrate	Glycolysis, Gluconeogenesis, and Pyruvate Metabolism	1572	1052	HMDB00139
62850	1572	-0.638938	tetradecadienoate (14:2)*	Lipid	Polyunsaturated Fatty Acid (n3 and n6)	62850	100020343	HMDB00560	glycerate	Carbohydrate	Glycolysis, Gluconeogenesis, and Pyruvate Metabolism	1572	1052	HMDB00139
62860	1572	0.664832	N6-methyllysine	Amino Acid	Lysine Metabolism	62860	100003415	HMDB02038	glycerate	Carbohydrate	Glycolysis, Gluconeogenesis, and Pyruvate Metabolism	1572	1052	HMDB00139
63196	1572	-0.610594	1-palmitoyl-2-docosahexaenoyl-glycosyl-GPE (16:0/22:6)	Lipid	Glycosyl PE	63196	100021397		glycerate	Carbohydrate	Glycolysis, Gluconeogenesis, and Pyruvate Metabolism	1572	1052	HMDB00139
15765	1573	-0.620328	ethylmalonate	Amino Acid	Leucine, Isoleucine and Valine Metabolism	15765	2054	HMDB00622	guanosine	Nucleotide	Purine Metabolism, Guanine containing	1573	1099	HMDB00133
19263	1573	-0.745167	1-palmitoyl-2-oleoyl-GPE (16:0/18:1)	Lipid	Phosphatidylethanolamine (PE)	19263	1526	HMDB05320	guanosine	Nucleotide	Purine Metabolism, Guanine containing	1573	1099	HMDB00133
22185	1573	0.650107	N-acetylaspartate (NAA)	Amino Acid	Alanine and Aspartate Metabolism	22185	100000787	HMDB00812	guanosine	Nucleotide	Purine Metabolism, Guanine containing	1573	1099	HMDB00133
32401	1573	-0.662597	trigonelline (N'-methylnicotinate)	Cofactors and Vitamins	Nicotinate and Nicotinamide Metabolism	32401	100001092	HMDB00875	guanosine	Nucleotide	Purine Metabolism, Guanine containing	1573	1099	HMDB00133
32984	1573	-0.639525	N-alpha-acetylornithine	Amino Acid	Urea cycle; Arginine and Proline Metabolism	32984	100000285	HMDB03357	guanosine	Nucleotide	Purine Metabolism, Guanine containing	1573	1099	HMDB00133
33013	1573	-0.607441	nicotinamide riboside	Cofactors and Vitamins	Nicotinate and Nicotinamide Metabolism	33013	100001310	HMDB00855	guanosine	Nucleotide	Purine Metabolism, Guanine containing	1573	1099	HMDB00133
35153	1573	0.661987	1-docosahexaenoylglycerol (22:6)	Lipid	Monoacylglycerol	35153	100001481	HMDB11587	guanosine	Nucleotide	Purine Metabolism, Guanine containing	1573	1099	HMDB00133
39577	1573	-0.722374	N-methyl-GABA	Amino Acid	Glutamate Metabolism	39577	100003152		guanosine	Nucleotide	Purine Metabolism, Guanine containing	1573	1099	HMDB00133
42448	1573	-0.608204	1-stearoyl-2-oleoyl-GPE (18:0/18:1)	Lipid	Phosphatidylethanolamine (PE)	42448	100001856	HMDB08993	guanosine	Nucleotide	Purine Metabolism, Guanine containing	1573	1099	HMDB00133
42449	1573	-0.770357	1-palmitoyl-2-linoleoyl-GPE (16:0/18:2)	Lipid	Phosphatidylethanolamine (PE)	42449	100001870	HMDB05322	guanosine	Nucleotide	Purine Metabolism, Guanine containing	1573	1099	HMDB00133
46798	1573	0.611024	oleoyl-linoleoyl-glycerol (18:1/18:2) [1]	Lipid	Diacylglycerol	46798	100002989	HMDB07219	guanosine	Nucleotide	Purine Metabolism, Guanine containing	1573	1099	HMDB00133
52461	1573	-0.686846	1-palmitoyl-2-oleoyl-GPC (16:0/18:1)	Lipid	Phosphatidylcholine (PC)	52461	1539	HMDB07972	guanosine	Nucleotide	Purine Metabolism, Guanine containing	1573	1099	HMDB00133
52464	1573	-0.660214	1-palmitoyl-2-arachidonoyl-GPE (16:0/20:4)*	Lipid	Phosphatidylethanolamine (PE)	52464	100008990	HMDB05323	guanosine	Nucleotide	Purine Metabolism, Guanine containing	1573	1099	HMDB00133
52467	1573	-0.646876	1-palmitoyl-2-arachidonoyl-GPI (16:0/20:4)*	Lipid	Phosphatidylinositol (PI)	52467	100008993	HMDB09789	guanosine	Nucleotide	Purine Metabolism, Guanine containing	1573	1099	HMDB00133
52470	1573	-0.613903	1-palmitoyl-2-palmitoleoyl-GPC (16:0/16:1)*	Lipid	Phosphatidylcholine (PC)	52470	100008984	HMDB07969	guanosine	Nucleotide	Purine Metabolism, Guanine containing	1573	1099	HMDB00133
52669	1573	-0.648487	1-palmitoyl-2-oleoyl-GPI (16:0/18:1)*	Lipid	Phosphatidylinositol (PI)	52669	100009066	HMDB09783	guanosine	Nucleotide	Purine Metabolism, Guanine containing	1573	1099	HMDB00133
54812	1573	-0.646597	1-palmitoyl-2-gamma-linolenoyl-GPC (16:0/18:3n6)*	Lipid	Phosphatidylcholine (PC)	54812	100009154	HMDB07974	guanosine	Nucleotide	Purine Metabolism, Guanine containing	1573	1099	HMDB00133
54950	1573	0.682956	linoleoyl-docosahexaenoyl-glycerol (18:2/22:6) [2]*	Lipid	Diacylglycerol	54950	100010929	HMDB07266	guanosine	Nucleotide	Purine Metabolism, Guanine containing	1573	1099	HMDB00133
54968	1573	0.638217	linoleoyl-linoleoyl-glycerol (18:2/18:2) [1]*	Lipid	Diacylglycerol	54968	100010941	HMDB07248	guanosine	Nucleotide	Purine Metabolism, Guanine containing	1573	1099	HMDB00133
55072	1573	-0.650161	2-oxoarginine*	Amino Acid	Urea cycle; Arginine and Proline Metabolism	55072	100002784	HMDB04225	guanosine	Nucleotide	Purine Metabolism, Guanine containing	1573	1099	HMDB00133
57461	1573	-0.635672	argininate*	Amino Acid	Urea cycle; Arginine and Proline Metabolism	57461	100002769	HMDB03148	guanosine	Nucleotide	Purine Metabolism, Guanine containing	1573	1099	HMDB00133
57652	1573	0.636499	hexadecadienoate (16:2n6)	Lipid	Polyunsaturated Fatty Acid (n3 and n6)	57652	100009394	HMDB00477	guanosine	Nucleotide	Purine Metabolism, Guanine containing	1573	1099	HMDB00133
61868	1573	-0.663336	1-ribosyl-imidazoleacetate*	Amino Acid	Histidine Metabolism	61868	100001668	HMDB02331	guanosine	Nucleotide	Purine Metabolism, Guanine containing	1573	1099	HMDB00133
62954	1573	-0.619058	N2-acetyl,N6-methyllysine	Amino Acid	Lysine Metabolism	62954	100020546		guanosine	Nucleotide	Purine Metabolism, Guanine containing	1573	1099	HMDB00133
63194	1573	0.645547	1-stearoyl-2-docosahexaenoyl-glycosyl-GPE (18:0/22:6)	Lipid	Glycosyl PE	63194	100021405		guanosine	Nucleotide	Purine Metabolism, Guanine containing	1573	1099	HMDB00133
63196	1573	0.64201	1-palmitoyl-2-docosahexaenoyl-glycosyl-GPE (16:0/22:6)	Lipid	Glycosyl PE	63196	100021397		guanosine	Nucleotide	Purine Metabolism, Guanine containing	1573	1099	HMDB00133
485	1574	-0.611972	spermidine	Amino Acid	Polyamine Metabolism	485	50	HMDB01257	histamine	Amino Acid	Histidine Metabolism	1574	354	HMDB00870
603	1585	0.626074	spermine	Amino Acid	Polyamine Metabolism	603	507	HMDB01256	N-acetylalanine	Amino Acid	Alanine and Aspartate Metabolism	1585	1110	HMDB00766
1110	1585	0.681915	arachidonate (20:4n6)	Lipid	Polyunsaturated Fatty Acid (n3 and n6)	1110	229	HMDB01043	N-acetylalanine	Amino Acid	Alanine and Aspartate Metabolism	1585	1110	HMDB00766
15650	1585	0.706289	1-methyladenosine	Nucleotide	Purine Metabolism, Adenine containing	15650	1242	HMDB03331	N-acetylalanine	Amino Acid	Alanine and Aspartate Metabolism	1585	1110	HMDB00766
35137	1585	0.717378	N2,N2-dimethylguanosine	Nucleotide	Purine Metabolism, Guanine containing	35137	100001412	HMDB04824	N-acetylalanine	Amino Acid	Alanine and Aspartate Metabolism	1585	1110	HMDB00766
48487	1585	-0.612848	4-hydroxy-nonenal-glutathione	Amino Acid	Glutathione Metabolism	48487	100006240		N-acetylalanine	Amino Acid	Alanine and Aspartate Metabolism	1585	1110	HMDB00766
62807	1585	-0.615633	3'-dephospho-CoA-glutathione*	Amino Acid	Glutathione Metabolism	62807	100020899		N-acetylalanine	Amino Acid	Alanine and Aspartate Metabolism	1585	1110	HMDB00766
15705	1587	0.665391	cystathionine	Amino Acid	Methionine, Cysteine, SAM and Taurine Metabolism	15705	310	HMDB00099	N-acetylleucine	Amino Acid	Leucine, Isoleucine and Valine Metabolism	1587	1082	HMDB11756
15720	1587	0.63769	N-acetylglutamate	Amino Acid	Glutamate Metabolism	15720	100000282	HMDB01138	N-acetylleucine	Amino Acid	Leucine, Isoleucine and Valine Metabolism	1587	1082	HMDB11756
22185	1587	-0.677883	N-acetylaspartate (NAA)	Amino Acid	Alanine and Aspartate Metabolism	22185	100000787	HMDB00812	N-acetylleucine	Amino Acid	Leucine, Isoleucine and Valine Metabolism	1587	1082	HMDB11756
55072	1587	0.642764	2-oxoarginine*	Amino Acid	Urea cycle; Arginine and Proline Metabolism	55072	100002784	HMDB04225	N-acetylleucine	Amino Acid	Leucine, Isoleucine and Valine Metabolism	1587	1082	HMDB11756
62102	1648	0.619343	uric acid ribonucleoside*	Nucleotide	Purine Metabolism, (Hypo)Xanthine/Inosine containing	62102	100002682		serine	Amino Acid	Glycine, Serine and Threonine Metabolism	1648	503	HMDB00187
63009	1648	-0.650408	S-(1,2-dicarboxyethyl)glutathione	Amino Acid	Glutathione Metabolism	63009	100020967		serine	Amino Acid	Glycine, Serine and Threonine Metabolism	1648	503	HMDB00187
53195	1649	-0.665078	1-myristoyl-2-arachidonoyl-GPC (14:0/20:4)*	Lipid	Phosphatidylcholine (PC)	53195	100009139	HMDB07883	valine	Amino Acid	Leucine, Isoleucine and Valine Metabolism	1649	566	HMDB00883
52669	1670	0.74263	1-palmitoyl-2-oleoyl-GPI (16:0/18:1)*	Lipid	Phosphatidylinositol (PI)	52669	100009066	HMDB09783	urea	Amino Acid	Urea cycle; Arginine and Proline Metabolism	1670	533	HMDB00294
52726	1670	0.716601	1-stearoyl-2-oleoyl-GPI (18:0/18:1)*	Lipid	Phosphatidylinositol (PI)	52726	100009181		urea	Amino Acid	Urea cycle; Arginine and Proline Metabolism	1670	533	HMDB00294
57461	1670	0.652285	argininate*	Amino Acid	Urea cycle; Arginine and Proline Metabolism	57461	100002769	HMDB03148	urea	Amino Acid	Urea cycle; Arginine and Proline Metabolism	1670	533	HMDB00294
63200	1670	0.673386	1-palmitoyl-2-oleoyl-glycosyl-GPE (16:0/18:1)	Lipid	Glycosyl PE	63200	100021389		urea	Amino Acid	Urea cycle; Arginine and Proline Metabolism	1670	533	HMDB00294
603	1763	0.658235	spermine	Amino Acid	Polyamine Metabolism	603	507	HMDB01256	ribose 1-phosphate	Carbohydrate	Pentose Phosphate Pathway	1763	219	HMDB01489
63009	1763	-0.608996	S-(1,2-dicarboxyethyl)glutathione	Amino Acid	Glutathione Metabolism	63009	100020967		ribose 1-phosphate	Carbohydrate	Pentose Phosphate Pathway	1763	219	HMDB01489
27503	1768	0.602831	3-hydroxypalmitate	Lipid	Fatty Acid, Monohydroxy	27503	100000983	HMDB10734	carnosine	Amino Acid	Histidine Metabolism	1768	249	HMDB00033
39592	1768	-0.628308	S-methylcysteine	Amino Acid	Methionine, Cysteine, SAM and Taurine Metabolism	39592	100002749	HMDB02108	carnosine	Amino Acid	Histidine Metabolism	1768	249	HMDB00033
48434	1768	0.642771	N-acetylcitrulline	Amino Acid	Urea cycle; Arginine and Proline Metabolism	48434	100001577	HMDB00856	carnosine	Amino Acid	Histidine Metabolism	1768	249	HMDB00033
15136	1868	0.603667	xanthosine	Nucleotide	Purine Metabolism, (Hypo)Xanthine/Inosine containing	15136	100000299	HMDB00299	cysteine	Amino Acid	Methionine, Cysteine, SAM and Taurine Metabolism	1868	800	HMDB00574
15706	1868	-0.682191	galactose 1-phosphate	Carbohydrate	Fructose, Mannose and Galactose Metabolism	15706	100000300	HMDB00645	cysteine	Amino Acid	Methionine, Cysteine, SAM and Taurine Metabolism	1868	800	HMDB00574
34410	1868	0.687882	CDP-ethanolamine	Lipid	Phospholipid Metabolism	34410	100001407	HMDB01564	cysteine	Amino Acid	Methionine, Cysteine, SAM and Taurine Metabolism	1868	800	HMDB00574
34418	1868	0.618956	CDP-choline	Lipid	Phospholipid Metabolism	34418	1220	HMDB01413	cysteine	Amino Acid	Methionine, Cysteine, SAM and Taurine Metabolism	1868	800	HMDB00574
35669	1868	-0.661021	tetradecanedioate (C14)	Lipid	Fatty Acid, Dicarboxylate	35669	100001613	HMDB00872	cysteine	Amino Acid	Methionine, Cysteine, SAM and Taurine Metabolism	1868	800	HMDB00574
38754	1868	0.65524	gamma-carboxyglutamate	Amino Acid	Glutamate Metabolism	38754	100002679	HMDB41900	cysteine	Amino Acid	Methionine, Cysteine, SAM and Taurine Metabolism	1868	800	HMDB00574
48433	1868	0.638951	N-formylphenylalanine	Amino Acid	Tyrosine Metabolism	48433	100006056		cysteine	Amino Acid	Methionine, Cysteine, SAM and Taurine Metabolism	1868	800	HMDB00574
52669	1868	-0.608791	1-palmitoyl-2-oleoyl-GPI (16:0/18:1)*	Lipid	Phosphatidylinositol (PI)	52669	100009066	HMDB09783	cysteine	Amino Acid	Methionine, Cysteine, SAM and Taurine Metabolism	1868	800	HMDB00574
52726	1868	-0.647565	1-stearoyl-2-oleoyl-GPI (18:0/18:1)*	Lipid	Phosphatidylinositol (PI)	52726	100009181		cysteine	Amino Acid	Methionine, Cysteine, SAM and Taurine Metabolism	1868	800	HMDB00574
63200	1868	-0.635518	1-palmitoyl-2-oleoyl-glycosyl-GPE (16:0/18:1)	Lipid	Glycosyl PE	63200	100021389		cysteine	Amino Acid	Methionine, Cysteine, SAM and Taurine Metabolism	1868	800	HMDB00574
1868	1898	-0.605547	cysteine	Amino Acid	Methionine, Cysteine, SAM and Taurine Metabolism	1868	800	HMDB00574	proline	Amino Acid	Urea cycle; Arginine and Proline Metabolism	1898	480	HMDB00162
42449	2127	0.612177	1-palmitoyl-2-linoleoyl-GPE (16:0/18:2)	Lipid	Phosphatidylethanolamine (PE)	42449	100001870	HMDB05322	glutathione, reduced (GSH)	Amino Acid	Glutathione Metabolism	2127	496	HMDB00125
15691	2133	0.629914	adenosine 3',5'-diphosphate	Nucleotide	Purine Metabolism, Adenine containing	15691	1214	HMDB00061	inosine 5'-monophosphate (IMP)	Nucleotide	Purine Metabolism, (Hypo)Xanthine/Inosine containing	2133	362	HMDB00175
48130	2133	-0.620786	N6-succinyladenosine	Nucleotide	Purine Metabolism, Adenine containing	48130	100001664	HMDB00912	inosine 5'-monophosphate (IMP)	Nucleotide	Purine Metabolism, (Hypo)Xanthine/Inosine containing	2133	362	HMDB00175
2127	2183	-0.607081	glutathione, reduced (GSH)	Amino Acid	Glutathione Metabolism	2127	496	HMDB00125	thymidine	Nucleotide	Pyrimidine Metabolism, Thymine containing	2183	872	HMDB00273
20488	2183	-0.658517	glucose	Carbohydrate	Glycolysis, Gluconeogenesis, and Pyruvate Metabolism	20488	572	HMDB00122	thymidine	Nucleotide	Pyrimidine Metabolism, Thymine containing	2183	872	HMDB00273
35163	2183	-0.604081	maltopentaose	Carbohydrate	Glycogen Metabolism	35163	100001447	HMDB12254	thymidine	Nucleotide	Pyrimidine Metabolism, Thymine containing	2183	872	HMDB00273
1826	2372	0.657482	folate	Cofactors and Vitamins	Folate Metabolism	1826	328	HMDB00121	cytidine 5'-monophosphate (5'-CMP)	Nucleotide	Pyrimidine Metabolism, Cytidine containing	2372	282	HMDB00095
15691	2372	0.617793	adenosine 3',5'-diphosphate	Nucleotide	Purine Metabolism, Adenine containing	15691	1214	HMDB00061	cytidine 5'-monophosphate (5'-CMP)	Nucleotide	Pyrimidine Metabolism, Cytidine containing	2372	282	HMDB00095
39592	2372	-0.646825	S-methylcysteine	Amino Acid	Methionine, Cysteine, SAM and Taurine Metabolism	39592	100002749	HMDB02108	cytidine 5'-monophosphate (5'-CMP)	Nucleotide	Pyrimidine Metabolism, Cytidine containing	2372	282	HMDB00095
2183	2763	-0.603614	thymidine	Nucleotide	Pyrimidine Metabolism, Thymine containing	2183	872	HMDB00273	UDP-glucuronate	Carbohydrate	Nucleotide Sugar	2763	1097	HMDB00935
12125	2763	-0.615717	behenate (22:0)*	Lipid	Long Chain Fatty Acid	12125	314	HMDB00944	UDP-glucuronate	Carbohydrate	Nucleotide Sugar	2763	1097	HMDB00935
57518	2763	0.699916	arachidonoylcarnitine (C20:4)	Lipid	Fatty Acid Metabolism(Acyl Carnitine)	57518	100015837		UDP-glucuronate	Carbohydrate	Nucleotide Sugar	2763	1097	HMDB00935
57655	2763	-0.621409	2'-O-methyluridine	Nucleotide	Pyrimidine Metabolism, Uracil containing	57655	100010896		UDP-glucuronate	Carbohydrate	Nucleotide Sugar	2763	1097	HMDB00935
1826	2849	0.63992	folate	Cofactors and Vitamins	Folate Metabolism	1826	328	HMDB00121	guanosine 5'- monophosphate (5'-GMP)	Nucleotide	Purine Metabolism, Guanine containing	2849	347	HMDB01397
39592	2849	-0.632155	S-methylcysteine	Amino Acid	Methionine, Cysteine, SAM and Taurine Metabolism	39592	100002749	HMDB02108	guanosine 5'- monophosphate (5'-GMP)	Nucleotide	Purine Metabolism, Guanine containing	2849	347	HMDB01397
19266	3108	0.662904	2-arachidonoylglycerol (20:4)	Lipid	Monoacylglycerol	19266	100000584	HMDB04666	adenosine 5'-diphosphate (ADP)	Nucleotide	Purine Metabolism, Adenine containing	3108	208	HMDB01341
34397	3108	0.616828	1-arachidonylglycerol (20:4)	Lipid	Monoacylglycerol	34397	100001433	HMDB11549	adenosine 5'-diphosphate (ADP)	Nucleotide	Purine Metabolism, Adenine containing	3108	208	HMDB01341
52446	3108	-0.610157	1-stearoyl-2-linoleoyl-GPE (18:0/18:2)*	Lipid	Phosphatidylethanolamine (PE)	52446	100008976	HMDB08994	adenosine 5'-diphosphate (ADP)	Nucleotide	Purine Metabolism, Adenine containing	3108	208	HMDB01341
1105	3127	0.675727	linoleate (18:2n6)	Lipid	Polyunsaturated Fatty Acid (n3 and n6)	1105	180	HMDB00673	hypoxanthine	Nucleotide	Purine Metabolism, (Hypo)Xanthine/Inosine containing	3127	171	HMDB00157
15650	3127	0.71558	1-methyladenosine	Nucleotide	Purine Metabolism, Adenine containing	15650	1242	HMDB03331	hypoxanthine	Nucleotide	Purine Metabolism, (Hypo)Xanthine/Inosine containing	3127	171	HMDB00157
15681	3127	-0.614231	4-guanidinobutanoate	Amino Acid	Guanidino and Acetamido Metabolism	15681	100000096	HMDB03464	hypoxanthine	Nucleotide	Purine Metabolism, (Hypo)Xanthine/Inosine containing	3127	171	HMDB00157
15910	3127	-0.641193	maltotetraose	Carbohydrate	Glycogen Metabolism	15910	100000275	HMDB01296	hypoxanthine	Nucleotide	Purine Metabolism, (Hypo)Xanthine/Inosine containing	3127	171	HMDB00157
19263	3127	-0.650392	1-palmitoyl-2-oleoyl-GPE (16:0/18:1)	Lipid	Phosphatidylethanolamine (PE)	19263	1526	HMDB05320	hypoxanthine	Nucleotide	Purine Metabolism, (Hypo)Xanthine/Inosine containing	3127	171	HMDB00157
22185	3127	0.633972	N-acetylaspartate (NAA)	Amino Acid	Alanine and Aspartate Metabolism	22185	100000787	HMDB00812	hypoxanthine	Nucleotide	Purine Metabolism, (Hypo)Xanthine/Inosine containing	3127	171	HMDB00157
32401	3127	-0.661634	trigonelline (N'-methylnicotinate)	Cofactors and Vitamins	Nicotinate and Nicotinamide Metabolism	32401	100001092	HMDB00875	hypoxanthine	Nucleotide	Purine Metabolism, (Hypo)Xanthine/Inosine containing	3127	171	HMDB00157
32984	3127	-0.6115	N-alpha-acetylornithine	Amino Acid	Urea cycle; Arginine and Proline Metabolism	32984	100000285	HMDB03357	hypoxanthine	Nucleotide	Purine Metabolism, (Hypo)Xanthine/Inosine containing	3127	171	HMDB00157
33013	3127	-0.626183	nicotinamide riboside	Cofactors and Vitamins	Nicotinate and Nicotinamide Metabolism	33013	100001310	HMDB00855	hypoxanthine	Nucleotide	Purine Metabolism, (Hypo)Xanthine/Inosine containing	3127	171	HMDB00157
33953	3127	-0.726085	N-acetylarginine	Amino Acid	Urea cycle; Arginine and Proline Metabolism	33953	100001266	HMDB04620	hypoxanthine	Nucleotide	Purine Metabolism, (Hypo)Xanthine/Inosine containing	3127	171	HMDB00157
33968	3127	0.671158	5-dodecenoate (12:1n7)	Lipid	Medium Chain Fatty Acid	33968	100001232	HMDB00529	hypoxanthine	Nucleotide	Purine Metabolism, (Hypo)Xanthine/Inosine containing	3127	171	HMDB00157
34035	3127	0.622069	linolenate (18:3n3 or 3n6)	Lipid	Polyunsaturated Fatty Acid (n3 and n6)	34035	100001337	HMDB03073	hypoxanthine	Nucleotide	Purine Metabolism, (Hypo)Xanthine/Inosine containing	3127	171	HMDB00157
35153	3127	0.634654	1-docosahexaenoylglycerol (22:6)	Lipid	Monoacylglycerol	35153	100001481	HMDB11587	hypoxanthine	Nucleotide	Purine Metabolism, (Hypo)Xanthine/Inosine containing	3127	171	HMDB00157
36738	3127	-0.648961	gamma-glutamylglutamate	Peptide	Gamma-glutamyl Amino Acid	36738	331	HMDB11737	hypoxanthine	Nucleotide	Purine Metabolism, (Hypo)Xanthine/Inosine containing	3127	171	HMDB00157
37478	3127	0.631833	docosapentaenoate (n6 DPA; 22:5n6)	Lipid	Polyunsaturated Fatty Acid (n3 and n6)	37478	100001580	HMDB01976	hypoxanthine	Nucleotide	Purine Metabolism, (Hypo)Xanthine/Inosine containing	3127	171	HMDB00157
39577	3127	-0.720863	N-methyl-GABA	Amino Acid	Glutamate Metabolism	39577	100003152		hypoxanthine	Nucleotide	Purine Metabolism, (Hypo)Xanthine/Inosine containing	3127	171	HMDB00157
40406	3127	-0.734252	trimethylamine N-oxide	Lipid	Phospholipid Metabolism	40406	100003397	HMDB00925	hypoxanthine	Nucleotide	Purine Metabolism, (Hypo)Xanthine/Inosine containing	3127	171	HMDB00157
42449	3127	-0.68338	1-palmitoyl-2-linoleoyl-GPE (16:0/18:2)	Lipid	Phosphatidylethanolamine (PE)	42449	100001870	HMDB05322	hypoxanthine	Nucleotide	Purine Metabolism, (Hypo)Xanthine/Inosine containing	3127	171	HMDB00157
43849	3127	0.661855	inositol 1-phosphate (I1P)	Lipid	Inositol Metabolism	43849	370	HMDB00213	hypoxanthine	Nucleotide	Purine Metabolism, (Hypo)Xanthine/Inosine containing	3127	171	HMDB00157
44675	3127	0.64843	docosahexaenoate (DHA; 22:6n3)	Lipid	Polyunsaturated Fatty Acid (n3 and n6)	44675	100000665	HMDB02183	hypoxanthine	Nucleotide	Purine Metabolism, (Hypo)Xanthine/Inosine containing	3127	171	HMDB00157
44688	3127	-0.617452	maltotriose	Carbohydrate	Glycogen Metabolism	44688	100000276	HMDB01262	hypoxanthine	Nucleotide	Purine Metabolism, (Hypo)Xanthine/Inosine containing	3127	171	HMDB00157
52944	3127	0.7458	palmitoylcholine	Lipid	Fatty Acid Metabolism (Acyl Choline)	52944	100009233		hypoxanthine	Nucleotide	Purine Metabolism, (Hypo)Xanthine/Inosine containing	3127	171	HMDB00157
53257	3127	0.617148	palmitoloelycholine	Lipid	Fatty Acid Metabolism (Acyl Choline)	53257	100009334		hypoxanthine	Nucleotide	Purine Metabolism, (Hypo)Xanthine/Inosine containing	3127	171	HMDB00157
53260	3127	0.675967	oleoylcholine	Lipid	Fatty Acid Metabolism (Acyl Choline)	53260	100009331		hypoxanthine	Nucleotide	Purine Metabolism, (Hypo)Xanthine/Inosine containing	3127	171	HMDB00157
54956	3127	0.622769	linoleoyl-arachidonoyl-glycerol (18:2/20:4) [2]*	Lipid	Diacylglycerol	54956	100010923	HMDB07257	hypoxanthine	Nucleotide	Purine Metabolism, (Hypo)Xanthine/Inosine containing	3127	171	HMDB00157
54968	3127	0.620878	linoleoyl-linoleoyl-glycerol (18:2/18:2) [1]*	Lipid	Diacylglycerol	54968	100010941	HMDB07248	hypoxanthine	Nucleotide	Purine Metabolism, (Hypo)Xanthine/Inosine containing	3127	171	HMDB00157
55072	3127	-0.71029	2-oxoarginine*	Amino Acid	Urea cycle; Arginine and Proline Metabolism	55072	100002784	HMDB04225	hypoxanthine	Nucleotide	Purine Metabolism, (Hypo)Xanthine/Inosine containing	3127	171	HMDB00157
57463	3127	0.692708	linoleoylcholine*	Lipid	Fatty Acid Metabolism (Acyl Choline)	57463	100015760		hypoxanthine	Nucleotide	Purine Metabolism, (Hypo)Xanthine/Inosine containing	3127	171	HMDB00157
57652	3127	0.676238	hexadecadienoate (16:2n6)	Lipid	Polyunsaturated Fatty Acid (n3 and n6)	57652	100009394	HMDB00477	hypoxanthine	Nucleotide	Purine Metabolism, (Hypo)Xanthine/Inosine containing	3127	171	HMDB00157
61868	3127	-0.670917	1-ribosyl-imidazoleacetate*	Amino Acid	Histidine Metabolism	61868	100001668	HMDB02331	hypoxanthine	Nucleotide	Purine Metabolism, (Hypo)Xanthine/Inosine containing	3127	171	HMDB00157
62850	3127	0.660207	tetradecadienoate (14:2)*	Lipid	Polyunsaturated Fatty Acid (n3 and n6)	62850	100020343	HMDB00560	hypoxanthine	Nucleotide	Purine Metabolism, (Hypo)Xanthine/Inosine containing	3127	171	HMDB00157
62954	3127	-0.642901	N2-acetyl,N6-methyllysine	Amino Acid	Lysine Metabolism	62954	100020546		hypoxanthine	Nucleotide	Purine Metabolism, (Hypo)Xanthine/Inosine containing	3127	171	HMDB00157
63194	3127	0.608213	1-stearoyl-2-docosahexaenoyl-glycosyl-GPE (18:0/22:6)	Lipid	Glycosyl PE	63194	100021405		hypoxanthine	Nucleotide	Purine Metabolism, (Hypo)Xanthine/Inosine containing	3127	171	HMDB00157
63196	3127	0.609932	1-palmitoyl-2-docosahexaenoyl-glycosyl-GPE (16:0/22:6)	Lipid	Glycosyl PE	63196	100021397		hypoxanthine	Nucleotide	Purine Metabolism, (Hypo)Xanthine/Inosine containing	3127	171	HMDB00157
31934	3138	-0.618027	2-hydroxyadipate	Lipid	Fatty Acid, Dicarboxylate	31934	100001153	HMDB00321	pyridoxamine phosphate	Cofactors and Vitamins	Vitamin B6 Metabolism	3138	493	HMDB01555
3141	3141	0.730743	betaine	Amino Acid	Glycine, Serine and Threonine Metabolism	3141	799	HMDB00043	betaine	Amino Acid	Glycine, Serine and Threonine Metabolism	3141	799	HMDB00043
15720	3141	0.616316	N-acetylglutamate	Amino Acid	Glutamate Metabolism	15720	100000282	HMDB01138	betaine	Amino Acid	Glycine, Serine and Threonine Metabolism	3141	799	HMDB00043
17769	3141	-0.623679	sphinganine	Lipid	Sphingolipid Synthesis	17769	313	HMDB00269	betaine	Amino Acid	Glycine, Serine and Threonine Metabolism	3141	799	HMDB00043
20476	3141	0.610922	6-keto prostaglandin F1alpha	Lipid	Eicosanoid	20476	100000571	HMDB02886	betaine	Amino Acid	Glycine, Serine and Threonine Metabolism	3141	799	HMDB00043
22185	3141	-0.693893	N-acetylaspartate (NAA)	Amino Acid	Alanine and Aspartate Metabolism	22185	100000787	HMDB00812	betaine	Amino Acid	Glycine, Serine and Threonine Metabolism	3141	799	HMDB00043
32349	3141	0.624817	4-imidazoleacetate	Amino Acid	Histidine Metabolism	32349	100001207	HMDB02024	betaine	Amino Acid	Glycine, Serine and Threonine Metabolism	3141	799	HMDB00043
32401	3141	0.728164	trigonelline (N'-methylnicotinate)	Cofactors and Vitamins	Nicotinate and Nicotinamide Metabolism	32401	100001092	HMDB00875	betaine	Amino Acid	Glycine, Serine and Threonine Metabolism	3141	799	HMDB00043
33942	3141	0.610593	N-acetylasparagine	Amino Acid	Alanine and Aspartate Metabolism	33942	100001257	HMDB06028	betaine	Amino Acid	Glycine, Serine and Threonine Metabolism	3141	799	HMDB00043
33953	3141	0.604939	N-acetylarginine	Amino Acid	Urea cycle; Arginine and Proline Metabolism	33953	100001266	HMDB04620	betaine	Amino Acid	Glycine, Serine and Threonine Metabolism	3141	799	HMDB00043
33968	3141	-0.637386	5-dodecenoate (12:1n7)	Lipid	Medium Chain Fatty Acid	33968	100001232	HMDB00529	betaine	Amino Acid	Glycine, Serine and Threonine Metabolism	3141	799	HMDB00043
34035	3141	-0.613435	linolenate (18:3n3 or 3n6)	Lipid	Polyunsaturated Fatty Acid (n3 and n6)	34035	100001337	HMDB03073	betaine	Amino Acid	Glycine, Serine and Threonine Metabolism	3141	799	HMDB00043
48434	3141	0.686812	N-acetylcitrulline	Amino Acid	Urea cycle; Arginine and Proline Metabolism	48434	100001577	HMDB00856	betaine	Amino Acid	Glycine, Serine and Threonine Metabolism	3141	799	HMDB00043
53257	3141	-0.624373	palmitoloelycholine	Lipid	Fatty Acid Metabolism (Acyl Choline)	53257	100009334		betaine	Amino Acid	Glycine, Serine and Threonine Metabolism	3141	799	HMDB00043
53260	3141	-0.697187	oleoylcholine	Lipid	Fatty Acid Metabolism (Acyl Choline)	53260	100009331		betaine	Amino Acid	Glycine, Serine and Threonine Metabolism	3141	799	HMDB00043
54968	3141	-0.60306	linoleoyl-linoleoyl-glycerol (18:2/18:2) [1]*	Lipid	Diacylglycerol	54968	100010941	HMDB07248	betaine	Amino Acid	Glycine, Serine and Threonine Metabolism	3141	799	HMDB00043
57463	3141	-0.691149	linoleoylcholine*	Lipid	Fatty Acid Metabolism (Acyl Choline)	57463	100015760		betaine	Amino Acid	Glycine, Serine and Threonine Metabolism	3141	799	HMDB00043
57651	3141	-0.605746	hexadecatrienoate (16:3n3)	Lipid	Polyunsaturated Fatty Acid (n3 and n6)	57651	100009393		betaine	Amino Acid	Glycine, Serine and Threonine Metabolism	3141	799	HMDB00043
57652	3141	-0.625656	hexadecadienoate (16:2n6)	Lipid	Polyunsaturated Fatty Acid (n3 and n6)	57652	100009394	HMDB00477	betaine	Amino Acid	Glycine, Serine and Threonine Metabolism	3141	799	HMDB00043
61868	3141	0.648861	1-ribosyl-imidazoleacetate*	Amino Acid	Histidine Metabolism	61868	100001668	HMDB02331	betaine	Amino Acid	Glycine, Serine and Threonine Metabolism	3141	799	HMDB00043
554	3147	-0.634701	adenine	Nucleotide	Purine Metabolism, Adenine containing	554	880	HMDB00034	xanthine	Nucleotide	Purine Metabolism, (Hypo)Xanthine/Inosine containing	3147	1004	HMDB00292
15910	3147	-0.69052	maltotetraose	Carbohydrate	Glycogen Metabolism	15910	100000275	HMDB01296	xanthine	Nucleotide	Purine Metabolism, (Hypo)Xanthine/Inosine containing	3147	1004	HMDB00292
19263	3147	-0.625421	1-palmitoyl-2-oleoyl-GPE (16:0/18:1)	Lipid	Phosphatidylethanolamine (PE)	19263	1526	HMDB05320	xanthine	Nucleotide	Purine Metabolism, (Hypo)Xanthine/Inosine containing	3147	1004	HMDB00292
36738	3147	-0.618782	gamma-glutamylglutamate	Peptide	Gamma-glutamyl Amino Acid	36738	331	HMDB11737	xanthine	Nucleotide	Purine Metabolism, (Hypo)Xanthine/Inosine containing	3147	1004	HMDB00292
39577	3147	-0.616621	N-methyl-GABA	Amino Acid	Glutamate Metabolism	39577	100003152		xanthine	Nucleotide	Purine Metabolism, (Hypo)Xanthine/Inosine containing	3147	1004	HMDB00292
40406	3147	-0.638095	trimethylamine N-oxide	Lipid	Phospholipid Metabolism	40406	100003397	HMDB00925	xanthine	Nucleotide	Purine Metabolism, (Hypo)Xanthine/Inosine containing	3147	1004	HMDB00292
42449	3147	-0.617307	1-palmitoyl-2-linoleoyl-GPE (16:0/18:2)	Lipid	Phosphatidylethanolamine (PE)	42449	100001870	HMDB05322	xanthine	Nucleotide	Purine Metabolism, (Hypo)Xanthine/Inosine containing	3147	1004	HMDB00292
43849	3147	0.684911	inositol 1-phosphate (I1P)	Lipid	Inositol Metabolism	43849	370	HMDB00213	xanthine	Nucleotide	Purine Metabolism, (Hypo)Xanthine/Inosine containing	3147	1004	HMDB00292
44688	3147	-0.666588	maltotriose	Carbohydrate	Glycogen Metabolism	44688	100000276	HMDB01262	xanthine	Nucleotide	Purine Metabolism, (Hypo)Xanthine/Inosine containing	3147	1004	HMDB00292
52464	3147	-0.614312	1-palmitoyl-2-arachidonoyl-GPE (16:0/20:4)*	Lipid	Phosphatidylethanolamine (PE)	52464	100008990	HMDB05323	xanthine	Nucleotide	Purine Metabolism, (Hypo)Xanthine/Inosine containing	3147	1004	HMDB00292
52687	3147	-0.606873	1-oleoyl-2-linoleoyl-GPE (18:1/18:2)*	Lipid	Phosphatidylethanolamine (PE)	52687	100009078	HMDB05349	xanthine	Nucleotide	Purine Metabolism, (Hypo)Xanthine/Inosine containing	3147	1004	HMDB00292
55072	3147	-0.612911	2-oxoarginine*	Amino Acid	Urea cycle; Arginine and Proline Metabolism	55072	100002784	HMDB04225	xanthine	Nucleotide	Purine Metabolism, (Hypo)Xanthine/Inosine containing	3147	1004	HMDB00292
57463	3147	0.618784	linoleoylcholine*	Lipid	Fatty Acid Metabolism (Acyl Choline)	57463	100015760		xanthine	Nucleotide	Purine Metabolism, (Hypo)Xanthine/Inosine containing	3147	1004	HMDB00292
62954	3147	-0.615629	N2-acetyl,N6-methyllysine	Amino Acid	Lysine Metabolism	62954	100020546		xanthine	Nucleotide	Purine Metabolism, (Hypo)Xanthine/Inosine containing	3147	1004	HMDB00292
33942	5086	0.604156	N-acetylasparagine	Amino Acid	Alanine and Aspartate Metabolism	33942	100001257	HMDB06028	dimethylglycine	Amino Acid	Glycine, Serine and Threonine Metabolism	5086	806	HMDB00092
27710	5331	0.670858	N-acetylglycine	Amino Acid	Glycine, Serine and Threonine Metabolism	27710	100001006	HMDB00532	pyridoxal phosphate	Cofactors and Vitamins	Vitamin B6 Metabolism	5331	492	HMDB01491
37092	5331	-0.60712	gamma-glutamyl-2-aminobutyrate	Peptide	Gamma-glutamyl Amino Acid	37092	100001502		pyridoxal phosphate	Cofactors and Vitamins	Vitamin B6 Metabolism	5331	492	HMDB01491
53	5983	-0.605902	glutamine	Amino Acid	Glutamate Metabolism	53	563	HMDB00641	corticosterone	Lipid	Corticosteroids	5983	272	HMDB01547
1126	5983	-0.674238	alanine	Amino Acid	Alanine and Aspartate Metabolism	1126	811	HMDB00161	corticosterone	Lipid	Corticosteroids	5983	272	HMDB01547
1299	5983	-0.758453	tyrosine	Amino Acid	Tyrosine Metabolism	1299	815	HMDB00158	corticosterone	Lipid	Corticosteroids	5983	272	HMDB01547
1496	5983	-0.648794	methylmalonate (MMA)	Lipid	Fatty Acid Metabolism (also BCAA Metabolism)	1496	418	HMDB00202	corticosterone	Lipid	Corticosteroids	5983	272	HMDB01547
5983	5983	0.930371	corticosterone	Lipid	Corticosteroids	5983	272	HMDB01547	corticosterone	Lipid	Corticosteroids	5983	272	HMDB01547
33946	5983	-0.630814	N-acetylhistidine	Amino Acid	Histidine Metabolism	33946	100001293	HMDB32055	corticosterone	Lipid	Corticosteroids	5983	272	HMDB01547
35436	5983	0.615276	hexanoylglycine (C6)	Lipid	Fatty Acid Metabolism(Acyl Glycine)	35436	100001527	HMDB00701	corticosterone	Lipid	Corticosteroids	5983	272	HMDB01547
36768	5983	0.612738	valerylglycine (C5)	Lipid	Fatty Acid Metabolism(Acyl Glycine)	36768	100001451	HMDB00927	corticosterone	Lipid	Corticosteroids	5983	272	HMDB01547
61789	5983	0.730085	isocaproylglycine	Lipid	Fatty Acid Metabolism(Acyl Glycine)	61789	100019816		corticosterone	Lipid	Corticosteroids	5983	272	HMDB01547
1105	12021	-0.642508	linoleate (18:2n6)	Lipid	Polyunsaturated Fatty Acid (n3 and n6)	1105	180	HMDB00673	fructose-6-phosphate	Carbohydrate	Glycolysis, Gluconeogenesis, and Pyruvate Metabolism	12021	1232	HMDB00124
3138	12021	0.641821	pyridoxamine phosphate	Cofactors and Vitamins	Vitamin B6 Metabolism	3138	493	HMDB01555	fructose-6-phosphate	Carbohydrate	Glycolysis, Gluconeogenesis, and Pyruvate Metabolism	12021	1232	HMDB00124
3141	12021	0.63521	betaine	Amino Acid	Glycine, Serine and Threonine Metabolism	3141	799	HMDB00043	fructose-6-phosphate	Carbohydrate	Glycolysis, Gluconeogenesis, and Pyruvate Metabolism	12021	1232	HMDB00124
15650	12021	-0.647696	1-methyladenosine	Nucleotide	Purine Metabolism, Adenine containing	15650	1242	HMDB03331	fructose-6-phosphate	Carbohydrate	Glycolysis, Gluconeogenesis, and Pyruvate Metabolism	12021	1232	HMDB00124
15681	12021	0.662963	4-guanidinobutanoate	Amino Acid	Guanidino and Acetamido Metabolism	15681	100000096	HMDB03464	fructose-6-phosphate	Carbohydrate	Glycolysis, Gluconeogenesis, and Pyruvate Metabolism	12021	1232	HMDB00124
15705	12021	0.625784	cystathionine	Amino Acid	Methionine, Cysteine, SAM and Taurine Metabolism	15705	310	HMDB00099	fructose-6-phosphate	Carbohydrate	Glycolysis, Gluconeogenesis, and Pyruvate Metabolism	12021	1232	HMDB00124
15745	12021	0.663924	methylsuccinate	Amino Acid	Leucine, Isoleucine and Valine Metabolism	15745	2051	HMDB01844	fructose-6-phosphate	Carbohydrate	Glycolysis, Gluconeogenesis, and Pyruvate Metabolism	12021	1232	HMDB00124
15765	12021	0.619561	ethylmalonate	Amino Acid	Leucine, Isoleucine and Valine Metabolism	15765	2054	HMDB00622	fructose-6-phosphate	Carbohydrate	Glycolysis, Gluconeogenesis, and Pyruvate Metabolism	12021	1232	HMDB00124
15910	12021	0.619039	maltotetraose	Carbohydrate	Glycogen Metabolism	15910	100000275	HMDB01296	fructose-6-phosphate	Carbohydrate	Glycolysis, Gluconeogenesis, and Pyruvate Metabolism	12021	1232	HMDB00124
19263	12021	0.713774	1-palmitoyl-2-oleoyl-GPE (16:0/18:1)	Lipid	Phosphatidylethanolamine (PE)	19263	1526	HMDB05320	fructose-6-phosphate	Carbohydrate	Glycolysis, Gluconeogenesis, and Pyruvate Metabolism	12021	1232	HMDB00124
22185	12021	-0.701309	N-acetylaspartate (NAA)	Amino Acid	Alanine and Aspartate Metabolism	22185	100000787	HMDB00812	fructose-6-phosphate	Carbohydrate	Glycolysis, Gluconeogenesis, and Pyruvate Metabolism	12021	1232	HMDB00124
32349	12021	0.709023	4-imidazoleacetate	Amino Acid	Histidine Metabolism	32349	100001207	HMDB02024	fructose-6-phosphate	Carbohydrate	Glycolysis, Gluconeogenesis, and Pyruvate Metabolism	12021	1232	HMDB00124
32401	12021	0.744386	trigonelline (N'-methylnicotinate)	Cofactors and Vitamins	Nicotinate and Nicotinamide Metabolism	32401	100001092	HMDB00875	fructose-6-phosphate	Carbohydrate	Glycolysis, Gluconeogenesis, and Pyruvate Metabolism	12021	1232	HMDB00124
32984	12021	0.659998	N-alpha-acetylornithine	Amino Acid	Urea cycle; Arginine and Proline Metabolism	32984	100000285	HMDB03357	fructose-6-phosphate	Carbohydrate	Glycolysis, Gluconeogenesis, and Pyruvate Metabolism	12021	1232	HMDB00124
33013	12021	0.65604	nicotinamide riboside	Cofactors and Vitamins	Nicotinate and Nicotinamide Metabolism	33013	100001310	HMDB00855	fructose-6-phosphate	Carbohydrate	Glycolysis, Gluconeogenesis, and Pyruvate Metabolism	12021	1232	HMDB00124
33946	12021	0.635025	N-acetylhistidine	Amino Acid	Histidine Metabolism	33946	100001293	HMDB32055	fructose-6-phosphate	Carbohydrate	Glycolysis, Gluconeogenesis, and Pyruvate Metabolism	12021	1232	HMDB00124
33953	12021	0.746356	N-acetylarginine	Amino Acid	Urea cycle; Arginine and Proline Metabolism	33953	100001266	HMDB04620	fructose-6-phosphate	Carbohydrate	Glycolysis, Gluconeogenesis, and Pyruvate Metabolism	12021	1232	HMDB00124
33968	12021	-0.738834	5-dodecenoate (12:1n7)	Lipid	Medium Chain Fatty Acid	33968	100001232	HMDB00529	fructose-6-phosphate	Carbohydrate	Glycolysis, Gluconeogenesis, and Pyruvate Metabolism	12021	1232	HMDB00124
34035	12021	-0.656224	linolenate (18:3n3 or 3n6)	Lipid	Polyunsaturated Fatty Acid (n3 and n6)	34035	100001337	HMDB03073	fructose-6-phosphate	Carbohydrate	Glycolysis, Gluconeogenesis, and Pyruvate Metabolism	12021	1232	HMDB00124
36738	12021	0.651988	gamma-glutamylglutamate	Peptide	Gamma-glutamyl Amino Acid	36738	331	HMDB11737	fructose-6-phosphate	Carbohydrate	Glycolysis, Gluconeogenesis, and Pyruvate Metabolism	12021	1232	HMDB00124
38399	12021	-0.603791	9,10-DiHOME	Lipid	Fatty Acid, Dihydroxy	38399	179	HMDB04704	fructose-6-phosphate	Carbohydrate	Glycolysis, Gluconeogenesis, and Pyruvate Metabolism	12021	1232	HMDB00124
39577	12021	0.704998	N-methyl-GABA	Amino Acid	Glutamate Metabolism	39577	100003152		fructose-6-phosphate	Carbohydrate	Glycolysis, Gluconeogenesis, and Pyruvate Metabolism	12021	1232	HMDB00124
40406	12021	0.734531	trimethylamine N-oxide	Lipid	Phospholipid Metabolism	40406	100003397	HMDB00925	fructose-6-phosphate	Carbohydrate	Glycolysis, Gluconeogenesis, and Pyruvate Metabolism	12021	1232	HMDB00124
42449	12021	0.684172	1-palmitoyl-2-linoleoyl-GPE (16:0/18:2)	Lipid	Phosphatidylethanolamine (PE)	42449	100001870	HMDB05322	fructose-6-phosphate	Carbohydrate	Glycolysis, Gluconeogenesis, and Pyruvate Metabolism	12021	1232	HMDB00124
43849	12021	-0.640057	inositol 1-phosphate (I1P)	Lipid	Inositol Metabolism	43849	370	HMDB00213	fructose-6-phosphate	Carbohydrate	Glycolysis, Gluconeogenesis, and Pyruvate Metabolism	12021	1232	HMDB00124
46798	12021	-0.660159	oleoyl-linoleoyl-glycerol (18:1/18:2) [1]	Lipid	Diacylglycerol	46798	100002989	HMDB07219	fructose-6-phosphate	Carbohydrate	Glycolysis, Gluconeogenesis, and Pyruvate Metabolism	12021	1232	HMDB00124
52461	12021	0.677255	1-palmitoyl-2-oleoyl-GPC (16:0/18:1)	Lipid	Phosphatidylcholine (PC)	52461	1539	HMDB07972	fructose-6-phosphate	Carbohydrate	Glycolysis, Gluconeogenesis, and Pyruvate Metabolism	12021	1232	HMDB00124
52464	12021	0.67221	1-palmitoyl-2-arachidonoyl-GPE (16:0/20:4)*	Lipid	Phosphatidylethanolamine (PE)	52464	100008990	HMDB05323	fructose-6-phosphate	Carbohydrate	Glycolysis, Gluconeogenesis, and Pyruvate Metabolism	12021	1232	HMDB00124
52944	12021	-0.768815	palmitoylcholine	Lipid	Fatty Acid Metabolism (Acyl Choline)	52944	100009233		fructose-6-phosphate	Carbohydrate	Glycolysis, Gluconeogenesis, and Pyruvate Metabolism	12021	1232	HMDB00124
53257	12021	-0.678791	palmitoloelycholine	Lipid	Fatty Acid Metabolism (Acyl Choline)	53257	100009334		fructose-6-phosphate	Carbohydrate	Glycolysis, Gluconeogenesis, and Pyruvate Metabolism	12021	1232	HMDB00124
53260	12021	-0.770512	oleoylcholine	Lipid	Fatty Acid Metabolism (Acyl Choline)	53260	100009331		fructose-6-phosphate	Carbohydrate	Glycolysis, Gluconeogenesis, and Pyruvate Metabolism	12021	1232	HMDB00124
54812	12021	0.615314	1-palmitoyl-2-gamma-linolenoyl-GPC (16:0/18:3n6)*	Lipid	Phosphatidylcholine (PC)	54812	100009154	HMDB07974	fructose-6-phosphate	Carbohydrate	Glycolysis, Gluconeogenesis, and Pyruvate Metabolism	12021	1232	HMDB00124
54950	12021	-0.660862	linoleoyl-docosahexaenoyl-glycerol (18:2/22:6) [2]*	Lipid	Diacylglycerol	54950	100010929	HMDB07266	fructose-6-phosphate	Carbohydrate	Glycolysis, Gluconeogenesis, and Pyruvate Metabolism	12021	1232	HMDB00124
54956	12021	-0.607236	linoleoyl-arachidonoyl-glycerol (18:2/20:4) [2]*	Lipid	Diacylglycerol	54956	100010923	HMDB07257	fructose-6-phosphate	Carbohydrate	Glycolysis, Gluconeogenesis, and Pyruvate Metabolism	12021	1232	HMDB00124
54964	12021	-0.603052	linoleoyl-linolenoyl-glycerol (18:2/18:3) [2]*	Lipid	Diacylglycerol	54964	100010927	HMDB07250	fructose-6-phosphate	Carbohydrate	Glycolysis, Gluconeogenesis, and Pyruvate Metabolism	12021	1232	HMDB00124
54968	12021	-0.722118	linoleoyl-linoleoyl-glycerol (18:2/18:2) [1]*	Lipid	Diacylglycerol	54968	100010941	HMDB07248	fructose-6-phosphate	Carbohydrate	Glycolysis, Gluconeogenesis, and Pyruvate Metabolism	12021	1232	HMDB00124
55072	12021	0.678845	2-oxoarginine*	Amino Acid	Urea cycle; Arginine and Proline Metabolism	55072	100002784	HMDB04225	fructose-6-phosphate	Carbohydrate	Glycolysis, Gluconeogenesis, and Pyruvate Metabolism	12021	1232	HMDB00124
57463	12021	-0.775508	linoleoylcholine*	Lipid	Fatty Acid Metabolism (Acyl Choline)	57463	100015760		fructose-6-phosphate	Carbohydrate	Glycolysis, Gluconeogenesis, and Pyruvate Metabolism	12021	1232	HMDB00124
57651	12021	-0.633482	hexadecatrienoate (16:3n3)	Lipid	Polyunsaturated Fatty Acid (n3 and n6)	57651	100009393		fructose-6-phosphate	Carbohydrate	Glycolysis, Gluconeogenesis, and Pyruvate Metabolism	12021	1232	HMDB00124
57652	12021	-0.739136	hexadecadienoate (16:2n6)	Lipid	Polyunsaturated Fatty Acid (n3 and n6)	57652	100009394	HMDB00477	fructose-6-phosphate	Carbohydrate	Glycolysis, Gluconeogenesis, and Pyruvate Metabolism	12021	1232	HMDB00124
61833	12021	-0.659685	5,6-dihydrouridine	Nucleotide	Pyrimidine Metabolism, Uracil containing	61833	100001425		fructose-6-phosphate	Carbohydrate	Glycolysis, Gluconeogenesis, and Pyruvate Metabolism	12021	1232	HMDB00124
61868	12021	0.786333	1-ribosyl-imidazoleacetate*	Amino Acid	Histidine Metabolism	61868	100001668	HMDB02331	fructose-6-phosphate	Carbohydrate	Glycolysis, Gluconeogenesis, and Pyruvate Metabolism	12021	1232	HMDB00124
62850	12021	-0.732826	tetradecadienoate (14:2)*	Lipid	Polyunsaturated Fatty Acid (n3 and n6)	62850	100020343	HMDB00560	fructose-6-phosphate	Carbohydrate	Glycolysis, Gluconeogenesis, and Pyruvate Metabolism	12021	1232	HMDB00124
62860	12021	0.623653	N6-methyllysine	Amino Acid	Lysine Metabolism	62860	100003415	HMDB02038	fructose-6-phosphate	Carbohydrate	Glycolysis, Gluconeogenesis, and Pyruvate Metabolism	12021	1232	HMDB00124
62954	12021	0.624212	N2-acetyl,N6-methyllysine	Amino Acid	Lysine Metabolism	62954	100020546		fructose-6-phosphate	Carbohydrate	Glycolysis, Gluconeogenesis, and Pyruvate Metabolism	12021	1232	HMDB00124
63194	12021	-0.645427	1-stearoyl-2-docosahexaenoyl-glycosyl-GPE (18:0/22:6)	Lipid	Glycosyl PE	63194	100021405		fructose-6-phosphate	Carbohydrate	Glycolysis, Gluconeogenesis, and Pyruvate Metabolism	12021	1232	HMDB00124
63196	12021	-0.637764	1-palmitoyl-2-docosahexaenoyl-glycosyl-GPE (16:0/22:6)	Lipid	Glycosyl PE	63196	100021397		fructose-6-phosphate	Carbohydrate	Glycolysis, Gluconeogenesis, and Pyruvate Metabolism	12021	1232	HMDB00124
43493	12023	-0.612096	formiminoglutamate	Amino Acid	Histidine Metabolism	43493	100002500	HMDB00854	thymidine 5'-monophosphate	Nucleotide	Pyrimidine Metabolism, Thymine containing	12023	1248	HMDB01227
31260	12261	0.716739	glucose 6-phosphate	Carbohydrate	Glycolysis, Gluconeogenesis, and Pyruvate Metabolism	31260	291	HMDB01401	taurodeoxycholate	Lipid	Secondary Bile Acid Metabolism	12261	1668	HMDB00896
15122	15107	0.618923	glycerol	Lipid	Glycerolipid Metabolism	15122	1254	HMDB00131	N-acetylglucosamine 6-phosphate	Carbohydrate	Aminosugar Metabolism	15107	1213	HMDB02817
555	15136	-0.68685	adenosine	Nucleotide	Purine Metabolism, Adenine containing	555	798	HMDB00050	xanthosine	Nucleotide	Purine Metabolism, (Hypo)Xanthine/Inosine containing	15136	100000299	HMDB00299
558	15136	-0.618325	adenosine 5'-diphosphoribose (ADP-ribose)	Cofactors and Vitamins	Nicotinate and Nicotinamide Metabolism	558	215	HMDB01178	xanthosine	Nucleotide	Purine Metabolism, (Hypo)Xanthine/Inosine containing	15136	100000299	HMDB00299
35819	15136	-0.646213	2-palmitoleoyl-GPC* (16:1)*	Lipid	Lysophospholipid	35819	100001561	HMDB10383	xanthosine	Nucleotide	Purine Metabolism, (Hypo)Xanthine/Inosine containing	15136	100000299	HMDB00299
37059	15136	-0.698981	malonylcarnitine	Lipid	Fatty Acid Synthesis	37059	100001526	HMDB02095	xanthosine	Nucleotide	Purine Metabolism, (Hypo)Xanthine/Inosine containing	15136	100000299	HMDB00299
52466	15136	0.617528	1-stearoyl-2-docosahexaenoyl-GPE (18:0/22:6)*	Lipid	Phosphatidylethanolamine (PE)	52466	100008992	HMDB05334	xanthosine	Nucleotide	Purine Metabolism, (Hypo)Xanthine/Inosine containing	15136	100000299	HMDB00299
38754	15140	-0.602973	gamma-carboxyglutamate	Amino Acid	Glutamate Metabolism	38754	100002679	HMDB41900	kynurenine	Amino Acid	Tryptophan Metabolism	15140	100000265	HMDB00684
52726	15140	0.644301	1-stearoyl-2-oleoyl-GPI (18:0/18:1)*	Lipid	Phosphatidylinositol (PI)	52726	100009181		kynurenine	Amino Acid	Tryptophan Metabolism	15140	100000265	HMDB00684
15745	15442	0.608519	methylsuccinate	Amino Acid	Leucine, Isoleucine and Valine Metabolism	15745	2051	HMDB01844	6-phosphogluconate	Carbohydrate	Pentose Phosphate Pathway	15442	100000341	HMDB01316
33953	15442	0.607534	N-acetylarginine	Amino Acid	Urea cycle; Arginine and Proline Metabolism	33953	100001266	HMDB04620	6-phosphogluconate	Carbohydrate	Pentose Phosphate Pathway	15442	100000341	HMDB01316
35153	15442	-0.618479	1-docosahexaenoylglycerol (22:6)	Lipid	Monoacylglycerol	35153	100001481	HMDB11587	6-phosphogluconate	Carbohydrate	Pentose Phosphate Pathway	15442	100000341	HMDB01316
38399	15442	-0.626405	9,10-DiHOME	Lipid	Fatty Acid, Dihydroxy	38399	179	HMDB04704	6-phosphogluconate	Carbohydrate	Pentose Phosphate Pathway	15442	100000341	HMDB01316
52464	15442	0.605448	1-palmitoyl-2-arachidonoyl-GPE (16:0/20:4)*	Lipid	Phosphatidylethanolamine (PE)	52464	100008990	HMDB05323	6-phosphogluconate	Carbohydrate	Pentose Phosphate Pathway	15442	100000341	HMDB01316
52944	15442	-0.673902	palmitoylcholine	Lipid	Fatty Acid Metabolism (Acyl Choline)	52944	100009233		6-phosphogluconate	Carbohydrate	Pentose Phosphate Pathway	15442	100000341	HMDB01316
54968	15442	-0.668378	linoleoyl-linoleoyl-glycerol (18:2/18:2) [1]*	Lipid	Diacylglycerol	54968	100010941	HMDB07248	6-phosphogluconate	Carbohydrate	Pentose Phosphate Pathway	15442	100000341	HMDB01316
57463	15442	-0.631063	linoleoylcholine*	Lipid	Fatty Acid Metabolism (Acyl Choline)	57463	100015760		6-phosphogluconate	Carbohydrate	Pentose Phosphate Pathway	15442	100000341	HMDB01316
57652	15442	-0.649783	hexadecadienoate (16:2n6)	Lipid	Polyunsaturated Fatty Acid (n3 and n6)	57652	100009394	HMDB00477	6-phosphogluconate	Carbohydrate	Pentose Phosphate Pathway	15442	100000341	HMDB01316
61868	15442	0.617165	1-ribosyl-imidazoleacetate*	Amino Acid	Histidine Metabolism	61868	100001668	HMDB02331	6-phosphogluconate	Carbohydrate	Pentose Phosphate Pathway	15442	100000341	HMDB01316
62850	15442	-0.612258	tetradecadienoate (14:2)*	Lipid	Polyunsaturated Fatty Acid (n3 and n6)	62850	100020343	HMDB00560	6-phosphogluconate	Carbohydrate	Pentose Phosphate Pathway	15442	100000341	HMDB01316
15705	15488	0.628106	cystathionine	Amino Acid	Methionine, Cysteine, SAM and Taurine Metabolism	15705	310	HMDB00099	acetylphosphate	Energy	Oxidative Phosphorylation	15488	1211	HMDB01494
19263	15488	0.734473	1-palmitoyl-2-oleoyl-GPE (16:0/18:1)	Lipid	Phosphatidylethanolamine (PE)	19263	1526	HMDB05320	acetylphosphate	Energy	Oxidative Phosphorylation	15488	1211	HMDB01494
22185	15488	-0.621426	N-acetylaspartate (NAA)	Amino Acid	Alanine and Aspartate Metabolism	22185	100000787	HMDB00812	acetylphosphate	Energy	Oxidative Phosphorylation	15488	1211	HMDB01494
40406	15488	0.608987	trimethylamine N-oxide	Lipid	Phospholipid Metabolism	40406	100003397	HMDB00925	acetylphosphate	Energy	Oxidative Phosphorylation	15488	1211	HMDB01494
42448	15488	0.624825	1-stearoyl-2-oleoyl-GPE (18:0/18:1)	Lipid	Phosphatidylethanolamine (PE)	42448	100001856	HMDB08993	acetylphosphate	Energy	Oxidative Phosphorylation	15488	1211	HMDB01494
46286	15488	-0.653996	19,20-DiHDPA	Lipid	Fatty Acid, Dihydroxy	46286	100002844	HMDB10214	acetylphosphate	Energy	Oxidative Phosphorylation	15488	1211	HMDB01494
48493	15488	0.62063	sphingomyelin (d18:1/22:1, d18:2/22:0, d16:1/24:1)*	Lipid	Sphingomyelins	48493	100006295	HMDB12104	acetylphosphate	Energy	Oxidative Phosphorylation	15488	1211	HMDB01494
52461	15488	0.660054	1-palmitoyl-2-oleoyl-GPC (16:0/18:1)	Lipid	Phosphatidylcholine (PC)	52461	1539	HMDB07972	acetylphosphate	Energy	Oxidative Phosphorylation	15488	1211	HMDB01494
52464	15488	0.607374	1-palmitoyl-2-arachidonoyl-GPE (16:0/20:4)*	Lipid	Phosphatidylethanolamine (PE)	52464	100008990	HMDB05323	acetylphosphate	Energy	Oxidative Phosphorylation	15488	1211	HMDB01494
52467	15488	0.609526	1-palmitoyl-2-arachidonoyl-GPI (16:0/20:4)*	Lipid	Phosphatidylinositol (PI)	52467	100008993	HMDB09789	acetylphosphate	Energy	Oxidative Phosphorylation	15488	1211	HMDB01494
52470	15488	0.654242	1-palmitoyl-2-palmitoleoyl-GPC (16:0/16:1)*	Lipid	Phosphatidylcholine (PC)	52470	100008984	HMDB07969	acetylphosphate	Energy	Oxidative Phosphorylation	15488	1211	HMDB01494
52669	15488	0.645304	1-palmitoyl-2-oleoyl-GPI (16:0/18:1)*	Lipid	Phosphatidylinositol (PI)	52669	100009066	HMDB09783	acetylphosphate	Energy	Oxidative Phosphorylation	15488	1211	HMDB01494
54968	15488	-0.673951	linoleoyl-linoleoyl-glycerol (18:2/18:2) [1]*	Lipid	Diacylglycerol	54968	100010941	HMDB07248	acetylphosphate	Energy	Oxidative Phosphorylation	15488	1211	HMDB01494
57463	15488	-0.606814	linoleoylcholine*	Lipid	Fatty Acid Metabolism (Acyl Choline)	57463	100015760		acetylphosphate	Energy	Oxidative Phosphorylation	15488	1211	HMDB01494
61868	15488	0.658855	1-ribosyl-imidazoleacetate*	Amino Acid	Histidine Metabolism	61868	100001668	HMDB02331	acetylphosphate	Energy	Oxidative Phosphorylation	15488	1211	HMDB01494
1302	15497	-0.623946	methionine	Amino Acid	Methionine, Cysteine, SAM and Taurine Metabolism	1302	415	HMDB00696	argininosuccinate	Amino Acid	Urea cycle; Arginine and Proline Metabolism	15497	232	HMDB00052
2132	15497	-0.654821	citrulline	Amino Acid	Urea cycle; Arginine and Proline Metabolism	2132	391	HMDB00904	argininosuccinate	Amino Acid	Urea cycle; Arginine and Proline Metabolism	15497	232	HMDB00052
52988	15497	0.665859	adipoylcarnitine (C6-DC)	Lipid	Fatty Acid Metabolism(Acyl Carnitine)	52988	100006614	HMDB61677	argininosuccinate	Amino Acid	Urea cycle; Arginine and Proline Metabolism	15497	232	HMDB00052
58	15500	0.604962	glycine	Amino Acid	Glycine, Serine and Threonine Metabolism	58	340	HMDB00123	carnitine	Lipid	Carnitine Metabolism	15500	100000007	HMDB00062
3138	15500	0.689152	pyridoxamine phosphate	Cofactors and Vitamins	Vitamin B6 Metabolism	3138	493	HMDB01555	carnitine	Lipid	Carnitine Metabolism	15500	100000007	HMDB00062
34035	15500	-0.621101	linolenate (18:3n3 or 3n6)	Lipid	Polyunsaturated Fatty Acid (n3 and n6)	34035	100001337	HMDB03073	carnitine	Lipid	Carnitine Metabolism	15500	100000007	HMDB00062
36594	15500	-0.699399	1-linoleoyl-GPI* (18:2)*	Lipid	Lysophospholipid	36594	100001778		carnitine	Lipid	Carnitine Metabolism	15500	100000007	HMDB00062
39592	15500	-0.613826	S-methylcysteine	Amino Acid	Methionine, Cysteine, SAM and Taurine Metabolism	39592	100002749	HMDB02108	carnitine	Lipid	Carnitine Metabolism	15500	100000007	HMDB00062
52447	15500	0.606351	1-stearoyl-2-arachidonoyl-GPE (18:0/20:4)	Lipid	Phosphatidylethanolamine (PE)	52447	100008977	HMDB09003	carnitine	Lipid	Carnitine Metabolism	15500	100000007	HMDB00062
53260	15500	-0.619855	oleoylcholine	Lipid	Fatty Acid Metabolism (Acyl Choline)	53260	100009331		carnitine	Lipid	Carnitine Metabolism	15500	100000007	HMDB00062
54955	15500	-0.649324	linoleoyl-arachidonoyl-glycerol (18:2/20:4) [1]*	Lipid	Diacylglycerol	54955	100010922	HMDB07257	carnitine	Lipid	Carnitine Metabolism	15500	100000007	HMDB00062
57651	15500	-0.62805	hexadecatrienoate (16:3n3)	Lipid	Polyunsaturated Fatty Acid (n3 and n6)	57651	100009393		carnitine	Lipid	Carnitine Metabolism	15500	100000007	HMDB00062
577	15506	-0.645288	fructose	Carbohydrate	Fructose, Mannose and Galactose Metabolism	577	878	HMDB00660	choline	Lipid	Phospholipid Metabolism	15506	1256	HMDB00097
584	15506	-0.72492	mannose	Carbohydrate	Fructose, Mannose and Galactose Metabolism	584	803	HMDB00169	choline	Lipid	Phospholipid Metabolism	15506	1256	HMDB00097
1105	15506	0.672106	linoleate (18:2n6)	Lipid	Polyunsaturated Fatty Acid (n3 and n6)	1105	180	HMDB00673	choline	Lipid	Phospholipid Metabolism	15506	1256	HMDB00097
1505	15506	-0.688266	orotate	Nucleotide	Pyrimidine Metabolism, Orotate containing	1505	445	HMDB00226	choline	Lipid	Phospholipid Metabolism	15506	1256	HMDB00097
15500	15506	-0.648084	carnitine	Lipid	Carnitine Metabolism	15500	100000007	HMDB00062	choline	Lipid	Phospholipid Metabolism	15506	1256	HMDB00097
15681	15506	-0.725327	4-guanidinobutanoate	Amino Acid	Guanidino and Acetamido Metabolism	15681	100000096	HMDB03464	choline	Lipid	Phospholipid Metabolism	15506	1256	HMDB00097
15704	15506	-0.646777	pimelate (C7-DC)	Lipid	Fatty Acid, Dicarboxylate	15704	100000101	HMDB00857	choline	Lipid	Phospholipid Metabolism	15506	1256	HMDB00097
15765	15506	-0.7201	ethylmalonate	Amino Acid	Leucine, Isoleucine and Valine Metabolism	15765	2054	HMDB00622	choline	Lipid	Phospholipid Metabolism	15506	1256	HMDB00097
15860	15506	0.757316	UDP-galactose	Carbohydrate	Nucleotide Sugar	15860	100000298	HMDB00302	choline	Lipid	Phospholipid Metabolism	15506	1256	HMDB00097
15910	15506	-0.674996	maltotetraose	Carbohydrate	Glycogen Metabolism	15910	100000275	HMDB01296	choline	Lipid	Phospholipid Metabolism	15506	1256	HMDB00097
19258	15506	-0.645299	1-myristoyl-2-palmitoyl-GPC (14:0/16:0)	Lipid	Phosphatidylcholine (PC)	19258	100000672	HMDB07869	choline	Lipid	Phospholipid Metabolism	15506	1256	HMDB00097
19263	15506	-0.63102	1-palmitoyl-2-oleoyl-GPE (16:0/18:1)	Lipid	Phosphatidylethanolamine (PE)	19263	1526	HMDB05320	choline	Lipid	Phospholipid Metabolism	15506	1256	HMDB00097
20488	15506	-0.652795	glucose	Carbohydrate	Glycolysis, Gluconeogenesis, and Pyruvate Metabolism	20488	572	HMDB00122	choline	Lipid	Phospholipid Metabolism	15506	1256	HMDB00097
22185	15506	0.614132	N-acetylaspartate (NAA)	Amino Acid	Alanine and Aspartate Metabolism	22185	100000787	HMDB00812	choline	Lipid	Phospholipid Metabolism	15506	1256	HMDB00097
27710	15506	0.634082	N-acetylglycine	Amino Acid	Glycine, Serine and Threonine Metabolism	27710	100001006	HMDB00532	choline	Lipid	Phospholipid Metabolism	15506	1256	HMDB00097
27727	15506	-0.606497	glutathione, oxidized (GSSG)	Amino Acid	Glutathione Metabolism	27727	448	HMDB03337	choline	Lipid	Phospholipid Metabolism	15506	1256	HMDB00097
32344	15506	0.685898	UDP-glucose	Carbohydrate	Nucleotide Sugar	32344	1096	HMDB00286	choline	Lipid	Phospholipid Metabolism	15506	1256	HMDB00097
32401	15506	-0.708235	trigonelline (N'-methylnicotinate)	Cofactors and Vitamins	Nicotinate and Nicotinamide Metabolism	32401	100001092	HMDB00875	choline	Lipid	Phospholipid Metabolism	15506	1256	HMDB00097
32405	15506	-0.62533	indolepropionate	Amino Acid	Tryptophan Metabolism	32405	100001083	HMDB02302	choline	Lipid	Phospholipid Metabolism	15506	1256	HMDB00097
33013	15506	-0.646368	nicotinamide riboside	Cofactors and Vitamins	Nicotinate and Nicotinamide Metabolism	33013	100001310	HMDB00855	choline	Lipid	Phospholipid Metabolism	15506	1256	HMDB00097
33953	15506	-0.664663	N-acetylarginine	Amino Acid	Urea cycle; Arginine and Proline Metabolism	33953	100001266	HMDB04620	choline	Lipid	Phospholipid Metabolism	15506	1256	HMDB00097
33968	15506	0.631816	5-dodecenoate (12:1n7)	Lipid	Medium Chain Fatty Acid	33968	100001232	HMDB00529	choline	Lipid	Phospholipid Metabolism	15506	1256	HMDB00097
34061	15506	0.663212	1-arachidonoyl-GPC* (20:4)*	Lipid	Lysophospholipid	34061	100001551	HMDB10395	choline	Lipid	Phospholipid Metabolism	15506	1256	HMDB00097
34419	15506	0.748341	1-linoleoyl-GPC (18:2)	Lipid	Lysophospholipid	34419	100001395	HMDB10386	choline	Lipid	Phospholipid Metabolism	15506	1256	HMDB00097
35153	15506	0.686123	1-docosahexaenoylglycerol (22:6)	Lipid	Monoacylglycerol	35153	100001481	HMDB11587	choline	Lipid	Phospholipid Metabolism	15506	1256	HMDB00097
35163	15506	-0.674029	maltopentaose	Carbohydrate	Glycogen Metabolism	35163	100001447	HMDB12254	choline	Lipid	Phospholipid Metabolism	15506	1256	HMDB00097
36600	15506	0.621861	1-linoleoyl-GPE (18:2)*	Lipid	Lysophospholipid	36600	100001570	HMDB11507	choline	Lipid	Phospholipid Metabolism	15506	1256	HMDB00097
39577	15506	-0.6509	N-methyl-GABA	Amino Acid	Glutamate Metabolism	39577	100003152		choline	Lipid	Phospholipid Metabolism	15506	1256	HMDB00097
40406	15506	-0.690073	trimethylamine N-oxide	Lipid	Phospholipid Metabolism	40406	100003397	HMDB00925	choline	Lipid	Phospholipid Metabolism	15506	1256	HMDB00097
44688	15506	-0.649882	maltotriose	Carbohydrate	Glycogen Metabolism	44688	100000276	HMDB01262	choline	Lipid	Phospholipid Metabolism	15506	1256	HMDB00097
46798	15506	0.607707	oleoyl-linoleoyl-glycerol (18:1/18:2) [1]	Lipid	Diacylglycerol	46798	100002989	HMDB07219	choline	Lipid	Phospholipid Metabolism	15506	1256	HMDB00097
52461	15506	-0.651538	1-palmitoyl-2-oleoyl-GPC (16:0/18:1)	Lipid	Phosphatidylcholine (PC)	52461	1539	HMDB07972	choline	Lipid	Phospholipid Metabolism	15506	1256	HMDB00097
52464	15506	-0.637216	1-palmitoyl-2-arachidonoyl-GPE (16:0/20:4)*	Lipid	Phosphatidylethanolamine (PE)	52464	100008990	HMDB05323	choline	Lipid	Phospholipid Metabolism	15506	1256	HMDB00097
52944	15506	0.800416	palmitoylcholine	Lipid	Fatty Acid Metabolism (Acyl Choline)	52944	100009233		choline	Lipid	Phospholipid Metabolism	15506	1256	HMDB00097
53257	15506	0.698776	palmitoloelycholine	Lipid	Fatty Acid Metabolism (Acyl Choline)	53257	100009334		choline	Lipid	Phospholipid Metabolism	15506	1256	HMDB00097
53260	15506	0.700594	oleoylcholine	Lipid	Fatty Acid Metabolism (Acyl Choline)	53260	100009331		choline	Lipid	Phospholipid Metabolism	15506	1256	HMDB00097
54812	15506	-0.672995	1-palmitoyl-2-gamma-linolenoyl-GPC (16:0/18:3n6)*	Lipid	Phosphatidylcholine (PC)	54812	100009154	HMDB07974	choline	Lipid	Phospholipid Metabolism	15506	1256	HMDB00097
54950	15506	0.729286	linoleoyl-docosahexaenoyl-glycerol (18:2/22:6) [2]*	Lipid	Diacylglycerol	54950	100010929	HMDB07266	choline	Lipid	Phospholipid Metabolism	15506	1256	HMDB00097
54963	15506	0.616685	linoleoyl-linolenoyl-glycerol (18:2/18:3) [1]*	Lipid	Diacylglycerol	54963	100010926	HMDB07249	choline	Lipid	Phospholipid Metabolism	15506	1256	HMDB00097
55072	15506	-0.755233	2-oxoarginine*	Amino Acid	Urea cycle; Arginine and Proline Metabolism	55072	100002784	HMDB04225	choline	Lipid	Phospholipid Metabolism	15506	1256	HMDB00097
57463	15506	0.713672	linoleoylcholine*	Lipid	Fatty Acid Metabolism (Acyl Choline)	57463	100015760		choline	Lipid	Phospholipid Metabolism	15506	1256	HMDB00097
57652	15506	0.66848	hexadecadienoate (16:2n6)	Lipid	Polyunsaturated Fatty Acid (n3 and n6)	57652	100009394	HMDB00477	choline	Lipid	Phospholipid Metabolism	15506	1256	HMDB00097
62860	15506	-0.704292	N6-methyllysine	Amino Acid	Lysine Metabolism	62860	100003415	HMDB02038	choline	Lipid	Phospholipid Metabolism	15506	1256	HMDB00097
3141	15522	0.650148	betaine	Amino Acid	Glycine, Serine and Threonine Metabolism	3141	799	HMDB00043	dihydroxyacetone phosphate (DHAP)	Carbohydrate	Glycolysis, Gluconeogenesis, and Pyruvate Metabolism	15522	309	HMDB01473
17769	15522	-0.610278	sphinganine	Lipid	Sphingolipid Synthesis	17769	313	HMDB00269	dihydroxyacetone phosphate (DHAP)	Carbohydrate	Glycolysis, Gluconeogenesis, and Pyruvate Metabolism	15522	309	HMDB01473
57810	15522	-0.608032	nisinate (24:6n3)	Lipid	Polyunsaturated Fatty Acid (n3 and n6)	57810	100015785	HMDB02007	dihydroxyacetone phosphate (DHAP)	Carbohydrate	Glycolysis, Gluconeogenesis, and Pyruvate Metabolism	15522	309	HMDB01473
32349	15586	0.626179	4-imidazoleacetate	Amino Acid	Histidine Metabolism	32349	100001207	HMDB02024	maltose	Carbohydrate	Glycogen Metabolism	15586	913	HMDB00163
52464	15650	-0.606744	1-palmitoyl-2-arachidonoyl-GPE (16:0/20:4)*	Lipid	Phosphatidylethanolamine (PE)	52464	100008990	HMDB05323	N1-methyladenosine	Nucleotide	Purine Metabolism, Adenine containing	15650	1242	HMDB03331
584	15677	-0.627022	mannose	Carbohydrate	Fructose, Mannose and Galactose Metabolism	584	803	HMDB00169	3-methylhistidine	Amino Acid	Histidine Metabolism	15677	100000042	HMDB00479
2134	15677	0.642367	FAD	Cofactors and Vitamins	Riboflavin Metabolism	2134	327	HMDB01248	3-methylhistidine	Amino Acid	Histidine Metabolism	15677	100000042	HMDB00479
15681	15677	-0.620023	4-guanidinobutanoate	Amino Acid	Guanidino and Acetamido Metabolism	15681	100000096	HMDB03464	3-methylhistidine	Amino Acid	Histidine Metabolism	15677	100000042	HMDB00479
15706	15677	-0.717532	galactose 1-phosphate	Carbohydrate	Fructose, Mannose and Galactose Metabolism	15706	100000300	HMDB00645	3-methylhistidine	Amino Acid	Histidine Metabolism	15677	100000042	HMDB00479
15797	15677	0.630657	FMN	Cofactors and Vitamins	Riboflavin Metabolism	15797	100000251	HMDB01520	3-methylhistidine	Amino Acid	Histidine Metabolism	15677	100000042	HMDB00479
15860	15677	0.714938	UDP-galactose	Carbohydrate	Nucleotide Sugar	15860	100000298	HMDB00302	3-methylhistidine	Amino Acid	Histidine Metabolism	15677	100000042	HMDB00479
15910	15677	-0.653153	maltotetraose	Carbohydrate	Glycogen Metabolism	15910	100000275	HMDB01296	3-methylhistidine	Amino Acid	Histidine Metabolism	15677	100000042	HMDB00479
19263	15677	-0.609561	1-palmitoyl-2-oleoyl-GPE (16:0/18:1)	Lipid	Phosphatidylethanolamine (PE)	19263	1526	HMDB05320	3-methylhistidine	Amino Acid	Histidine Metabolism	15677	100000042	HMDB00479
32344	15677	0.730192	UDP-glucose	Carbohydrate	Nucleotide Sugar	32344	1096	HMDB00286	3-methylhistidine	Amino Acid	Histidine Metabolism	15677	100000042	HMDB00479
35117	15677	0.67206	taurocyamine	Amino Acid	Methionine, Cysteine, SAM and Taurine Metabolism	35117	100001418	HMDB03584	3-methylhistidine	Amino Acid	Histidine Metabolism	15677	100000042	HMDB00479
35163	15677	-0.737596	maltopentaose	Carbohydrate	Glycogen Metabolism	35163	100001447	HMDB12254	3-methylhistidine	Amino Acid	Histidine Metabolism	15677	100000042	HMDB00479
35170	15677	-0.612677	maltohexaose	Carbohydrate	Glycogen Metabolism	35170	100001448	HMDB12253	3-methylhistidine	Amino Acid	Histidine Metabolism	15677	100000042	HMDB00479
40406	15677	-0.691607	trimethylamine N-oxide	Lipid	Phospholipid Metabolism	40406	100003397	HMDB00925	3-methylhistidine	Amino Acid	Histidine Metabolism	15677	100000042	HMDB00479
43255	15677	0.754537	N-acetyl-1-methylhistidine*	Amino Acid	Histidine Metabolism	43255	100004299		3-methylhistidine	Amino Acid	Histidine Metabolism	15677	100000042	HMDB00479
44688	15677	-0.611952	maltotriose	Carbohydrate	Glycogen Metabolism	44688	100000276	HMDB01262	3-methylhistidine	Amino Acid	Histidine Metabolism	15677	100000042	HMDB00479
54812	15677	-0.64441	1-palmitoyl-2-gamma-linolenoyl-GPC (16:0/18:3n6)*	Lipid	Phosphatidylcholine (PC)	54812	100009154	HMDB07974	3-methylhistidine	Amino Acid	Histidine Metabolism	15677	100000042	HMDB00479
55072	15677	-0.692881	2-oxoarginine*	Amino Acid	Urea cycle; Arginine and Proline Metabolism	55072	100002784	HMDB04225	3-methylhistidine	Amino Acid	Histidine Metabolism	15677	100000042	HMDB00479
57814	15677	0.65752	(N(1) + N(8))-acetylspermidine	Amino Acid	Polyamine Metabolism	57814	100016038		3-methylhistidine	Amino Acid	Histidine Metabolism	15677	100000042	HMDB00479
15650	15691	-0.691994	1-methyladenosine	Nucleotide	Purine Metabolism, Adenine containing	15650	1242	HMDB03331	adenosine 3',5'-diphosphate	Nucleotide	Purine Metabolism, Adenine containing	15691	1214	HMDB00061
15691	15691	0.650319	adenosine 3',5'-diphosphate	Nucleotide	Purine Metabolism, Adenine containing	15691	1214	HMDB00061	adenosine 3',5'-diphosphate	Nucleotide	Purine Metabolism, Adenine containing	15691	1214	HMDB00061
35137	15691	-0.611436	N2,N2-dimethylguanosine	Nucleotide	Purine Metabolism, Guanine containing	35137	100001412	HMDB04824	adenosine 3',5'-diphosphate	Nucleotide	Purine Metabolism, Adenine containing	15691	1214	HMDB00061
2183	15706	-0.643765	thymidine	Nucleotide	Pyrimidine Metabolism, Thymine containing	2183	872	HMDB00273	galactose 1-phosphate	Carbohydrate	Fructose, Mannose and Galactose Metabolism	15706	100000300	HMDB00645
15716	15706	0.626633	imidazole lactate	Amino Acid	Histidine Metabolism	15716	100000263	HMDB02320	galactose 1-phosphate	Carbohydrate	Fructose, Mannose and Galactose Metabolism	15706	100000300	HMDB00645
19263	15706	0.612918	1-palmitoyl-2-oleoyl-GPE (16:0/18:1)	Lipid	Phosphatidylethanolamine (PE)	19263	1526	HMDB05320	galactose 1-phosphate	Carbohydrate	Fructose, Mannose and Galactose Metabolism	15706	100000300	HMDB00645
46286	15706	-0.628179	19,20-DiHDPA	Lipid	Fatty Acid, Dihydroxy	46286	100002844	HMDB10214	galactose 1-phosphate	Carbohydrate	Fructose, Mannose and Galactose Metabolism	15706	100000300	HMDB00645
48493	15706	0.612593	sphingomyelin (d18:1/22:1, d18:2/22:0, d16:1/24:1)*	Lipid	Sphingomyelins	48493	100006295	HMDB12104	galactose 1-phosphate	Carbohydrate	Fructose, Mannose and Galactose Metabolism	15706	100000300	HMDB00645
52461	15706	0.651427	1-palmitoyl-2-oleoyl-GPC (16:0/18:1)	Lipid	Phosphatidylcholine (PC)	52461	1539	HMDB07972	galactose 1-phosphate	Carbohydrate	Fructose, Mannose and Galactose Metabolism	15706	100000300	HMDB00645
57655	15706	-0.644772	2'-O-methyluridine	Nucleotide	Pyrimidine Metabolism, Uracil containing	57655	100010896		galactose 1-phosphate	Carbohydrate	Fructose, Mannose and Galactose Metabolism	15706	100000300	HMDB00645
61868	15706	0.739513	1-ribosyl-imidazoleacetate*	Amino Acid	Histidine Metabolism	61868	100001668	HMDB02331	galactose 1-phosphate	Carbohydrate	Fructose, Mannose and Galactose Metabolism	15706	100000300	HMDB00645
42489	15741	-0.644205	2-hydroxydecanoate	Lipid	Fatty Acid, Monohydroxy	42489	100004089		N-acetyl-glucosamine 1-phosphate	Carbohydrate	Aminosugar Metabolism	15741	1212	HMDB01367
33939	15747	0.625232	N-acetylthreonine	Amino Acid	Glycine, Serine and Threonine Metabolism	33939	100001274	HMDB62557	anserine	Amino Acid	Histidine Metabolism	15747	100000044	HMDB00194
39592	15747	-0.624342	S-methylcysteine	Amino Acid	Methionine, Cysteine, SAM and Taurine Metabolism	39592	100002749	HMDB02108	anserine	Amino Acid	Histidine Metabolism	15747	100000044	HMDB00194
39592	15772	-0.644605	S-methylcysteine	Amino Acid	Methionine, Cysteine, SAM and Taurine Metabolism	39592	100002749	HMDB02108	ribitol	Carbohydrate	Pentose Metabolism	15772	100000406	HMDB00508
1105	15910	-0.662939	linoleate (18:2n6)	Lipid	Polyunsaturated Fatty Acid (n3 and n6)	1105	180	HMDB00673	maltotetraose	Carbohydrate	Glycogen Metabolism	15910	100000275	HMDB01296
3138	15910	0.681915	pyridoxamine phosphate	Cofactors and Vitamins	Vitamin B6 Metabolism	3138	493	HMDB01555	maltotetraose	Carbohydrate	Glycogen Metabolism	15910	100000275	HMDB01296
3141	15910	0.606102	betaine	Amino Acid	Glycine, Serine and Threonine Metabolism	3141	799	HMDB00043	maltotetraose	Carbohydrate	Glycogen Metabolism	15910	100000275	HMDB01296
15122	15910	-0.687968	glycerol	Lipid	Glycerolipid Metabolism	15122	1254	HMDB00131	maltotetraose	Carbohydrate	Glycogen Metabolism	15910	100000275	HMDB01296
15745	15910	0.703226	methylsuccinate	Amino Acid	Leucine, Isoleucine and Valine Metabolism	15745	2051	HMDB01844	maltotetraose	Carbohydrate	Glycogen Metabolism	15910	100000275	HMDB01296
32401	15910	0.683598	trigonelline (N'-methylnicotinate)	Cofactors and Vitamins	Nicotinate and Nicotinamide Metabolism	32401	100001092	HMDB00875	maltotetraose	Carbohydrate	Glycogen Metabolism	15910	100000275	HMDB01296
32418	15910	-0.640812	myristoleate (14:1n5)	Lipid	Long Chain Fatty Acid	32418	100001198	HMDB02000	maltotetraose	Carbohydrate	Glycogen Metabolism	15910	100000275	HMDB01296
32504	15910	-0.606857	docosapentaenoate (DPA; 22:5n3)	Lipid	Polyunsaturated Fatty Acid (n3 and n6)	32504	100001181	HMDB06528	maltotetraose	Carbohydrate	Glycogen Metabolism	15910	100000275	HMDB01296
32984	15910	0.61252	N-alpha-acetylornithine	Amino Acid	Urea cycle; Arginine and Proline Metabolism	32984	100000285	HMDB03357	maltotetraose	Carbohydrate	Glycogen Metabolism	15910	100000275	HMDB01296
33946	15910	0.611692	N-acetylhistidine	Amino Acid	Histidine Metabolism	33946	100001293	HMDB32055	maltotetraose	Carbohydrate	Glycogen Metabolism	15910	100000275	HMDB01296
33953	15910	0.649535	N-acetylarginine	Amino Acid	Urea cycle; Arginine and Proline Metabolism	33953	100001266	HMDB04620	maltotetraose	Carbohydrate	Glycogen Metabolism	15910	100000275	HMDB01296
33968	15910	-0.726462	5-dodecenoate (12:1n7)	Lipid	Medium Chain Fatty Acid	33968	100001232	HMDB00529	maltotetraose	Carbohydrate	Glycogen Metabolism	15910	100000275	HMDB01296
34035	15910	-0.713912	linolenate (18:3n3 or 3n6)	Lipid	Polyunsaturated Fatty Acid (n3 and n6)	34035	100001337	HMDB03073	maltotetraose	Carbohydrate	Glycogen Metabolism	15910	100000275	HMDB01296
34419	15910	-0.622455	1-linoleoyl-GPC (18:2)	Lipid	Lysophospholipid	34419	100001395	HMDB10386	maltotetraose	Carbohydrate	Glycogen Metabolism	15910	100000275	HMDB01296
36594	15910	-0.703073	1-linoleoyl-GPI* (18:2)*	Lipid	Lysophospholipid	36594	100001778		maltotetraose	Carbohydrate	Glycogen Metabolism	15910	100000275	HMDB01296
39577	15910	0.636645	N-methyl-GABA	Amino Acid	Glutamate Metabolism	39577	100003152		maltotetraose	Carbohydrate	Glycogen Metabolism	15910	100000275	HMDB01296
40406	15910	0.622675	trimethylamine N-oxide	Lipid	Phospholipid Metabolism	40406	100003397	HMDB00925	maltotetraose	Carbohydrate	Glycogen Metabolism	15910	100000275	HMDB01296
42449	15910	0.700705	1-palmitoyl-2-linoleoyl-GPE (16:0/18:2)	Lipid	Phosphatidylethanolamine (PE)	42449	100001870	HMDB05322	maltotetraose	Carbohydrate	Glycogen Metabolism	15910	100000275	HMDB01296
43761	15910	0.617061	2-aminoheptanoate	Lipid	Fatty Acid, Amino	43761	100004542		maltotetraose	Carbohydrate	Glycogen Metabolism	15910	100000275	HMDB01296
46798	15910	-0.682392	oleoyl-linoleoyl-glycerol (18:1/18:2) [1]	Lipid	Diacylglycerol	46798	100002989	HMDB07219	maltotetraose	Carbohydrate	Glycogen Metabolism	15910	100000275	HMDB01296
52446	15910	0.666251	1-stearoyl-2-linoleoyl-GPE (18:0/18:2)*	Lipid	Phosphatidylethanolamine (PE)	52446	100008976	HMDB08994	maltotetraose	Carbohydrate	Glycogen Metabolism	15910	100000275	HMDB01296
52447	15910	0.634442	1-stearoyl-2-arachidonoyl-GPE (18:0/20:4)	Lipid	Phosphatidylethanolamine (PE)	52447	100008977	HMDB09003	maltotetraose	Carbohydrate	Glycogen Metabolism	15910	100000275	HMDB01296
52464	15910	0.639714	1-palmitoyl-2-arachidonoyl-GPE (16:0/20:4)*	Lipid	Phosphatidylethanolamine (PE)	52464	100008990	HMDB05323	maltotetraose	Carbohydrate	Glycogen Metabolism	15910	100000275	HMDB01296
52944	15910	-0.617567	palmitoylcholine	Lipid	Fatty Acid Metabolism (Acyl Choline)	52944	100009233		maltotetraose	Carbohydrate	Glycogen Metabolism	15910	100000275	HMDB01296
53260	15910	-0.62924	oleoylcholine	Lipid	Fatty Acid Metabolism (Acyl Choline)	53260	100009331		maltotetraose	Carbohydrate	Glycogen Metabolism	15910	100000275	HMDB01296
54956	15910	-0.615099	linoleoyl-arachidonoyl-glycerol (18:2/20:4) [2]*	Lipid	Diacylglycerol	54956	100010923	HMDB07257	maltotetraose	Carbohydrate	Glycogen Metabolism	15910	100000275	HMDB01296
54967	15910	-0.614224	palmitoleoyl-linoleoyl-glycerol (16:1/18:2) [1]*	Lipid	Diacylglycerol	54967	100010930	HMDB07132	maltotetraose	Carbohydrate	Glycogen Metabolism	15910	100000275	HMDB01296
54968	15910	-0.613877	linoleoyl-linoleoyl-glycerol (18:2/18:2) [1]*	Lipid	Diacylglycerol	54968	100010941	HMDB07248	maltotetraose	Carbohydrate	Glycogen Metabolism	15910	100000275	HMDB01296
57463	15910	-0.606953	linoleoylcholine*	Lipid	Fatty Acid Metabolism (Acyl Choline)	57463	100015760		maltotetraose	Carbohydrate	Glycogen Metabolism	15910	100000275	HMDB01296
57651	15910	-0.634016	hexadecatrienoate (16:3n3)	Lipid	Polyunsaturated Fatty Acid (n3 and n6)	57651	100009393		maltotetraose	Carbohydrate	Glycogen Metabolism	15910	100000275	HMDB01296
57652	15910	-0.726583	hexadecadienoate (16:2n6)	Lipid	Polyunsaturated Fatty Acid (n3 and n6)	57652	100009394	HMDB00477	maltotetraose	Carbohydrate	Glycogen Metabolism	15910	100000275	HMDB01296
61868	15910	0.673877	1-ribosyl-imidazoleacetate*	Amino Acid	Histidine Metabolism	61868	100001668	HMDB02331	maltotetraose	Carbohydrate	Glycogen Metabolism	15910	100000275	HMDB01296
62850	15910	-0.647371	tetradecadienoate (14:2)*	Lipid	Polyunsaturated Fatty Acid (n3 and n6)	62850	100020343	HMDB00560	maltotetraose	Carbohydrate	Glycogen Metabolism	15910	100000275	HMDB01296
62954	15910	0.690222	N2-acetyl,N6-methyllysine	Amino Acid	Lysine Metabolism	62954	100020546		maltotetraose	Carbohydrate	Glycogen Metabolism	15910	100000275	HMDB01296
63192	15910	-0.67181	1-stearoyl-2-linoleoyl-glycosyl-GPE (18:0/18:2)	Lipid	Glycosyl PE	63192	100021403		maltotetraose	Carbohydrate	Glycogen Metabolism	15910	100000275	HMDB01296
63193	15910	-0.764302	1-stearoyl-2-arachidonoyl-glycosyl-GPE (18:0/20:4)	Lipid	Glycosyl PE	63193	100021404		maltotetraose	Carbohydrate	Glycogen Metabolism	15910	100000275	HMDB01296
63194	15910	-0.749765	1-stearoyl-2-docosahexaenoyl-glycosyl-GPE (18:0/22:6)	Lipid	Glycosyl PE	63194	100021405		maltotetraose	Carbohydrate	Glycogen Metabolism	15910	100000275	HMDB01296
63196	15910	-0.787797	1-palmitoyl-2-docosahexaenoyl-glycosyl-GPE (16:0/22:6)	Lipid	Glycosyl PE	63196	100021397		maltotetraose	Carbohydrate	Glycogen Metabolism	15910	100000275	HMDB01296
36602	15990	0.666834	1-oleoyl-GPI (18:1)	Lipid	Lysophospholipid	36602	100001777		glycerophosphorylcholine (GPC)	Lipid	Phospholipid Metabolism	15990	100000269	HMDB00086
53209	15990	0.604606	1-oleoyl-2-docosahexaenoyl-GPE (18:1/22:6)*	Lipid	Phosphatidylethanolamine (PE)	53209	100009220		glycerophosphorylcholine (GPC)	Lipid	Phospholipid Metabolism	15990	100000269	HMDB00086
63197	15990	-0.651904	1-palmitoyl-2-linoleoyl-glycosyl-GPE (16:0/18:2)	Lipid	Glycosyl PE	63197	100021393		glycerophosphorylcholine (GPC)	Lipid	Phospholipid Metabolism	15990	100000269	HMDB00086
31932	17747	-0.676688	propionylglycine (C3)	Lipid	Fatty Acid Metabolism (also BCAA Metabolism)	31932	100001150	HMDB00783	sphingosine	Lipid	Sphingolipid Metabolism	17747	297	HMDB00252
52669	17747	-0.728123	1-palmitoyl-2-oleoyl-GPI (16:0/18:1)*	Lipid	Phosphatidylinositol (PI)	52669	100009066	HMDB09783	sphingosine	Lipid	Sphingolipid Metabolism	17747	297	HMDB00252
52726	17747	-0.747141	1-stearoyl-2-oleoyl-GPI (18:0/18:1)*	Lipid	Phosphatidylinositol (PI)	52726	100009181		sphingosine	Lipid	Sphingolipid Metabolism	17747	297	HMDB00252
48493	17805	-0.622177	sphingomyelin (d18:1/22:1, d18:2/22:0, d16:1/24:1)*	Lipid	Sphingomyelins	48493	100006295	HMDB12104	dihomo-linoleate (20:2n6)	Lipid	Polyunsaturated Fatty Acid (n3 and n6)	17805	1231	HMDB05060
603	18319	-0.618794	spermine	Amino Acid	Polyamine Metabolism	603	507	HMDB01256	5-aminovalerate	Amino Acid	Lysine Metabolism	18319	100000454	HMDB03355
1591	18319	-0.63947	N-acetylvaline	Amino Acid	Leucine, Isoleucine and Valine Metabolism	1591	1084	HMDB11757	5-aminovalerate	Amino Acid	Lysine Metabolism	18319	100000454	HMDB03355
39609	18319	-0.667066	16-hydroxypalmitate	Lipid	Fatty Acid, Monohydroxy	39609	100002953	HMDB06294	5-aminovalerate	Amino Acid	Lysine Metabolism	18319	100000454	HMDB03355
42398	18319	-0.607894	1-stearoyl-GPE (18:0)	Lipid	Lysophospholipid	42398	100001461	HMDB11130	5-aminovalerate	Amino Acid	Lysine Metabolism	18319	100000454	HMDB03355
46798	18319	0.672288	oleoyl-linoleoyl-glycerol (18:1/18:2) [1]	Lipid	Diacylglycerol	46798	100002989	HMDB07219	5-aminovalerate	Amino Acid	Lysine Metabolism	18319	100000454	HMDB03355
46799	18319	0.614616	oleoyl-linoleoyl-glycerol (18:1/18:2) [2]	Lipid	Diacylglycerol	46799	100002990	HMDB07219	5-aminovalerate	Amino Acid	Lysine Metabolism	18319	100000454	HMDB03355
52235	18319	-0.659229	1-stearoyl-2-arachidonoyl-GPS (18:0/20:4)	Lipid	Phosphatidylserine (PS)	52235	100001872	HMDB12383	5-aminovalerate	Amino Acid	Lysine Metabolism	18319	100000454	HMDB03355
52611	18319	-0.620409	1-stearoyl-2-docosahexaenoyl-GPC (18:0/22:6)	Lipid	Phosphatidylcholine (PC)	52611	100008916	HMDB08057	5-aminovalerate	Amino Acid	Lysine Metabolism	18319	100000454	HMDB03355
52616	18319	-0.604855	1-palmitoyl-2-stearoyl-GPC (16:0/18:0)	Lipid	Phosphatidylcholine (PC)	52616	100008921	HMDB07970	5-aminovalerate	Amino Acid	Lysine Metabolism	18319	100000454	HMDB03355
52633	18319	0.709306	palmitoyl-linoleoyl-glycerol (16:0/18:2) [1]*	Lipid	Diacylglycerol	52633	100009052	HMDB07103	5-aminovalerate	Amino Acid	Lysine Metabolism	18319	100000454	HMDB03355
54964	18319	0.603175	linoleoyl-linolenoyl-glycerol (18:2/18:3) [2]*	Lipid	Diacylglycerol	54964	100010927	HMDB07250	5-aminovalerate	Amino Acid	Lysine Metabolism	18319	100000454	HMDB03355
54966	18319	0.643678	diacylglycerol (16:1/18:2 [2], 16:0/18:3 [1])*	Lipid	Diacylglycerol	54966	100010940		5-aminovalerate	Amino Acid	Lysine Metabolism	18319	100000454	HMDB03355
54967	18319	0.717199	palmitoleoyl-linoleoyl-glycerol (16:1/18:2) [1]*	Lipid	Diacylglycerol	54967	100010930	HMDB07132	5-aminovalerate	Amino Acid	Lysine Metabolism	18319	100000454	HMDB03355
54968	18319	0.644677	linoleoyl-linoleoyl-glycerol (18:2/18:2) [1]*	Lipid	Diacylglycerol	54968	100010941	HMDB07248	5-aminovalerate	Amino Acid	Lysine Metabolism	18319	100000454	HMDB03355
1299	18349	-0.704256	tyrosine	Amino Acid	Tyrosine Metabolism	1299	815	HMDB00158	indolelactate	Amino Acid	Tryptophan Metabolism	18349	100000463	HMDB00671
1301	18349	-0.605	lysine	Amino Acid	Lysine Metabolism	1301	407	HMDB00182	indolelactate	Amino Acid	Tryptophan Metabolism	18349	100000463	HMDB00671
33422	18349	0.700309	gamma-glutamylphenylalanine	Peptide	Gamma-glutamyl Amino Acid	33422	100000491	HMDB00594	indolelactate	Amino Acid	Tryptophan Metabolism	18349	100000463	HMDB00671
38754	18349	-0.610764	gamma-carboxyglutamate	Amino Acid	Glutamate Metabolism	38754	100002679	HMDB41900	indolelactate	Amino Acid	Tryptophan Metabolism	18349	100000463	HMDB00671
52726	18349	0.653474	1-stearoyl-2-oleoyl-GPI (18:0/18:1)*	Lipid	Phosphatidylinositol (PI)	52726	100009181		indolelactate	Amino Acid	Tryptophan Metabolism	18349	100000463	HMDB00671
53209	18349	-0.745507	1-oleoyl-2-docosahexaenoyl-GPE (18:1/22:6)*	Lipid	Phosphatidylethanolamine (PE)	53209	100009220		indolelactate	Amino Acid	Tryptophan Metabolism	18349	100000463	HMDB00671
35652	18357	-0.626563	adenosine-5'-diphosphoglucose	Carbohydrate	Nucleotide Sugar	35652	100001644	HMDB06557	glycylvaline	Peptide	Dipeptide	18357	100000487	HMDB28854
57416	18369	-0.604039	N-palmitoyl-sphingadienine (d18:2/16:0)*	Lipid	Ceramides	57416	100015609		gamma-glutamylleucine	Peptide	Gamma-glutamyl Amino Acid	18369	1268	HMDB11171
39835	18374	0.608031	N-palmitoyltaurine	Lipid	Endocannabinoid	39835	100003239		methionine sulfoxide	Amino Acid	Methionine, Cysteine, SAM and Taurine Metabolism	18374	100000039	HMDB02005
46148	18374	-0.610358	UDP-N-acetylglucosamine/galactosamine	Carbohydrate	Nucleotide Sugar	46148	100002957		methionine sulfoxide	Amino Acid	Methionine, Cysteine, SAM and Taurine Metabolism	18374	100000039	HMDB02005
33943	18497	-0.615625	N-acetylglutamine	Amino Acid	Glutamate Metabolism	33943	100001253	HMDB06029	taurocholate	Lipid	Primary Bile Acid Metabolism	18497	1648	HMDB00036
39592	19258	-0.723124	S-methylcysteine	Amino Acid	Methionine, Cysteine, SAM and Taurine Metabolism	39592	100002749	HMDB02108	1-myristoyl-2-palmitoyl-GPC (14:0/16:0)	Lipid	Phosphatidylcholine (PC)	19258	100000672	HMDB07869
3138	19503	0.634088	pyridoxamine phosphate	Cofactors and Vitamins	Vitamin B6 Metabolism	3138	493	HMDB01555	stearoyl sphingomyelin (d18:1/18:0)	Lipid	Sphingolipid Metabolism	19503	1538	HMDB01348
33939	19503	0.704874	N-acetylthreonine	Amino Acid	Glycine, Serine and Threonine Metabolism	33939	100001274	HMDB62557	stearoyl sphingomyelin (d18:1/18:0)	Lipid	Sphingolipid Metabolism	19503	1538	HMDB01348
48434	19503	0.653228	N-acetylcitrulline	Amino Acid	Urea cycle; Arginine and Proline Metabolism	48434	100001577	HMDB00856	stearoyl sphingomyelin (d18:1/18:0)	Lipid	Sphingolipid Metabolism	19503	1538	HMDB01348
54964	19503	-0.656465	linoleoyl-linolenoyl-glycerol (18:2/18:3) [2]*	Lipid	Diacylglycerol	54964	100010927	HMDB07250	stearoyl sphingomyelin (d18:1/18:0)	Lipid	Sphingolipid Metabolism	19503	1538	HMDB01348
54969	19503	-0.625436	linoleoyl-linoleoyl-glycerol (18:2/18:2) [2]*	Lipid	Diacylglycerol	54969	100010942	HMDB07248	stearoyl sphingomyelin (d18:1/18:0)	Lipid	Sphingolipid Metabolism	19503	1538	HMDB01348
39592	20676	-0.648854	S-methylcysteine	Amino Acid	Methionine, Cysteine, SAM and Taurine Metabolism	39592	100002749	HMDB02108	maleate	Lipid	Fatty Acid, Dicarboxylate	20676	100000707	HMDB00176
37752	22053	0.69501	13-HODE + 9-HODE	Lipid	Fatty Acid, Monohydroxy	37752	100002196		3-hydroxydecanoate	Lipid	Fatty Acid, Monohydroxy	22053	100000997	HMDB02203
48885	22053	-0.61341	arabitol/xylitol	Carbohydrate	Pentose Metabolism	48885	100006430		3-hydroxydecanoate	Lipid	Fatty Acid, Monohydroxy	22053	100000997	HMDB02203
15681	22130	0.619291	4-guanidinobutanoate	Amino Acid	Guanidino and Acetamido Metabolism	15681	100000096	HMDB03464	phenyllactate (PLA)	Amino Acid	Phenylalanine Metabolism	22130	100000774	HMDB00779
27672	22130	0.633223	3-indoxyl sulfate	Amino Acid	Tryptophan Metabolism	27672	100000467	HMDB00682	phenyllactate (PLA)	Amino Acid	Phenylalanine Metabolism	22130	100000774	HMDB00779
32401	22130	0.665959	trigonelline (N'-methylnicotinate)	Cofactors and Vitamins	Nicotinate and Nicotinamide Metabolism	32401	100001092	HMDB00875	phenyllactate (PLA)	Amino Acid	Phenylalanine Metabolism	22130	100000774	HMDB00779
37752	22137	0.610298	13-HODE + 9-HODE	Lipid	Fatty Acid, Monohydroxy	37752	100002196		homoarginine	Amino Acid	Urea cycle; Arginine and Proline Metabolism	22137	100000961	HMDB00670
554	22185	0.626331	adenine	Nucleotide	Purine Metabolism, Adenine containing	554	880	HMDB00034	N-acetylaspartate (NAA)	Amino Acid	Alanine and Aspartate Metabolism	22185	100000787	HMDB00812
594	22185	0.70385	nicotinamide	Cofactors and Vitamins	Nicotinate and Nicotinamide Metabolism	594	432	HMDB01406	N-acetylaspartate (NAA)	Amino Acid	Alanine and Aspartate Metabolism	22185	100000787	HMDB00812
1299	27447	0.638614	tyrosine	Amino Acid	Tyrosine Metabolism	1299	815	HMDB00158	1-linoleoylglycerol (18:2)	Lipid	Monoacylglycerol	27447	100001040
41375	27447	0.62625	tyrosylglycine	Peptide	Dipeptide	41375	100003598	HMDB29105	1-linoleoylglycerol (18:2)	Lipid	Monoacylglycerol	27447	100001040
485	27665	0.662861	spermidine	Amino Acid	Polyamine Metabolism	485	50	HMDB01257	1-methylnicotinamide	Cofactors and Vitamins	Nicotinate and Nicotinamide Metabolism	27665	55	HMDB00699
605	27665	0.611219	uracil	Nucleotide	Pyrimidine Metabolism, Uracil containing	605	825	HMDB00300	1-methylnicotinamide	Cofactors and Vitamins	Nicotinate and Nicotinamide Metabolism	27665	55	HMDB00699
1868	27665	-0.60452	cysteine	Amino Acid	Methionine, Cysteine, SAM and Taurine Metabolism	1868	800	HMDB00574	1-methylnicotinamide	Cofactors and Vitamins	Nicotinate and Nicotinamide Metabolism	27665	55	HMDB00699
32198	27665	0.636902	acetylcarnitine (C2)	Lipid	Fatty Acid Metabolism(Acyl Carnitine)	32198	100000802	HMDB00201	1-methylnicotinamide	Cofactors and Vitamins	Nicotinate and Nicotinamide Metabolism	27665	55	HMDB00699
15681	27672	0.64586	4-guanidinobutanoate	Amino Acid	Guanidino and Acetamido Metabolism	15681	100000096	HMDB03464	3-indoxyl sulfate	Amino Acid	Tryptophan Metabolism	27672	100000467	HMDB00682
27672	27672	0.888845	3-indoxyl sulfate	Amino Acid	Tryptophan Metabolism	27672	100000467	HMDB00682	3-indoxyl sulfate	Amino Acid	Tryptophan Metabolism	27672	100000467	HMDB00682
27727	27672	0.620255	glutathione, oxidized (GSSG)	Amino Acid	Glutathione Metabolism	27727	448	HMDB03337	3-indoxyl sulfate	Amino Acid	Tryptophan Metabolism	27672	100000467	HMDB00682
34061	27672	-0.637068	1-arachidonoyl-GPC* (20:4)*	Lipid	Lysophospholipid	34061	100001551	HMDB10395	3-indoxyl sulfate	Amino Acid	Tryptophan Metabolism	27672	100000467	HMDB00682
40730	27672	0.633064	imidazole propionate	Amino Acid	Histidine Metabolism	40730	100003434	HMDB02271	3-indoxyl sulfate	Amino Acid	Tryptophan Metabolism	27672	100000467	HMDB00682
43802	27672	0.61191	guanidinoacetate	Amino Acid	Creatine Metabolism	43802	344	HMDB00128	3-indoxyl sulfate	Amino Acid	Tryptophan Metabolism	27672	100000467	HMDB00682
53223	27672	-0.653455	palmitoleoylcarnitine (C16:1)*	Lipid	Fatty Acid Metabolism(Acyl Carnitine)	53223	100009406		3-indoxyl sulfate	Amino Acid	Tryptophan Metabolism	27672	100000467	HMDB00682
55072	27672	0.701935	2-oxoarginine*	Amino Acid	Urea cycle; Arginine and Proline Metabolism	55072	100002784	HMDB04225	3-indoxyl sulfate	Amino Acid	Tryptophan Metabolism	27672	100000467	HMDB00682
584	27710	-0.644664	mannose	Carbohydrate	Fructose, Mannose and Galactose Metabolism	584	803	HMDB00169	N-acetylglycine	Amino Acid	Glycine, Serine and Threonine Metabolism	27710	100001006	HMDB00532
15500	27710	-0.657571	carnitine	Lipid	Carnitine Metabolism	15500	100000007	HMDB00062	N-acetylglycine	Amino Acid	Glycine, Serine and Threonine Metabolism	27710	100001006	HMDB00532
15681	27710	-0.608702	4-guanidinobutanoate	Amino Acid	Guanidino and Acetamido Metabolism	15681	100000096	HMDB03464	N-acetylglycine	Amino Acid	Glycine, Serine and Threonine Metabolism	27710	100001006	HMDB00532
27710	27710	0.733523	N-acetylglycine	Amino Acid	Glycine, Serine and Threonine Metabolism	27710	100001006	HMDB00532	N-acetylglycine	Amino Acid	Glycine, Serine and Threonine Metabolism	27710	100001006	HMDB00532
32401	27710	-0.627778	trigonelline (N'-methylnicotinate)	Cofactors and Vitamins	Nicotinate and Nicotinamide Metabolism	32401	100001092	HMDB00875	N-acetylglycine	Amino Acid	Glycine, Serine and Threonine Metabolism	27710	100001006	HMDB00532
34035	27710	0.628297	linolenate (18:3n3 or 3n6)	Lipid	Polyunsaturated Fatty Acid (n3 and n6)	34035	100001337	HMDB03073	N-acetylglycine	Amino Acid	Glycine, Serine and Threonine Metabolism	27710	100001006	HMDB00532
34419	27710	0.637047	1-linoleoyl-GPC (18:2)	Lipid	Lysophospholipid	34419	100001395	HMDB10386	N-acetylglycine	Amino Acid	Glycine, Serine and Threonine Metabolism	27710	100001006	HMDB00532
52447	27710	-0.633339	1-stearoyl-2-arachidonoyl-GPE (18:0/20:4)	Lipid	Phosphatidylethanolamine (PE)	52447	100008977	HMDB09003	N-acetylglycine	Amino Acid	Glycine, Serine and Threonine Metabolism	27710	100001006	HMDB00532
52633	27710	0.630264	palmitoyl-linoleoyl-glycerol (16:0/18:2) [1]*	Lipid	Diacylglycerol	52633	100009052	HMDB07103	N-acetylglycine	Amino Acid	Glycine, Serine and Threonine Metabolism	27710	100001006	HMDB00532
52944	27710	0.693326	palmitoylcholine	Lipid	Fatty Acid Metabolism (Acyl Choline)	52944	100009233		N-acetylglycine	Amino Acid	Glycine, Serine and Threonine Metabolism	27710	100001006	HMDB00532
53257	27710	0.604429	palmitoloelycholine	Lipid	Fatty Acid Metabolism (Acyl Choline)	53257	100009334		N-acetylglycine	Amino Acid	Glycine, Serine and Threonine Metabolism	27710	100001006	HMDB00532
39592	27718	-0.645266	S-methylcysteine	Amino Acid	Methionine, Cysteine, SAM and Taurine Metabolism	39592	100002749	HMDB02108	creatine	Amino Acid	Creatine Metabolism	27718	1221	HMDB00064
1411	27731	-0.604359	2'-deoxyguanosine	Nucleotide	Purine Metabolism, Guanine containing	1411	348	HMDB00085	ribonate	Carbohydrate	Pentose Metabolism	27731	100001007	HMDB00867
2183	27731	-0.663918	thymidine	Nucleotide	Pyrimidine Metabolism, Thymine containing	2183	872	HMDB00273	ribonate	Carbohydrate	Pentose Metabolism	27731	100001007	HMDB00867
12125	27731	-0.635764	behenate (22:0)*	Lipid	Long Chain Fatty Acid	12125	314	HMDB00944	ribonate	Carbohydrate	Pentose Metabolism	27731	100001007	HMDB00867
37070	27731	-0.639603	methylphosphate	Nucleotide	Purine and Pyrimidine Metabolism	37070	100001805	HMDB61711	ribonate	Carbohydrate	Pentose Metabolism	27731	100001007	HMDB00867
57521	27738	0.609643	dihomo-linolenoylcarnitine (C20:3n3 or 6)*	Lipid	Fatty Acid Metabolism(Acyl Carnitine)	57521	100015840		threonate	Cofactors and Vitamins	Ascorbate and Aldarate Metabolism	27738	100001022	HMDB00943
20694	30460	0.603752	oxalate (ethanedioate)	Cofactors and Vitamins	Ascorbate and Aldarate Metabolism	20694	100000841	HMDB02329	1-methylhistidine	Amino Acid	Histidine Metabolism	30460	100001051	HMDB00001
30460	30460	0.632125	1-methylhistidine	Amino Acid	Histidine Metabolism	30460	100001051	HMDB00001	1-methylhistidine	Amino Acid	Histidine Metabolism	30460	100001051	HMDB00001
1651	31260	0.617934	pyridoxal	Cofactors and Vitamins	Vitamin B6 Metabolism	1651	491	HMDB01545	glucose 6-phosphate	Carbohydrate	Glycolysis, Gluconeogenesis, and Pyruvate Metabolism	31260	291	HMDB01401
15650	31260	-0.646147	1-methyladenosine	Nucleotide	Purine Metabolism, Adenine containing	15650	1242	HMDB03331	glucose 6-phosphate	Carbohydrate	Glycolysis, Gluconeogenesis, and Pyruvate Metabolism	31260	291	HMDB01401
15705	31260	0.664072	cystathionine	Amino Acid	Methionine, Cysteine, SAM and Taurine Metabolism	15705	310	HMDB00099	glucose 6-phosphate	Carbohydrate	Glycolysis, Gluconeogenesis, and Pyruvate Metabolism	31260	291	HMDB01401
15745	31260	0.614062	methylsuccinate	Amino Acid	Leucine, Isoleucine and Valine Metabolism	15745	2051	HMDB01844	glucose 6-phosphate	Carbohydrate	Glycolysis, Gluconeogenesis, and Pyruvate Metabolism	31260	291	HMDB01401
19263	31260	0.675171	1-palmitoyl-2-oleoyl-GPE (16:0/18:1)	Lipid	Phosphatidylethanolamine (PE)	19263	1526	HMDB05320	glucose 6-phosphate	Carbohydrate	Glycolysis, Gluconeogenesis, and Pyruvate Metabolism	31260	291	HMDB01401
22185	31260	-0.640874	N-acetylaspartate (NAA)	Amino Acid	Alanine and Aspartate Metabolism	22185	100000787	HMDB00812	glucose 6-phosphate	Carbohydrate	Glycolysis, Gluconeogenesis, and Pyruvate Metabolism	31260	291	HMDB01401
32349	31260	0.706961	4-imidazoleacetate	Amino Acid	Histidine Metabolism	32349	100001207	HMDB02024	glucose 6-phosphate	Carbohydrate	Glycolysis, Gluconeogenesis, and Pyruvate Metabolism	31260	291	HMDB01401
32401	31260	0.672644	trigonelline (N'-methylnicotinate)	Cofactors and Vitamins	Nicotinate and Nicotinamide Metabolism	32401	100001092	HMDB00875	glucose 6-phosphate	Carbohydrate	Glycolysis, Gluconeogenesis, and Pyruvate Metabolism	31260	291	HMDB01401
32984	31260	0.604363	N-alpha-acetylornithine	Amino Acid	Urea cycle; Arginine and Proline Metabolism	32984	100000285	HMDB03357	glucose 6-phosphate	Carbohydrate	Glycolysis, Gluconeogenesis, and Pyruvate Metabolism	31260	291	HMDB01401
33013	31260	0.631461	nicotinamide riboside	Cofactors and Vitamins	Nicotinate and Nicotinamide Metabolism	33013	100001310	HMDB00855	glucose 6-phosphate	Carbohydrate	Glycolysis, Gluconeogenesis, and Pyruvate Metabolism	31260	291	HMDB01401
33946	31260	0.635101	N-acetylhistidine	Amino Acid	Histidine Metabolism	33946	100001293	HMDB32055	glucose 6-phosphate	Carbohydrate	Glycolysis, Gluconeogenesis, and Pyruvate Metabolism	31260	291	HMDB01401
33953	31260	0.685626	N-acetylarginine	Amino Acid	Urea cycle; Arginine and Proline Metabolism	33953	100001266	HMDB04620	glucose 6-phosphate	Carbohydrate	Glycolysis, Gluconeogenesis, and Pyruvate Metabolism	31260	291	HMDB01401
33968	31260	-0.658224	5-dodecenoate (12:1n7)	Lipid	Medium Chain Fatty Acid	33968	100001232	HMDB00529	glucose 6-phosphate	Carbohydrate	Glycolysis, Gluconeogenesis, and Pyruvate Metabolism	31260	291	HMDB01401
34035	31260	-0.61414	linolenate (18:3n3 or 3n6)	Lipid	Polyunsaturated Fatty Acid (n3 and n6)	34035	100001337	HMDB03073	glucose 6-phosphate	Carbohydrate	Glycolysis, Gluconeogenesis, and Pyruvate Metabolism	31260	291	HMDB01401
36738	31260	0.673623	gamma-glutamylglutamate	Peptide	Gamma-glutamyl Amino Acid	36738	331	HMDB11737	glucose 6-phosphate	Carbohydrate	Glycolysis, Gluconeogenesis, and Pyruvate Metabolism	31260	291	HMDB01401
38399	31260	-0.613532	9,10-DiHOME	Lipid	Fatty Acid, Dihydroxy	38399	179	HMDB04704	glucose 6-phosphate	Carbohydrate	Glycolysis, Gluconeogenesis, and Pyruvate Metabolism	31260	291	HMDB01401
39577	31260	0.655579	N-methyl-GABA	Amino Acid	Glutamate Metabolism	39577	100003152		glucose 6-phosphate	Carbohydrate	Glycolysis, Gluconeogenesis, and Pyruvate Metabolism	31260	291	HMDB01401
40406	31260	0.691525	trimethylamine N-oxide	Lipid	Phospholipid Metabolism	40406	100003397	HMDB00925	glucose 6-phosphate	Carbohydrate	Glycolysis, Gluconeogenesis, and Pyruvate Metabolism	31260	291	HMDB01401
42449	31260	0.639154	1-palmitoyl-2-linoleoyl-GPE (16:0/18:2)	Lipid	Phosphatidylethanolamine (PE)	42449	100001870	HMDB05322	glucose 6-phosphate	Carbohydrate	Glycolysis, Gluconeogenesis, and Pyruvate Metabolism	31260	291	HMDB01401
43849	31260	-0.645696	inositol 1-phosphate (I1P)	Lipid	Inositol Metabolism	43849	370	HMDB00213	glucose 6-phosphate	Carbohydrate	Glycolysis, Gluconeogenesis, and Pyruvate Metabolism	31260	291	HMDB01401
52461	31260	0.6429	1-palmitoyl-2-oleoyl-GPC (16:0/18:1)	Lipid	Phosphatidylcholine (PC)	52461	1539	HMDB07972	glucose 6-phosphate	Carbohydrate	Glycolysis, Gluconeogenesis, and Pyruvate Metabolism	31260	291	HMDB01401
52464	31260	0.64616	1-palmitoyl-2-arachidonoyl-GPE (16:0/20:4)*	Lipid	Phosphatidylethanolamine (PE)	52464	100008990	HMDB05323	glucose 6-phosphate	Carbohydrate	Glycolysis, Gluconeogenesis, and Pyruvate Metabolism	31260	291	HMDB01401
52944	31260	-0.716978	palmitoylcholine	Lipid	Fatty Acid Metabolism (Acyl Choline)	52944	100009233		glucose 6-phosphate	Carbohydrate	Glycolysis, Gluconeogenesis, and Pyruvate Metabolism	31260	291	HMDB01401
53257	31260	-0.622557	palmitoloelycholine	Lipid	Fatty Acid Metabolism (Acyl Choline)	53257	100009334		glucose 6-phosphate	Carbohydrate	Glycolysis, Gluconeogenesis, and Pyruvate Metabolism	31260	291	HMDB01401
53260	31260	-0.70975	oleoylcholine	Lipid	Fatty Acid Metabolism (Acyl Choline)	53260	100009331		glucose 6-phosphate	Carbohydrate	Glycolysis, Gluconeogenesis, and Pyruvate Metabolism	31260	291	HMDB01401
54968	31260	-0.714665	linoleoyl-linoleoyl-glycerol (18:2/18:2) [1]*	Lipid	Diacylglycerol	54968	100010941	HMDB07248	glucose 6-phosphate	Carbohydrate	Glycolysis, Gluconeogenesis, and Pyruvate Metabolism	31260	291	HMDB01401
55072	31260	0.6161	2-oxoarginine*	Amino Acid	Urea cycle; Arginine and Proline Metabolism	55072	100002784	HMDB04225	glucose 6-phosphate	Carbohydrate	Glycolysis, Gluconeogenesis, and Pyruvate Metabolism	31260	291	HMDB01401
57463	31260	-0.735051	linoleoylcholine*	Lipid	Fatty Acid Metabolism (Acyl Choline)	57463	100015760		glucose 6-phosphate	Carbohydrate	Glycolysis, Gluconeogenesis, and Pyruvate Metabolism	31260	291	HMDB01401
57652	31260	-0.687157	hexadecadienoate (16:2n6)	Lipid	Polyunsaturated Fatty Acid (n3 and n6)	57652	100009394	HMDB00477	glucose 6-phosphate	Carbohydrate	Glycolysis, Gluconeogenesis, and Pyruvate Metabolism	31260	291	HMDB01401
61833	31260	-0.633983	5,6-dihydrouridine	Nucleotide	Pyrimidine Metabolism, Uracil containing	61833	100001425		glucose 6-phosphate	Carbohydrate	Glycolysis, Gluconeogenesis, and Pyruvate Metabolism	31260	291	HMDB01401
61868	31260	0.785479	1-ribosyl-imidazoleacetate*	Amino Acid	Histidine Metabolism	61868	100001668	HMDB02331	glucose 6-phosphate	Carbohydrate	Glycolysis, Gluconeogenesis, and Pyruvate Metabolism	31260	291	HMDB01401
62850	31260	-0.683737	tetradecadienoate (14:2)*	Lipid	Polyunsaturated Fatty Acid (n3 and n6)	62850	100020343	HMDB00560	glucose 6-phosphate	Carbohydrate	Glycolysis, Gluconeogenesis, and Pyruvate Metabolism	31260	291	HMDB01401
63194	31260	-0.608362	1-stearoyl-2-docosahexaenoyl-glycosyl-GPE (18:0/22:6)	Lipid	Glycosyl PE	63194	100021405		glucose 6-phosphate	Carbohydrate	Glycolysis, Gluconeogenesis, and Pyruvate Metabolism	31260	291	HMDB01401
30460	31850	-0.606958	1-methylhistidine	Amino Acid	Histidine Metabolism	30460	100001051	HMDB00001	butyrylglycine	Lipid	Fatty Acid Metabolism (also BCAA Metabolism)	31850	100001151	HMDB00808
38754	31850	-0.617396	gamma-carboxyglutamate	Amino Acid	Glutamate Metabolism	38754	100002679	HMDB41900	butyrylglycine	Lipid	Fatty Acid Metabolism (also BCAA Metabolism)	31850	100001151	HMDB00808
54953	31850	0.611873	diacylglycerol (14:0/18:1, 16:0/16:1) [1]*	Lipid	Diacylglycerol	54953	100010934		butyrylglycine	Lipid	Fatty Acid Metabolism (also BCAA Metabolism)	31850	100001151	HMDB00808
63200	31850	0.663809	1-palmitoyl-2-oleoyl-glycosyl-GPE (16:0/18:1)	Lipid	Glycosyl PE	63200	100021389		butyrylglycine	Lipid	Fatty Acid Metabolism (also BCAA Metabolism)	31850	100001151	HMDB00808
33422	32197	0.662186	gamma-glutamylphenylalanine	Peptide	Gamma-glutamyl Amino Acid	33422	100000491	HMDB00594	3-(4-hydroxyphenyl)lactate	Amino Acid	Tyrosine Metabolism	32197	240	HMDB00755
15691	32198	0.691451	adenosine 3',5'-diphosphate	Nucleotide	Purine Metabolism, Adenine containing	15691	1214	HMDB00061	acetylcarnitine (C2)	Lipid	Fatty Acid Metabolism(Acyl Carnitine)	32198	100000802	HMDB00201
1585	32306	0.628977	N-acetylalanine	Amino Acid	Alanine and Aspartate Metabolism	1585	1110	HMDB00766	trans-4-hydroxyproline	Amino Acid	Urea cycle; Arginine and Proline Metabolism	32306	1001	HMDB00725
2829	32306	0.807414	N-formylmethionine	Amino Acid	Methionine, Cysteine, SAM and Taurine Metabolism	2829	194	HMDB01015	trans-4-hydroxyproline	Amino Acid	Urea cycle; Arginine and Proline Metabolism	32306	1001	HMDB00725
2856	32306	0.663109	UMP	Nucleotide	Pyrimidine Metabolism, Uracil containing	2856	869	HMDB00288	trans-4-hydroxyproline	Amino Acid	Urea cycle; Arginine and Proline Metabolism	32306	1001	HMDB00725
33942	32306	0.65933	N-acetylasparagine	Amino Acid	Alanine and Aspartate Metabolism	33942	100001257	HMDB06028	trans-4-hydroxyproline	Amino Acid	Urea cycle; Arginine and Proline Metabolism	32306	1001	HMDB00725
39378	32306	-0.631549	tauroursodeoxycholate	Lipid	Secondary Bile Acid Metabolism	39378	100002912	HMDB00874	trans-4-hydroxyproline	Amino Acid	Urea cycle; Arginine and Proline Metabolism	32306	1001	HMDB00725
45428	32306	0.704235	N-acetylmethionine sulfoxide	Amino Acid	Methionine, Cysteine, SAM and Taurine Metabolism	45428	100005463		trans-4-hydroxyproline	Amino Acid	Urea cycle; Arginine and Proline Metabolism	32306	1001	HMDB00725
48434	32306	0.692488	N-acetylcitrulline	Amino Acid	Urea cycle; Arginine and Proline Metabolism	48434	100001577	HMDB00856	trans-4-hydroxyproline	Amino Acid	Urea cycle; Arginine and Proline Metabolism	32306	1001	HMDB00725
3141	32328	-0.692613	betaine	Amino Acid	Glycine, Serine and Threonine Metabolism	3141	799	HMDB00043	hexanoylcarnitine (C6)	Lipid	Fatty Acid Metabolism(Acyl Carnitine)	32328	100000781	HMDB00705
15681	32328	-0.643849	4-guanidinobutanoate	Amino Acid	Guanidino and Acetamido Metabolism	15681	100000096	HMDB03464	hexanoylcarnitine (C6)	Lipid	Fatty Acid Metabolism(Acyl Carnitine)	32328	100000781	HMDB00705
15720	32328	-0.61903	N-acetylglutamate	Amino Acid	Glutamate Metabolism	15720	100000282	HMDB01138	hexanoylcarnitine (C6)	Lipid	Fatty Acid Metabolism(Acyl Carnitine)	32328	100000781	HMDB00705
15860	32328	0.615085	UDP-galactose	Carbohydrate	Nucleotide Sugar	15860	100000298	HMDB00302	hexanoylcarnitine (C6)	Lipid	Fatty Acid Metabolism(Acyl Carnitine)	32328	100000781	HMDB00705
33953	32328	-0.60978	N-acetylarginine	Amino Acid	Urea cycle; Arginine and Proline Metabolism	33953	100001266	HMDB04620	hexanoylcarnitine (C6)	Lipid	Fatty Acid Metabolism(Acyl Carnitine)	32328	100000781	HMDB00705
34419	32328	0.696282	1-linoleoyl-GPC (18:2)	Lipid	Lysophospholipid	34419	100001395	HMDB10386	hexanoylcarnitine (C6)	Lipid	Fatty Acid Metabolism(Acyl Carnitine)	32328	100000781	HMDB00705
36600	32328	0.660315	1-linoleoyl-GPE (18:2)*	Lipid	Lysophospholipid	36600	100001570	HMDB11507	hexanoylcarnitine (C6)	Lipid	Fatty Acid Metabolism(Acyl Carnitine)	32328	100000781	HMDB00705
46798	32328	0.6212	oleoyl-linoleoyl-glycerol (18:1/18:2) [1]	Lipid	Diacylglycerol	46798	100002989	HMDB07219	hexanoylcarnitine (C6)	Lipid	Fatty Acid Metabolism(Acyl Carnitine)	32328	100000781	HMDB00705
46799	32328	0.622532	oleoyl-linoleoyl-glycerol (18:1/18:2) [2]	Lipid	Diacylglycerol	46799	100002990	HMDB07219	hexanoylcarnitine (C6)	Lipid	Fatty Acid Metabolism(Acyl Carnitine)	32328	100000781	HMDB00705
52683	32328	0.759405	1-palmitoleoyl-2-linoleoyl-GPC (16:1/18:2)*	Lipid	Phosphatidylcholine (PC)	52683	100009075	HMDB08006	hexanoylcarnitine (C6)	Lipid	Fatty Acid Metabolism(Acyl Carnitine)	32328	100000781	HMDB00705
53176	32328	0.627599	1-linoleoyl-2-linolenoyl-GPC (18:2/18:3)*	Lipid	Phosphatidylcholine (PC)	53176	100009343	HMDB08141	hexanoylcarnitine (C6)	Lipid	Fatty Acid Metabolism(Acyl Carnitine)	32328	100000781	HMDB00705
54950	32328	0.666287	linoleoyl-docosahexaenoyl-glycerol (18:2/22:6) [2]*	Lipid	Diacylglycerol	54950	100010929	HMDB07266	hexanoylcarnitine (C6)	Lipid	Fatty Acid Metabolism(Acyl Carnitine)	32328	100000781	HMDB00705
54963	32328	0.607037	linoleoyl-linolenoyl-glycerol (18:2/18:3) [1]*	Lipid	Diacylglycerol	54963	100010926	HMDB07249	hexanoylcarnitine (C6)	Lipid	Fatty Acid Metabolism(Acyl Carnitine)	32328	100000781	HMDB00705
54964	32328	0.629835	linoleoyl-linolenoyl-glycerol (18:2/18:3) [2]*	Lipid	Diacylglycerol	54964	100010927	HMDB07250	hexanoylcarnitine (C6)	Lipid	Fatty Acid Metabolism(Acyl Carnitine)	32328	100000781	HMDB00705
54967	32328	0.621288	palmitoleoyl-linoleoyl-glycerol (16:1/18:2) [1]*	Lipid	Diacylglycerol	54967	100010930	HMDB07132	hexanoylcarnitine (C6)	Lipid	Fatty Acid Metabolism(Acyl Carnitine)	32328	100000781	HMDB00705
57652	32328	0.632767	hexadecadienoate (16:2n6)	Lipid	Polyunsaturated Fatty Acid (n3 and n6)	57652	100009394	HMDB00477	hexanoylcarnitine (C6)	Lipid	Fatty Acid Metabolism(Acyl Carnitine)	32328	100000781	HMDB00705
62309	32328	0.710376	N-acetyl-isoputreanine*	Amino Acid	Polyamine Metabolism	62309	100020487		hexanoylcarnitine (C6)	Lipid	Fatty Acid Metabolism(Acyl Carnitine)	32328	100000781	HMDB00705
62860	32328	-0.707768	N6-methyllysine	Amino Acid	Lysine Metabolism	62860	100003415	HMDB02038	hexanoylcarnitine (C6)	Lipid	Fatty Acid Metabolism(Acyl Carnitine)	32328	100000781	HMDB00705
54968	32344	-0.612484	linoleoyl-linoleoyl-glycerol (18:2/18:2) [1]*	Lipid	Diacylglycerol	54968	100010941	HMDB07248	UDP-glucose	Carbohydrate	Nucleotide Sugar	32344	1096	HMDB00286
61868	32344	0.673508	1-ribosyl-imidazoleacetate*	Amino Acid	Histidine Metabolism	61868	100001668	HMDB02331	UDP-glucose	Carbohydrate	Nucleotide Sugar	32344	1096	HMDB00286
603	32377	0.795135	spermine	Amino Acid	Polyamine Metabolism	603	507	HMDB01256	N-acetylneuraminate	Carbohydrate	Aminosugar Metabolism	32377	1162	HMDB00230
12125	32377	-0.666302	behenate (22:0)*	Lipid	Long Chain Fatty Acid	12125	314	HMDB00944	N-acetylneuraminate	Carbohydrate	Aminosugar Metabolism	32377	1162	HMDB00230
37070	32377	-0.614072	methylphosphate	Nucleotide	Purine and Pyrimidine Metabolism	37070	100001805	HMDB61711	N-acetylneuraminate	Carbohydrate	Aminosugar Metabolism	32377	1162	HMDB00230
1105	32401	-0.639295	linoleate (18:2n6)	Lipid	Polyunsaturated Fatty Acid (n3 and n6)	1105	180	HMDB00673	trigonelline (N'-methylnicotinate)	Cofactors and Vitamins	Nicotinate and Nicotinamide Metabolism	32401	100001092	HMDB00875
1651	32401	0.618941	pyridoxal	Cofactors and Vitamins	Vitamin B6 Metabolism	1651	491	HMDB01545	trigonelline (N'-methylnicotinate)	Cofactors and Vitamins	Nicotinate and Nicotinamide Metabolism	32401	100001092	HMDB00875
15681	32401	0.782507	4-guanidinobutanoate	Amino Acid	Guanidino and Acetamido Metabolism	15681	100000096	HMDB03464	trigonelline (N'-methylnicotinate)	Cofactors and Vitamins	Nicotinate and Nicotinamide Metabolism	32401	100001092	HMDB00875
15705	32401	0.65969	cystathionine	Amino Acid	Methionine, Cysteine, SAM and Taurine Metabolism	15705	310	HMDB00099	trigonelline (N'-methylnicotinate)	Cofactors and Vitamins	Nicotinate and Nicotinamide Metabolism	32401	100001092	HMDB00875
15720	32401	0.671558	N-acetylglutamate	Amino Acid	Glutamate Metabolism	15720	100000282	HMDB01138	trigonelline (N'-methylnicotinate)	Cofactors and Vitamins	Nicotinate and Nicotinamide Metabolism	32401	100001092	HMDB00875
15745	32401	0.642073	methylsuccinate	Amino Acid	Leucine, Isoleucine and Valine Metabolism	15745	2051	HMDB01844	trigonelline (N'-methylnicotinate)	Cofactors and Vitamins	Nicotinate and Nicotinamide Metabolism	32401	100001092	HMDB00875
15765	32401	0.663477	ethylmalonate	Amino Acid	Leucine, Isoleucine and Valine Metabolism	15765	2054	HMDB00622	trigonelline (N'-methylnicotinate)	Cofactors and Vitamins	Nicotinate and Nicotinamide Metabolism	32401	100001092	HMDB00875
15910	32401	0.654657	maltotetraose	Carbohydrate	Glycogen Metabolism	15910	100000275	HMDB01296	trigonelline (N'-methylnicotinate)	Cofactors and Vitamins	Nicotinate and Nicotinamide Metabolism	32401	100001092	HMDB00875
19263	32401	0.735623	1-palmitoyl-2-oleoyl-GPE (16:0/18:1)	Lipid	Phosphatidylethanolamine (PE)	19263	1526	HMDB05320	trigonelline (N'-methylnicotinate)	Cofactors and Vitamins	Nicotinate and Nicotinamide Metabolism	32401	100001092	HMDB00875
22185	32401	-0.810307	N-acetylaspartate (NAA)	Amino Acid	Alanine and Aspartate Metabolism	22185	100000787	HMDB00812	trigonelline (N'-methylnicotinate)	Cofactors and Vitamins	Nicotinate and Nicotinamide Metabolism	32401	100001092	HMDB00875
27672	32401	0.700219	3-indoxyl sulfate	Amino Acid	Tryptophan Metabolism	27672	100000467	HMDB00682	trigonelline (N'-methylnicotinate)	Cofactors and Vitamins	Nicotinate and Nicotinamide Metabolism	32401	100001092	HMDB00875
27727	32401	0.624102	glutathione, oxidized (GSSG)	Amino Acid	Glutathione Metabolism	27727	448	HMDB03337	trigonelline (N'-methylnicotinate)	Cofactors and Vitamins	Nicotinate and Nicotinamide Metabolism	32401	100001092	HMDB00875
32349	32401	0.613126	4-imidazoleacetate	Amino Acid	Histidine Metabolism	32349	100001207	HMDB02024	trigonelline (N'-methylnicotinate)	Cofactors and Vitamins	Nicotinate and Nicotinamide Metabolism	32401	100001092	HMDB00875
32401	32401	0.838679	trigonelline (N'-methylnicotinate)	Cofactors and Vitamins	Nicotinate and Nicotinamide Metabolism	32401	100001092	HMDB00875	trigonelline (N'-methylnicotinate)	Cofactors and Vitamins	Nicotinate and Nicotinamide Metabolism	32401	100001092	HMDB00875
32405	32401	0.602916	indolepropionate	Amino Acid	Tryptophan Metabolism	32405	100001083	HMDB02302	trigonelline (N'-methylnicotinate)	Cofactors and Vitamins	Nicotinate and Nicotinamide Metabolism	32401	100001092	HMDB00875
32984	32401	0.712662	N-alpha-acetylornithine	Amino Acid	Urea cycle; Arginine and Proline Metabolism	32984	100000285	HMDB03357	trigonelline (N'-methylnicotinate)	Cofactors and Vitamins	Nicotinate and Nicotinamide Metabolism	32401	100001092	HMDB00875
33013	32401	0.691651	nicotinamide riboside	Cofactors and Vitamins	Nicotinate and Nicotinamide Metabolism	33013	100001310	HMDB00855	trigonelline (N'-methylnicotinate)	Cofactors and Vitamins	Nicotinate and Nicotinamide Metabolism	32401	100001092	HMDB00875
33953	32401	0.796897	N-acetylarginine	Amino Acid	Urea cycle; Arginine and Proline Metabolism	33953	100001266	HMDB04620	trigonelline (N'-methylnicotinate)	Cofactors and Vitamins	Nicotinate and Nicotinamide Metabolism	32401	100001092	HMDB00875
33968	32401	-0.607579	5-dodecenoate (12:1n7)	Lipid	Medium Chain Fatty Acid	33968	100001232	HMDB00529	trigonelline (N'-methylnicotinate)	Cofactors and Vitamins	Nicotinate and Nicotinamide Metabolism	32401	100001092	HMDB00875
39577	32401	0.806461	N-methyl-GABA	Amino Acid	Glutamate Metabolism	39577	100003152		trigonelline (N'-methylnicotinate)	Cofactors and Vitamins	Nicotinate and Nicotinamide Metabolism	32401	100001092	HMDB00875
40406	32401	0.813825	trimethylamine N-oxide	Lipid	Phospholipid Metabolism	40406	100003397	HMDB00925	trigonelline (N'-methylnicotinate)	Cofactors and Vitamins	Nicotinate and Nicotinamide Metabolism	32401	100001092	HMDB00875
42449	32401	0.711689	1-palmitoyl-2-linoleoyl-GPE (16:0/18:2)	Lipid	Phosphatidylethanolamine (PE)	42449	100001870	HMDB05322	trigonelline (N'-methylnicotinate)	Cofactors and Vitamins	Nicotinate and Nicotinamide Metabolism	32401	100001092	HMDB00875
43849	32401	-0.635355	inositol 1-phosphate (I1P)	Lipid	Inositol Metabolism	43849	370	HMDB00213	trigonelline (N'-methylnicotinate)	Cofactors and Vitamins	Nicotinate and Nicotinamide Metabolism	32401	100001092	HMDB00875
44675	32401	-0.670357	docosahexaenoate (DHA; 22:6n3)	Lipid	Polyunsaturated Fatty Acid (n3 and n6)	44675	100000665	HMDB02183	trigonelline (N'-methylnicotinate)	Cofactors and Vitamins	Nicotinate and Nicotinamide Metabolism	32401	100001092	HMDB00875
44688	32401	0.614667	maltotriose	Carbohydrate	Glycogen Metabolism	44688	100000276	HMDB01262	trigonelline (N'-methylnicotinate)	Cofactors and Vitamins	Nicotinate and Nicotinamide Metabolism	32401	100001092	HMDB00875
48434	32401	0.615204	N-acetylcitrulline	Amino Acid	Urea cycle; Arginine and Proline Metabolism	48434	100001577	HMDB00856	trigonelline (N'-methylnicotinate)	Cofactors and Vitamins	Nicotinate and Nicotinamide Metabolism	32401	100001092	HMDB00875
48487	32401	0.613942	4-hydroxy-nonenal-glutathione	Amino Acid	Glutathione Metabolism	48487	100006240		trigonelline (N'-methylnicotinate)	Cofactors and Vitamins	Nicotinate and Nicotinamide Metabolism	32401	100001092	HMDB00875
52461	32401	0.711459	1-palmitoyl-2-oleoyl-GPC (16:0/18:1)	Lipid	Phosphatidylcholine (PC)	52461	1539	HMDB07972	trigonelline (N'-methylnicotinate)	Cofactors and Vitamins	Nicotinate and Nicotinamide Metabolism	32401	100001092	HMDB00875
52464	32401	0.647046	1-palmitoyl-2-arachidonoyl-GPE (16:0/20:4)*	Lipid	Phosphatidylethanolamine (PE)	52464	100008990	HMDB05323	trigonelline (N'-methylnicotinate)	Cofactors and Vitamins	Nicotinate and Nicotinamide Metabolism	32401	100001092	HMDB00875
52467	32401	0.667051	1-palmitoyl-2-arachidonoyl-GPI (16:0/20:4)*	Lipid	Phosphatidylinositol (PI)	52467	100008993	HMDB09789	trigonelline (N'-methylnicotinate)	Cofactors and Vitamins	Nicotinate and Nicotinamide Metabolism	32401	100001092	HMDB00875
52470	32401	0.61323	1-palmitoyl-2-palmitoleoyl-GPC (16:0/16:1)*	Lipid	Phosphatidylcholine (PC)	52470	100008984	HMDB07969	trigonelline (N'-methylnicotinate)	Cofactors and Vitamins	Nicotinate and Nicotinamide Metabolism	32401	100001092	HMDB00875
52944	32401	-0.71544	palmitoylcholine	Lipid	Fatty Acid Metabolism (Acyl Choline)	52944	100009233		trigonelline (N'-methylnicotinate)	Cofactors and Vitamins	Nicotinate and Nicotinamide Metabolism	32401	100001092	HMDB00875
53257	32401	-0.640167	palmitoloelycholine	Lipid	Fatty Acid Metabolism (Acyl Choline)	53257	100009334		trigonelline (N'-methylnicotinate)	Cofactors and Vitamins	Nicotinate and Nicotinamide Metabolism	32401	100001092	HMDB00875
53260	32401	-0.723844	oleoylcholine	Lipid	Fatty Acid Metabolism (Acyl Choline)	53260	100009331		trigonelline (N'-methylnicotinate)	Cofactors and Vitamins	Nicotinate and Nicotinamide Metabolism	32401	100001092	HMDB00875
54812	32401	0.641756	1-palmitoyl-2-gamma-linolenoyl-GPC (16:0/18:3n6)*	Lipid	Phosphatidylcholine (PC)	54812	100009154	HMDB07974	trigonelline (N'-methylnicotinate)	Cofactors and Vitamins	Nicotinate and Nicotinamide Metabolism	32401	100001092	HMDB00875
54950	32401	-0.718191	linoleoyl-docosahexaenoyl-glycerol (18:2/22:6) [2]*	Lipid	Diacylglycerol	54950	100010929	HMDB07266	trigonelline (N'-methylnicotinate)	Cofactors and Vitamins	Nicotinate and Nicotinamide Metabolism	32401	100001092	HMDB00875
54956	32401	-0.661067	linoleoyl-arachidonoyl-glycerol (18:2/20:4) [2]*	Lipid	Diacylglycerol	54956	100010923	HMDB07257	trigonelline (N'-methylnicotinate)	Cofactors and Vitamins	Nicotinate and Nicotinamide Metabolism	32401	100001092	HMDB00875
54968	32401	-0.636377	linoleoyl-linoleoyl-glycerol (18:2/18:2) [1]*	Lipid	Diacylglycerol	54968	100010941	HMDB07248	trigonelline (N'-methylnicotinate)	Cofactors and Vitamins	Nicotinate and Nicotinamide Metabolism	32401	100001092	HMDB00875
55072	32401	0.809841	2-oxoarginine*	Amino Acid	Urea cycle; Arginine and Proline Metabolism	55072	100002784	HMDB04225	trigonelline (N'-methylnicotinate)	Cofactors and Vitamins	Nicotinate and Nicotinamide Metabolism	32401	100001092	HMDB00875
57461	32401	0.685235	argininate*	Amino Acid	Urea cycle; Arginine and Proline Metabolism	57461	100002769	HMDB03148	trigonelline (N'-methylnicotinate)	Cofactors and Vitamins	Nicotinate and Nicotinamide Metabolism	32401	100001092	HMDB00875
57463	32401	-0.752572	linoleoylcholine*	Lipid	Fatty Acid Metabolism (Acyl Choline)	57463	100015760		trigonelline (N'-methylnicotinate)	Cofactors and Vitamins	Nicotinate and Nicotinamide Metabolism	32401	100001092	HMDB00875
57651	32401	-0.619763	hexadecatrienoate (16:3n3)	Lipid	Polyunsaturated Fatty Acid (n3 and n6)	57651	100009393		trigonelline (N'-methylnicotinate)	Cofactors and Vitamins	Nicotinate and Nicotinamide Metabolism	32401	100001092	HMDB00875
57652	32401	-0.728674	hexadecadienoate (16:2n6)	Lipid	Polyunsaturated Fatty Acid (n3 and n6)	57652	100009394	HMDB00477	trigonelline (N'-methylnicotinate)	Cofactors and Vitamins	Nicotinate and Nicotinamide Metabolism	32401	100001092	HMDB00875
57658	32401	-0.613396	heneicosapentaenoate (21:5n3)	Lipid	Polyunsaturated Fatty Acid (n3 and n6)	57658	100015797		trigonelline (N'-methylnicotinate)	Cofactors and Vitamins	Nicotinate and Nicotinamide Metabolism	32401	100001092	HMDB00875
61868	32401	0.794281	1-ribosyl-imidazoleacetate*	Amino Acid	Histidine Metabolism	61868	100001668	HMDB02331	trigonelline (N'-methylnicotinate)	Cofactors and Vitamins	Nicotinate and Nicotinamide Metabolism	32401	100001092	HMDB00875
62850	32401	-0.705607	tetradecadienoate (14:2)*	Lipid	Polyunsaturated Fatty Acid (n3 and n6)	62850	100020343	HMDB00560	trigonelline (N'-methylnicotinate)	Cofactors and Vitamins	Nicotinate and Nicotinamide Metabolism	32401	100001092	HMDB00875
62860	32401	0.673504	N6-methyllysine	Amino Acid	Lysine Metabolism	62860	100003415	HMDB02038	trigonelline (N'-methylnicotinate)	Cofactors and Vitamins	Nicotinate and Nicotinamide Metabolism	32401	100001092	HMDB00875
62954	32401	0.675632	N2-acetyl,N6-methyllysine	Amino Acid	Lysine Metabolism	62954	100020546		trigonelline (N'-methylnicotinate)	Cofactors and Vitamins	Nicotinate and Nicotinamide Metabolism	32401	100001092	HMDB00875
63196	32401	-0.621656	1-palmitoyl-2-docosahexaenoyl-glycosyl-GPE (16:0/22:6)	Lipid	Glycosyl PE	63196	100021397		trigonelline (N'-methylnicotinate)	Cofactors and Vitamins	Nicotinate and Nicotinamide Metabolism	32401	100001092	HMDB00875
1105	32418	0.673631	linoleate (18:2n6)	Lipid	Polyunsaturated Fatty Acid (n3 and n6)	1105	180	HMDB00673	myristoleate (14:1n5)	Lipid	Long Chain Fatty Acid	32418	100001198	HMDB02000
2132	32418	-0.607747	citrulline	Amino Acid	Urea cycle; Arginine and Proline Metabolism	2132	391	HMDB00904	myristoleate (14:1n5)	Lipid	Long Chain Fatty Acid	32418	100001198	HMDB02000
3141	32418	-0.604425	betaine	Amino Acid	Glycine, Serine and Threonine Metabolism	3141	799	HMDB00043	myristoleate (14:1n5)	Lipid	Long Chain Fatty Acid	32418	100001198	HMDB02000
15500	32418	-0.618828	carnitine	Lipid	Carnitine Metabolism	15500	100000007	HMDB00062	myristoleate (14:1n5)	Lipid	Long Chain Fatty Acid	32418	100001198	HMDB02000
15745	32418	-0.624631	methylsuccinate	Amino Acid	Leucine, Isoleucine and Valine Metabolism	15745	2051	HMDB01844	myristoleate (14:1n5)	Lipid	Long Chain Fatty Acid	32418	100001198	HMDB02000
22185	32418	0.702754	N-acetylaspartate (NAA)	Amino Acid	Alanine and Aspartate Metabolism	22185	100000787	HMDB00812	myristoleate (14:1n5)	Lipid	Long Chain Fatty Acid	32418	100001198	HMDB02000
32401	32418	-0.726593	trigonelline (N'-methylnicotinate)	Cofactors and Vitamins	Nicotinate and Nicotinamide Metabolism	32401	100001092	HMDB00875	myristoleate (14:1n5)	Lipid	Long Chain Fatty Acid	32418	100001198	HMDB02000
33939	32418	-0.622646	N-acetylthreonine	Amino Acid	Glycine, Serine and Threonine Metabolism	33939	100001274	HMDB62557	myristoleate (14:1n5)	Lipid	Long Chain Fatty Acid	32418	100001198	HMDB02000
34035	32418	0.724708	linolenate (18:3n3 or 3n6)	Lipid	Polyunsaturated Fatty Acid (n3 and n6)	34035	100001337	HMDB03073	myristoleate (14:1n5)	Lipid	Long Chain Fatty Acid	32418	100001198	HMDB02000
34419	32418	0.634058	1-linoleoyl-GPC (18:2)	Lipid	Lysophospholipid	34419	100001395	HMDB10386	myristoleate (14:1n5)	Lipid	Long Chain Fatty Acid	32418	100001198	HMDB02000
36594	32418	0.605201	1-linoleoyl-GPI* (18:2)*	Lipid	Lysophospholipid	36594	100001778		myristoleate (14:1n5)	Lipid	Long Chain Fatty Acid	32418	100001198	HMDB02000
36600	32418	0.619047	1-linoleoyl-GPE (18:2)*	Lipid	Lysophospholipid	36600	100001570	HMDB11507	myristoleate (14:1n5)	Lipid	Long Chain Fatty Acid	32418	100001198	HMDB02000
36751	32418	-0.614991	N2-acetyllysine	Amino Acid	Lysine Metabolism	36751	100001721	HMDB00446	myristoleate (14:1n5)	Lipid	Long Chain Fatty Acid	32418	100001198	HMDB02000
46798	32418	0.655281	oleoyl-linoleoyl-glycerol (18:1/18:2) [1]	Lipid	Diacylglycerol	46798	100002989	HMDB07219	myristoleate (14:1n5)	Lipid	Long Chain Fatty Acid	32418	100001198	HMDB02000
48434	32418	-0.639274	N-acetylcitrulline	Amino Acid	Urea cycle; Arginine and Proline Metabolism	48434	100001577	HMDB00856	myristoleate (14:1n5)	Lipid	Long Chain Fatty Acid	32418	100001198	HMDB02000
52944	32418	0.604072	palmitoylcholine	Lipid	Fatty Acid Metabolism (Acyl Choline)	52944	100009233		myristoleate (14:1n5)	Lipid	Long Chain Fatty Acid	32418	100001198	HMDB02000
54950	32418	0.691965	linoleoyl-docosahexaenoyl-glycerol (18:2/22:6) [2]*	Lipid	Diacylglycerol	54950	100010929	HMDB07266	myristoleate (14:1n5)	Lipid	Long Chain Fatty Acid	32418	100001198	HMDB02000
54964	32418	0.683596	linoleoyl-linolenoyl-glycerol (18:2/18:3) [2]*	Lipid	Diacylglycerol	54964	100010927	HMDB07250	myristoleate (14:1n5)	Lipid	Long Chain Fatty Acid	32418	100001198	HMDB02000
54967	32418	0.644281	palmitoleoyl-linoleoyl-glycerol (16:1/18:2) [1]*	Lipid	Diacylglycerol	54967	100010930	HMDB07132	myristoleate (14:1n5)	Lipid	Long Chain Fatty Acid	32418	100001198	HMDB02000
54968	32418	0.671802	linoleoyl-linoleoyl-glycerol (18:2/18:2) [1]*	Lipid	Diacylglycerol	54968	100010941	HMDB07248	myristoleate (14:1n5)	Lipid	Long Chain Fatty Acid	32418	100001198	HMDB02000
57463	32418	0.612494	linoleoylcholine*	Lipid	Fatty Acid Metabolism (Acyl Choline)	57463	100015760		myristoleate (14:1n5)	Lipid	Long Chain Fatty Acid	32418	100001198	HMDB02000
57651	32418	0.633679	hexadecatrienoate (16:3n3)	Lipid	Polyunsaturated Fatty Acid (n3 and n6)	57651	100009393		myristoleate (14:1n5)	Lipid	Long Chain Fatty Acid	32418	100001198	HMDB02000
57652	32418	0.748867	hexadecadienoate (16:2n6)	Lipid	Polyunsaturated Fatty Acid (n3 and n6)	57652	100009394	HMDB00477	myristoleate (14:1n5)	Lipid	Long Chain Fatty Acid	32418	100001198	HMDB02000
62860	32418	-0.695204	N6-methyllysine	Amino Acid	Lysine Metabolism	62860	100003415	HMDB02038	myristoleate (14:1n5)	Lipid	Long Chain Fatty Acid	32418	100001198	HMDB02000
63196	32418	0.605238	1-palmitoyl-2-docosahexaenoyl-glycosyl-GPE (16:0/22:6)	Lipid	Glycosyl PE	63196	100021397		myristoleate (14:1n5)	Lipid	Long Chain Fatty Acid	32418	100001198	HMDB02000
35137	32452	-0.615342	N2,N2-dimethylguanosine	Nucleotide	Purine Metabolism, Guanine containing	35137	100001412	HMDB04824	propionylcarnitine (C3)	Lipid	Fatty Acid Metabolism (also BCAA Metabolism)	32452	100001162	HMDB00824
62807	32452	0.613571	3'-dephospho-CoA-glutathione*	Amino Acid	Glutathione Metabolism	62807	100020899		propionylcarnitine (C3)	Lipid	Fatty Acid Metabolism (also BCAA Metabolism)	32452	100001162	HMDB00824
2132	32457	-0.607748	citrulline	Amino Acid	Urea cycle; Arginine and Proline Metabolism	2132	391	HMDB00904	3-hydroxylaurate	Lipid	Fatty Acid, Monohydroxy	32457	100001112	HMDB00387
36600	32457	0.629571	1-linoleoyl-GPE (18:2)*	Lipid	Lysophospholipid	36600	100001570	HMDB11507	3-hydroxylaurate	Lipid	Fatty Acid, Monohydroxy	32457	100001112	HMDB00387
54950	32457	0.664623	linoleoyl-docosahexaenoyl-glycerol (18:2/22:6) [2]*	Lipid	Diacylglycerol	54950	100010929	HMDB07266	3-hydroxylaurate	Lipid	Fatty Acid, Monohydroxy	32457	100001112	HMDB00387
62860	32457	-0.632995	N6-methyllysine	Amino Acid	Lysine Metabolism	62860	100003415	HMDB02038	3-hydroxylaurate	Lipid	Fatty Acid, Monohydroxy	32457	100001112	HMDB00387
19263	32504	-0.661923	1-palmitoyl-2-oleoyl-GPE (16:0/18:1)	Lipid	Phosphatidylethanolamine (PE)	19263	1526	HMDB05320	docosapentaenoate (n3 DPA; 22:5n3)	Lipid	Polyunsaturated Fatty Acid (n3 and n6)	32504	100001181	HMDB06528
52461	32504	-0.622206	1-palmitoyl-2-oleoyl-GPC (16:0/18:1)	Lipid	Phosphatidylcholine (PC)	52461	1539	HMDB07972	docosapentaenoate (n3 DPA; 22:5n3)	Lipid	Polyunsaturated Fatty Acid (n3 and n6)	32504	100001181	HMDB06528
52470	32504	-0.67185	1-palmitoyl-2-palmitoleoyl-GPC (16:0/16:1)*	Lipid	Phosphatidylcholine (PC)	52470	100008984	HMDB07969	docosapentaenoate (n3 DPA; 22:5n3)	Lipid	Polyunsaturated Fatty Acid (n3 and n6)	32504	100001181	HMDB06528
52669	32504	-0.653155	1-palmitoyl-2-oleoyl-GPI (16:0/18:1)*	Lipid	Phosphatidylinositol (PI)	52669	100009066	HMDB09783	docosapentaenoate (n3 DPA; 22:5n3)	Lipid	Polyunsaturated Fatty Acid (n3 and n6)	32504	100001181	HMDB06528
54942	32504	-0.618123	palmitoyl-oleoyl-glycerol (16:0/18:1) [2]*	Lipid	Diacylglycerol	54942	100010917	HMDB07102	docosapentaenoate (n3 DPA; 22:5n3)	Lipid	Polyunsaturated Fatty Acid (n3 and n6)	32504	100001181	HMDB06528
57341	32504	-0.625289	1,2-dipalmitoyl-GPE (16:0/16:0)*	Lipid	Phosphatidylethanolamine (PE)	57341	100009204	HMDB08923	docosapentaenoate (n3 DPA; 22:5n3)	Lipid	Polyunsaturated Fatty Acid (n3 and n6)	32504	100001181	HMDB06528
57461	32504	-0.613223	argininate*	Amino Acid	Urea cycle; Arginine and Proline Metabolism	57461	100002769	HMDB03148	docosapentaenoate (n3 DPA; 22:5n3)	Lipid	Polyunsaturated Fatty Acid (n3 and n6)	32504	100001181	HMDB06528
63200	32504	-0.65023	1-palmitoyl-2-oleoyl-glycosyl-GPE (16:0/18:1)	Lipid	Glycosyl PE	63200	100021389		docosapentaenoate (n3 DPA; 22:5n3)	Lipid	Polyunsaturated Fatty Acid (n3 and n6)	32504	100001181	HMDB06528
35170	32506	0.605191	maltohexaose	Carbohydrate	Glycogen Metabolism	35170	100001448	HMDB12253	2-linoleoylglycerol (18:2)	Lipid	Monoacylglycerol	32506	100000987	HMDB11538
2132	32553	-0.610455	citrulline	Amino Acid	Urea cycle; Arginine and Proline Metabolism	2132	391	HMDB00904	phenol sulfate	Amino Acid	Tyrosine Metabolism	32553	100001510	HMDB60015
32553	32553	0.91729	phenol sulfate	Amino Acid	Tyrosine Metabolism	32553	100001510	HMDB60015	phenol sulfate	Amino Acid	Tyrosine Metabolism	32553	100001510	HMDB60015
33945	32553	0.656479	phenylacetylglycine	Peptide	Acetylated Peptides	33945	100001275	HMDB00821	phenol sulfate	Amino Acid	Tyrosine Metabolism	32553	100001510	HMDB60015
39582	32553	-0.644169	nicotinamide N-oxide	Cofactors and Vitamins	Nicotinate and Nicotinamide Metabolism	39582	100002763	HMDB02730	phenol sulfate	Amino Acid	Tyrosine Metabolism	32553	100001510	HMDB60015
52747	32553	0.723006	phenol glucuronide	Amino Acid	Tyrosine Metabolism	52747	100006679	HMDB60014	phenol sulfate	Amino Acid	Tyrosine Metabolism	32553	100001510	HMDB60015
1110	33230	0.655197	arachidonate (20:4n6)	Lipid	Polyunsaturated Fatty Acid (n3 and n6)	1110	229	HMDB01043	1-palmitoleoyl-GPC (16:1)*	Lipid	Lysophospholipid	33230	100001511	HMDB10383
38102	33230	0.643955	oleoyl ethanolamide	Lipid	Endocannabinoid	38102	1137	HMDB02088	1-palmitoleoyl-GPC (16:1)*	Lipid	Lysophospholipid	33230	100001511	HMDB10383
39835	33230	0.626044	N-palmitoyltaurine	Lipid	Endocannabinoid	39835	100003239		1-palmitoleoyl-GPC (16:1)*	Lipid	Lysophospholipid	33230	100001511	HMDB10383
48885	33230	0.607072	arabitol/xylitol	Carbohydrate	Pentose Metabolism	48885	100006430		1-palmitoleoyl-GPC (16:1)*	Lipid	Lysophospholipid	33230	100001511	HMDB10383
43849	33419	-0.643456	inositol 1-phosphate (I1P)	Lipid	Inositol Metabolism	43849	370	HMDB00213	2-palmitoylglycerol (16:0)	Lipid	Monoacylglycerol	33419	100001048	HMDB11533
32418	33441	-0.618173	myristoleate (14:1n5)	Lipid	Long Chain Fatty Acid	32418	100001198	HMDB02000	isobutyrylcarnitine (C4)	Amino Acid	Leucine, Isoleucine and Valine Metabolism	33441	100001055	HMDB00736
577	33442	-0.67759	fructose	Carbohydrate	Fructose, Mannose and Galactose Metabolism	577	878	HMDB00660	pseudouridine	Nucleotide	Pyrimidine Metabolism, Uracil containing	33442	821	HMDB00767
584	33442	-0.723021	mannose	Carbohydrate	Fructose, Mannose and Galactose Metabolism	584	803	HMDB00169	pseudouridine	Nucleotide	Pyrimidine Metabolism, Uracil containing	33442	821	HMDB00767
20488	33442	-0.618895	glucose	Carbohydrate	Glycolysis, Gluconeogenesis, and Pyruvate Metabolism	20488	572	HMDB00122	pseudouridine	Nucleotide	Pyrimidine Metabolism, Uracil containing	33442	821	HMDB00767
27710	33442	0.693307	N-acetylglycine	Amino Acid	Glycine, Serine and Threonine Metabolism	27710	100001006	HMDB00532	pseudouridine	Nucleotide	Pyrimidine Metabolism, Uracil containing	33442	821	HMDB00767
52944	33442	0.714259	palmitoylcholine	Lipid	Fatty Acid Metabolism (Acyl Choline)	52944	100009233		pseudouridine	Nucleotide	Pyrimidine Metabolism, Uracil containing	33442	821	HMDB00767
53237	33442	-0.611413	sedoheptulose	Carbohydrate	Pentose Metabolism	53237	100002619	HMDB03219	pseudouridine	Nucleotide	Pyrimidine Metabolism, Uracil containing	33442	821	HMDB00767
53257	33442	0.684488	palmitoloelycholine	Lipid	Fatty Acid Metabolism (Acyl Choline)	53257	100009334		pseudouridine	Nucleotide	Pyrimidine Metabolism, Uracil containing	33442	821	HMDB00767
53260	33442	0.613707	oleoylcholine	Lipid	Fatty Acid Metabolism (Acyl Choline)	53260	100009331		pseudouridine	Nucleotide	Pyrimidine Metabolism, Uracil containing	33442	821	HMDB00767
18476	33447	0.605928	glycocholate	Lipid	Primary Bile Acid Metabolism	18476	342	HMDB00138	palmitoleate (16:1n7)	Lipid	Long Chain Fatty Acid	33447	452	HMDB03229
22185	33447	0.65661	N-acetylaspartate (NAA)	Amino Acid	Alanine and Aspartate Metabolism	22185	100000787	HMDB00812	palmitoleate (16:1n7)	Lipid	Long Chain Fatty Acid	33447	452	HMDB03229
27738	33447	-0.607164	threonate	Cofactors and Vitamins	Ascorbate and Aldarate Metabolism	27738	100001022	HMDB00943	palmitoleate (16:1n7)	Lipid	Long Chain Fatty Acid	33447	452	HMDB03229
32401	33447	-0.639792	trigonelline (N'-methylnicotinate)	Cofactors and Vitamins	Nicotinate and Nicotinamide Metabolism	32401	100001092	HMDB00875	palmitoleate (16:1n7)	Lipid	Long Chain Fatty Acid	33447	452	HMDB03229
36594	33447	0.603183	1-linoleoyl-GPI* (18:2)*	Lipid	Lysophospholipid	36594	100001778		palmitoleate (16:1n7)	Lipid	Long Chain Fatty Acid	33447	452	HMDB03229
37538	33447	-0.621107	15-HETE	Lipid	Eicosanoid	37538	100000565	HMDB02110	palmitoleate (16:1n7)	Lipid	Long Chain Fatty Acid	33447	452	HMDB03229
48434	33447	-0.645481	N-acetylcitrulline	Amino Acid	Urea cycle; Arginine and Proline Metabolism	48434	100001577	HMDB00856	palmitoleate (16:1n7)	Lipid	Long Chain Fatty Acid	33447	452	HMDB03229
54964	33447	0.610408	linoleoyl-linolenoyl-glycerol (18:2/18:3) [2]*	Lipid	Diacylglycerol	54964	100010927	HMDB07250	palmitoleate (16:1n7)	Lipid	Long Chain Fatty Acid	33447	452	HMDB03229
54967	33447	0.608147	palmitoleoyl-linoleoyl-glycerol (16:1/18:2) [1]*	Lipid	Diacylglycerol	54967	100010930	HMDB07132	palmitoleate (16:1n7)	Lipid	Long Chain Fatty Acid	33447	452	HMDB03229
15681	33936	-0.610947	4-guanidinobutanoate	Amino Acid	Guanidino and Acetamido Metabolism	15681	100000096	HMDB03464	octanoylcarnitine (C8)	Lipid	Fatty Acid Metabolism(Acyl Carnitine)	33936	100001247	HMDB00791
36600	33936	0.609159	1-linoleoyl-GPE (18:2)*	Lipid	Lysophospholipid	36600	100001570	HMDB11507	octanoylcarnitine (C8)	Lipid	Fatty Acid Metabolism(Acyl Carnitine)	33936	100001247	HMDB00791
52451	33936	0.602967	1-oleoyl-2-linoleoyl-GPI (18:1/18:2)*	Lipid	Phosphatidylinositol (PI)	52451	100008979	HMDB09838	octanoylcarnitine (C8)	Lipid	Fatty Acid Metabolism(Acyl Carnitine)	33936	100001247	HMDB00791
52603	33936	0.614522	1,2-dilinoleoyl-GPC (18:2/18:2)	Lipid	Phosphatidylcholine (PC)	52603	100008903	HMDB08138	octanoylcarnitine (C8)	Lipid	Fatty Acid Metabolism(Acyl Carnitine)	33936	100001247	HMDB00791
52683	33936	0.727897	1-palmitoleoyl-2-linoleoyl-GPC (16:1/18:2)*	Lipid	Phosphatidylcholine (PC)	52683	100009075	HMDB08006	octanoylcarnitine (C8)	Lipid	Fatty Acid Metabolism(Acyl Carnitine)	33936	100001247	HMDB00791
53174	33936	0.618931	1,2-dilinoleoyl-GPE (18:2/18:2)*	Lipid	Phosphatidylethanolamine (PE)	53174	100009217	HMDB09093	octanoylcarnitine (C8)	Lipid	Fatty Acid Metabolism(Acyl Carnitine)	33936	100001247	HMDB00791
53176	33936	0.625452	1-linoleoyl-2-linolenoyl-GPC (18:2/18:3)*	Lipid	Phosphatidylcholine (PC)	53176	100009343	HMDB08141	octanoylcarnitine (C8)	Lipid	Fatty Acid Metabolism(Acyl Carnitine)	33936	100001247	HMDB00791
62309	33936	0.666474	N-acetyl-isoputreanine*	Amino Acid	Polyamine Metabolism	62309	100020487		octanoylcarnitine (C8)	Lipid	Fatty Acid Metabolism(Acyl Carnitine)	33936	100001247	HMDB00791
603	33943	-0.71753	spermine	Amino Acid	Polyamine Metabolism	603	507	HMDB01256	N-acetylglutamine	Amino Acid	Glutamate Metabolism	33943	100001253	HMDB06029
53195	33943	-0.615362	1-myristoyl-2-arachidonoyl-GPC (14:0/20:4)*	Lipid	Phosphatidylcholine (PC)	53195	100009139	HMDB07883	N-acetylglutamine	Amino Acid	Glutamate Metabolism	33943	100001253	HMDB06029
32553	33945	0.756927	phenol sulfate	Amino Acid	Tyrosine Metabolism	32553	100001510	HMDB60015	phenylacetylglycine	Peptide	Acetylated Peptides	33945	100001275	HMDB00821
33945	33945	0.726721	phenylacetylglycine	Peptide	Acetylated Peptides	33945	100001275	HMDB00821	phenylacetylglycine	Peptide	Acetylated Peptides	33945	100001275	HMDB00821
39582	33945	-0.65648	nicotinamide N-oxide	Cofactors and Vitamins	Nicotinate and Nicotinamide Metabolism	39582	100002763	HMDB02730	phenylacetylglycine	Peptide	Acetylated Peptides	33945	100001275	HMDB00821
33013	33952	-0.6076	nicotinamide riboside	Cofactors and Vitamins	Nicotinate and Nicotinamide Metabolism	33013	100001310	HMDB00855	myristoylcarnitine (C14)	Lipid	Fatty Acid Metabolism(Acyl Carnitine)	33952	100001270	HMDB05066
33487	33952	-0.620818	glutamate, gamma-methyl ester	Amino Acid	Glutamate Metabolism	33487	100001103	HMDB61715	myristoylcarnitine (C14)	Lipid	Fatty Acid Metabolism(Acyl Carnitine)	33952	100001270	HMDB05066
40406	33952	-0.612368	trimethylamine N-oxide	Lipid	Phospholipid Metabolism	40406	100003397	HMDB00925	myristoylcarnitine (C14)	Lipid	Fatty Acid Metabolism(Acyl Carnitine)	33952	100001270	HMDB05066
54956	33952	0.614312	linoleoyl-arachidonoyl-glycerol (18:2/20:4) [2]*	Lipid	Diacylglycerol	54956	100010923	HMDB07257	myristoylcarnitine (C14)	Lipid	Fatty Acid Metabolism(Acyl Carnitine)	33952	100001270	HMDB05066
39835	33955	0.660619	N-palmitoyltaurine	Lipid	Endocannabinoid	39835	100003239		1-palmitoyl-GPC (16:0)	Lipid	Lysophospholipid	33955	100001263	HMDB10382
48885	33955	0.642242	arabitol/xylitol	Carbohydrate	Pentose Metabolism	48885	100006430		1-palmitoyl-GPC (16:0)	Lipid	Lysophospholipid	33955	100001263	HMDB10382
1110	33961	0.64607	arachidonate (20:4n6)	Lipid	Polyunsaturated Fatty Acid (n3 and n6)	1110	229	HMDB01043	1-stearoyl-GPC (18:0)	Lipid	Lysophospholipid	33961	100001271	HMDB10384
584	34302	-0.641647	mannose	Carbohydrate	Fructose, Mannose and Galactose Metabolism	584	803	HMDB00169	dehydroascorbate	Cofactors and Vitamins	Ascorbate and Aldarate Metabolism	34302	301	HMDB01264
1493	34302	-0.633557	ornithine	Amino Acid	Urea cycle; Arginine and Proline Metabolism	1493	444	HMDB03374	dehydroascorbate	Cofactors and Vitamins	Ascorbate and Aldarate Metabolism	34302	301	HMDB01264
27710	34302	0.624166	N-acetylglycine	Amino Acid	Glycine, Serine and Threonine Metabolism	27710	100001006	HMDB00532	dehydroascorbate	Cofactors and Vitamins	Ascorbate and Aldarate Metabolism	34302	301	HMDB01264
34419	34302	0.608068	1-linoleoyl-GPC (18:2)	Lipid	Lysophospholipid	34419	100001395	HMDB10386	dehydroascorbate	Cofactors and Vitamins	Ascorbate and Aldarate Metabolism	34302	301	HMDB01264
37114	34302	-0.609143	N6-methyladenosine	Nucleotide	Purine Metabolism, Adenine containing	37114	213	HMDB04044	dehydroascorbate	Cofactors and Vitamins	Ascorbate and Aldarate Metabolism	34302	301	HMDB01264
43493	34302	-0.607344	formiminoglutamate	Amino Acid	Histidine Metabolism	43493	100002500	HMDB00854	dehydroascorbate	Cofactors and Vitamins	Ascorbate and Aldarate Metabolism	34302	301	HMDB01264
46142	34302	-0.622693	mannitol/sorbitol	Carbohydrate	Fructose, Mannose and Galactose Metabolism	46142	100001740	HMDB00247	dehydroascorbate	Cofactors and Vitamins	Ascorbate and Aldarate Metabolism	34302	301	HMDB01264
46148	34302	0.706508	UDP-N-acetylglucosamine/galactosamine	Carbohydrate	Nucleotide Sugar	46148	100002957		dehydroascorbate	Cofactors and Vitamins	Ascorbate and Aldarate Metabolism	34302	301	HMDB01264
52944	34302	0.608489	palmitoylcholine	Lipid	Fatty Acid Metabolism (Acyl Choline)	52944	100009233		dehydroascorbate	Cofactors and Vitamins	Ascorbate and Aldarate Metabolism	34302	301	HMDB01264
53237	34302	-0.685052	sedoheptulose	Carbohydrate	Pentose Metabolism	53237	100002619	HMDB03219	dehydroascorbate	Cofactors and Vitamins	Ascorbate and Aldarate Metabolism	34302	301	HMDB01264
57416	34302	-0.622446	N-palmitoyl-sphingadienine (d18:2/16:0)*	Lipid	Ceramides	57416	100015609		dehydroascorbate	Cofactors and Vitamins	Ascorbate and Aldarate Metabolism	34302	301	HMDB01264
62862	34302	-0.632084	N6,N6-dimethyllysine	Amino Acid	Lysine Metabolism	62862	100020417	HMDB13287	dehydroascorbate	Cofactors and Vitamins	Ascorbate and Aldarate Metabolism	34302	301	HMDB01264
577	34396	-0.624726	fructose	Carbohydrate	Fructose, Mannose and Galactose Metabolism	577	878	HMDB00660	choline phosphate	Lipid	Phospholipid Metabolism	34396	267	HMDB01565
15745	34396	-0.615493	methylsuccinate	Amino Acid	Leucine, Isoleucine and Valine Metabolism	15745	2051	HMDB01844	choline phosphate	Lipid	Phospholipid Metabolism	34396	267	HMDB01565
15910	34396	-0.653676	maltotetraose	Carbohydrate	Glycogen Metabolism	15910	100000275	HMDB01296	choline phosphate	Lipid	Phospholipid Metabolism	34396	267	HMDB01565
20488	34396	-0.608682	glucose	Carbohydrate	Glycolysis, Gluconeogenesis, and Pyruvate Metabolism	20488	572	HMDB00122	choline phosphate	Lipid	Phospholipid Metabolism	34396	267	HMDB01565
35652	34396	0.622763	adenosine-5'-diphosphoglucose	Carbohydrate	Nucleotide Sugar	35652	100001644	HMDB06557	choline phosphate	Lipid	Phospholipid Metabolism	34396	267	HMDB01565
40469	34396	-0.635622	N1-Methyl-2-pyridone-5-carboxamide	Cofactors and Vitamins	Nicotinate and Nicotinamide Metabolism	40469	100001468	HMDB04193	choline phosphate	Lipid	Phospholipid Metabolism	34396	267	HMDB01565
44688	34396	-0.626145	maltotriose	Carbohydrate	Glycogen Metabolism	44688	100000276	HMDB01262	choline phosphate	Lipid	Phospholipid Metabolism	34396	267	HMDB01565
603	34397	-0.633825	spermine	Amino Acid	Polyamine Metabolism	603	507	HMDB01256	1-arachidonylglycerol (20:4)	Lipid	Monoacylglycerol	34397	100001433	HMDB11549
12125	34397	0.657066	behenate (22:0)*	Lipid	Long Chain Fatty Acid	12125	314	HMDB00944	1-arachidonylglycerol (20:4)	Lipid	Monoacylglycerol	34397	100001433	HMDB11549
48187	34398	-0.610677	N-acetyltaurine	Amino Acid	Methionine, Cysteine, SAM and Taurine Metabolism	48187	100005466		glycylleucine	Peptide	Dipeptide	34398	100001258	HMDB00759
32418	34407	-0.653762	myristoleate (14:1n5)	Lipid	Long Chain Fatty Acid	32418	100001198	HMDB02000	isovalerylcarnitine (C5)	Amino Acid	Leucine, Isoleucine and Valine Metabolism	34407	100001393	HMDB00688
554	34409	-0.63428	adenine	Nucleotide	Purine Metabolism, Adenine containing	554	880	HMDB00034	stearoylcarnitine (C18)	Lipid	Fatty Acid Metabolism(Acyl Carnitine)	34409	100001391	HMDB00848
32349	34409	-0.620349	4-imidazoleacetate	Amino Acid	Histidine Metabolism	32349	100001207	HMDB02024	stearoylcarnitine (C18)	Lipid	Fatty Acid Metabolism(Acyl Carnitine)	34409	100001391	HMDB00848
33013	34409	-0.668435	nicotinamide riboside	Cofactors and Vitamins	Nicotinate and Nicotinamide Metabolism	33013	100001310	HMDB00855	stearoylcarnitine (C18)	Lipid	Fatty Acid Metabolism(Acyl Carnitine)	34409	100001391	HMDB00848
33946	34409	-0.603037	N-acetylhistidine	Amino Acid	Histidine Metabolism	33946	100001293	HMDB32055	stearoylcarnitine (C18)	Lipid	Fatty Acid Metabolism(Acyl Carnitine)	34409	100001391	HMDB00848
33953	34409	-0.685874	N-acetylarginine	Amino Acid	Urea cycle; Arginine and Proline Metabolism	33953	100001266	HMDB04620	stearoylcarnitine (C18)	Lipid	Fatty Acid Metabolism(Acyl Carnitine)	34409	100001391	HMDB00848
40406	34409	-0.630947	trimethylamine N-oxide	Lipid	Phospholipid Metabolism	40406	100003397	HMDB00925	stearoylcarnitine (C18)	Lipid	Fatty Acid Metabolism(Acyl Carnitine)	34409	100001391	HMDB00848
54956	34409	0.612034	linoleoyl-arachidonoyl-glycerol (18:2/20:4) [2]*	Lipid	Diacylglycerol	54956	100010923	HMDB07257	stearoylcarnitine (C18)	Lipid	Fatty Acid Metabolism(Acyl Carnitine)	34409	100001391	HMDB00848
62736	34409	0.61377	4-methylhexanoylglycine	Lipid	Fatty Acid Metabolism(Acyl Glycine)	62736	100020632		stearoylcarnitine (C18)	Lipid	Fatty Acid Metabolism(Acyl Carnitine)	34409	100001391	HMDB00848
62850	34409	0.642914	tetradecadienoate (14:2)*	Lipid	Polyunsaturated Fatty Acid (n3 and n6)	62850	100020343	HMDB00560	stearoylcarnitine (C18)	Lipid	Fatty Acid Metabolism(Acyl Carnitine)	34409	100001391	HMDB00848
31934	34410	0.612787	2-hydroxyadipate	Lipid	Fatty Acid, Dicarboxylate	31934	100001153	HMDB00321	cytidine-5'-diphosphoethanolamine	Lipid	Phospholipid Metabolism	34410	100001407	HMDB01564
39592	34410	-0.642085	S-methylcysteine	Amino Acid	Methionine, Cysteine, SAM and Taurine Metabolism	39592	100002749	HMDB02108	cytidine-5'-diphosphoethanolamine	Lipid	Phospholipid Metabolism	34410	100001407	HMDB01564
61868	34410	0.619812	1-ribosyl-imidazoleacetate*	Amino Acid	Histidine Metabolism	61868	100001668	HMDB02331	cytidine-5'-diphosphoethanolamine	Lipid	Phospholipid Metabolism	34410	100001407	HMDB01564
1591	34418	0.645483	N-acetylvaline	Amino Acid	Leucine, Isoleucine and Valine Metabolism	1591	1084	HMDB11757	cytidine 5'-diphosphocholine	Lipid	Phospholipid Metabolism	34418	1220	HMDB01413
603	34419	0.626113	spermine	Amino Acid	Polyamine Metabolism	603	507	HMDB01256	1-linoleoyl-GPC (18:2)	Lipid	Lysophospholipid	34419	100001395	HMDB10386
53010	34437	0.675543	lactosyl-N-palmitoyl-sphingosine (d18:1/16:0)	Lipid	Lactosylceramides (LCER)	53010	100009030		1-stearoyl-GPG (18:0)	Lipid	Lysophospholipid	34437	100001462
32349	34534	-0.644322	4-imidazoleacetate	Amino Acid	Histidine Metabolism	32349	100001207	HMDB02024	laurylcarnitine (C12)	Lipid	Fatty Acid Metabolism(Acyl Carnitine)	34534	100001392	HMDB02250
33487	34534	-0.630556	glutamate, gamma-methyl ester	Amino Acid	Glutamate Metabolism	33487	100001103	HMDB61715	laurylcarnitine (C12)	Lipid	Fatty Acid Metabolism(Acyl Carnitine)	34534	100001392	HMDB02250
61862	34585	0.642297	hexadecenedioate (C16:1-DC)*	Lipid	Fatty Acid, Dicarboxylate	61862	100019975		4-hydroxybutyrate (GHB)	Lipid	Fatty Acid, Monohydroxy	34585	100001507	HMDB00710
590	35107	0.638183	hypotaurine	Amino Acid	Methionine, Cysteine, SAM and Taurine Metabolism	590	358	HMDB00965	isovalerylglycine	Amino Acid	Leucine, Isoleucine and Valine Metabolism	35107	100001452	HMDB00678
19260	35107	-0.608858	1-oleoyl-GPS (18:1)	Lipid	Lysophospholipid	19260	100000630	HMDB61694	isovalerylglycine	Amino Acid	Leucine, Isoleucine and Valine Metabolism	35107	100001452	HMDB00678
437	35117	-0.607546	5-hydroxyindoleacetate	Amino Acid	Tryptophan Metabolism	437	71	HMDB00763	taurocyamine	Amino Acid	Methionine, Cysteine, SAM and Taurine Metabolism	35117	100001418	HMDB03584
1585	35117	0.603891	N-acetylalanine	Amino Acid	Alanine and Aspartate Metabolism	1585	1110	HMDB00766	taurocyamine	Amino Acid	Methionine, Cysteine, SAM and Taurine Metabolism	35117	100001418	HMDB03584
1868	35117	-0.618951	cysteine	Amino Acid	Methionine, Cysteine, SAM and Taurine Metabolism	1868	800	HMDB00574	taurocyamine	Amino Acid	Methionine, Cysteine, SAM and Taurine Metabolism	35117	100001418	HMDB03584
33983	35117	-0.610803	tauro-beta-muricholate	Lipid	Primary Bile Acid Metabolism	33983	100001250	HMDB00932	taurocyamine	Amino Acid	Methionine, Cysteine, SAM and Taurine Metabolism	35117	100001418	HMDB03584
35117	35117	0.617662	taurocyamine	Amino Acid	Methionine, Cysteine, SAM and Taurine Metabolism	35117	100001418	HMDB03584	taurocyamine	Amino Acid	Methionine, Cysteine, SAM and Taurine Metabolism	35117	100001418	HMDB03584
45428	35117	0.617881	N-acetylmethionine sulfoxide	Amino Acid	Methionine, Cysteine, SAM and Taurine Metabolism	45428	100005463		taurocyamine	Amino Acid	Methionine, Cysteine, SAM and Taurine Metabolism	35117	100001418	HMDB03584
48782	35117	0.624243	C-glycosyltryptophan	Amino Acid	Tryptophan Metabolism	48782	100006379		taurocyamine	Amino Acid	Methionine, Cysteine, SAM and Taurine Metabolism	35117	100001418	HMDB03584
61861	35117	-0.626783	octadecenedioate (C18:1-DC)*	Lipid	Fatty Acid, Dicarboxylate	61861	100019978		taurocyamine	Amino Acid	Methionine, Cysteine, SAM and Taurine Metabolism	35117	100001418	HMDB03584
33934	35142	0.618634	gamma-glutamyl-epsilon-lysine	Peptide	Gamma-glutamyl Amino Acid	33934	100001262	HMDB03869	adenosine 3'-monophosphate (3'-AMP)	Nucleotide	Purine Metabolism, Adenine containing	35142	100001449	HMDB03540
43255	35142	0.663255	N-acetyl-1-methylhistidine*	Amino Acid	Histidine Metabolism	43255	100004299		adenosine 3'-monophosphate (3'-AMP)	Nucleotide	Purine Metabolism, Adenine containing	35142	100001449	HMDB03540
554	35159	-0.624431	adenine	Nucleotide	Purine Metabolism, Adenine containing	554	880	HMDB00034	cysteine-glutathione disulfide	Amino Acid	Glutathione Metabolism	35159	100001437	HMDB00656
1114	35159	0.631569	deoxycholate	Lipid	Secondary Bile Acid Metabolism	1114	302	HMDB00626	cysteine-glutathione disulfide	Amino Acid	Glutathione Metabolism	35159	100001437	HMDB00656
1651	35159	-0.71777	pyridoxal	Cofactors and Vitamins	Vitamin B6 Metabolism	1651	491	HMDB01545	cysteine-glutathione disulfide	Amino Acid	Glutathione Metabolism	35159	100001437	HMDB00656
12261	35159	0.627342	taurodeoxycholate	Lipid	Secondary Bile Acid Metabolism	12261	1668	HMDB00896	cysteine-glutathione disulfide	Amino Acid	Glutathione Metabolism	35159	100001437	HMDB00656
15681	35159	-0.633194	4-guanidinobutanoate	Amino Acid	Guanidino and Acetamido Metabolism	15681	100000096	HMDB03464	cysteine-glutathione disulfide	Amino Acid	Glutathione Metabolism	35159	100001437	HMDB00656
15765	35159	-0.605883	ethylmalonate	Amino Acid	Leucine, Isoleucine and Valine Metabolism	15765	2054	HMDB00622	cysteine-glutathione disulfide	Amino Acid	Glutathione Metabolism	35159	100001437	HMDB00656
15860	35159	0.73769	UDP-galactose	Carbohydrate	Nucleotide Sugar	15860	100000298	HMDB00302	cysteine-glutathione disulfide	Amino Acid	Glutathione Metabolism	35159	100001437	HMDB00656
15910	35159	-0.740928	maltotetraose	Carbohydrate	Glycogen Metabolism	15910	100000275	HMDB01296	cysteine-glutathione disulfide	Amino Acid	Glutathione Metabolism	35159	100001437	HMDB00656
19263	35159	-0.606906	1-palmitoyl-2-oleoyl-GPE (16:0/18:1)	Lipid	Phosphatidylethanolamine (PE)	19263	1526	HMDB05320	cysteine-glutathione disulfide	Amino Acid	Glutathione Metabolism	35159	100001437	HMDB00656
27727	35159	-0.608144	glutathione, oxidized (GSSG)	Amino Acid	Glutathione Metabolism	27727	448	HMDB03337	cysteine-glutathione disulfide	Amino Acid	Glutathione Metabolism	35159	100001437	HMDB00656
32344	35159	0.612338	UDP-glucose	Carbohydrate	Nucleotide Sugar	32344	1096	HMDB00286	cysteine-glutathione disulfide	Amino Acid	Glutathione Metabolism	35159	100001437	HMDB00656
33013	35159	-0.689661	nicotinamide riboside	Cofactors and Vitamins	Nicotinate and Nicotinamide Metabolism	33013	100001310	HMDB00855	cysteine-glutathione disulfide	Amino Acid	Glutathione Metabolism	35159	100001437	HMDB00656
35163	35159	-0.779595	maltopentaose	Carbohydrate	Glycogen Metabolism	35163	100001447	HMDB12254	cysteine-glutathione disulfide	Amino Acid	Glutathione Metabolism	35159	100001437	HMDB00656
35170	35159	-0.654372	maltohexaose	Carbohydrate	Glycogen Metabolism	35170	100001448	HMDB12253	cysteine-glutathione disulfide	Amino Acid	Glutathione Metabolism	35159	100001437	HMDB00656
39577	35159	-0.736033	N-methyl-GABA	Amino Acid	Glutamate Metabolism	39577	100003152		cysteine-glutathione disulfide	Amino Acid	Glutathione Metabolism	35159	100001437	HMDB00656
40406	35159	-0.79663	trimethylamine N-oxide	Lipid	Phospholipid Metabolism	40406	100003397	HMDB00925	cysteine-glutathione disulfide	Amino Acid	Glutathione Metabolism	35159	100001437	HMDB00656
43802	35159	-0.62353	guanidinoacetate	Amino Acid	Creatine Metabolism	43802	344	HMDB00128	cysteine-glutathione disulfide	Amino Acid	Glutathione Metabolism	35159	100001437	HMDB00656
44688	35159	-0.690743	maltotriose	Carbohydrate	Glycogen Metabolism	44688	100000276	HMDB01262	cysteine-glutathione disulfide	Amino Acid	Glutathione Metabolism	35159	100001437	HMDB00656
52944	35159	0.656994	palmitoylcholine	Lipid	Fatty Acid Metabolism (Acyl Choline)	52944	100009233		cysteine-glutathione disulfide	Amino Acid	Glutathione Metabolism	35159	100001437	HMDB00656
54969	35159	0.612667	linoleoyl-linoleoyl-glycerol (18:2/18:2) [2]*	Lipid	Diacylglycerol	54969	100010942	HMDB07248	cysteine-glutathione disulfide	Amino Acid	Glutathione Metabolism	35159	100001437	HMDB00656
55072	35159	-0.736126	2-oxoarginine*	Amino Acid	Urea cycle; Arginine and Proline Metabolism	55072	100002784	HMDB04225	cysteine-glutathione disulfide	Amino Acid	Glutathione Metabolism	35159	100001437	HMDB00656
57461	35159	-0.62849	argininate*	Amino Acid	Urea cycle; Arginine and Proline Metabolism	57461	100002769	HMDB03148	cysteine-glutathione disulfide	Amino Acid	Glutathione Metabolism	35159	100001437	HMDB00656
62954	35159	-0.609513	N2-acetyl,N6-methyllysine	Amino Acid	Lysine Metabolism	62954	100020546		cysteine-glutathione disulfide	Amino Acid	Glutathione Metabolism	35159	100001437	HMDB00656
40406	35160	-0.603982	trimethylamine N-oxide	Lipid	Phospholipid Metabolism	40406	100003397	HMDB00925	oleoylcarnitine (C18:1)	Lipid	Fatty Acid Metabolism(Acyl Carnitine)	35160	100001501	HMDB05065
2183	35172	-0.630874	thymidine	Nucleotide	Pyrimidine Metabolism, Thymine containing	2183	872	HMDB00273	orotidine	Nucleotide	Pyrimidine Metabolism, Orotate containing	35172	100001416	HMDB00788
12125	35172	-0.731138	behenate (22:0)*	Lipid	Long Chain Fatty Acid	12125	314	HMDB00944	orotidine	Nucleotide	Pyrimidine Metabolism, Orotate containing	35172	100001416	HMDB00788
37070	35172	-0.682005	methylphosphate	Nucleotide	Purine and Pyrimidine Metabolism	37070	100001805	HMDB61711	orotidine	Nucleotide	Pyrimidine Metabolism, Orotate containing	35172	100001416	HMDB00788
46286	35172	-0.606564	19,20-DiHDPA	Lipid	Fatty Acid, Dihydroxy	46286	100002844	HMDB10214	orotidine	Nucleotide	Pyrimidine Metabolism, Orotate containing	35172	100001416	HMDB00788
1605	35174	0.615414	ursodeoxycholate	Lipid	Secondary Bile Acid Metabolism	1605	1135	HMDB00946	mead acid (20:3n9)	Lipid	Polyunsaturated Fatty Acid (n3 and n6)	35174	100001472	HMDB10378
37070	35253	0.662071	methylphosphate	Nucleotide	Purine and Pyrimidine Metabolism	37070	100001805	HMDB61711	2-palmitoyl-GPC (16:0)*	Lipid	Lysophospholipid	35253	100001562	HMDB61702
2132	35436	-0.657451	citrulline	Amino Acid	Urea cycle; Arginine and Proline Metabolism	2132	391	HMDB00904	hexanoylglycine	Lipid	Fatty Acid Metabolism(Acyl Glycine)	35436	100001527	HMDB00701
3138	35436	-0.621941	pyridoxamine phosphate	Cofactors and Vitamins	Vitamin B6 Metabolism	3138	493	HMDB01555	hexanoylglycine	Lipid	Fatty Acid Metabolism(Acyl Glycine)	35436	100001527	HMDB00701
3141	35436	-0.765767	betaine	Amino Acid	Glycine, Serine and Threonine Metabolism	3141	799	HMDB00043	hexanoylglycine	Lipid	Fatty Acid Metabolism(Acyl Glycine)	35436	100001527	HMDB00701
15500	35436	-0.607098	carnitine	Lipid	Carnitine Metabolism	15500	100000007	HMDB00062	hexanoylglycine	Lipid	Fatty Acid Metabolism(Acyl Glycine)	35436	100001527	HMDB00701
15720	35436	-0.621624	N-acetylglutamate	Amino Acid	Glutamate Metabolism	15720	100000282	HMDB01138	hexanoylglycine	Lipid	Fatty Acid Metabolism(Acyl Glycine)	35436	100001527	HMDB00701
15745	35436	-0.606127	methylsuccinate	Amino Acid	Leucine, Isoleucine and Valine Metabolism	15745	2051	HMDB01844	hexanoylglycine	Lipid	Fatty Acid Metabolism(Acyl Glycine)	35436	100001527	HMDB00701
27710	35436	0.680783	N-acetylglycine	Amino Acid	Glycine, Serine and Threonine Metabolism	27710	100001006	HMDB00532	hexanoylglycine	Lipid	Fatty Acid Metabolism(Acyl Glycine)	35436	100001527	HMDB00701
32349	35436	-0.630277	4-imidazoleacetate	Amino Acid	Histidine Metabolism	32349	100001207	HMDB02024	hexanoylglycine	Lipid	Fatty Acid Metabolism(Acyl Glycine)	35436	100001527	HMDB00701
32401	35436	-0.622031	trigonelline (N'-methylnicotinate)	Cofactors and Vitamins	Nicotinate and Nicotinamide Metabolism	32401	100001092	HMDB00875	hexanoylglycine	Lipid	Fatty Acid Metabolism(Acyl Glycine)	35436	100001527	HMDB00701
33946	35436	-0.713739	N-acetylhistidine	Amino Acid	Histidine Metabolism	33946	100001293	HMDB32055	hexanoylglycine	Lipid	Fatty Acid Metabolism(Acyl Glycine)	35436	100001527	HMDB00701
33968	35436	0.709685	5-dodecenoate (12:1n7)	Lipid	Medium Chain Fatty Acid	33968	100001232	HMDB00529	hexanoylglycine	Lipid	Fatty Acid Metabolism(Acyl Glycine)	35436	100001527	HMDB00701
34035	35436	0.705127	linolenate (18:3n3 or 3n6)	Lipid	Polyunsaturated Fatty Acid (n3 and n6)	34035	100001337	HMDB03073	hexanoylglycine	Lipid	Fatty Acid Metabolism(Acyl Glycine)	35436	100001527	HMDB00701
34419	35436	0.646717	1-linoleoyl-GPC (18:2)	Lipid	Lysophospholipid	34419	100001395	HMDB10386	hexanoylglycine	Lipid	Fatty Acid Metabolism(Acyl Glycine)	35436	100001527	HMDB00701
36594	35436	0.627467	1-linoleoyl-GPI* (18:2)*	Lipid	Lysophospholipid	36594	100001778		hexanoylglycine	Lipid	Fatty Acid Metabolism(Acyl Glycine)	35436	100001527	HMDB00701
37058	35436	-0.621667	succinylcarnitine (C4)	Energy	TCA Cycle	37058	100001948	HMDB61717	hexanoylglycine	Lipid	Fatty Acid Metabolism(Acyl Glycine)	35436	100001527	HMDB00701
46798	35436	0.711566	oleoyl-linoleoyl-glycerol (18:1/18:2) [1]	Lipid	Diacylglycerol	46798	100002989	HMDB07219	hexanoylglycine	Lipid	Fatty Acid Metabolism(Acyl Glycine)	35436	100001527	HMDB00701
52633	35436	0.743077	palmitoyl-linoleoyl-glycerol (16:0/18:2) [1]*	Lipid	Diacylglycerol	52633	100009052	HMDB07103	hexanoylglycine	Lipid	Fatty Acid Metabolism(Acyl Glycine)	35436	100001527	HMDB00701
52673	35436	-0.608891	1-(1-enyl-palmitoyl)-2-arachidonoyl-GPE (P-16:0/20:4)*	Lipid	Plasmalogen	52673	100009002	HMDB11352	hexanoylglycine	Lipid	Fatty Acid Metabolism(Acyl Glycine)	35436	100001527	HMDB00701
52944	35436	0.681614	palmitoylcholine	Lipid	Fatty Acid Metabolism (Acyl Choline)	52944	100009233		hexanoylglycine	Lipid	Fatty Acid Metabolism(Acyl Glycine)	35436	100001527	HMDB00701
52988	35436	0.680804	adipoylcarnitine (C6-DC)	Lipid	Fatty Acid Metabolism(Acyl Carnitine)	52988	100006614	HMDB61677	hexanoylglycine	Lipid	Fatty Acid Metabolism(Acyl Glycine)	35436	100001527	HMDB00701
53257	35436	0.70705	palmitoloelycholine	Lipid	Fatty Acid Metabolism (Acyl Choline)	53257	100009334		hexanoylglycine	Lipid	Fatty Acid Metabolism(Acyl Glycine)	35436	100001527	HMDB00701
53260	35436	0.717461	oleoylcholine	Lipid	Fatty Acid Metabolism (Acyl Choline)	53260	100009331		hexanoylglycine	Lipid	Fatty Acid Metabolism(Acyl Glycine)	35436	100001527	HMDB00701
54955	35436	0.632399	linoleoyl-arachidonoyl-glycerol (18:2/20:4) [1]*	Lipid	Diacylglycerol	54955	100010922	HMDB07257	hexanoylglycine	Lipid	Fatty Acid Metabolism(Acyl Glycine)	35436	100001527	HMDB00701
54964	35436	0.705091	linoleoyl-linolenoyl-glycerol (18:2/18:3) [2]*	Lipid	Diacylglycerol	54964	100010927	HMDB07250	hexanoylglycine	Lipid	Fatty Acid Metabolism(Acyl Glycine)	35436	100001527	HMDB00701
54966	35436	0.607514	diacylglycerol (16:1/18:2 [2], 16:0/18:3 [1])*	Lipid	Diacylglycerol	54966	100010940		hexanoylglycine	Lipid	Fatty Acid Metabolism(Acyl Glycine)	35436	100001527	HMDB00701
54967	35436	0.723892	palmitoleoyl-linoleoyl-glycerol (16:1/18:2) [1]*	Lipid	Diacylglycerol	54967	100010930	HMDB07132	hexanoylglycine	Lipid	Fatty Acid Metabolism(Acyl Glycine)	35436	100001527	HMDB00701
54968	35436	0.665441	linoleoyl-linoleoyl-glycerol (18:2/18:2) [1]*	Lipid	Diacylglycerol	54968	100010941	HMDB07248	hexanoylglycine	Lipid	Fatty Acid Metabolism(Acyl Glycine)	35436	100001527	HMDB00701
57463	35436	0.705344	linoleoylcholine*	Lipid	Fatty Acid Metabolism (Acyl Choline)	57463	100015760		hexanoylglycine	Lipid	Fatty Acid Metabolism(Acyl Glycine)	35436	100001527	HMDB00701
57652	35436	0.698765	hexadecadienoate (16:2n6)	Lipid	Polyunsaturated Fatty Acid (n3 and n6)	57652	100009394	HMDB00477	hexanoylglycine	Lipid	Fatty Acid Metabolism(Acyl Glycine)	35436	100001527	HMDB00701
62850	35436	0.733187	tetradecadienoate (14:2)*	Lipid	Polyunsaturated Fatty Acid (n3 and n6)	62850	100020343	HMDB00560	hexanoylglycine	Lipid	Fatty Acid Metabolism(Acyl Glycine)	35436	100001527	HMDB00701
63192	35436	0.666956	1-stearoyl-2-linoleoyl-glycosyl-GPE (18:0/18:2)	Lipid	Glycosyl PE	63192	100021403		hexanoylglycine	Lipid	Fatty Acid Metabolism(Acyl Glycine)	35436	100001527	HMDB00701
63193	35436	0.65996	1-stearoyl-2-arachidonoyl-glycosyl-GPE (18:0/20:4)	Lipid	Glycosyl PE	63193	100021404		hexanoylglycine	Lipid	Fatty Acid Metabolism(Acyl Glycine)	35436	100001527	HMDB00701
63194	35436	0.642787	1-stearoyl-2-docosahexaenoyl-glycosyl-GPE (18:0/22:6)	Lipid	Glycosyl PE	63194	100021405		hexanoylglycine	Lipid	Fatty Acid Metabolism(Acyl Glycine)	35436	100001527	HMDB00701
63196	35436	0.676587	1-palmitoyl-2-docosahexaenoyl-glycosyl-GPE (16:0/22:6)	Lipid	Glycosyl PE	63196	100021397		hexanoylglycine	Lipid	Fatty Acid Metabolism(Acyl Glycine)	35436	100001527	HMDB00701
32306	35628	-0.637604	hydroxyproline	Amino Acid	Urea cycle; Arginine and Proline Metabolism	32306	1001	HMDB00725	1-oleoyl-GPE (18:1)	Lipid	Lysophospholipid	35628	100001569	HMDB11506
15765	35629	0.622073	ethylmalonate	Amino Acid	Leucine, Isoleucine and Valine Metabolism	15765	2054	HMDB00622	2-phosphoglycerate	Carbohydrate	Glycolysis, Gluconeogenesis, and Pyruvate Metabolism	35629	100000093	HMDB03391
19263	35629	0.726728	1-palmitoyl-2-oleoyl-GPE (16:0/18:1)	Lipid	Phosphatidylethanolamine (PE)	19263	1526	HMDB05320	2-phosphoglycerate	Carbohydrate	Glycolysis, Gluconeogenesis, and Pyruvate Metabolism	35629	100000093	HMDB03391
22185	35629	-0.708308	N-acetylaspartate (NAA)	Amino Acid	Alanine and Aspartate Metabolism	22185	100000787	HMDB00812	2-phosphoglycerate	Carbohydrate	Glycolysis, Gluconeogenesis, and Pyruvate Metabolism	35629	100000093	HMDB03391
32401	35629	0.629707	trigonelline (N'-methylnicotinate)	Cofactors and Vitamins	Nicotinate and Nicotinamide Metabolism	32401	100001092	HMDB00875	2-phosphoglycerate	Carbohydrate	Glycolysis, Gluconeogenesis, and Pyruvate Metabolism	35629	100000093	HMDB03391
32984	35629	0.633222	N-alpha-acetylornithine	Amino Acid	Urea cycle; Arginine and Proline Metabolism	32984	100000285	HMDB03357	2-phosphoglycerate	Carbohydrate	Glycolysis, Gluconeogenesis, and Pyruvate Metabolism	35629	100000093	HMDB03391
42448	35629	0.603551	1-stearoyl-2-oleoyl-GPE (18:0/18:1)	Lipid	Phosphatidylethanolamine (PE)	42448	100001856	HMDB08993	2-phosphoglycerate	Carbohydrate	Glycolysis, Gluconeogenesis, and Pyruvate Metabolism	35629	100000093	HMDB03391
52461	35629	0.635699	1-palmitoyl-2-oleoyl-GPC (16:0/18:1)	Lipid	Phosphatidylcholine (PC)	52461	1539	HMDB07972	2-phosphoglycerate	Carbohydrate	Glycolysis, Gluconeogenesis, and Pyruvate Metabolism	35629	100000093	HMDB03391
52464	35629	0.628842	1-palmitoyl-2-arachidonoyl-GPE (16:0/20:4)*	Lipid	Phosphatidylethanolamine (PE)	52464	100008990	HMDB05323	2-phosphoglycerate	Carbohydrate	Glycolysis, Gluconeogenesis, and Pyruvate Metabolism	35629	100000093	HMDB03391
52669	35629	0.608229	1-palmitoyl-2-oleoyl-GPI (16:0/18:1)*	Lipid	Phosphatidylinositol (PI)	52669	100009066	HMDB09783	2-phosphoglycerate	Carbohydrate	Glycolysis, Gluconeogenesis, and Pyruvate Metabolism	35629	100000093	HMDB03391
53260	35629	-0.607165	oleoylcholine	Lipid	Fatty Acid Metabolism (Acyl Choline)	53260	100009331		2-phosphoglycerate	Carbohydrate	Glycolysis, Gluconeogenesis, and Pyruvate Metabolism	35629	100000093	HMDB03391
54950	35629	-0.615472	linoleoyl-docosahexaenoyl-glycerol (18:2/22:6) [2]*	Lipid	Diacylglycerol	54950	100010929	HMDB07266	2-phosphoglycerate	Carbohydrate	Glycolysis, Gluconeogenesis, and Pyruvate Metabolism	35629	100000093	HMDB03391
54968	35629	-0.759616	linoleoyl-linoleoyl-glycerol (18:2/18:2) [1]*	Lipid	Diacylglycerol	54968	100010941	HMDB07248	2-phosphoglycerate	Carbohydrate	Glycolysis, Gluconeogenesis, and Pyruvate Metabolism	35629	100000093	HMDB03391
57463	35629	-0.689289	linoleoylcholine*	Lipid	Fatty Acid Metabolism (Acyl Choline)	57463	100015760		2-phosphoglycerate	Carbohydrate	Glycolysis, Gluconeogenesis, and Pyruvate Metabolism	35629	100000093	HMDB03391
57652	35629	-0.623623	hexadecadienoate (16:2n6)	Lipid	Polyunsaturated Fatty Acid (n3 and n6)	57652	100009394	HMDB00477	2-phosphoglycerate	Carbohydrate	Glycolysis, Gluconeogenesis, and Pyruvate Metabolism	35629	100000093	HMDB03391
61868	35629	0.638792	1-ribosyl-imidazoleacetate*	Amino Acid	Histidine Metabolism	61868	100001668	HMDB02331	2-phosphoglycerate	Carbohydrate	Glycolysis, Gluconeogenesis, and Pyruvate Metabolism	35629	100000093	HMDB03391
33997	35631	0.604878	campesterol	Lipid	Sterol	33997	100001269	HMDB02869	1-palmitoyl-GPE (16:0)	Lipid	Lysophospholipid	35631	100001567	HMDB11503
48885	35631	0.64773	arabitol/xylitol	Carbohydrate	Pentose Metabolism	48885	100006430		1-palmitoyl-GPE (16:0)	Lipid	Lysophospholipid	35631	100001567	HMDB11503
3141	35649	-0.688419	betaine	Amino Acid	Glycine, Serine and Threonine Metabolism	3141	799	HMDB00043	sedoheptulose-7-phosphate	Carbohydrate	Pentose Phosphate Pathway	35649	100001628	HMDB01068
17769	35649	0.617954	sphinganine	Lipid	Sphingolipid Synthesis	17769	313	HMDB00269	sedoheptulose-7-phosphate	Carbohydrate	Pentose Phosphate Pathway	35649	100001628	HMDB01068
35159	35649	-0.628156	cysteine-glutathione disulfide	Amino Acid	Glutathione Metabolism	35159	100001437	HMDB00656	sedoheptulose-7-phosphate	Carbohydrate	Pentose Phosphate Pathway	35649	100001628	HMDB01068
52683	35649	0.638378	1-palmitoleoyl-2-linoleoyl-GPC (16:1/18:2)*	Lipid	Phosphatidylcholine (PC)	52683	100009075	HMDB08006	sedoheptulose-7-phosphate	Carbohydrate	Pentose Phosphate Pathway	35649	100001628	HMDB01068
57810	35649	0.614321	nisinate (24:6n3)	Lipid	Polyunsaturated Fatty Acid (n3 and n6)	57810	100015785	HMDB02007	sedoheptulose-7-phosphate	Carbohydrate	Pentose Phosphate Pathway	35649	100001628	HMDB01068
62309	35649	0.698725	N-acetyl-isoputreanine*	Amino Acid	Polyamine Metabolism	62309	100020487		sedoheptulose-7-phosphate	Carbohydrate	Pentose Phosphate Pathway	35649	100001628	HMDB01068
62860	35649	-0.6716	N6-methyllysine	Amino Acid	Lysine Metabolism	62860	100003415	HMDB02038	sedoheptulose-7-phosphate	Carbohydrate	Pentose Phosphate Pathway	35649	100001628	HMDB01068
1591	35665	-0.606584	N-acetylvaline	Amino Acid	Leucine, Isoleucine and Valine Metabolism	1591	1084	HMDB11757	N-acetyl-aspartyl-glutamate (NAAG)	Amino Acid	Glutamate Metabolism	35665	100001612	HMDB01067
62559	35665	-0.604749	1-carboxyethylleucine	Amino Acid	Leucine, Isoleucine and Valine Metabolism	62559	100020425		N-acetyl-aspartyl-glutamate (NAAG)	Amino Acid	Glutamate Metabolism	35665	100001612	HMDB01067
62562	35665	-0.715146	1-carboxyethylvaline	Amino Acid	Leucine, Isoleucine and Valine Metabolism	62562	100020423		N-acetyl-aspartyl-glutamate (NAAG)	Amino Acid	Glutamate Metabolism	35665	100001612	HMDB01067
62566	35665	-0.657608	1-carboxyethylphenylalanine	Amino Acid	Phenylalanine Metabolism	62566	100020419		N-acetyl-aspartyl-glutamate (NAAG)	Amino Acid	Glutamate Metabolism	35665	100001612	HMDB01067
52611	35670	-0.611858	1-stearoyl-2-docosahexaenoyl-GPC (18:0/22:6)	Lipid	Phosphatidylcholine (PC)	52611	100008916	HMDB08057	thiamin diphosphate	Cofactors and Vitamins	Thiamine Metabolism	35670	522	HMDB01372
15915	36600	-0.613713	S-adenosylmethionine (SAM)	Amino Acid	Methionine, Cysteine, SAM and Taurine Metabolism	15915	1263	HMDB01185	1-linoleoyl-GPE (18:2)*	Lipid	Lysophospholipid	36600	100001570	HMDB11507
62807	36600	-0.618489	3'-dephospho-CoA-glutathione*	Amino Acid	Glutathione Metabolism	62807	100020899		1-linoleoyl-GPE (18:2)*	Lipid	Lysophospholipid	36600	100001570	HMDB11507
39835	36602	0.63281	N-palmitoyltaurine	Lipid	Endocannabinoid	39835	100003239		1-oleoyl-GPI (18:1)*	Lipid	Lysophospholipid	36602	100001777
5983	36659	-0.653819	corticosterone	Lipid	Corticosteroids	5983	272	HMDB01547	glycylisoleucine	Peptide	Dipeptide	36659	100001790	HMDB28844
2132	36808	-0.612779	citrulline	Amino Acid	Urea cycle; Arginine and Proline Metabolism	2132	391	HMDB00904	dimethylarginine (SDMA + ADMA)	Amino Acid	Urea cycle; Arginine and Proline Metabolism	36808	100001810	HMDB01539
15860	36808	0.620959	UDP-galactose	Carbohydrate	Nucleotide Sugar	15860	100000298	HMDB00302	dimethylarginine (SDMA + ADMA)	Amino Acid	Urea cycle; Arginine and Proline Metabolism	36808	100001810	HMDB01539
15910	36808	-0.612666	maltotetraose	Carbohydrate	Glycogen Metabolism	15910	100000275	HMDB01296	dimethylarginine (SDMA + ADMA)	Amino Acid	Urea cycle; Arginine and Proline Metabolism	36808	100001810	HMDB01539
19263	36808	-0.661662	1-palmitoyl-2-oleoyl-GPE (16:0/18:1)	Lipid	Phosphatidylethanolamine (PE)	19263	1526	HMDB05320	dimethylarginine (SDMA + ADMA)	Amino Acid	Urea cycle; Arginine and Proline Metabolism	36808	100001810	HMDB01539
20488	36808	-0.674767	glucose	Carbohydrate	Glycolysis, Gluconeogenesis, and Pyruvate Metabolism	20488	572	HMDB00122	dimethylarginine (SDMA + ADMA)	Amino Acid	Urea cycle; Arginine and Proline Metabolism	36808	100001810	HMDB01539
42382	36808	-0.608784	S-adenosylhomocysteine (SAH)	Amino Acid	Methionine, Cysteine, SAM and Taurine Metabolism	42382	197	HMDB00939	dimethylarginine (SDMA + ADMA)	Amino Acid	Urea cycle; Arginine and Proline Metabolism	36808	100001810	HMDB01539
44688	36808	-0.609959	maltotriose	Carbohydrate	Glycogen Metabolism	44688	100000276	HMDB01262	dimethylarginine (SDMA + ADMA)	Amino Acid	Urea cycle; Arginine and Proline Metabolism	36808	100001810	HMDB01539
52461	36808	-0.614578	1-palmitoyl-2-oleoyl-GPC (16:0/18:1)	Lipid	Phosphatidylcholine (PC)	52461	1539	HMDB07972	dimethylarginine (SDMA + ADMA)	Amino Acid	Urea cycle; Arginine and Proline Metabolism	36808	100001810	HMDB01539
52464	36808	-0.64737	1-palmitoyl-2-arachidonoyl-GPE (16:0/20:4)*	Lipid	Phosphatidylethanolamine (PE)	52464	100008990	HMDB05323	dimethylarginine (SDMA + ADMA)	Amino Acid	Urea cycle; Arginine and Proline Metabolism	36808	100001810	HMDB01539
27710	36815	-0.620016	N-acetylglycine	Amino Acid	Glycine, Serine and Threonine Metabolism	27710	100001006	HMDB00532	adenosine 2'-monophosphate (2'-AMP)	Nucleotide	Purine Metabolism, Adenine containing	36815	100001694	HMDB11617
52611	36815	0.603296	1-stearoyl-2-docosahexaenoyl-GPC (18:0/22:6)	Lipid	Phosphatidylcholine (PC)	52611	100008916	HMDB08057	adenosine 2'-monophosphate (2'-AMP)	Nucleotide	Purine Metabolism, Adenine containing	36815	100001694	HMDB11617
62309	36815	-0.641742	N-acetyl-isoputreanine*	Amino Acid	Polyamine Metabolism	62309	100020487		adenosine 2'-monophosphate (2'-AMP)	Nucleotide	Purine Metabolism, Adenine containing	36815	100001694	HMDB11617
1284	36831	-0.636382	threonine	Amino Acid	Glycine, Serine and Threonine Metabolism	1284	564	HMDB00167	cytidine 5'-monophospho-N-acetylneuraminic acid	Carbohydrate	Nucleotide Sugar	36831	1223	HMDB01176
1411	36831	-0.611511	2'-deoxyguanosine	Nucleotide	Purine Metabolism, Guanine containing	1411	348	HMDB00085	cytidine 5'-monophospho-N-acetylneuraminic acid	Carbohydrate	Nucleotide Sugar	36831	1223	HMDB01176
1573	36831	-0.616665	guanosine	Nucleotide	Purine Metabolism, Guanine containing	1573	1099	HMDB00133	cytidine 5'-monophospho-N-acetylneuraminic acid	Carbohydrate	Nucleotide Sugar	36831	1223	HMDB01176
12125	36831	-0.609804	behenate (22:0)*	Lipid	Long Chain Fatty Acid	12125	314	HMDB00944	cytidine 5'-monophospho-N-acetylneuraminic acid	Carbohydrate	Nucleotide Sugar	36831	1223	HMDB01176
37070	36831	-0.712492	methylphosphate	Nucleotide	Purine and Pyrimidine Metabolism	37070	100001805	HMDB61711	cytidine 5'-monophospho-N-acetylneuraminic acid	Carbohydrate	Nucleotide Sugar	36831	1223	HMDB01176
57476	36831	0.643534	sphingomyelin (d18:0/20:0, d16:0/22:0)*	Lipid	Dihydrosphingomyelins	57476	100015786		cytidine 5'-monophospho-N-acetylneuraminic acid	Carbohydrate	Nucleotide Sugar	36831	1223	HMDB01176
57525	36831	0.63968	erucoylcarnitine (C22:1)*	Lipid	Fatty Acid Metabolism(Acyl Carnitine)	57525	100015841		cytidine 5'-monophospho-N-acetylneuraminic acid	Carbohydrate	Nucleotide Sugar	36831	1223	HMDB01176
5345	37058	0.604342	uridine 5'-diphosphate (UDP)	Nucleotide	Pyrimidine Metabolism, Uracil containing	5345	870	HMDB00295	succinylcarnitine (C4-DC)	Energy	TCA Cycle	37058	100001948	HMDB61717
48487	37058	0.621722	4-hydroxy-nonenal-glutathione	Amino Acid	Glutathione Metabolism	48487	100006240		succinylcarnitine (C4-DC)	Energy	TCA Cycle	37058	100001948	HMDB61717
63193	37058	-0.675266	1-stearoyl-2-arachidonoyl-glycosyl-GPE (18:0/20:4)	Lipid	Glycosyl PE	63193	100021404		succinylcarnitine (C4-DC)	Energy	TCA Cycle	37058	100001948	HMDB61717
63196	37058	-0.606174	1-palmitoyl-2-docosahexaenoyl-glycosyl-GPE (16:0/22:6)	Lipid	Glycosyl PE	63196	100021397		succinylcarnitine (C4-DC)	Energy	TCA Cycle	37058	100001948	HMDB61717
603	37070	-0.606126	spermine	Amino Acid	Polyamine Metabolism	603	507	HMDB01256	methylphosphate	Nucleotide	Purine and Pyrimidine Metabolism	37070	100001805	HMDB61711
1589	37070	0.630801	N-acetylmethionine	Amino Acid	Methionine, Cysteine, SAM and Taurine Metabolism	1589	1083	HMDB11745	methylphosphate	Nucleotide	Purine and Pyrimidine Metabolism	37070	100001805	HMDB61711
1759	37070	-0.604109	N-stearoyl-sphinganine (d18:0/18:0)*	Lipid	Dihydroceramides	1759	922		methylphosphate	Nucleotide	Purine and Pyrimidine Metabolism	37070	100001805	HMDB61711
15650	37070	-0.602798	1-methyladenosine	Nucleotide	Purine Metabolism, Adenine containing	15650	1242	HMDB03331	methylphosphate	Nucleotide	Purine and Pyrimidine Metabolism	37070	100001805	HMDB61711
33487	37070	0.724771	glutamate, gamma-methyl ester	Amino Acid	Glutamate Metabolism	33487	100001103	HMDB61715	methylphosphate	Nucleotide	Purine and Pyrimidine Metabolism	37070	100001805	HMDB61711
36815	37070	0.624664	2'-AMP	Nucleotide	Purine Metabolism, Adenine containing	36815	100001694	HMDB11617	methylphosphate	Nucleotide	Purine and Pyrimidine Metabolism	37070	100001805	HMDB61711
57404	37070	0.611604	glycerophosphoserine*	Lipid	Phospholipid Metabolism	57404	100015666		methylphosphate	Nucleotide	Purine and Pyrimidine Metabolism	37070	100001805	HMDB61711
603	37076	0.603191	spermine	Amino Acid	Polyamine Metabolism	603	507	HMDB01256	N-acetylserine	Amino Acid	Glycine, Serine and Threonine Metabolism	37076	100001851	HMDB02931
12125	37076	-0.69311	behenate (22:0)*	Lipid	Long Chain Fatty Acid	12125	314	HMDB00944	N-acetylserine	Amino Acid	Glycine, Serine and Threonine Metabolism	37076	100001851	HMDB02931
33487	37076	-0.617027	glutamate, gamma-methyl ester	Amino Acid	Glutamate Metabolism	33487	100001103	HMDB61715	N-acetylserine	Amino Acid	Glycine, Serine and Threonine Metabolism	37076	100001851	HMDB02931
37070	37076	-0.648324	methylphosphate	Nucleotide	Purine and Pyrimidine Metabolism	37070	100001805	HMDB61711	N-acetylserine	Amino Acid	Glycine, Serine and Threonine Metabolism	37076	100001851	HMDB02931
61868	37112	0.68604	1-ribosyl-imidazoleacetate*	Amino Acid	Histidine Metabolism	61868	100001668	HMDB02331	chiro-inositol	Lipid	Inositol Metabolism	37112	100001859	HMDB34220
1827	37253	-0.670542	riboflavin (Vitamin B2)	Cofactors and Vitamins	Riboflavin Metabolism	1827	500	HMDB00244	2-hydroxyglutarate	Lipid	Fatty Acid, Dicarboxylate	37253	100002070	HMDB00606
31932	37253	0.615465	propionylglycine (C3)	Lipid	Fatty Acid Metabolism (also BCAA Metabolism)	31932	100001150	HMDB00783	2-hydroxyglutarate	Lipid	Fatty Acid, Dicarboxylate	37253	100002070	HMDB00606
40406	37253	0.646527	trimethylamine N-oxide	Lipid	Phospholipid Metabolism	40406	100003397	HMDB00925	2-hydroxyglutarate	Lipid	Fatty Acid, Dicarboxylate	37253	100002070	HMDB00606
52450	37253	0.612533	1-palmitoyl-2-linoleoyl-GPI (16:0/18:2)	Lipid	Phosphatidylinositol (PI)	52450	1528	HMDB09784	2-hydroxyglutarate	Lipid	Fatty Acid, Dicarboxylate	37253	100002070	HMDB00606
52669	37253	0.745511	1-palmitoyl-2-oleoyl-GPI (16:0/18:1)*	Lipid	Phosphatidylinositol (PI)	52669	100009066	HMDB09783	2-hydroxyglutarate	Lipid	Fatty Acid, Dicarboxylate	37253	100002070	HMDB00606
52726	37253	0.742577	1-stearoyl-2-oleoyl-GPI (18:0/18:1)*	Lipid	Phosphatidylinositol (PI)	52726	100009181		2-hydroxyglutarate	Lipid	Fatty Acid, Dicarboxylate	37253	100002070	HMDB00606
55072	37253	0.623833	2-oxoarginine*	Amino Acid	Urea cycle; Arginine and Proline Metabolism	55072	100002784	HMDB04225	2-hydroxyglutarate	Lipid	Fatty Acid, Dicarboxylate	37253	100002070	HMDB00606
57461	37253	0.666607	argininate*	Amino Acid	Urea cycle; Arginine and Proline Metabolism	57461	100002769	HMDB03148	2-hydroxyglutarate	Lipid	Fatty Acid, Dicarboxylate	37253	100002070	HMDB00606
1411	37285	-0.723541	2'-deoxyguanosine	Nucleotide	Purine Metabolism, Guanine containing	1411	348	HMDB00085	xylulose 5-phosphate	Carbohydrate	Pentose Metabolism	37285	100001968	HMDB00868
1573	37285	-0.627124	guanosine	Nucleotide	Purine Metabolism, Guanine containing	1573	1099	HMDB00133	xylulose 5-phosphate	Carbohydrate	Pentose Metabolism	37285	100001968	HMDB00868
2183	37285	-0.746073	thymidine	Nucleotide	Pyrimidine Metabolism, Thymine containing	2183	872	HMDB00273	xylulose 5-phosphate	Carbohydrate	Pentose Metabolism	37285	100001968	HMDB00868
12125	37285	-0.770546	behenate (22:0)*	Lipid	Long Chain Fatty Acid	12125	314	HMDB00944	xylulose 5-phosphate	Carbohydrate	Pentose Metabolism	37285	100001968	HMDB00868
15076	37285	-0.657087	2'-deoxyinosine	Nucleotide	Purine Metabolism, (Hypo)Xanthine/Inosine containing	15076	100000135	HMDB00071	xylulose 5-phosphate	Carbohydrate	Pentose Metabolism	37285	100001968	HMDB00868
35136	37285	-0.614364	5-methyluridine (ribothymidine)	Nucleotide	Pyrimidine Metabolism, Uracil containing	35136	100001446	HMDB00884	xylulose 5-phosphate	Carbohydrate	Pentose Metabolism	37285	100001968	HMDB00868
35629	37285	-0.679211	2-phosphoglycerate	Carbohydrate	Glycolysis, Gluconeogenesis, and Pyruvate Metabolism	35629	100000093	HMDB03391	xylulose 5-phosphate	Carbohydrate	Pentose Metabolism	37285	100001968	HMDB00868
37070	37285	-0.753688	methylphosphate	Nucleotide	Purine and Pyrimidine Metabolism	37070	100001805	HMDB61711	xylulose 5-phosphate	Carbohydrate	Pentose Metabolism	37285	100001968	HMDB00868
38159	37285	-0.661307	5-methyl-2'-deoxycytidine	Nucleotide	Pyrimidine Metabolism, Cytidine containing	38159	100002300	HMDB02224	xylulose 5-phosphate	Carbohydrate	Pentose Metabolism	37285	100001968	HMDB00868
46286	37285	-0.606089	19,20-DiHDPA	Lipid	Fatty Acid, Dihydroxy	46286	100002844	HMDB10214	xylulose 5-phosphate	Carbohydrate	Pentose Metabolism	37285	100001968	HMDB00868
3127	37455	0.639356	hypoxanthine	Nucleotide	Purine Metabolism, (Hypo)Xanthine/Inosine containing	3127	171	HMDB00157	glycerophosphoethanolamine	Lipid	Phospholipid Metabolism	37455	100001620	HMDB00114
52697	37455	0.691981	1-oleoyl-2-docosahexaenoyl-GPC (18:1/22:6)*	Lipid	Phosphatidylcholine (PC)	52697	100009130	HMDB08123	glycerophosphoethanolamine	Lipid	Phospholipid Metabolism	37455	100001620	HMDB00114
19263	37478	-0.705135	1-palmitoyl-2-oleoyl-GPE (16:0/18:1)	Lipid	Phosphatidylethanolamine (PE)	19263	1526	HMDB05320	docosapentaenoate (n6 DPA; 22:5n6)	Lipid	Polyunsaturated Fatty Acid (n3 and n6)	37478	100001580	HMDB01976
35819	37478	-0.603749	2-palmitoleoyl-GPC* (16:1)*	Lipid	Lysophospholipid	35819	100001561	HMDB10383	docosapentaenoate (n6 DPA; 22:5n6)	Lipid	Polyunsaturated Fatty Acid (n3 and n6)	37478	100001580	HMDB01976
42448	37478	-0.621459	1-stearoyl-2-oleoyl-GPE (18:0/18:1)	Lipid	Phosphatidylethanolamine (PE)	42448	100001856	HMDB08993	docosapentaenoate (n6 DPA; 22:5n6)	Lipid	Polyunsaturated Fatty Acid (n3 and n6)	37478	100001580	HMDB01976
52461	37478	-0.693689	1-palmitoyl-2-oleoyl-GPC (16:0/18:1)	Lipid	Phosphatidylcholine (PC)	52461	1539	HMDB07972	docosapentaenoate (n6 DPA; 22:5n6)	Lipid	Polyunsaturated Fatty Acid (n3 and n6)	37478	100001580	HMDB01976
52470	37478	-0.744182	1-palmitoyl-2-palmitoleoyl-GPC (16:0/16:1)*	Lipid	Phosphatidylcholine (PC)	52470	100008984	HMDB07969	docosapentaenoate (n6 DPA; 22:5n6)	Lipid	Polyunsaturated Fatty Acid (n3 and n6)	37478	100001580	HMDB01976
52669	37478	-0.659342	1-palmitoyl-2-oleoyl-GPI (16:0/18:1)*	Lipid	Phosphatidylinositol (PI)	52669	100009066	HMDB09783	docosapentaenoate (n6 DPA; 22:5n6)	Lipid	Polyunsaturated Fatty Acid (n3 and n6)	37478	100001580	HMDB01976
54942	37478	-0.617085	palmitoyl-oleoyl-glycerol (16:0/18:1) [2]*	Lipid	Diacylglycerol	54942	100010917	HMDB07102	docosapentaenoate (n6 DPA; 22:5n6)	Lipid	Polyunsaturated Fatty Acid (n3 and n6)	37478	100001580	HMDB01976
54954	37478	-0.6147	diacylglycerol (14:0/18:1, 16:0/16:1) [2]*	Lipid	Diacylglycerol	54954	100010935		docosapentaenoate (n6 DPA; 22:5n6)	Lipid	Polyunsaturated Fatty Acid (n3 and n6)	37478	100001580	HMDB01976
55072	37478	-0.655786	2-oxoarginine*	Amino Acid	Urea cycle; Arginine and Proline Metabolism	55072	100002784	HMDB04225	docosapentaenoate (n6 DPA; 22:5n6)	Lipid	Polyunsaturated Fatty Acid (n3 and n6)	37478	100001580	HMDB01976
57461	37478	-0.620287	argininate*	Amino Acid	Urea cycle; Arginine and Proline Metabolism	57461	100002769	HMDB03148	docosapentaenoate (n6 DPA; 22:5n6)	Lipid	Polyunsaturated Fatty Acid (n3 and n6)	37478	100001580	HMDB01976
3127	37506	0.617038	hypoxanthine	Nucleotide	Purine Metabolism, (Hypo)Xanthine/Inosine containing	3127	171	HMDB00157	palmitoyl sphingomyelin (d18:1/16:0)	Lipid	Sphingolipid Metabolism	37506	100002107
58	37529	0.60434	glycine	Amino Acid	Glycine, Serine and Threonine Metabolism	58	340	HMDB00123	sphingomyelin (d18:1/18:1, d18:2/18:0)	Lipid	Sphingolipid Metabolism	37529	100002106	HMDB12101
2132	37529	0.643644	citrulline	Amino Acid	Urea cycle; Arginine and Proline Metabolism	2132	391	HMDB00904	sphingomyelin (d18:1/18:1, d18:2/18:0)	Lipid	Sphingolipid Metabolism	37529	100002106	HMDB12101
3138	37529	0.643048	pyridoxamine phosphate	Cofactors and Vitamins	Vitamin B6 Metabolism	3138	493	HMDB01555	sphingomyelin (d18:1/18:1, d18:2/18:0)	Lipid	Sphingolipid Metabolism	37529	100002106	HMDB12101
33939	37529	0.650653	N-acetylthreonine	Amino Acid	Glycine, Serine and Threonine Metabolism	33939	100001274	HMDB62557	sphingomyelin (d18:1/18:1, d18:2/18:0)	Lipid	Sphingolipid Metabolism	37529	100002106	HMDB12101
34035	37529	-0.635783	linolenate (18:3n3 or 3n6)	Lipid	Polyunsaturated Fatty Acid (n3 and n6)	34035	100001337	HMDB03073	sphingomyelin (d18:1/18:1, d18:2/18:0)	Lipid	Sphingolipid Metabolism	37529	100002106	HMDB12101
36594	37529	-0.656815	1-linoleoyl-GPI* (18:2)*	Lipid	Lysophospholipid	36594	100001778		sphingomyelin (d18:1/18:1, d18:2/18:0)	Lipid	Sphingolipid Metabolism	37529	100002106	HMDB12101
39592	37529	-0.675689	S-methylcysteine	Amino Acid	Methionine, Cysteine, SAM and Taurine Metabolism	39592	100002749	HMDB02108	sphingomyelin (d18:1/18:1, d18:2/18:0)	Lipid	Sphingolipid Metabolism	37529	100002106	HMDB12101
52447	37529	0.617207	1-stearoyl-2-arachidonoyl-GPE (18:0/20:4)	Lipid	Phosphatidylethanolamine (PE)	52447	100008977	HMDB09003	sphingomyelin (d18:1/18:1, d18:2/18:0)	Lipid	Sphingolipid Metabolism	37529	100002106	HMDB12101
52449	37529	0.620923	1-stearoyl-2-arachidonoyl-GPI (18:0/20:4)	Lipid	Phosphatidylinositol (PI)	52449	100000616	HMDB09815	sphingomyelin (d18:1/18:1, d18:2/18:0)	Lipid	Sphingolipid Metabolism	37529	100002106	HMDB12101
52462	37529	0.611762	1-palmitoyl-2-arachidonoyl-GPC (16:0/20:4n6)	Lipid	Phosphatidylcholine (PC)	52462	100008914	HMDB07982	sphingomyelin (d18:1/18:1, d18:2/18:0)	Lipid	Sphingolipid Metabolism	37529	100002106	HMDB12101
52697	37529	0.67436	1-oleoyl-2-docosahexaenoyl-GPC (18:1/22:6)*	Lipid	Phosphatidylcholine (PC)	52697	100009130	HMDB08123	sphingomyelin (d18:1/18:1, d18:2/18:0)	Lipid	Sphingolipid Metabolism	37529	100002106	HMDB12101
54964	37529	-0.611742	linoleoyl-linolenoyl-glycerol (18:2/18:3) [2]*	Lipid	Diacylglycerol	54964	100010927	HMDB07250	sphingomyelin (d18:1/18:1, d18:2/18:0)	Lipid	Sphingolipid Metabolism	37529	100002106	HMDB12101
57651	37529	-0.646597	hexadecatrienoate (16:3n3)	Lipid	Polyunsaturated Fatty Acid (n3 and n6)	57651	100009393		sphingomyelin (d18:1/18:1, d18:2/18:0)	Lipid	Sphingolipid Metabolism	37529	100002106	HMDB12101
57652	37529	-0.646432	hexadecadienoate (16:2n6)	Lipid	Polyunsaturated Fatty Acid (n3 and n6)	57652	100009394	HMDB00477	sphingomyelin (d18:1/18:1, d18:2/18:0)	Lipid	Sphingolipid Metabolism	37529	100002106	HMDB12101
15650	37536	0.617947	1-methyladenosine	Nucleotide	Purine Metabolism, Adenine containing	15650	1242	HMDB03331	12-HETE	Lipid	Eicosanoid	37536	100002167	HMDB06111
36738	37536	-0.626829	gamma-glutamylglutamate	Peptide	Gamma-glutamyl Amino Acid	36738	331	HMDB11737	12-HETE	Lipid	Eicosanoid	37536	100002167	HMDB06111
554	37538	-0.63257	adenine	Nucleotide	Purine Metabolism, Adenine containing	554	880	HMDB00034	15-HETE	Lipid	Eicosanoid	37538	100000565	HMDB02110
15650	37538	0.623167	1-methyladenosine	Nucleotide	Purine Metabolism, Adenine containing	15650	1242	HMDB03331	15-HETE	Lipid	Eicosanoid	37538	100000565	HMDB02110
15691	37538	-0.62598	adenosine 3',5'-diphosphate	Nucleotide	Purine Metabolism, Adenine containing	15691	1214	HMDB00061	15-HETE	Lipid	Eicosanoid	37538	100000565	HMDB02110
36738	37538	-0.623254	gamma-glutamylglutamate	Peptide	Gamma-glutamyl Amino Acid	36738	331	HMDB11737	15-HETE	Lipid	Eicosanoid	37538	100000565	HMDB02110
1649	38102	0.606971	valine	Amino Acid	Leucine, Isoleucine and Valine Metabolism	1649	566	HMDB00883	oleoyl ethanolamide	Lipid	Endocannabinoid	38102	1137	HMDB02088
15650	38102	0.620924	1-methyladenosine	Nucleotide	Purine Metabolism, Adenine containing	15650	1242	HMDB03331	oleoyl ethanolamide	Lipid	Endocannabinoid	38102	1137	HMDB02088
61868	38102	-0.680735	1-ribosyl-imidazoleacetate*	Amino Acid	Histidine Metabolism	61868	100001668	HMDB02331	oleoyl ethanolamide	Lipid	Endocannabinoid	38102	1137	HMDB02088
37070	38125	0.651944	methylphosphate	Nucleotide	Purine and Pyrimidine Metabolism	37070	100001805	HMDB61711	4-cholesten-3-one	Lipid	Sterol	38125	100002227	HMDB00921
1649	38165	0.603691	valine	Amino Acid	Leucine, Isoleucine and Valine Metabolism	1649	566	HMDB00883	palmitoyl ethanolamide	Lipid	Endocannabinoid	38165	1489	HMDB02100
15140	38165	0.611172	kynurenine	Amino Acid	Tryptophan Metabolism	15140	100000265	HMDB00684	palmitoyl ethanolamide	Lipid	Endocannabinoid	38165	1489	HMDB02100
594	38293	0.619396	nicotinamide	Cofactors and Vitamins	Nicotinate and Nicotinamide Metabolism	594	432	HMDB01406	13-methylmyristate (i15:0)	Lipid	Fatty Acid, Branched	38293	100002344
577	38347	-0.683277	fructose	Carbohydrate	Fructose, Mannose and Galactose Metabolism	577	878	HMDB00660	2-oxoadipate	Amino Acid	Lysine Metabolism	38347	92	HMDB00225
584	38347	-0.663289	mannose	Carbohydrate	Fructose, Mannose and Galactose Metabolism	584	803	HMDB00169	2-oxoadipate	Amino Acid	Lysine Metabolism	38347	92	HMDB00225
2132	38347	-0.655559	citrulline	Amino Acid	Urea cycle; Arginine and Proline Metabolism	2132	391	HMDB00904	2-oxoadipate	Amino Acid	Lysine Metabolism	38347	92	HMDB00225
3141	38347	-0.671297	betaine	Amino Acid	Glycine, Serine and Threonine Metabolism	3141	799	HMDB00043	2-oxoadipate	Amino Acid	Lysine Metabolism	38347	92	HMDB00225
27710	38347	0.741724	N-acetylglycine	Amino Acid	Glycine, Serine and Threonine Metabolism	27710	100001006	HMDB00532	2-oxoadipate	Amino Acid	Lysine Metabolism	38347	92	HMDB00225
34396	38347	-0.61897	phosphocholine	Lipid	Phospholipid Metabolism	34396	267	HMDB01565	2-oxoadipate	Amino Acid	Lysine Metabolism	38347	92	HMDB00225
34419	38347	0.64458	1-linoleoyl-GPC (18:2)	Lipid	Lysophospholipid	34419	100001395	HMDB10386	2-oxoadipate	Amino Acid	Lysine Metabolism	38347	92	HMDB00225
52673	38347	-0.616175	1-(1-enyl-palmitoyl)-2-arachidonoyl-GPE (P-16:0/20:4)*	Lipid	Plasmalogen	52673	100009002	HMDB11352	2-oxoadipate	Amino Acid	Lysine Metabolism	38347	92	HMDB00225
53257	38347	0.627278	palmitoloelycholine	Lipid	Fatty Acid Metabolism (Acyl Choline)	53257	100009334		2-oxoadipate	Amino Acid	Lysine Metabolism	38347	92	HMDB00225
54967	38347	0.627318	palmitoleoyl-linoleoyl-glycerol (16:1/18:2) [1]*	Lipid	Diacylglycerol	54967	100010930	HMDB07132	2-oxoadipate	Amino Acid	Lysine Metabolism	38347	92	HMDB00225
32354	38399	0.606063	ascorbate (Vitamin C)	Cofactors and Vitamins	Ascorbate and Aldarate Metabolism	32354	233	HMDB00044	9,10-DiHOME	Lipid	Fatty Acid, Dihydroxy	38399	179	HMDB04704
37538	38399	-0.628065	15-HETE	Lipid	Eicosanoid	37538	100000565	HMDB02110	9,10-DiHOME	Lipid	Fatty Acid, Dihydroxy	38399	179	HMDB04704
38125	38399	-0.651661	4-cholesten-3-one	Lipid	Sterol	38125	100002227	HMDB00921	9,10-DiHOME	Lipid	Fatty Acid, Dihydroxy	38399	179	HMDB04704
47890	38399	-0.675547	7-hydroxycholesterol (alpha or beta)	Lipid	Sterol	47890	100005999	HMDB06119	9,10-DiHOME	Lipid	Fatty Acid, Dihydroxy	38399	179	HMDB04704
62276	38399	-0.636252	dodecadienoate (12:2)*	Lipid	Fatty Acid, Dicarboxylate	62276	100020478		9,10-DiHOME	Lipid	Fatty Acid, Dihydroxy	38399	179	HMDB04704
3141	39582	0.690085	betaine	Amino Acid	Glycine, Serine and Threonine Metabolism	3141	799	HMDB00043	nicotinamide N-oxide	Cofactors and Vitamins	Nicotinate and Nicotinamide Metabolism	39582	100002763	HMDB02730
33942	39582	0.616175	N-acetylasparagine	Amino Acid	Alanine and Aspartate Metabolism	33942	100001257	HMDB06028	nicotinamide N-oxide	Cofactors and Vitamins	Nicotinate and Nicotinamide Metabolism	39582	100002763	HMDB02730
33943	39582	0.664391	N-acetylglutamine	Amino Acid	Glutamate Metabolism	33943	100001253	HMDB06029	nicotinamide N-oxide	Cofactors and Vitamins	Nicotinate and Nicotinamide Metabolism	39582	100002763	HMDB02730
33946	39582	0.65619	N-acetylhistidine	Amino Acid	Histidine Metabolism	33946	100001293	HMDB32055	nicotinamide N-oxide	Cofactors and Vitamins	Nicotinate and Nicotinamide Metabolism	39582	100002763	HMDB02730
36594	39582	-0.605381	1-linoleoyl-GPI* (18:2)*	Lipid	Lysophospholipid	36594	100001778		nicotinamide N-oxide	Cofactors and Vitamins	Nicotinate and Nicotinamide Metabolism	39582	100002763	HMDB02730
48434	39582	0.64584	N-acetylcitrulline	Amino Acid	Urea cycle; Arginine and Proline Metabolism	48434	100001577	HMDB00856	nicotinamide N-oxide	Cofactors and Vitamins	Nicotinate and Nicotinamide Metabolism	39582	100002763	HMDB02730
62850	39582	-0.613938	tetradecadienoate (14:2)*	Lipid	Polyunsaturated Fatty Acid (n3 and n6)	62850	100020343	HMDB00560	nicotinamide N-oxide	Cofactors and Vitamins	Nicotinate and Nicotinamide Metabolism	39582	100002763	HMDB02730
43255	39730	0.7045	N-acetyl-1-methylhistidine*	Amino Acid	Histidine Metabolism	43255	100004299		N-stearoyltaurine	Lipid	Endocannabinoid	39730	100003240
43256	39730	0.61383	N-acetyl-3-methylhistidine*	Amino Acid	Histidine Metabolism	43256	100002204		N-stearoyltaurine	Lipid	Endocannabinoid	39730	100003240
52294	39730	-0.603776	2-hydroxyglutarate	Lipid	Fatty Acid, Dicarboxylate	52294	100002070	HMDB0059655	N-stearoyltaurine	Lipid	Endocannabinoid	39730	100003240
1505	39732	-0.637458	orotate	Nucleotide	Pyrimidine Metabolism, Orotate containing	1505	445	HMDB00226	N-oleoyltaurine	Lipid	Endocannabinoid	39732	100003119
15681	39732	-0.798042	4-guanidinobutanoate	Amino Acid	Guanidino and Acetamido Metabolism	15681	100000096	HMDB03464	N-oleoyltaurine	Lipid	Endocannabinoid	39732	100003119
15720	39732	-0.621505	N-acetylglutamate	Amino Acid	Glutamate Metabolism	15720	100000282	HMDB01138	N-oleoyltaurine	Lipid	Endocannabinoid	39732	100003119
19258	39732	-0.660666	1-myristoyl-2-palmitoyl-GPC (14:0/16:0)	Lipid	Phosphatidylcholine (PC)	19258	100000672	HMDB07869	N-oleoyltaurine	Lipid	Endocannabinoid	39732	100003119
22185	39732	0.674261	N-acetylaspartate (NAA)	Amino Acid	Alanine and Aspartate Metabolism	22185	100000787	HMDB00812	N-oleoyltaurine	Lipid	Endocannabinoid	39732	100003119
27672	39732	-0.62394	3-indoxyl sulfate	Amino Acid	Tryptophan Metabolism	27672	100000467	HMDB00682	N-oleoyltaurine	Lipid	Endocannabinoid	39732	100003119
27710	39732	0.607422	N-acetylglycine	Amino Acid	Glycine, Serine and Threonine Metabolism	27710	100001006	HMDB00532	N-oleoyltaurine	Lipid	Endocannabinoid	39732	100003119
31934	39732	-0.609158	2-hydroxyadipate	Lipid	Fatty Acid, Dicarboxylate	31934	100001153	HMDB00321	N-oleoyltaurine	Lipid	Endocannabinoid	39732	100003119
32401	39732	-0.741802	trigonelline (N'-methylnicotinate)	Cofactors and Vitamins	Nicotinate and Nicotinamide Metabolism	32401	100001092	HMDB00875	N-oleoyltaurine	Lipid	Endocannabinoid	39732	100003119
33953	39732	-0.676319	N-acetylarginine	Amino Acid	Urea cycle; Arginine and Proline Metabolism	33953	100001266	HMDB04620	N-oleoyltaurine	Lipid	Endocannabinoid	39732	100003119
33968	39732	0.624602	5-dodecenoate (12:1n7)	Lipid	Medium Chain Fatty Acid	33968	100001232	HMDB00529	N-oleoyltaurine	Lipid	Endocannabinoid	39732	100003119
52944	39732	0.760278	palmitoylcholine	Lipid	Fatty Acid Metabolism (Acyl Choline)	52944	100009233		N-oleoyltaurine	Lipid	Endocannabinoid	39732	100003119
53257	39732	0.616719	palmitoloelycholine	Lipid	Fatty Acid Metabolism (Acyl Choline)	53257	100009334		N-oleoyltaurine	Lipid	Endocannabinoid	39732	100003119
53260	39732	0.67335	oleoylcholine	Lipid	Fatty Acid Metabolism (Acyl Choline)	53260	100009331		N-oleoyltaurine	Lipid	Endocannabinoid	39732	100003119
54950	39732	0.648681	linoleoyl-docosahexaenoyl-glycerol (18:2/22:6) [2]*	Lipid	Diacylglycerol	54950	100010929	HMDB07266	N-oleoyltaurine	Lipid	Endocannabinoid	39732	100003119
55072	39732	-0.704164	2-oxoarginine*	Amino Acid	Urea cycle; Arginine and Proline Metabolism	55072	100002784	HMDB04225	N-oleoyltaurine	Lipid	Endocannabinoid	39732	100003119
57463	39732	0.668817	linoleoylcholine*	Lipid	Fatty Acid Metabolism (Acyl Choline)	57463	100015760		N-oleoyltaurine	Lipid	Endocannabinoid	39732	100003119
62860	39732	-0.622916	N6-methyllysine	Amino Acid	Lysine Metabolism	62860	100003415	HMDB02038	N-oleoyltaurine	Lipid	Endocannabinoid	39732	100003119
52611	40008	0.616031	1-stearoyl-2-docosahexaenoyl-GPC (18:0/22:6)	Lipid	Phosphatidylcholine (PC)	52611	100008916	HMDB08057	isoleucylglycine	Peptide	Dipeptide	40008	100003169	HMDB28907
57416	40008	0.654642	N-palmitoyl-sphingadienine (d18:2/16:0)*	Lipid	Ceramides	57416	100015609		isoleucylglycine	Peptide	Dipeptide	40008	100003169	HMDB28907
584	40045	0.631406	mannose	Carbohydrate	Fructose, Mannose and Galactose Metabolism	584	803	HMDB00169	leucylglycine	Peptide	Dipeptide	40045	100003185	HMDB28929
1105	40045	-0.664111	linoleate (18:2n6)	Lipid	Polyunsaturated Fatty Acid (n3 and n6)	1105	180	HMDB00673	leucylglycine	Peptide	Dipeptide	40045	100003185	HMDB28929
3141	40045	0.665163	betaine	Amino Acid	Glycine, Serine and Threonine Metabolism	3141	799	HMDB00043	leucylglycine	Peptide	Dipeptide	40045	100003185	HMDB28929
15586	40045	0.606085	maltose	Carbohydrate	Glycogen Metabolism	15586	913	HMDB00163	leucylglycine	Peptide	Dipeptide	40045	100003185	HMDB28929
15681	40045	0.622981	4-guanidinobutanoate	Amino Acid	Guanidino and Acetamido Metabolism	15681	100000096	HMDB03464	leucylglycine	Peptide	Dipeptide	40045	100003185	HMDB28929
15745	40045	0.658661	methylsuccinate	Amino Acid	Leucine, Isoleucine and Valine Metabolism	15745	2051	HMDB01844	leucylglycine	Peptide	Dipeptide	40045	100003185	HMDB28929
15910	40045	0.665383	maltotetraose	Carbohydrate	Glycogen Metabolism	15910	100000275	HMDB01296	leucylglycine	Peptide	Dipeptide	40045	100003185	HMDB28929
18319	40045	0.605163	5-aminovalerate	Amino Acid	Lysine Metabolism	18319	100000454	HMDB03355	leucylglycine	Peptide	Dipeptide	40045	100003185	HMDB28929
20488	40045	0.626058	glucose	Carbohydrate	Glycolysis, Gluconeogenesis, and Pyruvate Metabolism	20488	572	HMDB00122	leucylglycine	Peptide	Dipeptide	40045	100003185	HMDB28929
27710	40045	-0.728365	N-acetylglycine	Amino Acid	Glycine, Serine and Threonine Metabolism	27710	100001006	HMDB00532	leucylglycine	Peptide	Dipeptide	40045	100003185	HMDB28929
32418	40045	-0.638902	myristoleate (14:1n5)	Lipid	Long Chain Fatty Acid	32418	100001198	HMDB02000	leucylglycine	Peptide	Dipeptide	40045	100003185	HMDB28929
33953	40045	0.687631	N-acetylarginine	Amino Acid	Urea cycle; Arginine and Proline Metabolism	33953	100001266	HMDB04620	leucylglycine	Peptide	Dipeptide	40045	100003185	HMDB28929
33968	40045	-0.695841	5-dodecenoate (12:1n7)	Lipid	Medium Chain Fatty Acid	33968	100001232	HMDB00529	leucylglycine	Peptide	Dipeptide	40045	100003185	HMDB28929
34035	40045	-0.686529	linolenate (18:3n3 or 3n6)	Lipid	Polyunsaturated Fatty Acid (n3 and n6)	34035	100001337	HMDB03073	leucylglycine	Peptide	Dipeptide	40045	100003185	HMDB28929
34419	40045	-0.66049	1-linoleoyl-GPC (18:2)	Lipid	Lysophospholipid	34419	100001395	HMDB10386	leucylglycine	Peptide	Dipeptide	40045	100003185	HMDB28929
35153	40045	-0.694705	1-docosahexaenoylglycerol (22:6)	Lipid	Monoacylglycerol	35153	100001481	HMDB11587	leucylglycine	Peptide	Dipeptide	40045	100003185	HMDB28929
42092	40045	-0.605558	N-palmitoylglycine	Lipid	Fatty Acid Metabolism(Acyl Glycine)	42092	100003686	HMDB13034	leucylglycine	Peptide	Dipeptide	40045	100003185	HMDB28929
44688	40045	0.664027	maltotriose	Carbohydrate	Glycogen Metabolism	44688	100000276	HMDB01262	leucylglycine	Peptide	Dipeptide	40045	100003185	HMDB28929
46798	40045	-0.643318	oleoyl-linoleoyl-glycerol (18:1/18:2) [1]	Lipid	Diacylglycerol	46798	100002989	HMDB07219	leucylglycine	Peptide	Dipeptide	40045	100003185	HMDB28929
52633	40045	-0.628134	palmitoyl-linoleoyl-glycerol (16:0/18:2) [1]*	Lipid	Diacylglycerol	52633	100009052	HMDB07103	leucylglycine	Peptide	Dipeptide	40045	100003185	HMDB28929
52944	40045	-0.713611	palmitoylcholine	Lipid	Fatty Acid Metabolism (Acyl Choline)	52944	100009233		leucylglycine	Peptide	Dipeptide	40045	100003185	HMDB28929
53257	40045	-0.677764	palmitoloelycholine	Lipid	Fatty Acid Metabolism (Acyl Choline)	53257	100009334		leucylglycine	Peptide	Dipeptide	40045	100003185	HMDB28929
53260	40045	-0.638062	oleoylcholine	Lipid	Fatty Acid Metabolism (Acyl Choline)	53260	100009331		leucylglycine	Peptide	Dipeptide	40045	100003185	HMDB28929
54967	40045	-0.628082	palmitoleoyl-linoleoyl-glycerol (16:1/18:2) [1]*	Lipid	Diacylglycerol	54967	100010930	HMDB07132	leucylglycine	Peptide	Dipeptide	40045	100003185	HMDB28929
55072	40045	0.614891	2-oxoarginine*	Amino Acid	Urea cycle; Arginine and Proline Metabolism	55072	100002784	HMDB04225	leucylglycine	Peptide	Dipeptide	40045	100003185	HMDB28929
57652	40045	-0.689268	hexadecadienoate (16:2n6)	Lipid	Polyunsaturated Fatty Acid (n3 and n6)	57652	100009394	HMDB00477	leucylglycine	Peptide	Dipeptide	40045	100003185	HMDB28929
62850	40045	-0.666772	tetradecadienoate (14:2)*	Lipid	Polyunsaturated Fatty Acid (n3 and n6)	62850	100020343	HMDB00560	leucylglycine	Peptide	Dipeptide	40045	100003185	HMDB28929
62860	40045	0.740099	N6-methyllysine	Amino Acid	Lysine Metabolism	62860	100003415	HMDB02038	leucylglycine	Peptide	Dipeptide	40045	100003185	HMDB28929
62954	40045	0.605827	N2-acetyl,N6-methyllysine	Amino Acid	Lysine Metabolism	62954	100020546		leucylglycine	Peptide	Dipeptide	40045	100003185	HMDB28929
63193	40045	-0.616952	1-stearoyl-2-arachidonoyl-glycosyl-GPE (18:0/20:4)	Lipid	Glycosyl PE	63193	100021404		leucylglycine	Peptide	Dipeptide	40045	100003185	HMDB28929
63196	40045	-0.621688	1-palmitoyl-2-docosahexaenoyl-glycosyl-GPE (16:0/22:6)	Lipid	Glycosyl PE	63196	100021397		leucylglycine	Peptide	Dipeptide	40045	100003185	HMDB28929
15650	40406	-0.608793	1-methyladenosine	Nucleotide	Purine Metabolism, Adenine containing	15650	1242	HMDB03331	trimethylamine N-oxide	Lipid	Phospholipid Metabolism	40406	100003397	HMDB00925
15705	40406	0.662458	cystathionine	Amino Acid	Methionine, Cysteine, SAM and Taurine Metabolism	15705	310	HMDB00099	trimethylamine N-oxide	Lipid	Phospholipid Metabolism	40406	100003397	HMDB00925
27727	40406	0.675496	glutathione, oxidized (GSSG)	Amino Acid	Glutathione Metabolism	27727	448	HMDB03337	trimethylamine N-oxide	Lipid	Phospholipid Metabolism	40406	100003397	HMDB00925
33953	40406	0.604718	N-acetylarginine	Amino Acid	Urea cycle; Arginine and Proline Metabolism	33953	100001266	HMDB04620	trimethylamine N-oxide	Lipid	Phospholipid Metabolism	40406	100003397	HMDB00925
39577	40406	0.718736	N-methyl-GABA	Amino Acid	Glutamate Metabolism	39577	100003152		trimethylamine N-oxide	Lipid	Phospholipid Metabolism	40406	100003397	HMDB00925
40406	40406	0.7294	trimethylamine N-oxide	Lipid	Phospholipid Metabolism	40406	100003397	HMDB00925	trimethylamine N-oxide	Lipid	Phospholipid Metabolism	40406	100003397	HMDB00925
48487	40406	0.727968	4-hydroxy-nonenal-glutathione	Amino Acid	Glutathione Metabolism	48487	100006240		trimethylamine N-oxide	Lipid	Phospholipid Metabolism	40406	100003397	HMDB00925
55072	40406	0.656107	2-oxoarginine*	Amino Acid	Urea cycle; Arginine and Proline Metabolism	55072	100002784	HMDB04225	trimethylamine N-oxide	Lipid	Phospholipid Metabolism	40406	100003397	HMDB00925
62954	40406	0.640501	N2-acetyl,N6-methyllysine	Amino Acid	Lysine Metabolism	62954	100020546		trimethylamine N-oxide	Lipid	Phospholipid Metabolism	40406	100003397	HMDB00925
577	40475	0.618094	fructose	Carbohydrate	Fructose, Mannose and Galactose Metabolism	577	878	HMDB00660	valylglycine	Peptide	Dipeptide	40475	100003641	HMDB29127
584	40475	0.669395	mannose	Carbohydrate	Fructose, Mannose and Galactose Metabolism	584	803	HMDB00169	valylglycine	Peptide	Dipeptide	40475	100003641	HMDB29127
2132	40475	0.713803	citrulline	Amino Acid	Urea cycle; Arginine and Proline Metabolism	2132	391	HMDB00904	valylglycine	Peptide	Dipeptide	40475	100003641	HMDB29127
3141	40475	0.64589	betaine	Amino Acid	Glycine, Serine and Threonine Metabolism	3141	799	HMDB00043	valylglycine	Peptide	Dipeptide	40475	100003641	HMDB29127
20488	40475	0.656705	glucose	Carbohydrate	Glycolysis, Gluconeogenesis, and Pyruvate Metabolism	20488	572	HMDB00122	valylglycine	Peptide	Dipeptide	40475	100003641	HMDB29127
27710	40475	-0.695786	N-acetylglycine	Amino Acid	Glycine, Serine and Threonine Metabolism	27710	100001006	HMDB00532	valylglycine	Peptide	Dipeptide	40475	100003641	HMDB29127
34419	40475	-0.648576	1-linoleoyl-GPC (18:2)	Lipid	Lysophospholipid	34419	100001395	HMDB10386	valylglycine	Peptide	Dipeptide	40475	100003641	HMDB29127
35153	40475	-0.610695	1-docosahexaenoylglycerol (22:6)	Lipid	Monoacylglycerol	35153	100001481	HMDB11587	valylglycine	Peptide	Dipeptide	40475	100003641	HMDB29127
52447	40475	0.612163	1-stearoyl-2-arachidonoyl-GPE (18:0/20:4)	Lipid	Phosphatidylethanolamine (PE)	52447	100008977	HMDB09003	valylglycine	Peptide	Dipeptide	40475	100003641	HMDB29127
52611	40475	0.604034	1-stearoyl-2-docosahexaenoyl-GPC (18:0/22:6)	Lipid	Phosphatidylcholine (PC)	52611	100008916	HMDB08057	valylglycine	Peptide	Dipeptide	40475	100003641	HMDB29127
52633	40475	-0.609057	palmitoyl-linoleoyl-glycerol (16:0/18:2) [1]*	Lipid	Diacylglycerol	52633	100009052	HMDB07103	valylglycine	Peptide	Dipeptide	40475	100003641	HMDB29127
52673	40475	0.642138	1-(1-enyl-palmitoyl)-2-arachidonoyl-GPE (P-16:0/20:4)*	Lipid	Plasmalogen	52673	100009002	HMDB11352	valylglycine	Peptide	Dipeptide	40475	100003641	HMDB29127
52944	40475	-0.628444	palmitoylcholine	Lipid	Fatty Acid Metabolism (Acyl Choline)	52944	100009233		valylglycine	Peptide	Dipeptide	40475	100003641	HMDB29127
53237	40475	0.606816	sedoheptulose	Carbohydrate	Pentose Metabolism	53237	100002619	HMDB03219	valylglycine	Peptide	Dipeptide	40475	100003641	HMDB29127
57416	40475	0.66308	N-palmitoyl-sphingadienine (d18:2/16:0)*	Lipid	Ceramides	57416	100015609		valylglycine	Peptide	Dipeptide	40475	100003641	HMDB29127
62309	40475	-0.628983	N-acetyl-isoputreanine*	Amino Acid	Polyamine Metabolism	62309	100020487		valylglycine	Peptide	Dipeptide	40475	100003641	HMDB29127
62860	40475	0.654877	N6-methyllysine	Amino Acid	Lysine Metabolism	62860	100003415	HMDB02038	valylglycine	Peptide	Dipeptide	40475	100003641	HMDB29127
1589	40703	-0.635334	N-acetylmethionine	Amino Acid	Methionine, Cysteine, SAM and Taurine Metabolism	1589	1083	HMDB11745	prolylglycine	Peptide	Dipeptide	40703	100003674	HMDB11178
15745	40703	-0.681917	methylsuccinate	Amino Acid	Leucine, Isoleucine and Valine Metabolism	15745	2051	HMDB01844	prolylglycine	Peptide	Dipeptide	40703	100003674	HMDB11178
27503	40703	-0.676235	3-hydroxypalmitate	Lipid	Fatty Acid, Monohydroxy	27503	100000983	HMDB10734	prolylglycine	Peptide	Dipeptide	40703	100003674	HMDB11178
32349	40703	-0.627848	4-imidazoleacetate	Amino Acid	Histidine Metabolism	32349	100001207	HMDB02024	prolylglycine	Peptide	Dipeptide	40703	100003674	HMDB11178
63193	40703	0.635668	1-stearoyl-2-arachidonoyl-glycosyl-GPE (18:0/20:4)	Lipid	Glycosyl PE	63193	100021404		prolylglycine	Peptide	Dipeptide	40703	100003674	HMDB11178
63194	40703	0.610942	1-stearoyl-2-docosahexaenoyl-glycosyl-GPE (18:0/22:6)	Lipid	Glycosyl PE	63194	100021405		prolylglycine	Peptide	Dipeptide	40703	100003674	HMDB11178
63196	40703	0.626682	1-palmitoyl-2-docosahexaenoyl-glycosyl-GPE (16:0/22:6)	Lipid	Glycosyl PE	63196	100021397		prolylglycine	Peptide	Dipeptide	40703	100003674	HMDB11178
36752	40730	-0.611626	N6-acetyllysine	Amino Acid	Lysine Metabolism	36752	100001734	HMDB00206	imidazole propionate	Amino Acid	Histidine Metabolism	40730	100003434	HMDB02271
40730	40730	0.798461	imidazole propionate	Amino Acid	Histidine Metabolism	40730	100003434	HMDB02271	imidazole propionate	Amino Acid	Histidine Metabolism	40730	100003434	HMDB02271
61861	40730	0.619515	octadecenedioate (C18:1-DC)*	Lipid	Fatty Acid, Dicarboxylate	61861	100019978		imidazole propionate	Amino Acid	Histidine Metabolism	40730	100003434	HMDB02271
2125	41220	0.616702	taurine	Amino Acid	Methionine, Cysteine, SAM and Taurine Metabolism	2125	512	HMDB00251	2-stearoyl-GPE (18:0)*	Lipid	Lysophospholipid	41220	100003901	HMDB11129
577	41374	0.666438	fructose	Carbohydrate	Fructose, Mannose and Galactose Metabolism	577	878	HMDB00660	phenylalanylalanine	Peptide	Dipeptide	41374	100003589
584	41374	0.609468	mannose	Carbohydrate	Fructose, Mannose and Galactose Metabolism	584	803	HMDB00169	phenylalanylalanine	Peptide	Dipeptide	41374	100003589
5983	41374	-0.608285	corticosterone	Lipid	Corticosteroids	5983	272	HMDB01547	phenylalanylalanine	Peptide	Dipeptide	41374	100003589
15586	41374	0.663653	maltose	Carbohydrate	Glycogen Metabolism	15586	913	HMDB00163	phenylalanylalanine	Peptide	Dipeptide	41374	100003589
15910	41374	0.720509	maltotetraose	Carbohydrate	Glycogen Metabolism	15910	100000275	HMDB01296	phenylalanylalanine	Peptide	Dipeptide	41374	100003589
20488	41374	0.648458	glucose	Carbohydrate	Glycolysis, Gluconeogenesis, and Pyruvate Metabolism	20488	572	HMDB00122	phenylalanylalanine	Peptide	Dipeptide	41374	100003589
27710	41374	-0.670417	N-acetylglycine	Amino Acid	Glycine, Serine and Threonine Metabolism	27710	100001006	HMDB00532	phenylalanylalanine	Peptide	Dipeptide	41374	100003589
35170	41374	0.623292	maltohexaose	Carbohydrate	Glycogen Metabolism	35170	100001448	HMDB12253	phenylalanylalanine	Peptide	Dipeptide	41374	100003589
44688	41374	0.724289	maltotriose	Carbohydrate	Glycogen Metabolism	44688	100000276	HMDB01262	phenylalanylalanine	Peptide	Dipeptide	41374	100003589
46227	41374	-0.608604	fructosyllysine	Amino Acid	Lysine Metabolism	46227	100005373		phenylalanylalanine	Peptide	Dipeptide	41374	100003589
52944	41374	-0.659056	palmitoylcholine	Lipid	Fatty Acid Metabolism (Acyl Choline)	52944	100009233		phenylalanylalanine	Peptide	Dipeptide	41374	100003589
53257	41374	-0.603164	palmitoloelycholine	Lipid	Fatty Acid Metabolism (Acyl Choline)	53257	100009334		phenylalanylalanine	Peptide	Dipeptide	41374	100003589
15650	41375	0.620822	1-methyladenosine	Nucleotide	Purine Metabolism, Adenine containing	15650	1242	HMDB03331	tyrosylglycine	Peptide	Dipeptide	41375	100003598	HMDB29105
15705	41375	-0.646383	cystathionine	Amino Acid	Methionine, Cysteine, SAM and Taurine Metabolism	15705	310	HMDB00099	tyrosylglycine	Peptide	Dipeptide	41375	100003598	HMDB29105
15720	41375	-0.65729	N-acetylglutamate	Amino Acid	Glutamate Metabolism	15720	100000282	HMDB01138	tyrosylglycine	Peptide	Dipeptide	41375	100003598	HMDB29105
19263	41375	-0.604413	1-palmitoyl-2-oleoyl-GPE (16:0/18:1)	Lipid	Phosphatidylethanolamine (PE)	19263	1526	HMDB05320	tyrosylglycine	Peptide	Dipeptide	41375	100003598	HMDB29105
22185	41375	0.6581	N-acetylaspartate (NAA)	Amino Acid	Alanine and Aspartate Metabolism	22185	100000787	HMDB00812	tyrosylglycine	Peptide	Dipeptide	41375	100003598	HMDB29105
32401	41375	-0.677877	trigonelline (N'-methylnicotinate)	Cofactors and Vitamins	Nicotinate and Nicotinamide Metabolism	32401	100001092	HMDB00875	tyrosylglycine	Peptide	Dipeptide	41375	100003598	HMDB29105
32984	41375	-0.641668	N-alpha-acetylornithine	Amino Acid	Urea cycle; Arginine and Proline Metabolism	32984	100000285	HMDB03357	tyrosylglycine	Peptide	Dipeptide	41375	100003598	HMDB29105
33953	41375	-0.628412	N-acetylarginine	Amino Acid	Urea cycle; Arginine and Proline Metabolism	33953	100001266	HMDB04620	tyrosylglycine	Peptide	Dipeptide	41375	100003598	HMDB29105
53010	41375	0.650703	lactosyl-N-palmitoyl-sphingosine (d18:1/16:0)	Lipid	Lactosylceramides (LCER)	53010	100009030		tyrosylglycine	Peptide	Dipeptide	41375	100003598	HMDB29105
55072	41375	-0.669222	2-oxoarginine*	Amino Acid	Urea cycle; Arginine and Proline Metabolism	55072	100002784	HMDB04225	tyrosylglycine	Peptide	Dipeptide	41375	100003598	HMDB29105
61868	41375	-0.607899	1-ribosyl-imidazoleacetate*	Amino Acid	Histidine Metabolism	61868	100001668	HMDB02331	tyrosylglycine	Peptide	Dipeptide	41375	100003598	HMDB29105
584	42079	0.622547	mannose	Carbohydrate	Fructose, Mannose and Galactose Metabolism	584	803	HMDB00169	valylglutamine	Peptide	Dipeptide	42079	100003640	HMDB29125
1105	42079	-0.653802	linoleate (18:2n6)	Lipid	Polyunsaturated Fatty Acid (n3 and n6)	1105	180	HMDB00673	valylglutamine	Peptide	Dipeptide	42079	100003640	HMDB29125
3141	42079	0.666742	betaine	Amino Acid	Glycine, Serine and Threonine Metabolism	3141	799	HMDB00043	valylglutamine	Peptide	Dipeptide	42079	100003640	HMDB29125
15681	42079	0.67316	4-guanidinobutanoate	Amino Acid	Guanidino and Acetamido Metabolism	15681	100000096	HMDB03464	valylglutamine	Peptide	Dipeptide	42079	100003640	HMDB29125
15745	42079	0.615519	methylsuccinate	Amino Acid	Leucine, Isoleucine and Valine Metabolism	15745	2051	HMDB01844	valylglutamine	Peptide	Dipeptide	42079	100003640	HMDB29125
15910	42079	0.625163	maltotetraose	Carbohydrate	Glycogen Metabolism	15910	100000275	HMDB01296	valylglutamine	Peptide	Dipeptide	42079	100003640	HMDB29125
22185	42079	-0.642286	N-acetylaspartate (NAA)	Amino Acid	Alanine and Aspartate Metabolism	22185	100000787	HMDB00812	valylglutamine	Peptide	Dipeptide	42079	100003640	HMDB29125
27710	42079	-0.646824	N-acetylglycine	Amino Acid	Glycine, Serine and Threonine Metabolism	27710	100001006	HMDB00532	valylglutamine	Peptide	Dipeptide	42079	100003640	HMDB29125
32401	42079	0.63217	trigonelline (N'-methylnicotinate)	Cofactors and Vitamins	Nicotinate and Nicotinamide Metabolism	32401	100001092	HMDB00875	valylglutamine	Peptide	Dipeptide	42079	100003640	HMDB29125
33953	42079	0.650958	N-acetylarginine	Amino Acid	Urea cycle; Arginine and Proline Metabolism	33953	100001266	HMDB04620	valylglutamine	Peptide	Dipeptide	42079	100003640	HMDB29125
33968	42079	-0.6929	5-dodecenoate (12:1n7)	Lipid	Medium Chain Fatty Acid	33968	100001232	HMDB00529	valylglutamine	Peptide	Dipeptide	42079	100003640	HMDB29125
34035	42079	-0.678988	linolenate (18:3n3 or 3n6)	Lipid	Polyunsaturated Fatty Acid (n3 and n6)	34035	100001337	HMDB03073	valylglutamine	Peptide	Dipeptide	42079	100003640	HMDB29125
34419	42079	-0.634142	1-linoleoyl-GPC (18:2)	Lipid	Lysophospholipid	34419	100001395	HMDB10386	valylglutamine	Peptide	Dipeptide	42079	100003640	HMDB29125
35153	42079	-0.695448	1-docosahexaenoylglycerol (22:6)	Lipid	Monoacylglycerol	35153	100001481	HMDB11587	valylglutamine	Peptide	Dipeptide	42079	100003640	HMDB29125
38399	42079	-0.66285	9,10-DiHOME	Lipid	Fatty Acid, Dihydroxy	38399	179	HMDB04704	valylglutamine	Peptide	Dipeptide	42079	100003640	HMDB29125
46798	42079	-0.635702	oleoyl-linoleoyl-glycerol (18:1/18:2) [1]	Lipid	Diacylglycerol	46798	100002989	HMDB07219	valylglutamine	Peptide	Dipeptide	42079	100003640	HMDB29125
52633	42079	-0.638105	palmitoyl-linoleoyl-glycerol (16:0/18:2) [1]*	Lipid	Diacylglycerol	52633	100009052	HMDB07103	valylglutamine	Peptide	Dipeptide	42079	100003640	HMDB29125
52944	42079	-0.760733	palmitoylcholine	Lipid	Fatty Acid Metabolism (Acyl Choline)	52944	100009233		valylglutamine	Peptide	Dipeptide	42079	100003640	HMDB29125
53257	42079	-0.695654	palmitoloelycholine	Lipid	Fatty Acid Metabolism (Acyl Choline)	53257	100009334		valylglutamine	Peptide	Dipeptide	42079	100003640	HMDB29125
53260	42079	-0.670912	oleoylcholine	Lipid	Fatty Acid Metabolism (Acyl Choline)	53260	100009331		valylglutamine	Peptide	Dipeptide	42079	100003640	HMDB29125
54967	42079	-0.632859	palmitoleoyl-linoleoyl-glycerol (16:1/18:2) [1]*	Lipid	Diacylglycerol	54967	100010930	HMDB07132	valylglutamine	Peptide	Dipeptide	42079	100003640	HMDB29125
54968	42079	-0.613745	linoleoyl-linoleoyl-glycerol (18:2/18:2) [1]*	Lipid	Diacylglycerol	54968	100010941	HMDB07248	valylglutamine	Peptide	Dipeptide	42079	100003640	HMDB29125
55072	42079	0.63629	2-oxoarginine*	Amino Acid	Urea cycle; Arginine and Proline Metabolism	55072	100002784	HMDB04225	valylglutamine	Peptide	Dipeptide	42079	100003640	HMDB29125
57463	42079	-0.649438	linoleoylcholine*	Lipid	Fatty Acid Metabolism (Acyl Choline)	57463	100015760		valylglutamine	Peptide	Dipeptide	42079	100003640	HMDB29125
57652	42079	-0.686785	hexadecadienoate (16:2n6)	Lipid	Polyunsaturated Fatty Acid (n3 and n6)	57652	100009394	HMDB00477	valylglutamine	Peptide	Dipeptide	42079	100003640	HMDB29125
62850	42079	-0.635315	tetradecadienoate (14:2)*	Lipid	Polyunsaturated Fatty Acid (n3 and n6)	62850	100020343	HMDB00560	valylglutamine	Peptide	Dipeptide	42079	100003640	HMDB29125
62860	42079	0.757455	N6-methyllysine	Amino Acid	Lysine Metabolism	62860	100003415	HMDB02038	valylglutamine	Peptide	Dipeptide	42079	100003640	HMDB29125
39592	42109	-0.748653	S-methylcysteine	Amino Acid	Methionine, Cysteine, SAM and Taurine Metabolism	39592	100002749	HMDB02108	phosphate	Energy	Oxidative Phosphorylation	42109	461	HMDB01429
48130	42109	-0.618414	N6-succinyladenosine	Nucleotide	Purine Metabolism, Adenine containing	48130	100001664	HMDB00912	phosphate	Energy	Oxidative Phosphorylation	42109	461	HMDB01429
1419	42382	0.648403	5-methylthioadenosine (MTA)	Amino Acid	Polyamine Metabolism	1419	212	HMDB01173	S-adenosylhomocysteine (SAH)	Amino Acid	Methionine, Cysteine, SAM and Taurine Metabolism	42382	197	HMDB00939
15798	42382	0.695794	thiamin monophosphate	Cofactors and Vitamins	Thiamine Metabolism	15798	523	HMDB02666	S-adenosylhomocysteine (SAH)	Amino Acid	Methionine, Cysteine, SAM and Taurine Metabolism	42382	197	HMDB00939
42398	42382	-0.62686	1-stearoyl-GPE (18:0)	Lipid	Lysophospholipid	42398	100001461	HMDB11130	S-adenosylhomocysteine (SAH)	Amino Acid	Methionine, Cysteine, SAM and Taurine Metabolism	42382	197	HMDB00939
62804	42382	0.725272	CoA-glutathione*	Amino Acid	Glutathione Metabolism	62804	269		S-adenosylhomocysteine (SAH)	Amino Acid	Methionine, Cysteine, SAM and Taurine Metabolism	42382	197	HMDB00939
62807	42382	0.661164	3'-dephospho-CoA-glutathione*	Amino Acid	Glutathione Metabolism	62807	100020899		S-adenosylhomocysteine (SAH)	Amino Acid	Methionine, Cysteine, SAM and Taurine Metabolism	42382	197	HMDB00939
1110	42398	0.681422	arachidonate (20:4n6)	Lipid	Polyunsaturated Fatty Acid (n3 and n6)	1110	229	HMDB01043	1-stearoyl-GPE (18:0)	Lipid	Lysophospholipid	42398	100001461	HMDB11130
15772	42398	0.678229	ribitol	Carbohydrate	Pentose Metabolism	15772	100000406	HMDB00508	1-stearoyl-GPE (18:0)	Lipid	Lysophospholipid	42398	100001461	HMDB11130
35137	42398	0.644687	N2,N2-dimethylguanosine	Nucleotide	Purine Metabolism, Guanine containing	35137	100001412	HMDB04824	1-stearoyl-GPE (18:0)	Lipid	Lysophospholipid	42398	100001461	HMDB11130
39835	42398	0.63031	N-palmitoyltaurine	Lipid	Endocannabinoid	39835	100003239		1-stearoyl-GPE (18:0)	Lipid	Lysophospholipid	42398	100001461	HMDB11130
62807	42398	-0.605879	3'-dephospho-CoA-glutathione*	Amino Acid	Glutathione Metabolism	62807	100020899		1-stearoyl-GPE (18:0)	Lipid	Lysophospholipid	42398	100001461	HMDB11130
443	42420	-0.606263	aspartate	Amino Acid	Alanine and Aspartate Metabolism	443	234	HMDB00191	erythronate*	Carbohydrate	Aminosugar Metabolism	42420	100001320	HMDB00613
577	42420	-0.61623	fructose	Carbohydrate	Fructose, Mannose and Galactose Metabolism	577	878	HMDB00660	erythronate*	Carbohydrate	Aminosugar Metabolism	42420	100001320	HMDB00613
1125	42420	-0.663966	isoleucine	Amino Acid	Leucine, Isoleucine and Valine Metabolism	1125	376	HMDB00172	erythronate*	Carbohydrate	Aminosugar Metabolism	42420	100001320	HMDB00613
1126	42420	-0.624366	alanine	Amino Acid	Alanine and Aspartate Metabolism	1126	811	HMDB00161	erythronate*	Carbohydrate	Aminosugar Metabolism	42420	100001320	HMDB00613
1284	42420	-0.689968	threonine	Amino Acid	Glycine, Serine and Threonine Metabolism	1284	564	HMDB00167	erythronate*	Carbohydrate	Aminosugar Metabolism	42420	100001320	HMDB00613
1301	42420	-0.652907	lysine	Amino Acid	Lysine Metabolism	1301	407	HMDB00182	erythronate*	Carbohydrate	Aminosugar Metabolism	42420	100001320	HMDB00613
1302	42420	-0.6082	methionine	Amino Acid	Methionine, Cysteine, SAM and Taurine Metabolism	1302	415	HMDB00696	erythronate*	Carbohydrate	Aminosugar Metabolism	42420	100001320	HMDB00613
1493	42420	-0.697282	ornithine	Amino Acid	Urea cycle; Arginine and Proline Metabolism	1493	444	HMDB03374	erythronate*	Carbohydrate	Aminosugar Metabolism	42420	100001320	HMDB00613
1648	42420	-0.673697	serine	Amino Acid	Glycine, Serine and Threonine Metabolism	1648	503	HMDB00187	erythronate*	Carbohydrate	Aminosugar Metabolism	42420	100001320	HMDB00613
1898	42420	-0.623376	proline	Amino Acid	Urea cycle; Arginine and Proline Metabolism	1898	480	HMDB00162	erythronate*	Carbohydrate	Aminosugar Metabolism	42420	100001320	HMDB00613
2132	42420	-0.698522	citrulline	Amino Acid	Urea cycle; Arginine and Proline Metabolism	2132	391	HMDB00904	erythronate*	Carbohydrate	Aminosugar Metabolism	42420	100001320	HMDB00613
15122	42420	0.681677	glycerol	Lipid	Glycerolipid Metabolism	15122	1254	HMDB00131	erythronate*	Carbohydrate	Aminosugar Metabolism	42420	100001320	HMDB00613
15949	42420	-0.662536	2'-deoxycytidine	Nucleotide	Pyrimidine Metabolism, Cytidine containing	15949	100000125	HMDB00014	erythronate*	Carbohydrate	Aminosugar Metabolism	42420	100001320	HMDB00613
18319	42420	-0.687917	5-aminovalerate	Amino Acid	Lysine Metabolism	18319	100000454	HMDB03355	erythronate*	Carbohydrate	Aminosugar Metabolism	42420	100001320	HMDB00613
27710	42420	0.654749	N-acetylglycine	Amino Acid	Glycine, Serine and Threonine Metabolism	27710	100001006	HMDB00532	erythronate*	Carbohydrate	Aminosugar Metabolism	42420	100001320	HMDB00613
31555	42420	-0.624161	pyridoxate	Cofactors and Vitamins	Vitamin B6 Metabolism	31555	100001121	HMDB00017	erythronate*	Carbohydrate	Aminosugar Metabolism	42420	100001320	HMDB00613
32418	42420	0.635597	myristoleate (14:1n5)	Lipid	Long Chain Fatty Acid	32418	100001198	HMDB02000	erythronate*	Carbohydrate	Aminosugar Metabolism	42420	100001320	HMDB00613
33968	42420	0.640485	5-dodecenoate (12:1n7)	Lipid	Medium Chain Fatty Acid	33968	100001232	HMDB00529	erythronate*	Carbohydrate	Aminosugar Metabolism	42420	100001320	HMDB00613
33971	42420	0.618476	10-heptadecenoate (17:1n7)	Lipid	Long Chain Fatty Acid	33971	100001278	HMDB60038	erythronate*	Carbohydrate	Aminosugar Metabolism	42420	100001320	HMDB00613
34035	42420	0.618262	linolenate (18:3n3 or 3n6)	Lipid	Polyunsaturated Fatty Acid (n3 and n6)	34035	100001337	HMDB03073	erythronate*	Carbohydrate	Aminosugar Metabolism	42420	100001320	HMDB00613
34419	42420	0.648742	1-linoleoyl-GPC (18:2)	Lipid	Lysophospholipid	34419	100001395	HMDB10386	erythronate*	Carbohydrate	Aminosugar Metabolism	42420	100001320	HMDB00613
37092	42420	-0.677465	gamma-glutamyl-2-aminobutyrate	Peptide	Gamma-glutamyl Amino Acid	37092	100001502		erythronate*	Carbohydrate	Aminosugar Metabolism	42420	100001320	HMDB00613
43847	42420	0.606012	glycerol 3-phosphate	Lipid	Glycerolipid Metabolism	43847	100000258	HMDB00126	erythronate*	Carbohydrate	Aminosugar Metabolism	42420	100001320	HMDB00613
63192	42420	0.615533	1-stearoyl-2-linoleoyl-glycosyl-GPE (18:0/18:2)	Lipid	Glycosyl PE	63192	100021403		erythronate*	Carbohydrate	Aminosugar Metabolism	42420	100001320	HMDB00613
63193	42420	0.619854	1-stearoyl-2-arachidonoyl-glycosyl-GPE (18:0/20:4)	Lipid	Glycosyl PE	63193	100021404		erythronate*	Carbohydrate	Aminosugar Metabolism	42420	100001320	HMDB00613
63197	42420	0.646358	1-palmitoyl-2-linoleoyl-glycosyl-GPE (16:0/18:2)	Lipid	Glycosyl PE	63197	100021393		erythronate*	Carbohydrate	Aminosugar Metabolism	42420	100001320	HMDB00613
39592	42446	-0.607058	S-methylcysteine	Amino Acid	Methionine, Cysteine, SAM and Taurine Metabolism	39592	100002749	HMDB02108	1-palmitoyl-2-linoleoyl-GPC (16:0/18:2)	Lipid	Phosphatidylcholine (PC)	42446	1537	HMDB07973
48434	42446	0.676819	N-acetylcitrulline	Amino Acid	Urea cycle; Arginine and Proline Metabolism	48434	100001577	HMDB00856	1-palmitoyl-2-linoleoyl-GPC (16:0/18:2)	Lipid	Phosphatidylcholine (PC)	42446	1537	HMDB07973
5983	43028	-0.631319	corticosterone	Lipid	Corticosteroids	5983	272	HMDB01547	tryptophylglycine	Peptide	Dipeptide	43028	100003609	HMDB29083
542	43264	0.653433	3-hydroxybutyrate (BHBA)	Lipid	Ketone Bodies	542	254	HMDB00357	3-hydroxybutyrylcarnitine (1)	Lipid	Fatty Acid Metabolism(Acyl Carnitine)	43264	100003926	HMDB13127
1496	43264	-0.605227	methylmalonate (MMA)	Lipid	Fatty Acid Metabolism (also BCAA Metabolism)	1496	418	HMDB00202	3-hydroxybutyrylcarnitine (1)	Lipid	Fatty Acid Metabolism(Acyl Carnitine)	43264	100003926	HMDB13127
33946	43264	-0.623923	N-acetylhistidine	Amino Acid	Histidine Metabolism	33946	100001293	HMDB32055	3-hydroxybutyrylcarnitine (1)	Lipid	Fatty Acid Metabolism(Acyl Carnitine)	43264	100003926	HMDB13127
52988	43264	0.726211	adipoylcarnitine (C6-DC)	Lipid	Fatty Acid Metabolism(Acyl Carnitine)	52988	100006614	HMDB61677	3-hydroxybutyrylcarnitine (1)	Lipid	Fatty Acid Metabolism(Acyl Carnitine)	43264	100003926	HMDB13127
39592	43549	-0.614915	S-methylcysteine	Amino Acid	Methionine, Cysteine, SAM and Taurine Metabolism	39592	100002749	HMDB02108	N-formylanthranilic acid	Amino Acid	Tryptophan Metabolism	43549	100004561	HMDB04089
1105	43831	0.610052	linoleate (18:2n6)	Lipid	Polyunsaturated Fatty Acid (n3 and n6)	1105	180	HMDB00673	1-methylhistamine	Amino Acid	Histidine Metabolism	43831	100001204	HMDB00898
15720	43831	-0.604166	N-acetylglutamate	Amino Acid	Glutamate Metabolism	15720	100000282	HMDB01138	1-methylhistamine	Amino Acid	Histidine Metabolism	43831	100001204	HMDB00898
15860	43831	0.611397	UDP-galactose	Carbohydrate	Nucleotide Sugar	15860	100000298	HMDB00302	1-methylhistamine	Amino Acid	Histidine Metabolism	43831	100001204	HMDB00898
15910	43831	-0.673794	maltotetraose	Carbohydrate	Glycogen Metabolism	15910	100000275	HMDB01296	1-methylhistamine	Amino Acid	Histidine Metabolism	43831	100001204	HMDB00898
18319	43831	-0.636999	5-aminovalerate	Amino Acid	Lysine Metabolism	18319	100000454	HMDB03355	1-methylhistamine	Amino Acid	Histidine Metabolism	43831	100001204	HMDB00898
27672	43831	-0.6077	3-indoxyl sulfate	Amino Acid	Tryptophan Metabolism	27672	100000467	HMDB00682	1-methylhistamine	Amino Acid	Histidine Metabolism	43831	100001204	HMDB00898
27710	43831	0.634076	N-acetylglycine	Amino Acid	Glycine, Serine and Threonine Metabolism	27710	100001006	HMDB00532	1-methylhistamine	Amino Acid	Histidine Metabolism	43831	100001204	HMDB00898
33953	43831	-0.684548	N-acetylarginine	Amino Acid	Urea cycle; Arginine and Proline Metabolism	33953	100001266	HMDB04620	1-methylhistamine	Amino Acid	Histidine Metabolism	43831	100001204	HMDB00898
33968	43831	0.697699	5-dodecenoate (12:1n7)	Lipid	Medium Chain Fatty Acid	33968	100001232	HMDB00529	1-methylhistamine	Amino Acid	Histidine Metabolism	43831	100001204	HMDB00898
39577	43831	-0.6149	N-methyl-GABA	Amino Acid	Glutamate Metabolism	39577	100003152		1-methylhistamine	Amino Acid	Histidine Metabolism	43831	100001204	HMDB00898
40406	43831	-0.617892	trimethylamine N-oxide	Lipid	Phospholipid Metabolism	40406	100003397	HMDB00925	1-methylhistamine	Amino Acid	Histidine Metabolism	43831	100001204	HMDB00898
44688	43831	-0.662418	maltotriose	Carbohydrate	Glycogen Metabolism	44688	100000276	HMDB01262	1-methylhistamine	Amino Acid	Histidine Metabolism	43831	100001204	HMDB00898
46227	43831	0.627763	fructosyllysine	Amino Acid	Lysine Metabolism	46227	100005373		1-methylhistamine	Amino Acid	Histidine Metabolism	43831	100001204	HMDB00898
52944	43831	0.708192	palmitoylcholine	Lipid	Fatty Acid Metabolism (Acyl Choline)	52944	100009233		1-methylhistamine	Amino Acid	Histidine Metabolism	43831	100001204	HMDB00898
53257	43831	0.667699	palmitoloelycholine	Lipid	Fatty Acid Metabolism (Acyl Choline)	53257	100009334		1-methylhistamine	Amino Acid	Histidine Metabolism	43831	100001204	HMDB00898
53260	43831	0.667752	oleoylcholine	Lipid	Fatty Acid Metabolism (Acyl Choline)	53260	100009331		1-methylhistamine	Amino Acid	Histidine Metabolism	43831	100001204	HMDB00898
55072	43831	-0.654349	2-oxoarginine*	Amino Acid	Urea cycle; Arginine and Proline Metabolism	55072	100002784	HMDB04225	1-methylhistamine	Amino Acid	Histidine Metabolism	43831	100001204	HMDB00898
57463	43831	0.617357	linoleoylcholine*	Lipid	Fatty Acid Metabolism (Acyl Choline)	57463	100015760		1-methylhistamine	Amino Acid	Histidine Metabolism	43831	100001204	HMDB00898
57652	43831	0.603667	hexadecadienoate (16:2n6)	Lipid	Polyunsaturated Fatty Acid (n3 and n6)	57652	100009394	HMDB00477	1-methylhistamine	Amino Acid	Histidine Metabolism	43831	100001204	HMDB00898
62850	43831	0.632938	tetradecadienoate (14:2)*	Lipid	Polyunsaturated Fatty Acid (n3 and n6)	62850	100020343	HMDB00560	1-methylhistamine	Amino Acid	Histidine Metabolism	43831	100001204	HMDB00898
62860	43831	-0.628624	N6-methyllysine	Amino Acid	Lysine Metabolism	62860	100003415	HMDB02038	1-methylhistamine	Amino Acid	Histidine Metabolism	43831	100001204	HMDB00898
62954	43831	-0.628992	N2-acetyl,N6-methyllysine	Amino Acid	Lysine Metabolism	62954	100020546		1-methylhistamine	Amino Acid	Histidine Metabolism	43831	100001204	HMDB00898
15691	43847	0.619659	adenosine 3',5'-diphosphate	Nucleotide	Purine Metabolism, Adenine containing	15691	1214	HMDB00061	glycerol 3-phosphate	Lipid	Glycerolipid Metabolism	43847	100000258	HMDB00126
43493	43847	-0.607977	formiminoglutamate	Amino Acid	Histidine Metabolism	43493	100002500	HMDB00854	glycerol 3-phosphate	Lipid	Glycerolipid Metabolism	43847	100000258	HMDB00126
558	43849	0.665056	adenosine 5'-diphosphoribose (ADP-ribose)	Cofactors and Vitamins	Nicotinate and Nicotinamide Metabolism	558	215	HMDB01178	inositol 1-phosphate (I1P)	Lipid	Inositol Metabolism	43849	370	HMDB00213
31928	43849	-0.673687	2-methylbutyrylglycine (C5)	Amino Acid	Leucine, Isoleucine and Valine Metabolism	31928	100001155	HMDB00339	inositol 1-phosphate (I1P)	Lipid	Inositol Metabolism	43849	370	HMDB00213
1105	44526	-0.656273	linoleate (18:2n6)	Lipid	Polyunsaturated Fatty Acid (n3 and n6)	1105	180	HMDB00673	3-methyl-2-oxobutyrate	Amino Acid	Leucine, Isoleucine and Valine Metabolism	44526	100000936	HMDB00019
3138	44526	0.673013	pyridoxamine phosphate	Cofactors and Vitamins	Vitamin B6 Metabolism	3138	493	HMDB01555	3-methyl-2-oxobutyrate	Amino Acid	Leucine, Isoleucine and Valine Metabolism	44526	100000936	HMDB00019
15500	44526	0.657553	carnitine	Lipid	Carnitine Metabolism	15500	100000007	HMDB00062	3-methyl-2-oxobutyrate	Amino Acid	Leucine, Isoleucine and Valine Metabolism	44526	100000936	HMDB00019
32401	44526	0.63839	trigonelline (N'-methylnicotinate)	Cofactors and Vitamins	Nicotinate and Nicotinamide Metabolism	32401	100001092	HMDB00875	3-methyl-2-oxobutyrate	Amino Acid	Leucine, Isoleucine and Valine Metabolism	44526	100000936	HMDB00019
34035	44526	-0.653206	linolenate (18:3n3 or 3n6)	Lipid	Polyunsaturated Fatty Acid (n3 and n6)	34035	100001337	HMDB03073	3-methyl-2-oxobutyrate	Amino Acid	Leucine, Isoleucine and Valine Metabolism	44526	100000936	HMDB00019
35153	44526	-0.621053	1-docosahexaenoylglycerol (22:6)	Lipid	Monoacylglycerol	35153	100001481	HMDB11587	3-methyl-2-oxobutyrate	Amino Acid	Leucine, Isoleucine and Valine Metabolism	44526	100000936	HMDB00019
36594	44526	-0.649107	1-linoleoyl-GPI* (18:2)*	Lipid	Lysophospholipid	36594	100001778		3-methyl-2-oxobutyrate	Amino Acid	Leucine, Isoleucine and Valine Metabolism	44526	100000936	HMDB00019
52464	44526	0.611708	1-palmitoyl-2-arachidonoyl-GPE (16:0/20:4)*	Lipid	Phosphatidylethanolamine (PE)	52464	100008990	HMDB05323	3-methyl-2-oxobutyrate	Amino Acid	Leucine, Isoleucine and Valine Metabolism	44526	100000936	HMDB00019
52944	44526	-0.718569	palmitoylcholine	Lipid	Fatty Acid Metabolism (Acyl Choline)	52944	100009233		3-methyl-2-oxobutyrate	Amino Acid	Leucine, Isoleucine and Valine Metabolism	44526	100000936	HMDB00019
54812	44526	0.619663	1-palmitoyl-2-gamma-linolenoyl-GPC (16:0/18:3n6)*	Lipid	Phosphatidylcholine (PC)	54812	100009154	HMDB07974	3-methyl-2-oxobutyrate	Amino Acid	Leucine, Isoleucine and Valine Metabolism	44526	100000936	HMDB00019
55072	44526	0.611757	2-oxoarginine*	Amino Acid	Urea cycle; Arginine and Proline Metabolism	55072	100002784	HMDB04225	3-methyl-2-oxobutyrate	Amino Acid	Leucine, Isoleucine and Valine Metabolism	44526	100000936	HMDB00019
57652	44526	-0.679649	hexadecadienoate (16:2n6)	Lipid	Polyunsaturated Fatty Acid (n3 and n6)	57652	100009394	HMDB00477	3-methyl-2-oxobutyrate	Amino Acid	Leucine, Isoleucine and Valine Metabolism	44526	100000936	HMDB00019
61868	44526	0.669469	1-ribosyl-imidazoleacetate*	Amino Acid	Histidine Metabolism	61868	100001668	HMDB02331	3-methyl-2-oxobutyrate	Amino Acid	Leucine, Isoleucine and Valine Metabolism	44526	100000936	HMDB00019
19263	44675	-0.627428	1-palmitoyl-2-oleoyl-GPE (16:0/18:1)	Lipid	Phosphatidylethanolamine (PE)	19263	1526	HMDB05320	docosahexaenoate (DHA; 22:6n3)	Lipid	Polyunsaturated Fatty Acid (n3 and n6)	44675	100000665	HMDB02183
52461	44675	-0.630255	1-palmitoyl-2-oleoyl-GPC (16:0/18:1)	Lipid	Phosphatidylcholine (PC)	52461	1539	HMDB07972	docosahexaenoate (DHA; 22:6n3)	Lipid	Polyunsaturated Fatty Acid (n3 and n6)	44675	100000665	HMDB02183
52470	44675	-0.633619	1-palmitoyl-2-palmitoleoyl-GPC (16:0/16:1)*	Lipid	Phosphatidylcholine (PC)	52470	100008984	HMDB07969	docosahexaenoate (DHA; 22:6n3)	Lipid	Polyunsaturated Fatty Acid (n3 and n6)	44675	100000665	HMDB02183
57341	44675	-0.612591	1,2-dipalmitoyl-GPE (16:0/16:0)*	Lipid	Phosphatidylethanolamine (PE)	57341	100009204	HMDB08923	docosahexaenoate (DHA; 22:6n3)	Lipid	Polyunsaturated Fatty Acid (n3 and n6)	44675	100000665	HMDB02183
33013	44681	-0.626512	nicotinamide riboside	Cofactors and Vitamins	Nicotinate and Nicotinamide Metabolism	33013	100001310	HMDB00855	palmitoylcarnitine (C16)	Lipid	Fatty Acid Metabolism(Acyl Carnitine)	44681	100000776	HMDB00222
33953	44681	-0.628433	N-acetylarginine	Amino Acid	Urea cycle; Arginine and Proline Metabolism	33953	100001266	HMDB04620	palmitoylcarnitine (C16)	Lipid	Fatty Acid Metabolism(Acyl Carnitine)	44681	100000776	HMDB00222
40406	44681	-0.631779	trimethylamine N-oxide	Lipid	Phospholipid Metabolism	40406	100003397	HMDB00925	palmitoylcarnitine (C16)	Lipid	Fatty Acid Metabolism(Acyl Carnitine)	44681	100000776	HMDB00222
1105	44688	-0.635052	linoleate (18:2n6)	Lipid	Polyunsaturated Fatty Acid (n3 and n6)	1105	180	HMDB00673	maltotriose	Carbohydrate	Glycogen Metabolism	44688	100000276	HMDB01262
3138	44688	0.621637	pyridoxamine phosphate	Cofactors and Vitamins	Vitamin B6 Metabolism	3138	493	HMDB01555	maltotriose	Carbohydrate	Glycogen Metabolism	44688	100000276	HMDB01262
3141	44688	0.608729	betaine	Amino Acid	Glycine, Serine and Threonine Metabolism	3141	799	HMDB00043	maltotriose	Carbohydrate	Glycogen Metabolism	44688	100000276	HMDB01262
15745	44688	0.68407	methylsuccinate	Amino Acid	Leucine, Isoleucine and Valine Metabolism	15745	2051	HMDB01844	maltotriose	Carbohydrate	Glycogen Metabolism	44688	100000276	HMDB01262
19263	44688	0.651787	1-palmitoyl-2-oleoyl-GPE (16:0/18:1)	Lipid	Phosphatidylethanolamine (PE)	19263	1526	HMDB05320	maltotriose	Carbohydrate	Glycogen Metabolism	44688	100000276	HMDB01262
22185	44688	-0.664754	N-acetylaspartate (NAA)	Amino Acid	Alanine and Aspartate Metabolism	22185	100000787	HMDB00812	maltotriose	Carbohydrate	Glycogen Metabolism	44688	100000276	HMDB01262
32401	44688	0.676684	trigonelline (N'-methylnicotinate)	Cofactors and Vitamins	Nicotinate and Nicotinamide Metabolism	32401	100001092	HMDB00875	maltotriose	Carbohydrate	Glycogen Metabolism	44688	100000276	HMDB01262
32984	44688	0.615866	N-alpha-acetylornithine	Amino Acid	Urea cycle; Arginine and Proline Metabolism	32984	100000285	HMDB03357	maltotriose	Carbohydrate	Glycogen Metabolism	44688	100000276	HMDB01262
33946	44688	0.626978	N-acetylhistidine	Amino Acid	Histidine Metabolism	33946	100001293	HMDB32055	maltotriose	Carbohydrate	Glycogen Metabolism	44688	100000276	HMDB01262
33953	44688	0.659493	N-acetylarginine	Amino Acid	Urea cycle; Arginine and Proline Metabolism	33953	100001266	HMDB04620	maltotriose	Carbohydrate	Glycogen Metabolism	44688	100000276	HMDB01262
33968	44688	-0.681637	5-dodecenoate (12:1n7)	Lipid	Medium Chain Fatty Acid	33968	100001232	HMDB00529	maltotriose	Carbohydrate	Glycogen Metabolism	44688	100000276	HMDB01262
34035	44688	-0.681009	linolenate (18:3n3 or 3n6)	Lipid	Polyunsaturated Fatty Acid (n3 and n6)	34035	100001337	HMDB03073	maltotriose	Carbohydrate	Glycogen Metabolism	44688	100000276	HMDB01262
35153	44688	-0.619241	1-docosahexaenoylglycerol (22:6)	Lipid	Monoacylglycerol	35153	100001481	HMDB11587	maltotriose	Carbohydrate	Glycogen Metabolism	44688	100000276	HMDB01262
36594	44688	-0.651588	1-linoleoyl-GPI* (18:2)*	Lipid	Lysophospholipid	36594	100001778		maltotriose	Carbohydrate	Glycogen Metabolism	44688	100000276	HMDB01262
38399	44688	-0.619955	9,10-DiHOME	Lipid	Fatty Acid, Dihydroxy	38399	179	HMDB04704	maltotriose	Carbohydrate	Glycogen Metabolism	44688	100000276	HMDB01262
39577	44688	0.669376	N-methyl-GABA	Amino Acid	Glutamate Metabolism	39577	100003152		maltotriose	Carbohydrate	Glycogen Metabolism	44688	100000276	HMDB01262
40406	44688	0.664644	trimethylamine N-oxide	Lipid	Phospholipid Metabolism	40406	100003397	HMDB00925	maltotriose	Carbohydrate	Glycogen Metabolism	44688	100000276	HMDB01262
42449	44688	0.674519	1-palmitoyl-2-linoleoyl-GPE (16:0/18:2)	Lipid	Phosphatidylethanolamine (PE)	42449	100001870	HMDB05322	maltotriose	Carbohydrate	Glycogen Metabolism	44688	100000276	HMDB01262
43849	44688	-0.632452	inositol 1-phosphate (I1P)	Lipid	Inositol Metabolism	43849	370	HMDB00213	maltotriose	Carbohydrate	Glycogen Metabolism	44688	100000276	HMDB01262
46798	44688	-0.666214	oleoyl-linoleoyl-glycerol (18:1/18:2) [1]	Lipid	Diacylglycerol	46798	100002989	HMDB07219	maltotriose	Carbohydrate	Glycogen Metabolism	44688	100000276	HMDB01262
48434	44688	0.623623	N-acetylcitrulline	Amino Acid	Urea cycle; Arginine and Proline Metabolism	48434	100001577	HMDB00856	maltotriose	Carbohydrate	Glycogen Metabolism	44688	100000276	HMDB01262
52461	44688	0.610375	1-palmitoyl-2-oleoyl-GPC (16:0/18:1)	Lipid	Phosphatidylcholine (PC)	52461	1539	HMDB07972	maltotriose	Carbohydrate	Glycogen Metabolism	44688	100000276	HMDB01262
52464	44688	0.676226	1-palmitoyl-2-arachidonoyl-GPE (16:0/20:4)*	Lipid	Phosphatidylethanolamine (PE)	52464	100008990	HMDB05323	maltotriose	Carbohydrate	Glycogen Metabolism	44688	100000276	HMDB01262
52944	44688	-0.704015	palmitoylcholine	Lipid	Fatty Acid Metabolism (Acyl Choline)	52944	100009233		maltotriose	Carbohydrate	Glycogen Metabolism	44688	100000276	HMDB01262
53257	44688	-0.644625	palmitoloelycholine	Lipid	Fatty Acid Metabolism (Acyl Choline)	53257	100009334		maltotriose	Carbohydrate	Glycogen Metabolism	44688	100000276	HMDB01262
53260	44688	-0.699032	oleoylcholine	Lipid	Fatty Acid Metabolism (Acyl Choline)	53260	100009331		maltotriose	Carbohydrate	Glycogen Metabolism	44688	100000276	HMDB01262
54950	44688	-0.616246	linoleoyl-docosahexaenoyl-glycerol (18:2/22:6) [2]*	Lipid	Diacylglycerol	54950	100010929	HMDB07266	maltotriose	Carbohydrate	Glycogen Metabolism	44688	100000276	HMDB01262
54968	44688	-0.733145	linoleoyl-linoleoyl-glycerol (18:2/18:2) [1]*	Lipid	Diacylglycerol	54968	100010941	HMDB07248	maltotriose	Carbohydrate	Glycogen Metabolism	44688	100000276	HMDB01262
57463	44688	-0.70512	linoleoylcholine*	Lipid	Fatty Acid Metabolism (Acyl Choline)	57463	100015760		maltotriose	Carbohydrate	Glycogen Metabolism	44688	100000276	HMDB01262
57651	44688	-0.629018	hexadecatrienoate (16:3n3)	Lipid	Polyunsaturated Fatty Acid (n3 and n6)	57651	100009393		maltotriose	Carbohydrate	Glycogen Metabolism	44688	100000276	HMDB01262
57652	44688	-0.745552	hexadecadienoate (16:2n6)	Lipid	Polyunsaturated Fatty Acid (n3 and n6)	57652	100009394	HMDB00477	maltotriose	Carbohydrate	Glycogen Metabolism	44688	100000276	HMDB01262
61868	44688	0.731377	1-ribosyl-imidazoleacetate*	Amino Acid	Histidine Metabolism	61868	100001668	HMDB02331	maltotriose	Carbohydrate	Glycogen Metabolism	44688	100000276	HMDB01262
62850	44688	-0.668595	tetradecadienoate (14:2)*	Lipid	Polyunsaturated Fatty Acid (n3 and n6)	62850	100020343	HMDB00560	maltotriose	Carbohydrate	Glycogen Metabolism	44688	100000276	HMDB01262
62954	44688	0.623799	N2-acetyl,N6-methyllysine	Amino Acid	Lysine Metabolism	62954	100020546		maltotriose	Carbohydrate	Glycogen Metabolism	44688	100000276	HMDB01262
63193	44688	-0.668446	1-stearoyl-2-arachidonoyl-glycosyl-GPE (18:0/20:4)	Lipid	Glycosyl PE	63193	100021404		maltotriose	Carbohydrate	Glycogen Metabolism	44688	100000276	HMDB01262
63194	44688	-0.711816	1-stearoyl-2-docosahexaenoyl-glycosyl-GPE (18:0/22:6)	Lipid	Glycosyl PE	63194	100021405		maltotriose	Carbohydrate	Glycogen Metabolism	44688	100000276	HMDB01262
63196	44688	-0.733041	1-palmitoyl-2-docosahexaenoyl-glycosyl-GPE (16:0/22:6)	Lipid	Glycosyl PE	63196	100021397		maltotriose	Carbohydrate	Glycogen Metabolism	44688	100000276	HMDB01262
40406	44877	-0.610419	trimethylamine N-oxide	Lipid	Phospholipid Metabolism	40406	100003397	HMDB00925	N-palmitoyl-sphingosine (d18:1/16:0)	Lipid	Ceramides	44877	1518	HMDB04949
43849	44877	0.618604	inositol 1-phosphate (I1P)	Lipid	Inositol Metabolism	43849	370	HMDB00213	N-palmitoyl-sphingosine (d18:1/16:0)	Lipid	Ceramides	44877	1518	HMDB04949
61868	44877	-0.62117	1-ribosyl-imidazoleacetate*	Amino Acid	Histidine Metabolism	61868	100001668	HMDB02331	N-palmitoyl-sphingosine (d18:1/16:0)	Lipid	Ceramides	44877	1518	HMDB04949
52450	44878	0.61184	1-palmitoyl-2-linoleoyl-GPI (16:0/18:2)	Lipid	Phosphatidylinositol (PI)	52450	1528	HMDB09784	methionine sulfone	Amino Acid	Methionine, Cysteine, SAM and Taurine Metabolism	44878	100004635
52669	44878	0.637893	1-palmitoyl-2-oleoyl-GPI (16:0/18:1)*	Lipid	Phosphatidylinositol (PI)	52669	100009066	HMDB09783	methionine sulfone	Amino Acid	Methionine, Cysteine, SAM and Taurine Metabolism	44878	100004635
15915	45428	-0.657342	S-adenosylmethionine (SAM)	Amino Acid	Methionine, Cysteine, SAM and Taurine Metabolism	15915	1263	HMDB01185	N-acetylmethionine sulfoxide	Amino Acid	Methionine, Cysteine, SAM and Taurine Metabolism	45428	100005463
15990	45428	-0.638025	glycerophosphorylcholine (GPC)	Lipid	Phospholipid Metabolism	15990	100000269	HMDB00086	N-acetylmethionine sulfoxide	Amino Acid	Methionine, Cysteine, SAM and Taurine Metabolism	45428	100005463
22119	45428	0.608248	5-methylcytidine	Nucleotide	Pyrimidine Metabolism, Cytidine containing	22119	100000763	HMDB00982	N-acetylmethionine sulfoxide	Amino Acid	Methionine, Cysteine, SAM and Taurine Metabolism	45428	100005463
603	45951	0.664682	spermine	Amino Acid	Polyamine Metabolism	603	507	HMDB01256	1-linolenoyl-GPC (18:3)*	Lipid	Lysophospholipid	45951	100005350	HMDB10388
15076	46142	-0.619735	2'-deoxyinosine	Nucleotide	Purine Metabolism, (Hypo)Xanthine/Inosine containing	15076	100000135	HMDB00071	mannitol/sorbitol	Carbohydrate	Fructose, Mannose and Galactose Metabolism	46142	100001740	HMDB00247
15949	46142	-0.638184	2'-deoxycytidine	Nucleotide	Pyrimidine Metabolism, Cytidine containing	15949	100000125	HMDB00014	mannitol/sorbitol	Carbohydrate	Fructose, Mannose and Galactose Metabolism	46142	100001740	HMDB00247
35136	46142	-0.633365	5-methyluridine (ribothymidine)	Nucleotide	Pyrimidine Metabolism, Uracil containing	35136	100001446	HMDB00884	mannitol/sorbitol	Carbohydrate	Fructose, Mannose and Galactose Metabolism	46142	100001740	HMDB00247
35652	46142	0.612214	adenosine-5'-diphosphoglucose	Carbohydrate	Nucleotide Sugar	35652	100001644	HMDB06557	mannitol/sorbitol	Carbohydrate	Fructose, Mannose and Galactose Metabolism	46142	100001740	HMDB00247
43493	46142	-0.61355	formiminoglutamate	Amino Acid	Histidine Metabolism	43493	100002500	HMDB00854	mannitol/sorbitol	Carbohydrate	Fructose, Mannose and Galactose Metabolism	46142	100001740	HMDB00247
46148	46142	0.6197	UDP-N-acetylglucosamine/galactosamine	Carbohydrate	Nucleotide Sugar	46148	100002957		mannitol/sorbitol	Carbohydrate	Fructose, Mannose and Galactose Metabolism	46142	100001740	HMDB00247
2183	46148	-0.630559	thymidine	Nucleotide	Pyrimidine Metabolism, Thymine containing	2183	872	HMDB00273	UDP-N-acetylglucosamine/galactosamine	Carbohydrate	Nucleotide Sugar	46148	100002957
12125	46148	-0.631411	behenate (22:0)*	Lipid	Long Chain Fatty Acid	12125	314	HMDB00944	UDP-N-acetylglucosamine/galactosamine	Carbohydrate	Nucleotide Sugar	46148	100002957
52448	46148	0.612024	1-palmitoyl-2-oleoyl-GPG (16:0/18:1)	Lipid	Phosphatidylglycerol (PG)	52448	100000641		UDP-N-acetylglucosamine/galactosamine	Carbohydrate	Nucleotide Sugar	46148	100002957
57531	46148	0.608876	nervonoylcarnitine (C24:1)*	Lipid	Fatty Acid Metabolism(Acyl Carnitine)	57531	100015846		UDP-N-acetylglucosamine/galactosamine	Carbohydrate	Nucleotide Sugar	46148	100002957
57655	46148	-0.610465	2'-O-methyluridine	Nucleotide	Pyrimidine Metabolism, Uracil containing	57655	100010896		UDP-N-acetylglucosamine/galactosamine	Carbohydrate	Nucleotide Sugar	46148	100002957
46148	46173	0.635131	UDP-N-acetylglucosamine/galactosamine	Carbohydrate	Nucleotide Sugar	46148	100002957		aconitate [cis or trans]	Energy	TCA Cycle	46173	100001359
52281	46537	0.611765	2-hydroxybutyrate/2-hydroxyisobutyrate	Amino Acid	Glutathione Metabolism	52281	100008928		alpha-hydroxyisovalerate	Amino Acid	Leucine, Isoleucine and Valine Metabolism	46537	100001300	HMDB00407
48434	46798	-0.617536	N-acetylcitrulline	Amino Acid	Urea cycle; Arginine and Proline Metabolism	48434	100001577	HMDB00856	oleoyl-linoleoyl-glycerol (18:1/18:2) [1]	Lipid	Diacylglycerol	46798	100002989	HMDB07219
48187	46799	-0.655598	N-acetyltaurine	Amino Acid	Methionine, Cysteine, SAM and Taurine Metabolism	48187	100005466		oleoyl-linoleoyl-glycerol (18:1/18:2) [2]	Lipid	Diacylglycerol	46799	100002990	HMDB07219
1105	46896	-0.639193	linoleate (18:2n6)	Lipid	Polyunsaturated Fatty Acid (n3 and n6)	1105	180	HMDB00673	fructose 1,6-diphosphate/glucose 1,6-diphosphate/myo-inositol diphosphates	Carbohydrate	Glycolysis, Gluconeogenesis, and Pyruvate Metabolism	46896	100002180
3141	46896	0.648359	betaine	Amino Acid	Glycine, Serine and Threonine Metabolism	3141	799	HMDB00043	fructose 1,6-diphosphate/glucose 1,6-diphosphate/myo-inositol diphosphates	Carbohydrate	Glycolysis, Gluconeogenesis, and Pyruvate Metabolism	46896	100002180
15681	46896	0.656692	4-guanidinobutanoate	Amino Acid	Guanidino and Acetamido Metabolism	15681	100000096	HMDB03464	fructose 1,6-diphosphate/glucose 1,6-diphosphate/myo-inositol diphosphates	Carbohydrate	Glycolysis, Gluconeogenesis, and Pyruvate Metabolism	46896	100002180
15720	46896	0.65023	N-acetylglutamate	Amino Acid	Glutamate Metabolism	15720	100000282	HMDB01138	fructose 1,6-diphosphate/glucose 1,6-diphosphate/myo-inositol diphosphates	Carbohydrate	Glycolysis, Gluconeogenesis, and Pyruvate Metabolism	46896	100002180
19263	46896	0.709192	1-palmitoyl-2-oleoyl-GPE (16:0/18:1)	Lipid	Phosphatidylethanolamine (PE)	19263	1526	HMDB05320	fructose 1,6-diphosphate/glucose 1,6-diphosphate/myo-inositol diphosphates	Carbohydrate	Glycolysis, Gluconeogenesis, and Pyruvate Metabolism	46896	100002180
22185	46896	-0.632078	N-acetylaspartate (NAA)	Amino Acid	Alanine and Aspartate Metabolism	22185	100000787	HMDB00812	fructose 1,6-diphosphate/glucose 1,6-diphosphate/myo-inositol diphosphates	Carbohydrate	Glycolysis, Gluconeogenesis, and Pyruvate Metabolism	46896	100002180
32349	46896	0.608323	4-imidazoleacetate	Amino Acid	Histidine Metabolism	32349	100001207	HMDB02024	fructose 1,6-diphosphate/glucose 1,6-diphosphate/myo-inositol diphosphates	Carbohydrate	Glycolysis, Gluconeogenesis, and Pyruvate Metabolism	46896	100002180
32401	46896	0.697394	trigonelline (N'-methylnicotinate)	Cofactors and Vitamins	Nicotinate and Nicotinamide Metabolism	32401	100001092	HMDB00875	fructose 1,6-diphosphate/glucose 1,6-diphosphate/myo-inositol diphosphates	Carbohydrate	Glycolysis, Gluconeogenesis, and Pyruvate Metabolism	46896	100002180
32984	46896	0.705828	N-alpha-acetylornithine	Amino Acid	Urea cycle; Arginine and Proline Metabolism	32984	100000285	HMDB03357	fructose 1,6-diphosphate/glucose 1,6-diphosphate/myo-inositol diphosphates	Carbohydrate	Glycolysis, Gluconeogenesis, and Pyruvate Metabolism	46896	100002180
33013	46896	0.66703	nicotinamide riboside	Cofactors and Vitamins	Nicotinate and Nicotinamide Metabolism	33013	100001310	HMDB00855	fructose 1,6-diphosphate/glucose 1,6-diphosphate/myo-inositol diphosphates	Carbohydrate	Glycolysis, Gluconeogenesis, and Pyruvate Metabolism	46896	100002180
33953	46896	0.733812	N-acetylarginine	Amino Acid	Urea cycle; Arginine and Proline Metabolism	33953	100001266	HMDB04620	fructose 1,6-diphosphate/glucose 1,6-diphosphate/myo-inositol diphosphates	Carbohydrate	Glycolysis, Gluconeogenesis, and Pyruvate Metabolism	46896	100002180
33968	46896	-0.751771	5-dodecenoate (12:1n7)	Lipid	Medium Chain Fatty Acid	33968	100001232	HMDB00529	fructose 1,6-diphosphate/glucose 1,6-diphosphate/myo-inositol diphosphates	Carbohydrate	Glycolysis, Gluconeogenesis, and Pyruvate Metabolism	46896	100002180
39577	46896	0.710473	N-methyl-GABA	Amino Acid	Glutamate Metabolism	39577	100003152		fructose 1,6-diphosphate/glucose 1,6-diphosphate/myo-inositol diphosphates	Carbohydrate	Glycolysis, Gluconeogenesis, and Pyruvate Metabolism	46896	100002180
40406	46896	0.706256	trimethylamine N-oxide	Lipid	Phospholipid Metabolism	40406	100003397	HMDB00925	fructose 1,6-diphosphate/glucose 1,6-diphosphate/myo-inositol diphosphates	Carbohydrate	Glycolysis, Gluconeogenesis, and Pyruvate Metabolism	46896	100002180
42449	46896	0.656848	1-palmitoyl-2-linoleoyl-GPE (16:0/18:2)	Lipid	Phosphatidylethanolamine (PE)	42449	100001870	HMDB05322	fructose 1,6-diphosphate/glucose 1,6-diphosphate/myo-inositol diphosphates	Carbohydrate	Glycolysis, Gluconeogenesis, and Pyruvate Metabolism	46896	100002180
44675	46896	-0.627474	docosahexaenoate (DHA; 22:6n3)	Lipid	Polyunsaturated Fatty Acid (n3 and n6)	44675	100000665	HMDB02183	fructose 1,6-diphosphate/glucose 1,6-diphosphate/myo-inositol diphosphates	Carbohydrate	Glycolysis, Gluconeogenesis, and Pyruvate Metabolism	46896	100002180
46798	46896	-0.608169	oleoyl-linoleoyl-glycerol (18:1/18:2) [1]	Lipid	Diacylglycerol	46798	100002989	HMDB07219	fructose 1,6-diphosphate/glucose 1,6-diphosphate/myo-inositol diphosphates	Carbohydrate	Glycolysis, Gluconeogenesis, and Pyruvate Metabolism	46896	100002180
52461	46896	0.642579	1-palmitoyl-2-oleoyl-GPC (16:0/18:1)	Lipid	Phosphatidylcholine (PC)	52461	1539	HMDB07972	fructose 1,6-diphosphate/glucose 1,6-diphosphate/myo-inositol diphosphates	Carbohydrate	Glycolysis, Gluconeogenesis, and Pyruvate Metabolism	46896	100002180
52944	46896	-0.67748	palmitoylcholine	Lipid	Fatty Acid Metabolism (Acyl Choline)	52944	100009233		fructose 1,6-diphosphate/glucose 1,6-diphosphate/myo-inositol diphosphates	Carbohydrate	Glycolysis, Gluconeogenesis, and Pyruvate Metabolism	46896	100002180
53176	46896	-0.629149	1-linoleoyl-2-linolenoyl-GPC (18:2/18:3)*	Lipid	Phosphatidylcholine (PC)	53176	100009343	HMDB08141	fructose 1,6-diphosphate/glucose 1,6-diphosphate/myo-inositol diphosphates	Carbohydrate	Glycolysis, Gluconeogenesis, and Pyruvate Metabolism	46896	100002180
53260	46896	-0.729879	oleoylcholine	Lipid	Fatty Acid Metabolism (Acyl Choline)	53260	100009331		fructose 1,6-diphosphate/glucose 1,6-diphosphate/myo-inositol diphosphates	Carbohydrate	Glycolysis, Gluconeogenesis, and Pyruvate Metabolism	46896	100002180
54812	46896	0.608268	1-palmitoyl-2-gamma-linolenoyl-GPC (16:0/18:3n6)*	Lipid	Phosphatidylcholine (PC)	54812	100009154	HMDB07974	fructose 1,6-diphosphate/glucose 1,6-diphosphate/myo-inositol diphosphates	Carbohydrate	Glycolysis, Gluconeogenesis, and Pyruvate Metabolism	46896	100002180
54950	46896	-0.675608	linoleoyl-docosahexaenoyl-glycerol (18:2/22:6) [2]*	Lipid	Diacylglycerol	54950	100010929	HMDB07266	fructose 1,6-diphosphate/glucose 1,6-diphosphate/myo-inositol diphosphates	Carbohydrate	Glycolysis, Gluconeogenesis, and Pyruvate Metabolism	46896	100002180
55072	46896	0.663487	2-oxoarginine*	Amino Acid	Urea cycle; Arginine and Proline Metabolism	55072	100002784	HMDB04225	fructose 1,6-diphosphate/glucose 1,6-diphosphate/myo-inositol diphosphates	Carbohydrate	Glycolysis, Gluconeogenesis, and Pyruvate Metabolism	46896	100002180
57341	46896	0.634881	1,2-dipalmitoyl-GPE (16:0/16:0)*	Lipid	Phosphatidylethanolamine (PE)	57341	100009204	HMDB08923	fructose 1,6-diphosphate/glucose 1,6-diphosphate/myo-inositol diphosphates	Carbohydrate	Glycolysis, Gluconeogenesis, and Pyruvate Metabolism	46896	100002180
57463	46896	-0.69959	linoleoylcholine*	Lipid	Fatty Acid Metabolism (Acyl Choline)	57463	100015760		fructose 1,6-diphosphate/glucose 1,6-diphosphate/myo-inositol diphosphates	Carbohydrate	Glycolysis, Gluconeogenesis, and Pyruvate Metabolism	46896	100002180
57651	46896	-0.628447	hexadecatrienoate (16:3n3)	Lipid	Polyunsaturated Fatty Acid (n3 and n6)	57651	100009393		fructose 1,6-diphosphate/glucose 1,6-diphosphate/myo-inositol diphosphates	Carbohydrate	Glycolysis, Gluconeogenesis, and Pyruvate Metabolism	46896	100002180
57652	46896	-0.711531	hexadecadienoate (16:2n6)	Lipid	Polyunsaturated Fatty Acid (n3 and n6)	57652	100009394	HMDB00477	fructose 1,6-diphosphate/glucose 1,6-diphosphate/myo-inositol diphosphates	Carbohydrate	Glycolysis, Gluconeogenesis, and Pyruvate Metabolism	46896	100002180
57810	46896	-0.608314	nisinate (24:6n3)	Lipid	Polyunsaturated Fatty Acid (n3 and n6)	57810	100015785	HMDB02007	fructose 1,6-diphosphate/glucose 1,6-diphosphate/myo-inositol diphosphates	Carbohydrate	Glycolysis, Gluconeogenesis, and Pyruvate Metabolism	46896	100002180
61868	46896	0.641728	1-ribosyl-imidazoleacetate*	Amino Acid	Histidine Metabolism	61868	100001668	HMDB02331	fructose 1,6-diphosphate/glucose 1,6-diphosphate/myo-inositol diphosphates	Carbohydrate	Glycolysis, Gluconeogenesis, and Pyruvate Metabolism	46896	100002180
62850	46896	-0.65061	tetradecadienoate (14:2)*	Lipid	Polyunsaturated Fatty Acid (n3 and n6)	62850	100020343	HMDB00560	fructose 1,6-diphosphate/glucose 1,6-diphosphate/myo-inositol diphosphates	Carbohydrate	Glycolysis, Gluconeogenesis, and Pyruvate Metabolism	46896	100002180
62860	46896	0.675391	N6-methyllysine	Amino Acid	Lysine Metabolism	62860	100003415	HMDB02038	fructose 1,6-diphosphate/glucose 1,6-diphosphate/myo-inositol diphosphates	Carbohydrate	Glycolysis, Gluconeogenesis, and Pyruvate Metabolism	46896	100002180
63194	46896	-0.632825	1-stearoyl-2-docosahexaenoyl-glycosyl-GPE (18:0/22:6)	Lipid	Glycosyl PE	63194	100021405		fructose 1,6-diphosphate/glucose 1,6-diphosphate/myo-inositol diphosphates	Carbohydrate	Glycolysis, Gluconeogenesis, and Pyruvate Metabolism	46896	100002180
12125	46957	-0.742537	behenate (22:0)*	Lipid	Long Chain Fatty Acid	12125	314	HMDB00944	gulonate*	Cofactors and Vitamins	Ascorbate and Aldarate Metabolism	46957	100001586	HMDB03290
32352	46957	-0.621892	guanine	Nucleotide	Purine Metabolism, Guanine containing	32352	172	HMDB00132	gulonate*	Cofactors and Vitamins	Ascorbate and Aldarate Metabolism	46957	100001586	HMDB03290
37070	46957	-0.655643	methylphosphate	Nucleotide	Purine and Pyrimidine Metabolism	37070	100001805	HMDB61711	gulonate*	Cofactors and Vitamins	Ascorbate and Aldarate Metabolism	46957	100001586	HMDB03290
21134	47153	-0.617606	adipate	Lipid	Fatty Acid, Dicarboxylate	21134	100000863	HMDB00448	sphingomyelin (d18:1/24:1, d18:2/24:0)*	Lipid	Sphingolipid Metabolism	47153	100005986	HMDB12107
33487	47155	-0.637297	glutamate, gamma-methyl ester	Amino Acid	Glutamate Metabolism	33487	100001103	HMDB61715	glycerophosphoinositol*	Lipid	Phospholipid Metabolism	47155	100001621
46227	47155	0.642294	fructosyllysine	Amino Acid	Lysine Metabolism	46227	100005373		glycerophosphoinositol*	Lipid	Phospholipid Metabolism	47155	100001621
57525	47155	0.647668	erucoylcarnitine (C22:1)*	Lipid	Fatty Acid Metabolism(Acyl Carnitine)	57525	100015841		glycerophosphoinositol*	Lipid	Phospholipid Metabolism	47155	100001621
52464	48152	0.621562	1-palmitoyl-2-arachidonoyl-GPE (16:0/20:4)*	Lipid	Phosphatidylethanolamine (PE)	52464	100008990	HMDB05323	glucose	Carbohydrate	Glycolysis, Gluconeogenesis, and Pyruvate Metabolism	48152	572	HMDB00122
54968	48152	-0.611278	linoleoyl-linoleoyl-glycerol (18:2/18:2) [1]*	Lipid	Diacylglycerol	54968	100010941	HMDB07248	glucose	Carbohydrate	Glycolysis, Gluconeogenesis, and Pyruvate Metabolism	48152	572	HMDB00122
61868	48152	0.678422	1-ribosyl-imidazoleacetate*	Amino Acid	Histidine Metabolism	61868	100001668	HMDB02331	glucose	Carbohydrate	Glycolysis, Gluconeogenesis, and Pyruvate Metabolism	48152	572	HMDB00122
32349	48182	-0.625602	4-imidazoleacetate	Amino Acid	Histidine Metabolism	32349	100001207	HMDB02024	myristoleoylcarnitine (C14:1)*	Lipid	Fatty Acid Metabolism(Acyl Carnitine)	48182	100006051
33013	48182	-0.61487	nicotinamide riboside	Cofactors and Vitamins	Nicotinate and Nicotinamide Metabolism	33013	100001310	HMDB00855	myristoleoylcarnitine (C14:1)*	Lipid	Fatty Acid Metabolism(Acyl Carnitine)	48182	100006051
33487	48182	-0.646493	glutamate, gamma-methyl ester	Amino Acid	Glutamate Metabolism	33487	100001103	HMDB61715	myristoleoylcarnitine (C14:1)*	Lipid	Fatty Acid Metabolism(Acyl Carnitine)	48182	100006051
40406	48182	-0.646616	trimethylamine N-oxide	Lipid	Phospholipid Metabolism	40406	100003397	HMDB00925	myristoleoylcarnitine (C14:1)*	Lipid	Fatty Acid Metabolism(Acyl Carnitine)	48182	100006051
17769	48187	-0.614085	sphinganine	Lipid	Sphingolipid Synthesis	17769	313	HMDB00269	N-acetyltaurine	Amino Acid	Methionine, Cysteine, SAM and Taurine Metabolism	48187	100005466
61868	48187	0.6066	1-ribosyl-imidazoleacetate*	Amino Acid	Histidine Metabolism	61868	100001668	HMDB02331	N-acetyltaurine	Amino Acid	Methionine, Cysteine, SAM and Taurine Metabolism	48187	100005466
1411	48255	-0.606546	2'-deoxyguanosine	Nucleotide	Purine Metabolism, Guanine containing	1411	348	HMDB00085	arabonate/xylonate	Carbohydrate	Pentose Metabolism	48255	100006115
2183	48255	-0.676082	thymidine	Nucleotide	Pyrimidine Metabolism, Thymine containing	2183	872	HMDB00273	arabonate/xylonate	Carbohydrate	Pentose Metabolism	48255	100006115
12125	48255	-0.716206	behenate (22:0)*	Lipid	Long Chain Fatty Acid	12125	314	HMDB00944	arabonate/xylonate	Carbohydrate	Pentose Metabolism	48255	100006115
37070	48255	-0.603004	methylphosphate	Nucleotide	Purine and Pyrimidine Metabolism	37070	100001805	HMDB61711	arabonate/xylonate	Carbohydrate	Pentose Metabolism	48255	100006115
52448	48255	0.628176	1-palmitoyl-2-oleoyl-GPG (16:0/18:1)	Lipid	Phosphatidylglycerol (PG)	52448	100000641		arabonate/xylonate	Carbohydrate	Pentose Metabolism	48255	100006115
1110	48258	0.652429	arachidonate (20:4n6)	Lipid	Polyunsaturated Fatty Acid (n3 and n6)	1110	229	HMDB01043	1-oleoyl-GPC (18:1)	Lipid	Lysophospholipid	48258	100001272	HMDB02815
39592	48487	-0.65229	S-methylcysteine	Amino Acid	Methionine, Cysteine, SAM and Taurine Metabolism	39592	100002749	HMDB02108	4-hydroxy-nonenal-glutathione	Amino Acid	Glutathione Metabolism	48487	100006240
33471	48857	-0.651079	nicotinate ribonucleoside	Cofactors and Vitamins	Nicotinate and Nicotinamide Metabolism	33471	100001316	HMDB06809	glycerophosphoglycerol	Lipid	Glycerolipid Metabolism	48857	100001619
34418	48857	0.652643	CDP-choline	Lipid	Phospholipid Metabolism	34418	1220	HMDB01413	glycerophosphoglycerol	Lipid	Glycerolipid Metabolism	48857	100001619
32418	48990	-0.611624	myristoleate (14:1n5)	Lipid	Long Chain Fatty Acid	32418	100001198	HMDB02000	pyruvate	Carbohydrate	Glycolysis, Gluconeogenesis, and Pyruvate Metabolism	48990	823	HMDB00243
33968	48990	-0.617991	5-dodecenoate (12:1n7)	Lipid	Medium Chain Fatty Acid	33968	100001232	HMDB00529	pyruvate	Carbohydrate	Glycolysis, Gluconeogenesis, and Pyruvate Metabolism	48990	823	HMDB00243
34035	48990	-0.611232	linolenate (18:3n3 or 3n6)	Lipid	Polyunsaturated Fatty Acid (n3 and n6)	34035	100001337	HMDB03073	pyruvate	Carbohydrate	Glycolysis, Gluconeogenesis, and Pyruvate Metabolism	48990	823	HMDB00243
42092	48990	-0.609089	N-palmitoylglycine	Lipid	Fatty Acid Metabolism(Acyl Glycine)	42092	100003686	HMDB13034	pyruvate	Carbohydrate	Glycolysis, Gluconeogenesis, and Pyruvate Metabolism	48990	823	HMDB00243
63193	48990	-0.609205	1-stearoyl-2-arachidonoyl-glycosyl-GPE (18:0/20:4)	Lipid	Glycosyl PE	63193	100021404		pyruvate	Carbohydrate	Glycolysis, Gluconeogenesis, and Pyruvate Metabolism	48990	823	HMDB00243
15747	49617	-0.60903	anserine	Amino Acid	Histidine Metabolism	15747	100000044	HMDB00194	1-lignoceroyl-GPC (24:0)	Lipid	Lysophospholipid	49617	100002873	HMDB10405
1299	52281	-0.687789	tyrosine	Amino Acid	Tyrosine Metabolism	1299	815	HMDB00158	2-hydroxybutyrate/2-hydroxyisobutyrate	Amino Acid	Glutathione Metabolism	52281	100008928
5983	52281	0.661989	corticosterone	Lipid	Corticosteroids	5983	272	HMDB01547	2-hydroxybutyrate/2-hydroxyisobutyrate	Amino Acid	Glutathione Metabolism	52281	100008928
52281	52281	0.730921	2-hydroxybutyrate/2-hydroxyisobutyrate	Amino Acid	Glutathione Metabolism	52281	100008928		2-hydroxybutyrate/2-hydroxyisobutyrate	Amino Acid	Glutathione Metabolism	52281	100008928
52726	52281	0.609845	1-stearoyl-2-oleoyl-GPI (18:0/18:1)*	Lipid	Phosphatidylinositol (PI)	52726	100009181		2-hydroxybutyrate/2-hydroxyisobutyrate	Amino Acid	Glutathione Metabolism	52281	100008928
15990	52432	0.618716	glycerophosphorylcholine (GPC)	Lipid	Phospholipid Metabolism	15990	100000269	HMDB00086	2-palmitoleoylglycerol (16:1)*	Lipid	Monoacylglycerol	52432	100008953	HMDB11565
39609	52432	-0.611127	16-hydroxypalmitate	Lipid	Fatty Acid, Monohydroxy	39609	100002953	HMDB06294	2-palmitoleoylglycerol (16:1)*	Lipid	Monoacylglycerol	52432	100008953	HMDB11565
40008	52432	0.688681	isoleucylglycine	Peptide	Dipeptide	40008	100003169	HMDB28907	2-palmitoleoylglycerol (16:1)*	Lipid	Monoacylglycerol	52432	100008953	HMDB11565
41375	52432	0.676772	tyrosylglycine	Peptide	Dipeptide	41375	100003598	HMDB29105	2-palmitoleoylglycerol (16:1)*	Lipid	Monoacylglycerol	52432	100008953	HMDB11565
39835	52447	0.625757	N-palmitoyltaurine	Lipid	Endocannabinoid	39835	100003239		1-stearoyl-2-arachidonoyl-GPE (18:0/20:4)	Lipid	Phosphatidylethanolamine (PE)	52447	100008977	HMDB09003
39835	52449	0.672531	N-palmitoyltaurine	Lipid	Endocannabinoid	39835	100003239		1-stearoyl-2-arachidonoyl-GPI (18:0/20:4)	Lipid	Phosphatidylinositol (PI)	52449	100000616	HMDB09815
48434	52453	0.679218	N-acetylcitrulline	Amino Acid	Urea cycle; Arginine and Proline Metabolism	48434	100001577	HMDB00856	1-oleoyl-2-linoleoyl-GPC (18:1/18:2)*	Lipid	Phosphatidylcholine (PC)	52453	100008981
54968	52453	-0.631511	linoleoyl-linoleoyl-glycerol (18:2/18:2) [1]*	Lipid	Diacylglycerol	54968	100010941	HMDB07248	1-oleoyl-2-linoleoyl-GPC (18:1/18:2)*	Lipid	Phosphatidylcholine (PC)	52453	100008981
39592	52457	-0.672054	S-methylcysteine	Amino Acid	Methionine, Cysteine, SAM and Taurine Metabolism	39592	100002749	HMDB02108	1,2-dioleoyl-GPC (18:1/18:1)	Lipid	Phosphatidylcholine (PC)	52457	100008905
48434	52457	0.6282	N-acetylcitrulline	Amino Acid	Urea cycle; Arginine and Proline Metabolism	48434	100001577	HMDB00856	1,2-dioleoyl-GPC (18:1/18:1)	Lipid	Phosphatidylcholine (PC)	52457	100008905
39592	52461	-0.660516	S-methylcysteine	Amino Acid	Methionine, Cysteine, SAM and Taurine Metabolism	39592	100002749	HMDB02108	1-palmitoyl-2-oleoyl-GPC (16:0/18:1)	Lipid	Phosphatidylcholine (PC)	52461	1539	HMDB07972
39592	52470	-0.700843	S-methylcysteine	Amino Acid	Methionine, Cysteine, SAM and Taurine Metabolism	39592	100002749	HMDB02108	1-palmitoyl-2-palmitoleoyl-GPC (16:0/16:1)*	Lipid	Phosphatidylcholine (PC)	52470	100008984	HMDB07969
48493	52470	0.654953	sphingomyelin (d18:1/22:1, d18:2/22:0, d16:1/24:1)*	Lipid	Sphingomyelins	48493	100006295	HMDB12104	1-palmitoyl-2-palmitoleoyl-GPC (16:0/16:1)*	Lipid	Phosphatidylcholine (PC)	52470	100008984	HMDB07969
1110	52474	0.632045	arachidonate (20:4n6)	Lipid	Polyunsaturated Fatty Acid (n3 and n6)	1110	229	HMDB01043	1-(1-enyl-palmitoyl)-GPC (P-16:0)*	Lipid	Lysoplasmalogen	52474	100002875	HMDB10407
15306	52603	0.617423	2-ketogulonate	Carbohydrate	Fructose, Mannose and Galactose Metabolism	15306	100000092	HMDB11732	1,2-dilinoleoyl-GPC (18:2/18:2)	Lipid	Phosphatidylcholine (PC)	52603	100008903	HMDB08138
36751	52603	0.629102	N2-acetyllysine	Amino Acid	Lysine Metabolism	36751	100001721	HMDB00446	1,2-dilinoleoyl-GPC (18:2/18:2)	Lipid	Phosphatidylcholine (PC)	52603	100008903	HMDB08138
48434	52603	0.697948	N-acetylcitrulline	Amino Acid	Urea cycle; Arginine and Proline Metabolism	48434	100001577	HMDB00856	1,2-dilinoleoyl-GPC (18:2/18:2)	Lipid	Phosphatidylcholine (PC)	52603	100008903	HMDB08138
15140	52604	0.616567	kynurenine	Amino Acid	Tryptophan Metabolism	15140	100000265	HMDB00684	N-palmitoyl-sphinganine (d18:0/16:0)	Lipid	Sphingolipid Metabolism	52604	100009028	HMDB11760
61868	52604	-0.621687	1-ribosyl-imidazoleacetate*	Amino Acid	Histidine Metabolism	61868	100001668	HMDB02331	N-palmitoyl-sphinganine (d18:0/16:0)	Lipid	Sphingolipid Metabolism	52604	100009028	HMDB11760
39592	52608	0.611165	S-methylcysteine	Amino Acid	Methionine, Cysteine, SAM and Taurine Metabolism	39592	100002749	HMDB02108	linoleoyl ethanolamide	Lipid	Endocannabinoid	52608	100006726	HMDB12252
54970	52611	-0.674477	oleoyl-linolenoyl-glycerol (18:1/18:3) [2]*	Lipid	Diacylglycerol	54970	100010944	HMDB07220	1-stearoyl-2-docosahexaenoyl-GPC (18:0/22:6)	Lipid	Phosphatidylcholine (PC)	52611	100008916	HMDB08057
3138	52615	0.62204	pyridoxamine phosphate	Cofactors and Vitamins	Vitamin B6 Metabolism	3138	493	HMDB01555	sphingomyelin (d18:1/17:0, d17:1/18:0, d19:1/16:0)	Lipid	Sphingolipid Metabolism	52615	100008920
21134	52621	-0.620211	adipate	Lipid	Fatty Acid, Dicarboxylate	21134	100000863	HMDB00448	3-sulfo-nervonoyl-galactosylceramide (d18:1/24:1)	Lipid	Sphingolipid Metabolism	52621	100001880
27738	52631	-0.622854	threonate	Cofactors and Vitamins	Ascorbate and Aldarate Metabolism	27738	100001022	HMDB00943	palmitoleoyl-oleoyl-glycerol (16:1/18:1) [2]*	Lipid	Diacylglycerol	52631	100009054
577	52634	0.612018	fructose	Carbohydrate	Fructose, Mannose and Galactose Metabolism	577	878	HMDB00660	palmitoyl-linoleoyl-glycerol (16:0/18:2) [2]*	Lipid	Diacylglycerol	52634	100009055	HMDB07103
35631	52713	0.62204	1-palmitoyl-GPE (16:0)	Lipid	Lysophospholipid	35631	100001567	HMDB11503	1-(1-enyl-palmitoyl)-2-palmitoleoyl-GPC (P-16:0/16:1)*	Lipid	Plasmalogen	52713	100009160	HMDB11207
37455	52938	-0.633331	glycerophosphoethanolamine	Lipid	Phospholipid Metabolism	37455	100001620	HMDB00114	3-hydroxystearate	Lipid	Fatty Acid, Monohydroxy	52938	100008933
38754	52984	-0.654984	gamma-carboxyglutamate	Amino Acid	Glutamate Metabolism	38754	100002679	HMDB41900	3-hydroxybutyrylcarnitine (2)	Lipid	Fatty Acid Metabolism(Acyl Carnitine)	52984	100009271	HMDB13127
35107	53013	-0.619462	isovalerylglycine	Amino Acid	Leucine, Isoleucine and Valine Metabolism	35107	100001452	HMDB00678	glycosyl-N-palmitoyl-sphingosine (d18:1/16:0)	Lipid	Ceramides	53013	100009272
1105	53176	-0.66418	linoleate (18:2n6)	Lipid	Polyunsaturated Fatty Acid (n3 and n6)	1105	180	HMDB00673	1-linoleoyl-2-linolenoyl-GPC (18:2/18:3)*	Lipid	Phosphatidylcholine (PC)	53176	100009343	HMDB08141
15306	53176	0.669336	2-ketogulonate	Carbohydrate	Fructose, Mannose and Galactose Metabolism	15306	100000092	HMDB11732	1-linoleoyl-2-linolenoyl-GPC (18:2/18:3)*	Lipid	Phosphatidylcholine (PC)	53176	100009343	HMDB08141
15765	53176	0.643058	ethylmalonate	Amino Acid	Leucine, Isoleucine and Valine Metabolism	15765	2054	HMDB00622	1-linoleoyl-2-linolenoyl-GPC (18:2/18:3)*	Lipid	Phosphatidylcholine (PC)	53176	100009343	HMDB08141
19263	53176	0.670409	1-palmitoyl-2-oleoyl-GPE (16:0/18:1)	Lipid	Phosphatidylethanolamine (PE)	19263	1526	HMDB05320	1-linoleoyl-2-linolenoyl-GPC (18:2/18:3)*	Lipid	Phosphatidylcholine (PC)	53176	100009343	HMDB08141
22185	53176	-0.65301	N-acetylaspartate (NAA)	Amino Acid	Alanine and Aspartate Metabolism	22185	100000787	HMDB00812	1-linoleoyl-2-linolenoyl-GPC (18:2/18:3)*	Lipid	Phosphatidylcholine (PC)	53176	100009343	HMDB08141
32401	53176	0.688159	trigonelline (N'-methylnicotinate)	Cofactors and Vitamins	Nicotinate and Nicotinamide Metabolism	32401	100001092	HMDB00875	1-linoleoyl-2-linolenoyl-GPC (18:2/18:3)*	Lipid	Phosphatidylcholine (PC)	53176	100009343	HMDB08141
32984	53176	0.65432	N-alpha-acetylornithine	Amino Acid	Urea cycle; Arginine and Proline Metabolism	32984	100000285	HMDB03357	1-linoleoyl-2-linolenoyl-GPC (18:2/18:3)*	Lipid	Phosphatidylcholine (PC)	53176	100009343	HMDB08141
33953	53176	0.64371	N-acetylarginine	Amino Acid	Urea cycle; Arginine and Proline Metabolism	33953	100001266	HMDB04620	1-linoleoyl-2-linolenoyl-GPC (18:2/18:3)*	Lipid	Phosphatidylcholine (PC)	53176	100009343	HMDB08141
35107	53176	0.608736	isovalerylglycine	Amino Acid	Leucine, Isoleucine and Valine Metabolism	35107	100001452	HMDB00678	1-linoleoyl-2-linolenoyl-GPC (18:2/18:3)*	Lipid	Phosphatidylcholine (PC)	53176	100009343	HMDB08141
35153	53176	-0.650506	1-docosahexaenoylglycerol (22:6)	Lipid	Monoacylglycerol	35153	100001481	HMDB11587	1-linoleoyl-2-linolenoyl-GPC (18:2/18:3)*	Lipid	Phosphatidylcholine (PC)	53176	100009343	HMDB08141
42449	53176	0.689108	1-palmitoyl-2-linoleoyl-GPE (16:0/18:2)	Lipid	Phosphatidylethanolamine (PE)	42449	100001870	HMDB05322	1-linoleoyl-2-linolenoyl-GPC (18:2/18:3)*	Lipid	Phosphatidylcholine (PC)	53176	100009343	HMDB08141
46798	53176	-0.637068	oleoyl-linoleoyl-glycerol (18:1/18:2) [1]	Lipid	Diacylglycerol	46798	100002989	HMDB07219	1-linoleoyl-2-linolenoyl-GPC (18:2/18:3)*	Lipid	Phosphatidylcholine (PC)	53176	100009343	HMDB08141
46957	53176	0.654299	gulonate*	Cofactors and Vitamins	Ascorbate and Aldarate Metabolism	46957	100001586	HMDB03290	1-linoleoyl-2-linolenoyl-GPC (18:2/18:3)*	Lipid	Phosphatidylcholine (PC)	53176	100009343	HMDB08141
48434	53176	0.703615	N-acetylcitrulline	Amino Acid	Urea cycle; Arginine and Proline Metabolism	48434	100001577	HMDB00856	1-linoleoyl-2-linolenoyl-GPC (18:2/18:3)*	Lipid	Phosphatidylcholine (PC)	53176	100009343	HMDB08141
52450	53176	0.630265	1-palmitoyl-2-linoleoyl-GPI (16:0/18:2)	Lipid	Phosphatidylinositol (PI)	52450	1528	HMDB09784	1-linoleoyl-2-linolenoyl-GPC (18:2/18:3)*	Lipid	Phosphatidylcholine (PC)	53176	100009343	HMDB08141
52467	53176	0.642467	1-palmitoyl-2-arachidonoyl-GPI (16:0/20:4)*	Lipid	Phosphatidylinositol (PI)	52467	100008993	HMDB09789	1-linoleoyl-2-linolenoyl-GPC (18:2/18:3)*	Lipid	Phosphatidylcholine (PC)	53176	100009343	HMDB08141
54812	53176	0.606447	1-palmitoyl-2-gamma-linolenoyl-GPC (16:0/18:3n6)*	Lipid	Phosphatidylcholine (PC)	54812	100009154	HMDB07974	1-linoleoyl-2-linolenoyl-GPC (18:2/18:3)*	Lipid	Phosphatidylcholine (PC)	53176	100009343	HMDB08141
54968	53176	-0.616983	linoleoyl-linoleoyl-glycerol (18:2/18:2) [1]*	Lipid	Diacylglycerol	54968	100010941	HMDB07248	1-linoleoyl-2-linolenoyl-GPC (18:2/18:3)*	Lipid	Phosphatidylcholine (PC)	53176	100009343	HMDB08141
55072	53176	0.630028	2-oxoarginine*	Amino Acid	Urea cycle; Arginine and Proline Metabolism	55072	100002784	HMDB04225	1-linoleoyl-2-linolenoyl-GPC (18:2/18:3)*	Lipid	Phosphatidylcholine (PC)	53176	100009343	HMDB08141
57461	53176	0.622153	argininate*	Amino Acid	Urea cycle; Arginine and Proline Metabolism	57461	100002769	HMDB03148	1-linoleoyl-2-linolenoyl-GPC (18:2/18:3)*	Lipid	Phosphatidylcholine (PC)	53176	100009343	HMDB08141
57652	53176	-0.633116	hexadecadienoate (16:2n6)	Lipid	Polyunsaturated Fatty Acid (n3 and n6)	57652	100009394	HMDB00477	1-linoleoyl-2-linolenoyl-GPC (18:2/18:3)*	Lipid	Phosphatidylcholine (PC)	53176	100009343	HMDB08141
62860	53176	0.661711	N6-methyllysine	Amino Acid	Lysine Metabolism	62860	100003415	HMDB02038	1-linoleoyl-2-linolenoyl-GPC (18:2/18:3)*	Lipid	Phosphatidylcholine (PC)	53176	100009343	HMDB08141
62954	53176	0.657521	N2-acetyl,N6-methyllysine	Amino Acid	Lysine Metabolism	62954	100020546		1-linoleoyl-2-linolenoyl-GPC (18:2/18:3)*	Lipid	Phosphatidylcholine (PC)	53176	100009343	HMDB08141
19263	53180	0.645076	1-palmitoyl-2-oleoyl-GPE (16:0/18:1)	Lipid	Phosphatidylethanolamine (PE)	19263	1526	HMDB05320	1-palmitoleoyl-2-linolenoyl-GPC (16:1/18:3)*	Lipid	Phosphatidylcholine (PC)	53180	100009345	HMDB08008
42449	53180	0.639243	1-palmitoyl-2-linoleoyl-GPE (16:0/18:2)	Lipid	Phosphatidylethanolamine (PE)	42449	100001870	HMDB05322	1-palmitoleoyl-2-linolenoyl-GPC (16:1/18:3)*	Lipid	Phosphatidylcholine (PC)	53180	100009345	HMDB08008
52467	53180	0.62835	1-palmitoyl-2-arachidonoyl-GPI (16:0/20:4)*	Lipid	Phosphatidylinositol (PI)	52467	100008993	HMDB09789	1-palmitoleoyl-2-linolenoyl-GPC (16:1/18:3)*	Lipid	Phosphatidylcholine (PC)	53180	100009345	HMDB08008
52470	53180	0.607354	1-palmitoyl-2-palmitoleoyl-GPC (16:0/16:1)*	Lipid	Phosphatidylcholine (PC)	52470	100008984	HMDB07969	1-palmitoleoyl-2-linolenoyl-GPC (16:1/18:3)*	Lipid	Phosphatidylcholine (PC)	53180	100009345	HMDB08008
39835	53209	0.611097	N-palmitoyltaurine	Lipid	Endocannabinoid	39835	100003239		1-oleoyl-2-docosahexaenoyl-GPE (18:1/22:6)*	Lipid	Phosphatidylethanolamine (PE)	53209	100009220
15681	53223	-0.665831	4-guanidinobutanoate	Amino Acid	Guanidino and Acetamido Metabolism	15681	100000096	HMDB03464	palmitoleoylcarnitine (C16:1)*	Lipid	Fatty Acid Metabolism(Acyl Carnitine)	53223	100009406
15720	53223	-0.610719	N-acetylglutamate	Amino Acid	Glutamate Metabolism	15720	100000282	HMDB01138	palmitoleoylcarnitine (C16:1)*	Lipid	Fatty Acid Metabolism(Acyl Carnitine)	53223	100009406
32349	53223	-0.604672	4-imidazoleacetate	Amino Acid	Histidine Metabolism	32349	100001207	HMDB02024	palmitoleoylcarnitine (C16:1)*	Lipid	Fatty Acid Metabolism(Acyl Carnitine)	53223	100009406
32401	53223	-0.607771	trigonelline (N'-methylnicotinate)	Cofactors and Vitamins	Nicotinate and Nicotinamide Metabolism	32401	100001092	HMDB00875	palmitoleoylcarnitine (C16:1)*	Lipid	Fatty Acid Metabolism(Acyl Carnitine)	53223	100009406
33013	53223	-0.627458	nicotinamide riboside	Cofactors and Vitamins	Nicotinate and Nicotinamide Metabolism	33013	100001310	HMDB00855	palmitoleoylcarnitine (C16:1)*	Lipid	Fatty Acid Metabolism(Acyl Carnitine)	53223	100009406
33487	53223	-0.620098	glutamate, gamma-methyl ester	Amino Acid	Glutamate Metabolism	33487	100001103	HMDB61715	palmitoleoylcarnitine (C16:1)*	Lipid	Fatty Acid Metabolism(Acyl Carnitine)	53223	100009406
33953	53223	-0.677192	N-acetylarginine	Amino Acid	Urea cycle; Arginine and Proline Metabolism	33953	100001266	HMDB04620	palmitoleoylcarnitine (C16:1)*	Lipid	Fatty Acid Metabolism(Acyl Carnitine)	53223	100009406
40406	53223	-0.65694	trimethylamine N-oxide	Lipid	Phospholipid Metabolism	40406	100003397	HMDB00925	palmitoleoylcarnitine (C16:1)*	Lipid	Fatty Acid Metabolism(Acyl Carnitine)	53223	100009406
54956	53223	0.60907	linoleoyl-arachidonoyl-glycerol (18:2/20:4) [2]*	Lipid	Diacylglycerol	54956	100010923	HMDB07257	palmitoleoylcarnitine (C16:1)*	Lipid	Fatty Acid Metabolism(Acyl Carnitine)	53223	100009406
62736	53223	0.632173	4-methylhexanoylglycine	Lipid	Fatty Acid Metabolism(Acyl Glycine)	62736	100020632		palmitoleoylcarnitine (C16:1)*	Lipid	Fatty Acid Metabolism(Acyl Carnitine)	53223	100009406
62850	53223	0.608839	tetradecadienoate (14:2)*	Lipid	Polyunsaturated Fatty Acid (n3 and n6)	62850	100020343	HMDB00560	palmitoleoylcarnitine (C16:1)*	Lipid	Fatty Acid Metabolism(Acyl Carnitine)	53223	100009406
15720	53230	-0.616873	N-acetylglutamate	Amino Acid	Glutamate Metabolism	15720	100000282	HMDB01138	3-hydroxyhexanoate	Lipid	Fatty Acid, Monohydroxy	53230	100006367
34035	53230	0.640239	linolenate (18:3n3 or 3n6)	Lipid	Polyunsaturated Fatty Acid (n3 and n6)	34035	100001337	HMDB03073	3-hydroxyhexanoate	Lipid	Fatty Acid, Monohydroxy	53230	100006367
34419	53230	0.636087	1-linoleoyl-GPC (18:2)	Lipid	Lysophospholipid	34419	100001395	HMDB10386	3-hydroxyhexanoate	Lipid	Fatty Acid, Monohydroxy	53230	100006367
43586	53230	-0.612264	N-monomethylarginine	Amino Acid	Urea cycle; Arginine and Proline Metabolism	43586	100004488	HMDB29416	3-hydroxyhexanoate	Lipid	Fatty Acid, Monohydroxy	53230	100006367
46798	53230	0.67946	oleoyl-linoleoyl-glycerol (18:1/18:2) [1]	Lipid	Diacylglycerol	46798	100002989	HMDB07219	3-hydroxyhexanoate	Lipid	Fatty Acid, Monohydroxy	53230	100006367
46799	53230	0.630306	oleoyl-linoleoyl-glycerol (18:1/18:2) [2]	Lipid	Diacylglycerol	46799	100002990	HMDB07219	3-hydroxyhexanoate	Lipid	Fatty Acid, Monohydroxy	53230	100006367
52633	53230	0.664819	palmitoyl-linoleoyl-glycerol (16:0/18:2) [1]*	Lipid	Diacylglycerol	52633	100009052	HMDB07103	3-hydroxyhexanoate	Lipid	Fatty Acid, Monohydroxy	53230	100006367
52944	53230	0.618344	palmitoylcholine	Lipid	Fatty Acid Metabolism (Acyl Choline)	52944	100009233		3-hydroxyhexanoate	Lipid	Fatty Acid, Monohydroxy	53230	100006367
53223	53230	0.615408	palmitoleoylcarnitine (C16:1)*	Lipid	Fatty Acid Metabolism(Acyl Carnitine)	53223	100009406		3-hydroxyhexanoate	Lipid	Fatty Acid, Monohydroxy	53230	100006367
54966	53230	0.616911	diacylglycerol (16:1/18:2 [2], 16:0/18:3 [1])*	Lipid	Diacylglycerol	54966	100010940		3-hydroxyhexanoate	Lipid	Fatty Acid, Monohydroxy	53230	100006367
54967	53230	0.684974	palmitoleoyl-linoleoyl-glycerol (16:1/18:2) [1]*	Lipid	Diacylglycerol	54967	100010930	HMDB07132	3-hydroxyhexanoate	Lipid	Fatty Acid, Monohydroxy	53230	100006367
57652	53230	0.618032	hexadecadienoate (16:2n6)	Lipid	Polyunsaturated Fatty Acid (n3 and n6)	57652	100009394	HMDB00477	3-hydroxyhexanoate	Lipid	Fatty Acid, Monohydroxy	53230	100006367
63192	53230	0.667576	1-stearoyl-2-linoleoyl-glycosyl-GPE (18:0/18:2)	Lipid	Glycosyl PE	63192	100021403		3-hydroxyhexanoate	Lipid	Fatty Acid, Monohydroxy	53230	100006367
63193	53230	0.64774	1-stearoyl-2-arachidonoyl-glycosyl-GPE (18:0/20:4)	Lipid	Glycosyl PE	63193	100021404		3-hydroxyhexanoate	Lipid	Fatty Acid, Monohydroxy	53230	100006367
63194	53230	0.613087	1-stearoyl-2-docosahexaenoyl-glycosyl-GPE (18:0/22:6)	Lipid	Glycosyl PE	63194	100021405		3-hydroxyhexanoate	Lipid	Fatty Acid, Monohydroxy	53230	100006367
63196	53230	0.618428	1-palmitoyl-2-docosahexaenoyl-glycosyl-GPE (16:0/22:6)	Lipid	Glycosyl PE	63196	100021397		3-hydroxyhexanoate	Lipid	Fatty Acid, Monohydroxy	53230	100006367
63	54724	-0.650599	cholesterol	Lipid	Sterol	63	266	HMDB00067	isocitric lactone	Energy	TCA Cycle	54724	100009239
603	54724	-0.7316	spermine	Amino Acid	Polyamine Metabolism	603	507	HMDB01256	isocitric lactone	Energy	TCA Cycle	54724	100009239
12125	54724	0.720436	behenate (22:0)*	Lipid	Long Chain Fatty Acid	12125	314	HMDB00944	isocitric lactone	Energy	TCA Cycle	54724	100009239
37070	54724	0.680612	methylphosphate	Nucleotide	Purine and Pyrimidine Metabolism	37070	100001805	HMDB61711	isocitric lactone	Energy	TCA Cycle	54724	100009239
15650	54885	0.683482	1-methyladenosine	Nucleotide	Purine Metabolism, Adenine containing	15650	1242	HMDB03331	1-linoleoyl-GPG (18:2)*	Lipid	Lysophospholipid	54885	100009227
40406	54885	-0.644585	trimethylamine N-oxide	Lipid	Phospholipid Metabolism	40406	100003397	HMDB00925	1-linoleoyl-GPG (18:2)*	Lipid	Lysophospholipid	54885	100009227
18497	54943	0.609661	taurocholate	Lipid	Primary Bile Acid Metabolism	18497	1648	HMDB00036	palmitoyl-oleoyl-glycerol (16:0/18:1) [1]*	Lipid	Diacylglycerol	54943	100010916	HMDB07102
27738	54943	-0.727024	threonate	Cofactors and Vitamins	Ascorbate and Aldarate Metabolism	27738	100001022	HMDB00943	palmitoyl-oleoyl-glycerol (16:0/18:1) [1]*	Lipid	Diacylglycerol	54943	100010916	HMDB07102
27738	54945	-0.653374	threonate	Cofactors and Vitamins	Ascorbate and Aldarate Metabolism	27738	100001022	HMDB00943	oleoyl-oleoyl-glycerol (18:1/18:1) [1]*	Lipid	Diacylglycerol	54945	100010918	HMDB07218
46799	54945	0.646554	oleoyl-linoleoyl-glycerol (18:1/18:2) [2]	Lipid	Diacylglycerol	46799	100002990	HMDB07219	oleoyl-oleoyl-glycerol (18:1/18:1) [1]*	Lipid	Diacylglycerol	54945	100010918	HMDB07218
48434	54945	-0.624472	N-acetylcitrulline	Amino Acid	Urea cycle; Arginine and Proline Metabolism	48434	100001577	HMDB00856	oleoyl-oleoyl-glycerol (18:1/18:1) [1]*	Lipid	Diacylglycerol	54945	100010918	HMDB07218
48187	54946	-0.605256	N-acetyltaurine	Amino Acid	Methionine, Cysteine, SAM and Taurine Metabolism	48187	100005466		oleoyl-oleoyl-glycerol (18:1/18:1) [2]*	Lipid	Diacylglycerol	54946	100010919	HMDB07218
33950	54950	0.610282	N-acetylphenylalanine	Amino Acid	Phenylalanine Metabolism	33950	100001256	HMDB00512	linoleoyl-docosahexaenoyl-glycerol (18:2/22:6) [2]*	Lipid	Diacylglycerol	54950	100010929	HMDB07266
27738	54953	-0.60529	threonate	Cofactors and Vitamins	Ascorbate and Aldarate Metabolism	27738	100001022	HMDB00943	diacylglycerol (14:0/18:1, 16:0/16:1) [1]*	Lipid	Diacylglycerol	54953	100010934
27738	54954	-0.635375	threonate	Cofactors and Vitamins	Ascorbate and Aldarate Metabolism	27738	100001022	HMDB00943	diacylglycerol (14:0/18:1, 16:0/16:1) [2]*	Lipid	Diacylglycerol	54954	100010935
1411	54958	0.628836	2'-deoxyguanosine	Nucleotide	Purine Metabolism, Guanine containing	1411	348	HMDB00085	palmitoyl-arachidonoyl-glycerol (16:0/20:4) [2]*	Lipid	Diacylglycerol	54958	100010925	HMDB07112
33950	54958	0.612	N-acetylphenylalanine	Amino Acid	Phenylalanine Metabolism	33950	100001256	HMDB00512	palmitoyl-arachidonoyl-glycerol (16:0/20:4) [2]*	Lipid	Diacylglycerol	54958	100010925	HMDB07112
35172	54958	0.665739	orotidine	Nucleotide	Pyrimidine Metabolism, Orotate containing	35172	100001416	HMDB00788	palmitoyl-arachidonoyl-glycerol (16:0/20:4) [2]*	Lipid	Diacylglycerol	54958	100010925	HMDB07112
35629	54958	0.649972	2-phosphoglycerate	Carbohydrate	Glycolysis, Gluconeogenesis, and Pyruvate Metabolism	35629	100000093	HMDB03391	palmitoyl-arachidonoyl-glycerol (16:0/20:4) [2]*	Lipid	Diacylglycerol	54958	100010925	HMDB07112
33950	54961	0.637491	N-acetylphenylalanine	Amino Acid	Phenylalanine Metabolism	33950	100001256	HMDB00512	oleoyl-arachidonoyl-glycerol (18:1/20:4) [2]*	Lipid	Diacylglycerol	54961	100010937	HMDB07228
35629	54961	0.656242	2-phosphoglycerate	Carbohydrate	Glycolysis, Gluconeogenesis, and Pyruvate Metabolism	35629	100000093	HMDB03391	oleoyl-arachidonoyl-glycerol (18:1/20:4) [2]*	Lipid	Diacylglycerol	54961	100010937	HMDB07228
48187	54964	-0.67168	N-acetyltaurine	Amino Acid	Methionine, Cysteine, SAM and Taurine Metabolism	48187	100005466		linoleoyl-linolenoyl-glycerol (18:2/18:3) [2]*	Lipid	Diacylglycerol	54964	100010927	HMDB07250
43255	54965	-0.644097	N-acetyl-1-methylhistidine*	Amino Acid	Histidine Metabolism	43255	100004299		palmitoyl-linolenoyl-glycerol (16:0/18:3) [2]*	Lipid	Diacylglycerol	54965	100010939	HMDB07105
57523	54965	-0.604724	docosahexaenoylcarnitine (C22:6)*	Lipid	Fatty Acid Metabolism(Acyl Carnitine)	57523	100015845		palmitoyl-linolenoyl-glycerol (16:0/18:3) [2]*	Lipid	Diacylglycerol	54965	100010939	HMDB07105
48187	54966	-0.630798	N-acetyltaurine	Amino Acid	Methionine, Cysteine, SAM and Taurine Metabolism	48187	100005466		diacylglycerol (16:1/18:2 [2], 16:0/18:3 [1])*	Lipid	Diacylglycerol	54966	100010940
15745	54967	-0.639698	methylsuccinate	Amino Acid	Leucine, Isoleucine and Valine Metabolism	15745	2051	HMDB01844	palmitoleoyl-linoleoyl-glycerol (16:1/18:2) [1]*	Lipid	Diacylglycerol	54967	100010930	HMDB07132
32401	54967	-0.611525	trigonelline (N'-methylnicotinate)	Cofactors and Vitamins	Nicotinate and Nicotinamide Metabolism	32401	100001092	HMDB00875	palmitoleoyl-linoleoyl-glycerol (16:1/18:2) [1]*	Lipid	Diacylglycerol	54967	100010930	HMDB07132
33230	54967	0.615055	1-palmitoleoyl-GPC* (16:1)*	Lipid	Lysophospholipid	33230	100001511	HMDB10383	palmitoleoyl-linoleoyl-glycerol (16:1/18:2) [1]*	Lipid	Diacylglycerol	54967	100010930	HMDB07132
38125	54967	-0.605167	4-cholesten-3-one	Lipid	Sterol	38125	100002227	HMDB00921	palmitoleoyl-linoleoyl-glycerol (16:1/18:2) [1]*	Lipid	Diacylglycerol	54967	100010930	HMDB07132
46798	54967	0.663232	oleoyl-linoleoyl-glycerol (18:1/18:2) [1]	Lipid	Diacylglycerol	46798	100002989	HMDB07219	palmitoleoyl-linoleoyl-glycerol (16:1/18:2) [1]*	Lipid	Diacylglycerol	54967	100010930	HMDB07132
46799	54967	0.682805	oleoyl-linoleoyl-glycerol (18:1/18:2) [2]	Lipid	Diacylglycerol	46799	100002990	HMDB07219	palmitoleoyl-linoleoyl-glycerol (16:1/18:2) [1]*	Lipid	Diacylglycerol	54967	100010930	HMDB07132
48434	54967	-0.639197	N-acetylcitrulline	Amino Acid	Urea cycle; Arginine and Proline Metabolism	48434	100001577	HMDB00856	palmitoleoyl-linoleoyl-glycerol (16:1/18:2) [1]*	Lipid	Diacylglycerol	54967	100010930	HMDB07132
52633	54967	0.620336	palmitoyl-linoleoyl-glycerol (16:0/18:2) [1]*	Lipid	Diacylglycerol	52633	100009052	HMDB07103	palmitoleoyl-linoleoyl-glycerol (16:1/18:2) [1]*	Lipid	Diacylglycerol	54967	100010930	HMDB07132
54945	54967	0.687855	oleoyl-oleoyl-glycerol (18:1/18:1) [1]*	Lipid	Diacylglycerol	54945	100010918	HMDB07218	palmitoleoyl-linoleoyl-glycerol (16:1/18:2) [1]*	Lipid	Diacylglycerol	54967	100010930	HMDB07132
54946	54967	0.65252	oleoyl-oleoyl-glycerol (18:1/18:1) [2]*	Lipid	Diacylglycerol	54946	100010919	HMDB07218	palmitoleoyl-linoleoyl-glycerol (16:1/18:2) [1]*	Lipid	Diacylglycerol	54967	100010930	HMDB07132
54964	54967	0.673568	linoleoyl-linolenoyl-glycerol (18:2/18:3) [2]*	Lipid	Diacylglycerol	54964	100010927	HMDB07250	palmitoleoyl-linoleoyl-glycerol (16:1/18:2) [1]*	Lipid	Diacylglycerol	54967	100010930	HMDB07132
54966	54967	0.695697	diacylglycerol (16:1/18:2 [2], 16:0/18:3 [1])*	Lipid	Diacylglycerol	54966	100010940		palmitoleoyl-linoleoyl-glycerol (16:1/18:2) [1]*	Lipid	Diacylglycerol	54967	100010930	HMDB07132
54967	54967	0.712851	palmitoleoyl-linoleoyl-glycerol (16:1/18:2) [1]*	Lipid	Diacylglycerol	54967	100010930	HMDB07132	palmitoleoyl-linoleoyl-glycerol (16:1/18:2) [1]*	Lipid	Diacylglycerol	54967	100010930	HMDB07132
54970	54967	0.673826	oleoyl-linolenoyl-glycerol (18:1/18:3) [2]*	Lipid	Diacylglycerol	54970	100010944	HMDB07220	palmitoleoyl-linoleoyl-glycerol (16:1/18:2) [1]*	Lipid	Diacylglycerol	54967	100010930	HMDB07132
37123	54969	-0.67311	N-glycolylneuraminate	Carbohydrate	Aminosugar Metabolism	37123	100001491	HMDB00833	linoleoyl-linoleoyl-glycerol (18:2/18:2) [2]*	Lipid	Diacylglycerol	54969	100010942	HMDB07248
1411	54979	0.609266	2'-deoxyguanosine	Nucleotide	Purine Metabolism, Guanine containing	1411	348	HMDB00085	N-stearoyl-sphingosine (d18:1/18:0)*	Lipid	Ceramides	54979	1547	HMDB04950
555	54980	-0.625615	adenosine	Nucleotide	Purine Metabolism, Adenine containing	555	798	HMDB00050	lactosyl-N-stearoyl-sphingosine (d18:1/18:0)*	Lipid	Ceramides	54980	100010945	HMDB11591
1419	54980	-0.672696	5-methylthioadenosine (MTA)	Amino Acid	Polyamine Metabolism	1419	212	HMDB01173	lactosyl-N-stearoyl-sphingosine (d18:1/18:0)*	Lipid	Ceramides	54980	100010945	HMDB11591
57655	54980	0.654146	2'-O-methyluridine	Nucleotide	Pyrimidine Metabolism, Uracil containing	57655	100010896		lactosyl-N-stearoyl-sphingosine (d18:1/18:0)*	Lipid	Ceramides	54980	100010945	HMDB11591
62804	54980	-0.622519	CoA-glutathione*	Amino Acid	Glutathione Metabolism	62804	269		lactosyl-N-stearoyl-sphingosine (d18:1/18:0)*	Lipid	Ceramides	54980	100010945	HMDB11591
62807	54980	-0.60862	3'-dephospho-CoA-glutathione*	Amino Acid	Glutathione Metabolism	62807	100020899		lactosyl-N-stearoyl-sphingosine (d18:1/18:0)*	Lipid	Ceramides	54980	100010945	HMDB11591
35172	54990	0.650473	orotidine	Nucleotide	Pyrimidine Metabolism, Orotate containing	35172	100001416	HMDB00788	palmitoyl-palmitoyl-glycerol (16:0/16:0) [2]*	Lipid	Diacylglycerol	54990	100010948	HMDB07098
15140	54991	0.614797	kynurenine	Amino Acid	Tryptophan Metabolism	15140	100000265	HMDB00684	palmitoyl-palmitoyl-glycerol (16:0/16:0) [1]*	Lipid	Diacylglycerol	54991	100010947	HMDB07098
27738	54991	-0.614585	threonate	Cofactors and Vitamins	Ascorbate and Aldarate Metabolism	27738	100001022	HMDB00943	palmitoyl-palmitoyl-glycerol (16:0/16:0) [1]*	Lipid	Diacylglycerol	54991	100010947	HMDB07098
33471	54991	0.663713	nicotinate ribonucleoside	Cofactors and Vitamins	Nicotinate and Nicotinamide Metabolism	33471	100001316	HMDB06809	palmitoyl-palmitoyl-glycerol (16:0/16:0) [1]*	Lipid	Diacylglycerol	54991	100010947	HMDB07098
20476	55001	-0.60867	6-keto prostaglandin F1alpha	Lipid	Eicosanoid	20476	100000571	HMDB02886	diacylglycerol (12:0/18:1, 14:0/16:1, 16:0/14:1) [2]*	Lipid	Diacylglycerol	55001	100010959
54946	55001	0.619514	oleoyl-oleoyl-glycerol (18:1/18:1) [2]*	Lipid	Diacylglycerol	54946	100010919	HMDB07218	diacylglycerol (12:0/18:1, 14:0/16:1, 16:0/14:1) [2]*	Lipid	Diacylglycerol	55001	100010959
27665	55041	-0.614064	1-methylnicotinamide	Cofactors and Vitamins	Nicotinate and Nicotinamide Metabolism	27665	55	HMDB00699	1-oleoyl-2-arachidonoyl-GPE (18:1/20:4)*	Lipid	Phosphatidylethanolamine (PE)	55041	100009219	HMDB09069
39835	55041	0.627297	N-palmitoyltaurine	Lipid	Endocannabinoid	39835	100003239		1-oleoyl-2-arachidonoyl-GPE (18:1/20:4)*	Lipid	Phosphatidylethanolamine (PE)	55041	100009219	HMDB09069
15990	57331	0.60683	glycerophosphorylcholine (GPC)	Lipid	Phospholipid Metabolism	15990	100000269	HMDB00086	behenoyl dihydrosphingomyelin (d18:0/22:0)*	Lipid	Sphingolipid Metabolism	57331	100009026	HMDB12091
27738	57341	-0.610749	threonate	Cofactors and Vitamins	Ascorbate and Aldarate Metabolism	27738	100001022	HMDB00943	1,2-dipalmitoyl-GPE (16:0/16:0)*	Lipid	Phosphatidylethanolamine (PE)	57341	100009204	HMDB08923
35172	57341	0.632083	orotidine	Nucleotide	Pyrimidine Metabolism, Orotate containing	35172	100001416	HMDB00788	1,2-dipalmitoyl-GPE (16:0/16:0)*	Lipid	Phosphatidylethanolamine (PE)	57341	100009204	HMDB08923
52449	57341	-0.627936	1-stearoyl-2-arachidonoyl-GPI (18:0/20:4)	Lipid	Phosphatidylinositol (PI)	52449	100000616	HMDB09815	1,2-dipalmitoyl-GPE (16:0/16:0)*	Lipid	Phosphatidylethanolamine (PE)	57341	100009204	HMDB08923
35136	57368	0.654811	5-methyluridine (ribothymidine)	Nucleotide	Pyrimidine Metabolism, Uracil containing	35136	100001446	HMDB00884	stearoyl-docosahexaenoyl-glycerol (18:0/22:6) [2]*	Lipid	Diacylglycerol	57368	100015617
35629	57368	0.666389	2-phosphoglycerate	Carbohydrate	Glycolysis, Gluconeogenesis, and Pyruvate Metabolism	35629	100000093	HMDB03391	stearoyl-docosahexaenoyl-glycerol (18:0/22:6) [2]*	Lipid	Diacylglycerol	57368	100015617
27710	57373	0.678464	N-acetylglycine	Amino Acid	Glycine, Serine and Threonine Metabolism	27710	100001006	HMDB00532	palmitoyl-docosahexaenoyl-glycerol (16:0/22:6) [1]*	Lipid	Diacylglycerol	57373	100015618	HMDB07121
53257	57373	0.603046	palmitoloelycholine	Lipid	Fatty Acid Metabolism (Acyl Choline)	53257	100009334		palmitoyl-docosahexaenoyl-glycerol (16:0/22:6) [1]*	Lipid	Diacylglycerol	57373	100015618	HMDB07121
57463	57373	0.609502	linoleoylcholine*	Lipid	Fatty Acid Metabolism (Acyl Choline)	57463	100015760		palmitoyl-docosahexaenoyl-glycerol (16:0/22:6) [1]*	Lipid	Diacylglycerol	57373	100015618	HMDB07121
[truncated: 78 more rows]

## Sheet: Correlation_exercise_ZT15
EndNodes_Liver	EndNodes_Muscle	CorrCoeff	BIOCHEMICAL_Liver	SUPERPATHWAY_Liver	SUBPATHWAY_Liver	COMPID_Liver	CHEMICALID_Liver	GroupHMDB_Liver	BIOCHEMICAL_Muscle	SUPERPATHWAY_Muscle	SUBPATHWAY_Muscle	COMPID_Muscle	CHEMICALID_Muscle	GroupHMDB_Muscle
1549	53	-0.651037	3-hydroxyisobutyrate	Amino Acid	Leucine, Isoleucine and Valine Metabolism	1549	111	HMDB00336	glutamine	Amino Acid	Glutamate Metabolism	53	563	HMDB00641
19503	53	0.617375	stearoyl sphingomyelin (d18:1/18:0)	Lipid	Sphingomyelins	19503	1538	HMDB01348	glutamine	Amino Acid	Glutamate Metabolism	53	563	HMDB00641
38754	53	0.635258	gamma-carboxyglutamate	Amino Acid	Glutamate Metabolism	38754	100002679	HMDB41900	glutamine	Amino Acid	Glutamate Metabolism	53	563	HMDB00641
48340	53	0.603715	ribulose/xylulose	Carbohydrate	Pentose Metabolism	48340	100006122		glutamine	Amino Acid	Glutamate Metabolism	53	563	HMDB00641
1564	54	-0.749538	citrate	Energy	TCA Cycle	1564	1124	HMDB00094	tryptophan	Amino Acid	Tryptophan Metabolism	54	565	HMDB00929
1827	54	0.727526	riboflavin (Vitamin B2)	Cofactors and Vitamins	Riboflavin Metabolism	1827	500	HMDB00244	tryptophan	Amino Acid	Tryptophan Metabolism	54	565	HMDB00929
5345	54	-0.641222	uridine 5'-diphosphate (UDP)	Nucleotide	Pyrimidine Metabolism, Uracil containing	5345	870	HMDB00295	tryptophan	Amino Acid	Tryptophan Metabolism	54	565	HMDB00929
15140	54	0.632323	kynurenine	Amino Acid	Tryptophan Metabolism	15140	100000265	HMDB00684	tryptophan	Amino Acid	Tryptophan Metabolism	54	565	HMDB00929
15499	54	0.613247	betaine aldehyde	Amino Acid	Glycine, Serine and Threonine Metabolism	15499	1219	HMDB01252	tryptophan	Amino Acid	Tryptophan Metabolism	54	565	HMDB00929
15772	54	0.66604	ribitol	Carbohydrate	Pentose Metabolism	15772	100000406	HMDB00508	tryptophan	Amino Acid	Tryptophan Metabolism	54	565	HMDB00929
33946	54	-0.683202	N-acetylhistidine	Amino Acid	Histidine Metabolism	33946	100001293	HMDB32055	tryptophan	Amino Acid	Tryptophan Metabolism	54	565	HMDB00929
38102	54	0.603729	oleoyl ethanolamide	Lipid	Endocannabinoid	38102	1137	HMDB02088	tryptophan	Amino Acid	Tryptophan Metabolism	54	565	HMDB00929
40008	54	-0.609115	isoleucylglycine	Peptide	Dipeptide	40008	100003169	HMDB28907	tryptophan	Amino Acid	Tryptophan Metabolism	54	565	HMDB00929
43849	54	0.672343	inositol 1-phosphate (I1P)	Lipid	Inositol Metabolism	43849	370	HMDB00213	tryptophan	Amino Acid	Tryptophan Metabolism	54	565	HMDB00929
46173	54	-0.753287	aconitate [cis or trans]	Energy	TCA Cycle	46173	100001359		tryptophan	Amino Acid	Tryptophan Metabolism	54	565	HMDB00929
15136	58	0.638333	xanthosine	Nucleotide	Purine Metabolism, (Hypo)Xanthine/Inosine containing	15136	100000299	HMDB00299	glycine	Amino Acid	Glycine, Serine and Threonine Metabolism	58	340	HMDB00123
15706	58	-0.64878	galactose 1-phosphate	Carbohydrate	Fructose, Mannose and Galactose Metabolism	15706	100000300	HMDB00645	glycine	Amino Acid	Glycine, Serine and Threonine Metabolism	58	340	HMDB00123
32342	58	0.745163	AMP	Nucleotide	Purine Metabolism, Adenine containing	32342	209	HMDB00045	glycine	Amino Acid	Glycine, Serine and Threonine Metabolism	58	340	HMDB00123
35142	58	0.720115	3'-AMP	Nucleotide	Purine Metabolism, Adenine containing	35142	100001449	HMDB03540	glycine	Amino Acid	Glycine, Serine and Threonine Metabolism	58	340	HMDB00123
37137	58	0.675568	uridine-2',3'-cyclic monophosphate	Nucleotide	Pyrimidine Metabolism, Uracil containing	37137	75	HMDB11640	glycine	Amino Acid	Glycine, Serine and Threonine Metabolism	58	340	HMDB00123
38754	58	0.663696	gamma-carboxyglutamate	Amino Acid	Glutamate Metabolism	38754	100002679	HMDB41900	glycine	Amino Acid	Glycine, Serine and Threonine Metabolism	58	340	HMDB00123
39786	58	0.642262	guanosine 3'-monophosphate (3'-GMP)	Nucleotide	Purine Metabolism, Guanine containing	39786	100002704		glycine	Amino Acid	Glycine, Serine and Threonine Metabolism	58	340	HMDB00123
43256	58	0.630398	N-acetyl-3-methylhistidine*	Amino Acid	Histidine Metabolism	43256	100002204		glycine	Amino Acid	Glycine, Serine and Threonine Metabolism	58	340	HMDB00123
46798	58	-0.608726	oleoyl-linoleoyl-glycerol (18:1/18:2) [1]	Lipid	Diacylglycerol	46798	100002989	HMDB07219	glycine	Amino Acid	Glycine, Serine and Threonine Metabolism	58	340	HMDB00123
46799	58	-0.613748	oleoyl-linoleoyl-glycerol (18:1/18:2) [2]	Lipid	Diacylglycerol	46799	100002990	HMDB07219	glycine	Amino Acid	Glycine, Serine and Threonine Metabolism	58	340	HMDB00123
52604	58	-0.680332	N-palmitoyl-sphinganine (d18:0/16:0)	Lipid	Dihydroceramides	52604	100009028	HMDB11760	glycine	Amino Acid	Glycine, Serine and Threonine Metabolism	58	340	HMDB00123
54964	58	-0.696043	linoleoyl-linolenoyl-glycerol (18:2/18:3) [2]*	Lipid	Diacylglycerol	54964	100010927	HMDB07250	glycine	Amino Acid	Glycine, Serine and Threonine Metabolism	58	340	HMDB00123
54965	58	-0.644898	palmitoyl-linolenoyl-glycerol (16:0/18:3) [2]*	Lipid	Diacylglycerol	54965	100010939	HMDB07105	glycine	Amino Acid	Glycine, Serine and Threonine Metabolism	58	340	HMDB00123
54969	58	-0.658199	linoleoyl-linoleoyl-glycerol (18:2/18:2) [2]*	Lipid	Diacylglycerol	54969	100010942	HMDB07248	glycine	Amino Acid	Glycine, Serine and Threonine Metabolism	58	340	HMDB00123
54970	58	-0.684196	oleoyl-linolenoyl-glycerol (18:1/18:3) [2]*	Lipid	Diacylglycerol	54970	100010944	HMDB07220	glycine	Amino Acid	Glycine, Serine and Threonine Metabolism	58	340	HMDB00123
62807	58	0.607554	3'-dephospho-CoA-glutathione*	Amino Acid	Glutathione Metabolism	62807	100020899		glycine	Amino Acid	Glycine, Serine and Threonine Metabolism	58	340	HMDB00123
577	60	-0.622296	fructose	Carbohydrate	Fructose, Mannose and Galactose Metabolism	577	878	HMDB00660	leucine	Amino Acid	Leucine, Isoleucine and Valine Metabolism	60	397	HMDB00687
590	60	0.672061	hypotaurine	Amino Acid	Methionine, Cysteine, SAM and Taurine Metabolism	590	358	HMDB00965	leucine	Amino Acid	Leucine, Isoleucine and Valine Metabolism	60	397	HMDB00687
1564	60	-0.66256	citrate	Energy	TCA Cycle	1564	1124	HMDB00094	leucine	Amino Acid	Leucine, Isoleucine and Valine Metabolism	60	397	HMDB00687
1827	60	0.77537	riboflavin (Vitamin B2)	Cofactors and Vitamins	Riboflavin Metabolism	1827	500	HMDB00244	leucine	Amino Acid	Leucine, Isoleucine and Valine Metabolism	60	397	HMDB00687
15586	60	-0.752825	maltose	Carbohydrate	Glycogen Metabolism	15586	913	HMDB00163	leucine	Amino Acid	Leucine, Isoleucine and Valine Metabolism	60	397	HMDB00687
15650	60	0.758012	1-methyladenosine	Nucleotide	Purine Metabolism, Adenine containing	15650	1242	HMDB03331	leucine	Amino Acid	Leucine, Isoleucine and Valine Metabolism	60	397	HMDB00687
15910	60	-0.714646	maltotetraose	Carbohydrate	Glycogen Metabolism	15910	100000275	HMDB01296	leucine	Amino Acid	Leucine, Isoleucine and Valine Metabolism	60	397	HMDB00687
20488	60	-0.671575	glucose	Carbohydrate	Glycolysis, Gluconeogenesis, and Pyruvate Metabolism	20488	572	HMDB00122	leucine	Amino Acid	Leucine, Isoleucine and Valine Metabolism	60	397	HMDB00687
35163	60	-0.61174	maltopentaose	Carbohydrate	Glycogen Metabolism	35163	100001447	HMDB12254	leucine	Amino Acid	Leucine, Isoleucine and Valine Metabolism	60	397	HMDB00687
35170	60	-0.666602	maltohexaose	Carbohydrate	Glycogen Metabolism	35170	100001448	HMDB12253	leucine	Amino Acid	Leucine, Isoleucine and Valine Metabolism	60	397	HMDB00687
40406	60	-0.674111	trimethylamine N-oxide	Lipid	Phospholipid Metabolism	40406	100003397	HMDB00925	leucine	Amino Acid	Leucine, Isoleucine and Valine Metabolism	60	397	HMDB00687
44688	60	-0.708066	maltotriose	Carbohydrate	Glycogen Metabolism	44688	100000276	HMDB01262	leucine	Amino Acid	Leucine, Isoleucine and Valine Metabolism	60	397	HMDB00687
46173	60	-0.639582	aconitate [cis or trans]	Energy	TCA Cycle	46173	100001359		leucine	Amino Acid	Leucine, Isoleucine and Valine Metabolism	60	397	HMDB00687
47155	60	0.623569	glycerophosphoinositol*	Lipid	Phospholipid Metabolism	47155	100001621		leucine	Amino Acid	Leucine, Isoleucine and Valine Metabolism	60	397	HMDB00687
48340	60	-0.629951	ribulose/xylulose	Carbohydrate	Pentose Metabolism	48340	100006122		leucine	Amino Acid	Leucine, Isoleucine and Valine Metabolism	60	397	HMDB00687
57514	60	-0.6253	behenoylcarnitine (C22)*	Lipid	Fatty Acid Metabolism(Acyl Carnitine)	57514	100015832		leucine	Amino Acid	Leucine, Isoleucine and Valine Metabolism	60	397	HMDB00687
57531	60	-0.609843	nervonoylcarnitine (C24:1)*	Lipid	Fatty Acid Metabolism(Acyl Carnitine)	57531	100015846		leucine	Amino Acid	Leucine, Isoleucine and Valine Metabolism	60	397	HMDB00687
62959	60	0.688747	hydroxy-N6,N6,N6-trimethyllysine*	Amino Acid	Lysine Metabolism	62959	100021123		leucine	Amino Acid	Leucine, Isoleucine and Valine Metabolism	60	397	HMDB00687
32352	63	0.603654	guanine	Nucleotide	Purine Metabolism, Guanine containing	32352	172	HMDB00132	cholesterol	Lipid	Sterol	63	266	HMDB00067
1827	64	0.702825	riboflavin (Vitamin B2)	Cofactors and Vitamins	Riboflavin Metabolism	1827	500	HMDB00244	phenylalanine	Amino Acid	Phenylalanine Metabolism	64	460	HMDB00159
15650	64	0.606932	1-methyladenosine	Nucleotide	Purine Metabolism, Adenine containing	15650	1242	HMDB03331	phenylalanine	Amino Acid	Phenylalanine Metabolism	64	460	HMDB00159
1123	396	-0.642631	inosine	Nucleotide	Purine Metabolism, (Hypo)Xanthine/Inosine containing	1123	361	HMDB00195	glutarate (pentanedioate)	Lipid	Fatty Acid, Dicarboxylate	396	339	HMDB00661
1411	396	0.701414	2'-deoxyguanosine	Nucleotide	Purine Metabolism, Guanine containing	1411	348	HMDB00085	glutarate (pentanedioate)	Lipid	Fatty Acid, Dicarboxylate	396	339	HMDB00661
605	443	0.614352	uracil	Nucleotide	Pyrimidine Metabolism, Uracil containing	605	825	HMDB00300	aspartate	Amino Acid	Alanine and Aspartate Metabolism	443	234	HMDB00191
1827	443	0.674537	riboflavin (Vitamin B2)	Cofactors and Vitamins	Riboflavin Metabolism	1827	500	HMDB00244	aspartate	Amino Acid	Alanine and Aspartate Metabolism	443	234	HMDB00191
605	485	-0.642855	uracil	Nucleotide	Pyrimidine Metabolism, Uracil containing	605	825	HMDB00300	spermidine	Amino Acid	Polyamine Metabolism	485	50	HMDB01257
606	485	0.629062	uridine	Nucleotide	Pyrimidine Metabolism, Uracil containing	606	535	HMDB00296	spermidine	Amino Acid	Polyamine Metabolism	485	50	HMDB01257
1651	485	0.658566	pyridoxal	Cofactors and Vitamins	Vitamin B6 Metabolism	1651	491	HMDB01545	spermidine	Amino Acid	Polyamine Metabolism	485	50	HMDB01257
1827	485	-0.654274	riboflavin (Vitamin B2)	Cofactors and Vitamins	Riboflavin Metabolism	1827	500	HMDB00244	spermidine	Amino Acid	Polyamine Metabolism	485	50	HMDB01257
2134	485	-0.729916	FAD	Cofactors and Vitamins	Riboflavin Metabolism	2134	327	HMDB01248	spermidine	Amino Acid	Polyamine Metabolism	485	50	HMDB01257
5331	485	-0.766169	pyridoxal phosphate	Cofactors and Vitamins	Vitamin B6 Metabolism	5331	492	HMDB01491	spermidine	Amino Acid	Polyamine Metabolism	485	50	HMDB01257
5983	485	-0.627369	corticosterone	Lipid	Corticosteroids	5983	272	HMDB01547	spermidine	Amino Acid	Polyamine Metabolism	485	50	HMDB01257
15650	485	-0.715646	1-methyladenosine	Nucleotide	Purine Metabolism, Adenine containing	15650	1242	HMDB03331	spermidine	Amino Acid	Polyamine Metabolism	485	50	HMDB01257
15745	485	0.629073	methylsuccinate	Amino Acid	Leucine, Isoleucine and Valine Metabolism	15745	2051	HMDB01844	spermidine	Amino Acid	Polyamine Metabolism	485	50	HMDB01257
15797	485	-0.750222	FMN	Cofactors and Vitamins	Riboflavin Metabolism	15797	100000251	HMDB01520	spermidine	Amino Acid	Polyamine Metabolism	485	50	HMDB01257
15910	485	0.65818	maltotetraose	Carbohydrate	Glycogen Metabolism	15910	100000275	HMDB01296	spermidine	Amino Acid	Polyamine Metabolism	485	50	HMDB01257
33230	485	-0.725127	1-palmitoleoyl-GPC* (16:1)*	Lipid	Lysophospholipid	33230	100001511	HMDB10383	spermidine	Amino Acid	Polyamine Metabolism	485	50	HMDB01257
35163	485	0.740063	maltopentaose	Carbohydrate	Glycogen Metabolism	35163	100001447	HMDB12254	spermidine	Amino Acid	Polyamine Metabolism	485	50	HMDB01257
35170	485	0.650669	maltohexaose	Carbohydrate	Glycogen Metabolism	35170	100001448	HMDB12253	spermidine	Amino Acid	Polyamine Metabolism	485	50	HMDB01257
35670	485	-0.647165	thiamin diphosphate	Cofactors and Vitamins	Thiamine Metabolism	35670	522	HMDB01372	spermidine	Amino Acid	Polyamine Metabolism	485	50	HMDB01257
37752	485	0.684639	13-HODE + 9-HODE	Lipid	Fatty Acid, Monohydroxy	37752	100002196		spermidine	Amino Acid	Polyamine Metabolism	485	50	HMDB01257
[truncated: 2,947 more rows]

## Sheet: Correlation_sedentary_ZT3
EndNodes_Liver	EndNodes_Muscle	CorrCoeff	BIOCHEMICAL_Liver	SUPERPATHWAY_Liver	SUBPATHWAY_Liver	COMPID_Liver	CHEMICALID_Liver	GroupHMDB_Liver	BIOCHEMICAL_Muscle	SUPERPATHWAY_Muscle	SUBPATHWAY_Muscle	COMPID_Muscle	CHEMICALID_Muscle	GroupHMDB_Muscle
[truncated: 1,411 more rows]

[truncated: 9 more sheets: Correlation_sedentary_ZT15, Liver_BioCycle_ZT3_Sed, Liver_BioCycle_ZT3_Exe, Liver_BioCycle_ZT15_Sed, Liver_BioCycle_ZT15_Exe, Muscle_BioCycle_ZT3_Sed, Muscle_BioCycle_ZT3_Exe, Muscle_BioCycle_ZT15_Sed, Muscle_BioCycle_ZT15_Exe]
